# Supplementary material for: Fracture Behavior of a 2D Imine‐Based Polymer
Source: Adv Sci (Weinh). 2024 Sep 12;11(42):2407017. doi: 10.1002/advs.202407017 (PMC11558127; doi:10.1002/advs.202407017)
Supplement: Supplementary file 2 — Supporting Information [file ADVS-11-2407017-s004.zip]

Archive with 212 entries (212 files):
- 100_strains.traj
- 100_strain_1.000_relaxed.cif
- 100_strain_1.025_relaxed.cif
- 100_strain_1.050_relaxed.cif
- 100_strain_1.075_relaxed.cif
- 100_strain_1.100_relaxed.cif
- 100_strain_1.125_relaxed.cif
- 100_strain_1.150_relaxed.cif
- 100_strain_1.175_relaxed.cif
- 100_strain_1.200_relaxed.cif
- 100_strain_1.225_relaxed.cif
- 100_strain_1.250_relaxed.cif
- 100_strain_1.275_relaxed.cif
- 100_strain_1.300_relaxed.cif
- 110_strains.traj
- 110_strain_1.000_.relaxed.cif
- 110_strain_1.025_relaxed.cif
- 110_strain_1.050_relaxed.cif
- 110_strain_1.075_relaxed.cif
- 110_strain_1.100_relaxed.cif
- 110_strain_1.125_relaxed.cif
- 110_strain_1.150_relaxed.cif
- 110_strain_1.175_relaxed.cif
- 110_strain_1.200_relaxed.cif
- 110_strain_1.225_relaxed.cif
- 110_strain_1.250_relaxed.cif
- 110_strain_1.275_relaxed.cif
- 110_strain_1.300_relaxed.cif
- 18-120_0.0_relaxed.cif
- 18-120_0.1_relaxed.cif
- 18-120_0.2_relaxed.cif
- 18-120_0.3_relaxed.cif
- 18-120_0.4_relaxed.cif
- 18-120_0.5_relaxed.cif
- 18-120_0.6_relaxed.cif
- 18-120_0.7_relaxed.cif
- 18-120_0.8_relaxed.cif
- 18-120_0.9_relaxed.cif
- 18-120_1.0_relaxed.cif
- 18-120_1.1_relaxed.cif
- 18-120_1.2_relaxed.cif
- 18-120_1.3_relaxed.cif
- 18-120_1.4_relaxed.cif
- 18-120_1.5_relaxed.cif
- 18-120_1.6_relaxed.cif
- 18-120_1.7_relaxed.cif
- 18-120_1.8_relaxed.cif
- 18-120_1.9_relaxed.cif
- 44-55_0.0_relaxed.cif
- 44-55_0.1_relaxed.cif
- 44-55_0.2_relaxed.cif
- 44-55_0.3_relaxed.cif
- 44-55_0.4_relaxed.cif
- 44-55_0.5_relaxed.cif
- 44-55_0.6_relaxed.cif
- 44-55_0.7_relaxed.cif
- 44-55_0.8_relaxed.cif
- 44-55_0.9_relaxed.cif
- 44-55_1.0_relaxed.cif
- 44-55_1.1_relaxed.cif
- 44-55_1.2_relaxed.cif
- 44-55_1.3_relaxed.cif
- 44-55_1.4_relaxed.cif
- 44-55_1.5_relaxed.cif
- 44-55_1.6_relaxed.cif
- 44-55_1.7_relaxed.cif
- 44-55_1.8_relaxed.cif
- 44-55_1.9_relaxed.cif
- 55-89_0.0_relaxed.cif
- 55-89_0.1_relaxed.cif
- 55-89_0.2_relaxed.cif
- 55-89_0.3_relaxed.cif
- 55-89_0.4_relaxed.cif
- 55-89_0.5_relaxed.cif
- 55-89_0.6_relaxed.cif
- 55-89_0.7_relaxed.cif
- 55-89_0.8_relaxed.cif
- 55-89_0.9_relaxed.cif
- 55-89_1.0_relaxed.cif
- 55-89_1.1_relaxed.cif
- 55-89_1.2_relaxed.cif
- 55-89_1.3_relaxed.cif
- 55-89_1.4_relaxed.cif
- 55-89_1.5_relaxed.cif
- 55-89_1.6_relaxed.cif
- 55-89_1.7_relaxed.cif
- 55-89_1.8_relaxed.cif
- 55-89_1.9_relaxed.cif
- 89-56_0.0_relaxed.cif
- 89-56_0.1_relaxed.cif
- 89-56_0.2_relaxed.cif
- 89-56_0.3_relaxed.cif
- 89-56_0.4_relaxed.cif
- 89-56_0.5_relaxed.cif
- 89-56_0.6_relaxed.cif
- 89-56_0.7_relaxed.cif
- 89-56_0.8_relaxed.cif
- 89-56_0.9_relaxed.cif
- 89-56_1.0_relaxed.cif
- 89-56_1.1_relaxed.cif
- 89-56_1.2_relaxed.cif
- 89-56_1.3_relaxed.cif
- 89-56_1.4_relaxed.cif
- 89-56_1.5_relaxed.cif
- 89-56_1.6_relaxed.cif
- 89-56_1.7_relaxed.cif
- 89-56_1.8_relaxed.cif
- 89-56_1.9_relaxed.cif
- calc_elastic.py
- coredefect_initial_2D.cif
- coredefect_relax_Cell_2D_relaxed.cif
- coredefect_stiffness.traj
- coredefect_strain_0_0-1_relaxed.cif
- coredefect_strain_0_0_1_relaxed.cif
- coredefect_strain_0_1_-1_relaxed.cif
- coredefect_strain_0_1_1_relaxed.cif
- coredefect_strain_1_1_-1_relaxed.cif
- coredefect_strain_1_1_1_relaxed.cif
- dimer.xyz
- linkerdefect_110_strains.traj
- linkerdefect_110_strain_1.000_relaxed.cif
- linkerdefect_110_strain_1.025_relaxed.cif
- linkerdefect_110_strain_1.050_relaxed.cif
- linkerdefect_110_strain_1.075_relaxed.cif
- linkerdefect_110_strain_1.100_relaxed.cif
- linkerdefect_110_strain_1.125_relaxed.cif
- linkerdefect_110_strain_1.150_relaxed.cif
- linkerdefect_110_strain_1.175_relaxed.cif
- linkerdefect_110_strain_1.200_relaxed.cif
- linkerdefect_110_strain_1.225_relaxed.cif
- linkerdefect_110_strain_1.250_relaxed.cif
- linkerdefect_110_strain_1.275_relaxed.cif
- linkerdefect_110_strain_1.300_relaxed.cif
- linkerdefect_initial_2D.cif
- linkerdefect_relax_Cell_2D_relaxed.cif
- linkerdefect_stiffness.traj
- linkerdefect_strains.traj
- linkerdefect_strain_0_0_-1_relaxed.cif
- linkerdefect_strain_0_0_1_relaxed.cif
- linkerdefect_strain_0_1_-1_relaxed.cif
- linkerdefect_strain_0_1_1_relaxed.cif
- linkerdefect_strain_1.000_relaxed.cif
- linkerdefect_strain_1.025_relaxed.cif
- linkerdefect_strain_1.050_relaxed.cif
- linkerdefect_strain_1.075_relaxed.cif
- linkerdefect_strain_1.100_relaxed.cif
- linkerdefect_strain_1.125_relaxed.cif
- linkerdefect_strain_1.150_relaxed.cif
- linkerdefect_strain_1.175_relaxed.cif
- linkerdefect_strain_1.200_relaxed.cif
- linkerdefect_strain_1.225_relaxed.cif
- linkerdefect_strain_1.250_relaxed.cif
- linkerdefect_strain_1.275_relaxed.cif
- linkerdefect_strain_1.300_relaxed.cif
- linkerdefect_strain_1_1_-1_relaxed.cif
- linkerdefect_strain_1_1_1_relaxed.cif
- plot_elastic.py
- plot_results.py
- plot_stiffness.py
- pristine_010_strains.traj
- pristine_010_strain_1.000_relaxed.cif
- pristine_010_strain_1.025_relaxed.cif
- pristine_010_strain_1.050_relaxed.cif
- pristine_010_strain_1.075_relaxed.cif
- pristine_010_strain_1.100_relaxed.cif
- pristine_100_strains.traj
- pristine_100_strain_1.000_relaxed.cif
- pristine_100_strain_1.025_relaxed.cif
- pristine_100_strain_1.050_relaxed.cif
- pristine_100_strain_1.075_relaxed.cif
- pristine_100_strain_1.100_relaxed.cif
- pristine_100_strain_1.125_relaxed.cif
- pristine_100_strain_1.150_relaxed.cif
- pristine_100_strain_1.175_relaxed.cif
- pristine_100_strain_1.200_relaxed.cif
- pristine_100_strain_1.225_relaxed.cif
- pristine_100_strain_1.250_relaxed.cif
- pristine_100_strain_1.275_relaxed.cif
- pristine_100_strain_1.300_relaxed.cif
- pristine_110_strains.traj
- pristine_110_strain_1.000_relaxed.cif
- pristine_110_strain_1.025_relaxed.cif
- pristine_110_strain_1.050_relaxed.cif
- pristine_110_strain_1.075_relaxed.cif
- pristine_110_strain_1.100_relaxed.cif
- pristine_110_strain_1.125_relaxed.cif
- pristine_110_strain_1.150_relaxed.cif
- pristine_110_strain_1.175_relaxed.cif
- pristine_110_strain_1.200_relaxed.cif
- pristine_110_strain_1.225_relaxed.cif
- pristine_110_strain_1.250_relaxed.cif
- pristine_110_strain_1.275_relaxed.cif
- pristine_110_strain_1.300_relaxed.cif
- pristine_Cell_3D_relaxed.cif
- pristine_initial_2D.cif
- pristine_initial_3D.cif
- pristine_relax_Cell_2D_relaxed.cif
- pristine_stiffness.traj
- pristine_strain_0_0_-1_relaxed.cif
- pristine_strain_0_0_1_.relaxed.cif
- pristine_strain_0_1_-1_relaxed.cif
- pristine_strain_0_1_1_relaxed.cif
- pristine_strain_1_1_-1_relaxed.cif
- pristine_strain_1_1_1_relaxed.cif
- relax_relaxed.cif
- settings.py
- stiffness.py
- stretch_bond.py
- traj_18-120.traj
- traj_44-55.traj
- traj_55-89.traj
- traj_89-56.traj
