# Supplementary material for: Fracture Behavior of a 2D Imine‐Based Polymer
Source: Adv Sci (Weinh). 2024 Sep 12;11(42):2407017. doi: 10.1002/advs.202407017 (PMC11558127; doi:10.1002/advs.202407017)
Supplement: Supplementary file 2 — Supporting Information [file ADVS-11-2407017-s004.zip › 100_strain_1.000_relaxed.cif]

data_image0
_chemical_formula_structural       C6NC3HC25HC5HC8HC8NH3NH33N7O5C60H38N8O4H3CNHC2H2CN2CNOCHCO2HC2H2C34H5OC2H2CHC2H17C2HCHCH3OHONONO4C7HC8HC12H5C2
_chemical_formula_sum              "C196 N24 H126 O20"
_cell_length_a       51.04959070602686
_cell_length_b       50.6777182597272
_cell_length_c       25.000223710000114
_cell_angle_alpha    90.0
_cell_angle_beta     90.0
_cell_angle_gamma    94.92879956507284

_space_group_name_H-M_alt    "P 1"
_space_group_IT_number       1

loop_
  _space_group_symop_operation_xyz
  'x, y, z'

loop_
  _atom_site_type_symbol
  _atom_site_label
  _atom_site_symmetry_multiplicity
  _atom_site_fract_x
  _atom_site_fract_y
  _atom_site_fract_z
  _atom_site_occupancy
  C   C1        1.0  0.04946358332698165  0.48062936239273396  0.49592206300570013  1.0000
  C   C2        1.0  0.07385432265504044  0.4959028333750629  0.4979911115613005  1.0000
  C   C3        1.0  0.14246848994588043  0.4837320257999651  0.5108005018664036  1.0000
  C   C4        1.0  0.12267749909193915  0.3642399341505922  0.5341295266994075  1.0000
  C   C5        1.0  0.004787563138303486  0.3731733633368932  0.5140513934649387  1.0000
  C   C6        1.0  0.14188162405171142  0.4339054081524863  0.521377261567958  1.0000
  N   N1        1.0  0.7524322244661727  0.9442369734135466  0.5354060611371441  1.0000
  C   C7        1.0  0.0731174845658201  0.08029591835480078  0.4777430142426608  1.0000
  C   C8        1.0  0.024666139992783206  0.4925085387680097  0.4877529789702578  1.0000
  C   C9        1.0  0.09845045180954798  0.4857750167570728  0.5061511145428755  1.0000
  H   H1        1.0  0.7204558949333062  0.9760307731339147  0.577750639842461  1.0000
  C   C10       1.0  0.0056244868811734525  0.47224168266369315  0.4886877884673336  1.0000
  C   C11       1.0  0.019004091960715258  0.4483173527320836  0.4984154567588738  1.0000
  C   C12       1.0  0.09797978893868876  0.3760286365703901  0.5242405390386454  1.0000
  C   C13       1.0  0.0054423787513455165  0.42290945530880264  0.5018463596386851  1.0000
  C   C14       1.0  0.017778584704600878  0.3992212410123617  0.5085957952594095  1.0000
  C   C15       1.0  0.1223943525093077  0.0007031412050830106  0.50371185441973  1.0000
  C   C16       1.0  0.12949873601892548  0.4576741305841323  0.5163468057889145  1.0000
  C   C17       1.0  0.14171047084027288  0.3845200599465962  0.5334947027774208  1.0000
  C   C18       1.0  0.048777193508768094  0.3711677684742802  0.5200020552806343  1.0000
  C   C19       1.0  0.02381919733781842  0.3559331941158845  0.5204761682280775  1.0000
  C   C20       1.0  0.12837673815092177  0.4084115146807477  0.5230637787227844  1.0000
  C   C21       1.0  0.07350619487671141  0.36087911581560306  0.524886563032131  1.0000
  C   C22       1.0  0.21165240613592812  0.45819894044658255  0.5591438603214507  1.0000
  C   C23       1.0  0.1708245435892929  0.43615985644832955  0.5250778009935028  1.0000
  C   C24       1.0  0.18447947052259406  0.4561240659156952  0.5556926616881336  1.0000
  C   C25       1.0  0.18581811333412418  0.41838031444249696  0.4978259680931038  1.0000
  C   C26       1.0  0.22676863654045146  0.4404790803636953  0.5317815701667395  1.0000
  C   C27       1.0  0.2129564289071108  0.420496308013224  0.5009158268712552  1.0000
  C   C28       1.0  0.07309216853916937  0.024593107032933173  0.4910339681141217  1.0000
  C   C29       1.0  0.0589194379915889  0.035388646997388945  0.4494568555847085  1.0000
  C   C30       1.0  0.05933484627008605  0.06252595707038207  0.4422421657484858  1.0000
  C   C31       1.0  0.08734437346929673  0.06938923313668204  0.5194753869154562  1.0000
  C   C32       1.0  0.0876174083049066  0.042242307816476685  0.5253675932785361  1.0000
  C   C33       1.0  0.07782555271542257  0.20671411620110636  0.5123909366622491  1.0000
  C   C34       1.0  0.07646837511356373  0.12176564499077813  0.5119971671742475  1.0000
  H   H2        1.0  0.6750220249987098  0.9008637010480285  0.47643657001916395  1.0000
  C   C35       1.0  0.07730418567104941  0.15050309179012283  0.5108504994968978  1.0000
  C   C36       1.0  0.0795375895437183  0.19280933935822722  0.46400063003198966  1.0000
  C   C37       1.0  0.07886502265869326  0.16530664324802063  0.4627246252092338  1.0000
  C   C38       1.0  0.07614169832792184  0.19189867941908417  0.5604991134604127  1.0000
  C   C39       1.0  0.0763327809612482  0.1644642351839121  0.5593267543298036  1.0000
  H   H3        1.0  0.924532430598103  0.8821050625185096  0.44087439177658244  1.0000
  C   C40       1.0  0.2952195977842751  0.4274807324641551  0.5113894798533314  1.0000
  C   C41       1.0  0.266720310150073  0.4268741789892576  0.5105824920711469  1.0000
  C   C42       1.0  0.31135726941522934  0.44647498790687656  0.540843468872927  1.0000
  C   C43       1.0  0.35085648840832695  0.4270966835164044  0.5103970945513143  1.0000
  C   C44       1.0  0.33858617572797484  0.44609740453860486  0.5400634036004403  1.0000
  C   C45       1.0  0.3348249476520012  0.4081335422918547  0.4810065822489264  1.0000
  C   C46       1.0  0.30755544469599955  0.4084902184986107  0.4817717737268555  1.0000
  C   C47       1.0  0.07752262495513186  0.23536916308723313  0.5112125994010597  1.0000
  H   H4        1.0  0.723457957375996  0.9049220322666438  0.48280097010774975  1.0000
  C   C48       1.0  0.0723540349053434  0.2760828952889692  0.5447835172984021  1.0000
  C   C49       1.0  0.07335313104887384  0.3318876519604354  0.5321755332037236  1.0000
  C   C50       1.0  0.056183649014782365  0.2911959161111781  0.5759710544525404  1.0000
  C   C51       1.0  0.05630469092976477  0.3183173764926003  0.5689208243241086  1.0000
  C   C52       1.0  0.09021372072623823  0.3170145754458867  0.5024446878951497  1.0000
  C   C53       1.0  0.08947875688057583  0.2897648351681217  0.507921034009746  1.0000
  C   C54       1.0  0.37978839136619585  0.4272272579268839  0.5103547074362625  1.0000
  C   C55       1.0  0.9343886781413857  0.8980464045462547  0.46546217106659965  1.0000
  N   N2        1.0  0.5439971379354315  0.9539940425356466  0.5037728392466847  1.0000
  H   H5        1.0  0.16381460250660787  0.48860039858732535  0.5105142766386358  1.0000
  H   H6        1.0  0.5668166506007563  0.6106760684797479  0.5328580740390196  1.0000
  H   H7        1.0  0.12524379898474222  0.02217838578861938  0.49748967253306137  1.0000
  N   N3        1.0  0.5684169004610764  0.7485312011400616  0.5438704483171352  1.0000
  H   H8        1.0  0.020838853294261835  0.33437677391210674  0.5252955841759993  1.0000
  H   H9        1.0  0.12489008443930275  0.3432302314729789  0.5419005055134754  1.0000
  H   H10       1.0  0.16281228296780362  0.38361292785353185  0.5408513843057924  1.0000
  H   H11       1.0  0.021332975604165888  0.013660050636606889  0.48378856187415004  1.0000
  H   H12       1.0  0.08903703779576289  0.4444278286533288  0.5147548303959011  1.0000
  H   H13       1.0  0.1757899595325578  0.4028640357497274  0.4724295855941104  1.0000
  H   H14       1.0  0.1733432524376669  0.4700417751286818  0.5784797031019995  1.0000
  H   H15       1.0  0.22166059712018224  0.4739425624647912  0.5839930661197276  1.0000
  H   H16       1.0  0.22423650266363873  0.40642688756807926  0.47863707919177073  1.0000
  H   H17       1.0  0.09881838595257966  0.034375898244594305  0.5585817084141916  1.0000
  H   H18       1.0  0.09864763267727746  0.08279113491959147  0.547435544273163  1.0000
  H   H19       1.0  0.04812977424019305  0.07034603243220919  0.4090116733697987  1.0000
  H   H20       1.0  0.04785764143636762  0.022028651886970004  0.42111047133602253  1.0000
  H   H21       1.0  0.08079960596066708  0.20396765960858956  0.42617162776095463  1.0000
  H   H22       1.0  0.0783062183090987  0.11272354238809283  0.5525296784042943  1.0000
  H   H23       1.0  0.07505987445959221  0.1533058190130067  0.5971536388197448  1.0000
  H   H24       1.0  0.587953103167409  0.9443929285722283  0.5166400211530179  1.0000
  H   H25       1.0  0.2563446358247503  0.4107971526018012  0.4856614189523263  1.0000
  H   H26       1.0  0.537462123268788  0.7795117593302056  0.5918140966878674  1.0000
  H   H27       1.0  0.2953321273099384  0.39358966166132964  0.4586710576470447  1.0000
  H   H28       1.0  0.3508286712598086  0.4610023618424323  0.5631451860503706  1.0000
  H   H29       1.0  0.2811959460156586  0.46260494462902685  0.566173931074833  1.0000
  H   H30       1.0  0.36516779861846355  0.3922839331126577  0.45604366794564116  1.0000
  H   H31       1.0  0.07851353061143412  0.13358436569485813  0.42122239591407007  1.0000
  H   H32       1.0  0.07386309789710001  0.22339693052842652  0.6017399059832234  1.0000
  H   H33       1.0  0.08202797365803584  0.24498619778921657  0.47158365507592687  1.0000
  H   H34       1.0  0.10267984959843812  0.27852897678931526  0.4835616633026173  1.0000
  H   H35       1.0  0.10370881542147656  0.327088247724082  0.4730650491977497  1.0000
  H   H36       1.0  0.05824011640058912  0.4124582420453861  0.5103816514013196  1.0000
  H   H37       1.0  0.04328827114233063  0.32953362889353155  0.5937278384261921  1.0000
  H   H38       1.0  0.6721726638253597  0.9716904036854217  0.5720556202312103  1.0000
  H   H39       1.0  0.04268417430259944  0.2811783429357719  0.6053848252361532  1.0000
  H   H40       1.0  0.39034190147313197  0.44363983686846503  0.5358066088645969  1.0000
  N   N4        1.0  0.045192470982392534  0.45419018818385776  0.5021642345435464  1.0000
  N   N5        1.0  0.10347357808204367  0.46030217681825986  0.5131775544058582  1.0000
  N   N6        1.0  0.04377798833124267  0.3966303328571321  0.5127351934001569  1.0000
  N   N7        1.0  0.10224536466870669  0.40248020565931547  0.5181970235275131  1.0000
  N   N8        1.0  0.2533916297895274  0.4435679618426385  0.5364919229692469  1.0000
  N   N9        1.0  0.07289941363408975  0.10683053758441721  0.4698414351655109  1.0000
  N   N10       1.0  0.07143096660025577  0.249431515483067  0.5521993326584579  1.0000
  O   O1        1.0  0.39252367815473826  0.4117280877145222  0.48612255734519866  1.0000
  O   O2        1.0  0.07995568784096309  0.1525676132735695  0.41241436646626667  1.0000
  O   O3        1.0  0.07442711949471603  0.20456330768225706  0.6107564310001301  1.0000
  O   O4        1.0  0.3002866674222833  0.4661919098998985  0.5716031298487131  1.0000
  O   O5        1.0  0.3461250229928333  0.388594143038913  0.4504701239774887  1.0000
  C   C56       1.0  0.04834821450685793  0.9804260978398204  0.49676766107963305  1.0000
  C   C57       1.0  0.07282218901847502  0.9955786592252693  0.49836047782761056  1.0000
  C   C58       1.0  0.14154226068296274  0.9835317311172803  0.5094210836598358  1.0000
  C   C59       1.0  0.12159474950223736  0.8640924514828036  0.5329735068876994  1.0000
  C   C60       1.0  0.003601550268879351  0.8731694390295831  0.5151410212113174  1.0000
  C   C61       1.0  0.14114630764134137  0.9337133429662825  0.520254493075625  1.0000
  C   C62       1.0  0.4752677394892068  0.9202859987163103  0.49909500649364175  1.0000
  C   C63       1.0  0.0738468779486786  0.5805731537055615  0.47730736829181963  1.0000
  C   C64       1.0  0.023594380512842978  0.9924866150919164  0.4892812255625437  1.0000
  C   C65       1.0  0.09747178552463412  0.9854400096581655  0.5058570675017191  1.0000
  C   C66       1.0  0.43283372254146646  0.9344634384169396  0.525711423763076  1.0000
  C   C67       1.0  0.004433489632754062  0.972330498246619  0.4904166493094874  1.0000
  C   C68       1.0  0.017698830735536124  0.9482889480603814  0.49957972206275986  1.0000
  C   C69       1.0  0.09694615258416096  0.8760622583523209  0.5235742266642586  1.0000
  C   C70       1.0  0.004063151482752333  0.9229105194280398  0.5029645466439666  1.0000
  C   C71       1.0  0.016484980235289347  0.8992490999955834  0.5094875152486281  1.0000
  C   C72       1.0  0.12341582382444351  0.5009721156790053  0.5046102243497355  1.0000
  C   C73       1.0  0.12868332540315947  0.9574493527834094  0.5153032613892506  1.0000
  C   C74       1.0  0.14075218399112296  0.8842580203346578  0.5321382094573052  1.0000
  C   C75       1.0  0.0476453204791192  0.8713076795449446  0.5202898514675804  1.0000
  C   C76       1.0  0.022724795902906058  0.8560001110843346  0.5212066213280044  1.0000
  C   C77       1.0  0.12754974531013943  0.9082592028215457  0.5220470029001555  1.0000
  C   C78       1.0  0.07240646027484013  0.861027026126196  0.5246474727159818  1.0000
  C   C79       1.0  0.21082347375869614  0.9583778405843458  0.5580081051916188  1.0000
  C   C80       1.0  0.17009710066218342  0.9360293625085959  0.5240119826014469  1.0000
  C   C81       1.0  0.18365851188767907  0.9561878482693954  0.5543214051570792  1.0000
  C   C82       1.0  0.18523903435209135  0.9181818210989987  0.49731801254695124  1.0000
  C   C83       1.0  0.22609113792790647  0.940586717523865  0.5312033065170871  1.0000
  C   C84       1.0  0.2123819475067255  0.9204090853210033  0.500634440271334  1.0000
  C   C85       1.0  0.07406677842682277  0.5248969256233033  0.49056959614412227  1.0000
  C   C86       1.0  0.05998969493096147  0.5356278857876766  0.44876881765829024  1.0000
  C   C87       1.0  0.060296132295645385  0.5627565438844911  0.4415655841510801  1.0000
  C   C88       1.0  0.08799808299774046  0.5697327239664389  0.5192307296734464  1.0000
  C   C89       1.0  0.08839641815095055  0.5425970328044147  0.5251087839497249  1.0000
  C   C90       1.0  0.07706548964541833  0.7068892432747148  0.5121093148277279  1.0000
  C   C91       1.0  0.07673191522206903  0.6220188889339251  0.5116994645500532  1.0000
  C   C92       1.0  0.4347108211711159  0.8992555115306841  0.4616126988080835  1.0000
  C   C93       1.0  0.0772503987047447  0.6507337817940863  0.5105826304323399  1.0000
  C   C94       1.0  0.07898031383047131  0.6930204547055007  0.4637339246088703  1.0000
  C   C95       1.0  0.07866650449944831  0.6655438195373439  0.4624612828598113  1.0000
  C   C96       1.0  0.07552123785852655  0.6920667847957888  0.5602169122234123  1.0000
  C   C97       1.0  0.07604722195287848  0.6646671070533654  0.5590547503274939  1.0000
  C   C98       1.0  0.4618804825449528  0.9014923381949783  0.4653551555867739  1.0000
  C   C99       1.0  0.29472489118943257  0.9279657051709438  0.5118779813037637  1.0000
  C   C100      1.0  0.26624772651384593  0.9271779275936778  0.5106083953444811  1.0000
  C   C101      1.0  0.3106836838902816  0.9469736466108142  0.5416676107884196  1.0000
  C   C102      1.0  0.3506231831456152  0.9279676332947712  0.5117442888786539  1.0000
  C   C103      1.0  0.3379177129503333  0.9467668248967621  0.5413350906192465  1.0000
  C   C104      1.0  0.3346660397851073  0.9089661744576479  0.4819455132528807  1.0000
  C   C105      1.0  0.30742817516605686  0.9091429398174663  0.4823580981828987  1.0000
  C   C106      1.0  0.07652368949602817  0.7355160949667442  0.5109030251119173  1.0000
  C   C107      1.0  0.4599779691514942  0.9366985394629783  0.5292054179877113  1.0000
  C   C108      1.0  0.07127756465289097  0.776209207459788  0.5444448436119573  1.0000
  C   C109      1.0  0.07223606744236868  0.8320170986611637  0.5318684632997369  1.0000
  C   C110      1.0  0.05541459218707044  0.7913624876093048  0.5762518524107287  1.0000
  C   C111      1.0  0.05551266407598185  0.8184872373689526  0.5692379253116294  1.0000
  C   C112      1.0  0.08879020064727457  0.817103709490342  0.5014662776131189  1.0000
  C   C113      1.0  0.0880688659914751  0.7898571723691665  0.5069403308779318  1.0000
  C   C114      1.0  0.3791029167673357  0.9287933066158957  0.5128984848922381  1.0000
  C   C115      1.0  0.41929074320092485  0.9156949244472624  0.49162693122003387  1.0000
  H   H41       1.0  0.4828018404303255  0.9734783602617446  0.4958190254535694  1.0000
  H   H42       1.0  0.16287447314172818  0.9884611496134081  0.5085336611081612  1.0000
  H   H43       1.0  0.4732214143925364  0.8886711978500036  0.44031047802939555  1.0000
  H   H44       1.0  0.12636184199338907  0.5224438522168607  0.49842274507830703  1.0000
  H   H45       1.0  0.482639241654279  0.8676455445259419  0.504016455495565  1.0000
  H   H46       1.0  0.01983202739871959  0.8344404320325083  0.5260487350367808  1.0000
  H   H47       1.0  0.12370103468929113  0.8430464399686737  0.5405667111970706  1.0000
  H   H48       1.0  0.16186271011033673  0.883197012335627  0.5390997225385387  1.0000
  H   H49       1.0  0.02229803184902849  0.5136411700083462  0.48194063574486407  1.0000
  H   H50       1.0  0.08827340929031705  0.9440534790488011  0.5147063958717026  1.0000
  H   H51       1.0  0.17532563638925852  0.9024881403962143  0.47217909356076043  1.0000
  H   H52       1.0  0.17243858676483767  0.970184193302937  0.5767111244553201  1.0000
  H   H53       1.0  0.22072072431870057  0.9742868523612505  0.5826165525748763  1.0000
  H   H54       1.0  0.22374915695772  0.9062628471605971  0.4787771858344331  1.0000
  H   H55       1.0  0.09951572738216358  0.5347768292648282  0.5584939111829844  1.0000
  H   H56       1.0  0.09911872362028312  0.5831735035841906  0.5473894425080655  1.0000
  H   H57       1.0  0.04916593730401401  0.5705316239205833  0.40817476476569425  1.0000
  H   H58       1.0  0.04908165600198617  0.5222303172410093  0.42026797281245576  1.0000
  H   H59       1.0  0.0801405629469072  0.7041794672261289  0.4259049582916188  1.0000
  H   H60       1.0  0.07851196889195904  0.6129727415923921  0.5522442050051649  1.0000
  H   H61       1.0  0.0748868546000864  0.653505996728409  0.5968818054977648  1.0000
  H   H62       1.0  0.46973922334878226  0.9512260247938481  0.5571172148286861  1.0000
  H   H63       1.0  0.2560495670748909  0.9110370630007759  0.4855733584655553  1.0000
  H   H64       1.0  0.42496311014467486  0.8844727782850302  0.434219134380706  1.0000
  H   H65       1.0  0.29543584702418957  0.8941926521117343  0.4589332680848985  1.0000
  H   H66       1.0  0.34991077642886176  0.9617208197104712  0.564751636624528  1.0000
  H   H67       1.0  0.28031250082640224  0.9628755301933661  0.5665633468893705  1.0000
  H   H68       1.0  0.36504509848395733  0.8931662714384454  0.45678395302182834  1.0000
  H   H69       1.0  0.07875610551301404  0.6338638603233729  0.4209416506019089  1.0000
  H   H70       1.0  0.07287317136900302  0.7235178136804357  0.6014086991600661  1.0000
  H   H71       1.0  0.08093803487853235  0.7451431003211795  0.47124429197873313  1.0000
  H   H72       1.0  0.10101494708714875  0.7785832558852671  0.48204597063547583  1.0000
  H   H73       1.0  0.10202910143997626  0.827145327434052  0.47159711973735735  1.0000
  H   H74       1.0  0.056890909045419616  0.9126449952210037  0.5105735812331328  1.0000
  H   H75       1.0  0.042756207157607154  0.8297382177779973  0.5945726981037925  1.0000
  H   H76       1.0  0.42134288528778946  0.9474900453159005  0.5501801965330656  1.0000
  H   H77       1.0  0.04218933876813972  0.781382526958934  0.6061952309490684  1.0000
  H   H78       1.0  0.38928220503031463  0.9446925845436295  0.5385489282678948  1.0000
  N   N11       1.0  0.043928798578180335  0.9539914786464238  0.5028526015158007  1.0000
  N   N12       1.0  0.10262540192289507  0.9599923827812754  0.5126950681345577  1.0000
  N   N13       1.0  0.04251857749574646  0.8967452754446259  0.513184234296941  1.0000
  N   N14       1.0  0.10137463968331532  0.90250214561979  0.5175600419384709  1.0000
  N   N15       1.0  0.25269323270492167  0.9438092671599755  0.5362364645594455  1.0000
  N   N16       1.0  0.07345191410887422  0.6070938795705259  0.4694659772455208  1.0000
  N   N17       1.0  0.0704367958594191  0.7495656982990264  0.5519172837146091  1.0000
  N   N18       1.0  0.3926946895326716  0.9125155078364201  0.4863812558977735  1.0000
  O   O6        1.0  0.07997972730174557  0.6528474108629261  0.4121510574758541  1.0000
  O   O7        1.0  0.07361136882139516  0.7047058184657617  0.6104522924603494  1.0000
  O   O8        1.0  0.2993681043852303  0.9665567105995501  0.5723754823480393  1.0000
  O   O9        1.0  0.34598449993772634  0.8894073991843741  0.4511756699549294  1.0000
  H   H79       1.0  0.9213501611922159  0.9501076092714867  0.5447236675099774  1.0000
  H   H80       1.0  0.6176381207924047  0.6368486695826624  0.4535262150586926  1.0000
  H   H81       1.0  0.9822745420267444  0.8681797514652733  0.5147208380653481  1.0000
  C   C116      1.0  0.9599019352601761  0.938332043881423  0.5260335916011448  1.0000
  N   N19       1.0  0.892471335337514  0.9124431945601201  0.4874530783179844  1.0000
  H   H82       1.0  0.6235024962088368  0.8434073410164996  0.5475549754120386  1.0000
  C   C117      1.0  0.9764699021242244  0.42060602703178607  0.49819044441404503  1.0000
  C   C118      1.0  0.5714856489548374  0.0806018920448774  0.4824170476554697  1.0000
  H   H83       1.0  0.8890812306392286  0.9454619599587032  0.5374195335226918  1.0000
  H   H84       1.0  0.5499898626686526  0.7202963015953473  0.5733241357245392  1.0000
  C   C119      1.0  0.9343124692052969  0.4362945155307839  0.5220244896547371  1.0000
  N   N20       1.0  0.6024319765425028  0.960018264179325  0.5114601532555485  1.0000
  N   N21       1.0  0.5427431888081438  0.8963093683102332  0.5110392882512791  1.0000
  C   C120      1.0  0.8344429297082453  0.9089417577688544  0.48269107741347494  1.0000
  N   N22       1.0  0.6012216517934723  0.9021455184198738  0.5175990939195446  1.0000
  O   O10       1.0  0.5979656058510259  0.6089666696508714  0.48159113973237183  1.0000
  C   C121      1.0  0.6223830233345002  0.00032770258719061316  0.4980385802855692  1.0000
  H   H85       1.0  0.520023272964429  0.833700956955925  0.5139633421989223  1.0000
  C   C122      1.0  0.8072011903968728  0.9090683343370286  0.48313081485185555  1.0000
  O   O11       1.0  0.8457675365675971  0.8891085613920381  0.4527024210993438  1.0000
  O   O12       1.0  0.5463730291091029  0.7009994301650864  0.5776913088333913  1.0000
  H   H86       1.0  0.6613649746776098  0.8837968715004184  0.5463463899438854  1.0000
  C   C123      1.0  0.8376922914842864  0.9473338163631281  0.5404963488241759  1.0000
  C   C124      1.0  0.9190778211818594  0.9157777869374818  0.49232429803287425  1.0000
  H   H87       1.0  0.7558079807630419  0.910828472531978  0.4865250579848834  1.0000
  H   H88       1.0  0.9728120640125946  0.886380756265572  0.4466214832561619  1.0000
  C   C125      1.0  0.5525779839197655  0.789987349882712  0.5663018298409727  1.0000
  C   C126      1.0  0.5899683594567972  0.7897903854370601  0.5076265099347353  1.0000
  C   C127      1.0  0.5532729072687497  0.8172514303338967  0.5613615781307766  1.0000
  C   C128      1.0  0.5726816591109285  0.02472836163028686  0.49257652591018847  1.0000
  C   C129      1.0  0.5558524882595078  0.03572707941622823  0.45585086580460715  1.0000
  C   C130      1.0  0.5553175938481638  0.06287833410455869  0.45071495577887283  1.0000
  C   C131      1.0  0.5886852067789686  0.06945703036081942  0.5186406654223636  1.0000
  C   C132      1.0  0.5893277114525574  0.0423269316551416  0.5233383887325838  1.0000
  C   C133      1.0  0.5826990327962452  0.20742200035597147  0.5130027878175193  1.0000
  C   C134      1.0  0.5840087143090235  0.12284449669048554  0.5079080043767144  1.0000
  C   C135      1.0  0.9356738037587652  0.398332199562368  0.4645141780677991  1.0000
  C   C136      1.0  0.5834033791051486  0.1514549130063094  0.5080931736823268  1.0000
  C   C137      1.0  0.5663520026512213  0.19230268349199  0.477246916798621  1.0000
  C   C138      1.0  0.5665338157041869  0.16488472470935  0.47448546898366645  1.0000
  C   C139      1.0  0.5996076036576087  0.1941089877525521  0.5464175589720065  1.0000
  C   C140      1.0  0.5998052846311956  0.16665357925255886  0.5436890462435535  1.0000
  C   C141      1.0  0.9628504009616365  0.40047819617064806  0.4679469878334967  1.0000
  C   C142      1.0  0.7964179569625929  0.4293986921509054  0.5127445787590122  1.0000
  C   C143      1.0  0.7674771017688389  0.4291993178284908  0.5128951742175651  1.0000
  C   C144      1.0  0.8124411310900023  0.4485850974683413  0.5415985863791807  1.0000
  C   C145      1.0  0.85206461931507  0.4291485913227204  0.5115934014064698  1.0000
  C   C146      1.0  0.8397162146535495  0.44828931052323645  0.540763849107866  1.0000
  C   C147      1.0  0.835935791417533  0.4099366965682008  0.48266950749253235  1.0000
  C   C148      1.0  0.8087001839576232  0.41025092779905076  0.48352143753643  1.0000
  C   C149      1.0  0.5819009971703102  0.23645731781697504  0.5152555373282116  1.0000
  C   C150      1.0  0.9614541637617843  0.43847139859996315  0.5251118229908921  1.0000
  C   C151      1.0  0.5654886027833825  0.6627716297165961  0.5421616016585604  1.0000
  C   C152      1.0  0.8504054872032568  0.9282708232002438  0.511673712257411  1.0000
  C   C153      1.0  0.9615611642144449  0.9003369327810036  0.46904738272247376  1.0000
  C   C154      1.0  0.8104506784241934  0.9474859755811323  0.5408713788297965  1.0000
  C   C155      1.0  0.6027309590266939  0.6946468043590424  0.48489915108048076  1.0000
  C   C156      1.0  0.5655274283018336  0.690199890294828  0.5452399421932029  1.0000
  C   C157      1.0  0.8805676667595534  0.42981851152552414  0.5123347664186049  1.0000
  C   C158      1.0  0.920533075135129  0.4161525483143778  0.4915131627085149  1.0000
  H   H89       1.0  0.9844127464425558  0.4732605316581597  0.48306341705642614  1.0000
  H   H90       1.0  0.6627616099234476  0.987686931356546  0.5004652351443155  1.0000
  H   H91       1.0  0.9740015088482662  0.38647551002022545  0.4454235507405889  1.0000
  H   H92       1.0  0.6253482191287213  0.02162691607478263  0.48980313411500553  1.0000
  H   H93       1.0  0.9834533293053559  0.36824848766039864  0.5132270319879038  1.0000
  O   O13       1.0  0.6216001277994866  0.6560943731610878  0.44954187825174713  1.0000
  C   C159      1.0  0.5848840475193292  0.7354889217147959  0.5168039736921293  1.0000
  C   C160      1.0  0.5707095444318363  0.775354502168787  0.5390464561449186  1.0000
  H   H94       1.0  0.5205956074001582  0.013872039776172865  0.49538358027321494  1.0000
  H   H95       1.0  0.6044212605332389  0.7788858372534264  0.48568280313980366  1.0000
  C   C161      1.0  0.5722328399099256  0.8314851177028847  0.5294440441911896  1.0000
  H   H96       1.0  0.9832101498781708  0.9735021685082813  0.4853480701095508  1.0000
  C   C162      1.0  0.878893115634932  0.9291527200706574  0.5127969163881321  1.0000
  C   C163      1.0  0.5907620998248886  0.8170540523857309  0.5032076378258968  1.0000
  H   H97       1.0  0.6025595392037432  0.03437275511546922  0.5529901819008498  1.0000
  H   H98       1.0  0.6015923681499152  0.08281454891787855  0.5440991425175228  1.0000
  H   H99       1.0  0.5418941510333204  0.0708029562638303  0.42144046136265967  1.0000
  H   H100      1.0  0.5431670647772887  0.0225100781714684  0.4299105569560307  1.0000
  H   H101      1.0  0.5530710639133741  0.2024067295594315  0.4509720564709014  1.0000
  H   H102      1.0  0.5978412709930377  0.11468484891076904  0.537266529718738  1.0000
  H   H103      1.0  0.6130169550762179  0.15655985984373724  0.570111210059919  1.0000
  H   H104      1.0  0.9714573466513616  0.45411828181965874  0.5502329386171633  1.0000
  H   H105      1.0  0.7569216191651974  0.41260813857324025  0.487898680712872  1.0000
  H   H106      1.0  0.9256905929821918  0.3824533850283112  0.43996028043896085  1.0000
  H   H107      1.0  0.7964667567350888  0.3951779066486066  0.4608412136189026  1.0000
  H   H108      1.0  0.8519332887577055  0.4633584873850879  0.5634539599623971  1.0000
  H   H109      1.0  0.7820835452295705  0.4645167501166382  0.5662378137568299  1.0000
  H   H110      1.0  0.8661139095463366  0.39372595841180724  0.4576808433250681  1.0000
  H   H111      1.0  0.5527862592807701  0.13218941509675472  0.4430388449733532  1.0000
  H   H112      1.0  0.6127970643075586  0.2269258623706726  0.5779459816727132  1.0000
  H   H113      1.0  0.5672706183011875  0.24463229691128427  0.4862043481881815  1.0000
  C   C164      1.0  0.6026748841476444  0.6671740876548554  0.48185156669499885  1.0000
  C   C165      1.0  0.583850759168165  0.6507172088707371  0.5106087074011281  1.0000
  H   H114      1.0  0.5570809891876326  0.9122806530736719  0.5123488403627209  1.0000
  C   C166      1.0  0.7660056356925116  0.9273023001955263  0.5107009569660992  1.0000
  H   H115      1.0  0.9230130024667729  0.4504512157060493  0.544022351316634  1.0000
  C   C167      1.0  0.7944869131832446  0.9281579315696886  0.5118965156082044  1.0000
  H   H116      1.0  0.8909350900284077  0.44606341161186286  0.5368465440714464  1.0000
  H   H117      1.0  0.605691259427946  0.8275622320630075  0.47728754876661084  1.0000
  H   H118      1.0  0.6004189220958884  0.7462566332977806  0.4913119131380928  1.0000
  O   O14       1.0  0.7991318549835832  0.9673393048932062  0.5708138621084473  1.0000
  H   H119      1.0  0.5389475263780985  0.8280170870512797  0.5837486216742724  1.0000
  O   O15       1.0  0.7547473574506477  0.4448198557827075  0.5367876607830643  1.0000
  N   N23       1.0  0.5694054882605156  0.10703236249158532  0.4768826491899772  1.0000
  O   O16       1.0  0.5951621356353137  0.25152298831327985  0.5447000749484362  1.0000
  N   N24       1.0  0.8939093050331499  0.41299216870988015  0.48684135556311847  1.0000
  O   O17       1.0  0.5494703780745326  0.1508755628996282  0.43763437100190183  1.0000
  O   O18       1.0  0.6164562058684016  0.2083454640087903  0.5830973028205128  1.0000
  O   O19       1.0  0.8011301239267623  0.4682891152660187  0.5716506300035825  1.0000
  O   O20       1.0  0.8470225236822173  0.39006175151579164  0.45238114875608765  1.0000
  C   C168      1.0  0.5481483442001684  0.9805610208878337  0.5002114054805309  1.0000
  C   C169      1.0  0.5726463176848742  0.9957532546316477  0.49910242107399616  1.0000
  C   C170      1.0  0.6414415280334501  0.9830359949814543  0.503565598488984  1.0000
  C   C171      1.0  0.6213867778361559  0.8642425673943747  0.5378679365022332  1.0000
  C   C172      1.0  0.5039120913758955  0.87266376264157  0.5069908778456548  1.0000
  C   C173      1.0  0.6408643975362134  0.9335918207885548  0.5199193435461988  1.0000
  C   C174      1.0  0.9750771656424946  0.9205402359990299  0.49929443305647675  1.0000
  H   H120      1.0  0.6174457325611976  0.7072030118486303  0.4620903704546737  1.0000
  C   C175      1.0  0.5231578383974851  0.9926126761254788  0.49746109779818987  1.0000
  C   C176      1.0  0.5974035514280649  0.9854255327966672  0.5035529019659482  1.0000
  C   C177      1.0  0.9327510566036651  0.9360028236732262  0.5228259413015571  1.0000
  C   C178      1.0  0.504145538759911  0.9723248238838809  0.49807418785651186  1.0000
  C   C179      1.0  0.5177343285367794  0.9481791396418183  0.5024821856000636  1.0000
  C   C180      1.0  0.5968787085485345  0.8757856933101772  0.5249457796793512  1.0000
  C   C181      1.0  0.5042850000943215  0.9226686920718178  0.5027439649775871  1.0000
  C   C182      1.0  0.5167805557077702  0.8988938345178561  0.5058927218537392  1.0000
  H   H121      1.0  0.8648293951974618  0.8929325846517073  0.45820894752819613  1.0000
  C   C183      1.0  0.6284712349332665  0.9572411742702437  0.5126253220479668  1.0000
  C   C184      1.0  0.6404135636588912  0.8845368422430728  0.5372024315808855  1.0000
  C   C185      1.0  0.5478049344364753  0.8707273331232762  0.5158900869739285  1.0000
  C   C186      1.0  0.52296308358268  0.8553752351898781  0.512425035360101  1.0000
  C   C187      1.0  0.6272715358187749  0.9081976754372554  0.5238491716975247  1.0000
  C   C188      1.0  0.5724631984709824  0.8604816279478182  0.5230062457853428  1.0000
  C   C189      1.0  0.7105569819117777  0.9593733269147312  0.5551505568785274  1.0000
  C   C190      1.0  0.669807321315914  0.9359804505269098  0.5237459835086391  1.0000
  C   C191      1.0  0.683389639485538  0.9570430742677865  0.5515563691502605  1.0000
  C   C192      1.0  0.6849461319089799  0.9173388978416558  0.499538968925413  1.0000
  C   C193      1.0  0.725824642271744  0.9408372988306255  0.530655262861858  1.0000
  C   C194      1.0  0.7120938330837769  0.9197113913481064  0.5027093045278884  1.0000
  H   H122      1.0  0.7800760679956751  0.9635712335399104  0.5651771282049042  1.0000
  H   H123      1.0  0.8496788957220215  0.9625295474122393  0.5633198389456541  1.0000
  H   H124      1.0  0.7952104442360268  0.8938698955190157  0.4603218386359154  1.0000
  H   H125      1.0  0.5507077278354643  0.6501897918081354  0.5647822889267086  1.0000
  H   H126      1.0  0.9697830673172506  0.9540583059249693  0.5511376873456107  1.0000
  C   C195      1.0  0.5843112583716802  0.7067739185738231  0.5162500629149152  1.0000
  C   C196      1.0  0.583106735671459  0.6215582002650052  0.5077675153030456  1.0000
