# Supplementary material for: Fracture Behavior of a 2D Imine‐Based Polymer
Source: Adv Sci (Weinh). 2024 Sep 12;11(42):2407017. doi: 10.1002/advs.202407017 (PMC11558127; doi:10.1002/advs.202407017)
Supplement: Supplementary file 2 — Supporting Information [file ADVS-11-2407017-s004.zip › 100_strain_1.025_relaxed.cif]

data_image0
_chemical_formula_structural       C6NC3HC25HC5HC8HC8NH3NH33N7O5C60H38N8O4H3CNHC2H2CN2CNOCHCO2HC2H2C34H5OC2H2CHC2H17C2HCHCH3OHONONO4C7HC8HC12H5C2
_chemical_formula_sum              "C196 N24 H126 O20"
_cell_length_a       52.32583047367753
_cell_length_b       50.51056048207584
_cell_length_c       25.000223710000114
_cell_angle_alpha    90.0
_cell_angle_beta     90.0
_cell_angle_gamma    95.06909968599962

_space_group_name_H-M_alt    "P 1"
_space_group_IT_number       1

loop_
  _space_group_symop_operation_xyz
  'x, y, z'

loop_
  _atom_site_type_symbol
  _atom_site_label
  _atom_site_symmetry_multiplicity
  _atom_site_fract_x
  _atom_site_fract_y
  _atom_site_fract_z
  _atom_site_occupancy
  C   C1        1.0  0.05022840844477869  0.4811231216350494  0.49775612817826204  1.0000
  C   C2        1.0  0.07403621225071194  0.4965128790719259  0.4997072931130968  1.0000
  C   C3        1.0  0.14088431517781352  0.48379659677863246  0.5112077673567652  1.0000
  C   C4        1.0  0.12142196449861392  0.3636878948733948  0.5312845249306608  1.0000
  C   C5        1.0  0.006427884545361585  0.37304988935167743  0.5139417912169233  1.0000
  C   C6        1.0  0.13996980621162974  0.43376620391647497  0.5206158084992509  1.0000
  N   N1        1.0  0.7522649449064183  0.9419663937325874  0.5278070405239985  1.0000
  C   C7        1.0  0.0749343495782515  0.07835935956985633  0.4802808495999135  1.0000
  C   C8        1.0  0.025980501902343592  0.4929749827491655  0.49032174142379215  1.0000
  C   C9        1.0  0.09799221137841606  0.48621519014510944  0.5072456443062469  1.0000
  H   H1        1.0  0.7212866782075125  0.9755245905767018  0.563394650938659  1.0000
  C   C10       1.0  0.007442540263930894  0.47254904738304937  0.4909073972636874  1.0000
  C   C11       1.0  0.020574643376552137  0.4485430669418045  0.49975280288831464  1.0000
  C   C12       1.0  0.0972513034841772  0.37546307091163567  0.5223590350622341  1.0000
  C   C13       1.0  0.007373641737852692  0.4229803958259217  0.5026162608089974  1.0000
  C   C14       1.0  0.01930572316954784  0.3991424298120109  0.508764925050177  1.0000
  C   C15       1.0  0.12243032746328535  0.9991365712481731  0.5008267935282262  1.0000
  C   C16       1.0  0.12800732024554073  0.4576953728090196  0.5163731542292684  1.0000
  C   C17       1.0  0.1399465476574936  0.3841340732040729  0.5308487140213973  1.0000
  C   C18       1.0  0.0493044051331114  0.37070312289806984  0.5190854216749652  1.0000
  C   C19       1.0  0.024842019200880177  0.3555736819394062  0.5197135860846466  1.0000
  C   C20       1.0  0.12683338400609917  0.4081216456360023  0.5215697901472784  1.0000
  C   C21       1.0  0.07335952888876901  0.3602219868132618  0.523263240993109  1.0000
  C   C22       1.0  0.20796619348405443  0.4578324365337145  0.5599083288006074  1.0000
  C   C23       1.0  0.16822775429828424  0.4360886564938172  0.5243557223964063  1.0000
  C   C24       1.0  0.1814559048618026  0.45569242655393916  0.5562441512116888  1.0000
  C   C25       1.0  0.18292028636165383  0.4187581823906965  0.4959758363568784  1.0000
  C   C26       1.0  0.2227858237083428  0.4405462537959743  0.5314645824080255  1.0000
  C   C27       1.0  0.20939939236094612  0.42095759645984016  0.4992514998383837  1.0000
  C   C28       1.0  0.07484031459116207  0.022476134346501118  0.49387191845947137  1.0000
  C   C29       1.0  0.06121321813170074  0.03324519530613842  0.4519734689485875  1.0000
  C   C30       1.0  0.06168072527486771  0.06046509001887525  0.4445618863611728  1.0000
  C   C31       1.0  0.08863969051282054  0.0674823865827577  0.5223088333252611  1.0000
  C   C32       1.0  0.08890503736428382  0.04022779896289763  0.528303620916966  1.0000
  C   C33       1.0  0.07745394277598511  0.2052935177179869  0.512568165952107  1.0000
  C   C34       1.0  0.07752431275186716  0.12011740006107913  0.5141945608358977  1.0000
  H   H2        1.0  0.6756572551527925  0.896717336900477  0.47590752683645293  1.0000
  C   C35       1.0  0.07786461111014989  0.14893431164722876  0.5124374818032398  1.0000
  C   C36       1.0  0.07963937573539236  0.19111548130730127  0.46460627210091054  1.0000
  C   C37       1.0  0.07945070564160929  0.16354863636355904  0.46400384313430043  1.0000
  C   C38       1.0  0.07568281692314639  0.19066108553936745  0.5609699240073597  1.0000
  C   C39       1.0  0.0762914866709272  0.16317068175895716  0.560500303828859  1.0000
  H   H3        1.0  0.9238506214453436  0.8829397121063612  0.4530274282994366  1.0000
  C   C40       1.0  0.28959856998020944  0.4276670875584427  0.5113316927218565  1.0000
  C   C41       1.0  0.2617913872613643  0.42703155345409977  0.5103811896780219  1.0000
  C   C42       1.0  0.30537077002104196  0.4467455456313466  0.5407810289770081  1.0000
  C   C43       1.0  0.3438682281211102  0.42716875816477845  0.510762453092006  1.0000
  C   C44       1.0  0.3319318612954359  0.4463138353540816  0.5402010337424256  1.0000
  C   C45       1.0  0.3281983537555639  0.40812169281069477  0.4813786745250346  1.0000
  C   C46       1.0  0.3016020284212776  0.40855390191719687  0.4819026514112897  1.0000
  C   C47       1.0  0.07692393991468059  0.23400998126146216  0.5105997126796333  1.0000
  H   H4        1.0  0.7226166055261586  0.9002559899476831  0.48119024790277176  1.0000
  C   C48       1.0  0.07176437729270563  0.2750459833915344  0.543193504080176  1.0000
  C   C49       1.0  0.07304493314145613  0.33110042525102423  0.5303361462489282  1.0000
  C   C50       1.0  0.05617711514228912  0.29034334091576663  0.5744694424348309  1.0000
  C   C51       1.0  0.05644059110053613  0.31756038210519233  0.5673121521370519  1.0000
  C   C52       1.0  0.08923536703088161  0.31603686014749294  0.5003350747460664  1.0000
  C   C53       1.0  0.08836075029777954  0.288682293084146  0.5059217676911479  1.0000
  C   C54       1.0  0.3720869574422912  0.4272122522560532  0.510968652024821  1.0000
  C   C55       1.0  0.9335593709400473  0.8996522141274614  0.4756502463919624  1.0000
  N   N2        1.0  0.5430351363702401  0.9528528797220374  0.5077876483037976  1.0000
  H   H5        1.0  0.1617400919948133  0.4885142497726624  0.5106156686029076  1.0000
  H   H6        1.0  0.5703074009846011  0.6125040612907421  0.538478877983263  1.0000
  H   H7        1.0  0.12447287890959052  0.02072821661144465  0.4947849036553947  1.0000
  N   N3        1.0  0.5668270455595964  0.750497144241341  0.5405461059325005  1.0000
  H   H8        1.0  0.021758273873224265  0.3339311689769463  0.5241604547633407  1.0000
  H   H9        1.0  0.12366558469322389  0.34256770225918787  0.5382866422429466  1.0000
  H   H10       1.0  0.16058287799452586  0.38327289287964045  0.5375763489169083  1.0000
  H   H11       1.0  0.02553671914460018  0.015068140190081507  0.494748282478305  1.0000
  H   H12       1.0  0.0883954005331997  0.4447591375821138  0.5151331082569669  1.0000
  H   H13       1.0  0.17319734558715552  0.4035577924153488  0.46958164424282456  1.0000
  H   H14       1.0  0.1705079138352817  0.4692200563451449  0.5799101689442332  1.0000
  H   H15       1.0  0.2176598963847211  0.47324455661300857  0.5858414513276778  1.0000
  H   H16       1.0  0.22048333723148694  0.4072704916275192  0.47607128083885786  1.0000
  H   H17       1.0  0.09972072491549501  0.0324027614041575  0.5617322099094068  1.0000
  H   H18       1.0  0.09954218679158577  0.08096885352886807  0.550427765826734  1.0000
  H   H19       1.0  0.0508640319402295  0.06825581516134628  0.4111254157230926  1.0000
  H   H20       1.0  0.05046566243756298  0.019773716715174396  0.4236233614629424  1.0000
  H   H21       1.0  0.08096532543566778  0.20210455466665586  0.42653731471296574  1.0000
  H   H22       1.0  0.07907900369583423  0.11124116470186235  0.5549634198158584  1.0000
  H   H23       1.0  0.07494755808258609  0.15218681462611408  0.5985852804707271  1.0000
  H   H24       1.0  0.5911876254454216  0.9412837581832185  0.5163654877883823  1.0000
  H   H25       1.0  0.2516976857348843  0.41094951520590367  0.48521747010552924  1.0000
  H   H26       1.0  0.5384273828319529  0.7816284272043231  0.5932568480136192  1.0000
  H   H27       1.0  0.28965739332811014  0.39358347893158113  0.45881418458205236  1.0000
  H   H28       1.0  0.34389906157358235  0.4612724927991227  0.5633113518199334  1.0000
  H   H29       1.0  0.27597584751782483  0.46300491598194815  0.5658531560436564  1.0000
  H   H30       1.0  0.3577524744243671  0.3920574462910239  0.45682170850642495  1.0000
  H   H31       1.0  0.07993073161947997  0.13156318554615443  0.42322806891198456  1.0000
  H   H32       1.0  0.07275278503990458  0.22238907312067127  0.6013859676600337  1.0000
  H   H33       1.0  0.08139541323713921  0.24343698419395662  0.4707830159544685  1.0000
  H   H34       1.0  0.10105588129898539  0.2773194876788066  0.4813488835898325  1.0000
  H   H35       1.0  0.10231476183513678  0.3260481259230217  0.47063672901619275  1.0000
  H   H36       1.0  0.05890295784619294  0.4121191054407394  0.5101841493082364  1.0000
  H   H37       1.0  0.043893589608923034  0.32889446720095417  0.5922576206360234  1.0000
  H   H38       1.0  0.6745006071886082  0.9717996439809405  0.5584932331783677  1.0000
  H   H39       1.0  0.04306486979501507  0.28038739130746  0.6041506154502091  1.0000
  H   H40       1.0  0.382427498587156  0.44368646081843666  0.5364173940157002  1.0000
  N   N4        1.0  0.046129836502476575  0.4545429866047601  0.5033491123650838  1.0000
  N   N5        1.0  0.10265464790042303  0.46055993989589417  0.5136296393823926  1.0000
  N   N6        1.0  0.04464364666196953  0.39634017686511774  0.5124337068144013  1.0000
  N   N7        1.0  0.10132520975278676  0.4020612310599869  0.5170364483655665  1.0000
  N   N8        1.0  0.24875573294801592  0.44366846460411197  0.5364372427735071  1.0000
  N   N9        1.0  0.07459654484824993  0.10495666221022099  0.47218174658621753  1.0000
  N   N10       1.0  0.07085058365881096  0.24834071530449933  0.5511383307139444  1.0000
  O   O1        1.0  0.38446383474157453  0.41157691139925234  0.48693666831931726  1.0000
  O   O2        1.0  0.08107611584903852  0.15056651658290285  0.41402770141201445  1.0000
  O   O3        1.0  0.07344076365627929  0.20356882052815337  0.6108570620460927  1.0000
  O   O4        1.0  0.294600597577417  0.46660033435108733  0.5713315492681014  1.0000
  O   O5        1.0  0.33916909735471207  0.38840462749983384  0.4511325766342513  1.0000
  C   C56       1.0  0.049438512947574044  0.9793475106006512  0.5023333425989521  1.0000
  C   C57       1.0  0.07414051003771577  0.993192396239814  0.5012501361149246  1.0000
  C   C58       1.0  0.14182688485373626  0.9826454076940425  0.5043471034402403  1.0000
  C   C59       1.0  0.11886213772694201  0.8633120288113854  0.5274408404626197  1.0000
  C   C60       1.0  0.003296736382878601  0.8739587444958647  0.5179550207209844  1.0000
  C   C61       1.0  0.1425961103734556  0.9322709750963483  0.5145330826434409  1.0000
  C   C62       1.0  0.4740650845386012  0.9223164007852208  0.5059684402526591  1.0000
  C   C63       1.0  0.07397749137286491  0.5814912724353049  0.4789001135356034  1.0000
  C   C64       1.0  0.02623443492634088  0.9934847042281381  0.498472619210555  1.0000
  C   C65       1.0  0.09848552786625923  0.9831010651967602  0.5053414084132648  1.0000
  C   C66       1.0  0.43248565456908566  0.9380681988759131  0.5296960543312133  1.0000
  C   C67       1.0  0.006154965526265747  0.9747050064820861  0.5005483983570609  1.0000
  C   C68       1.0  0.01721515717161843  0.949320243888393  0.5065648442104564  1.0000
  C   C69       1.0  0.09572333179251487  0.8772327446350399  0.5198905269722799  1.0000
  C   C70       1.0  0.0025174575627676067  0.9243984647122823  0.5092086592400216  1.0000
  C   C71       1.0  0.014933110291793835  0.9005790223421164  0.5130552870167789  1.0000
  C   C72       1.0  0.12246891131257341  0.5012916878069273  0.5056485799010121  1.0000
  C   C73       1.0  0.13020591372416004  0.9561188548194309  0.511065394730268  1.0000
  C   C74       1.0  0.13892542189349324  0.8821153364467849  0.5254815773348773  1.0000
  C   C75       1.0  0.04665326719568901  0.8736151582833404  0.5195610798778384  1.0000
  C   C76       1.0  0.022686204065871164  0.8574589678070823  0.5214084948037495  1.0000
  C   C77       1.0  0.12790158353508146  0.9073366284181807  0.5168127383646008  1.0000
  C   C78       1.0  0.07101833081866403  0.8634172057301414  0.5218721745285444  1.0000
  C   C79       1.0  0.21161063452938117  0.9570655996175255  0.5471005579766159  1.0000
  C   C80       1.0  0.17103056953066365  0.9340017934867861  0.5171485811923393  1.0000
  C   C81       1.0  0.18506505049301425  0.9551809938591453  0.5437091004701203  1.0000
  C   C82       1.0  0.18577629991726954  0.9148941405915602  0.4939732424947967  1.0000
  C   C83       1.0  0.22648428857022737  0.9380438038549556  0.5237405491035133  1.0000
  C   C84       1.0  0.2123856858588818  0.9168108212546601  0.4968802912233998  1.0000
  C   C85       1.0  0.07425058550173522  0.5256125508196212  0.49243056512982925  1.0000
  C   C86       1.0  0.060157850032063316  0.5363053380141819  0.45112433789934575  1.0000
  C   C87       1.0  0.0604282053987725  0.5635062428724873  0.44377961410069267  1.0000
  C   C88       1.0  0.0881190388516257  0.5707097904529239  0.5203767228753  1.0000
  C   C89       1.0  0.08854882089101966  0.5434800520915631  0.5263255298969916  1.0000
  C   C90       1.0  0.07567296695068391  0.7083787845999096  0.510399422933463  1.0000
  C   C91       1.0  0.07673160662608607  0.6233109947138489  0.5125258144233026  1.0000
  C   C92       1.0  0.43372585653568413  0.9005031240922233  0.47177269755686835  1.0000
  C   C93       1.0  0.07685711601421476  0.6521003212173841  0.5105983659779618  1.0000
  C   C94       1.0  0.0777686924853792  0.6941484255014178  0.4624690855543836  1.0000
  C   C95       1.0  0.0779673539560967  0.6666165828819813  0.4620378536924506  1.0000
  C   C96       1.0  0.0744919242345898  0.6938494568298061  0.5589461950381868  1.0000
  C   C97       1.0  0.07545437252510423  0.6664036126717113  0.5586266807391275  1.0000
  C   C98       1.0  0.46027391697300435  0.9024736093101636  0.47532232194927826  1.0000
  C   C99       1.0  0.2948264285606482  0.926773161289654  0.5095781867253568  1.0000
  C   C100      1.0  0.2667591761203366  0.9249005449309097  0.5063036958164385  1.0000
  C   C101      1.0  0.3096057892565196  0.946687190069275  0.5390820889382696  1.0000
  C   C102      1.0  0.35022719576586925  0.9289667202434188  0.5138150336423137  1.0000
  C   C103      1.0  0.3363299101288698  0.9475487310743459  0.5409228088205031  1.0000
  C   C104      1.0  0.3354534599270851  0.9090695958058652  0.4842636553487922  1.0000
  C   C105      1.0  0.30872305017639823  0.9081753098958573  0.48251999926758377  1.0000
  C   C106      1.0  0.07465933058914799  0.7370270850755907  0.5082858911299465  1.0000
  C   C107      1.0  0.45909015374651113  0.9400324148043829  0.5329143228659621  1.0000
  C   C108      1.0  0.06939579215994435  0.7780450815673042  0.5408806583571877  1.0000
  C   C109      1.0  0.07032654949538922  0.8340981531179619  0.5282756803621947  1.0000
  C   C110      1.0  0.05520898946222301  0.7934728537973718  0.5749387775250436  1.0000
  C   C111      1.0  0.05532333924438966  0.8207102948982271  0.5680759361962718  1.0000
  C   C112      1.0  0.08496521068601194  0.818878144347342  0.49502115794769397  1.0000
  C   C113      1.0  0.084287117827959  0.7915472073836455  0.5006208551762225  1.0000
  C   C114      1.0  0.37829077883335166  0.9308700156633409  0.5170700608036172  1.0000
  C   C115      1.0  0.41862239668019624  0.9181540984859226  0.4988194975362282  1.0000
  H   H41       1.0  0.48544501105504007  0.9774599871284626  0.5081668892887146  1.0000
  H   H42       1.0  0.16247314904469512  0.988395428159927  0.5014325699381975  1.0000
  H   H43       1.0  0.47085928402499677  0.8883351641503225  0.4524035058178269  1.0000
  H   H44       1.0  0.12554296181709007  0.5228557344199257  0.4998403581231666  1.0000
  H   H45       1.0  0.48270300604178284  0.8676038723531848  0.5089655107702699  1.0000
  H   H46       1.0  0.020591995542735123  0.8357334306946632  0.5250193055562872  1.0000
  H   H47       1.0  0.1194901734207726  0.8419281677874643  0.5345113448090237  1.0000
  H   H48       1.0  0.15934198328562046  0.8793445239808699  0.5306649966889454  1.0000
  H   H49       1.0  0.023601119122469427  0.5142035015688826  0.4852735370073268  1.0000
  H   H50       1.0  0.09142238796236665  0.9411034420360012  0.5145701906459633  1.0000
  H   H51       1.0  0.1759602976391384  0.8980601094073668  0.4718364611972507  1.0000
  H   H52       1.0  0.17466049015178156  0.9704956583986148  0.5635518723226317  1.0000
  H   H53       1.0  0.22142767697504026  0.973990120095439  0.5689272008224971  1.0000
  H   H54       1.0  0.22289735383604947  0.9013758440259767  0.4775664540346618  1.0000
  H   H55       1.0  0.09970507410983086  0.5357268316896022  0.5593059285129643  1.0000
  H   H56       1.0  0.0992549218672102  0.5842537688606756  0.5480335801199518  1.0000
  H   H57       1.0  0.04928440724302818  0.5712352952587464  0.4107783054961286  1.0000
  H   H58       1.0  0.04927007594868208  0.5227990156233788  0.42306165203098617  1.0000
  H   H59       1.0  0.07869463981761392  0.7050543387935985  0.42429317002637856  1.0000
  H   H60       1.0  0.07864274865568396  0.6145199182985015  0.5532758301314901  1.0000
  H   H61       1.0  0.07450630023590646  0.655494738310131  0.5968078676029723  1.0000
  H   H62       1.0  0.4687049498549158  0.955763227521226  0.5582809143766997  1.0000
  H   H63       1.0  0.25783629561573074  0.9078561252466696  0.4819762473223715  1.0000
  H   H64       1.0  0.4241133084045521  0.8846753168519351  0.4466785545275894  1.0000
  H   H65       1.0  0.29813362173291896  0.8923542581545206  0.4590047497776995  1.0000
  H   H66       1.0  0.346921973351394  0.9633769111803204  0.564416879718049  1.0000
  H   H67       1.0  0.2790372957236559  0.9618953747351614  0.5606350070963688  1.0000
  H   H68       1.0  0.36603765472606303  0.8939734602085825  0.4624070221787333  1.0000
  H   H69       1.0  0.07860570413581733  0.6346042165992204  0.4213951443430562  1.0000
  H   H70       1.0  0.0714910826989782  0.7256093949927857  0.5991961797147894  1.0000
  H   H71       1.0  0.0786135625004693  0.746422293738092  0.4682266295138807  1.0000
  H   H72       1.0  0.09580906871783415  0.7800639085201199  0.4736539091954586  1.0000
  H   H73       1.0  0.09674265970998065  0.8287818355218204  0.46304615791523507  1.0000
  H   H74       1.0  0.05371160067741673  0.9157034787383447  0.5118139084181241  1.0000
  H   H75       1.0  0.04402490893823047  0.8321617340862325  0.5954996831537659  1.0000
  H   H76       1.0  0.42180240826029364  0.9523751780931955  0.552077914528277  1.0000
  H   H77       1.0  0.043426386379995206  0.7836403005488607  0.6069604183396599  1.0000
  H   H78       1.0  0.38717136520862205  0.9476566814938011  0.542153425627475  1.0000
  N   N11       1.0  0.04306923187223439  0.9530293537212613  0.5074313211143575  1.0000
  N   N12       1.0  0.1046056833182806  0.957864869949643  0.5111772667015578  1.0000
  N   N13       1.0  0.04053608107089877  0.8988902895431062  0.5144517458177583  1.0000
  N   N14       1.0  0.1020871224767722  0.9035130524891686  0.5140364738207185  1.0000
  N   N15       1.0  0.2524487353556453  0.9415301161596674  0.5291837289573466  1.0000
  N   N16       1.0  0.07349816435010016  0.6080612573845696  0.47069284040903786  1.0000
  N   N17       1.0  0.0688887977726267  0.751381578840739  0.5490470073790452  1.0000
  N   N18       1.0  0.3926682390251809  0.9146386859768004  0.4931534360750266  1.0000
  O   O6        1.0  0.07948571195667177  0.6535800598262154  0.4120877845553403  1.0000
  O   O7        1.0  0.07246973083857221  0.7068374974906252  0.6088015441365288  1.0000
  O   O8        1.0  0.2974309154960001  0.9663151680097416  0.5676622720856496  1.0000
  O   O9        1.0  0.34763841059034944  0.8894763748037875  0.4555948591529929  1.0000
  H   H79       1.0  0.9219404556328468  0.9544180098235256  0.5477943614371811  1.0000
  H   H80       1.0  0.6185083306168537  0.6394407150494814  0.4562469241215709  1.0000
  H   H81       1.0  0.9826268394442457  0.868092526862882  0.5188088805591737  1.0000
  C   C116      1.0  0.9591565507928326  0.9413339963426286  0.5306044736080704  1.0000
  N   N19       1.0  0.892580845349084  0.9146040274339614  0.49467350476938665  1.0000
  H   H82       1.0  0.6192906445934181  0.8423863119356565  0.5425123171058784  1.0000
  C   C117      1.0  0.9790973306732983  0.4206029592388636  0.4989385890145483  1.0000
  C   C118      1.0  0.5734016644264612  0.07845448470619451  0.48473906081323265  1.0000
  H   H83       1.0  0.8870615619624587  0.9488172440113677  0.5401328374446199  1.0000
  H   H84       1.0  0.5493363592316863  0.7219198213748302  0.5705149079035223  1.0000
  C   C119      1.0  0.9379334926717142  0.4359693633984874  0.5232829670717803  1.0000
  N   N20       1.0  0.6043889673071623  0.957784036563476  0.5100259712256239  1.0000
  N   N21       1.0  0.540562701598609  0.8985435954534629  0.51317479432846  1.0000
  C   C120      1.0  0.8353151959030043  0.9087198669610873  0.4861286988701436  1.0000
  N   N22       1.0  0.601953483279879  0.903274206155444  0.5144825777171509  1.0000
  O   O10       1.0  0.600716597432292  0.6112809480026142  0.48709267980818394  1.0000
  C   C121      1.0  0.6221864265287271  0.9986822526970887  0.4949459639927648  1.0000
  H   H85       1.0  0.520577648062971  0.8351793764815207  0.5146663893763961  1.0000
  C   C122      1.0  0.8085760547500429  0.9077073396867952  0.48447121560794953  1.0000
  O   O11       1.0  0.8475003991161096  0.8885181774673645  0.4593435897337084  1.0000
  O   O12       1.0  0.5464255902137206  0.7025664204739908  0.575977959152215  1.0000
  H   H86       1.0  0.6590232405423015  0.8798746379661341  0.5380057415919252  1.0000
  C   C123      1.0  0.8361963654102937  0.9484603242228133  0.5390853508026043  1.0000
  C   C124      1.0  0.9185484039818459  0.9182877021626734  0.49992695829925315  1.0000
  H   H87       1.0  0.7576767908486175  0.90723924320772  0.4838727910558131  1.0000
  H   H88       1.0  0.970600991793151  0.8866745328696692  0.45837369165282177  1.0000
  C   C125      1.0  0.5521735099963657  0.7921146244388427  0.5654559617144942  1.0000
  C   C126      1.0  0.5862465687964349  0.7918256996399295  0.5007911119454053  1.0000
  C   C127      1.0  0.5529242936043609  0.819512781244291  0.5611030352349006  1.0000
  C   C128      1.0  0.5743917883386382  0.022403404902178136  0.49500065070382776  1.0000
  C   C129      1.0  0.5579683614596286  0.03343784146507452  0.45835457166835447  1.0000
  C   C130      1.0  0.557518685421763  0.06067963287219515  0.45317119608258044  1.0000
  C   C131      1.0  0.5902134699292345  0.06728773962833655  0.5208469962225796  1.0000
  C   C132      1.0  0.5907464408652198  0.04004177958768378  0.5255998128558114  1.0000
  C   C133      1.0  0.5842664091125399  0.2058866863588882  0.512081784646376  1.0000
  C   C134      1.0  0.5854443214064293  0.12096932631945392  0.5101995977585703  1.0000
  C   C135      1.0  0.9393513847527384  0.39838288009000367  0.4644399964258235  1.0000
  C   C136      1.0  0.5848239431898151  0.14967714689381278  0.509554034955156  1.0000
  C   C137      1.0  0.568470384631572  0.1903679038665497  0.4765483957096567  1.0000
  C   C138      1.0  0.5685820736363046  0.16283165239684122  0.4749484324094844  1.0000
  C   C139      1.0  0.6005041800195114  0.19284545360605207  0.5465708378061142  1.0000
  C   C140      1.0  0.6006248447555642  0.16526750969820939  0.5450297491442287  1.0000
  C   C141      1.0  0.9658678118515129  0.40062614578334543  0.4679620096764961  1.0000
  C   C142      1.0  0.8034852900978272  0.4293749399824788  0.5124319256161636  1.0000
  C   C143      1.0  0.7752572223117999  0.4292407835489333  0.5122646870403246  1.0000
  C   C144      1.0  0.819134657009259  0.44857813160272014  0.5414750497799586  1.0000
  C   C145      1.0  0.8577522558452229  0.4289832615232936  0.5118190172405616  1.0000
  C   C146      1.0  0.8457365403023858  0.4482070012253847  0.5409155643032145  1.0000
  C   C147      1.0  0.842002225422227  0.4097478805416519  0.4827175040582899  1.0000
  C   C148      1.0  0.8154377939110502  0.41013686113203096  0.48330351080477635  1.0000
  C   C149      1.0  0.5836199394195365  0.2350495342275501  0.5129487129074038  1.0000
  C   C150      1.0  0.9644126776160422  0.43822657265383347  0.5265041881680925  1.0000
  C   C151      1.0  0.5665649922612018  0.6645853680913683  0.543141089954047  1.0000
  C   C152      1.0  0.8501059472925392  0.9293266812687183  0.5137364924941377  1.0000
  C   C153      1.0  0.9601148215923183  0.9016832874362798  0.4789944576006002  1.0000
  C   C154      1.0  0.8094583295204727  0.9474745483816118  0.5373496881423074  1.0000
  C   C155      1.0  0.6014848336157236  0.6970038073472129  0.4830557424053416  1.0000
  C   C156      1.0  0.5654908700119448  0.6920190803363127  0.5441547318947451  1.0000
  C   C157      1.0  0.8855574104075948  0.42964439813601774  0.5127324249431449  1.0000
  C   C158      1.0  0.9245449206386747  0.41598668851784526  0.4920341044318393  1.0000
  H   H89       1.0  0.9867205500579019  0.47352680420416915  0.48567015229676214  1.0000
  H   H90       1.0  0.6621349649951007  0.9876657358958547  0.49330051517105683  1.0000
  H   H91       1.0  0.9768048706346573  0.38684172104530595  0.4449368842561966  1.0000
  H   H92       1.0  0.624243060131949  0.02008687620977227  0.4866534728869943  1.0000
  H   H93       1.0  0.9855811633545175  0.3682686636993932  0.5134616545042961  1.0000
  O   O13       1.0  0.62146801113117  0.6587415862493284  0.4505285598048882  1.0000
  C   C159      1.0  0.582841025208027  0.737592222689178  0.5130333124941526  1.0000
  C   C160      1.0  0.5687335299583347  0.7773935515240785  0.5352430418139014  1.0000
  H   H94       1.0  0.5250929370623652  0.015040753106795776  0.5057711289815124  1.0000
  H   H95       1.0  0.5994090344590284  0.7808540017729918  0.47638062340975906  1.0000
  C   C161      1.0  0.5702749208794176  0.8337585823421897  0.5265673543755881  1.0000
  H   H96       1.0  0.9856559559028782  0.9776798202817105  0.49835684396943836  1.0000
  C   C162      1.0  0.8781928194736951  0.9313922342572646  0.5167983802544135  1.0000
  C   C163      1.0  0.5870029665656906  0.8191922631714853  0.49672278726419883  1.0000
  H   H97       1.0  0.6036556991962181  0.03205737101191252  0.5552102175407576  1.0000
  H   H98       1.0  0.6028890816208138  0.08070140697435166  0.5461745037142197  1.0000
  H   H99       1.0  0.5443520182362536  0.06864162585912958  0.42410287918626405  1.0000
  H   H100      1.0  0.5454544755416035  0.02015386121232785  0.4326531375238926  1.0000
  H   H101      1.0  0.5557082604880952  0.20025139083165602  0.44945116669582746  1.0000
  H   H102      1.0  0.5987636573331394  0.11296476855314272  0.5401033120393107  1.0000
  H   H103      1.0  0.6133273054331023  0.1553941785621568  0.5722488006209322  1.0000
  H   H104      1.0  0.97413725746294  0.4537298306910361  0.5521959379220187  1.0000
  H   H105      1.0  0.7649593251196811  0.412643268521056  0.48706169792904647  1.0000
  H   H106      1.0  0.9296487357677639  0.3826187994418415  0.43934655936232536  1.0000
  H   H107      1.0  0.8034832409168139  0.3950614892760136  0.4604627663117052  1.0000
  H   H108      1.0  0.8576741500955206  0.46329500121758566  0.5637330289882562  1.0000
  H   H109      1.0  0.7895547837381031  0.46466083977344064  0.5658153693915545  1.0000
  H   H110      1.0  0.8714141499374343  0.39341695798930143  0.45795438725116233  1.0000
  H   H111      1.0  0.5552702441547386  0.12975349213814993  0.4443573770237556  1.0000
  H   H112      1.0  0.613329055129745  0.2260819087606928  0.576977594300992  1.0000
  H   H113      1.0  0.5695773696903742  0.24296311159968076  0.48305519968852556  1.0000
  C   C164      1.0  0.6025740273809767  0.6695311637629311  0.4821385208214385  1.0000
  C   C165      1.0  0.5849713885532172  0.6528002409438819  0.5124270417085082  1.0000
  H   H114      1.0  0.5537264902966708  0.9154113449702336  0.5138759822830746  1.0000
  C   C166      1.0  0.7665904869477617  0.9248535912190492  0.506590497640391  1.0000
  H   H115      1.0  0.9268525778986481  0.44991618973143715  0.5457772597727403  1.0000
  C   C167      1.0  0.7946668835872582  0.9268726347703005  0.5097347193768114  1.0000
  H   H116      1.0  0.8956742534647821  0.44591843608818377  0.5373804700664079  1.0000
  H   H117      1.0  0.6005447687497246  0.8297189306029934  0.4685246730684711  1.0000
  H   H118      1.0  0.5975544292846438  0.7485310666033601  0.4866345433114148  1.0000
  O   O14       1.0  0.7972868901607744  0.9676979456981606  0.5640911032818692  1.0000
  H   H119      1.0  0.5400124976750711  0.8303630091125128  0.5861447233328617  1.0000
  O   O15       1.0  0.7628471744007204  0.4449120936962776  0.5360948786929987  1.0000
  N   N23       1.0  0.5714106191510054  0.1049613037961886  0.4790135063864608  1.0000
  O   O16       1.0  0.5964433333862416  0.2504568163231856  0.5420828441113291  1.0000
  N   N24       1.0  0.8985707424773481  0.4128048504643553  0.4872015638377481  1.0000
  O   O17       1.0  0.5520934953454983  0.14846171412116438  0.4381849305575129  1.0000
  O   O18       1.0  0.6167874381612038  0.20748651201661292  0.5830801215695658  1.0000
  O   O19       1.0  0.8081367993006384  0.46838941857072613  0.5714007628113847  1.0000
  O   O20       1.0  0.8527882955978174  0.3897866583819508  0.45249938113469296  1.0000
  C   C168      1.0  0.5492592517273505  0.9792824830906989  0.5052137642688012  1.0000
  C   C169      1.0  0.5739173784027188  0.9931789247128158  0.5015681498347455  1.0000
  C   C170      1.0  0.6415527006876388  0.9821448059393303  0.4984525897527427  1.0000
  C   C171      1.0  0.6186808192988679  0.8635373641874793  0.5329934995297748  1.0000
  C   C172      1.0  0.5033527863832844  0.8735101034184196  0.510796760571445  1.0000
  C   C173      1.0  0.6423791780598316  0.9321541975517302  0.5141685733489255  1.0000
  C   C174      1.0  0.9740363883239634  0.922602112448842  0.5065413917739274  1.0000
  H   H120      1.0  0.6153170309130074  0.7097819874939869  0.4592454118801525  1.0000
  C   C175      1.0  0.5259682440063863  0.9934041322112936  0.5060132728377517  1.0000
  C   C176      1.0  0.5982951759042998  0.9829469376668636  0.5028939065851449  1.0000
  C   C177      1.0  0.9325386790305543  0.9392908253553139  0.5276781301810737  1.0000
  C   C178      1.0  0.5059757970904629  0.9745195616570264  0.5074913126363911  1.0000
  C   C179      1.0  0.5171814504266264  0.9490680071792957  0.5088510788339217  1.0000
  C   C180      1.0  0.5956239277073957  0.8771002549705925  0.5219911229141136  1.0000
  C   C181      1.0  0.5025568665825102  0.9240876698634387  0.5087785370484358  1.0000
  C   C182      1.0  0.514994083626627  0.9002327889977234  0.5100141867761443  1.0000
  H   H121      1.0  0.8659028426894199  0.8932076314833013  0.4657583217691949  1.0000
  C   C183      1.0  0.629956890096156  0.9558881144934195  0.5084612634022878  1.0000
  C   C184      1.0  0.6386989267996706  0.8823915916963624  0.5307744118520912  1.0000
  C   C185      1.0  0.5466427854757602  0.8731827658142451  0.5163641964340009  1.0000
  C   C186      1.0  0.5227147156452322  0.85697254136574  0.5139945439003588  1.0000
  C   C187      1.0  0.6277136170886023  0.9072950897624442  0.5187123510902467  1.0000
  C   C188      1.0  0.5709751998869275  0.8630543451680677  0.5212848008287759  1.0000
  C   C189      1.0  0.7114401508979155  0.9579528969250993  0.5437047099248782  1.0000
  C   C190      1.0  0.670808164360741  0.9339756364340471  0.51664258669747  1.0000
  C   C191      1.0  0.684885493709879  0.9559351998814473  0.5405550120923084  1.0000
  C   C192      1.0  0.6855223195835444  0.9142069649617841  0.4959064424443095  1.0000
  C   C193      1.0  0.7262923158160426  0.9382856065033983  0.5227158627006248  1.0000
  C   C194      1.0  0.7121446599249094  0.9162489262067796  0.4985509152739059  1.0000
  H   H122      1.0  0.7788889909910932  0.9630808708020846  0.5574831226702074  1.0000
  H   H123      1.0  0.8467861255081038  0.9648404473003165  0.5610840617574867  1.0000
  H   H124      1.0  0.7979865892491375  0.89132861758473  0.46247411613643213  1.0000
  H   H125      1.0  0.5527112026464762  0.6517844169923731  0.566890433295105  1.0000
  H   H126      1.0  0.9688576704504138  0.9579653456076852  0.553504296638546  1.0000
  C   C195      1.0  0.5831106506668531  0.7088583871060169  0.5137918124350134  1.0000
  C   C196      1.0  0.585633488936579  0.6236338481792413  0.5122202371965406  1.0000
