# Supplementary material for: Fracture Behavior of a 2D Imine‐Based Polymer
Source: Adv Sci (Weinh). 2024 Sep 12;11(42):2407017. doi: 10.1002/advs.202407017 (PMC11558127; doi:10.1002/advs.202407017)
Supplement: Supplementary file 2 — Supporting Information [file ADVS-11-2407017-s004.zip › 100_strain_1.050_relaxed.cif]

data_image0
_chemical_formula_structural       C6NC3HC25HC5HC8HC8NH3NH33N7O5C60H38N8O4H3CNHC2H2CN2CNOCHCO2HC2H2C34H5OC2H2CHC2H17C2HCHCH3OHONONO4C7HC8HC12H5C2
_chemical_formula_sum              "C196 N24 H126 O20"
_cell_length_a       53.6020702413282
_cell_length_b       50.25948964994018
_cell_length_c       25.000223710000114
_cell_angle_alpha    90.0
_cell_angle_beta     90.0
_cell_angle_gamma    95.21908560710341

_space_group_name_H-M_alt    "P 1"
_space_group_IT_number       1

loop_
  _space_group_symop_operation_xyz
  'x, y, z'

loop_
  _atom_site_type_symbol
  _atom_site_label
  _atom_site_symmetry_multiplicity
  _atom_site_fract_x
  _atom_site_fract_y
  _atom_site_fract_z
  _atom_site_occupancy
  C   C1        1.0  0.050434563942357444  0.4809305900447467  0.49900599501702  1.0000
  C   C2        1.0  0.07364197730540605  0.4965233016639823  0.501358645516869  1.0000
  C   C3        1.0  0.13902032454263005  0.48451779704080483  0.5138961926409378  1.0000
  C   C4        1.0  0.12037727533322864  0.36359723224076135  0.5302647470676003  1.0000
  C   C5        1.0  0.008000289306736583  0.37208426287588503  0.5118423265119335  1.0000
  C   C6        1.0  0.13846868179197774  0.434149176573264  0.5215148939579543  1.0000
  N   N1        1.0  0.7518233099185911  0.9397238386810516  0.5218533737099437  1.0000
  C   C7        1.0  0.07726995280363987  0.07699540240904047  0.48189456036230266  1.0000
  C   C8        1.0  0.02676214446931907  0.49281601860603796  0.49173603984123465  1.0000
  C   C9        1.0  0.09709335931347901  0.4864392089054069  0.5092775177804822  1.0000
  H   H1        1.0  0.7218307261176993  0.9752156040571679  0.5486363187120142  1.0000
  C   C10       1.0  0.008653442922830155  0.4722459686012584  0.49202981768760834  1.0000
  C   C11       1.0  0.02146998779014627  0.4481165142840396  0.5003685714831938  1.0000
  C   C12       1.0  0.09679363541466968  0.3754026562632727  0.5213233048006967  1.0000
  C   C13       1.0  0.00858146233305909  0.4223742760979213  0.5024873811077416  1.0000
  C   C14       1.0  0.020364931674395393  0.398482997621462  0.5077037935102096  1.0000
  C   C15       1.0  0.12220046504373641  0.9978356705104087  0.4991722257023837  1.0000
  C   C16       1.0  0.12665076096499392  0.4581077868866897  0.517942971234036  1.0000
  C   C17       1.0  0.13844841883075068  0.3842077239635694  0.5306404136481674  1.0000
  C   C18       1.0  0.049921927643706024  0.37023740962176416  0.5173690978461578  1.0000
  C   C19       1.0  0.026148896144832987  0.35473190787482234  0.5172138746400501  1.0000
  C   C20       1.0  0.1256596950019006  0.40832148775852134  0.5217371833013492  1.0000
  C   C21       1.0  0.07349601598197611  0.3599546386188306  0.5215855177225658  1.0000
  C   C22       1.0  0.2050102994037985  0.4585188662500435  0.5599851919197445  1.0000
  C   C23       1.0  0.16604867249416683  0.43654518950805016  0.5251516436351671  1.0000
  C   C24       1.0  0.17911579907965328  0.45637584736823344  0.5565871512516829  1.0000
  C   C25       1.0  0.18029519300125718  0.4189714294002688  0.49702542418846757  1.0000
  C   C26       1.0  0.21935971628182097  0.44094259379203987  0.531883858606128  1.0000
  C   C27       1.0  0.2061420809130513  0.4211015467112566  0.5002074721296236  1.0000
  C   C28       1.0  0.07633774341652409  0.020778282321294857  0.4951583801002648  1.0000
  C   C29       1.0  0.0633626510467629  0.031845459036187566  0.4531023543131977  1.0000
  C   C30       1.0  0.06422975307412991  0.05923671499675506  0.44584699340602335  1.0000
  C   C31       1.0  0.0903341558597763  0.06582862005795942  0.5240774846128748  1.0000
  C   C32       1.0  0.09016985258440535  0.038382375686603666  0.5299273593226208  1.0000
  C   C33       1.0  0.07953620885568312  0.2045096931505953  0.5133863649575119  1.0000
  C   C34       1.0  0.07976496933894553  0.11894816035627111  0.5160531669401082  1.0000
  H   H2        1.0  0.6755627100155766  0.8919915786169227  0.48277067875945995  1.0000
  C   C35       1.0  0.08022634594086298  0.14792045159581643  0.5140769485433478  1.0000
  C   C36       1.0  0.08258424567754376  0.19021789885389995  0.4658235281186938  1.0000
  C   C37       1.0  0.08255634964073347  0.16253157409700894  0.4655960820965958  1.0000
  C   C38       1.0  0.07712613289814091  0.18989615372406324  0.5618491786529612  1.0000
  C   C39       1.0  0.07785692265122827  0.16228464033438827  0.561806951368463  1.0000
  H   H3        1.0  0.92287746130505  0.8824601613090831  0.46788153489235373  1.0000
  C   C40       1.0  0.2844296339047492  0.4277061413993006  0.5112028802086737  1.0000
  C   C41       1.0  0.2572968163932655  0.4272297991414072  0.5103754889078623  1.0000
  C   C42       1.0  0.2999395292014739  0.44661491496052946  0.5411426867844018  1.0000
  C   C43       1.0  0.3373796968273149  0.4270009841006526  0.5104133676794871  1.0000
  C   C44       1.0  0.32585353718250176  0.4460784531129403  0.5404631646869953  1.0000
  C   C45       1.0  0.32197317186826047  0.40811510234891807  0.4805462914731081  1.0000
  C   C46       1.0  0.29602011034541814  0.4086391921237439  0.4811987203027862  1.0000
  C   C47       1.0  0.07871577867299316  0.23331262148924756  0.5108985342174632  1.0000
  H   H4        1.0  0.7208866537133259  0.8948811511320827  0.4859116881407773  1.0000
  C   C48       1.0  0.07263467373449395  0.27449141633020474  0.5423462334095037  1.0000
  C   C49       1.0  0.0733318013813955  0.33070124933308054  0.5285862464533724  1.0000
  C   C50       1.0  0.057128375445902616  0.28972406243806637  0.573132166143329  1.0000
  C   C51       1.0  0.05714088278372835  0.31702345325947845  0.5655632564921901  1.0000
  C   C52       1.0  0.08935098719919692  0.3157051357196231  0.49891739617550496  1.0000
  C   C53       1.0  0.08878383107481432  0.28826412847389066  0.5049986399643636  1.0000
  C   C54       1.0  0.36491343677804006  0.42694250993668453  0.510574103543534  1.0000
  C   C55       1.0  0.9326228964632853  0.9005489040067709  0.4859265884937427  1.0000
  N   N2        1.0  0.5424615851610892  0.9524563081906461  0.5088893604734619  1.0000
  H   H5        1.0  0.15936456170992513  0.48952644526766764  0.5139894588938122  1.0000
  H   H6        1.0  0.5726112732101076  0.6135024762373121  0.5433122801326563  1.0000
  H   H7        1.0  0.12374241028345137  0.01953287616701125  0.49299763781742945  1.0000
  N   N3        1.0  0.5648529516297391  0.7516725724327104  0.5382387217195972  1.0000
  H   H8        1.0  0.023340036394494112  0.33292396243079464  0.5208573489650261  1.0000
  H   H9        1.0  0.12256236615608398  0.34232937900728005  0.536679863924709  1.0000
  H   H10       1.0  0.15857050710144374  0.38336186214075907  0.5376910374156041  1.0000
  H   H11       1.0  0.029174315542439128  0.016273983804729844  0.5011044220593764  1.0000
  H   H12       1.0  0.08807265690207976  0.44462756448895024  0.5154632426978689  1.0000
  H   H13       1.0  0.1707152700917354  0.4035715784963636  0.47098643393067646  1.0000
  H   H14       1.0  0.1685477441890096  0.47010788966943023  0.58011400217049  1.0000
  H   H15       1.0  0.2145698281674909  0.47417252125805226  0.5854542314994383  1.0000
  H   H16       1.0  0.2168507826288575  0.40715374343257454  0.4773609790203809  1.0000
  H   H17       1.0  0.10049391383699867  0.030290882587856543  0.5634456815608934  1.0000
  H   H18       1.0  0.10107774489987677  0.07920256051973253  0.552417668378813  1.0000
  H   H19       1.0  0.05388593324090177  0.06729097294411444  0.4123546195684865  1.0000
  H   H20       1.0  0.05272295642683565  0.018475949990806997  0.42462010928144794  1.0000
  H   H21       1.0  0.08445509349083768  0.2011980840417461  0.42771819180778425  1.0000
  H   H22       1.0  0.08067859074001045  0.11000806232076381  0.556924904541542  1.0000
  H   H23       1.0  0.07590774205160582  0.1512961544110878  0.5998938089168465  1.0000
  H   H24       1.0  0.5935712742268  0.9389204646832497  0.5167842783040699  1.0000
  H   H25       1.0  0.24729568355160136  0.41117626142723185  0.48511643261631676  1.0000
  H   H26       1.0  0.538732195594658  0.7831539459767557  0.594413501216154  1.0000
  H   H27       1.0  0.2842693693704005  0.39380041462341847  0.45772296858375927  1.0000
  H   H28       1.0  0.33761910878812273  0.4609083759369753  0.5639618663831998  1.0000
  H   H29       1.0  0.27135608251965826  0.4629042429915472  0.566762962357989  1.0000
  H   H30       1.0  0.35073875171563684  0.3920686631678187  0.45544678130264177  1.0000
  H   H31       1.0  0.08373410065661148  0.13035360610061966  0.4252313937062565  1.0000
  H   H32       1.0  0.07346944334681811  0.221842133862883  0.601496045145154  1.0000
  H   H33       1.0  0.0835222419742047  0.24273184457218688  0.4711969088053804  1.0000
  H   H34       1.0  0.10135704809294142  0.27692736947409097  0.48075793732028105  1.0000
  H   H35       1.0  0.10210233670511987  0.3258164477459034  0.46919562607899906  1.0000
  H   H36       1.0  0.05893773003226238  0.41201313036000436  0.5100154627057688  1.0000
  H   H37       1.0  0.04474565484984554  0.32834212514314315  0.590231627813497  1.0000
  H   H38       1.0  0.6765794758156419  0.972187570584777  0.5454455755230708  1.0000
  H   H39       1.0  0.04436255978130721  0.27965839917820295  0.6028524811605142  1.0000
  H   H40       1.0  0.3750744062060341  0.4433012099909292  0.5364573538691583  1.0000
  N   N4        1.0  0.04642255571067679  0.4541845270785309  0.5041173021229515  1.0000
  N   N5        1.0  0.10185925571237209  0.46069630749895424  0.5150319982871365  1.0000
  N   N6        1.0  0.04514563746167684  0.395961465838514  0.5114109493080147  1.0000
  N   N7        1.0  0.10077237913796266  0.4021774914321185  0.5167046221900246  1.0000
  N   N8        1.0  0.2447289056077606  0.4439790023746765  0.5366602576778491  1.0000
  N   N9        1.0  0.0772999453625967  0.10376843936753197  0.47390683677583195  1.0000
  N   N10       1.0  0.07202879866570076  0.2477079041574866  0.5507801617905657  1.0000
  O   O1        1.0  0.3769163684055094  0.41133203876625984  0.48614141278108874  1.0000
  O   O2        1.0  0.08505136901050488  0.1494486265378594  0.4159261819138043  1.0000
  O   O3        1.0  0.07407977614594206  0.20296251899080714  0.6113334897220014  1.0000
  O   O4        1.0  0.28955765050779075  0.46639255405117375  0.5723199258060575  1.0000
  O   O5        1.0  0.3325838118633092  0.3884849869975424  0.44967988987056084  1.0000
  C   C56       1.0  0.050283133929334076  0.9785839846506684  0.5046399544889101  1.0000
  C   C57       1.0  0.07508153784809486  0.9912145720410455  0.5023560044720087  1.0000
  C   C58       1.0  0.14160968632836934  0.981870026219679  0.5019827634740558  1.0000
  C   C59       1.0  0.11606398294340615  0.8623714856587049  0.5245082027721537  1.0000
  C   C60       1.0  0.0030186515268374003  0.87455670628944  0.5189120975575311  1.0000
  C   C61       1.0  0.14321731122197723  0.930856263357944  0.5123176605254092  1.0000
  C   C62       1.0  0.4734585513067374  0.9245841352717213  0.5095574996129214  1.0000
  C   C63       1.0  0.0725920566202902  0.5816981184571061  0.4790036816246462  1.0000
  C   C64       1.0  0.028597730698540175  0.9944065448063879  0.5033098836347651  1.0000
  C   C65       1.0  0.09906915268342203  0.9811926542575155  0.504893682512785  1.0000
  C   C66       1.0  0.4328118380062301  0.9426483151415618  0.5288319500870766  1.0000
  C   C67       1.0  0.00794686565812601  0.9768150312198094  0.5057803555578259  1.0000
  C   C68       1.0  0.016962429329755835  0.9503237757749124  0.5093117712404499  1.0000
  C   C69       1.0  0.09438016477526849  0.877954162377233  0.5183698103825602  1.0000
  C   C70       1.0  0.0013999729764610823  0.9257323270180328  0.5115591335266624  1.0000
  C   C71       1.0  0.013678197869679196  0.9016615753436139  0.5144407786674519  1.0000
  C   C72       1.0  0.12088542545841256  0.5018973465909956  0.5086652095193256  1.0000
  C   C73       1.0  0.13095958745617386  0.9549302593231308  0.509335428769268  1.0000
  C   C74       1.0  0.1367046513183083  0.8799792102487376  0.522022369230701  1.0000
  C   C75       1.0  0.04559217449569663  0.8754164929447048  0.5192334015156203  1.0000
  C   C76       1.0  0.022425709522674996  0.8585811666873364  0.5212969114160227  1.0000
  C   C77       1.0  0.12767198939875415  0.9062715646317722  0.514684734461645  1.0000
  C   C78       1.0  0.06957586167345967  0.8653230918942221  0.5206215143572572  1.0000
  C   C79       1.0  0.21198807969618935  0.9561070660872302  0.5372045230348748  1.0000
  C   C80       1.0  0.17125188594972932  0.9320871368452333  0.5140340814630315  1.0000
  C   C81       1.0  0.18598136607596918  0.9544649632501482  0.5349132504761619  1.0000
  C   C82       1.0  0.1855989264978684  0.9115560620046927  0.49574121246607034  1.0000
  C   C83       1.0  0.2264898590006068  0.9356936034013351  0.5185679796680656  1.0000
  C   C84       1.0  0.21171293997299545  0.9131620805783063  0.49760610666671  1.0000
  C   C85       1.0  0.07365144745782977  0.52573037090615  0.4936779780279701  1.0000
  C   C86       1.0  0.060093296630752725  0.5359862471509633  0.4515347149492337  1.0000
  C   C87       1.0  0.05994329276686808  0.5632444834889572  0.44368718890900816  1.0000
  C   C88       1.0  0.08625900300622015  0.5713465214710435  0.5212302666546972  1.0000
  C   C89       1.0  0.0870599571254196  0.54406149031375  0.5277941381406305  1.0000
  C   C90       1.0  0.07254968953508453  0.7092183131694132  0.5079923472149287  1.0000
  C   C91       1.0  0.07475520687308812  0.6239038349770182  0.5117000467178887  1.0000
  C   C92       1.0  0.43281949848225326  0.9014289102772642  0.48264168110939604  1.0000
  C   C93       1.0  0.07442940376614772  0.6527664906834013  0.5091672598394823  1.0000
  C   C94       1.0  0.07408260625255739  0.6946789683586571  0.46021012306831643  1.0000
  C   C95       1.0  0.07465830360624243  0.667054236397098  0.46028730466117973  1.0000
  C   C96       1.0  0.07220816229924516  0.6949128662921853  0.5568670644328851  1.0000
  C   C97       1.0  0.07346868264457285  0.6673816496038378  0.5569857708772036  1.0000
  C   C98       1.0  0.45882819478962583  0.90310887583252  0.48511546135587835  1.0000
  C   C99       1.0  0.29480114562440185  0.9260134507478153  0.508997061458016  1.0000
  C   C100      1.0  0.2670365628622359  0.9228491611919812  0.5050992987091587  1.0000
  C   C101      1.0  0.30898971886234206  0.9478851293758174  0.5338524211409483  1.0000
  C   C102      1.0  0.3498075225699478  0.930361484039738  0.514470978291935  1.0000
  C   C103      1.0  0.3352198565963921  0.949792799805294  0.5362897645436311  1.0000
  C   C104      1.0  0.3356204943032766  0.9084870212943601  0.4896230750154991  1.0000
  C   C105      1.0  0.30938733831090426  0.9065787524665214  0.48719714884279985  1.0000
  C   C106      1.0  0.07139273207590079  0.7379684339035651  0.5055142165986475  1.0000
  C   C107      1.0  0.45892457369668244  0.9442490189024904  0.5309707277331355  1.0000
  C   C108      1.0  0.06687842430566009  0.7793128940550484  0.5382653201986988  1.0000
  C   C109      1.0  0.06827353789716373  0.8356840597669636  0.5263270172823388  1.0000
  C   C110      1.0  0.05428544207042422  0.7949925155018779  0.5742999722909903  1.0000
  C   C111      1.0  0.05462720887893815  0.8224124401411202  0.5678356470707209  1.0000
  C   C112      1.0  0.08116652974235009  0.8201901001803018  0.4907798732732144  1.0000
  C   C113      1.0  0.08026815857234335  0.7926976952338519  0.49610041807950206  1.0000
  C   C114      1.0  0.37756846363103375  0.9335547644078609  0.5183696161563971  1.0000
  C   C115      1.0  0.4181586947925846  0.9209586462554559  0.5044456583269882  1.0000
  H   H41       1.0  0.48864364476013245  0.9813960089605203  0.5172444973046734  1.0000
  H   H42       1.0  0.16163507359478027  0.988323675590104  0.498375246295178  1.0000
  H   H43       1.0  0.46832005972845125  0.8869125337219628  0.4663338107933493  1.0000
  H   H44       1.0  0.12372165238637503  0.5236479927918539  0.5038748566479957  1.0000
  H   H45       1.0  0.4829752131426487  0.8678967107970511  0.5114319085792718  1.0000
  H   H46       1.0  0.020827368114971434  0.8367154738674341  0.5242475524922253  1.0000
  H   H47       1.0  0.11547029894641388  0.8406973776715414  0.5307959534529763  1.0000
  H   H48       1.0  0.15634793883043843  0.875647197633008  0.5254562395636295  1.0000
  H   H49       1.0  0.024453097049604917  0.5141695735721623  0.48707117937623745  1.0000
  H   H50       1.0  0.09360708854612047  0.9386276723187039  0.5141637265827819  1.0000
  H   H51       1.0  0.17577652531740579  0.8932754524436796  0.4785201832676335  1.0000
  H   H52       1.0  0.17657015189567096  0.9713803077404889  0.551026246231489  1.0000
  H   H53       1.0  0.22180331439716197  0.9743317645975087  0.5545673645818033  1.0000
  H   H54       1.0  0.2210848348138276  0.8961047058878537  0.48200212265512116  1.0000
  H   H55       1.0  0.09777391845575759  0.5366419018843755  0.5614259080751404  1.0000
  H   H56       1.0  0.096650373027095  0.5852800073958822  0.5491139290426762  1.0000
  H   H57       1.0  0.0491944052551288  0.5706377198227772  0.41011857441291993  1.0000
  H   H58       1.0  0.04993758817391682  0.5220824264148137  0.4232997898537435  1.0000
  H   H59       1.0  0.0743371447532577  0.7054082080549774  0.4217896702029094  1.0000
  H   H60       1.0  0.07696323702876448  0.6153618621715544  0.5525930133222288  1.0000
  H   H61       1.0  0.07319686115818774  0.6566523773844155  0.5954012123182035  1.0000
  H   H62       1.0  0.4685961156972879  0.9619205409151051  0.5508544064004283  1.0000
  H   H63       1.0  0.2594637070239346  0.904083712621768  0.48416590686852046  1.0000
  H   H64       1.0  0.42316309052608747  0.8839213097225372  0.46234390399450576  1.0000
  H   H65       1.0  0.299773242140215  0.8889970410288472  0.4671749715224127  1.0000
  H   H66       1.0  0.34483166625214506  0.9673869388245003  0.5562777394643751  1.0000
  H   H67       1.0  0.278650953672036  0.9633265559571581  0.5508050986979551  1.0000
  H   H68       1.0  0.36595575377071593  0.8930414882621535  0.4726347916731995  1.0000
  H   H69       1.0  0.07519747035829293  0.6346779605210854  0.4203099261039927  1.0000
  H   H70       1.0  0.0695733268731093  0.7270003654407275  0.5967490528869741  1.0000
  H   H71       1.0  0.07464386464995078  0.7472681593952583  0.4651032052009086  1.0000
  H   H72       1.0  0.09046159001800962  0.7809945127712464  0.46742908347735246  1.0000
  H   H73       1.0  0.09185040890971809  0.8300329194838367  0.45746695199218446  1.0000
  H   H74       1.0  0.05102264101896424  0.9181495770458175  0.5126523592292963  1.0000
  H   H75       1.0  0.04464348352856562  0.8340732045125787  0.5968846622424623  1.0000
  H   H76       1.0  0.4233473273562747  0.959009579052962  0.5471258081610842  1.0000
  H   H77       1.0  0.04368243624109683  0.7852220114054768  0.6077611114915014  1.0000
  H   H78       1.0  0.38510171906882706  0.9522215108796048  0.5396996848929875  1.0000
  N   N11       1.0  0.04226606786196416  0.9524705713921586  0.5086833833878811  1.0000
  N   N12       1.0  0.10588422985365784  0.9561628030029637  0.5107399053718512  1.0000
  N   N13       1.0  0.038774596033077195  0.9005232468926647  0.5149959838314898  1.0000
  N   N14       1.0  0.10238104145953297  0.9040035018333125  0.5128609926545684  1.0000
  N   N15       1.0  0.251902910668423  0.9397459999683693  0.523291106940735  1.0000
  N   N16       1.0  0.07168246710630585  0.6082991639938883  0.47024371858530833  1.0000
  N   N17       1.0  0.06643707516051647  0.7525305416958926  0.5465506873014201  1.0000
  N   N18       1.0  0.3927541682136022  0.9168663537061399  0.4995536478297185  1.0000
  O   O6        1.0  0.07563964769580994  0.6536778944385143  0.4105379797187295  1.0000
  O   O7        1.0  0.0707833890124953  0.7081997199701646  0.6066009239965163  1.0000
  O   O8        1.0  0.2964590786711129  0.9687199017019376  0.5572418652023398  1.0000
  O   O9        1.0  0.3481472573080898  0.8876369460903922  0.4662722115301845  1.0000
  H   H79       1.0  0.9233532157819964  0.9599915473814783  0.5433144646852236  1.0000
  H   H80       1.0  0.6172605450514389  0.640993798676686  0.45579506440047507  1.0000
  H   H81       1.0  0.9829590438357112  0.8679407363289218  0.5198678637806986  1.0000
  C   C116      1.0  0.9588886330821375  0.9447794298316262  0.5288739479331511  1.0000
  N   N19       1.0  0.8926362864541874  0.9165422547730736  0.5009359972898805  1.0000
  H   H82       1.0  0.615294207128255  0.8410328640811114  0.5384887564942524  1.0000
  C   C117      1.0  0.9809674236103736  0.4199607478872057  0.4988986549782943  1.0000
  C   C118      1.0  0.5764568742666282  0.0771909555395317  0.4849998532317504  1.0000
  H   H83       1.0  0.8850922925640654  0.9529042973441775  0.5373427373361579  1.0000
  H   H84       1.0  0.548820118583468  0.7227071332456154  0.5704810729946842  1.0000
  C   C119      1.0  0.9408509297382285  0.4353503363353883  0.5237912398982192  1.0000
  N   N20       1.0  0.6059142809036945  0.956108343042107  0.510166108416651  1.0000
  N   N21       1.0  0.5388667825231109  0.9003602021651594  0.5140637311819277  1.0000
  C   C120      1.0  0.8355715561583223  0.9078693825281215  0.4917983230517419  1.0000
  N   N22       1.0  0.6023228128752223  0.9037526465876988  0.5130132132823395  1.0000
  O   O10       1.0  0.6015155443560467  0.6126693567353474  0.4898239450505778  1.0000
  C   C121      1.0  0.6222260909788266  0.9972861118479397  0.4930198474594296  1.0000
  H   H85       1.0  0.5206306492252071  0.8364546796355011  0.5150751478913805  1.0000
  C   C122      1.0  0.8093357417331924  0.9058083270311825  0.4895527815907111  1.0000
  O   O11       1.0  0.8481257669791069  0.8865223576520952  0.47055856965386383  1.0000
  O   O12       1.0  0.5466497212125401  0.703312440043249  0.5770494758118079  1.0000
  H   H86       1.0  0.6561382838317833  0.8759869704346219  0.5329734320736282  1.0000
  C   C123      1.0  0.8351353597768656  0.9503015083119  0.5341807076468389  1.0000
  C   C124      1.0  0.9180538454242346  0.9207328063869709  0.50532899658318  1.0000
  H   H87       1.0  0.7594152370884029  0.9030972923095703  0.48662066871535814  1.0000
  H   H88       1.0  0.9680731571472476  0.885541667399689  0.47133137678348336  1.0000
  C   C125      1.0  0.5513055942620714  0.7935957342885966  0.5647919648527139  1.0000
  C   C126      1.0  0.5823763292878731  0.7930585993302227  0.49539176490474696  1.0000
  C   C127      1.0  0.5521941882176034  0.8211675383238703  0.5607648414272741  1.0000
  C   C128      1.0  0.5763336858375602  0.020792735179176788  0.49617008251943473  1.0000
  C   C129      1.0  0.5606640267125607  0.03206024054674648  0.45908846100261835  1.0000
  C   C130      1.0  0.5608028246841623  0.05947332507195451  0.45333280609610327  1.0000
  C   C131      1.0  0.5924684966130481  0.0657716605672709  0.5216423814336822  1.0000
  C   C132      1.0  0.5924791553622096  0.03835062329186006  0.5268038619992624  1.0000
  C   C133      1.0  0.5886077627509528  0.20527336794255074  0.5130593305191801  1.0000
  C   C134      1.0  0.5885051307050599  0.11980348117188029  0.5108761250314524  1.0000
  C   C135      1.0  0.9420427614707767  0.39801465300128214  0.4638476987461931  1.0000
  C   C136      1.0  0.5883571601646137  0.14870709563085605  0.5102052601167096  1.0000
  C   C137      1.0  0.5734798088587004  0.1899684429666822  0.47647398922477435  1.0000
  C   C138      1.0  0.5732098781051255  0.16226010598036286  0.47469945248791556  1.0000
  C   C139      1.0  0.6037576070297254  0.19183334412871322  0.5484413640336807  1.0000
  C   C140      1.0  0.6034972599120071  0.1640860005929258  0.5467178882915041  1.0000
  C   C141      1.0  0.9679373297027101  0.40013401460832193  0.4674131612854115  1.0000
  C   C142      1.0  0.80960438688391  0.4295739256063064  0.5128992980402344  1.0000
  C   C143      1.0  0.7820680153393814  0.4296608901526873  0.5126999614398275  1.0000
  C   C144      1.0  0.825022168350031  0.4486028767176631  0.5424042656915643  1.0000
  C   C145      1.0  0.8625588283040952  0.42884470019206167  0.5122017107379685  1.0000
  C   C146      1.0  0.8509738190023154  0.4480598363165907  0.5418123493773523  1.0000
  C   C147      1.0  0.8470367547473224  0.40979060446414994  0.48263603942023064  1.0000
  C   C148      1.0  0.8211209059146454  0.41033323397851434  0.48328372851177226  1.0000
  C   C149      1.0  0.5884054049469658  0.23462873063407194  0.514064145648584  1.0000
  C   C150      1.0  0.9667037099662024  0.4375112467300565  0.5270076114826665  1.0000
  C   C151      1.0  0.5670710445781026  0.6655412395291894  0.5449246298419474  1.0000
  C   C152      1.0  0.8497393973865152  0.9303857827829245  0.5144186267965287  1.0000
  C   C153      1.0  0.9586348332427703  0.9022860210994552  0.48810272066277327  1.0000
  C   C154      1.0  0.8088982676141998  0.9482613678098384  0.5318495793165803  1.0000
  C   C155      1.0  0.5989989008411424  0.698347794390529  0.48029745818788044  1.0000
  C   C156      1.0  0.5650727808361046  0.6929625761097162  0.5443886660609412  1.0000
  C   C157      1.0  0.8896964756814444  0.42932528595715486  0.5130986923210028  1.0000
  C   C158      1.0  0.9276614875789522  0.4155623677629804  0.49193923067623874  1.0000
  H   H89       1.0  0.9884222560263535  0.47317927351322775  0.48679810307181176  1.0000
  H   H90       1.0  0.6615024548850127  0.9873119731206582  0.48951343686740345  1.0000
  H   H91       1.0  0.9785279861087027  0.38639344545590276  0.4439607298711955  1.0000
  H   H92       1.0  0.6238063706362498  0.018748450669300414  0.4841394609434565  1.0000
  H   H93       1.0  0.9876682305247949  0.3670325875250677  0.5109026762339309  1.0000
  O   O13       1.0  0.6193398583147525  0.6603210095271693  0.44862589574951517  1.0000
  C   C159      1.0  0.5802067804972768  0.7387838409715797  0.5098815546290248  1.0000
  C   C160      1.0  0.5664177965584697  0.7786746258627698  0.532327263618824  1.0000
  H   H94       1.0  0.5295004366820358  0.016369390677333964  0.5137324113766667  1.0000
  H   H95       1.0  0.5943137012370053  0.7819492518621508  0.4690216265169666  1.0000
  C   C161      1.0  0.5682000504901653  0.8353784801601583  0.524195564924612  1.0000
  H   H96       1.0  0.988282818849395  0.9813384239677377  0.5060771467969571  1.0000
  C   C162      1.0  0.8775070419690306  0.9337114819471889  0.5179879576647815  1.0000
  C   C163      1.0  0.5832562816810313  0.8205829995664281  0.49161094690601626  1.0000
  H   H97       1.0  0.6048086674313577  0.030184540028643573  0.5567493844883192  1.0000
  H   H98       1.0  0.6049585871402392  0.07912667846939661  0.5470503634326431  1.0000
  H   H99       1.0  0.5482563988621387  0.06760328248598418  0.42381662088479644  1.0000
  H   H100      1.0  0.5482420983192283  0.01879642930071297  0.4335581339866566  1.0000
  H   H101      1.0  0.5615552773885143  0.20015694599943054  0.44868546007973664  1.0000
  H   H102      1.0  0.6009392213475928  0.11154215698450759  0.5416316086178452  1.0000
  H   H103      1.0  0.6153594858621485  0.1539123550548498  0.5746377639664912  1.0000
  H   H104      1.0  0.9762631992169788  0.45289591178406396  0.5531094524340633  1.0000
  H   H105      1.0  0.7718756618115208  0.41316653939488635  0.4872054408512654  1.0000
  H   H106      1.0  0.932508189386548  0.38239628945953125  0.43825130875269014  1.0000
  H   H107      1.0  0.809346734113913  0.3953874828248367  0.4600780357036257  1.0000
  H   H108      1.0  0.8627305421953221  0.463014726459437  0.5649984568281022  1.0000
  H   H109      1.0  0.7962712560701303  0.46480440827112496  0.567105771753748  1.0000
  H   H110      1.0  0.8756116020602268  0.3933695953287461  0.45737189641381526  1.0000
  H   H111      1.0  0.5601584071980552  0.1292331120359282  0.4431206505510436  1.0000
  H   H112      1.0  0.6163239395779786  0.2250238413201054  0.5798309695993089  1.0000
  H   H113      1.0  0.5752575255773548  0.24287947471466675  0.4833845785682189  1.0000
  C   C164      1.0  0.6010243487152445  0.6708937356851495  0.48094152104942633  1.0000
  C   C165      1.0  0.5849542435423623  0.6539668575983535  0.5135722682667092  1.0000
  H   H114      1.0  0.5512145038490619  0.9179279283577167  0.5140927537944512  1.0000
  C   C166      1.0  0.7669690101501878  0.9223982762353984  0.5055855409497664  1.0000
  H   H115      1.0  0.9301223351172124  0.4492462982791625  0.5467285714221716  1.0000
  C   C167      1.0  0.7947303242667285  0.9257356912038625  0.5092696840449344  1.0000
  H   H116      1.0  0.8996703324210408  0.44544104354605524  0.5382532549934748  1.0000
  H   H117      1.0  0.5956726108991156  0.831079919632298  0.46174154951584623  1.0000
  H   H118      1.0  0.5939468061862798  0.7498282659951239  0.48210317665840263  1.0000
  O   O14       1.0  0.7963443390749817  0.9696375654292982  0.5529816193772439  1.0000
  H   H119      1.0  0.5405350554584623  0.8321649378454735  0.5877666296279088  1.0000
  O   O15       1.0  0.7700960041238107  0.445427742714159  0.5367633981480214  1.0000
  N   N23       1.0  0.5750063873392757  0.10389172510135337  0.4789248665180211  1.0000
  O   O16       1.0  0.6007299516781842  0.24987701727507908  0.544063687667755  1.0000
  N   N24       1.0  0.9022945354352274  0.41252326464060546  0.4870385866825945  1.0000
  O   O17       1.0  0.5574488716816814  0.14811483890409796  0.4368503179296326  1.0000
  O   O18       1.0  0.6193184452262805  0.20624426328370343  0.5860455315421996  1.0000
  O   O19       1.0  0.8144291578612012  0.4684025850062571  0.5728314877631985  1.0000
  O   O20       1.0  0.8574121619899564  0.3898529183764249  0.4518791802749406  1.0000
  C   C168      1.0  0.5504899130295757  0.9786382599734593  0.5078072154587161  1.0000
  C   C169      1.0  0.5752294411242355  0.9913013139825133  0.5029432665244199  1.0000
  C   C170      1.0  0.6415614557096542  0.981208005441152  0.49580210940122715  1.0000
  C   C171      1.0  0.6159186704653734  0.8624957514179422  0.5297571831942898  1.0000
  C   C172      1.0  0.5030380829155024  0.8744654834248978  0.5127758594416459  1.0000
  C   C173      1.0  0.6431488576043524  0.9306023230570656  0.5119371562151381  1.0000
  C   C174      1.0  0.973323800584003  0.9244837129240205  0.5098063021616035  1.0000
  H   H120      1.0  0.6116772783543281  0.7112741200573023  0.454739065210509  1.0000
  C   C175      1.0  0.5288930023667415  0.9944954531190239  0.511762171221561  1.0000
  C   C176      1.0  0.5991701125076111  0.9810604450318726  0.5026895604586762  1.0000
  C   C177      1.0  0.9327730676804663  0.9431183452834183  0.5270144662685913  1.0000
  C   C178      1.0  0.508243220261449  0.9768866703860126  0.5135461243255212  1.0000
  C   C179      1.0  0.51718619297585  0.9503314648734322  0.5117483837682484  1.0000
  C   C180      1.0  0.5943091031837517  0.8778079808999559  0.5200930976022428  1.0000
  C   C181      1.0  0.5015644690026477  0.9257542200060682  0.5114290041338204  1.0000
  C   C182      1.0  0.5137984420113583  0.9016166914476491  0.5119525190617484  1.0000
  H   H121      1.0  0.8659415486745862  0.8921673448488989  0.47631825460145305  1.0000
  C   C183      1.0  0.630919162099886  0.9546184699682276  0.5069320094083063  1.0000
  C   C184      1.0  0.6365586683904  0.8801056938551237  0.5271803945227698  1.0000
  C   C185      1.0  0.5455632501284488  0.8751448822558184  0.5163694075915195  1.0000
  C   C186      1.0  0.5223540318477191  0.8583711593201808  0.5147847511778145  1.0000
  C   C187      1.0  0.6275815676161337  0.9061290613828538  0.5164121036498496  1.0000
  C   C188      1.0  0.5695078807155666  0.86500493936974  0.5198484731819831  1.0000
  C   C189      1.0  0.7119630894027548  0.9564996722118242  0.5335432469969632  1.0000
  C   C190      1.0  0.6711643704179271  0.9318334232202079  0.5134188535269978  1.0000
  C   C191      1.0  0.6859561262367189  0.9548106955989172  0.5314635863056415  1.0000
  C   C192      1.0  0.6854460750103425  0.9107576686463512  0.4977002981928999  1.0000
  C   C193      1.0  0.7264055530800558  0.9355334423020609  0.5174897397072342  1.0000
  C   C194      1.0  0.7115649833464129  0.9124015887463613  0.49934840675052095  1.0000
  H   H122      1.0  0.7785375620244313  0.9640435395881338  0.547017826681113  1.0000
  H   H123      1.0  0.8447300099012669  0.9684047099927576  0.5523760647119894  1.0000
  H   H124      1.0  0.7997372520161719  0.8876978332279544  0.4713962707671238  1.0000
  H   H125      1.0  0.5544153298206473  0.6525944328874341  0.570529435049768  1.0000
  H   H126      1.0  0.9686446795302328  0.9629656862646447  0.5466608473271257  1.0000
  C   C195      1.0  0.5811897616244127  0.7100036431084853  0.5117654670688396  1.0000
  C   C196      1.0  0.586711023802274  0.6248258560135893  0.5152132274810982  1.0000
