# Supplementary material for: Fracture Behavior of a 2D Imine‐Based Polymer
Source: Adv Sci (Weinh). 2024 Sep 12;11(42):2407017. doi: 10.1002/advs.202407017 (PMC11558127; doi:10.1002/advs.202407017)
Supplement: Supplementary file 2 — Supporting Information [file ADVS-11-2407017-s004.zip › 100_strain_1.075_relaxed.cif]

data_image0
_chemical_formula_structural       C6NC3HC25HC5HC8HC8NH3NH33N7O5C60H38N8O4H3CNHC2H2CN2CNOCHCO2HC2H2C34H5OC2H2CHC2H17C2HCHCH3OHONONO4C7HC8HC12H5C2
_chemical_formula_sum              "C196 N24 H126 O20"
_cell_length_a       54.878310008978865
_cell_length_b       50.03488848053675
_cell_length_c       25.000223710000114
_cell_angle_alpha    90.0
_cell_angle_beta     90.0
_cell_angle_gamma    95.36776444806979

_space_group_name_H-M_alt    "P 1"
_space_group_IT_number       1

loop_
  _space_group_symop_operation_xyz
  'x, y, z'

loop_
  _atom_site_type_symbol
  _atom_site_label
  _atom_site_symmetry_multiplicity
  _atom_site_fract_x
  _atom_site_fract_y
  _atom_site_fract_z
  _atom_site_occupancy
  C   C1        1.0  0.05031181580906794  0.4807393853942957  0.4987955476502967  1.0000
  C   C2        1.0  0.0729364904993507  0.49655547334795036  0.5009189131912829  1.0000
  C   C3        1.0  0.13696291444427972  0.4853190972178369  0.5129690592232605  1.0000
  C   C4        1.0  0.11922932805997617  0.36387240417695677  0.5319543578364766  1.0000
  C   C5        1.0  0.009378452487722655  0.37113897835579635  0.5114584599905421  1.0000
  C   C6        1.0  0.13677171708903144  0.4347524870504543  0.5213998601044896  1.0000
  N   N1        1.0  0.751582588461679  0.9386725612371827  0.5171149929499931  1.0000
  C   C7        1.0  0.07825978309798702  0.07586656325382651  0.48181129497249287  1.0000
  C   C8        1.0  0.02713589633998048  0.492518846751244  0.4914963051765981  1.0000
  C   C9        1.0  0.0959418133950999  0.4867090015037806  0.5087707300018182  1.0000
  H   H1        1.0  0.7224472471904541  0.976702971369051  0.5247497147273343  1.0000
  C   C10       1.0  0.009505518728061562  0.4717453011818194  0.49198149811842523  1.0000
  C   C11       1.0  0.022103499735150994  0.4476123889294473  0.5004468818253671  1.0000
  C   C12       1.0  0.09618457864365994  0.3755146538609632  0.5220984183506598  1.0000
  C   C13       1.0  0.009601797540503129  0.4216712259777871  0.5025630356216005  1.0000
  C   C14       1.0  0.02125185750199177  0.39778957533461284  0.5075145611821623  1.0000
  C   C15       1.0  0.12151354023096723  0.9973701481576488  0.49810362241264505  1.0000
  C   C16       1.0  0.12509215679687447  0.4586813661999463  0.5175206894077622  1.0000
  C   C17       1.0  0.13683037315498361  0.3846819192052712  0.5320873078325867  1.0000
  C   C18       1.0  0.05037896331778478  0.3698153954506697  0.5171785706738519  1.0000
  C   C19       1.0  0.027263474692724023  0.35394878542322533  0.5168125213219665  1.0000
  C   C20       1.0  0.1243017437449332  0.408749792140519  0.5222212922656589  1.0000
  C   C21       1.0  0.07349178796898762  0.3597934502615432  0.5219254258755565  1.0000
  C   C22       1.0  0.20184697197315515  0.4596289753716191  0.5589587906741499  1.0000
  C   C23       1.0  0.16372163926227734  0.437307302028814  0.5247801970862266  1.0000
  C   C24       1.0  0.17654717929873673  0.4574612247244234  0.5556381639308385  1.0000
  C   C25       1.0  0.17758814239571888  0.41951125677565  0.49699688501945294  1.0000
  C   C26       1.0  0.21581791703183212  0.4418072231917494  0.5312843282951194  1.0000
  C   C27       1.0  0.2028480332612146  0.4217003726887057  0.5000143997333979  1.0000
  C   C28       1.0  0.07693153716807838  0.019372375314901942  0.4948873929204645  1.0000
  C   C29       1.0  0.06522139236267313  0.030581600789203536  0.45157714303429597  1.0000
  C   C30       1.0  0.06629360417648542  0.05812493434924115  0.44443689213728693  1.0000
  C   C31       1.0  0.08999070609935937  0.06453749791585199  0.5253566970723835  1.0000
  C   C32       1.0  0.089635925725093  0.03694778035659403  0.5311648672863857  1.0000
  C   C33       1.0  0.08067996511953994  0.20390940113706055  0.514292476844318  1.0000
  C   C34       1.0  0.08038869854995968  0.11792064378450015  0.5162090671553711  1.0000
  H   H2        1.0  0.6755924241629336  0.8885338845085652  0.5015158903311332  1.0000
  C   C35       1.0  0.08109648548706676  0.14703942688956836  0.5144959415974432  1.0000
  C   C36       1.0  0.08415236935855068  0.18970449212655546  0.46677728351035586  1.0000
  C   C37       1.0  0.08401311333088365  0.16188305776363582  0.4662959196499596  1.0000
  C   C38       1.0  0.07774491535841417  0.1890696390937928  0.5624903796766312  1.0000
  C   C39       1.0  0.07835747486965004  0.16132617735896607  0.5622324443070281  1.0000
  H   H3        1.0  0.9222354745962643  0.8803889104385642  0.4891382779920778  1.0000
  C   C40       1.0  0.27938740560248493  0.4284390407180492  0.511223554088138  1.0000
  C   C41       1.0  0.2528874522450166  0.42804400905806667  0.5100325714202751  1.0000
  C   C42       1.0  0.2945587823274499  0.4471991776703952  0.5417688446228736  1.0000
  C   C43       1.0  0.33110315839489624  0.427595428125987  0.510822758744103  1.0000
  C   C44       1.0  0.3198650790616465  0.446592745216996  0.5412866995932014  1.0000
  C   C45       1.0  0.3160348442938804  0.4088682018222449  0.48032841017755273  1.0000
  C   C46       1.0  0.29068924082919034  0.40943877885137037  0.48085154496454635  1.0000
  C   C47       1.0  0.07987911473185214  0.23283642399244767  0.511962026210886  1.0000
  H   H4        1.0  0.7193033182866876  0.8907249904291055  0.502745967140374  1.0000
  C   C48       1.0  0.07332203071793214  0.2740424930562489  0.5431184047689275  1.0000
  C   C49       1.0  0.07353030098375404  0.3304400801066303  0.5290908224449691  1.0000
  C   C50       1.0  0.05789412872619792  0.2891364968508922  0.5735284956629713  1.0000
  C   C51       1.0  0.05768780762111232  0.3165281131092206  0.565845443364249  1.0000
  C   C52       1.0  0.08946866269104056  0.3155956994900425  0.4998322670380189  1.0000
  C   C53       1.0  0.08914111970532346  0.288058749686443  0.5060285931490724  1.0000
  C   C54       1.0  0.3579939303857534  0.4274616682588182  0.5110836823655339  1.0000
  C   C55       1.0  0.9320058266199299  0.9001198876622076  0.4985347829597187  1.0000
  N   N2        1.0  0.541741307540996  0.9518589944073418  0.5072886634833563  1.0000
  H   H5        1.0  0.15680855309097466  0.4905891918230301  0.5127573221525525  1.0000
  H   H6        1.0  0.571324880244289  0.6138895973866627  0.5430410671542087  1.0000
  H   H7        1.0  0.12249814412792327  0.019166891240720917  0.49205926031222225  1.0000
  N   N3        1.0  0.5641975168611975  0.752746827624818  0.5389132421360565  1.0000
  H   H8        1.0  0.024665374460071807  0.3320246461765023  0.5203209744291103  1.0000
  H   H9        1.0  0.12141253351343251  0.3425897025081826  0.5391982758149946  1.0000
  H   H10       1.0  0.15645659203772344  0.38402361928407125  0.5397578900702411  1.0000
  H   H11       1.0  0.031643376426307365  0.01658501720673221  0.5025616042070322  1.0000
  H   H12       1.0  0.08748612032481069  0.4446482000871446  0.5158377641937293  1.0000
  H   H13       1.0  0.16816205459005748  0.4038899598424246  0.4713272483948397  1.0000
  H   H14       1.0  0.16627620753626673  0.4714262345707002  0.5787863076098122  1.0000
  H   H15       1.0  0.21124515010475478  0.4755000569535003  0.5840574252625232  1.0000
  H   H16       1.0  0.213251834189914  0.4075616096455567  0.4774291696590346  1.0000
  H   H17       1.0  0.09892714197610265  0.028717908681565152  0.5657184895957464  1.0000
  H   H18       1.0  0.0998083358684373  0.07790584248352835  0.5548809755715729  1.0000
  H   H19       1.0  0.0569743900274797  0.06630482104748447  0.40991455939834937  1.0000
  H   H20       1.0  0.0553523618190984  0.01719708606764769  0.42218153777457046  1.0000
  H   H21       1.0  0.08639955291966671  0.2008574820461902  0.42886875519773177  1.0000
  H   H22       1.0  0.0805490559888063  0.10880529957119225  0.5570812242915302  1.0000
  H   H23       1.0  0.07600771080505138  0.1501696195640369  0.6001215760274148  1.0000
  H   H24       1.0  0.5953427376307572  0.9371824493374457  0.5148573475466819  1.0000
  H   H25       1.0  0.24313008728894261  0.4119953164384909  0.4845108176419815  1.0000
  H   H26       1.0  0.53875911366159  0.7845431886853761  0.5948796095897891  1.0000
  H   H27       1.0  0.279193458541594  0.3947069437422344  0.45693085216253754  1.0000
  H   H28       1.0  0.331374291254586  0.4613120287967356  0.5652476317139782  1.0000
  H   H29       1.0  0.266671746014958  0.4635185413447152  0.5674905564586642  1.0000
  H   H30       1.0  0.34410459127344795  0.39289147898718985  0.45482886888499935  1.0000
  H   H31       1.0  0.08549440729540969  0.12967054070170447  0.42575801815241876  1.0000
  H   H32       1.0  0.07370885402274661  0.22101661094743166  0.6022046951541661  1.0000
  H   H33       1.0  0.08501066340804778  0.24244943753378986  0.4726049504708016  1.0000
  H   H34       1.0  0.10160736161240254  0.2768343762556475  0.48200827510455785  1.0000
  H   H35       1.0  0.1019675933046029  0.32590672548252514  0.4703295824465759  1.0000
  H   H36       1.0  0.05881820108545012  0.41189608460347416  0.5099835294730729  1.0000
  H   H37       1.0  0.0453675079576847  0.3277317266791095  0.5902360275116719  1.0000
  H   H38       1.0  0.6788511530281213  0.974462066386917  0.5229336515478614  1.0000
  H   H39       1.0  0.0453830396789354  0.2788587976807425  0.6030175067120817  1.0000
  H   H40       1.0  0.3679771883303847  0.4436508709855415  0.5375221724566127  1.0000
  N   N4        1.0  0.046472705905508636  0.4538657179459897  0.5040862351698953  1.0000
  N   N5        1.0  0.10082354764765084  0.4609542344210311  0.5148251179236091  1.0000
  N   N6        1.0  0.04550068159367607  0.3955740209319561  0.5112403977170704  1.0000
  N   N7        1.0  0.10001261173358905  0.4023994774232184  0.516930219879722  1.0000
  N   N8        1.0  0.240598305547177  0.4448481933899873  0.5362486899589897  1.0000
  N   N9        1.0  0.07858633277501915  0.10278883993595644  0.4738268235382789  1.0000
  N   N10       1.0  0.07283665877271155  0.24714578553480684  0.5515506429082406  1.0000
  O   O1        1.0  0.36967234752043476  0.41195452549344674  0.4861425590505882  1.0000
  O   O2        1.0  0.08695645193741602  0.14888579518411343  0.416672038426312  1.0000
  O   O3        1.0  0.07422791479572331  0.20202924942132403  0.6119166542810336  1.0000
  O   O4        1.0  0.28443987847213376  0.46689953335418344  0.5733656709375204  1.0000
  O   O5        1.0  0.32636590516007624  0.38935953625494363  0.44892384179795597  1.0000
  C   C56       1.0  0.05077272743641158  0.9776963260067616  0.5042692371576379  1.0000
  C   C57       1.0  0.07546607760019308  0.989548522965365  0.5018990420689596  1.0000
  C   C58       1.0  0.1409767089218406  0.9820689045431448  0.5007805825716347  1.0000
  C   C59       1.0  0.11448134478695218  0.8622700140602748  0.5259842071854739  1.0000
  C   C60       1.0  0.003681707882368759  0.8741975034480785  0.5176641806654648  1.0000
  C   C61       1.0  0.1437539861835169  0.9304517711441772  0.5117196050618008  1.0000
  C   C62       1.0  0.47307397363214837  0.9252544445510473  0.5105331737441805  1.0000
  C   C63       1.0  0.07128823126248224  0.5819532352007676  0.4780124638855844  1.0000
  C   C64       1.0  0.030267484464520426  0.9945607977368995  0.5038893824337599  1.0000
  C   C65       1.0  0.09922996768796037  0.9799341630583995  0.5039615956142883  1.0000
  C   C66       1.0  0.43338201569468165  0.9459429577688666  0.521221717499174  1.0000
  C   C67       1.0  0.009449593180458305  0.9777558423868012  0.506277244794047  1.0000
  C   C68       1.0  0.016950518631022427  0.9505376692905072  0.5087388285731475  1.0000
  C   C69       1.0  0.09394045305999656  0.8787886481426851  0.5191954641398776  1.0000
  C   C70       1.0  0.0008919105144280915  0.9260586485738648  0.5114132056462021  1.0000
  C   C71       1.0  0.013255850332720913  0.9018504178916222  0.5143986996069926  1.0000
  C   C72       1.0  0.11907487793377583  0.5025156728506209  0.5076791718232967  1.0000
  C   C73       1.0  0.13140995651278592  0.9546296195571826  0.5081698131147564  1.0000
  C   C74       1.0  0.13528189245346472  0.8790850867157747  0.5231392637010138  1.0000
  C   C75       1.0  0.04545912137531486  0.8765431333114929  0.5189492519264  1.0000
  C   C76       1.0  0.02313741767190771  0.8588875584750519  0.5199283436674902  1.0000
  C   C77       1.0  0.12771963079684903  0.906001312716185  0.5150934485859978  1.0000
  C   C78       1.0  0.06923193705866336  0.8668931190740793  0.5208640047268877  1.0000
  C   C79       1.0  0.21259154374880754  0.9564836842737766  0.523509017909005  1.0000
  C   C80       1.0  0.1715450992668261  0.931362077844305  0.5124736665551421  1.0000
  C   C81       1.0  0.18709341900216234  0.9551625616877526  0.522333653080587  1.0000
  C   C82       1.0  0.1855121999925484  0.9091431131113941  0.5037982886317215  1.0000
  C   C83       1.0  0.22668425369547082  0.9343288216605677  0.5145584272273062  1.0000
  C   C84       1.0  0.2111360842645733  0.9103438297518593  0.5045276220419913  1.0000
  C   C85       1.0  0.07275963246587006  0.5258549325303807  0.4929857010459394  1.0000
  C   C86       1.0  0.05954124595830465  0.5359138578298953  0.4505850041436761  1.0000
  C   C87       1.0  0.05919834516657423  0.5632572091448362  0.44256347775528543  1.0000
  C   C88       1.0  0.0846331784356912  0.5717920324731303  0.5204619910314555  1.0000
  C   C89       1.0  0.08561824451665469  0.544434302813002  0.5272113226718704  1.0000
  C   C90       1.0  0.07090640279948242  0.7099372508942416  0.5074266277944176  1.0000
  C   C91       1.0  0.07319961036534317  0.6243067342133546  0.5107050827070593  1.0000
  C   C92       1.0  0.43200098623473027  0.9005572319972033  0.4963668426138173  1.0000
  C   C93       1.0  0.07277440826236505  0.6532708899873927  0.5082785022317285  1.0000
  C   C94       1.0  0.07200777346616122  0.6953594650305137  0.4595241023319041  1.0000
  C   C95       1.0  0.07258139624356427  0.6676184586217742  0.45944582403860584  1.0000
  C   C96       1.0  0.07100813496833618  0.6955727774891082  0.5562578031356106  1.0000
  C   C97       1.0  0.0722476395158608  0.6679279400611903  0.5562017365435127  1.0000
  C   C98       1.0  0.4574976574133931  0.9018681662246176  0.4975995655995409  1.0000
  C   C99       1.0  0.2949342447072346  0.9256533287940194  0.5091382869990012  1.0000
  C   C100      1.0  0.26734570533158813  0.9216550953989902  0.5053919495140179  1.0000
  C   C101      1.0  0.30911788661550554  0.9488471641006759  0.5288441559572081  1.0000
  C   C102      1.0  0.349590581848128  0.9308915012615702  0.5139737664314106  1.0000
  C   C103      1.0  0.3348736543088619  0.9511608578195394  0.530994109544305  1.0000
  C   C104      1.0  0.3354064143234381  0.9076888289389571  0.4942994453647846  1.0000
  C   C105      1.0  0.30964832211245924  0.9053747984153012  0.49216153673317786  1.0000
  C   C106      1.0  0.06978267767305528  0.7388058981102804  0.5050839552623015  1.0000
  C   C107      1.0  0.4590031319353451  0.9471002256213094  0.5220920800474602  1.0000
  C   C108      1.0  0.06585263466734066  0.7803587324331421  0.5381473571651919  1.0000
  C   C109      1.0  0.06769595378837666  0.837020912008459  0.5264500728508574  1.0000
  C   C110      1.0  0.05397710989629343  0.7962061518282796  0.5746964230671349  1.0000
  C   C111      1.0  0.0545822267557535  0.8237856550350653  0.5684012110392082  1.0000
  C   C112      1.0  0.07980148742130827  0.8213466621907527  0.49029354953072807  1.0000
  C   C113      1.0  0.07869793293417218  0.7937115408983183  0.4955264315039185  1.0000
  C   C114      1.0  0.3771742212968159  0.9349299114004263  0.5176313380248375  1.0000
  C   C115      1.0  0.41785076348041333  0.9223417132806567  0.5081565114144727  1.0000
  H   H41       1.0  0.49073359813956785  0.9833282473956338  0.5172868524815897  1.0000
  H   H42       1.0  0.16043668538008926  0.9893582304081072  0.4976888478541893  1.0000
  H   H43       1.0  0.46575524942463165  0.8831775924995696  0.4874350503134326  1.0000
  H   H44       1.0  0.12164845633304401  0.5243576958324657  0.5024970396186651  1.0000
  H   H45       1.0  0.48430730671385247  0.8667070433542329  0.5079884243584305  1.0000
  H   H46       1.0  0.022081385650346133  0.8369033938218231  0.5219618434466228  1.0000
  H   H47       1.0  0.11312879151472106  0.840500057327095  0.532771456852533  1.0000
  H   H48       1.0  0.15422328687400635  0.8737621610321153  0.5264412264222905  1.0000
  H   H49       1.0  0.024779259582431403  0.5139335239072415  0.4866784004773242  1.0000
  H   H50       1.0  0.0954925558950607  0.9367746017226414  0.5131602164692257  1.0000
  H   H51       1.0  0.17566574096020113  0.8891916812023806  0.4960084892857131  1.0000
  H   H52       1.0  0.17878540042055394  0.9741028022073149  0.5299048050795854  1.0000
  H   H53       1.0  0.22241232029049077  0.9763075427693237  0.5318864913173528  1.0000
  H   H54       1.0  0.21940224843296902  0.8913900798962258  0.4972325242406746  1.0000
  H   H55       1.0  0.09603730050999168  0.5371385968281959  0.5610383510960262  1.0000
  H   H56       1.0  0.09457453145088507  0.5859571057154164  0.5484027949901272  1.0000
  H   H57       1.0  0.04875794061806449  0.5705139672240883  0.40876154053516117  1.0000
  H   H58       1.0  0.04980863204565641  0.5217917292848504  0.42231025734813643  1.0000
  H   H59       1.0  0.07191491551340529  0.7061487280650949  0.42116173342969904  1.0000
  H   H60       1.0  0.07559145673082404  0.6157406593056775  0.5515342490641876  1.0000
  H   H61       1.0  0.07233251892513538  0.6571249696612617  0.5945531004316399  1.0000
  H   H62       1.0  0.46876326561924253  0.9667853717567266  0.5326702652080515  1.0000
  H   H63       1.0  0.2608785581557437  0.9014179798369852  0.4884950905465386  1.0000
  H   H64       1.0  0.4222424973113327  0.8810357901091758  0.48538760992122654  1.0000
  H   H65       1.0  0.3005512407638026  0.8864820497941138  0.4761206863404442  1.0000
  H   H66       1.0  0.34396903304296056  0.9700449331388806  0.5470727774622486  1.0000
  H   H67       1.0  0.27955261972402373  0.965134350745818  0.5422374514484073  1.0000
  H   H68       1.0  0.36496367348310743  0.8913981264287933  0.48081337629675974  1.0000
  H   H69       1.0  0.07276993758213919  0.6351167545634608  0.41928002411281956  1.0000
  H   H70       1.0  0.06886014958669597  0.7278101387594941  0.5963351213213829  1.0000
  H   H71       1.0  0.07264407695028259  0.7481383952250339  0.4645880304332906  1.0000
  H   H72       1.0  0.08828967332210248  0.7818519687016814  0.46643077535066146  1.0000
  H   H73       1.0  0.09008282582258524  0.8311704063275552  0.4566763983336776  1.0000
  H   H74       1.0  0.049168030036252225  0.9199032409822737  0.5132682688421666  1.0000
  H   H75       1.0  0.04517282415069269  0.835598637015763  0.5978388675292046  1.0000
  H   H76       1.0  0.4251349168054026  0.9646309324949197  0.531069009298448  1.0000
  H   H77       1.0  0.04375353201677952  0.7864637395607542  0.6084570969321583  1.0000
  H   H78       1.0  0.3836368941652133  0.9551633437206078  0.5345128192719958  1.0000
  N   N11       1.0  0.041669508224005  0.9518022319237113  0.5075719311059633  1.0000
  N   N12       1.0  0.10682248447742528  0.9552174057118097  0.50986325520004  1.0000
  N   N13       1.0  0.0378643842513202  0.9013681893924792  0.5154442780614772  1.0000
  N   N14       1.0  0.10300487107787355  0.9045626476579329  0.5130740997482276  1.0000
  N   N15       1.0  0.2515891772959273  0.9387000656222028  0.5184064077080983  1.0000
  N   N16       1.0  0.07016934532667929  0.6086334006341206  0.4692336077963307  1.0000
  N   N17       1.0  0.06532708804331233  0.7534410684466792  0.5463526437450892  1.0000
  N   N18       1.0  0.3929468952046495  0.9179545612357852  0.5043056737679167  1.0000
  O   O6        1.0  0.07311075787446719  0.6542094836016427  0.4095999985808217  1.0000
  O   O7        1.0  0.07006876981482478  0.7089204295024868  0.6060833155993032  1.0000
  O   O8        1.0  0.2969038183886954  0.9709351580886502  0.5474166553610229  1.0000
  O   O9        1.0  0.3476091683590711  0.8855904958295625  0.4757317929802643  1.0000
  H   H79       1.0  0.9250891913779228  0.9648179587856784  0.5281914661778834  1.0000
  H   H80       1.0  0.6135460473406472  0.6413505893211044  0.45213582110855555  1.0000
  H   H81       1.0  0.9842053994242218  0.8667049414612468  0.5172970974436326  1.0000
  C   C116      1.0  0.9589968931854214  0.9472064097167194  0.5205518046869342  1.0000
  N   N19       1.0  0.8929483185849266  0.9176339392378109  0.5050716202287809  1.0000
  H   H82       1.0  0.6130331589729394  0.8410480867497907  0.5401072283836686  1.0000
  C   C117      1.0  0.9826284056716161  0.4190805155847891  0.4993484923598635  1.0000
  C   C118      1.0  0.5776911272005909  0.07632169301734587  0.4863644052741851  1.0000
  H   H83       1.0  0.8837036484507145  0.9554389973523882  0.5322389111603357  1.0000
  H   H84       1.0  0.5491636383952175  0.7236939828955884  0.5728254298271372  1.0000
  C   C119      1.0  0.9435045713056618  0.4344672461044387  0.5246625655536533  1.0000
  N   N20       1.0  0.606805311367117  0.9552898430386356  0.5093863084501437  1.0000
  N   N21       1.0  0.5379065739202136  0.9012724041506742  0.5151840845537287  1.0000
  C   C120      1.0  0.8353895485715528  0.9071887767793633  0.49594493972897796  1.0000
  N   N22       1.0  0.6029728551266185  0.9044275779792451  0.5124442394564579  1.0000
  O   O10       1.0  0.5985504342213219  0.6129110004151188  0.48713589233240734  1.0000
  C   C121      1.0  0.6214807954883492  0.9970028671567155  0.4927910418366057  1.0000
  H   H85       1.0  0.5220413998573608  0.8367724300393536  0.5114770780094816  1.0000
  C   C122      1.0  0.8096298410873474  0.9048491902225558  0.4939790614331799  1.0000
  O   O11       1.0  0.8475527230618656  0.8847054047938288  0.4792984241645928  1.0000
  O   O12       1.0  0.5470611880122094  0.7042145688305403  0.57947369996378  1.0000
  H   H86       1.0  0.6540695943997219  0.8742247076084978  0.5330447480487265  1.0000
  C   C123      1.0  0.8349327119489129  0.9514096216517077  0.5288949140444962  1.0000
  C   C124      1.0  0.9178570835524686  0.9221111722491929  0.5085853475477615  1.0000
  H   H87       1.0  0.7608900030132593  0.9007597335722763  0.4907758421656418  1.0000
  H   H88       1.0  0.9657993401782915  0.8826361934335122  0.4910418106569732  1.0000
  C   C125      1.0  0.5510716478380894  0.7949499006143425  0.5651589856253597  1.0000
  C   C126      1.0  0.5813275366085895  0.7942094734275726  0.4956107999905921  1.0000
  C   C127      1.0  0.55205825048837  0.8226509155178896  0.5609076281939146  1.0000
  C   C128      1.0  0.5768254323218873  0.019514697556448593  0.49641393958581986  1.0000
  C   C129      1.0  0.5619169439833224  0.03124926160437369  0.45913868342884157  1.0000
  C   C130      1.0  0.5623656743830767  0.058854038682527074  0.4540200024182702  1.0000
  C   C131      1.0  0.5928346588213099  0.06443253453808466  0.5234080086285134  1.0000
  C   C132      1.0  0.5924452619314752  0.03683610643423905  0.5281187314987138  1.0000
  C   C133      1.0  0.5939040545685322  0.20488506048744404  0.5149891689626226  1.0000
  C   C134      1.0  0.5903690961069874  0.11878380741982612  0.5127961489618861  1.0000
  C   C135      1.0  0.944534796318558  0.39691119638128525  0.4647754326213633  1.0000
  C   C136      1.0  0.5912916595074988  0.14790181171911654  0.5122276002823769  1.0000
  C   C137      1.0  0.5789133485613783  0.19016841597608514  0.4777411974696868  1.0000
  C   C138      1.0  0.5774799732893424  0.1622556857231278  0.4760328209953053  1.0000
  C   C139      1.0  0.6077044039699983  0.1906372121039732  0.5511033939578884  1.0000
  C   C140      1.0  0.6063036432885388  0.16268892381999814  0.5493916409582474  1.0000
  C   C141      1.0  0.9698370947732874  0.39908007896464215  0.4680968911153215  1.0000
  C   C142      1.0  0.8153527354013093  0.42905620577920667  0.5130027301161596  1.0000
  C   C143      1.0  0.7884652351379398  0.4292495311301202  0.5125812975299836  1.0000
  C   C144      1.0  0.8304392020855397  0.44790329730623996  0.5431880516822855  1.0000
  C   C145      1.0  0.8670427342412017  0.42808114970600436  0.5128395757097413  1.0000
  C   C146      1.0  0.8557770415332427  0.447259246260292  0.5428074661990773  1.0000
  C   C147      1.0  0.8518554575816157  0.40921018001721615  0.4825877929224321  1.0000
  C   C148      1.0  0.8265562445080524  0.4098796753629318  0.48296141034796075  1.0000
  C   C149      1.0  0.5949890989113186  0.23448251317233143  0.5158372807789886  1.0000
  C   C150      1.0  0.9687668338353226  0.43667724438806865  0.5276438010555569  1.0000
  C   C151      1.0  0.5662534867771616  0.6661794806873526  0.5454880462670859  1.0000
  C   C152      1.0  0.8496121278903486  0.9307835324403745  0.5136549328750762  1.0000
  C   C153      1.0  0.9575065436052366  0.9014870479182897  0.49965544953303054  1.0000
  C   C154      1.0  0.809171267090631  0.9490721127271432  0.5269122979305776  1.0000
  C   C155      1.0  0.5965372637858696  0.699061769492586  0.47869491065662345  1.0000
  C   C156      1.0  0.5644346605123355  0.6937429148748188  0.5453180933389483  1.0000
  C   C157      1.0  0.8935334096020795  0.42842774407576195  0.5140318519990446  1.0000
  C   C158      1.0  0.9305585098719051  0.4145615341661521  0.4928851521148118  1.0000
  H   H89       1.0  0.9897326789297894  0.47252457299709094  0.48673020942800554  1.0000
  H   H90       1.0  0.660295624192415  0.9886908700258918  0.4902471203414105  1.0000
  H   H91       1.0  0.9801319985122272  0.3852684048005809  0.4446187824677378  1.0000
  H   H92       1.0  0.6225497306793085  0.018601841197918065  0.4843417203911953  1.0000
  H   H93       1.0  0.9895484938356874  0.3658022139459622  0.5103777146653725  1.0000
  O   O13       1.0  0.615599963744826  0.6607740757765126  0.4450309535430334  1.0000
  C   C159      1.0  0.5788359310247306  0.7397263676337422  0.5098179919919623  1.0000
  C   C160      1.0  0.5657459659209771  0.7798622305432016  0.532756140600362  1.0000
  H   H94       1.0  0.531772243223491  0.016622789369665325  0.5143008680492006  1.0000
  H   H95       1.0  0.59295295449516  0.7829684293945744  0.4693676619156052  1.0000
  C   C161      1.0  0.5676980945224928  0.8368294761825721  0.5241442817989176  1.0000
  H   H96       1.0  0.9905137872988425  0.9833208901226631  0.5074787571286663  1.0000
  C   C162      1.0  0.8772053735513692  0.9348761916918753  0.5170059168524611  1.0000
  C   C163      1.0  0.5822651770992506  0.8218492137220438  0.4915432645877165  1.0000
  H   H97       1.0  0.6041039420584406  0.028328657721123043  0.5584166761074522  1.0000
  H   H98       1.0  0.6050020045850741  0.07758106367376816  0.5494629637926698  1.0000
  H   H99       1.0  0.5503691123290033  0.06731684975908107  0.4243890837103906  1.0000
  H   H100      1.0  0.5498034677705085  0.018196140142366445  0.43298668466034823  1.0000
  H   H101      1.0  0.5680600242687721  0.20100287192915145  0.44934727212057796  1.0000
  H   H102      1.0  0.6020361171774968  0.1099848738045667  0.5438344341660012  1.0000
  H   H103      1.0  0.6171442894207524  0.15187351105711513  0.5778198637931784  1.0000
  H   H104      1.0  0.9781854125656807  0.45214774470888336  0.5536619541643404  1.0000
  H   H105      1.0  0.7784831823232505  0.4129434166881608  0.4864137935193088  1.0000
  H   H106      1.0  0.9351513853797839  0.3812013832852879  0.4392844462405334  1.0000
  H   H107      1.0  0.8150267156244078  0.3950644451797119  0.4592619452532605  1.0000
  H   H108      1.0  0.8672937865399822  0.46207033217985793  0.5665056582150324  1.0000
  H   H109      1.0  0.8023963301290326  0.464104623372923  0.5681600933965661  1.0000
  H   H110      1.0  0.8797180678042661  0.39271508573691066  0.4572688466366607  1.0000
  H   H111      1.0  0.5637555278761971  0.1295600934515662  0.44395210089109627  1.0000
  H   H112      1.0  0.6209730319336734  0.2234942066804402  0.5830625859591066  1.0000
  H   H113      1.0  0.5828999642784577  0.24340455718330758  0.48447175487579647  1.0000
  C   C164      1.0  0.5983501697016577  0.6714603358467378  0.47890071465794914  1.0000
  C   C165      1.0  0.5831077235620628  0.6544991585833574  0.5126279785558816  1.0000
  H   H114      1.0  0.5493224114328014  0.9196861732127395  0.5154030508276214  1.0000
  C   C166      1.0  0.7673543504498549  0.9213705681057999  0.505807387312042  1.0000
  H   H115      1.0  0.933084506258878  0.44844507377684556  0.5476426696858284  1.0000
  C   C167      1.0  0.7949470526609212  0.9254777573389533  0.5092206933444836  1.0000
  H   H116      1.0  0.9033302216072365  0.44452645180785033  0.5393835044705784  1.0000
  H   H117      1.0  0.5944037456761102  0.8323126800338593  0.46155084718885797  1.0000
  H   H118      1.0  0.5919468288880188  0.7507622292371059  0.4812489076107211  1.0000
  O   O14       1.0  0.7970106780373568  0.9715653337980367  0.5435254677499499  1.0000
  H   H119      1.0  0.5407404745487303  0.8337868023572259  0.5878632392881517  1.0000
  O   O15       1.0  0.776800407859598  0.44491659256493177  0.5371095008153851  1.0000
  N   N23       1.0  0.5769271945454796  0.10324890325722476  0.48042287918207044  1.0000
  O   O16       1.0  0.6073320243008338  0.24928009863723535  0.5463257502746062  1.0000
  N   N24       1.0  0.905778073125347  0.4115535960708531  0.48790441581445054  1.0000
  O   O17       1.0  0.5619430934286439  0.14869916902915048  0.43752570740346974  1.0000
  O   O18       1.0  0.6230625992629257  0.2044324287201252  0.589394367973366  1.0000
  O   O19       1.0  0.8201324442342076  0.467601411360706  0.5741318961165619  1.0000
  O   O20       1.0  0.8619443772800367  0.38932567653447636  0.4514346929859703  1.0000
  C   C168      1.0  0.5508467438686153  0.9778031479573382  0.5069724178057902  1.0000
  C   C169      1.0  0.5755008284328846  0.9897579508640043  0.5024586162620475  1.0000
  C   C170      1.0  0.6408887277574477  0.9816199276121491  0.4955333253695908  1.0000
  C   C171      1.0  0.6143784381783245  0.8625677780825265  0.5306459754048528  1.0000
  C   C172      1.0  0.503750423259616  0.8741546298313899  0.5110930194181624  1.0000
  C   C173      1.0  0.6437065748886583  0.9303423662948728  0.5110740635180863  1.0000
  C   C174      1.0  0.9730461910140566  0.9251547955558128  0.5107148653698312  1.0000
  H   H120      1.0  0.6085451915790028  0.7120353169650788  0.45226734745756064  1.0000
  C   C175      1.0  0.5304073952479815  0.9946287971608453  0.5116388126841271  1.0000
  C   C176      1.0  0.5992472385698248  0.9799313935900869  0.5020355831682686  1.0000
  C   C177      1.0  0.9333716276239066  0.9459821287960825  0.5197891418800127  1.0000
  C   C178      1.0  0.5096032372041658  0.9777937982647342  0.5131964302424091  1.0000
  C   C179      1.0  0.5170549469110415  0.9505714445475921  0.510640508852892  1.0000
  C   C180      1.0  0.593898403798385  0.8787846307190185  0.5203374577642743  1.0000
  C   C181      1.0  0.5009588710543228  0.9260890648098464  0.5112176244830418  1.0000
  C   C182      1.0  0.5133323825150796  0.9018355537371138  0.5121745790747767  1.0000
  H   H121      1.0  0.8649170487710246  0.8905935520249436  0.4839576021499532  1.0000
  C   C183      1.0  0.6313392750228941  0.9544637073176918  0.5060565491537456  1.0000
  C   C184      1.0  0.6351777834050326  0.8793628205142149  0.5274936251707177  1.0000
  C   C185      1.0  0.5454581265665572  0.8763683565218147  0.5160595008170655  1.0000
  C   C186      1.0  0.5231606287815399  0.8587699895003796  0.5128074622405437  1.0000
  C   C187      1.0  0.6276598424055763  0.9059892384101409  0.5160519970078972  1.0000
  C   C188      1.0  0.5692020261722314  0.8666669500977923  0.5198090187009098  1.0000
  C   C189      1.0  0.7126088634026333  0.9566231460960212  0.5192754553907118  1.0000
  C   C190      1.0  0.6714994781926761  0.9312131712199375  0.511737268910896  1.0000
  C   C191      1.0  0.6871113197960191  0.9552793609675782  0.5181983230357172  1.0000
  C   C192      1.0  0.6854483823580669  0.9087236125144026  0.5063768878562835  1.0000
  C   C193      1.0  0.72667368486954  0.934194063300853  0.5136223691191657  1.0000
  C   C194      1.0  0.7110761160031462  0.909919187327577  0.5070851638274538  1.0000
  H   H122      1.0  0.7796514024687824  0.9656930565991665  0.5387941391561878  1.0000
  H   H123      1.0  0.8440660000068753  0.970616947052608  0.5433479780766642  1.0000
  H   H124      1.0  0.8005006420761891  0.8856420108044881  0.47952011404126177  1.0000
  H   H125      1.0  0.5542503560428172  0.6531934631576083  0.5719277344082285  1.0000
  H   H126      1.0  0.9687800615540585  0.96708502052584  0.5294851425766666  1.0000
  C   C195      1.0  0.5797211579614696  0.7108125309393886  0.5115883542627868  1.0000
  C   C196      1.0  0.5846532489622814  0.6252007065763227  0.5138631106093499  1.0000
