# Supplementary material for: Fracture Behavior of a 2D Imine‐Based Polymer
Source: Adv Sci (Weinh). 2024 Sep 12;11(42):2407017. doi: 10.1002/advs.202407017 (PMC11558127; doi:10.1002/advs.202407017)
Supplement: Supplementary file 2 — Supporting Information [file ADVS-11-2407017-s004.zip › 100_strain_1.100_relaxed.cif]

data_image0
_chemical_formula_structural       C6NC3HC25HC5HC8HC8NH3NH33N7O5C60H38N8O4H3CNHC2H2CN2CNOCHCO2HC2H2C34H5OC2H2CHC2H17C2HCHCH3OHONONO4C7HC8HC12H5C2
_chemical_formula_sum              "C196 N24 H126 O20"
_cell_length_a       56.15454977662953
_cell_length_b       49.874114905141134
_cell_length_c       25.000223710000114
_cell_angle_alpha    90.0
_cell_angle_beta     90.0
_cell_angle_gamma    95.51073743583639

_space_group_name_H-M_alt    "P 1"
_space_group_IT_number       1

loop_
  _space_group_symop_operation_xyz
  'x, y, z'

loop_
  _atom_site_type_symbol
  _atom_site_label
  _atom_site_symmetry_multiplicity
  _atom_site_fract_x
  _atom_site_fract_y
  _atom_site_fract_z
  _atom_site_occupancy
  C   C1        1.0  0.050385548967630575  0.4806309094620767  0.498289051370819  1.0000
  C   C2        1.0  0.07248144697532867  0.49661975411599774  0.49999321055741325  1.0000
  C   C3        1.0  0.13510712461567656  0.4856260503580334  0.5117965084860737  1.0000
  C   C4        1.0  0.11786293899644226  0.3638543898458703  0.5333401059143656  1.0000
  C   C5        1.0  0.010442591768486177  0.37059547260087744  0.5126282741303688  1.0000
  C   C6        1.0  0.13494812931882555  0.43494968752527713  0.5213859980464193  1.0000
  N   N1        1.0  0.7507080559956864  0.9366953527411005  0.5178940830098285  1.0000
  C   C7        1.0  0.08028605418713983  0.07507956866073279  0.4798795474465757  1.0000
  C   C8        1.0  0.027718581568169007  0.4923351483230031  0.49092717998686525  1.0000
  C   C9        1.0  0.09499708239029711  0.486868354008954  0.5078060829932528  1.0000
  H   H1        1.0  0.722388109067727  0.9753076939569822  0.5031315304762467  1.0000
  C   C10       1.0  0.01048358134282222  0.4714540792299127  0.49186060740652904  1.0000
  C   C11       1.0  0.022824408462581575  0.4473174618799612  0.5006164254663158  1.0000
  C   C12       1.0  0.09531306989953356  0.3753893478289108  0.5232895069746435  1.0000
  C   C13       1.0  0.01061019773630479  0.4212648004144177  0.5032135610347847  1.0000
  C   C14       1.0  0.02202537513362405  0.3973679026671285  0.508503790212234  1.0000
  C   C15       1.0  0.12152948999602803  0.9969055242138047  0.4973879861637384  1.0000
  C   C16       1.0  0.12351776715116082  0.4588953882937762  0.5170261796032706  1.0000
  C   C17       1.0  0.13505650314350953  0.38478945335557896  0.5330221044242198  1.0000
  C   C18       1.0  0.050530782295574755  0.369425638835233  0.5184044755603149  1.0000
  C   C19       1.0  0.027941998380250948  0.3534258830120274  0.5181126238945538  1.0000
  C   C20       1.0  0.12277496844565257  0.4088312963406064  0.5227614022101525  1.0000
  C   C21       1.0  0.07315129548159248  0.3594949128391788  0.5232336836094931  1.0000
  C   C22       1.0  0.19855695652578353  0.46018008791842335  0.5588184639843604  1.0000
  C   C23       1.0  0.16130035820072025  0.43762236313192676  0.5246991728999731  1.0000
  C   C24       1.0  0.17382619177614655  0.4579263987758365  0.5554522574566939  1.0000
  C   C25       1.0  0.17486286719514124  0.41978182665481684  0.49701355229856314  1.0000
  C   C26       1.0  0.2122165577950507  0.44233963709641444  0.5311609879408269  1.0000
  C   C27       1.0  0.19955671674741715  0.4220958570390663  0.499966992675219  1.0000
  C   C28       1.0  0.07824160295259686  0.018341752894675274  0.49290694985253375  1.0000
  C   C29       1.0  0.06826444203542006  0.02973308317750144  0.4478742620716804  1.0000
  C   C30       1.0  0.06970084142157439  0.057405189829205186  0.4408220014004712  1.0000
  C   C31       1.0  0.0903509069394551  0.06354491083728923  0.5250632774364241  1.0000
  C   C32       1.0  0.08964477498569857  0.035835905786081056  0.5309080934843708  1.0000
  C   C33       1.0  0.08153135022026489  0.20336506959734194  0.5140431200380473  1.0000
  C   C34       1.0  0.08162686901908381  0.1171231248690488  0.5146966907862649  1.0000
  H   H2        1.0  0.6752031349386635  0.8875161806086762  0.5223877924623267  1.0000
  C   C35       1.0  0.08222566826187333  0.14633364059703918  0.5134280064200835  1.0000
  C   C36       1.0  0.08570831034466998  0.18939765023143518  0.46659510212047695  1.0000
  C   C37       1.0  0.08574111726942378  0.16150494753581748  0.4656932393181556  1.0000
  C   C38       1.0  0.07802342469308522  0.188196759031233  0.561784475197456  1.0000
  C   C39       1.0  0.07872691770445912  0.16038045046785437  0.5611308900527009  1.0000
  H   H3        1.0  0.9224729717253475  0.8808784299970238  0.5172870000945884  1.0000
  C   C40       1.0  0.2743900866366535  0.4293286209281037  0.5109095219679742  1.0000
  C   C41       1.0  0.2484811099306484  0.42875288226641367  0.5096527773989916  1.0000
  C   C42       1.0  0.28909818440159196  0.4482071374217984  0.5416795675595929  1.0000
  C   C43       1.0  0.32496148981378037  0.4288291857814164  0.5110341636684788  1.0000
  C   C44       1.0  0.3138459613569363  0.4477704516034093  0.5414477178666097  1.0000
  C   C45       1.0  0.31035238066279597  0.4099893960188408  0.48030603259686555  1.0000
  C   C46       1.0  0.28556569654344033  0.4103973173232903  0.48053793945167594  1.0000
  C   C47       1.0  0.08057466690316048  0.23236771530259745  0.5121075895241909  1.0000
  H   H4        1.0  0.7175911046249908  0.8889486141823161  0.5235462237224809  1.0000
  C   C48       1.0  0.07348065463734109  0.2734476250142386  0.5435122215665008  1.0000
  C   C49       1.0  0.0733093641935987  0.3300555762598627  0.5301984364493726  1.0000
  C   C50       1.0  0.05809455530216334  0.288281748343726  0.5736796715740063  1.0000
  C   C51       1.0  0.057724542061941046  0.3157696737665575  0.5663751152903918  1.0000
  C   C52       1.0  0.08915884469296603  0.3154641546853167  0.5011429338889855  1.0000
  C   C53       1.0  0.08906463874240503  0.2878489266261971  0.5070544232553722  1.0000
  C   C54       1.0  0.35125828348076554  0.42889686707809327  0.511650686371416  1.0000
  C   C55       1.0  0.9322520539901175  0.9011267718266887  0.5143374444895138  1.0000
  N   N2        1.0  0.541111801743361  0.952238975046617  0.5058307970535335  1.0000
  H   H5        1.0  0.15450938720212903  0.4909648627257741  0.5112767739361602  1.0000
  H   H6        1.0  0.5691291380545634  0.6143043184966788  0.5425681434407171  1.0000
  H   H7        1.0  0.12230278338058781  0.01880109355517886  0.49173668226100253  1.0000
  N   N3        1.0  0.562455817975341  0.7536919535418886  0.5395119177956366  1.0000
  H   H8        1.0  0.02542018941782709  0.33142609503946097  0.5217460757919499  1.0000
  H   H9        1.0  0.12002938880792559  0.34255719434947907  0.5409894728258183  1.0000
  H   H10       1.0  0.15425538088988866  0.3842442251736984  0.5405954526342518  1.0000
  H   H11       1.0  0.03427379883014884  0.016845502943410355  0.49719084643068395  1.0000
  H   H12       1.0  0.08677452330925534  0.44467499712311753  0.5157477494256274  1.0000
  H   H13       1.0  0.1656565460282789  0.4040271080904016  0.4714756673020415  1.0000
  H   H14       1.0  0.1637778455554261  0.47192434992624116  0.5785254493293759  1.0000
  H   H15       1.0  0.2077414035946764  0.47614210321387385  0.5838913239195238  1.0000
  H   H16       1.0  0.2097570682211562  0.40795755141019635  0.47741742932615094  1.0000
  H   H17       1.0  0.09764851911350822  0.027445194422840664  0.5667187296080513  1.0000
  H   H18       1.0  0.09915318284579677  0.07685907658116554  0.5558640411876038  1.0000
  H   H19       1.0  0.0617545512512343  0.06572425544468487  0.40491160029485707  1.0000
  H   H20       1.0  0.05946654319705535  0.01640746710787687  0.4171077718170111  1.0000
  H   H21       1.0  0.08844484548362663  0.2008085448941514  0.4290464018041053  1.0000
  H   H22       1.0  0.08094046817008617  0.10777561808684524  0.5554374805335731  1.0000
  H   H23       1.0  0.07590692418949292  0.14896307782122437  0.5986500827584276  1.0000
  H   H24       1.0  0.597346156723654  0.9288782028852236  0.5113295323616083  1.0000
  H   H25       1.0  0.23899212471108336  0.41265871205158083  0.48396797268035296  1.0000
  H   H26       1.0  0.5392863618330308  0.7858826540628413  0.5985944034400069  1.0000
  H   H27       1.0  0.27442704047434346  0.39558214518921675  0.45641391722626945  1.0000
  H   H28       1.0  0.32500360798827743  0.46256818072338196  0.5655975715124055  1.0000
  H   H29       1.0  0.26171566560886506  0.4643091754820206  0.5672935065812111  1.0000
  H   H30       1.0  0.33790652385986614  0.3941439688568335  0.45516582155941615  1.0000
  H   H31       1.0  0.08799849322337341  0.12943257721079837  0.4248623263999629  1.0000
  H   H32       1.0  0.07342914517725782  0.21999046920739682  0.6017250161397854  1.0000
  H   H33       1.0  0.08593509672448574  0.24226149090817287  0.4731596423671232  1.0000
  H   H34       1.0  0.10150098533527081  0.27685231253294107  0.48325740214456187  1.0000
  H   H35       1.0  0.10144842672193975  0.3260632758866048  0.4720541882125923  1.0000
  H   H36       1.0  0.058723870413324795  0.411665351013369  0.510920510937874  1.0000
  H   H37       1.0  0.0454575455863348  0.32674960580222434  0.5906148609260996  1.0000
  H   H38       1.0  0.6801041841202268  0.973847146382033  0.5015794534036955  1.0000
  H   H39       1.0  0.04574216438257077  0.27772964704946146  0.602670690054071  1.0000
  H   H40       1.0  0.36086935516877405  0.4451942348468285  0.5382667579125484  1.0000
  N   N4        1.0  0.04665080491385613  0.4536815734406844  0.5040255775478787  1.0000
  N   N5        1.0  0.09979056936081059  0.4610817232735495  0.5143680650645722  1.0000
  N   N6        1.0  0.045730286087738145  0.3952356912827247  0.5123149287845583  1.0000
  N   N7        1.0  0.09902892787011723  0.4023477496182331  0.5176488926904707  1.0000
  N   N8        1.0  0.23643945756177798  0.44547702001729783  0.5360678329715082  1.0000
  N   N9        1.0  0.08083868000485628  0.1021245984078483  0.47204487163638675  1.0000
  N   N10       1.0  0.07315130715874825  0.24644293339119872  0.551529111608137  1.0000
  O   O1        1.0  0.3628160857954272  0.41346081770722776  0.4868423356836354  1.0000
  O   O2        1.0  0.08943237847330064  0.14875696724832332  0.4161277056340893  1.0000
  O   O3        1.0  0.07382591480501015  0.2008895302562473  0.6111518964258595  1.0000
  O   O4        1.0  0.279079955736213  0.46785092322735433  0.5732701951946482  1.0000
  O   O5        1.0  0.32059214295408633  0.39050996022900847  0.44899334869795027  1.0000
  C   C56       1.0  0.051733867525237315  0.9774577432767217  0.5020516315527115  1.0000
  C   C57       1.0  0.07641685156776468  0.9883048516905872  0.5000427332880646  1.0000
  C   C58       1.0  0.1406242146511369  0.981975180433154  0.5006061360846209  1.0000
  C   C59       1.0  0.11279078257994894  0.8620503757016362  0.5273596542973545  1.0000
  C   C60       1.0  0.0043143303533231476  0.8744921505847293  0.5190689795185278  1.0000
  C   C61       1.0  0.14391325876451916  0.9300474264975033  0.51175737265151  1.0000
  C   C62       1.0  0.4733612598097433  0.9261793570089385  0.5118629447959352  1.0000
  C   C63       1.0  0.0703863082086391  0.5822711525724674  0.477210474466727  1.0000
  C   C64       1.0  0.032229578117440004  0.9947860496769793  0.5001661773730034  1.0000
  C   C65       1.0  0.09974200033803253  0.9786799377837314  0.5025658283229794  1.0000
  C   C66       1.0  0.4346464437886426  0.948224888079017  0.5084279466931584  1.0000
  C   C67       1.0  0.011118861806452175  0.9788071568840777  0.5031165513141849  1.0000
  C   C68       1.0  0.01693952218234062  0.9512365681704338  0.5073588225514742  1.0000
  C   C69       1.0  0.09325107205400131  0.8790987412658267  0.5210581544828505  1.0000
  C   C70       1.0  0.0010468559113570727  0.926576903047758  0.5120695782998606  1.0000
  C   C71       1.0  0.01372433999262196  0.9025334277557525  0.5165966479029611  1.0000
  C   C72       1.0  0.11760422908455576  0.5027925251036338  0.506217997790973  1.0000
  C   C73       1.0  0.1312444581762922  0.9541025105029095  0.5073608525929583  1.0000
  C   C74       1.0  0.1338877243195186  0.8780274134786111  0.5239982703189365  1.0000
  C   C75       1.0  0.04521102687823703  0.8779087439676861  0.5209746627099004  1.0000
  C   C76       1.0  0.023396396512146218  0.85950645363259  0.5213476183216054  1.0000
  C   C77       1.0  0.12802223884727867  0.9053795638899319  0.5161824721333028  1.0000
  C   C78       1.0  0.06854671019193827  0.86821022475165  0.5227744161322228  1.0000
  C   C79       1.0  0.21267837620898314  0.9555151487667661  0.5093607785443839  1.0000
  C   C80       1.0  0.17159906828494437  0.9306669153078222  0.511921927988986  1.0000
  C   C81       1.0  0.1876561698031084  0.9545392500524638  0.5082204024474692  1.0000
  C   C82       1.0  0.18519534149272945  0.907954194915515  0.5160378343796486  1.0000
  C   C83       1.0  0.22645358227716397  0.9327989088055698  0.512982821945105  1.0000
  C   C84       1.0  0.21036381825930928  0.9087235492461581  0.5162445184383894  1.0000
  C   C85       1.0  0.07222345680783364  0.5260006361754809  0.4919176189556523  1.0000
  C   C86       1.0  0.0591481190842758  0.5359944760443311  0.4497056831930715  1.0000
  C   C87       1.0  0.058620189181867954  0.5634106700367835  0.441817545680954  1.0000
  C   C88       1.0  0.08361057697005476  0.572175803199198  0.5194325566290069  1.0000
  C   C89       1.0  0.08478687113028015  0.5447524294331757  0.526010789066111  1.0000
  C   C90       1.0  0.0689835480359483  0.7105451437802841  0.5076632851849279  1.0000
  C   C91       1.0  0.07202365695947689  0.6247239681352241  0.5100949587405483  1.0000
  C   C92       1.0  0.43227238104871885  0.9013676447202128  0.5138159935509398  1.0000
  C   C93       1.0  0.07127286555310318  0.6537468935985262  0.507925144758238  1.0000
  C   C94       1.0  0.06991429946345558  0.696017623779108  0.4596060249908887  1.0000
  C   C95       1.0  0.07069939700236673  0.6682176181564308  0.45924743785982663  1.0000
  C   C96       1.0  0.0693876655804847  0.6960421510110935  0.5563422834046583  1.0000
  C   C97       1.0  0.07082949528894347  0.6683473482599055  0.5559936648679922  1.0000
  C   C98       1.0  0.4572888174361824  0.9022957641656129  0.5149271436428987  1.0000
  C   C99       1.0  0.2953740002505455  0.9264550890584813  0.5092935023826227  1.0000
  C   C100      1.0  0.26765529787788706  0.9221248653751914  0.5036149829717174  1.0000
  C   C101      1.0  0.3098398657181115  0.9483264194366288  0.5331152361599896  1.0000
  C   C102      1.0  0.34974657230502076  0.9307820404929825  0.5146911484655878  1.0000
  C   C103      1.0  0.3351522828036885  0.9501635223337511  0.5354242093621584  1.0000
  C   C104      1.0  0.33528499008630824  0.9089137272830288  0.4908737795135724  1.0000
  C   C105      1.0  0.3099738549316284  0.9070813637055875  0.48855364593941925  1.0000
  C   C106      1.0  0.06785394607047114  0.7395109358786299  0.5055758516265669  1.0000
  C   C107      1.0  0.4598054277582419  0.9489549209303059  0.508588526722795  1.0000
  C   C108      1.0  0.06444760438307194  0.7812133225778333  0.5390259371295392  1.0000
  C   C109      1.0  0.06669534628160927  0.8381427057152718  0.5279702458079727  1.0000
  C   C110      1.0  0.05344517483062248  0.7971850426303845  0.576440208352326  1.0000
  C   C111      1.0  0.054219025477761314  0.8248883811313118  0.5704510824748439  1.0000
  C   C112      1.0  0.07786968774344534  0.8223496241331979  0.4908475850489019  1.0000
  C   C113      1.0  0.0765657892367691  0.794594674478945  0.49575622956782744  1.0000
  C   C114      1.0  0.3774325240061655  0.9349970892745608  0.5204152950400961  1.0000
  C   C115      1.0  0.4185450456080679  0.9241441731667981  0.5108982050212936  1.0000
  H   H41       1.0  0.4929670626273415  0.985555727303307  0.5083558572733181  1.0000
  H   H42       1.0  0.1597077326810101  0.9894559112030525  0.49816159309813546  1.0000
  H   H43       1.0  0.46478930402720603  0.8825496525673191  0.5174587994731719  1.0000
  H   H44       1.0  0.12009490857002428  0.5246816104354687  0.5004894502123969  1.0000
  H   H45       1.0  0.4851512353657564  0.8670638999121817  0.5115494453962413  1.0000
  H   H46       1.0  0.022566671067830904  0.8374364142817846  0.5228299237611076  1.0000
  H   H47       1.0  0.11079749816813775  0.8402010855669558  0.5341189377426983  1.0000
  H   H48       1.0  0.15211217756227255  0.8716934712925495  0.5271922429964243  1.0000
  H   H49       1.0  0.0254432943128304  0.5137925109905286  0.48576069580241793  1.0000
  H   H50       1.0  0.09739716683530736  0.9289167748962572  0.5113916698181998  1.0000
  H   H51       1.0  0.17538235762338986  0.887617087256166  0.5196935895552487  1.0000
  H   H52       1.0  0.18013496007508198  0.9742419353835666  0.5047807260227755  1.0000
  H   H53       1.0  0.222406618004151  0.9757807157178061  0.5063071745628103  1.0000
  H   H54       1.0  0.21778884367649462  0.8891270843734416  0.5207688261749285  1.0000
  H   H55       1.0  0.09512609484287654  0.5375322509809753  0.5596555642404034  1.0000
  H   H56       1.0  0.09328564848483976  0.586448519240193  0.5473747114979934  1.0000
  H   H57       1.0  0.048278071356949795  0.5705990715436767  0.4081812680974556  1.0000
  H   H58       1.0  0.04963102282274695  0.521768817986497  0.4214942654080866  1.0000
  H   H59       1.0  0.06959634615666546  0.7069092485381573  0.42135105097325015  1.0000
  H   H60       1.0  0.07465584955166239  0.6161248714710685  0.5507935843992561  1.0000
  H   H61       1.0  0.07120268364610054  0.6574420668129464  0.5942277989589524  1.0000
  H   H62       1.0  0.46963912783622547  0.9693167273147265  0.5058697245669727  1.0000
  H   H63       1.0  0.26278734125540704  0.9028223857578952  0.4811456183574268  1.0000
  H   H64       1.0  0.42250983109296736  0.8810977790852739  0.516294998279191  1.0000
  H   H65       1.0  0.3011662317981017  0.8889731837133259  0.4688710610141491  1.0000
  H   H66       1.0  0.3439621773842376  0.9682765547031392  0.5550886705840102  1.0000
  H   H67       1.0  0.2815302552367108  0.9650090075461427  0.5504147701850103  1.0000
  H   H68       1.0  0.36361034492258887  0.8922614946093436  0.47361012999698066  1.0000
  H   H69       1.0  0.0710503278746404  0.6357356807336761  0.41873793788108377  1.0000
  H   H70       1.0  0.06720258643433641  0.7282624972811413  0.5967427829186354  1.0000
  H   H71       1.0  0.07039505346440293  0.7489094273144721  0.465033129025029  1.0000
  H   H72       1.0  0.08547167391940629  0.7826874802286725  0.46590147976702756  1.0000
  H   H73       1.0  0.08761926349300629  0.8322039453184801  0.45678253088315385  1.0000
  H   H74       1.0  0.047571395005419646  0.9276803332236114  0.5124157290603236  1.0000
  H   H75       1.0  0.04546904622277426  0.8367795357084058  0.6005322632636416  1.0000
  H   H76       1.0  0.42723639968848687  0.9678651525199513  0.5046433856805856  1.0000
  H   H77       1.0  0.043795725659786865  0.7874604715889972  0.6107349356511025  1.0000
  H   H78       1.0  0.3824066617947839  0.954198449838733  0.543124568703436  1.0000
  N   N11       1.0  0.04110297516272082  0.952152658746757  0.5064025759233927  1.0000
  N   N12       1.0  0.10712644791032554  0.9539123593431859  0.5084042810718497  1.0000
  N   N13       1.0  0.03784509173239477  0.9028131121462317  0.5182440748116736  1.0000
  N   N14       1.0  0.10385278990554124  0.9042981217938091  0.5146161187524738  1.0000
  N   N15       1.0  0.25081821905230683  0.9370397183227381  0.5182937422712811  1.0000
  N   N16       1.0  0.06901283541354948  0.6090036789997402  0.4686099578929989  1.0000
  N   N17       1.0  0.0638591110675456  0.7541878371877166  0.5470794226276514  1.0000
  N   N18       1.0  0.39418078612383417  0.920007611125249  0.5055130771377777  1.0000
  O   O6        1.0  0.07109720117579503  0.6548827122730966  0.40925402791755244  1.0000
  O   O7        1.0  0.06855475489145817  0.7093230536366352  0.6063024959807206  1.0000
  O   O8        1.0  0.2985166546868228  0.9699496225329898  0.5561965544909104  1.0000
  O   O9        1.0  0.34662268258324863  0.8872812759859172  0.4678754689200485  1.0000
  H   H79       1.0  0.9272148177507071  0.9675613639254026  0.5034160354646864  1.0000
  H   H80       1.0  0.6089123845678044  0.6418152074282296  0.44836363580976185  1.0000
  H   H81       1.0  0.9852249850933312  0.8668934794203941  0.5184814535995006  1.0000
  C   C116      1.0  0.9597633656411428  0.9486638417211365  0.5079239830513279  1.0000
  N   N19       1.0  0.8941122903319503  0.919565562338192  0.5058420895853782  1.0000
  H   H82       1.0  0.6105731530976855  0.8404326958156806  0.5378789476956702  1.0000
  C   C117      1.0  0.9842303472076434  0.4185673039098954  0.49994894277194574  1.0000
  C   C118      1.0  0.5807020319178284  0.07549787100921188  0.4845884080182424  1.0000
  H   H83       1.0  0.8822806688447237  0.9544573870024862  0.540674023070582  1.0000
  H   H84       1.0  0.5482381492203208  0.7245838320300101  0.5744873777539792  1.0000
  C   C119      1.0  0.9459546203945534  0.43397864453648816  0.5248272697224968  1.0000
  N   N20       1.0  0.6071006071097808  0.9538848033528552  0.5085931786451072  1.0000
  N   N21       1.0  0.5377479645946026  0.9028777269023829  0.5183519093147709  1.0000
  C   C120      1.0  0.8350997186937225  0.9081078273026005  0.49187711783181276  1.0000
  N   N22       1.0  0.6037382622295795  0.9042190952820914  0.5143010789935718  1.0000
  O   O10       1.0  0.5947985459182222  0.6133354882973283  0.4844765371264364  1.0000
  C   C121      1.0  0.6215674980545153  0.9964775298986728  0.4930176456965597  1.0000
  H   H85       1.0  0.5223766276496971  0.8375003568288705  0.5139985585914245  1.0000
  C   C122      1.0  0.8097801832445375  0.9062159746513343  0.48981777700404705  1.0000
  O   O11       1.0  0.8463820782137789  0.8861701303561064  0.4699585072211049  1.0000
  O   O12       1.0  0.546263021559471  0.7050487755220078  0.5813222903308385  1.0000
  H   H86       1.0  0.651904132275803  0.8718209824084594  0.5307419153028505  1.0000
  C   C123      1.0  0.8350379269608937  0.9499996678832165  0.5339907763361365  1.0000
  C   C124      1.0  0.9184878703677404  0.9238601312405119  0.510833502918404  1.0000
  H   H87       1.0  0.7625398514300804  0.9019293186141967  0.48267600705864516  1.0000
  H   H88       1.0  0.964775678061802  0.8823299174326743  0.5186118615623151  1.0000
  C   C125      1.0  0.5506779932218354  0.7962040226610925  0.5675342719266472  1.0000
  C   C126      1.0  0.5784195178914429  0.7951092636053496  0.4943369338418351  1.0000
  C   C127      1.0  0.5518967157184467  0.824022459887794  0.5634909700364498  1.0000
  C   C128      1.0  0.578371515599763  0.018406761473756243  0.49404926270757404  1.0000
  C   C129      1.0  0.5655935927034574  0.030668236177272424  0.4541170848100602  1.0000
  C   C130      1.0  0.5667679608732409  0.058440681295859255  0.44928487930598154  1.0000
  C   C131      1.0  0.5937157766440952  0.06304864324053773  0.5243284074529675  1.0000
  C   C132      1.0  0.5926300068022756  0.03530340797373236  0.5287349590556667  1.0000
  C   C133      1.0  0.5983900613900449  0.20413961797020977  0.5173999082508599  1.0000
  C   C134      1.0  0.5932840048957366  0.11772049474838138  0.5130467816506954  1.0000
  C   C135      1.0  0.9470039558091381  0.39612278538014567  0.46543411165517684  1.0000
  C   C136      1.0  0.5947673718589624  0.1469635117038826  0.5131762287803427  1.0000
  C   C137      1.0  0.5842469367494809  0.18994901962791289  0.47843003983406107  1.0000
  C   C138      1.0  0.5823419084958055  0.16194251919040514  0.47596742746689735  1.0000
  C   C139      1.0  0.6108268859046272  0.18926418459181418  0.5545010129983282  1.0000
  C   C140      1.0  0.6089189024472798  0.16121704672439513  0.5520892688963863  1.0000
  C   C141      1.0  0.9717361260470924  0.39838032717318056  0.4688799827178818  1.0000
  C   C142      1.0  0.8206406998463277  0.42780370145556446  0.5133280351126215  1.0000
  C   C143      1.0  0.7943525170418686  0.427884977549433  0.5127551573547456  1.0000
  C   C144      1.0  0.8353322054783169  0.4466705469958928  0.543827208118719  1.0000
  C   C145      1.0  0.8711842771192015  0.4270556882189964  0.5133858469091253  1.0000
  C   C146      1.0  0.8601058134965253  0.446135028718627  0.543563191223174  1.0000
  C   C147      1.0  0.8563960864070124  0.4081520337688196  0.48284912774010635  1.0000
  C   C148      1.0  0.8316594645912557  0.40871174875527094  0.4831162755501167  1.0000
  C   C149      1.0  0.5999856333653993  0.23384978876140125  0.5190376878955575  1.0000
  C   C150      1.0  0.9706477607354181  0.43627678856335944  0.5279101333633509  1.0000
  C   C151      1.0  0.5643348547343647  0.6668160316521838  0.5456925889449635  1.0000
  C   C152      1.0  0.8496098084236753  0.9303380293179198  0.5143349456373036  1.0000
  C   C153      1.0  0.9572760749755427  0.9020628846440901  0.5154569823364922  1.0000
  C   C154      1.0  0.8097180291394672  0.9481123721077966  0.5319245115786917  1.0000
  C   C155      1.0  0.5928405549982291  0.6997376842220906  0.47647856914174946  1.0000
  C   C156      1.0  0.5626165072595959  0.6944757707677918  0.545733930274745  1.0000
  C   C157      1.0  0.8970854806850108  0.42753971832476906  0.5146036988780199  1.0000
  C   C158      1.0  0.9333194440271944  0.4138616292228125  0.4932914017602629  1.0000
  H   H89       1.0  0.9911434614667574  0.47216765804565314  0.48674825669881167  1.0000
  H   H90       1.0  0.6596795004298623  0.9888153208507694  0.49248835543955505  1.0000
  H   H91       1.0  0.9818054291651965  0.3844741860182737  0.44562329590451893  1.0000
  H   H92       1.0  0.6224427051299173  0.01818746371324333  0.48498736428746136  1.0000
  H   H93       1.0  0.9910584963376038  0.36517230860854705  0.5115630651724433  1.0000
  O   O13       1.0  0.6108198874521238  0.6613003742107526  0.4411689860891845  1.0000
  C   C159      1.0  0.5761976959857628  0.740565538759366  0.5091741153132578  1.0000
  C   C160      1.0  0.5640292848572728  0.7808986738076988  0.533293531546631  1.0000
  H   H94       1.0  0.5342962573541407  0.017110487399796256  0.5040281210432366  1.0000
  H   H95       1.0  0.5889338494653648  0.7836813388596349  0.46654345449298223  1.0000
  C   C161      1.0  0.566483368630279  0.838068156536321  0.5251696266420172  1.0000
  H   H96       1.0  0.9929003775808943  0.9853109435151681  0.502907807846564  1.0000
  C   C162      1.0  0.8773355706140817  0.9347681625162592  0.5196036554127464  1.0000
  C   C163      1.0  0.5796096978307925  0.8228655961891758  0.4905269223405747  1.0000
  H   H97       1.0  0.6026573213153098  0.02631046985559509  0.5609388841350463  1.0000
  H   H98       1.0  0.6047639800345327  0.07588029432151998  0.5526809864294137  1.0000
  H   H99       1.0  0.5564887224358057  0.06735855540421246  0.4174487791504493  1.0000
  H   H100      1.0  0.5545948735125759  0.017947984363498735  0.4256626940613946  1.0000
  H   H101      1.0  0.5744632723356802  0.201285049275668  0.44926656372760476  1.0000
  H   H102      1.0  0.6037557404932967  0.10841458843934863  0.5451697101058898  1.0000
  H   H103      1.0  0.6186744538323339  0.14988686421069092  0.5812973041693439  1.0000
  H   H104      1.0  0.9798165547368911  0.4519189851285916  0.5537588807093466  1.0000
  H   H105      1.0  0.784655475716571  0.41155976482419304  0.48634121307651257  1.0000
  H   H106      1.0  0.9378491547920105  0.38025834799006114  0.4400845594316375  1.0000
  H   H107      1.0  0.8204349515664083  0.39388635800086297  0.4591619848495637  1.0000
  H   H108      1.0  0.871314977860375  0.46096777757041996  0.5675031421300218  1.0000
  H   H109      1.0  0.8078728630125526  0.4627462135508599  0.568830071069442  1.0000
  H   H110      1.0  0.8836989986483874  0.39183834123763017  0.4574153640433719  1.0000
  H   H111      1.0  0.569047152303715  0.12959397436601194  0.4418532822734402  1.0000
  H   H112      1.0  0.6238273025286674  0.22176097060744795  0.588340133996917  1.0000
  H   H113      1.0  0.5890035302086155  0.24331922030287473  0.48676599155093897  1.0000
  C   C164      1.0  0.594562914401466  0.672042930500883  0.4764806593404546  1.0000
  C   C165      1.0  0.5802135934688932  0.6550611810160858  0.5114141995680546  1.0000
  H   H114      1.0  0.5474970802593232  0.9277311346530179  0.512237592985391  1.0000
  C   C166      1.0  0.7674920171742041  0.9215295792039364  0.5040583357064303  1.0000
  H   H115      1.0  0.9357370163434878  0.44804890969174177  0.5475232730604389  1.0000
  C   C167      1.0  0.7952137498314461  0.9258917091699289  0.5094539257275379  1.0000
  H   H116      1.0  0.9066110007127572  0.44366799271633434  0.5401558314296089  1.0000
  H   H117      1.0  0.5908461378213167  0.8332490233929835  0.4592490511009159  1.0000
  H   H118      1.0  0.5885631557548998  0.7515838077312639  0.4795768945648005  1.0000
  O   O14       1.0  0.7984152325560643  0.9700535247727435  0.5537840148132933  1.0000
  H   H119      1.0  0.5416300593728117  0.8353662143163425  0.5917625698833887  1.0000
  O   O15       1.0  0.7828941694696383  0.4434733775368808  0.5373992577066441  1.0000
  N   N23       1.0  0.5806624585487874  0.10261480551603844  0.4789047645670183  1.0000
  O   O16       1.0  0.6116720154615499  0.24821743667703278  0.5510469490532478  1.0000
  N   N24       1.0  0.909097049401292  0.41074206071160185  0.48831463206440223  1.0000
  O   O17       1.0  0.5677456190799932  0.1489112000331448  0.43569188173943774  1.0000
  O   O18       1.0  0.6253165094281823  0.2025063108783381  0.5944838777836479  1.0000
  O   O19       1.0  0.8251988931185275  0.4663003704853261  0.5749387971412849  1.0000
  O   O20       1.0  0.8663308214256707  0.38836405125079815  0.4514788088927451  1.0000
  C   C168      1.0  0.5517570192476755  0.9776070552478812  0.503447514521475  1.0000
  C   C169      1.0  0.5764652482895272  0.9884285010113426  0.5000677407226737  1.0000
  C   C170      1.0  0.6406222545696859  0.9815193683631279  0.4967240299776975  1.0000
  C   C171      1.0  0.612587381586756  0.8621631873829  0.5297594914006138  1.0000
  C   C172      1.0  0.5042108955997292  0.8746145110740479  0.5140948799677214  1.0000
  C   C173      1.0  0.6438269334353075  0.9298853093596555  0.5116106118978724  1.0000
  C   C174      1.0  0.9733508405615359  0.9259345170033895  0.5118778550741554  1.0000
  H   H120      1.0  0.6041453134253181  0.7127353662880268  0.4491134727793841  1.0000
  C   C175      1.0  0.5322757760603477  0.9949939780927911  0.5045903829828875  1.0000
  C   C176      1.0  0.5997699500223148  0.9785627219309616  0.5010315260522042  1.0000
  C   C177      1.0  0.934598951684714  0.9479298472785496  0.5077170401338068  1.0000
  C   C178      1.0  0.5111585597562457  0.9790093175490006  0.5069245218567686  1.0000
  C   C179      1.0  0.5169653620826716  0.9513867423024875  0.5082150003116002  1.0000
  C   C180      1.0  0.59309754660372  0.8790936614883316  0.5215136825030519  1.0000
  C   C181      1.0  0.5010290873539384  0.9267472109931046  0.5119255350159211  1.0000
  C   C182      1.0  0.5136542917834362  0.9026412061678402  0.5152170406066465  1.0000
  H   H121      1.0  0.8633833450083168  0.8912378377679361  0.4752392688916161  1.0000
  C   C183      1.0  0.6311931409757648  0.9539025094734326  0.5062581095560376  1.0000
  C   C184      1.0  0.633709204456322  0.878087476214482  0.5263288574945544  1.0000
  C   C185      1.0  0.5450705129121071  0.8779128222958312  0.5185287873233723  1.0000
  C   C186      1.0  0.5232650313878696  0.8595709580621609  0.5154890388933789  1.0000
  C   C187      1.0  0.627895838200061  0.9053078780154271  0.5168177680759108  1.0000
  C   C188      1.0  0.5683737849186242  0.8681096326568806  0.5214113376246177  1.0000
  C   C189      1.0  0.7126156648324748  0.9551346255932767  0.5075869601193924  1.0000
  C   C190      1.0  0.6715037126581287  0.930440979192697  0.5117589080035766  1.0000
  C   C191      1.0  0.6875968355284539  0.9542034288581004  0.5064688690242652  1.0000
  C   C192      1.0  0.6850465517304425  0.907765606245552  0.5174168918085007  1.0000
  C   C193      1.0  0.7263360730962589  0.9324468829373673  0.512789621660398  1.0000
  C   C194      1.0  0.7102080912332389  0.9084801619910589  0.5176732584763553  1.0000
  H   H122      1.0  0.7814201292678984  0.9649958002008957  0.5483661026837016  1.0000
  H   H123      1.0  0.8438782838778216  0.9684090977546258  0.552525376748479  1.0000
  H   H124      1.0  0.8009300033412442  0.8878061605952986  0.471291238039194  1.0000
  H   H125      1.0  0.5530443789493052  0.6538116474530302  0.5731007311890111  1.0000
  H   H126      1.0  0.9695928557733692  0.969007073654346  0.504617140805062  1.0000
  C   C195      1.0  0.577004376187964  0.7115573657394626  0.5107833017229921  1.0000
  C   C196      1.0  0.5816848645074318  0.6256631205865157  0.5123887390076034  1.0000
