# Supplementary material for: Fracture Behavior of a 2D Imine‐Based Polymer
Source: Adv Sci (Weinh). 2024 Sep 12;11(42):2407017. doi: 10.1002/advs.202407017 (PMC11558127; doi:10.1002/advs.202407017)
Supplement: Supplementary file 2 — Supporting Information [file ADVS-11-2407017-s004.zip › 100_strain_1.125_relaxed.cif]

data_image0
_chemical_formula_structural       C6NC3HC25HC5HC8HC8NH3NH33N7O5C60H38N8O4H3CNHC2H2CN2CNOCHCO2HC2H2C34H5OC2H2CHC2H17C2HCHCH3OHONONO4C7HC8HC12H5C2
_chemical_formula_sum              "C196 N24 H126 O20"
_cell_length_a       57.430789544280195
_cell_length_b       49.688842214999035
_cell_length_c       25.000223710000114
_cell_angle_alpha    90.0
_cell_angle_beta     90.0
_cell_angle_gamma    95.65746707468769

_space_group_name_H-M_alt    "P 1"
_space_group_IT_number       1

loop_
  _space_group_symop_operation_xyz
  'x, y, z'

loop_
  _atom_site_type_symbol
  _atom_site_label
  _atom_site_symmetry_multiplicity
  _atom_site_fract_x
  _atom_site_fract_y
  _atom_site_fract_z
  _atom_site_occupancy
  C   C1        1.0  0.05008805801482516  0.48034540631550643  0.49535599045551554  1.0000
  C   C2        1.0  0.07167250434563557  0.4965252375374573  0.49643927366137636  1.0000
  C   C3        1.0  0.13296589172321585  0.4860195153792146  0.5090415604529759  1.0000
  C   C4        1.0  0.11634990669480871  0.3640883889717934  0.537524943819713  1.0000
  C   C5        1.0  0.011294814218731136  0.3698932775620523  0.5157368499339354  1.0000
  C   C6        1.0  0.1329387528166067  0.4353402745316777  0.5217990395213397  1.0000
  N   N1        1.0  0.7486959034606578  0.9313172354314477  0.522307286368285  1.0000
  C   C7        1.0  0.08247689041967704  0.07497139826418174  0.4728325459550035  1.0000
  C   C8        1.0  0.02785343707970294  0.49182964537983104  0.4875755773469875  1.0000
  C   C9        1.0  0.09372464706864306  0.48693891840577896  0.5046311060829934  1.0000
  H   H1        1.0  0.7218360374486984  0.9727291495601256  0.5002981188899107  1.0000
  C   C10       1.0  0.011071908700260258  0.4707633265423528  0.4895309909469043  1.0000
  C   C11       1.0  0.02324339616362828  0.4467606510085381  0.4994608169334347  1.0000
  C   C12       1.0  0.09428997545972806  0.37540174166304274  0.5264913195404466  1.0000
  C   C13       1.0  0.011370081946298443  0.4205973620428031  0.5036060112931384  1.0000
  C   C14       1.0  0.022573200089749973  0.3967668000307622  0.5103703899932639  1.0000
  C   C15       1.0  0.12215939396166706  0.9961463030742022  0.49230763739603156  1.0000
  C   C16       1.0  0.12170332200173443  0.4592075866327987  0.5156619317451251  1.0000
  C   C17       1.0  0.13311088016132663  0.38520519389180186  0.5366035699103279  1.0000
  C   C18       1.0  0.050508668828295626  0.36900130175714674  0.5216334264067588  1.0000
  C   C19       1.0  0.028447847082754895  0.3528221219972928  0.5220132394725384  1.0000
  C   C20       1.0  0.12107184339468371  0.4091075620009659  0.5247708977209741  1.0000
  C   C21       1.0  0.07267929041425848  0.3592597859400891  0.5267134335305564  1.0000
  C   C22       1.0  0.19510650072772695  0.4617839991007664  0.5577069273072686  1.0000
  C   C23       1.0  0.15870759337198398  0.43823022140540263  0.5251434735718311  1.0000
  C   C24       1.0  0.17091660235414324  0.4592740634401334  0.5543804168144401  1.0000
  C   C25       1.0  0.1720312100723137  0.41988306573314454  0.4989973070292152  1.0000
  C   C26       1.0  0.208530339652007  0.4434777299503185  0.5314942281702844  1.0000
  C   C27       1.0  0.19618652608482542  0.42244057138629315  0.501915732700335  1.0000
  C   C28       1.0  0.07997369798546028  0.018056027078393676  0.48675434528027856  1.0000
  C   C29       1.0  0.06997814950208421  0.029425253204977325  0.44196921699203895  1.0000
  C   C30       1.0  0.0716252094603413  0.057184211695138466  0.4344433985139361  1.0000
  C   C31       1.0  0.09267705486294768  0.06347186809937522  0.5176023272338902  1.0000
  C   C32       1.0  0.09172801080650159  0.03567658374262688  0.5238770672653557  1.0000
  C   C33       1.0  0.08276286422439891  0.20324102108190328  0.5109865226116987  1.0000
  C   C34       1.0  0.0839220833772534  0.11691375436368352  0.5082513547506927  1.0000
  H   H2        1.0  0.6738290507290766  0.886077306432651  0.5248435075323526  1.0000
  C   C35       1.0  0.08428554460103826  0.14620107216879594  0.5080267497779887  1.0000
  C   C36       1.0  0.08704858070547979  0.18986000216125845  0.4629099566384262  1.0000
  C   C37       1.0  0.08747003009863717  0.16193223338217347  0.4608746492897312  1.0000
  C   C38       1.0  0.07957849701302772  0.18749626331169625  0.5581339690740592  1.0000
  C   C39       1.0  0.08071773847868133  0.1596713156549827  0.5563456132234164  1.0000
  H   H3        1.0  0.9238201254937339  0.8841945692004081  0.5203912873158192  1.0000
  C   C40       1.0  0.26942853743041145  0.43092415036651205  0.5112901908622085  1.0000
  C   C41       1.0  0.24407418414452664  0.43011390372269936  0.5102235236494346  1.0000
  C   C42       1.0  0.28381823501916537  0.45007991162661165  0.5416897780774599  1.0000
  C   C43       1.0  0.31890129421423885  0.4307265501270796  0.5111220148579697  1.0000
  C   C44       1.0  0.3080292814610152  0.44978514626179644  0.5413308698151433  1.0000
  C   C45       1.0  0.3046108515497112  0.4116331065636764  0.4807126319774468  1.0000
  C   C46       1.0  0.28036309005269316  0.41189887582540063  0.48108213428387797  1.0000
  C   C47       1.0  0.0813562958304683  0.23226608958789638  0.5103363933493531  1.0000
  H   H4        1.0  0.7151122369628723  0.8865357765690445  0.5263192407125479  1.0000
  C   C48       1.0  0.07385727925811937  0.272869573269801  0.5437671190795456  1.0000
  C   C49       1.0  0.07309327024391643  0.3297224471957746  0.5331308180567874  1.0000
  C   C50       1.0  0.05864719036147567  0.28711582214615505  0.5747322681040322  1.0000
  C   C51       1.0  0.057980760822324624  0.3147476403714391  0.5687252696696047  1.0000
  C   C52       1.0  0.08878530697580084  0.3157102514626034  0.503367797829472  1.0000
  C   C53       1.0  0.08897639880752876  0.28797326687554337  0.5079405584420914  1.0000
  C   C54       1.0  0.344625287165041  0.43093436506901533  0.5115692954786795  1.0000
  C   C55       1.0  0.9336868009236109  0.9042959948962627  0.515831754589148  1.0000
  N   N2        1.0  0.5420656231226577  0.952792684779862  0.5044754768626933  1.0000
  H   H5        1.0  0.15192688407480345  0.49151553595950936  0.5085201398288284  1.0000
  H   H6        1.0  0.5633943724638416  0.6130957714464895  0.5449022082221374  1.0000
  H   H7        1.0  0.12321783932832561  0.018030891419503953  0.4850991389242982  1.0000
  N   N3        1.0  0.5608441434372027  0.7535733221929852  0.5430451866736042  1.0000
  H   H8        1.0  0.026037025318930273  0.33077929419008234  0.5266818425629416  1.0000
  H   H9        1.0  0.11848842552855303  0.3428265217335891  0.5462974907899738  1.0000
  H   H10       1.0  0.15186624697938086  0.3848625810781976  0.5446328764301908  1.0000
  H   H11       1.0  0.036967282568439674  0.017710313387794618  0.48945312959821774  1.0000
  H   H12       1.0  0.08580873781912254  0.44466515087436054  0.514910509443584  1.0000
  H   H13       1.0  0.16307347144754766  0.4035069887150611  0.47464795976536145  1.0000
  H   H14       1.0  0.1610543896746307  0.4737022875360052  0.5762620967968181  1.0000
  H   H15       1.0  0.20405275333020004  0.47836171289611734  0.5815319067071952  1.0000
  H   H16       1.0  0.20618946649277003  0.40786541840399876  0.4805718010776023  1.0000
  H   H17       1.0  0.09977336183478094  0.027315965654759817  0.5594477013975653  1.0000
  H   H18       1.0  0.10167313919530774  0.07689009634754722  0.5478450753587292  1.0000
  H   H19       1.0  0.06353013760264706  0.06548334281344935  0.3989169069342306  1.0000
  H   H20       1.0  0.060913149925299344  0.016030353502073817  0.4118106333759721  1.0000
  H   H21       1.0  0.08952692402684888  0.20175116257707204  0.4258318407418562  1.0000
  H   H22       1.0  0.08345477959458567  0.10724222323177846  0.5487273526056294  1.0000
  H   H23       1.0  0.07814133100747074  0.1477612914226872  0.5933738874779916  1.0000
  H   H24       1.0  0.5975818939715137  0.9286297641979093  0.5112087124565726  1.0000
  H   H25       1.0  0.23483634015308386  0.4136894898768702  0.48504291851207115  1.0000
  H   H26       1.0  0.5393583782135789  0.7865861754755746  0.6029982292937642  1.0000
  H   H27       1.0  0.26946837780539956  0.396888755151097  0.4571955451412909  1.0000
  H   H28       1.0  0.3189571283163781  0.464791370886396  0.5651885824416009  1.0000
  H   H29       1.0  0.25702771609740843  0.466198198477791  0.5671307030898497  1.0000
  H   H30       1.0  0.3315492231391858  0.39575084293871104  0.45568521614211976  1.0000
  H   H31       1.0  0.08994491631769064  0.13019494615818697  0.41883677763950966  1.0000
  H   H32       1.0  0.07450459381000822  0.21878563690311384  0.5994170258939057  1.0000
  H   H33       1.0  0.08645012493533683  0.24276136574446083  0.4718495592586844  1.0000
  H   H34       1.0  0.10126431107839376  0.27743118523298127  0.4835996892251109  1.0000
  H   H35       1.0  0.10070532277112366  0.32691701441058096  0.4747741913634673  1.0000
  H   H36       1.0  0.05846208097740741  0.41132014751010415  0.5122202977909531  1.0000
  H   H37       1.0  0.04583635235142726  0.3252370576689213  0.5935313640896004  1.0000
  H   H38       1.0  0.6805828963102171  0.9722553478300135  0.4985631816610408  1.0000
  H   H39       1.0  0.046711302693052875  0.2759796307400177  0.603356793731956  1.0000
  H   H40       1.0  0.35403732843286484  0.4474244429402594  0.537915285052395  1.0000
  N   N4        1.0  0.04654096200169762  0.45335462391118075  0.5023628587926895  1.0000
  N   N5        1.0  0.09848803823654859  0.4611898669877491  0.512527384120761  1.0000
  N   N6        1.0  0.04576409041004909  0.3948076685918919  0.5144721949630248  1.0000
  N   N7        1.0  0.09786546398315935  0.4024006483109524  0.5196266282137996  1.0000
  N   N8        1.0  0.23222458419621428  0.4469521354401089  0.5362090124743603  1.0000
  N   N9        1.0  0.0829974760201777  0.10213555452948798  0.46521440227123106  1.0000
  N   N10       1.0  0.07386619329529305  0.24571138738394552  0.550459118369709  1.0000
  O   O1        1.0  0.3559236727893269  0.41542342012404015  0.4868866609368842  1.0000
  O   O2        1.0  0.09118217905259866  0.14966171266027695  0.41082248739982663  1.0000
  O   O3        1.0  0.07524540502815696  0.19956832029768923  0.6080308196495259  1.0000
  O   O4        1.0  0.274003916609785  0.4698534193349734  0.5730412087640162  1.0000
  O   O5        1.0  0.31461330372418894  0.39203194742443087  0.449586966858351  1.0000
  C   C56       1.0  0.05323232741534077  0.9777828594275038  0.4976295465457715  1.0000
  C   C57       1.0  0.07771256466662552  0.9879872166215945  0.49515078052089434  1.0000
  C   C58       1.0  0.14068107711616523  0.9809847444615106  0.4968269151976809  1.0000
  C   C59       1.0  0.11127577247449254  0.8615972934034805  0.532420946309261  1.0000
  C   C60       1.0  0.005056099197960742  0.8758055885153478  0.5226681245784541  1.0000
  C   C61       1.0  0.14335096601526995  0.9289491618939126  0.5118350145296515  1.0000
  C   C62       1.0  0.47476509478769596  0.9277699387479705  0.511305722874204  1.0000
  C   C63       1.0  0.0690347156214177  0.5825161617723321  0.4761226843691246  1.0000
  C   C64       1.0  0.03452046365601993  0.9956449753923236  0.4942421439153547  1.0000
  C   C65       1.0  0.10058163973544193  0.9782178217033914  0.4985275815635682  1.0000
  C   C66       1.0  0.4372397665972595  0.9507648815713255  0.5073746223270694  1.0000
  C   C67       1.0  0.013536196014290873  0.980196726426245  0.49819049416205574  1.0000
  C   C68       1.0  0.01853498722804698  0.9523925965959572  0.5047468030312093  1.0000
  C   C69       1.0  0.09253346729871645  0.879120772733642  0.5248079460063574  1.0000
  C   C70       1.0  0.0024164435982548384  0.9280538235265646  0.5116473950083129  1.0000
  C   C71       1.0  0.01455931186821279  0.9038123581053821  0.5183362498014179  1.0000
  C   C72       1.0  0.11579660849183601  0.5030427113418677  0.5023926605217194  1.0000
  C   C73       1.0  0.13121967253807998  0.9532171792099859  0.5054483830332528  1.0000
  C   C74       1.0  0.13225255598296728  0.8770319241070264  0.5280500101395926  1.0000
  C   C75       1.0  0.04516424083519586  0.8787284881816375  0.5245632799819198  1.0000
  C   C76       1.0  0.0235566147826035  0.8605470871682264  0.5259744031418845  1.0000
  C   C77       1.0  0.12722125833772446  0.9045798519331085  0.5182548209996922  1.0000
  C   C78       1.0  0.06803582083661708  0.868845263321664  0.5269119520869419  1.0000
  C   C79       1.0  0.21207888924266943  0.9525814935903643  0.5059104493058635  1.0000
  C   C80       1.0  0.17096130674459442  0.9290553650072066  0.5120016958336486  1.0000
  C   C81       1.0  0.18746440680443618  0.9522377984208908  0.504874734241599  1.0000
  C   C82       1.0  0.1838246973105661  0.906152952884371  0.5194898416308982  1.0000
  C   C83       1.0  0.22510414925334776  0.9295811325222763  0.513188706137338  1.0000
  C   C84       1.0  0.2084757672714456  0.9063021442437538  0.5202014817800731  1.0000
  C   C85       1.0  0.07134423581018279  0.5260058901462551  0.48853242172510997  1.0000
  C   C86       1.0  0.05828993479523317  0.5362359408581937  0.447035820609778  1.0000
  C   C87       1.0  0.0575176026021215  0.5637975286467565  0.4402630846652869  1.0000
  C   C88       1.0  0.08238772710643029  0.5722069648316573  0.5173530971430905  1.0000
  C   C89       1.0  0.08375305374568276  0.5446663612466758  0.5228256350878118  1.0000
  C   C90       1.0  0.06652636372950743  0.7106605145245137  0.5123131893663674  1.0000
  C   C91       1.0  0.06995128218302053  0.6246253413249085  0.5112635066466159  1.0000
  C   C92       1.0  0.4336684508402829  0.904003490682722  0.5128721706978978  1.0000
  C   C93       1.0  0.0689817405317193  0.6537345665547436  0.5104134679117677  1.0000
  C   C94       1.0  0.06768982012099484  0.6966061797801453  0.4637229939130275  1.0000
  C   C95       1.0  0.06856697030024042  0.6687380460258868  0.4622876193778275  1.0000
  C   C96       1.0  0.06673008171484014  0.6956357158508489  0.5604415312983171  1.0000
  C   C97       1.0  0.06823995854419122  0.6678675984875614  0.559062965944013  1.0000
  C   C98       1.0  0.45826792191848414  0.9043291357179871  0.5141225305885969  1.0000
  C   C99       1.0  0.2960852390913481  0.927995562738197  0.5080447986710277  1.0000
  C   C100      1.0  0.26731420746351886  0.9260337660983753  0.4963463916611957  1.0000
  C   C101      1.0  0.30986662401767  0.9366117216402007  0.5535726839284699  1.0000
  C   C102      1.0  0.34972522267772155  0.9290696611888032  0.5151832693817578  1.0000
  C   C103      1.0  0.33469919105318496  0.9369847573841668  0.5563771579459115  1.0000
  C   C104      1.0  0.3359441924178818  0.9204958721783838  0.4696318090093286  1.0000
  C   C105      1.0  0.3111087319326183  0.9200952631366883  0.46684479142230095  1.0000
  C   C106      1.0  0.06554990278453506  0.7397437839553161  0.5110919032481747  1.0000
  C   C107      1.0  0.46189213154158576  0.9509000166267917  0.5080274324103311  1.0000
  C   C108      1.0  0.06275241981744738  0.7815111574644827  0.5448651181378965  1.0000
  C   C109      1.0  0.0658081088870917  0.838685202505868  0.5330318344068731  1.0000
  C   C110      1.0  0.052072862075200635  0.7978452478036308  0.5817868389319293  1.0000
  C   C111      1.0  0.053260434141669  0.8256724260912807  0.5754028879460057  1.0000
  C   C112      1.0  0.07671620388199182  0.8225069957766512  0.4965147842125953  1.0000
  C   C113      1.0  0.07506068048391015  0.7946616804494534  0.5018645083718704  1.0000
  C   C114      1.0  0.3784299844419911  0.9307720086841514  0.5269564806947671  1.0000
  C   C115      1.0  0.4206204599397204  0.9272269250997359  0.509958311796647  1.0000
  H   H41       1.0  0.49580828271935673  0.9873269888372642  0.5067355766057547  1.0000
  H   H42       1.0  0.1594453497725411  0.9880865822258416  0.4940443054438365  1.0000
  H   H43       1.0  0.46505614072906876  0.8841941980627105  0.5167325016032736  1.0000
  H   H44       1.0  0.11817362757079208  0.5249396958036546  0.49555993166882417  1.0000
  H   H45       1.0  0.48629612901393504  0.8682474065536968  0.5149539066012472  1.0000
  H   H46       1.0  0.02243963147713588  0.8384068639348712  0.5289054678599783  1.0000
  H   H47       1.0  0.10886589843182275  0.8398075360872196  0.5407760692050547  1.0000
  H   H48       1.0  0.1498951440360029  0.8702643037172347  0.531835892834698  1.0000
  H   H49       1.0  0.02552921832942161  0.5132704044910483  0.48138305195450665  1.0000
  H   H50       1.0  0.09762924856311571  0.9286824010483934  0.5113182819419857  1.0000
  H   H51       1.0  0.17388047937154838  0.8860735225595493  0.5259090858043647  1.0000
  H   H52       1.0  0.18068475347608595  0.9721721828160576  0.49844333448506223  1.0000
  H   H53       1.0  0.22194290517041135  0.9725860453913804  0.49996618059522396  1.0000
  H   H54       1.0  0.21517319765126858  0.8865333884805175  0.5274396278265824  1.0000
  H   H55       1.0  0.09412916780019084  0.5372423308243354  0.5558115006731903  1.0000
  H   H56       1.0  0.0919789717947545  0.5863882671475538  0.5454139851895108  1.0000
  H   H57       1.0  0.0471456728514354  0.5711986911093293  0.4072703944810087  1.0000
  H   H58       1.0  0.04893995146914701  0.5221170906794798  0.41854588781242696  1.0000
  H   H59       1.0  0.06754980666057955  0.7079424682080119  0.4259125394790801  1.0000
  H   H60       1.0  0.07241362956368144  0.6155163238580903  0.5515800681581604  1.0000
  H   H61       1.0  0.06847998280432593  0.65654188534672  0.5968843354938439  1.0000
  H   H62       1.0  0.4718344483946615  0.9712084701541668  0.5055345486118044  1.0000
  H   H63       1.0  0.2653789799716478  0.9184374014006295  0.4539339513945237  1.0000
  H   H64       1.0  0.4238200628214925  0.8837864301807122  0.5150589895045778  1.0000
  H   H65       1.0  0.3031801913839697  0.9128527917482882  0.4286078651341412  1.0000
  H   H66       1.0  0.34262401757067834  0.9442227640899281  0.5946182342688913  1.0000
  H   H67       1.0  0.28220680368505763  0.9441066811812729  0.5913039727421662  1.0000
  H   H68       1.0  0.3636163097053065  0.9130942151630146  0.43185301591888886  1.0000
  H   H69       1.0  0.06924192776174894  0.6366019181901381  0.42045720466841363  1.0000
  H   H70       1.0  0.0643915038055567  0.7276109121340747  0.6018281028617337  1.0000
  H   H71       1.0  0.0681912050622652  0.7493902419269911  0.47077323640193397  1.0000
  H   H72       1.0  0.08378484468505387  0.7824465495685863  0.47253254670521355  1.0000
  H   H73       1.0  0.08652994135742427  0.8321345467380141  0.46253401053643156  1.0000
  H   H74       1.0  0.04812679077485249  0.9282978189125737  0.5121685506665713  1.0000
  H   H75       1.0  0.044733629551980854  0.837845912449275  0.6050834024610627  1.0000
  H   H76       1.0  0.4305576879616353  0.9707842168385595  0.5037962252926809  1.0000
  H   H77       1.0  0.04230573590658993  0.7883148442964246  0.6158969265036844  1.0000
  H   H78       1.0  0.38035758467438974  0.9377586549263315  0.5697550334848948  1.0000
  N   N11       1.0  0.04215279740248137  0.9527755434626459  0.5037706196836635  1.0000
  N   N12       1.0  0.1076519958807519  0.9534346376620335  0.5061571585607373  1.0000
  N   N13       1.0  0.03812948612470357  0.9037313425872024  0.5203244678639407  1.0000
  N   N14       1.0  0.10359113494293824  0.9039907287868443  0.5167546691497279  1.0000
  N   N15       1.0  0.24875856470833935  0.9311843371346816  0.522701830922992  1.0000
  N   N16       1.0  0.06737104191062637  0.609386404086688  0.4689252911098202  1.0000
  N   N17       1.0  0.06174288227732498  0.7543407956476725  0.5528424272836823  1.0000
  N   N18       1.0  0.3969852618629001  0.9258297898763223  0.5003313687950561  1.0000
  O   O6        1.0  0.06923071736481132  0.6559178463027037  0.4117646077682566  1.0000
  O   O7        1.0  0.06564425191451911  0.7085260191612317  0.6108123691950079  1.0000
  O   O8        1.0  0.29870888251288435  0.9456612673107326  0.6003287541478188  1.0000
  O   O9        1.0  0.34710982767908416  0.9114806100694776  0.42285750629510044  1.0000
  H   H79       1.0  0.9305860243499424  0.9706706708016973  0.4987232913274931  1.0000
  H   H80       1.0  0.6013545892395213  0.6393511179607454  0.4474517769475169  1.0000
  H   H81       1.0  0.986282557204495  0.8685550839339091  0.5225047357879581  1.0000
  C   C116      1.0  0.9619354318627722  0.9509331993343059  0.5053256886705138  1.0000
  N   N19       1.0  0.896996077016752  0.9258289568778115  0.5006727623580106  1.0000
  H   H82       1.0  0.608920565957959  0.8397882612665218  0.5397925105038371  1.0000
  C   C117      1.0  0.9855733639218967  0.41769741275060357  0.500478518562909  1.0000
  C   C118      1.0  0.5835495373891488  0.07579414099336323  0.4835015800230745  1.0000
  H   H83       1.0  0.880348572149358  0.9386497859744075  0.5693837596387948  1.0000
  H   H84       1.0  0.547127664964491  0.7248506721314015  0.5796530397170915  1.0000
  C   C119      1.0  0.9481243077009862  0.4332760505640783  0.5244279506360976  1.0000
  N   N20       1.0  0.6075511511437128  0.9535079830643329  0.5079303797768399  1.0000
  N   N21       1.0  0.5381067613536803  0.9034949950728621  0.5185863049424718  1.0000
  C   C120      1.0  0.8358369697926709  0.9200766973559256  0.46991976379202255  1.0000
  N   N22       1.0  0.6035610420883252  0.903842443873157  0.5144771139001143  1.0000
  O   O10       1.0  0.5872909038493956  0.6111523183206765  0.4844626027807509  1.0000
  C   C121      1.0  0.6220122067629054  0.9960498068533233  0.4920505757566273  1.0000
  H   H85       1.0  0.5224348768734447  0.8380047090325601  0.5187447196303606  1.0000
  C   C122      1.0  0.8110007081308395  0.9196296018939634  0.4670654191936552  1.0000
  O   O11       1.0  0.8470044146963134  0.9106730518056515  0.4234970805229839  1.0000
  O   O12       1.0  0.5448065437032825  0.7052629481392506  0.5867080751176852  1.0000
  H   H86       1.0  0.6498825029986124  0.8703815700699372  0.5319798825730648  1.0000
  C   C123      1.0  0.8345834265973978  0.9372763744470713  0.5560971049954992  1.0000
  C   C124      1.0  0.9206522492903995  0.927400817266532  0.5101482956481921  1.0000
  H   H87       1.0  0.7652575695396775  0.9178647032369727  0.45410225535588455  1.0000
  H   H88       1.0  0.9650673759066013  0.8845958815263406  0.521943329852217  1.0000
  C   C125      1.0  0.5503270689343112  0.796639401271434  0.5712575653019983  1.0000
  C   C126      1.0  0.5767409776113719  0.7947963169225273  0.4969013299138922  1.0000
  C   C127      1.0  0.551812841534146  0.8245635067094502  0.5666954257367952  1.0000
  C   C128      1.0  0.5799329108524869  0.01841087298361485  0.49307503520374446  1.0000
  C   C129      1.0  0.5679570374097875  0.03107520357823975  0.45277492961034466  1.0000
  C   C130      1.0  0.5697942450399692  0.058980784179393335  0.44782864807854006  1.0000
  C   C131      1.0  0.5956837115897214  0.06294669556675242  0.5237541341803732  1.0000
  C   C132      1.0  0.5939851771305417  0.03506453659117129  0.5281781249359383  1.0000
  C   C133      1.0  0.6035492223761096  0.20480787062306482  0.5155463300588384  1.0000
  C   C134      1.0  0.596402506415485  0.11797168190443191  0.5124576753942043  1.0000
  C   C135      1.0  0.9492088322603965  0.3945066812360735  0.46703603117971626  1.0000
  C   C136      1.0  0.5985901697207303  0.14735656582750814  0.5122187932109501  1.0000
  C   C137      1.0  0.5900174535456393  0.19080324624838718  0.4757134090361629  1.0000
  C   C138      1.0  0.5874742031882492  0.16267401897303216  0.4736827405166988  1.0000
  C   C139      1.0  0.6146675578497093  0.18959970150761082  0.55399204690513  1.0000
  C   C140      1.0  0.6121064022907629  0.1614263703890957  0.5520231288982708  1.0000
  C   C141      1.0  0.9733968928642653  0.3969641750216701  0.4704209865041672  1.0000
  C   C142      1.0  0.8255345021194946  0.4256889962341988  0.5138853121326578  1.0000
  C   C143      1.0  0.799813493364427  0.4255037933501642  0.5134355778238088  1.0000
  C   C144      1.0  0.8398300912751343  0.44474681715586667  0.5443589088510207  1.0000
  C   C145      1.0  0.8749827955603203  0.4254000516930224  0.5138250620497072  1.0000
  C   C146      1.0  0.8640704143460866  0.4444341799043281  0.544044757933181  1.0000
  C   C147      1.0  0.8605963002005312  0.40631793111080006  0.4832676570776243  1.0000
  C   C148      1.0  0.8363917041372279  0.40665897888152835  0.4835834685584432  1.0000
  C   C149      1.0  0.6058531064076804  0.23465584291951233  0.5167143631390589  1.0000
  C   C150      1.0  0.9722762314870634  0.4357643240572066  0.5274729019808552  1.0000
  C   C151      1.0  0.5605468025635871  0.666138299251203  0.5490710550837787  1.0000
  C   C152      1.0  0.8496152513686436  0.9290645304002286  0.5152121011409662  1.0000
  C   C153      1.0  0.9582954598760945  0.9046339317487461  0.5169647375631884  1.0000
  C   C154      1.0  0.8097430847585682  0.9368397326668086  0.5532290767549423  1.0000
  C   C155      1.0  0.5879211750239802  0.6982284535504268  0.47724309778041746  1.0000
  C   C156      1.0  0.559702641985487  0.6940367736806452  0.5494112718265091  1.0000
  C   C157      1.0  0.9003193713159159  0.4261098905344784  0.5150291570450065  1.0000
  C   C158      1.0  0.9358059616887657  0.412593262871848  0.4939184953021703  1.0000
  H   H89       1.0  0.9921405710201369  0.4712719224344785  0.48445153518451406  1.0000
  H   H90       1.0  0.6592682589743627  0.9878476807788236  0.491751592723217  1.0000
  H   H91       1.0  0.9832728974690464  0.3827814490330111  0.44790237852676335  1.0000
  H   H92       1.0  0.6230913441914312  0.017843588679323875  0.4838425799962721  1.0000
  H   H93       1.0  0.9923465531955828  0.36431691580330827  0.5148743427448558  1.0000
  O   O13       1.0  0.6036512839403575  0.6588880696888113  0.4401187769122444  1.0000
  C   C159      1.0  0.5734322401943251  0.739939151497933  0.5115849564077078  1.0000
  C   C160      1.0  0.5628122511264386  0.7808860177487703  0.5366096235729065  1.0000
  H   H94       1.0  0.5367938247396185  0.01811276808005898  0.5021081257788488  1.0000
  H   H95       1.0  0.5866319787348228  0.7830312802866954  0.4688590321451348  1.0000
  C   C161      1.0  0.5658568408190027  0.8383075767753475  0.5274782710852867  1.0000
  H   H96       1.0  0.9959074920944321  0.9871935964526135  0.4972478821636525  1.0000
  C   C162      1.0  0.8784449415704658  0.9310347017632159  0.526980486278607  1.0000
  C   C163      1.0  0.578227675719591  0.8226607223135028  0.49263775619540906  1.0000
  H   H97       1.0  0.6033955937216456  0.025775934248686818  0.5606894909855413  1.0000
  H   H98       1.0  0.606572058712702  0.07557663992181482  0.5524158328739903  1.0000
  H   H99       1.0  0.5602081239691612  0.0682114357991365  0.41557273741735645  1.0000
  H   H100      1.0  0.5571278890842234  0.01856878825042785  0.423995182260022  1.0000
  H   H101      1.0  0.5812469501797606  0.20239481305519677  0.44550784096166723  1.0000
  H   H102      1.0  0.6058769607318887  0.10838004761232148  0.5455433996229809  1.0000
  H   H103      1.0  0.6208385760686463  0.14986824681186794  0.5823215891674198  1.0000
  H   H104      1.0  0.9812328808021145  0.4518482647623811  0.5525243035723024  1.0000
  H   H105      1.0  0.7903944291681786  0.40904238127890424  0.48703927341022474  1.0000
  H   H106      1.0  0.9402657299728927  0.37818280603245763  0.44257253415134734  1.0000
  H   H107      1.0  0.8254645908907019  0.3917055034907841  0.4596217300944903  1.0000
  H   H108      1.0  0.8749758311769006  0.4593957576572929  0.5680069433587405  1.0000
  H   H109      1.0  0.812899395531246  0.46061821953230203  0.5694412175901317  1.0000
  H   H110      1.0  0.8873702275919139  0.39018086415762  0.45779973343075286  1.0000
  H   H111      1.0  0.574215080667141  0.13040296288634806  0.43915043411844834  1.0000
  H   H112      1.0  0.6276830469857032  0.2220324857469182  0.5881748568086212  1.0000
  H   H113      1.0  0.5959285627910996  0.24439617133411143  0.4833208880807946  1.0000
  C   C164      1.0  0.5887897993527974  0.6702920541624955  0.476988674642568  1.0000
  C   C165      1.0  0.5749766412814094  0.6537149797329377  0.5131815806936246  1.0000
  H   H114      1.0  0.548036794760239  0.9281979965224298  0.5115217193504438  1.0000
  C   C166      1.0  0.767235806365311  0.9258398969408691  0.49622903980274585  1.0000
  H   H115      1.0  0.9381176516116824  0.44764281970825  0.546344460638737  1.0000
  C   C167      1.0  0.7959659036301547  0.9278663716337394  0.5079275863412492  1.0000
  H   H116      1.0  0.9095925558606516  0.4424458979973545  0.5403625401268984  1.0000
  H   H117      1.0  0.5890919840646801  0.83277654221268  0.46075970596683447  1.0000
  H   H118      1.0  0.5852353908099714  0.7506288876030127  0.4809094102358345  1.0000
  O   O14       1.0  0.7985529287871957  0.9462117632891743  0.599651491937662  1.0000
  H   H119      1.0  0.5421870345470586  0.8362219384996779  0.5952634881499818  1.0000
  O   O15       1.0  0.7885341094796693  0.4410129092072688  0.5381701159981035  1.0000
  N   N23       1.0  0.584238597267648  0.10306832794710354  0.47754997089807766  1.0000
  O   O16       1.0  0.6170850834837603  0.24888951128075726  0.5494095515452732  1.0000
  N   N24       1.0  0.9121179812392062  0.40925473775404225  0.48897026445532105  1.0000
  O   O17       1.0  0.5735507005120184  0.14985933147675948  0.4324712000188307  1.0000
  O   O18       1.0  0.6284965630562535  0.2026367022714655  0.5948970003861216  1.0000
  O   O19       1.0  0.8298387415096264  0.4643461865633186  0.5755013630199689  1.0000
  O   O20       1.0  0.8703919246319147  0.38657002599128387  0.45182364367411226  1.0000
  C   C168      1.0  0.5531162113681858  0.9779861917321069  0.5020326161932881  1.0000
  C   C169      1.0  0.5775978666686441  0.9882735094024839  0.49894572378378704  1.0000
  C   C170      1.0  0.6405382488134593  0.9808593525528085  0.49595764184131247  1.0000
  C   C171      1.0  0.6112785473765913  0.8615441248422044  0.5310819016492742  1.0000
  C   C172      1.0  0.5050549303664662  0.8754913569984563  0.5166490411808559  1.0000
  C   C173      1.0  0.6432838939801252  0.9289480586141529  0.5113839592640453  1.0000
  C   C174      1.0  0.9748026697603985  0.927930762017748  0.5113669792499574  1.0000
  H   H120      1.0  0.5987617257332865  0.7108661441329527  0.4487599109385952  1.0000
  C   C175      1.0  0.5343994584992083  0.9959136149079765  0.5029094443095873  1.0000
  C   C176      1.0  0.6004692275764576  0.9782732727431991  0.5001090237213006  1.0000
  C   C177      1.0  0.9372802089734333  0.9507952048177802  0.5046856996817242  1.0000
  C   C178      1.0  0.5134340899745201  0.9803430288364361  0.5053284124602448  1.0000
  C   C179      1.0  0.5184634911715276  0.9523913574063282  0.506983179218368  1.0000
  C   C180      1.0  0.592528959373992  0.8789482058046935  0.5224093794658011  1.0000
  C   C181      1.0  0.5023674746568886  0.9279028885213361  0.5114829268296648  1.0000
  C   C182      1.0  0.5145456300995082  0.9035681315042159  0.5158247679035918  1.0000
  H   H121      1.0  0.8635091465530235  0.9123472634782173  0.43251348263651257  1.0000
  C   C183      1.0  0.6311007679743735  0.9532094456894802  0.5057086137780866  1.0000
  C   C184      1.0  0.6322438269176213  0.8770414880345383  0.5272726643964207  1.0000
  C   C185      1.0  0.5451500673811723  0.8784145699470117  0.5201618853606214  1.0000
  C   C186      1.0  0.5235621730092614  0.8601950046607483  0.5186606259260237  1.0000
  C   C187      1.0  0.6271833463256509  0.9045237221784431  0.517056924683534  1.0000
  C   C188      1.0  0.568028200872442  0.8684844693994834  0.5229078496140667  1.0000
  C   C189      1.0  0.7119952451140096  0.9526851425664811  0.5059323511066282  1.0000
  C   C190      1.0  0.6708929647496246  0.9290955257905281  0.5115527813705125  1.0000
  C   C191      1.0  0.6873851235023689  0.95232149656318  0.5048114162607972  1.0000
  C   C192      1.0  0.6837703246104743  0.9061789445344162  0.5187006473268749  1.0000
  C   C193      1.0  0.7250413844691342  0.9296611754193437  0.5128124263535007  1.0000
  C   C194      1.0  0.7084206375255634  0.9063369978481135  0.5194128335815154  1.0000
  H   H122      1.0  0.7820527106763535  0.9445505974566979  0.5905802520252911  1.0000
  H   H123      1.0  0.8424891947795013  0.9448142323167878  0.5941528830975097  1.0000
  H   H124      1.0  0.803086095600875  0.9120497395377327  0.42905466613018794  1.0000
  H   H125      1.0  0.5496924700582676  0.653463116358683  0.577494926680175  1.0000
  H   H126      1.0  0.9718810123880044  0.9711159195102151  0.5002753841495828  1.0000
  C   C195      1.0  0.5735092714026974  0.7107168740583245  0.5131001819017905  1.0000
  C   C196      1.0  0.5754571812001817  0.6240653283814395  0.513720065176455  1.0000
