# Supplementary material for: Fracture Behavior of a 2D Imine‐Based Polymer
Source: Adv Sci (Weinh). 2024 Sep 12;11(42):2407017. doi: 10.1002/advs.202407017 (PMC11558127; doi:10.1002/advs.202407017)
Supplement: Supplementary file 2 — Supporting Information [file ADVS-11-2407017-s004.zip › 100_strain_1.150_relaxed.cif]

data_image0
_chemical_formula_structural       C6NC3HC25HC5HC8HC8NH3NH33N7O5C60H38N8O4H3CNHC2H2CN2CNOCHCO2HC2H2C34H5OC2H2CHC2H17C2HCHCH3OHONONO4C7HC8HC12H5C2
_chemical_formula_sum              "C196 N24 H126 O20"
_cell_length_a       58.70702931193086
_cell_length_b       49.91405430935939
_cell_length_c       25.000223710000114
_cell_angle_alpha    90.0
_cell_angle_beta     90.0
_cell_angle_gamma    95.75742857479457

_space_group_name_H-M_alt    "P 1"
_space_group_IT_number       1

loop_
  _space_group_symop_operation_xyz
  'x, y, z'

loop_
  _atom_site_type_symbol
  _atom_site_label
  _atom_site_symmetry_multiplicity
  _atom_site_fract_x
  _atom_site_fract_y
  _atom_site_fract_z
  _atom_site_occupancy
  C   C1        1.0  0.053225861439482644  0.48108440208884296  0.4993563540451619  1.0000
  C   C2        1.0  0.07437783140138172  0.4971589477656987  0.5006388389729108  1.0000
  C   C3        1.0  0.13435034458331924  0.48586555720162505  0.5065970883277812  1.0000
  C   C4        1.0  0.11824023666705934  0.3642844732612568  0.5313423336050375  1.0000
  C   C5        1.0  0.0155322840307031  0.37042203529742307  0.5101980021081415  1.0000
  C   C6        1.0  0.134210899967589  0.4354453654410161  0.5185911000350489  1.0000
  N   N1        1.0  0.707832940339195  0.9412673888448878  0.5187258709573829  1.0000
  C   C7        1.0  0.10181535761783457  0.07935719126528777  0.46451899393915463  1.0000
  C   C8        1.0  0.03136192921051307  0.49249825432977745  0.49407519080284384  1.0000
  C   C9        1.0  0.0959649740692957  0.4872007374543456  0.5057223795024427  1.0000
  H   H1        1.0  0.681445661064933  0.9774768545173043  0.5499844673625386  1.0000
  C   C10       1.0  0.015057490077759639  0.471336122628424  0.49420253079906945  1.0000
  C   C11       1.0  0.027151860875081743  0.44731308536674097  0.5007273346619733  1.0000
  C   C12       1.0  0.09662429404903361  0.3754892381796335  0.5205867024285276  1.0000
  C   C13       1.0  0.01571713732788104  0.4210647171363633  0.5022889748711705  1.0000
  C   C14       1.0  0.02670241625778918  0.3972274599026484  0.5067545165045855  1.0000
  C   C15       1.0  0.14703994358121125  0.0030352326430105004  0.4829788000681844  1.0000
  C   C16       1.0  0.12320599048459972  0.45922474894354576  0.5133104765664457  1.0000
  C   C17       1.0  0.13456188351059434  0.3854286983827536  0.5315529611099762  1.0000
  C   C18       1.0  0.053859182613755684  0.36917241713640747  0.5153630590975742  1.0000
  C   C19       1.0  0.03219938692660017  0.3531935387998111  0.5148188955579246  1.0000
  C   C20       1.0  0.12270200528952509  0.40924354445035466  0.520675161037992  1.0000
  C   C21       1.0  0.07550374317320717  0.35930698979697556  0.5196400813428785  1.0000
  C   C22       1.0  0.1946505293605022  0.4624551876171703  0.5561629510621918  1.0000
  C   C23       1.0  0.159405660372514  0.4385828572346081  0.5224003011969296  1.0000
  C   C24       1.0  0.17100046296358168  0.4595172863152307  0.5524041883458793  1.0000
  C   C25       1.0  0.17275280339140162  0.42074029998122486  0.4960681622358106  1.0000
  C   C26       1.0  0.20810011128801859  0.44463332778857856  0.5298274578966615  1.0000
  C   C27       1.0  0.19637652783127085  0.423696813174946  0.49951510847237773  1.0000
  C   C28       1.0  0.10465928487978203  0.023394815761519163  0.47905034126457596  1.0000
  C   C29       1.0  0.09235438303115455  0.03297923595938829  0.43620041018209044  1.0000
  C   C30       1.0  0.09141479736090696  0.06031628587925871  0.428230398397935  1.0000
  C   C31       1.0  0.11440798964190049  0.06968966600535927  0.5071736994051249  1.0000
  C   C32       1.0  0.11608467160058399  0.04237185427835348  0.5136402715508169  1.0000
  C   C33       1.0  0.09029820386355633  0.2051249735970536  0.5010042408860014  1.0000
  C   C34       1.0  0.0994294107114092  0.12072725394473258  0.49964851247846753  1.0000
  H   H2        1.0  0.6387586420149932  0.893647443219792  0.4794984163173325  1.0000
  C   C35       1.0  0.09694640944344081  0.14941883670310216  0.4989672577009228  1.0000
  C   C36       1.0  0.09533932471991916  0.19224816651398874  0.4530268634882771  1.0000
  C   C37       1.0  0.09825841774555083  0.16493346468298137  0.4514301122458399  1.0000
  C   C38       1.0  0.08886200793705856  0.18957124315711893  0.5485064143562126  1.0000
  C   C39       1.0  0.09249566605155023  0.16245627078263447  0.5471761769308578  1.0000
  H   H3        1.0  0.9698358814852127  0.8840763040508597  0.5707818390058143  1.0000
  C   C40       1.0  0.26794283638231164  0.4327785551982142  0.5123342637676311  1.0000
  C   C41       1.0  0.24311115380396234  0.43136185477407285  0.511000210965759  1.0000
  C   C42       1.0  0.2817392226106129  0.4532765737611866  0.5398913540772552  1.0000
  C   C43       1.0  0.3164478724318038  0.43395720341942534  0.5123461385354477  1.0000
  C   C44       1.0  0.3054806354223326  0.45365705752282054  0.5396127623763181  1.0000
  C   C45       1.0  0.30274536890102977  0.41348026188122194  0.4848868032005547  1.0000
  C   C46       1.0  0.2789701617751602  0.4130841712708099  0.4851397464299318  1.0000
  C   C47       1.0  0.08695028730460932  0.233581807698204  0.5000651875581333  1.0000
  H   H4        1.0  0.6809433656058616  0.8975605046504804  0.48224451706529026  1.0000
  C   C48       1.0  0.07781175851913086  0.273278027259293  0.533355680155456  1.0000
  C   C49       1.0  0.07600545724878936  0.32984057715928733  0.5242929076093701  1.0000
  C   C50       1.0  0.06218951504263242  0.2866884812873399  0.5636416973451899  1.0000
  C   C51       1.0  0.06106543099080332  0.3141645084308777  0.5584362485670937  1.0000
  C   C52       1.0  0.09189587812004983  0.3165961990449216  0.49477421991190246  1.0000
  C   C53       1.0  0.09261686227515639  0.28903874269427426  0.49862231405742935  1.0000
  C   C54       1.0  0.34166719135912466  0.43492882736535216  0.5127458565231144  1.0000
  C   C55       1.0  0.9791728176298834  0.8995790763186107  0.5455513516735083  1.0000
  N   N2        1.0  0.5191256556248529  0.9495586406082664  0.5116890105426193  1.0000
  H   H5        1.0  0.1529074472242579  0.4911524465933047  0.5043582248021394  1.0000
  H   H6        1.0  0.5474234004068779  0.6094983918733962  0.5226535517286723  1.0000
  H   H7        1.0  0.14721564537779128  0.024384363409349682  0.4723565676600531  1.0000
  N   N3        1.0  0.5415976510657083  0.7486221727629013  0.5290201776947638  1.0000
  H   H8        1.0  0.029699870910440365  0.3311837413291414  0.5179297777575975  1.0000
  H   H9        1.0  0.12041044826361712  0.34306537643994933  0.5393162946821024  1.0000
  H   H10       1.0  0.15290158305183682  0.3851381205744573  0.5397826302281873  1.0000
  H   H11       1.0  0.06257135738268964  0.0163057566172299  0.4878287527481528  1.0000
  H   H12       1.0  0.08796656277758395  0.4451282060262435  0.5152945029568828  1.0000
  H   H13       1.0  0.16425523003021694  0.4044755221286279  0.4711523791939917  1.0000
  H   H14       1.0  0.1610667672187199  0.4735113275039131  0.5744901210235922  1.0000
  H   H15       1.0  0.20312088255874894  0.4789410166378943  0.580540708061876  1.0000
  H   H16       1.0  0.20644213634798883  0.40956242687741196  0.4779593768330201  1.0000
  H   H17       1.0  0.12587115192622855  0.03541179748329028  0.5476672490748459  1.0000
  H   H18       1.0  0.12313445139912349  0.08413930443704572  0.5356239302173385  1.0000
  H   H19       1.0  0.08154465612593587  0.06721651871232044  0.39432834510202674  1.0000
  H   H20       1.0  0.08353631897648398  0.018508681345436106  0.407936108100602  1.0000
  H   H21       1.0  0.09648439353080708  0.20397628834972628  0.4156599385679903  1.0000
  H   H22       1.0  0.10012759737208073  0.11138838227893626  0.5402390325885876  1.0000
  H   H23       1.0  0.0913492921989884  0.15070731572374918  0.5845194846048165  1.0000
  H   H24       1.0  0.5682151800175842  0.9276589610033703  0.511761839354826  1.0000
  H   H25       1.0  0.2342952724997462  0.4141641117117036  0.4875727755640837  1.0000
  H   H26       1.0  0.5155204556014062  0.7787881513680464  0.582219883323715  1.0000
  H   H27       1.0  0.2685281426697546  0.39700748226729327  0.4635609282154998  1.0000
  H   H28       1.0  0.3159374198574697  0.46973237788177513  0.5611979185570147  1.0000
  H   H29       1.0  0.2552189918835111  0.4694435124772682  0.5628404213049298  1.0000
  H   H30       1.0  0.32942013740219206  0.39761228052425424  0.46225348832086005  1.0000
  H   H31       1.0  0.10334782844172331  0.13399870667578262  0.40966947768446366  1.0000
  H   H32       1.0  0.08157318892038855  0.2199508072556761  0.5893403738533873  1.0000
  H   H33       1.0  0.0914841301054729  0.24426917249939933  0.4615699161531956  1.0000
  H   H34       1.0  0.1051927898205237  0.2791658238375057  0.4748029537918598  1.0000
  H   H35       1.0  0.1036624186110394  0.3282750241246286  0.4671187509112908  1.0000
  H   H36       1.0  0.0619196750227027  0.4113950811353814  0.509176265060007  1.0000
  H   H37       1.0  0.04870860220862086  0.323997109234921  0.5829479273901388  1.0000
  H   H38       1.0  0.639381231460742  0.9733092559184531  0.5480556911369726  1.0000
  H   H39       1.0  0.05039321415453109  0.2750611194388016  0.5912849907106987  1.0000
  H   H40       1.0  0.3506339627994738  0.4525650771700817  0.5364364054566467  1.0000
  N   N4        1.0  0.04993642770386669  0.45404219237346927  0.503396751980188  1.0000
  N   N5        1.0  0.10049936269268002  0.4614133636643824  0.5118142663752159  1.0000
  N   N6        1.0  0.0493678937447865  0.39503593425844075  0.5103323061010105  1.0000
  N   N7        1.0  0.10002548378072153  0.40245491953841506  0.5150548542136373  1.0000
  N   N8        1.0  0.2312569442589865  0.4485701613744746  0.5348410429942231  1.0000
  N   N9        1.0  0.09964709405731255  0.10596400646596751  0.4568231950375491  1.0000
  N   N10       1.0  0.07881162077706777  0.24637725322441337  0.5399953395383419  1.0000
  O   O1        1.0  0.35298217005561  0.41893316415889986  0.4905075827568817  1.0000
  O   O2        1.0  0.10266643387043578  0.1531567027485682  0.4013983018529155  1.0000
  O   O3        1.0  0.08388682369580623  0.20122621405485597  0.5982888805985064  1.0000
  O   O4        1.0  0.27180833310395686  0.4737657175179047  0.5681928249745719  1.0000
  O   O5        1.0  0.312871210170208  0.39316826219259654  0.45683258582401615  1.0000
  C   C56       1.0  0.08273248594691275  0.9799243208894318  0.4932066424382845  1.0000
  C   C57       1.0  0.10474715908324825  0.9938985237225629  0.4885815695245198  1.0000
  C   C58       1.0  0.16541466879171346  0.9886836366379602  0.488858559180519  1.0000
  C   C59       1.0  0.1464620038696788  0.8697996543268361  0.5356065582906698  1.0000
  C   C60       1.0  0.04347798439026123  0.8745791164740262  0.5277265114165364  1.0000
  C   C61       1.0  0.16857889771674747  0.938986188684651  0.5104370100073695  1.0000
  C   C62       1.0  0.457968912147492  0.9193188356111176  0.5188091722080389  1.0000
  C   C63       1.0  0.07612106455352877  0.5837334613354097  0.4871070988542306  1.0000
  C   C64       1.0  0.06256530892060967  0.99442249934417  0.4919276915977633  1.0000
  C   C65       1.0  0.1266639677944493  0.984732137792363  0.4922316656903602  1.0000
  C   C66       1.0  0.4217190890826965  0.9375448416036816  0.5012249789171581  1.0000
  C   C67       1.0  0.04400087652596913  0.9760082369263521  0.49792619420470957  1.0000
  C   C68       1.0  0.05281936018930222  0.9502323705107895  0.5027466659939492  1.0000
  C   C69       1.0  0.12622187119330958  0.8837188942229125  0.5276063588952837  1.0000
  C   C70       1.0  0.04020716310556124  0.9248956889046421  0.512795077653149  1.0000
  C   C71       1.0  0.05261576723006052  0.9022813018047002  0.5220292520949023  1.0000
  C   C72       1.0  0.11763604494669236  0.5030332856993833  0.5020100423454793  1.0000
  C   C73       1.0  0.15626407877338755  0.9616022897150036  0.5019673425814892  1.0000
  C   C74       1.0  0.16500105259478826  0.8882765147202971  0.52996539488719  1.0000
  C   C75       1.0  0.08227144552012464  0.8790151177167859  0.529234362211455  1.0000
  C   C76       1.0  0.06187706727083947  0.8601534222780967  0.5321813388685916  1.0000
  C   C77       1.0  0.15610242551204345  0.9135000056671198  0.5181779082861628  1.0000
  C   C78       1.0  0.10417215942878366  0.8697655484265432  0.532245424246068  1.0000
  C   C79       1.0  0.2295196432240302  0.969505901397446  0.5305120109316183  1.0000
  C   C80       1.0  0.19365135790116625  0.9421232735002651  0.5116881749192682  1.0000
  C   C81       1.0  0.20584878620415228  0.9662258475868566  0.5294541235243918  1.0000
  C   C82       1.0  0.20667633195792942  0.921326674550165  0.49547097542612345  1.0000
  C   C83       1.0  0.2425505087909948  0.948561626981394  0.514947072866504  1.0000
  C   C84       1.0  0.23033284874489748  0.9243518899883343  0.4972364204464769  1.0000
  C   C85       1.0  0.07457596411432403  0.5267240629826941  0.4960866014008339  1.0000
  C   C86       1.0  0.06143774361847542  0.5387557108381972  0.457646066808396  1.0000
  C   C87       1.0  0.06245690978993149  0.566504325848639  0.4526404589217873  1.0000
  C   C88       1.0  0.08906949937652123  0.5715531541391624  0.5261389982162066  1.0000
  C   C89       1.0  0.0884938377810905  0.5438416815837998  0.5299886068573595  1.0000
  C   C90       1.0  0.09431671295935136  0.7121894160229778  0.5224140734245492  1.0000
  C   C91       1.0  0.08396171828353613  0.6256650859078206  0.5212639057298453  1.0000
  C   C92       1.0  0.42175796855448094  0.8943828090123506  0.5441813463779853  1.0000
  C   C93       1.0  0.08728169414585296  0.6549037153347831  0.5203650527866345  1.0000
  C   C94       1.0  0.09038613207511813  0.6980869179793908  0.47403407749496473  1.0000
  C   C95       1.0  0.08662534657457625  0.6701222293268756  0.47264194254958264  1.0000
  C   C96       1.0  0.0947905820972419  0.6969834207933044  0.5701733993293427  1.0000
  C   C97       1.0  0.09164222018151974  0.6689869164312612  0.5686115743732502  1.0000
  C   C98       1.0  0.44541650067345273  0.8967147698706841  0.5419280072511491  1.0000
  C   C99       1.0  0.3016176045420763  0.9321101470886447  0.5160275464311729  1.0000
  C   C100      1.0  0.27685498797615976  0.9313778181350966  0.5163250507419351  1.0000
  C   C101      1.0  0.3163360383919983  0.9561862707891111  0.5094531398275791  1.0000
  C   C102      1.0  0.3501532436844543  0.9315022396352106  0.5163429836194073  1.0000
  C   C103      1.0  0.33998667374779057  0.9556097145382283  0.5091953424971134  1.0000
  C   C104      1.0  0.33542151217552096  0.9074243633647044  0.5231338426473139  1.0000
  C   C105      1.0  0.3117803052681549  0.9079279852726709  0.5224011760966983  1.0000
  C   C106      1.0  0.09725164398895683  0.7414575011330394  0.5215882363511237  1.0000
  C   C107      1.0  0.44534671908782114  0.9396463084250882  0.4985081282604241  1.0000
  C   C108      1.0  0.1000731321470572  0.7834978054369603  0.5564173449716845  1.0000
  C   C109      1.0  0.10374674634152589  0.8401954254852537  0.5417327842570595  1.0000
  C   C110      1.0  0.09033785174203722  0.8004149489291545  0.5932377893709642  1.0000
  C   C111      1.0  0.09170119581507544  0.8279992736438447  0.5852642353681722  1.0000
  C   C112      1.0  0.1145466926628758  0.8235692360886725  0.5065879005483219  1.0000
  C   C113      1.0  0.1124787994014619  0.7958505201422025  0.5131720796017988  1.0000
  C   C114      1.0  0.3749307886492406  0.932164717794169  0.5163267738611932  1.0000
  C   C115      1.0  0.40911253763914535  0.9147884599357684  0.5241346182282227  1.0000
  H   H41       1.0  0.4703575591394547  0.9771207283150416  0.530380093683468  1.0000
  H   H42       1.0  0.18352795581769324  0.9959439474699179  0.48361342428995635  1.0000
  H   H43       1.0  0.45464831371576025  0.8806243840557526  0.5592987882577359  1.0000
  H   H44       1.0  0.12008159026684229  0.5248543417713029  0.49544485285538714  1.0000
  H   H45       1.0  0.46656643476291904  0.8638322546501742  0.5003211498142189  1.0000
  H   H46       1.0  0.06160453176805899  0.8382461812868617  0.5363796778093546  1.0000
  H   H47       1.0  0.14646005589885233  0.8483561013396274  0.54525920607525  1.0000
  H   H48       1.0  0.1830895414314315  0.884904107223788  0.5340791485741625  1.0000
  H   H49       1.0  0.028944732708452894  0.5139443550345618  0.4905099423709191  1.0000
  H   H50       1.0  0.12602493370650636  0.9342042956103357  0.5104232210713371  1.0000
  H   H51       1.0  0.19785839332058952  0.902326686818867  0.48019931815099476  1.0000
  H   H52       1.0  0.19632491829690385  0.9827761456807229  0.5436609135295418  1.0000
  H   H53       1.0  0.23835773453109455  0.9886072752668172  0.5451929201367062  1.0000
  H   H54       1.0  0.23995096465130236  0.9077023402366707  0.48378970724335385  1.0000
  H   H55       1.0  0.09878664403841604  0.5350318194529899  0.5610452502710237  1.0000
  H   H56       1.0  0.10004096374448179  0.5844718439966005  0.553544612729461  1.0000
  H   H57       1.0  0.05216091799757806  0.5752589931564933  0.4215432396684817  1.0000
  H   H58       1.0  0.05071226734241589  0.5259228530098942  0.42970516622431343  1.0000
  H   H59       1.0  0.08987760245619096  0.7095457011760671  0.43649947197234057  1.0000
  H   H60       1.0  0.08750085454843085  0.616083568004149  0.560507696260897  1.0000
  H   H61       1.0  0.09218176671476712  0.6575269398217236  0.6061406183922285  1.0000
  H   H62       1.0  0.4544638352560663  0.9574439107672762  0.4791423653482165  1.0000
  H   H63       1.0  0.26730021864323367  0.9108024699139383  0.517622302496232  1.0000
  H   H64       1.0  0.4126086108944478  0.8764207734828744  0.5628852888461108  1.0000
  H   H65       1.0  0.30065278540708373  0.8890033176155203  0.5275851200146429  1.0000
  H   H66       1.0  0.35107844138281835  0.9745502959535404  0.5038756049765201  1.0000
  H   H67       1.0  0.2906898785202731  0.9768517323660295  0.5048601405391852  1.0000
  H   H68       1.0  0.3610762011188743  0.886923100984334  0.5301825623912126  1.0000
  H   H69       1.0  0.0799531352564375  0.6380182872090927  0.43145027227483557  1.0000
  H   H70       1.0  0.099704761718384  0.7291294109395188  0.6119539490089172  1.0000
  H   H71       1.0  0.0984448178824726  0.7508928703919084  0.4809491392279797  1.0000
  H   H72       1.0  0.12072183206170596  0.7832068667748887  0.484293422721364  1.0000
  H   H73       1.0  0.12412847231347288  0.8325679163019036  0.4720115856127048  1.0000
  H   H74       1.0  0.08281656765015924  0.9295034728566808  0.5111805690327892  1.0000
  H   H75       1.0  0.08340149718092738  0.8406365343082232  0.6140405944044012  1.0000
  H   H76       1.0  0.4123681807256359  0.9537631440704306  0.48458348723876465  1.0000
  H   H77       1.0  0.08066612195276625  0.7914561688541094  0.6276916195956709  1.0000
  H   H78       1.0  0.3845477965383951  0.9521534269537223  0.5069456502473169  1.0000
  N   N11       1.0  0.0758475851137663  0.9534991312236044  0.5000341687683378  1.0000
  N   N12       1.0  0.13320883326370803  0.9601471563175255  0.503083129894147  1.0000
  N   N13       1.0  0.0756608369897227  0.9039808559284059  0.5229001297040488  1.0000
  N   N14       1.0  0.1330282664297447  0.9098553700061937  0.5174397779223459  1.0000
  N   N15       1.0  0.26577936906059013  0.9527466467462679  0.5161696178396724  1.0000
  N   N16       1.0  0.07712794279186304  0.6108610408903573  0.48031715113103673  1.0000
  N   N17       1.0  0.09743362915514633  0.7563933894433713  0.5642617982636143  1.0000
  N   N18       1.0  0.385882049254405  0.9113075020463774  0.5267920585703609  1.0000
  O   O6        1.0  0.08234493366631833  0.6573046258286367  0.42258555936251846  1.0000
  O   O7        1.0  0.09864015363591054  0.709802277226576  0.620386052779354  1.0000
  O   O8        1.0  0.30737569154257927  0.9812725336291214  0.5025765754596981  1.0000
  O   O9        1.0  0.344351091722834  0.8823522090636018  0.5304582502786529  1.0000
  H   H79       1.0  0.9699360441327615  0.9507790245773661  0.45829869711942844  1.0000
  H   H80       1.0  0.5933678061288843  0.6395415137013452  0.4519562099710046  1.0000
  H   H81       1.0  0.025362331457417397  0.8667225886016581  0.5273180881726613  1.0000
  C   C116      1.0  0.0027135508918449958  0.9396149521300301  0.48310831637843427  1.0000
  N   N19       1.0  0.9438151438501737  0.9150902319548749  0.5162636290326751  1.0000
  H   H82       1.0  0.5863285364699575  0.8403533401312443  0.5395403715571007  1.0000
  C   C117      1.0  0.9904655011124143  0.4178720640873565  0.4988804192042163  1.0000
  C   C118      1.0  0.5532202404567858  0.07649570797078974  0.4964467509263602  1.0000
  H   H83       1.0  0.9096858158864528  0.915042688894901  0.5259824943545757  1.0000
  H   H84       1.0  0.5252823907476588  0.71870505194583  0.5541419969880617  1.0000
  C   C119      1.0  0.9534561425649164  0.43160969781718933  0.5248485583903751  1.0000
  N   N20       1.0  0.5760272484014556  0.9536856908038839  0.5094060142545438  1.0000
  N   N21       1.0  0.517647773090318  0.8986176639232336  0.5153185005175155  1.0000
  C   C120      1.0  0.7771205368107478  0.8982900993666134  0.4836791301697992  1.0000
  N   N22       1.0  0.5745744633108217  0.9027833086211863  0.5141402884069449  1.0000
  O   O10       1.0  0.5767265985866448  0.6100246531152106  0.47790833286561896  1.0000
  C   C121      1.0  0.5908661196746211  0.9963039441386804  0.49008949694577125  1.0000
  H   H85       1.0  0.5017798837045386  0.8333958557569517  0.4988903213465192  1.0000
  C   C122      1.0  0.7534307960278478  0.898486716788073  0.4846314455804113  1.0000
  O   O11       1.0  0.7864464333046475  0.8755634016478246  0.460496576446243  1.0000
  O   O12       1.0  0.5228076153716589  0.6989890110604707  0.5581641528817479  1.0000
  H   H86       1.0  0.6235902291872153  0.8763016862324945  0.5363181940570583  1.0000
  C   C123      1.0  0.7820498173444913  0.9424137871380216  0.5218994772975938  1.0000
  C   C124      1.0  0.9665043505164712  0.9167483661516106  0.5138720316188983  1.0000
  H   H87       1.0  0.7089189196420828  0.9023320071215155  0.48689960510325425  1.0000
  H   H88       1.0  0.01185223683070924  0.8886648009800364  0.5696115733651586  1.0000
  C   C125      1.0  0.5278263904861635  0.79002273330804  0.5551323203952292  1.0000
  C   C126      1.0  0.5585234638352934  0.7912666009995195  0.4910275664242335  1.0000
  C   C127      1.0  0.5284074983654423  0.8178045005637342  0.5523460250342571  1.0000
  C   C128      1.0  0.5499494772730849  0.019263309025916747  0.5031600561299592  1.0000
  C   C129      1.0  0.535006667704195  0.03234024909927233  0.4706594335405369  1.0000
  C   C130      1.0  0.5365769141867663  0.06017772445670492  0.4673376517797892  1.0000
  C   C131      1.0  0.5680004864917106  0.06324361625334664  0.5296449228316904  1.0000
  C   C132      1.0  0.5663960355368328  0.035462353856192175  0.5327828405174764  1.0000
  C   C133      1.0  0.5815182227557046  0.20437521915675186  0.516065809876389  1.0000
  C   C134      1.0  0.5705205275786025  0.11801230277741684  0.51639292513374  1.0000
  C   C135      1.0  0.9552370218780015  0.3947669662616204  0.46335185889401836  1.0000
  C   C136      1.0  0.5738139696277351  0.14724977248878474  0.5153103534375463  1.0000
  C   C137      1.0  0.5632436977107728  0.19109091797024072  0.48706599643132814  1.0000
  C   C138      1.0  0.5593161607306023  0.16312400054474632  0.48638327590365754  1.0000
  C   C139      1.0  0.5960378382589848  0.18860373120215432  0.544829889649042  1.0000
  C   C140      1.0  0.5921068092909185  0.16059634999108321  0.5441889690010907  1.0000
  C   C141      1.0  0.9789034987605559  0.3978354751788936  0.46666025521978804  1.0000
  C   C142      1.0  0.833339825882501  0.42012501982343503  0.5165681389440541  1.0000
  C   C143      1.0  0.8081017517179372  0.41884047742666847  0.5173326184497826  1.0000
  C   C144      1.0  0.8470632674721056  0.43990669497072954  0.5457946899692944  1.0000
  C   C145      1.0  0.8818655936390427  0.42196402155026913  0.5142376522298582  1.0000
  C   C146      1.0  0.8708520367386295  0.4406274516779704  0.5443953002287114  1.0000
  C   C147      1.0  0.8680518950852346  0.4021706184966927  0.4849037265691342  1.0000
  C   C148      1.0  0.8442941298977004  0.40145192470462215  0.4863663938330296  1.0000
  C   C149      1.0  0.5851686024986763  0.2340751378999353  0.5161988548164462  1.0000
  C   C150      1.0  0.9770931193581627  0.43469447749406565  0.5278660649777954  1.0000
  C   C151      1.0  0.5428999621887759  0.6618337907435086  0.5283729915651428  1.0000
  C   C152      1.0  0.7917388654623003  0.9196199270200038  0.5057643388970398  1.0000
  C   C153      1.0  0.0026646982529761054  0.9021502269708322  0.5444061232163292  1.0000
  C   C154      1.0  0.7582154456877265  0.9434724500534972  0.5216044396152579  1.0000
  C   C155      1.0  0.5759196888331362  0.6966519529636073  0.4770873842227305  1.0000
  C   C156      1.0  0.5413495469632891  0.6894637848592544  0.5301284832475991  1.0000
  C   C157      1.0  0.9067114034295569  0.42368384863875763  0.514493686166336  1.0000
  C   C158      1.0  0.9417552899528304  0.4115496120327111  0.49239153435513455  1.0000
  H   H89       1.0  0.9964867253555758  0.47182180795749007  0.4901715657513016  1.0000
  H   H90       1.0  0.626883861512303  0.9874306135215715  0.48535797640961464  1.0000
  H   H91       1.0  0.9888583767244843  0.3846822889029045  0.4425083367330878  1.0000
  H   H92       1.0  0.5916482557498727  0.01779564347851372  0.4801915117121264  1.0000
  H   H93       1.0  0.9969670162780193  0.36500450338722285  0.5093810990247726  1.0000
  O   O13       1.0  0.5958883242947222  0.6592070874552481  0.44762374602681637  1.0000
  C   C159      1.0  0.5571854183054686  0.7365183465786378  0.50426244515743  1.0000
  C   C160      1.0  0.5429453273338383  0.7758966679518217  0.5247422014368565  1.0000
  H   H94       1.0  0.5076396055219805  0.01297525013479619  0.525515595895028  1.0000
  H   H95       1.0  0.5704341000320934  0.7807773609698457  0.46624484409769523  1.0000
  C   C161      1.0  0.5440257295821543  0.8330149610915534  0.5190301617812052  1.0000
  H   H96       1.0  0.02599743636069274  0.9799752037188993  0.5000696249804341  1.0000
  C   C162      1.0  0.9241528057638092  0.9071965674741076  0.5025966531038154  1.0000
  C   C163      1.0  0.5590340105351935  0.818998409229726  0.48836028876274196  1.0000
  H   H97       1.0  0.5780083694191538  0.025827282694520965  0.5597211378630573  1.0000
  H   H98       1.0  0.5810608610871556  0.07544793486829812  0.5534835368349473  1.0000
  H   H99       1.0  0.5247703778402182  0.06975405017064516  0.4408608294468225  1.0000
  H   H100      1.0  0.5221487198068097  0.020254156753199293  0.4462527200537022  1.0000
  H   H101      1.0  0.551791065330182  0.20312434098652224  0.4644731965025653  1.0000
  H   H102      1.0  0.5832422379555235  0.10796530231681845  0.5408608008021689  1.0000
  H   H103      1.0  0.6035305297470697  0.14858062757262122  0.5668770562362526  1.0000
  H   H104      1.0  0.9855587866443524  0.45020487036333745  0.5545465317873484  1.0000
  H   H105      1.0  0.7991032514174068  0.4018611201352803  0.4919567648650021  1.0000
  H   H106      1.0  0.9467798822431263  0.37899768139657053  0.4372472855740133  1.0000
  H   H107      1.0  0.8338174024010064  0.38592021095325024  0.4634090895877161  1.0000
  H   H108      1.0  0.8813175000173805  0.4561361624893072  0.5674028281665625  1.0000
  H   H109      1.0  0.8203892716724732  0.4547156411118905  0.5716477954503615  1.0000
  H   H110      1.0  0.8945808880914985  0.3871149526612031  0.4586441909827249  1.0000
  H   H111      1.0  0.5411904723899277  0.13155790233305442  0.4618010739641965  1.0000
  H   H112      1.0  0.6139608485814863  0.22031676805635306  0.5691213117572096  1.0000
  H   H113      1.0  0.572124492490544  0.24431926548159888  0.49141227808709453  1.0000
  C   C164      1.0  0.5774857080205491  0.668979345671162  0.47543681382894093  1.0000
  C   C165      1.0  0.5608407712532604  0.6510373942162038  0.5012579067420506  1.0000
  H   H114      1.0  0.5254536126548506  0.9246456675386571  0.5130810560716209  1.0000
  C   C166      1.0  0.7187412434015523  0.9211812766833831  0.5024678245336373  1.0000
  H   H115      1.0  0.9433741090225845  0.44494192913183606  0.5484661054213277  1.0000
  C   C167      1.0  0.7433299414453857  0.9212438939348659  0.5032635697500547  1.0000
  H   H116      1.0  0.9155274294665683  0.4401923971275769  0.5397030730508645  1.0000
  H   H117      1.0  0.5711700887061115  0.8302606779287114  0.46088170553347485  1.0000
  H   H118      1.0  0.5711056954014133  0.7484240526330368  0.4811240620911166  1.0000
  O   O14       1.0  0.7494438521384492  0.9666138482976975  0.5426930519217161  1.0000
  H   H119      1.0  0.5167225067130202  0.8282088737791244  0.577728549585806  1.0000
  O   O15       1.0  0.7968125586383229  0.4339872112712654  0.5420721955558637  1.0000
  N   N23       1.0  0.5540923817455072  0.10370237179342671  0.49126629222862755  1.0000
  O   O16       1.0  0.6004209253162455  0.24771165462499783  0.53991694049255  1.0000
  N   N24       1.0  0.9185845833580203  0.4074817566485375  0.487842474401749  1.0000
  O   O17       1.0  0.5405811751295331  0.15102213929595493  0.45631771795940773  1.0000
  O   O18       1.0  0.6146742304558367  0.20090209871491488  0.574635908132644  1.0000
  O   O19       1.0  0.8369521754413402  0.45918167403198806  0.5768034652363644  1.0000
  O   O20       1.0  0.8779806823691645  0.38273558033113375  0.4536266488544108  1.0000
  C   C168      1.0  0.5266257054939952  0.9760172980053302  0.5128858382613249  1.0000
  C   C169      1.0  0.5487782446736607  0.9894281081103032  0.5059623715664262  1.0000
  C   C170      1.0  0.6087617048749139  0.9809993615050007  0.4928544868600756  1.0000
  C   C171      1.0  0.5868537191371027  0.8619740121379168  0.5310110212485811  1.0000
  C   C172      1.0  0.4847698233601291  0.870636630753683  0.5055666694820254  1.0000
  C   C173      1.0  0.610688882078648  0.9309718475126897  0.5123409441388066  1.0000
  C   C174      1.0  0.015449551648490933  0.9222217235764933  0.5134132548722249  1.0000
  H   H120      1.0  0.5889932368875248  0.7103848274323513  0.45674016659946204  1.0000
  C   C175      1.0  0.507015283728321  0.9910306636154649  0.5212744285114913  1.0000
  C   C176      1.0  0.5701813721285744  0.9788668326910029  0.5017002125351592  1.0000
  C   C177      1.0  0.9792222188445047  0.9372514060823134  0.4831145146303252  1.0000
  C   C178      1.0  0.488106759387133  0.9729077888924901  0.5237159152385535  1.0000
  C   C179      1.0  0.4961470689845011  0.9467802378589182  0.51697364129204  1.0000
  C   C180      1.0  0.5671372283865852  0.8765152746580167  0.5205235838494597  1.0000
  C   C181      1.0  0.48300712304054916  0.9214299436968716  0.5161573056048931  1.0000
  C   C182      1.0  0.49465187633054947  0.8979973772758283  0.5128537046116064  1.0000
  H   H121      1.0  0.8028523962167886  0.8804061967118315  0.461556578836753  1.0000
  C   C183      1.0  0.5989816053898982  0.9541490714436085  0.5055543789492914  1.0000
  C   C184      1.0  0.6057660044334531  0.8801278670338051  0.5293687118731222  1.0000
  C   C185      1.0  0.5234561749363568  0.8731766309357649  0.5118832891920778  1.0000
  C   C186      1.0  0.5026483532864235  0.8552656620083673  0.5046841453850325  1.0000
  C   C187      1.0  0.5976040715552805  0.9057859300431544  0.5181220136470917  1.0000
  C   C188      1.0  0.5448985120922921  0.8628437010642386  0.5167313485512435  1.0000
  C   C189      1.0  0.6721297926211752  0.9589000175249909  0.5341539942110731  1.0000
  C   C190      1.0  0.6357141822337936  0.9331931226541766  0.5135219801882951  1.0000
  C   C191      1.0  0.6484728011495026  0.9566167608096958  0.5327459153575343  1.0000
  C   C192      1.0  0.6481082438323085  0.9121253501975243  0.4957251672794756  1.0000
  C   C193      1.0  0.6846116698880622  0.9378527101379613  0.5162676552967372  1.0000
  C   C194      1.0  0.671743240642062  0.9143602075805949  0.4969507385524831  1.0000
  H   H122      1.0  0.7326812833108154  0.9622963792301796  0.5411334406012881  1.0000
  H   H123      1.0  0.7928073966868372  0.9596591396668394  0.5394930913045807  1.0000
  H   H124      1.0  0.7424102804678866  0.881493430187878  0.4673101226704577  1.0000
  H   H125      1.0  0.5298034652323665  0.6480796028656008  0.5486270138256827  1.0000
  H   H126      1.0  0.01195024517973775  0.9551049442990024  0.4576265487928  1.0000
  C   C195      1.0  0.5579935933852336  0.7075157717873778  0.5041849404501759  1.0000
  C   C196      1.0  0.5619902817641267  0.6216317862357206  0.5001614791860529  1.0000
