# Supplementary material for: Fracture Behavior of a 2D Imine‐Based Polymer
Source: Adv Sci (Weinh). 2024 Sep 12;11(42):2407017. doi: 10.1002/advs.202407017 (PMC11558127; doi:10.1002/advs.202407017)
Supplement: Supplementary file 2 — Supporting Information [file ADVS-11-2407017-s004.zip › 100_strain_1.175_relaxed.cif]

data_image0
_chemical_formula_structural       C6NC3HC25HC5HC8HC8NH3NH33N7O5C60H38N8O4H3CNHC2H2CN2CNOCHCO2HC2H2C34H5OC2H2CHC2H17C2HCHCH3OHONONO4C7HC8HC12H5C2
_chemical_formula_sum              "C196 N24 H126 O20"
_cell_length_a       59.98326907958153
_cell_length_b       49.98195532457495
_cell_length_c       25.000223710000114
_cell_angle_alpha    90.0
_cell_angle_beta     90.0
_cell_angle_gamma    95.87500672311923

_space_group_name_H-M_alt    "P 1"
_space_group_IT_number       1

loop_
  _space_group_symop_operation_xyz
  'x, y, z'

loop_
  _atom_site_type_symbol
  _atom_site_label
  _atom_site_symmetry_multiplicity
  _atom_site_fract_x
  _atom_site_fract_y
  _atom_site_fract_z
  _atom_site_occupancy
  C   C1        1.0  0.05568081054795822  0.48071400506101325  0.5034550379310987  1.0000
  C   C2        1.0  0.07638113855011847  0.4968022156481739  0.5059255827446723  1.0000
  C   C3        1.0  0.13513192021594722  0.485859553018554  0.5125457868357862  1.0000
  C   C4        1.0  0.11936338347373594  0.364008332677032  0.5268347007942262  1.0000
  C   C5        1.0  0.0187946637332044  0.37006226350639543  0.5063714661661312  1.0000
  C   C6        1.0  0.1350763648133821  0.4352861645159643  0.519894603434557  1.0000
  N   N1        1.0  0.699066595577913  0.9408360208604714  0.5202425484698321  1.0000
  C   C7        1.0  0.10605641959443782  0.07966745843566073  0.47035500634557703  1.0000
  C   C8        1.0  0.034325010546482876  0.49219943762377816  0.4983629028025987  1.0000
  C   C9        1.0  0.0975325252242294  0.48695050391440076  0.5110062063151123  1.0000
  H   H1        1.0  0.6736447812333589  0.977345181785768  0.551878377760592  1.0000
  C   C10       1.0  0.01833418440753923  0.47107203959745414  0.49696431188125667  1.0000
  C   C11       1.0  0.03009019415402112  0.4469879375955322  0.5023790975346348  1.0000
  C   C12       1.0  0.09822768457825726  0.3753802811319107  0.5169788303301689  1.0000
  C   C13       1.0  0.018842696942155717  0.42075624428669633  0.5020994934336046  1.0000
  C   C14       1.0  0.029639469201823112  0.396943834213629  0.50477743050687  1.0000
  C   C15       1.0  0.15022108419918992  0.003587221171077467  0.49125224674599993  1.0000
  C   C16       1.0  0.12427509492349909  0.4590761695578219  0.5168870969888505  1.0000
  C   C17       1.0  0.1353606940100606  0.38511989095084126  0.5285399222608618  1.0000
  C   C18       1.0  0.0563353727008487  0.36901508752933154  0.5113135269749213  1.0000
  C   C19       1.0  0.03517831975297612  0.3529204506300132  0.5097414907277271  1.0000
  C   C20       1.0  0.12378482673349207  0.4090854415831498  0.5196023673034276  1.0000
  C   C21       1.0  0.07754399602935157  0.3592160061936106  0.5149712691601842  1.0000
  C   C22       1.0  0.1943463470397431  0.4612992595117981  0.5589858751685173  1.0000
  C   C23       1.0  0.15974343393162624  0.4383338428958212  0.5236451410596513  1.0000
  C   C24       1.0  0.17118929650620332  0.45852240120879256  0.5553220844654305  1.0000
  C   C25       1.0  0.1727272550949207  0.42109154289898276  0.49552551041496673  1.0000
  C   C26       1.0  0.20742823017172876  0.44405044455824716  0.5309345431896517  1.0000
  C   C27       1.0  0.1958562202764335  0.42387936677511673  0.49891539075911434  1.0000
  C   C28       1.0  0.10871900116577973  0.023816379694607346  0.4854776759329616  1.0000
  C   C29       1.0  0.09698700879932992  0.033311050074477884  0.44204319374392087  1.0000
  C   C30       1.0  0.09613996095950407  0.06058964509330058  0.4337867216859066  1.0000
  C   C31       1.0  0.11794956701403037  0.07009141132895821  0.5138017000748796  1.0000
  C   C32       1.0  0.11956317189149368  0.04281311076186823  0.520541992082493  1.0000
  C   C33       1.0  0.09416329755101095  0.20548656410532268  0.5005567620630454  1.0000
  C   C34       1.0  0.10320830012677239  0.1212311421818052  0.5041472838518491  1.0000
  H   H2        1.0  0.6309897731341202  0.8940743905235807  0.48151249202500285  1.0000
  C   C35       1.0  0.10084784174591262  0.14989415110978302  0.5020076491845169  1.0000
  C   C36       1.0  0.10044135846214108  0.19230858884215388  0.45406373869783256  1.0000
  C   C37       1.0  0.10338821825009296  0.16505073576735022  0.4541274529639284  1.0000
  C   C38       1.0  0.09155136714755185  0.19030654841249264  0.5484220161757611  1.0000
  C   C39       1.0  0.09521298452316004  0.16325929104588946  0.5488521377184407  1.0000
  H   H3        1.0  0.9764919663105827  0.882876596862167  0.5674647347392764  1.0000
  C   C40       1.0  0.2659484311550507  0.4323977964967505  0.5118573301283998  1.0000
  C   C41       1.0  0.24164182610658028  0.43109017592164844  0.510634726313588  1.0000
  C   C42       1.0  0.2795255447740318  0.45224060831847057  0.5409749775801391  1.0000
  C   C43       1.0  0.31341923651751097  0.4334509295325477  0.5114676204460696  1.0000
  C   C44       1.0  0.30275725303587936  0.45256256818789964  0.5404858599921031  1.0000
  C   C45       1.0  0.2999369196257304  0.4136236832759379  0.48245232490218265  1.0000
  C   C46       1.0  0.276669834024583  0.41327780875227343  0.48292855334296386  1.0000
  C   C47       1.0  0.09068876542700474  0.2338094943566233  0.4978435572985853  1.0000
  H   H4        1.0  0.6722877545878331  0.8975268959249124  0.48369999189772084  1.0000
  C   C48       1.0  0.08029671627691892  0.2733827952653584  0.5283967556265775  1.0000
  C   C49       1.0  0.07803108443173161  0.3297586052570554  0.5187711683653353  1.0000
  C   C50       1.0  0.06479886649224013  0.28660108287219915  0.5583219736558707  1.0000
  C   C51       1.0  0.0634743423170856  0.31397826268680085  0.5529115741839665  1.0000
  C   C52       1.0  0.09363127431052609  0.31668305285624004  0.48915507447977313  1.0000
  C   C53       1.0  0.09458586552521142  0.28921460706144053  0.49328730954018546  1.0000
  C   C54       1.0  0.33809764777426954  0.43432700107490146  0.5117297807927507  1.0000
  C   C55       1.0  0.9855852512070357  0.8989298751457009  0.5434509738164541  1.0000
  N   N2        1.0  0.5142278415525107  0.9497814724848943  0.5115600608922456  1.0000
  H   H5        1.0  0.15330012664547632  0.4913037083830166  0.5111510279011067  1.0000
  H   H6        1.0  0.5482054541596796  0.6113924207743069  0.5278020520092627  1.0000
  H   H7        1.0  0.15049979954169457  0.025136687122161758  0.4825684050957143  1.0000
  N   N3        1.0  0.5375141065478921  0.7492982640776208  0.5263388795641157  1.0000
  H   H8        1.0  0.03279602665776644  0.3308886213968639  0.511253789730494  1.0000
  H   H9        1.0  0.1214632617507008  0.3426758335868953  0.5331982318000463  1.0000
  H   H10       1.0  0.15329961023362992  0.38470168378480163  0.5367052737430257  1.0000
  H   H11       1.0  0.06757165647327035  0.016808761575649145  0.4944153751006013  1.0000
  H   H12       1.0  0.08980635006865545  0.44473664699096355  0.5169811519979982  1.0000
  H   H13       1.0  0.16433629852412343  0.4054559631297098  0.46926383500800506  1.0000
  H   H14       1.0  0.16154748336499075  0.47203037151823196  0.5787846782410009  1.0000
  H   H15       1.0  0.2027140957081552  0.4771716636205836  0.5847147713671678  1.0000
  H   H16       1.0  0.20562580577052544  0.4102065184509521  0.47599514180064184  1.0000
  H   H17       1.0  0.1288510995364762  0.035928654819370257  0.5551008425709177  1.0000
  H   H18       1.0  0.12625328980071035  0.08457312249370717  0.5425329336728996  1.0000
  H   H19       1.0  0.08676397774323356  0.06741459123144646  0.3993609337121692  1.0000
  H   H20       1.0  0.08857250292003037  0.018794243085268773  0.41353616384205927  1.0000
  H   H21       1.0  0.10252355947683531  0.203726564326841  0.41642676070119805  1.0000
  H   H22       1.0  0.1030345253485642  0.11218110978238716  0.5450968012927482  1.0000
  H   H23       1.0  0.0930932045893955  0.15182983833534255  0.5864686306634406  1.0000
  H   H24       1.0  0.5623763484947153  0.9280968704760663  0.5129983226842835  1.0000
  H   H25       1.0  0.2329581662645813  0.4144626927400652  0.4858046441249698  1.0000
  H   H26       1.0  0.5110128752268189  0.7785105643532892  0.57853307444886  1.0000
  H   H27       1.0  0.26639542491517476  0.39769719804209724  0.46014980697415  1.0000
  H   H28       1.0  0.3130422112687471  0.46813475763263457  0.5632836701197939  1.0000
  H   H29       1.0  0.2536487103555994  0.46798086570624137  0.5655864113535443  1.0000
  H   H30       1.0  0.3259869607081391  0.3982464504283198  0.4581313089751625  1.0000
  H   H31       1.0  0.10950612254330885  0.1338964247660179  0.4145507675394036  1.0000
  H   H32       1.0  0.08315109234124483  0.22082640884309848  0.5867305097185025  1.0000
  H   H33       1.0  0.0961200587115448  0.24434144773760305  0.45976283440502763  1.0000
  H   H34       1.0  0.1069354266615808  0.2794619867571171  0.46940632014859746  1.0000
  H   H35       1.0  0.10502917921227793  0.32843984059570874  0.4613264438238683  1.0000
  H   H36       1.0  0.06406246838954457  0.41131883103021866  0.5081194503715003  1.0000
  H   H37       1.0  0.051314428357208085  0.3236893458102508  0.5773712503321964  1.0000
  H   H38       1.0  0.632480890393804  0.9736406658712541  0.5503798704226239  1.0000
  H   H39       1.0  0.053364151747030394  0.2748955334189853  0.5861106690498512  1.0000
  H   H40       1.0  0.3469435513127178  0.4513710971638741  0.5368616062685304  1.0000
  N   N4        1.0  0.05238844803732037  0.4536556674073148  0.5059240244829053  1.0000
  N   N5        1.0  0.10203756956858832  0.4611486276155205  0.5153906258259183  1.0000
  N   N6        1.0  0.051845461137640936  0.3948660948093419  0.5080218627019963  1.0000
  N   N7        1.0  0.10159067353637377  0.4024024392028986  0.5134745353598613  1.0000
  N   N8        1.0  0.2301017550197902  0.44778111006957855  0.536059608064021  1.0000
  N   N9        1.0  0.10417041547636585  0.10622795263117175  0.46189620041109763  1.0000
  N   N10       1.0  0.08151827127807708  0.24663156683935253  0.5359762080322171  1.0000
  O   O1        1.0  0.3491030796789343  0.4187954281443678  0.48803718891586534  1.0000
  O   O2        1.0  0.10908796516485779  0.15296786490167025  0.4053969936330356  1.0000
  O   O3        1.0  0.08533295936762579  0.2022479943163069  0.5968522124233772  1.0000
  O   O4        1.0  0.2698967284094501  0.4721277746529611  0.5710978867187873  1.0000
  O   O5        1.0  0.30977673089952706  0.3939380764983905  0.45255290557901806  1.0000
  C   C56       1.0  0.08715970350586481  0.9803342280911497  0.49768393325253385  1.0000
  C   C57       1.0  0.1087765901011407  0.9943091872859298  0.4944543667638102  1.0000
  C   C58       1.0  0.1681471079847683  0.9891427334552986  0.4964374525194836  1.0000
  C   C59       1.0  0.14903296520521936  0.8693221658270027  0.5304845873208338  1.0000
  C   C60       1.0  0.04830935289151805  0.8744813046890878  0.5217449938983338  1.0000
  C   C61       1.0  0.17103541940459815  0.9389743633557004  0.5129454879063379  1.0000
  C   C62       1.0  0.45433790596288626  0.9192901057755687  0.5171877753168505  1.0000
  C   C63       1.0  0.07852219443662398  0.5831954632863926  0.4906540941973738  1.0000
  C   C64       1.0  0.06747629484964779  0.9948836948738771  0.4969616308889306  1.0000
  C   C65       1.0  0.13019324184402253  0.9851151440201102  0.49830338982155103  1.0000
  C   C66       1.0  0.4187792595654431  0.9372367158638014  0.49951121252842  1.0000
  C   C67       1.0  0.04921471220497342  0.9764425958633726  0.5013310861940498  1.0000
  C   C68       1.0  0.057729276448436714  0.950590551116683  0.5045037019516516  1.0000
  C   C69       1.0  0.12931701723145528  0.8834840177495493  0.5237513296803944  1.0000
  C   C70       1.0  0.045285016560115875  0.9250918742986523  0.5121254704356929  1.0000
  C   C71       1.0  0.057336392517073356  0.9022633911676428  0.5190519997759251  1.0000
  C   C72       1.0  0.1187270297076873  0.5029576044719903  0.5089236068313404  1.0000
  C   C73       1.0  0.15907832368139133  0.9618033128392977  0.5067978377344762  1.0000
  C   C74       1.0  0.16726296679791292  0.8878388378695553  0.5268799201444145  1.0000
  C   C75       1.0  0.08627589398751008  0.8788419074880928  0.5243503047236351  1.0000
  C   C76       1.0  0.06626807125484169  0.8599585557981673  0.5251042051790213  1.0000
  C   C77       1.0  0.15870309197167934  0.9133577860982035  0.5176900882158694  1.0000
  C   C78       1.0  0.10767400736280103  0.8695421849838293  0.5269983071733828  1.0000
  C   C79       1.0  0.23083023500448685  0.9686520330598832  0.5353364986690876  1.0000
  C   C80       1.0  0.19558120167075782  0.9419516388942488  0.5144271483035923  1.0000
  C   C81       1.0  0.20765489059571943  0.9655329563215264  0.5342706410838399  1.0000
  C   C82       1.0  0.2082302312548273  0.9215050789096864  0.49616591240315416  1.0000
  C   C83       1.0  0.24347825269912832  0.9480719084546634  0.5175703651509306  1.0000
  C   C84       1.0  0.23138811599710188  0.9243643630719897  0.4978588056131345  1.0000
  C   C85       1.0  0.07655949463005399  0.5263285921922373  0.5015128408517268  1.0000
  C   C86       1.0  0.06390704369754366  0.5381445186459182  0.46241431559630136  1.0000
  C   C87       1.0  0.0650888402522553  0.5658188736591729  0.4565650609161872  1.0000
  C   C88       1.0  0.09086227728393062  0.5712365171856655  0.5305957006524256  1.0000
  C   C89       1.0  0.0900611307909285  0.5435837719714396  0.5354353175712961  1.0000
  C   C90       1.0  0.09812518686902448  0.7118019907925998  0.5183034632521811  1.0000
  C   C91       1.0  0.08740814043197075  0.625443039332967  0.5221056382045471  1.0000
  C   C92       1.0  0.41889432426778284  0.8938958930806155  0.5414102664554384  1.0000
  C   C93       1.0  0.09097967658540795  0.6545940209428701  0.519475214957284  1.0000
  C   C94       1.0  0.09360353979816964  0.6970845057551812  0.4708920387467628  1.0000
  C   C95       1.0  0.08976665097796373  0.6691515227970649  0.47110555445369323  1.0000
  C   C96       1.0  0.09928526490404056  0.6972438186087915  0.5666758072351725  1.0000
  C   C97       1.0  0.09608402138834266  0.6692768393461036  0.5666567567564105  1.0000
  C   C98       1.0  0.44206392763058194  0.8964973806840232  0.5396618466621236  1.0000
  C   C99       1.0  0.30126825398378054  0.9316353017547124  0.5152384301739781  1.0000
  C   C100      1.0  0.2770308644522988  0.9308886707904832  0.5156632399076406  1.0000
  C   C101      1.0  0.3157372799035459  0.9558657956209743  0.5123546760429811  1.0000
  C   C102      1.0  0.3487649111110028  0.9309986324931523  0.51549194737487  1.0000
  C   C103      1.0  0.3388844783525751  0.9552918638145151  0.5119915141156864  1.0000
  C   C104      1.0  0.3342845075549692  0.9067649040733815  0.5186370207080435  1.0000
  C   C105      1.0  0.31115168689864803  0.9073007943523342  0.5179430633244096  1.0000
  C   C106      1.0  0.10081004492665085  0.741031189274316  0.5161267248214936  1.0000
  C   C107      1.0  0.4419242285571821  0.9395627254303799  0.4971332565112443  1.0000
  C   C108      1.0  0.10352745944805278  0.7833150484470083  0.5499577272795904  1.0000
  C   C109      1.0  0.10706871868509595  0.8399122545651303  0.5353414989301014  1.0000
  C   C110      1.0  0.09392512954720734  0.800143077023489  0.586728159812911  1.0000
  C   C111      1.0  0.09522853720788278  0.8276803998341247  0.5787706001207116  1.0000
  C   C112      1.0  0.11756577662599257  0.8233735495279383  0.49999941542538445  1.0000
  C   C113      1.0  0.1155357085738171  0.7956743268781853  0.5065181593371869  1.0000
  C   C114      1.0  0.37302244642777754  0.9316699172905856  0.5157076953726706  1.0000
  C   C115      1.0  0.40646523500962745  0.9142678823277025  0.521691272619497  1.0000
  H   H41       1.0  0.4663923410494727  0.9772149156191257  0.5284265089670073  1.0000
  H   H42       1.0  0.18591564261461416  0.9965398592703801  0.492447116269388  1.0000
  H   H43       1.0  0.4511301327353991  0.8804616337587962  0.556952490052061  1.0000
  H   H44       1.0  0.1210863254913776  0.524875860267358  0.5041009317920506  1.0000
  H   H45       1.0  0.4629048941019418  0.864079428879433  0.4978275593550802  1.0000
  H   H46       1.0  0.06594347583529248  0.8379920623599401  0.5269914751673864  1.0000
  H   H47       1.0  0.1488984436326447  0.8476669451294798  0.5378181251332959  1.0000
  H   H48       1.0  0.18492873867261722  0.8842919672280435  0.5307532133662477  1.0000
  H   H49       1.0  0.031988082989641044  0.513662668703423  0.4960084942948227  1.0000
  H   H50       1.0  0.12935901254869414  0.9342875553646408  0.5117000676179706  1.0000
  H   H51       1.0  0.1995124078406562  0.9029232929342386  0.47929163581337425  1.0000
  H   H52       1.0  0.19844426684366898  0.9818046066762738  0.5500433522501269  1.0000
  H   H53       1.0  0.2395818797950403  0.9873429117533832  0.5516281958261396  1.0000
  H   H54       1.0  0.2407157837080401  0.9080052601714549  0.4827794783014396  1.0000
  H   H55       1.0  0.0998813625679543  0.5349418803336072  0.5671574422466809  1.0000
  H   H56       1.0  0.10153589052208982  0.5843009504036177  0.5579172159476266  1.0000
  H   H57       1.0  0.05521513960397567  0.5744080657443563  0.4249100599187153  1.0000
  H   H58       1.0  0.05347530145041085  0.525168100445898  0.4345731221114777  1.0000
  H   H59       1.0  0.09259215898427418  0.7080271858543776  0.4328957048927203  1.0000
  H   H60       1.0  0.09145787343383943  0.6163340532302924  0.5614174795513358  1.0000
  H   H61       1.0  0.097094783046033  0.6583418449572731  0.6046605380481483  1.0000
  H   H62       1.0  0.45081751202351505  0.9575508804435693  0.4783594247610623  1.0000
  H   H63       1.0  0.26764505104167724  0.9103449949698998  0.5140719047721665  1.0000
  H   H64       1.0  0.4099786605800444  0.8757893670109586  0.5596536239963318  1.0000
  H   H65       1.0  0.30022422921551134  0.8882468017931394  0.520248569554904  1.0000
  H   H66       1.0  0.3497947907882627  0.9743560180782391  0.5095440360188068  1.0000
  H   H67       1.0  0.290690961250935  0.9766387415751776  0.5110392672514007  1.0000
  H   H68       1.0  0.3593298327367216  0.8860708723717516  0.5228191345902811  1.0000
  H   H69       1.0  0.08229641433333942  0.636582467609838  0.43203995884350754  1.0000
  H   H70       1.0  0.10472452185405799  0.7298582146072218  0.6066971511703244  1.0000
  H   H71       1.0  0.10147693173571673  0.7500507761727975  0.47511642620015965  1.0000
  H   H72       1.0  0.12357475887102423  0.7830763938745547  0.47757436049744767  1.0000
  H   H73       1.0  0.12693448381952455  0.8324132583776972  0.46543589405386504  1.0000
  H   H74       1.0  0.08702375003061104  0.9296513752641927  0.5113648100895447  1.0000
  H   H75       1.0  0.08710640997896571  0.84028466550559  0.6075357676761566  1.0000
  H   H76       1.0  0.409600359014769  0.953441159607479  0.48309753911443637  1.0000
  H   H77       1.0  0.08448578533276493  0.7911412212112292  0.6211845535155321  1.0000
  H   H78       1.0  0.38246926797978925  0.9519176474994797  0.5090262455858736  1.0000
  N   N11       1.0  0.080287554240045  0.9538596887903565  0.5025986074570016  1.0000
  N   N12       1.0  0.1365055726189047  0.9603512013095659  0.507312021976577  1.0000
  N   N13       1.0  0.07988624636772206  0.9039062366203482  0.5203458599259289  1.0000
  N   N14       1.0  0.13611750431647685  0.909801934931812  0.516293262224778  1.0000
  N   N15       1.0  0.2662226130912915  0.9521777292375142  0.5188265577179206  1.0000
  N   N16       1.0  0.07983315730370807  0.6102107315346847  0.4825046574413584  1.0000
  N   N17       1.0  0.10122469561791353  0.7562835245781291  0.558333806352555  1.0000
  N   N18       1.0  0.38371457796209746  0.9105973513801493  0.5237833908282246  1.0000
  O   O6        1.0  0.08477595995489969  0.6556978703675542  0.4220226719443916  1.0000
  O   O7        1.0  0.10383527555105768  0.7106603006088732  0.6160013271358042  1.0000
  O   O8        1.0  0.30703486362430454  0.9811225130236678  0.5094113440935224  1.0000
  O   O9        1.0  0.3429621353836349  0.8815132266912181  0.5222117304431997  1.0000
  H   H79       1.0  0.9763945702423724  0.9519471791989056  0.4611118711156277  1.0000
  H   H80       1.0  0.5904517898051315  0.6422066853245972  0.4494707488207964  1.0000
  H   H81       1.0  0.030568044128702176  0.8666613862438642  0.5200492402134945  1.0000
  C   C116      1.0  0.00853404529146351  0.9403922651242131  0.48433224952541276  1.0000
  N   N19       1.0  0.9509227470049554  0.9149060851556571  0.5161035585695892  1.0000
  H   H82       1.0  0.5798807517420939  0.8408463531919214  0.5403498154007578  1.0000
  C   C117      1.0  0.9941241828638872  0.4176219404575444  0.49870765970583664  1.0000
  C   C118      1.0  0.5483292461241172  0.07666515874138258  0.4980829721688217  1.0000
  H   H83       1.0  0.9175269417351439  0.9144940149534304  0.5260620879921175  1.0000
  H   H84       1.0  0.523045594916394  0.7192135200884457  0.5548605092881917  1.0000
  C   C119      1.0  0.9579798416045638  0.4311790363014318  0.5257073116456856  1.0000
  N   N20       1.0  0.570047643199353  0.9540926830821672  0.5111613045914729  1.0000
  N   N21       1.0  0.5128044961208607  0.8989054230179115  0.5148504312351908  1.0000
  C   C120      1.0  0.7662317347492381  0.8974202345528979  0.48128500108226585  1.0000
  N   N22       1.0  0.5685727494101568  0.9032594200687525  0.5153645900067134  1.0000
  O   O10       1.0  0.5758690175704667  0.6125735822931849  0.4793723317315491  1.0000
  C   C121      1.0  0.5846270613448461  0.9967269793440687  0.49254029931075227  1.0000
  H   H85       1.0  0.49740351422004453  0.8338116278879244  0.49681173143660545  1.0000
  C   C122      1.0  0.7430825074538036  0.8979290683520625  0.4828970397957431  1.0000
  O   O11       1.0  0.7749980204466623  0.8749026787225629  0.4565453269502118  1.0000
  O   O12       1.0  0.5214086982763176  0.699582906277503  0.5602864041732033  1.0000
  H   H86       1.0  0.6163806371113297  0.8767847158437405  0.5389858230607726  1.0000
  C   C123      1.0  0.771671880859594  0.940917180111365  0.5220019502428468  1.0000
  C   C124      1.0  0.9731335332249005  0.916706785004042  0.513529387535977  1.0000
  H   H87       1.0  0.699665172952257  0.9022497057266101  0.48668851439043903  1.0000
  H   H88       1.0  0.0176292006811678  0.8876807040785856  0.5659957994938711  1.0000
  C   C125      1.0  0.5231036060031192  0.7901118970397082  0.5520776649156193  1.0000
  C   C126      1.0  0.5535656349253476  0.7923097229286405  0.48898371397939006  1.0000
  C   C127      1.0  0.5233569349877725  0.8178407784953707  0.5498731656675746  1.0000
  C   C128      1.0  0.5445434708703453  0.019472243492823543  0.5045254221449117  1.0000
  C   C129      1.0  0.5302761636020069  0.03275268135533779  0.4715175669756646  1.0000
  C   C130      1.0  0.5320910741224228  0.06057793899392136  0.4683312138434073  1.0000
  C   C131      1.0  0.5623776438938606  0.06319919382844481  0.5319107513699084  1.0000
  C   C132      1.0  0.560525049297026  0.03544830041673393  0.5349298572382409  1.0000
  C   C133      1.0  0.5796134143797921  0.20375073522068027  0.5151250368334467  1.0000
  C   C134      1.0  0.5657975949636219  0.11778500632222408  0.518480121673465  1.0000
  C   C135      1.0  0.9595050351921641  0.39507501733558853  0.46253850367253896  1.0000
  C   C136      1.0  0.5699042495697954  0.1469182124350052  0.5167351265433089  1.0000
  C   C137      1.0  0.561449201318912  0.19106762774355734  0.486109298093646  1.0000
  C   C138      1.0  0.5565425361931434  0.16324077465246398  0.4865829671407254  1.0000
  C   C139      1.0  0.592941647655893  0.18753076053715714  0.5452930858316505  1.0000
  C   C140      1.0  0.5880289092176542  0.15966501406176184  0.5458176657720819  1.0000
  C   C141      1.0  0.9826784915112817  0.39801361562309356  0.46571809323609636  1.0000
  C   C142      1.0  0.8403859574729413  0.420818766469912  0.5166498755486003  1.0000
  C   C143      1.0  0.8156962927787211  0.41982682910563696  0.5169983272934346  1.0000
  C   C144      1.0  0.8538956897435801  0.43987645076404286  0.5474357441749529  1.0000
  C   C145      1.0  0.8878647836325902  0.4221518186774496  0.5148775564019147  1.0000
  C   C146      1.0  0.8771686060917698  0.44036524414498823  0.5462719722373109  1.0000
  C   C147      1.0  0.8742590694506227  0.40306475825657223  0.4840425369593868  1.0000
  C   C148      1.0  0.8510201950339209  0.4025998932089316  0.48522014842905015  1.0000
  C   C149      1.0  0.5844678050634049  0.2332981331730951  0.5136102706187133  1.0000
  C   C150      1.0  0.9811216071063893  0.4341209359121081  0.5286329146176055  1.0000
  C   C151      1.0  0.5418187168166356  0.6631836804754401  0.5303816411965968  1.0000
  C   C152      1.0  0.7808188508874162  0.9182322920539495  0.5042729858513733  1.0000
  C   C153      1.0  0.008580560215464494  0.9016237043525505  0.5421328308421537  1.0000
  C   C154      1.0  0.748387652378581  0.9423004704339737  0.5223932467105699  1.0000
  C   C155      1.0  0.5717602866599844  0.6984727791321059  0.47300862490557927  1.0000
  C   C156      1.0  0.5393004726902283  0.6905577338663071  0.5305706668018416  1.0000
  C   C157      1.0  0.9121798184721694  0.4236070850654719  0.5153664027556851  1.0000
  C   C158      1.0  0.9464035014404778  0.4115729009225455  0.4924319499911053  1.0000
  H   H89       1.0  0.00018743733184467537  0.47160609481356397  0.4924572422127788  1.0000
  H   H90       1.0  0.619928220046097  0.9880707204553326  0.48905956274061346  1.0000
  H   H91       1.0  0.992319969392625  0.38509894716397003  0.4408496405279451  1.0000
  H   H92       1.0  0.5854384683056171  0.018203047663336927  0.4827356235912117  1.0000
  H   H93       1.0  0.0006318644000065099  0.3645338798609901  0.5052334723278343  1.0000
  O   O13       1.0  0.5920636112800457  0.6617682178150381  0.44350579413941726  1.0000
  C   C159      1.0  0.5527511477361088  0.7376386202859634  0.5006466744615659  1.0000
  C   C160      1.0  0.5383023558362863  0.7764990305563052  0.5219670085027053  1.0000
  H   H94       1.0  0.5029313358675033  0.01308227229254242  0.5248603042281031  1.0000
  H   H95       1.0  0.5655455076784655  0.78221919072856  0.46447296978494357  1.0000
  C   C161      1.0  0.5387459910055825  0.8334940226660024  0.5175158349666232  1.0000
  H   H96       1.0  0.03159496714050314  0.980424370559014  0.5032540365011834  1.0000
  C   C162      1.0  0.9316913635826588  0.9072615337720029  0.5018015243918168  1.0000
  C   C163      1.0  0.5537757908919092  0.8199813821830804  0.48694701485104314  1.0000
  H   H97       1.0  0.5715957433362235  0.025648389693464706  0.5622884785792157  1.0000
  H   H98       1.0  0.5751131367145277  0.07521739403852865  0.5562442544460382  1.0000
  H   H99       1.0  0.5208500325131612  0.0703046264004754  0.44133118343269734  1.0000
  H   H100      1.0  0.517787894017386  0.020841740875840183  0.4465293611317004  1.0000
  H   H101      1.0  0.5509173901379086  0.20346152735584258  0.462449567594448  1.0000
  H   H102      1.0  0.5777186137383491  0.10741462536192128  0.5438633974170458  1.0000
  H   H103      1.0  0.5985841725885325  0.1472733469319822  0.5693896356060087  1.0000
  H   H104      1.0  0.9894973111865017  0.44928031037845195  0.5559321362498859  1.0000
  H   H105      1.0  0.8068370513493793  0.4034555018466823  0.49026526312995244  1.0000
  H   H106      1.0  0.951147416028617  0.37964680721126304  0.43580232027344196  1.0000
  H   H107      1.0  0.840707590610799  0.38763223533906227  0.4610398704917934  1.0000
  H   H108      1.0  0.8874686127904566  0.4553375761497932  0.5704463038763358  1.0000
  H   H109      1.0  0.8278590860261966  0.4544293972407168  0.5741919332292741  1.0000
  H   H110      1.0  0.9001238571721547  0.3881905846195109  0.45689965846607405  1.0000
  H   H111      1.0  0.5379433154099497  0.13224216892630863  0.4624114344114647  1.0000
  H   H112      1.0  0.6115247803037018  0.21865472569350408  0.5686393463451633  1.0000
  H   H113      1.0  0.5724286253855009  0.24396844160750383  0.48753296247334377  1.0000
  C   C164      1.0  0.5742801544813463  0.671053942732245  0.4728779398946019  1.0000
  C   C165      1.0  0.5592167322259077  0.6528815507529595  0.5018441577516886  1.0000
  H   H114      1.0  0.5204379491647863  0.9249339392785216  0.5129922483816481  1.0000
  C   C166      1.0  0.7094929733430455  0.9208047102214668  0.502908061767503  1.0000
  H   H115      1.0  0.9482024828203616  0.44427891735265784  0.5500264562678191  1.0000
  C   C167      1.0  0.7335318640884236  0.9205387671450489  0.5031548599783546  1.0000
  H   H116      1.0  0.9208845563827438  0.4396060359500483  0.5416635359888852  1.0000
  H   H117      1.0  0.5657386552931104  0.8316268683109203  0.4601947348450604  1.0000
  H   H118      1.0  0.565770747805  0.7498219272311942  0.4761538136386185  1.0000
  O   O14       1.0  0.7401286843879943  0.9652220523382806  0.5451148659380832  1.0000
  H   H119      1.0  0.5116322819514603  0.8278509152836944  0.5750957134382567  1.0000
  O   O15       1.0  0.8047075180219943  0.43463015055486615  0.54267474817052  1.0000
  N   N23       1.0  0.5496929308751773  0.1038602391798697  0.492650824079784  1.0000
  O   O16       1.0  0.59974947938688  0.24641458785675954  0.5371913077220972  1.0000
  N   N24       1.0  0.9237147231107374  0.4077377781409405  0.48773707477759737  1.0000
  O   O17       1.0  0.5380204385055213  0.1517217665037071  0.45633833696117454  1.0000
  O   O18       1.0  0.6113929803721766  0.1992274322822079  0.5752086915001844  1.0000
  O   O19       1.0  0.8440774241547788  0.4586425967138736  0.5797888490777736  1.0000
  O   O20       1.0  0.8838672448521332  0.38409975917570816  0.451465846899416  1.0000
  C   C168      1.0  0.5215835352902409  0.9762154456837379  0.5130154339351322  1.0000
  C   C169      1.0  0.5433196920370463  0.9896593959528797  0.5069611799418249  1.0000
  C   C170      1.0  0.6021520280421887  0.9815202399027566  0.4958376340687474  1.0000
  C   C171      1.0  0.5804656683735495  0.8624706409736611  0.5321174553240131  1.0000
  C   C172      1.0  0.4806876060393131  0.8709125727553494  0.5037212795414938  1.0000
  C   C173      1.0  0.6039547687918759  0.9314785202836925  0.5147882918009604  1.0000
  C   C174      1.0  0.02104731013740735  0.9223902538780941  0.5127695439218652  1.0000
  H   H120      1.0  0.5836480618228648  0.7123966965516816  0.4503546961189607  1.0000
  C   C175      1.0  0.5023392576708665  0.991167795939786  0.5206528524359852  1.0000
  C   C176      1.0  0.5643220040929645  0.9792126584462761  0.5033512096318549  1.0000
  C   C177      1.0  0.9855344626322559  0.9379211541891904  0.4844926469370964  1.0000
  C   C178      1.0  0.4838078939659282  0.9730336316598388  0.5224591570145624  1.0000
  C   C179      1.0  0.49170405303198506  0.9469488402621032  0.5160962005294303  1.0000
  C   C180      1.0  0.5612403666280636  0.8769885503132372  0.5211057772372379  1.0000
  C   C181      1.0  0.47886223781439263  0.9215811284050386  0.5149767353324157  1.0000
  C   C182      1.0  0.49030708820971525  0.898231212822283  0.5117597588345095  1.0000
  H   H121      1.0  0.7910945389460968  0.8794942734913702  0.4574351342376807  1.0000
  C   C183      1.0  0.5925410632912417  0.9546389061934359  0.5080326670335413  1.0000
  C   C184      1.0  0.5989978615277998  0.8806351100216324  0.5313423582076496  1.0000
  C   C185      1.0  0.5185208088719268  0.8735373399029989  0.5110528290922793  1.0000
  C   C186      1.0  0.4982007791834407  0.8556232983713701  0.5029967811395248  1.0000
  C   C187      1.0  0.5910917768383863  0.9062890557234274  0.5200904753194991  1.0000
  C   C188      1.0  0.5395017878428394  0.8632850659494878  0.5161845785720116  1.0000
  C   C189      1.0  0.6643403953241228  0.958867439664674  0.5361348486030791  1.0000
  C   C190      1.0  0.6284511808078902  0.9335787911092527  0.5158252535544448  1.0000
  C   C191      1.0  0.6411811983393446  0.9568560105085513  0.5349465468414518  1.0000
  C   C192      1.0  0.6403515905870832  0.9124211356298251  0.49773425182288056  1.0000
  C   C193      1.0  0.6763238242330664  0.9377124765641528  0.51800890127865  1.0000
  C   C194      1.0  0.6634810525734459  0.9143949353530153  0.4986758371280386  1.0000
  H   H122      1.0  0.7236943372681144  0.9611530075738939  0.5436294744290873  1.0000
  H   H123      1.0  0.7824367901412459  0.9577446997982066  0.5403545552856179  1.0000
  H   H124      1.0  0.732048888061226  0.8813637898411996  0.4648271866628872  1.0000
  H   H125      1.0  0.5299536471691464  0.6492539443055925  0.5531147221454913  1.0000
  H   H126      1.0  0.01753194914233336  0.9564954334808141  0.4602130110861515  1.0000
  C   C195      1.0  0.5543953425925088  0.7088452301202094  0.5015920885727894  1.0000
  C   C196      1.0  0.5614773028517439  0.6237506886997923  0.5026348080493889  1.0000
