# Supplementary material for: Fracture Behavior of a 2D Imine‐Based Polymer
Source: Adv Sci (Weinh). 2024 Sep 12;11(42):2407017. doi: 10.1002/advs.202407017 (PMC11558127; doi:10.1002/advs.202407017)
Supplement: Supplementary file 2 — Supporting Information [file ADVS-11-2407017-s004.zip › 100_strain_1.200_relaxed.cif]

data_image0
_chemical_formula_structural       C6NC3HC25HC5HC8HC8NH3NH33N7O5C60H38N8O4H3CNHC2H2CN2CNOCHCO2HC2H2C34H5OC2H2CHC2H17C2HCHCH3OHONONO4C7HC8HC12H5C2
_chemical_formula_sum              "C196 N24 H126 O20"
_cell_length_a       61.2595088472322
_cell_length_b       49.94063017671718
_cell_length_c       25.000223710000114
_cell_angle_alpha    90.0
_cell_angle_beta     90.0
_cell_angle_gamma    96.00544458725759

_space_group_name_H-M_alt    "P 1"
_space_group_IT_number       1

loop_
  _space_group_symop_operation_xyz
  'x, y, z'

loop_
  _atom_site_type_symbol
  _atom_site_label
  _atom_site_symmetry_multiplicity
  _atom_site_fract_x
  _atom_site_fract_y
  _atom_site_fract_z
  _atom_site_occupancy
  C   C1        1.0  0.05871041547442755  0.4804191636775497  0.5034322759215224  1.0000
  C   C2        1.0  0.07901408582424632  0.4965150191791904  0.5058465034372267  1.0000
  C   C3        1.0  0.1365271517093395  0.48560514355172385  0.5126110615749722  1.0000
  C   C4        1.0  0.12077017813051762  0.36367163617564935  0.5280511145691408  1.0000
  C   C5        1.0  0.02236806658503617  0.3696589160070423  0.5058084340158285  1.0000
  C   C6        1.0  0.13636961196266004  0.4349848214392225  0.5204828212625895  1.0000
  N   N1        1.0  0.6904054529493733  0.9407395429514118  0.5209447730760218  1.0000
  C   C7        1.0  0.10998475441575094  0.07989572758079379  0.4711328673206095  1.0000
  C   C8        1.0  0.037829140161516256  0.4919317990825292  0.49833619769824705  1.0000
  C   C9        1.0  0.09970940951820839  0.4866690048553905  0.5109731839191346  1.0000
  H   H1        1.0  0.6656829187464745  0.9773057573364561  0.5530328502907135  1.0000
  C   C10       1.0  0.022123438675589132  0.47079257159246857  0.49690411894780695  1.0000
  C   C11       1.0  0.03357754351088692  0.44667319769814906  0.5022984815149197  1.0000
  C   C12       1.0  0.10013575927972361  0.37505012023477274  0.5176406372843947  1.0000
  C   C13       1.0  0.022502796740746102  0.42042032835156784  0.5018853261507809  1.0000
  C   C14       1.0  0.0330241879489952  0.396579723375431  0.5044915396837079  1.0000
  C   C15       1.0  0.15318616349933445  0.0038536801598702984  0.4927737513507767  1.0000
  C   C16       1.0  0.12585403143833043  0.458799213571371  0.5171505132176522  1.0000
  C   C17       1.0  0.13648009847456805  0.3847960749066605  0.529823780834737  1.0000
  C   C18       1.0  0.05911702003691446  0.3686416683415885  0.5112460517380243  1.0000
  C   C19       1.0  0.03838444054179169  0.35251257934548297  0.5093004167445462  1.0000
  C   C20       1.0  0.12523327475599713  0.4087736320111111  0.5203928366496446  1.0000
  C   C21       1.0  0.07986390530957697  0.3588596983655978  0.5152554654267938  1.0000
  C   C22       1.0  0.19448794687931426  0.46103795428567723  0.5592752836511165  1.0000
  C   C23       1.0  0.1605248689053047  0.4380014136770567  0.5242481632444357  1.0000
  C   C24       1.0  0.1718091823977881  0.45831134565744114  0.5556234858043442  1.0000
  C   C25       1.0  0.1731675236622097  0.42060264001965264  0.4963802421754409  1.0000
  C   C26       1.0  0.2072281274135019  0.44365374090814175  0.5314258621485876  1.0000
  C   C27       1.0  0.19581941852717286  0.4233627929418549  0.49970516761789896  1.0000
  C   C28       1.0  0.11257982181929109  0.024021843399710648  0.4861432772384705  1.0000
  C   C29       1.0  0.10133385245690744  0.03352761234609564  0.4423383006215219  1.0000
  C   C30       1.0  0.10052589297591386  0.06083203686441204  0.43413606893746143  1.0000
  C   C31       1.0  0.12139598511815801  0.07031200911868855  0.5149410777707636  1.0000
  C   C32       1.0  0.12297762116663435  0.04301395361124893  0.5216373034874444  1.0000
  C   C33       1.0  0.09712889105795576  0.20539130945858328  0.5014867447493637  1.0000
  C   C34       1.0  0.10667353774366295  0.12131142852811963  0.5050940959332239  1.0000
  H   H2        1.0  0.6235726026549502  0.8942896406215461  0.48172179833570533  1.0000
  C   C35       1.0  0.10417996080113563  0.14994477799196929  0.5030354634939999  1.0000
  C   C36       1.0  0.1039292400497585  0.1924704696782486  0.45533333547627464  1.0000
  C   C37       1.0  0.10707281084500789  0.16527627420826546  0.4554218191106188  1.0000
  C   C38       1.0  0.094186647309405  0.19004290495459264  0.5490928000092808  1.0000
  C   C39       1.0  0.09802197119667537  0.1630660818013355  0.5495936044873831  1.0000
  H   H3        1.0  0.9828156444210372  0.8828954211767367  0.5668228076151407  1.0000
  C   C40       1.0  0.2645042076980004  0.43215866478577486  0.5115836424353705  1.0000
  C   C41       1.0  0.24070332933457317  0.43089608460624446  0.5103703927592347  1.0000
  C   C42       1.0  0.2778311587502084  0.4515113887046861  0.5419363290811683  1.0000
  C   C43       1.0  0.310986733254167  0.43318154055584646  0.5109849133136667  1.0000
  C   C44       1.0  0.3005778400348433  0.45181524945301754  0.5413490976777013  1.0000
  C   C45       1.0  0.29775235888572044  0.41384655127468023  0.4807262459500368  1.0000
  C   C46       1.0  0.2749705522244118  0.41350236533831797  0.4813404021166496  1.0000
  C   C47       1.0  0.09349783571961538  0.23364557701160069  0.4986810759048244  1.0000
  H   H4        1.0  0.664012229026705  0.897606952560497  0.48381592317998423  1.0000
  C   C48       1.0  0.0827364304934471  0.2730069483044556  0.5286601381228124  1.0000
  C   C49       1.0  0.08033892777461582  0.32938370776985876  0.5189698613727959  1.0000
  C   C50       1.0  0.06735352137345041  0.2860769071006245  0.558141779582885  1.0000
  C   C51       1.0  0.06598082469258068  0.3134589345352508  0.5527212076606743  1.0000
  C   C52       1.0  0.09578489166773364  0.31644618158371157  0.48969535852223234  1.0000
  C   C53       1.0  0.09681193375105739  0.28898202902070713  0.49386749272225766  1.0000
  C   C54       1.0  0.33515138434142777  0.43404605030474913  0.511130822361381  1.0000
  C   C55       1.0  0.9917585601911868  0.8989564748758406  0.542793733811778  1.0000
  N   N2        1.0  0.5094375322373135  0.9499211694296534  0.5118792668205812  1.0000
  H   H5        1.0  0.15432680372692195  0.4910638013439235  0.5112265720809539  1.0000
  H   H6        1.0  0.5465556083557214  0.6121558371692079  0.5291222942892745  1.0000
  H   H7        1.0  0.15349570654998632  0.02545691098216972  0.4844024931572349  1.0000
  N   N3        1.0  0.5330006767727509  0.749353097927684  0.5242046541097393  1.0000
  H   H8        1.0  0.03601894265106177  0.3304550281536035  0.5106677692186247  1.0000
  H   H9        1.0  0.12275762187055358  0.3423324590708761  0.534725050098371  1.0000
  H   H10       1.0  0.15401432252101688  0.38437951909335877  0.5383667031485496  1.0000
  H   H11       1.0  0.07227609213742386  0.01697073638099538  0.49421764465034185  1.0000
  H   H12       1.0  0.09208382720357748  0.4444180370535281  0.517296037554745  1.0000
  H   H13       1.0  0.16488845821594214  0.4048558070827592  0.47037423042756754  1.0000
  H   H14       1.0  0.16242844277693086  0.4719520318715291  0.5788849419306312  1.0000
  H   H15       1.0  0.20274448694838443  0.47701238810586033  0.5847578499194646  1.0000
  H   H16       1.0  0.205331008490457  0.4095689515053853  0.47697811847154253  1.0000
  H   H17       1.0  0.1318763733081457  0.03610708934579546  0.5564867643876281  1.0000
  H   H18       1.0  0.12933506260909658  0.08480205735977578  0.5439920971472044  1.0000
  H   H19       1.0  0.09153092728383642  0.06768613821689518  0.39944220933051383  1.0000
  H   H20       1.0  0.09326435389541667  0.019000848391257315  0.4135331196579726  1.0000
  H   H21       1.0  0.10627247756612558  0.2040350529516765  0.41791266509558833  1.0000
  H   H22       1.0  0.1061502563599201  0.11210861601743735  0.5459326114989259  1.0000
  H   H23       1.0  0.09562765417690504  0.15148530044714426  0.5869824625518698  1.0000
  H   H24       1.0  0.5565557803410203  0.9282714034401204  0.5133704415570941  1.0000
  H   H25       1.0  0.23217006109443672  0.414565073083189  0.4847672697998007  1.0000
  H   H26       1.0  0.5064915368317044  0.7779818815467671  0.5759354965609061  1.0000
  H   H27       1.0  0.2648804862432048  0.39830830610921564  0.45758960622854034  1.0000
  H   H28       1.0  0.31067045158814843  0.4670005734678296  0.5651320662296284  1.0000
  H   H29       1.0  0.2525224615343884  0.46689060671143334  0.567677254061679  1.0000
  H   H30       1.0  0.3232309716984307  0.39887422161236746  0.4551504404687809  1.0000
  H   H31       1.0  0.11377032193629043  0.13435374575609982  0.4160334735798585  1.0000
  H   H32       1.0  0.08525205555376571  0.22031074298403605  0.5869920823334313  1.0000
  H   H33       1.0  0.09912435403367338  0.244341725768203  0.46096247027165166  1.0000
  H   H34       1.0  0.10904484127521923  0.2793375004370604  0.4702742462956664  1.0000
  H   H35       1.0  0.10701055287867837  0.3283161446790714  0.46211108493314507  1.0000
  H   H36       1.0  0.06673739477829503  0.4110044502813514  0.5083837703498719  1.0000
  H   H37       1.0  0.053927542148631574  0.3230583636580364  0.5768806412290898  1.0000
  H   H38       1.0  0.6253705225098384  0.9737436668006879  0.5515902435294746  1.0000
  H   H39       1.0  0.05608071547751633  0.27426222271286493  0.5856626746091483  1.0000
  H   H40       1.0  0.34384167101558405  0.45065599799284023  0.5373664211544036  1.0000
  N   N4        1.0  0.05542434984530503  0.4533327760831182  0.5058899527191546  1.0000
  N   N5        1.0  0.10408189761051576  0.46085306801857534  0.5155588319184604  1.0000
  N   N6        1.0  0.05475942545032815  0.39451766517928505  0.5079890996338552  1.0000
  N   N7        1.0  0.10350327026587038  0.4020925574531827  0.5139510909360299  1.0000
  N   N8        1.0  0.22943706230786218  0.4473288130318919  0.5365732228788929  1.0000
  N   N9        1.0  0.10810496183437944  0.1064730812089582  0.46277177610994935  1.0000
  N   N10       1.0  0.08404015553756716  0.24626387964620042  0.5363200277214771  1.0000
  O   O1        1.0  0.345900123518209  0.4189163235967774  0.48629057219771626  1.0000
  O   O2        1.0  0.1133211814204876  0.15344700954938914  0.4069996736116805  1.0000
  O   O3        1.0  0.08743714518650911  0.20174277011198738  0.5971605031694641  1.0000
  O   O4        1.0  0.2684356985101868  0.4709060426322672  0.5734403759770745  1.0000
  O   O5        1.0  0.3073503791411479  0.39466216420565825  0.4494193424232083  1.0000
  C   C56       1.0  0.09139010095224558  0.9804672947838949  0.49777602492046347  1.0000
  C   C57       1.0  0.11258495669849206  0.994477975549466  0.4950296961873719  1.0000
  C   C58       1.0  0.17071138741917266  0.9894000935807264  0.49805440455083605  1.0000
  C   C59       1.0  0.15177012692558248  0.86930423554959  0.5299134311514025  1.0000
  C   C60       1.0  0.053151057680648574  0.8744572522450905  0.5211644817811657  1.0000
  C   C61       1.0  0.1734358316924543  0.9391119845015828  0.5137066961768013  1.0000
  C   C62       1.0  0.4507505960035021  0.9193145072772588  0.5166431859853322  1.0000
  C   C63       1.0  0.08136768812345123  0.5829731589963716  0.4901380849147185  1.0000
  C   C64       1.0  0.07213967680062591  0.9950207457744917  0.4967632563729264  1.0000
  C   C65       1.0  0.13353546248473588  0.985310292519868  0.49925007242616815  1.0000
  C   C66       1.0  0.4159759498779287  0.9373279343364868  0.4991258664314006  1.0000
  C   C67       1.0  0.05422256486354644  0.9765448981398124  0.5008822504669879  1.0000
  C   C68       1.0  0.06251542289165479  0.9506698660196355  0.5041711351885795  1.0000
  C   C69       1.0  0.13249150169939208  0.8835003124990156  0.5233620360014448  1.0000
  C   C70       1.0  0.050283500392778215  0.9251314980181711  0.5116486724275444  1.0000
  C   C71       1.0  0.062036595087832186  0.9022755839075479  0.5185931142261796  1.0000
  C   C72       1.0  0.12048772989344891  0.5027020464708031  0.5088063961088991  1.0000
  C   C73       1.0  0.16177215531549155  0.9619831519314707  0.5078815627974925  1.0000
  C   C74       1.0  0.16965389980670978  0.8878614126036908  0.5266550977645055  1.0000
  C   C75       1.0  0.09033322397093857  0.8788351736224961  0.5238807302651628  1.0000
  C   C76       1.0  0.07071101168085  0.8599221990688518  0.5245276435917102  1.0000
  C   C77       1.0  0.16131811724247005  0.9134401959168454  0.5178742863887601  1.0000
  C   C78       1.0  0.11127325614435253  0.8695393159938063  0.5264553151662047  1.0000
  C   C79       1.0  0.23201027943925964  0.968725053872906  0.536920826764955  1.0000
  C   C80       1.0  0.19747228352573407  0.9420976135468804  0.5153538508158939  1.0000
  C   C81       1.0  0.20931236533428094  0.9655954342940799  0.5357472177199359  1.0000
  C   C82       1.0  0.20983891854165188  0.9217452590660508  0.49663420978543765  1.0000
  C   C83       1.0  0.24437876555212185  0.9482482288332644  0.5186389881494441  1.0000
  C   C84       1.0  0.23251658461203914  0.9246270953918235  0.4983663673079684  1.0000
  C   C85       1.0  0.07925154347849817  0.5260650425283467  0.5013152068723508  1.0000
  C   C86       1.0  0.06690922330372917  0.5378634744769759  0.46213611150088707  1.0000
  C   C87       1.0  0.06815917206066942  0.5655603546843273  0.4561304908752864  1.0000
  C   C88       1.0  0.09338836469549368  0.5710282060450873  0.5301932461445614  1.0000
  C   C89       1.0  0.09251207802986497  0.5433529475533536  0.5351934496740421  1.0000
  C   C90       1.0  0.10134216812123403  0.7116628532850257  0.5173495217623981  1.0000
  C   C91       1.0  0.09034476252688323  0.6252594193323271  0.5213080751236667  1.0000
  C   C92       1.0  0.4159831714209079  0.8937647943276128  0.5403145804533821  1.0000
  C   C93       1.0  0.09400510824928722  0.6544260343626654  0.518601636179374  1.0000
  C   C94       1.0  0.09670458543177445  0.6969474843788236  0.46999400205891045  1.0000
  C   C95       1.0  0.09278035179332657  0.6689949207501686  0.47024940930862524  1.0000
  C   C96       1.0  0.10252500165201736  0.6970921734430288  0.5657048595297166  1.0000
  C   C97       1.0  0.0992165672150773  0.6691041686432614  0.5657138180536854  1.0000
  C   C98       1.0  0.43867778902158144  0.8963969162672192  0.5387008403885986  1.0000
  C   C99       1.0  0.30093399198930654  0.9318370837749882  0.5153377454734185  1.0000
  C   C100      1.0  0.27720448061607905  0.9311002099408161  0.5158159523431759  1.0000
  C   C101      1.0  0.31516701427998467  0.9561088829658647  0.5136751270422524  1.0000
  C   C102      1.0  0.34743014734563016  0.9311376682476101  0.5154240150050947  1.0000
  C   C103      1.0  0.3378284707247408  0.9555108738503895  0.5132154268191021  1.0000
  C   C104      1.0  0.3331864486550997  0.9068601682559961  0.5173079380228394  1.0000
  C   C105      1.0  0.3105412145267572  0.907432802471307  0.5167107641846894  1.0000
  C   C106      1.0  0.10410760318787281  0.7409189422146131  0.5151857762811549  1.0000
  C   C107      1.0  0.4386461615973614  0.9396802190565118  0.4968567814150331  1.0000
  C   C108      1.0  0.10701457285355084  0.7832222150302652  0.5491422383298894  1.0000
  C   C109      1.0  0.11062287441155996  0.8398704582878647  0.534657685334985  1.0000
  C   C110      1.0  0.09769626790336243  0.8000535992082397  0.5860242564133676  1.0000
  C   C111      1.0  0.09903926029313886  0.8276234605818881  0.5781289960618923  1.0000
  C   C112      1.0  0.12082134721745079  0.823327141661347  0.49919936888959465  1.0000
  C   C113      1.0  0.11876391474063287  0.7955936437920597  0.5056585500046566  1.0000
  C   C114      1.0  0.37118199972661786  0.9317637984616425  0.5156446493661729  1.0000
  C   C115      1.0  0.40386604154582273  0.9142405978660495  0.5209038276723181  1.0000
  H   H41       1.0  0.4625972325000301  0.9772792312222833  0.5287141860156195  1.0000
  H   H42       1.0  0.18813355762166992  0.9968348626142974  0.49447696056398205  1.0000
  H   H43       1.0  0.44751474539370467  0.8802840712303945  0.5557885910567707  1.0000
  H   H44       1.0  0.12283298779584244  0.5246351597707081  0.5038098856835094  1.0000
  H   H45       1.0  0.4590969466465556  0.8641383562368323  0.4965059551176029  1.0000
  H   H46       1.0  0.07035932659058187  0.8379307393720256  0.5263407170381187  1.0000
  H   H47       1.0  0.15159173419744318  0.8475938814774434  0.536864760911198  1.0000
  H   H48       1.0  0.18694661338476065  0.8843150651461459  0.5305225122362341  1.0000
  H   H49       1.0  0.03558736585436728  0.5134180197645929  0.49602141866737426  1.0000
  H   H50       1.0  0.13262252704598534  0.9343936588108239  0.5120127532275474  1.0000
  H   H51       1.0  0.2012825991012295  0.9032375796259194  0.47934049949976126  1.0000
  H   H52       1.0  0.20030324012792888  0.9817836073662976  0.5518820708441933  1.0000
  H   H53       1.0  0.24059701688301335  0.9873459674174837  0.5536482831867127  1.0000
  H   H54       1.0  0.2416418060891399  0.9083525062261041  0.4829027371868237  1.0000
  H   H55       1.0  0.10208244395285776  0.5347217931238446  0.5669959900620309  1.0000
  H   H56       1.0  0.10387051585691015  0.5841279381311236  0.5574678796022625  1.0000
  H   H57       1.0  0.05853723942278117  0.5741303033354869  0.4243867978814317  1.0000
  H   H58       1.0  0.056669318218773565  0.5248494009952155  0.43433698202950827  1.0000
  H   H59       1.0  0.09567644687300082  0.7079130034846902  0.4320289575177167  1.0000
  H   H60       1.0  0.09434819590328412  0.6161472967458108  0.5605909254451219  1.0000
  H   H61       1.0  0.1002367031987952  0.6581523409812368  0.6036946918484629  1.0000
  H   H62       1.0  0.44739456585168375  0.9577716070245683  0.4784053803345796  1.0000
  H   H63       1.0  0.2679729065527715  0.9105591151798574  0.5132667297859015  1.0000
  H   H64       1.0  0.40721132974547036  0.8755600893283932  0.5582477378497925  1.0000
  H   H65       1.0  0.2997877950553183  0.8883467000190303  0.5180401885333984  1.0000
  H   H66       1.0  0.348562517415448  0.9746119682250624  0.5117668995284601  1.0000
  H   H67       1.0  0.29070678693108365  0.9769543968278953  0.5135029271688355  1.0000
  H   H68       1.0  0.3576461184533169  0.8860606687748674  0.5203177060610102  1.0000
  H   H69       1.0  0.08518385141421046  0.636401951408295  0.4313186284801885  1.0000
  H   H70       1.0  0.10813290689953971  0.7297275454980675  0.6056832931196349  1.0000
  H   H71       1.0  0.1047161136765264  0.74997539797431  0.47420101897758477  1.0000
  H   H72       1.0  0.12656897637658526  0.7829797301722563  0.47663961492996165  1.0000
  H   H73       1.0  0.12997930386951473  0.8323860383537947  0.4645971917580905  1.0000
  H   H74       1.0  0.09116492237709041  0.9297163714166727  0.5112288263629341  1.0000
  H   H75       1.0  0.09114335162959744  0.8402381571753242  0.606962056090365  1.0000
  H   H76       1.0  0.4070272385733724  0.9536074014432069  0.4829393326941316  1.0000
  H   H77       1.0  0.08845949194997624  0.7910217575520339  0.6204959686465734  1.0000
  H   H78       1.0  0.38049558241436376  0.9520849281712719  0.5098291356195787  1.0000
  N   N11       1.0  0.08461383237210018  0.9539589021892096  0.5025658674355505  1.0000
  N   N12       1.0  0.13966539784197565  0.9605018434960975  0.5080667431146582  1.0000
  N   N13       1.0  0.08411866908300221  0.9039260130195894  0.5199674613677235  1.0000
  N   N14       1.0  0.13919917946738367  0.9098754014259112  0.5163308150145911  1.0000
  N   N15       1.0  0.26665606142547216  0.9523685814424223  0.5199928151372426  1.0000
  N   N16       1.0  0.08276484486181124  0.6100090403338867  0.48183561010720033  1.0000
  N   N17       1.0  0.10467129746044661  0.7561573037844976  0.5574461298103914  1.0000
  N   N18       1.0  0.381580159550305  0.9105711256667491  0.5228619560345017  1.0000
  O   O6        1.0  0.08768982604703088  0.6555277460754355  0.42124899293396884  1.0000
  O   O7        1.0  0.10719604097885677  0.7105039518221745  0.6149733729133335  1.0000
  O   O8        1.0  0.3067205567901063  0.9814385463128883  0.5121012899884272  1.0000
  O   O9        1.0  0.341610451062729  0.8815277997122263  0.5194881873423123  1.0000
  H   H79       1.0  0.982910300865899  0.9520029106141309  0.46030813532536075  1.0000
  H   H80       1.0  0.5868595402548566  0.6437632826998196  0.44852873478997324  1.0000
  H   H81       1.0  0.03576671048640301  0.8666238478466511  0.5194023543743507  1.0000
  C   C116      1.0  0.014341120866911972  0.9404272386939295  0.48364577979842155  1.0000
  N   N19       1.0  0.957866357882921  0.9149870657619201  0.5154154440043403  1.0000
  H   H82       1.0  0.57352777344292  0.8408635597384935  0.5397921371490315  1.0000
  C   C117      1.0  0.9982934593958129  0.4173225380545451  0.49849569082877165  1.0000
  C   C118      1.0  0.5434775845486028  0.07700180991879611  0.49991986518757575  1.0000
  H   H83       1.0  0.9251878142241612  0.9146254017256464  0.5253797854288195  1.0000
  H   H84       1.0  0.5195656331505665  0.7190205624217665  0.5538401581345115  1.0000
  C   C119      1.0  0.9629737372149583  0.4309642843829763  0.525660142572536  1.0000
  N   N20       1.0  0.5641102787029995  0.9543003935076912  0.5120158141828534  1.0000
  N   N21       1.0  0.5079806497536123  0.8989795663166  0.5143232792770472  1.0000
  C   C120      1.0  0.7559241506350873  0.8972271910771186  0.4804421021512888  1.0000
  N   N22       1.0  0.5625854772200085  0.9034061834660936  0.5154239131029863  1.0000
  O   O10       1.0  0.5734075377361272  0.6139336666603399  0.47981562884887974  1.0000
  C   C121      1.0  0.5784653572732624  0.9970510740436038  0.49406691324664676  1.0000
  H   H85       1.0  0.49284814216099315  0.833884143356374  0.49515302418261986  1.0000
  C   C122      1.0  0.7332689330444774  0.8978592776492047  0.48205277331505075  1.0000
  O   O11       1.0  0.7643967769896838  0.8748968370528016  0.45478035300801517  1.0000
  O   O12       1.0  0.5184003232916291  0.6994185006723584  0.5597877690037112  1.0000
  H   H86       1.0  0.6093074977758004  0.8768747011409997  0.5394105382730576  1.0000
  C   C123      1.0  0.7614632822842308  0.9403462139139093  0.5228895861646122  1.0000
  C   C124      1.0  0.9796152998779912  0.9167524321161996  0.5128226724432231  1.0000
  H   H87       1.0  0.6907993277319916  0.9023889736790134  0.48609284131211716  1.0000
  H   H88       1.0  0.023100006628872682  0.8876801321844319  0.565410092991194  1.0000
  C   C125      1.0  0.5182952314388821  0.7898314497387912  0.5497045193543004  1.0000
  C   C126      1.0  0.5482735414888202  0.7926635616745035  0.48698180724024615  1.0000
  C   C127      1.0  0.5183149142843057  0.8175647983941792  0.5477936336969395  1.0000
  C   C128      1.0  0.5392593070903876  0.0197341523715332  0.5061437400495027  1.0000
  C   C129      1.0  0.5254502436170022  0.0332150897030931  0.47310866508443766  1.0000
  C   C130      1.0  0.5274742766858124  0.061081179868550495  0.4700384299595177  1.0000
  C   C131      1.0  0.5569983350223708  0.06333576220498176  0.5339600623981573  1.0000
  C   C132      1.0  0.5549344724588574  0.0355520739499559  0.5368803626612387  1.0000
  C   C133      1.0  0.5764869207336069  0.2037387372031078  0.5146108927168352  1.0000
  C   C134      1.0  0.5611357044053193  0.11792922774658673  0.5200554187412322  1.0000
  C   C135      1.0  0.9643119820268448  0.39492933345633097  0.4622062666447434  1.0000
  C   C136      1.0  0.5657177796816124  0.1470334478530344  0.517762394331354  1.0000
  C   C137      1.0  0.5585077442880272  0.1913601229045289  0.485736566317302  1.0000
  C   C138      1.0  0.5530857021297833  0.16359702868202136  0.4869671941008261  1.0000
  C   C139      1.0  0.5890699911400151  0.1872824428004744  0.545480907656138  1.0000
  C   C140      1.0  0.5836405747618338  0.15948079282632174  0.5467616987299326  1.0000
  C   C141      1.0  0.9870093996108378  0.3977760714730146  0.46539634280679115  1.0000
  C   C142      1.0  0.8478446194560284  0.42112499327525166  0.5167966673331928  1.0000
  C   C143      1.0  0.8236792426892314  0.4203237153425174  0.5170448720305892  1.0000
  C   C144      1.0  0.8611515898424696  0.4396732568582432  0.5486408853201853  1.0000
  C   C145      1.0  0.8943123114745307  0.42211945908438087  0.515150465479551  1.0000
  C   C146      1.0  0.8839288182529542  0.4400028441836794  0.5475154337694581  1.0000
  C   C147      1.0  0.8809125486180287  0.4035361800860087  0.48327056808462227  1.0000
  C   C148      1.0  0.858168205118212  0.4032382040382776  0.48439056426023375  1.0000
  C   C149      1.0  0.5819319464251735  0.2332135284858499  0.5121744734198491  1.0000
  C   C150      1.0  0.9856384779053992  0.4338290370356729  0.5285728701018226  1.0000
  C   C151      1.0  0.5390818376347616  0.6635908553484584  0.5302849607257891  1.0000
  C   C152      1.0  0.7702893593092629  0.9177425639483177  0.5043134572844504  1.0000
  C   C153      1.0  0.014280605919675393  0.9016424130202638  0.5415206265292534  1.0000
  C   C154      1.0  0.7386841634188183  0.9418733302669964  0.5232714509526295  1.0000
  C   C155      1.0  0.5673808246910617  0.6994058697661536  0.47110105793043217  1.0000
  C   C156      1.0  0.5359963641534107  0.6908073735006617  0.5297884001245841  1.0000
  C   C157      1.0  0.9181139275114295  0.42340429748321906  0.5157334223398536  1.0000
  C   C158      1.0  0.9515588279197229  0.41143648664004695  0.4922424774100538  1.0000
  H   H89       1.0  0.004357583727398362  0.4713380003589926  0.4923864469806466  1.0000
  H   H90       1.0  0.6130293405503201  0.9884356175719149  0.4906953717564422  1.0000
  H   H91       1.0  0.9963877372200117  0.38484987208455296  0.44042618594714256  1.0000
  H   H92       1.0  0.5793055851057399  0.018583607028730444  0.4845644764407716  1.0000
  H   H93       1.0  0.004578502982702348  0.3641098509343406  0.5043811512747618  1.0000
  O   O13       1.0  0.5879613942694597  0.6632848375822491  0.44197414159178994  1.0000
  C   C159      1.0  0.5480833952273068  0.738038547359913  0.4984542067520316  1.0000
  C   C160      1.0  0.5334050465879155  0.7765397330862128  0.5197242920578112  1.0000
  H   H94       1.0  0.49843368917653685  0.013222702361705264  0.5259376427377115  1.0000
  H   H95       1.0  0.5601661946902697  0.7828231134435852  0.46254006770534206  1.0000
  C   C161      1.0  0.5333742865630808  0.8335376054906083  0.5158638171924981  1.0000
  H   H96       1.0  0.036968518907723125  0.9805098589615053  0.5025300276955629  1.0000
  C   C162      1.0  0.9390166996653887  0.9073412958396992  0.5010964009957988  1.0000
  C   C163      1.0  0.5482541442686695  0.820331721690775  0.48523706704198316  1.0000
  H   H97       1.0  0.5656294789070662  0.025594113091950744  0.5643172773241599  1.0000
  H   H98       1.0  0.5695256366351038  0.0752254246437689  0.5584362276366038  1.0000
  H   H99       1.0  0.5166299820698045  0.07096815434611592  0.44290524597918407  1.0000
  H   H100      1.0  0.5131862383700303  0.02143528424575499  0.447922448140948  1.0000
  H   H101      1.0  0.5485538536866429  0.20393939231382052  0.46153658675672077  1.0000
  H   H102      1.0  0.5725632243357831  0.10734639565259929  0.5457252430644933  1.0000
  H   H103      1.0  0.5936310733501153  0.14689340670792972  0.5708180440358868  1.0000
  H   H104      1.0  0.9939046386739908  0.4489370471924462  0.5559628620488608  1.0000
  H   H105      1.0  0.8149357676472776  0.40438346265297487  0.4893877931484472  1.0000
  H   H106      1.0  0.9560684418588768  0.37955474425787145  0.43537134273563205  1.0000
  H   H107      1.0  0.8480094214228516  0.3886724071751023  0.4593716451409043  1.0000
  H   H108      1.0  0.8940817764039553  0.4545782474392345  0.5725074071643188  1.0000
  H   H109      1.0  0.8357385022670133  0.4540660829743087  0.5761853995148664  1.0000
  H   H110      1.0  0.9061584794118579  0.3888167538988533  0.4553785327856215  1.0000
  H   H111      1.0  0.5343108032813193  0.13287651957111732  0.46333735949851307  1.0000
  H   H112      1.0  0.6078969894742539  0.21810365622669456  0.5681238253401065  1.0000
  H   H113      1.0  0.5704868514920262  0.24408551352812954  0.48553164142619387  1.0000
  C   C164      1.0  0.5704592675661605  0.6721421894033953  0.47161920470730473  1.0000
  C   C165      1.0  0.5562409698360933  0.6537102990540863  0.5015411882166743  1.0000
  H   H114      1.0  0.5154838201312606  0.9250497613053061  0.5129453682677058  1.0000
  C   C166      1.0  0.7005146466865146  0.9207743611384089  0.5029358706816339  1.0000
  H   H115      1.0  0.9534616261438716  0.4440731143245345  0.5500872446343255  1.0000
  C   C167      1.0  0.7240380536693388  0.9203609450216557  0.503166509282377  1.0000
  H   H116      1.0  0.9266989460153755  0.43908138175238476  0.5427364562248111  1.0000
  H   H117      1.0  0.5599598569607286  0.8322342976816594  0.45878744679468236  1.0000
  H   H118      1.0  0.5605903086517863  0.7504846755039914  0.47364128164029634  1.0000
  O   O14       1.0  0.730710494730363  0.9646398335958045  0.5468859540021158  1.0000
  H   H119      1.0  0.5066948279127922  0.8273249338159626  0.573015385033945  1.0000
  O   O15       1.0  0.8129927208379475  0.4348699128718604  0.5435157675449053  1.0000
  N   N23       1.0  0.5452011122027342  0.10422909359529452  0.4942619475986595  1.0000
  O   O16       1.0  0.5971190413788052  0.2460776724470727  0.5355420323129635  1.0000
  N   N24       1.0  0.9293355951699392  0.4077405685448515  0.48744118877002224  1.0000
  O   O17       1.0  0.5348023143368509  0.1523764443245425  0.4567820879253539  1.0000
  O   O18       1.0  0.607298400838261  0.19866805515799107  0.5753073218093322  1.0000
  O   O19       1.0  0.8516302089825505  0.4580840049409559  0.5820137541890438  1.0000
  O   O20       1.0  0.8902320250336265  0.38492677855114665  0.44968138896992416  1.0000
  C   C168      1.0  0.5166691746627051  0.9763818146354295  0.51377349723679  1.0000
  C   C169      1.0  0.5379806140486144  0.9898817237634107  0.5081275603526142  1.0000
  C   C170      1.0  0.5956041742066498  0.9818350818667622  0.4972620778044499  1.0000
  C   C171      1.0  0.5741451489436765  0.8625349618821098  0.5318116684376145  1.0000
  C   C172      1.0  0.47651219674824274  0.8709738644907722  0.5025776935935522  1.0000
  C   C173      1.0  0.5972718463625611  0.9316778388761375  0.5155456966908507  1.0000
  C   C174      1.0  0.02654371510528586  0.9224182317849314  0.5121607065715841  1.0000
  H   H120      1.0  0.578625265383637  0.7135483496174282  0.4477630107472446  1.0000
  C   C175      1.0  0.4978295295462934  0.9913020150380012  0.5214374528803986  1.0000
  C   C176      1.0  0.5585432167840003  0.9794643083765785  0.5045120475160052  1.0000
  C   C177      1.0  0.9918155431614321  0.9379731491076468  0.4837714148336014  1.0000
  C   C178      1.0  0.4796572014228705  0.9731268095952478  0.5228417026130038  1.0000
  C   C179      1.0  0.4873703515123376  0.9470461732537557  0.5161892270374153  1.0000
  C   C180      1.0  0.5553630975212238  0.8770816928817935  0.5207077171491202  1.0000
  C   C181      1.0  0.47477063234173483  0.9216436336585476  0.5146094113592813  1.0000
  C   C182      1.0  0.4859537875597286  0.8982951124949996  0.5111063466676602  1.0000
  H   H121      1.0  0.7801771298775175  0.8793829937518005  0.45588288274009525  1.0000
  C   C183      1.0  0.5861411277979003  0.9548774696468965  0.5090236574958664  1.0000
  C   C184      1.0  0.5923148173914231  0.8807378174067884  0.5315144207337148  1.0000
  C   C185      1.0  0.513553233032633  0.8736098612131413  0.5101123984422864  1.0000
  C   C186      1.0  0.4936459400396531  0.8556925092723837  0.5016601172779194  1.0000
  C   C187      1.0  0.5846295081444884  0.9064434444338264  0.5204548457528321  1.0000
  C   C188      1.0  0.5340782093921167  0.8633552302478168  0.5152087892871113  1.0000
  C   C189      1.0  0.6564918609845326  0.9588857469027311  0.5370885563726958  1.0000
  C   C190      1.0  0.6212578563773214  0.9337412711776908  0.5165762825558812  1.0000
  C   C191      1.0  0.6338135871793065  0.9569555302874758  0.535921970837489  1.0000
  C   C192      1.0  0.6328156971667227  0.9125752646962918  0.49815952068900726  1.0000
  C   C193      1.0  0.6681307285235558  0.9377193540231703  0.5186575562821089  1.0000
  C   C194      1.0  0.6554639120638026  0.9144804568053837  0.49903021917133084  1.0000
  H   H122      1.0  0.7146047948134447  0.9606744313260955  0.5452629203081952  1.0000
  H   H123      1.0  0.7720728456872263  0.9569426723061982  0.5419396511336324  1.0000
  H   H124      1.0  0.7223894624439324  0.881531165986328  0.4632896558695832  1.0000
  H   H125      1.0  0.5278749504935063  0.6494549834114205  0.5537630210172573  1.0000
  H   H126      1.0  0.023192016192452813  0.9565349409460625  0.45951469287826663  1.0000
  C   C195      1.0  0.550258452743297  0.7093594798311622  0.4999028409458349  1.0000
  C   C196      1.0  0.5591473140085044  0.6247503435241143  0.5031629415119203  1.0000
