# Supplementary material for: Fracture Behavior of a 2D Imine‐Based Polymer
Source: Adv Sci (Weinh). 2024 Sep 12;11(42):2407017. doi: 10.1002/advs.202407017 (PMC11558127; doi:10.1002/advs.202407017)
Supplement: Supplementary file 2 — Supporting Information [file ADVS-11-2407017-s004.zip › 100_strain_1.225_relaxed.cif]

data_image0
_chemical_formula_structural       C6NC3HC25HC5HC8HC8NH3NH33N7O5C60H38N8O4H3CNHC2H2CN2CNOCHCO2HC2H2C34H5OC2H2CHC2H17C2HCHCH3OHONONO4C7HC8HC12H5C2
_chemical_formula_sum              "C196 N24 H126 O20"
_cell_length_a       62.53574861488287
_cell_length_b       49.811731593178656
_cell_length_c       25.000223710000114
_cell_angle_alpha    90.0
_cell_angle_beta     90.0
_cell_angle_gamma    96.146959229595

_space_group_name_H-M_alt    "P 1"
_space_group_IT_number       1

loop_
  _space_group_symop_operation_xyz
  'x, y, z'

loop_
  _atom_site_type_symbol
  _atom_site_label
  _atom_site_symmetry_multiplicity
  _atom_site_fract_x
  _atom_site_fract_y
  _atom_site_fract_z
  _atom_site_occupancy
  C   C1        1.0  0.06378611407850471  0.4805842641496061  0.49951038078272386  1.0000
  C   C2        1.0  0.08373663252087747  0.49667307799276755  0.5011619656288882  1.0000
  C   C3        1.0  0.13997525421005588  0.4855017028444455  0.5086004454917838  1.0000
  C   C4        1.0  0.12397293832106696  0.36365695089716554  0.5335809420469378  1.0000
  C   C5        1.0  0.027695271906265438  0.36967233268396077  0.5096303057287233  1.0000
  C   C6        1.0  0.1395651178099299  0.43497290290159185  0.5211790476239211  1.0000
  N   N1        1.0  0.6816423281104028  0.940556271579592  0.5215558953610359  1.0000
  C   C7        1.0  0.11300538783482621  0.07975404816952847  0.4633169859848697  1.0000
  C   C8        1.0  0.043371301827053  0.4920874538290738  0.49365783731290347  1.0000
  C   C9        1.0  0.10393495501650284  0.4867332199232017  0.5069311453081503  1.0000
  H   H1        1.0  0.6574574120817962  0.9765909812106521  0.5562077245581042  1.0000
  C   C10       1.0  0.027911660040854658  0.47090796183662087  0.4937132155904781  1.0000
  C   C11       1.0  0.039064402242041864  0.4467909877555997  0.5006445366033977  1.0000
  C   C12       1.0  0.10383445860129337  0.37497283802608405  0.5220914096794084  1.0000
  C   C13       1.0  0.028132271215120346  0.4205008515013123  0.5021240803286271  1.0000
  C   C14       1.0  0.03828970391755097  0.3965841672991681  0.5066198436446897  1.0000
  C   C15       1.0  0.1555329939877968  0.003636328926881147  0.48532169593090807  1.0000
  C   C16       1.0  0.12938225179408802  0.4587933096475849  0.5154384312759609  1.0000
  C   C17       1.0  0.13943313262315057  0.38482423165652946  0.5344894454372041  1.0000
  C   C18       1.0  0.0636632957197805  0.36853028452079983  0.5156542926446808  1.0000
  C   C19       1.0  0.04327581559122691  0.35244257250144495  0.5145160111129482  1.0000
  C   C20       1.0  0.12854509532990585  0.4087446613279897  0.5232062672865827  1.0000
  C   C21       1.0  0.0839429964731273  0.3587231936593396  0.5202529710888001  1.0000
  C   C22       1.0  0.19655782222215798  0.46207432246140817  0.5578775702237703  1.0000
  C   C23       1.0  0.16322125786806677  0.4380454234640299  0.5250036444771286  1.0000
  C   C24       1.0  0.17433244716989227  0.45920727840922176  0.554345455848339  1.0000
  C   C25       1.0  0.17554588931791631  0.4199085850350362  0.4990472476331349  1.0000
  C   C26       1.0  0.20897951850101057  0.4440113367922429  0.5317584475564454  1.0000
  C   C27       1.0  0.1977393922480832  0.42282088627158804  0.5021946322741332  1.0000
  C   C28       1.0  0.11580889095596258  0.023739359629969953  0.4780434061276925  1.0000
  C   C29       1.0  0.1049617506635654  0.033235886103497654  0.4339559512354324  1.0000
  C   C30       1.0  0.10404009481777103  0.06061682752601124  0.4259091024146132  1.0000
  C   C31       1.0  0.1241879740910725  0.07017814031823937  0.5071314269070032  1.0000
  C   C32       1.0  0.12584667865573188  0.04284309103421954  0.5137169412452078  1.0000
  C   C33       1.0  0.10023125604797715  0.2050569680714129  0.5012641164936356  1.0000
  C   C34       1.0  0.10952090613923357  0.12076282741452513  0.4988634870005515  1.0000
  H   H2        1.0  0.6161494396048464  0.8947557545132525  0.478720985728504  1.0000
  C   C35       1.0  0.10692861614994427  0.14943105970052137  0.49864728971952627  1.0000
  C   C36       1.0  0.10630635758770582  0.1927725598618614  0.4537787176308772  1.0000
  C   C37       1.0  0.10931032497613895  0.16550957519209042  0.4518694631036788  1.0000
  C   C38       1.0  0.09778056594592868  0.18895525985754708  0.5480252861242004  1.0000
  C   C39       1.0  0.1013895713205453  0.1618795336741632  0.5464529874470528  1.0000
  H   H3        1.0  0.9888564592567062  0.8832558400207663  0.5694206230629816  1.0000
  C   C40       1.0  0.2649697142916029  0.43240956259858193  0.5111373581122481  1.0000
  C   C41       1.0  0.2416694253178305  0.4312753273351531  0.5102297716546351  1.0000
  C   C42       1.0  0.27817857701127646  0.4516584932097396  0.5415643990152776  1.0000
  C   C43       1.0  0.31044975583540807  0.4328945987398729  0.5105898567667876  1.0000
  C   C44       1.0  0.30043962623210346  0.4516941317687577  0.5410200630178568  1.0000
  C   C45       1.0  0.2973298978059539  0.413710170634482  0.48013023141618355  1.0000
  C   C46       1.0  0.2750357231326785  0.4136368143393825  0.48070741624172414  1.0000
  C   C47       1.0  0.09679630274582894  0.2334451893830948  0.5004862292642862  1.0000
  H   H4        1.0  0.6557694651595167  0.8979855877993704  0.4813240190144069  1.0000
  C   C48       1.0  0.08695473007521996  0.2726647431863551  0.533099901278277  1.0000
  C   C49       1.0  0.0844639350094891  0.3291899946994064  0.5243219655643662  1.0000
  C   C50       1.0  0.0719834879037249  0.2855835581198591  0.5632089504418762  1.0000
  C   C51       1.0  0.07053277786236421  0.31304046910674294  0.5581458409657962  1.0000
  C   C52       1.0  0.09961060795642442  0.3164310259661115  0.4947585221736078  1.0000
  C   C53       1.0  0.10068400442267708  0.28890170435535034  0.4984738500441019  1.0000
  C   C54       1.0  0.3341028819187469  0.43344734494791415  0.5109125807547354  1.0000
  C   C55       1.0  0.9975296352021248  0.898763701222605  0.5437703589754698  1.0000
  N   N2        1.0  0.5044855535655806  0.9499444583078676  0.5126904157674917  1.0000
  H   H5        1.0  0.15742781198996933  0.4908379198479254  0.5066140648156626  1.0000
  H   H6        1.0  0.538552672098348  0.6106144823220521  0.5234850431985346  1.0000
  H   H7        1.0  0.1558522283241236  0.025037361811742705  0.4746579175450603  1.0000
  N   N3        1.0  0.5265345123435591  0.7487238630665659  0.5235442537868386  1.0000
  H   H8        1.0  0.04086457573980189  0.3303641537358841  0.5174394210727382  1.0000
  H   H9        1.0  0.12581399530773008  0.3423452879949926  0.5414761949712811  1.0000
  H   H10       1.0  0.15657918300809304  0.3844800672494856  0.5434501865097123  1.0000
  H   H11       1.0  0.07618659518790527  0.016386799208494205  0.483016834992036  1.0000
  H   H12       1.0  0.09624945008670929  0.44454501902067267  0.5168650804260405  1.0000
  H   H13       1.0  0.1673941090174741  0.4034253238885092  0.47469914415754466  1.0000
  H   H14       1.0  0.16516052662764064  0.473444521894599  0.576084507255798  1.0000
  H   H15       1.0  0.20468327145615606  0.47877104666463655  0.5816823167735934  1.0000
  H   H16       1.0  0.20702363985089775  0.40843197610757326  0.4809913837839093  1.0000
  H   H17       1.0  0.1344747147431687  0.035959844146937876  0.5487270650033151  1.0000
  H   H18       1.0  0.13178036426973141  0.08472869570177788  0.5364556111513467  1.0000
  H   H19       1.0  0.09529240408260377  0.06741404671666189  0.39104568356342345  1.0000
  H   H20       1.0  0.0972243709410206  0.01866617911992903  0.404866205984104  1.0000
  H   H21       1.0  0.10826719569813854  0.204946902401403  0.41700464263052295  1.0000
  H   H22       1.0  0.10937378060249973  0.11104633315847733  0.5392334667750347  1.0000
  H   H23       1.0  0.09939376729619157  0.14969390950020192  0.5832081767048893  1.0000
  H   H24       1.0  0.550527655042915  0.9283062389023585  0.5134097794543406  1.0000
  H   H25       1.0  0.23318375674263095  0.4148722521497391  0.4848551014465308  1.0000
  H   H26       1.0  0.500722958718383  0.7777398380797049  0.5750456232152824  1.0000
  H   H27       1.0  0.26502573899354165  0.3985588726087651  0.4568085918334146  1.0000
  H   H28       1.0  0.31046593251245536  0.46676169578951343  0.5649342349574331  1.0000
  H   H29       1.0  0.2535376236618668  0.4673312772307936  0.5673363074279787  1.0000
  H   H30       1.0  0.32210865066270516  0.39833368338707287  0.4546042601238397  1.0000
  H   H31       1.0  0.11554231725918673  0.1351252567939339  0.4101663843717894  1.0000
  H   H32       1.0  0.08970931667570871  0.218815456988364  0.5885762203641443  1.0000
  H   H33       1.0  0.10172793524431907  0.24454152529754283  0.4627446314549684  1.0000
  H   H34       1.0  0.11266123755480555  0.27941155470273993  0.47460254318545564  1.0000
  H   H35       1.0  0.11054606615184487  0.32851691592224647  0.4672586792951135  1.0000
  H   H36       1.0  0.07137981081783891  0.410913798046433  0.5100066336513688  1.0000
  H   H37       1.0  0.05871447040307919  0.3224814378298274  0.5825485051413386  1.0000
  H   H38       1.0  0.6179508382494941  0.9731675228368108  0.5540257646994887  1.0000
  H   H39       1.0  0.06101696681574413  0.2735766531810184  0.5907216446531071  1.0000
  H   H40       1.0  0.3427359758151985  0.4499778477154451  0.5373155739038283  1.0000
  N   N4        1.0  0.060489908306523454  0.4534755966965307  0.5036773876095545  1.0000
  N   N5        1.0  0.1080739270923853  0.46091618880277907  0.5135144894982646  1.0000
  N   N6        1.0  0.05955023617516999  0.39445450019281353  0.5107223426938642  1.0000
  N   N7        1.0  0.10724377602825544  0.402021436747254  0.5168475693915617  1.0000
  N   N8        1.0  0.2307540782241392  0.4478204236762238  0.5365132720614517  1.0000
  N   N9        1.0  0.11083413114236355  0.10638009519377789  0.4558007403658871  1.0000
  N   N10       1.0  0.08820684012825568  0.24577239844771911  0.5396506293745815  1.0000
  O   O1        1.0  0.34449619793169456  0.4181557862969453  0.4860811765219623  1.0000
  O   O2        1.0  0.1149246149333152  0.15436049378706984  0.4023241594996022  1.0000
  O   O3        1.0  0.09177575585606629  0.20001240156990696  0.5973109868782155  1.0000
  O   O4        1.0  0.2691453404538203  0.471199932757286  0.5731004352172748  1.0000
  O   O5        1.0  0.306534822878464  0.39436784587022794  0.44873892469103605  1.0000
  C   C56       1.0  0.0949914942161074  0.9800951347186053  0.49143285328940145  1.0000
  C   C57       1.0  0.11575169739385464  0.9941780700227572  0.48795837494752897  1.0000
  C   C58       1.0  0.1727076516386751  0.9893688868553948  0.4923898140174459  1.0000
  C   C59       1.0  0.15419685496542104  0.8701128292194027  0.5388901929656085  1.0000
  C   C60       1.0  0.05759051062646235  0.8744951049585681  0.5255536248130585  1.0000
  C   C61       1.0  0.17537236428824196  0.9394976543046445  0.5138872717962429  1.0000
  C   C62       1.0  0.44691647666053197  0.9191999861867672  0.5157165184183338  1.0000
  C   C63       1.0  0.08655328264704727  0.5834234187348137  0.4857592252443516  1.0000
  C   C64       1.0  0.07610265177669064  0.9945067763206171  0.488213837594702  1.0000
  C   C65       1.0  0.1362769501193807  0.9851540912003621  0.49331185937684136  1.0000
  C   C66       1.0  0.41290548586525505  0.9375525867650981  0.4996247870122291  1.0000
  C   C67       1.0  0.058563359156864184  0.976028548439703  0.4939077010075834  1.0000
  C   C68       1.0  0.06672029727229369  0.9502922620450027  0.5004909954097939  1.0000
  C   C69       1.0  0.1353000622405695  0.8839678412039562  0.5297324535469924  1.0000
  C   C70       1.0  0.05475704790274592  0.9249176218194891  0.5108948014876785  1.0000
  C   C71       1.0  0.06630282394700358  0.9023224255125892  0.5207436668257046  1.0000
  C   C72       1.0  0.12435731919122393  0.5026497018155401  0.5034716852929039  1.0000
  C   C73       1.0  0.16394834458008187  0.962149181800948  0.5049314893735847  1.0000
  C   C74       1.0  0.1717002268734728  0.8886962583058182  0.5338826638833715  1.0000
  C   C75       1.0  0.09401032678032797  0.8790893192026032  0.529132856924911  1.0000
  C   C76       1.0  0.07478592882181911  0.8600842049629841  0.5307309491000778  1.0000
  C   C77       1.0  0.1635120756934031  0.9139209208946504  0.5213447017785929  1.0000
  C   C78       1.0  0.11451889015287776  0.869905295875172  0.5333154995559907  1.0000
  C   C79       1.0  0.2328294264013002  0.969634651006063  0.5351189357164274  1.0000
  C   C80       1.0  0.19892446927499843  0.9425337981927164  0.5155948825477066  1.0000
  C   C81       1.0  0.21058899050570726  0.9665871256033965  0.5336389854473272  1.0000
  C   C82       1.0  0.21095570101987537  0.921597385594585  0.49932546163866415  1.0000
  C   C83       1.0  0.24487482769379554  0.9485907721401214  0.5193239393209598  1.0000
  C   C84       1.0  0.23317157846797198  0.9244518588243824  0.5012254443460862  1.0000
  C   C85       1.0  0.08419568501019184  0.5263039132346676  0.4961533389175082  1.0000
  C   C86       1.0  0.0721959131646118  0.5383218867069851  0.4570930265794286  1.0000
  C   C87       1.0  0.07358976131883396  0.5661343429042834  0.45141691201852074  1.0000
  C   C88       1.0  0.09834948890252822  0.5712497032905701  0.5254526562273215  1.0000
  C   C89       1.0  0.09734767145074077  0.5434769358313224  0.5300592671449894  1.0000
  C   C90       1.0  0.10474137495173831  0.712134352141665  0.5212946731492782  1.0000
  C   C91       1.0  0.09459011092262229  0.6254457992294601  0.5192833485996229  1.0000
  C   C92       1.0  0.41280764950414783  0.8932962542983742  0.538347254022392  1.0000
  C   C93       1.0  0.09797070187617993  0.6547373351634127  0.5184928808086614  1.0000
  C   C94       1.0  0.10078153083478657  0.6981745264206731  0.4727769559393081  1.0000
  C   C95       1.0  0.09716903649604196  0.6701329744409723  0.4710256168668963  1.0000
  C   C96       1.0  0.1054530498320565  0.6967351558573307  0.5687693036881761  1.0000
  C   C97       1.0  0.10240640782444814  0.6686750494938031  0.566824856630698  1.0000
  C   C98       1.0  0.435037928333636  0.8959150290002581  0.5365642388289704  1.0000
  C   C99       1.0  0.30022232096095247  0.9320091015059121  0.5172078957203053  1.0000
  C   C100      1.0  0.2769799341153509  0.9313029053286499  0.5174779768330543  1.0000
  C   C101      1.0  0.31422993519950265  0.9563456118150125  0.5158695442239871  1.0000
  C   C102      1.0  0.3457820378959668  0.9312787706229543  0.5168898517637416  1.0000
  C   C103      1.0  0.33642670893903526  0.9557321140502658  0.5152497836140574  1.0000
  C   C104      1.0  0.3317668939428788  0.9069368917479301  0.518540718145436  1.0000
  C   C105      1.0  0.30958481698331725  0.9075270892558543  0.5181921032036544  1.0000
  C   C106      1.0  0.10748903558750672  0.7414852004529162  0.5210260152181283  1.0000
  C   C107      1.0  0.43511231708931847  0.9399074285842604  0.49716373909870154  1.0000
  C   C108      1.0  0.11017265482040088  0.7834135989446052  0.5567057858031941  1.0000
  C   C109      1.0  0.11395111510747785  0.840265481099506  0.5426923166286832  1.0000
  C   C110      1.0  0.10062342416831604  0.8001814829320237  0.5929690451073818  1.0000
  C   C111      1.0  0.10207363842199903  0.8278609188628063  0.5852738258529013  1.0000
  C   C112      1.0  0.12448566120163952  0.823777011083598  0.5082070539321301  1.0000
  C   C113      1.0  0.12238288351767462  0.7959680325171528  0.5144442733933368  1.0000
  C   C114      1.0  0.3690450180567284  0.9318728847149651  0.5166562433936435  1.0000
  C   C115      1.0  0.4009969354339397  0.914145336314364  0.5203677358245122  1.0000
  H   H41       1.0  0.45862055481291325  0.9771157317251327  0.5309545144713718  1.0000
  H   H42       1.0  0.18978172819891106  0.9967832972495526  0.48841758840415705  1.0000
  H   H43       1.0  0.4436608712063383  0.8794901433079221  0.5525581828352238  1.0000
  H   H44       1.0  0.1267522697904295  0.524521983520894  0.4967557856130718  1.0000
  H   H45       1.0  0.4551031106286039  0.8640359593242098  0.49285493332813424  1.0000
  H   H46       1.0  0.07440669963164434  0.8380938872927194  0.5344391244517078  1.0000
  H   H47       1.0  0.1540530189760027  0.8486439125439825  0.5488569770078435  1.0000
  H   H48       1.0  0.18863606045292353  0.8854090732485885  0.5389934273473279  1.0000
  H   H49       1.0  0.04127918070047105  0.5136001590632117  0.4898252747416027  1.0000
  H   H50       1.0  0.13540123149420102  0.934529691499997  0.5118078485796197  1.0000
  H   H51       1.0  0.20249616523834663  0.9026468738737473  0.4838071130113345  1.0000
  H   H52       1.0  0.2018097714840877  0.9832762987004443  0.547724950807826  1.0000
  H   H53       1.0  0.24130940379129348  0.9886943807207036  0.5500383102150247  1.0000
  H   H54       1.0  0.24205162698317825  0.9076842273327598  0.48779062031389075  1.0000
  H   H55       1.0  0.10671223235814126  0.5346515550709527  0.56164535431002  1.0000
  H   H56       1.0  0.10872971100426748  0.584226927596366  0.552803007001125  1.0000
  H   H57       1.0  0.0641771889811639  0.57489651324008  0.4198841524152261  1.0000
  H   H58       1.0  0.06204666644682805  0.5254175630476842  0.4292340185854808  1.0000
  H   H59       1.0  0.10010227200145279  0.7098065784441833  0.43548289479332986  1.0000
  H   H60       1.0  0.09793749108714682  0.6158196185424977  0.5584633391303867  1.0000
  H   H61       1.0  0.10308596833509069  0.6570435055916997  0.6041170044107037  1.0000
  H   H62       1.0  0.44371874440779363  0.9582802191889644  0.4795703581343568  1.0000
  H   H63       1.0  0.26785924375200765  0.910710840589401  0.515053532413037  1.0000
  H   H64       1.0  0.4041660362378924  0.8748066563540173  0.5553259002493527  1.0000
  H   H65       1.0  0.2990145321923769  0.8883820126847003  0.5192992821722793  1.0000
  H   H66       1.0  0.346986172233723  0.9748839171149529  0.5140160759201801  1.0000
  H   H67       1.0  0.29032308760878645  0.9772802579033466  0.5160606812476718  1.0000
  H   H68       1.0  0.3556823176228028  0.8860484772391973  0.5207779038485689  1.0000
  H   H69       1.0  0.09049073285567638  0.6380513780990752  0.4296409178695505  1.0000
  H   H70       1.0  0.11040427824820767  0.7288027102132586  0.6109913831345761  1.0000
  H   H71       1.0  0.10864255243302616  0.751175590724791  0.4805975271439032  1.0000
  H   H72       1.0  0.13043087072793041  0.7834073984146256  0.48609517334779306  1.0000
  H   H73       1.0  0.1339329046836212  0.8329615129355665  0.4744094773790269  1.0000
  H   H74       1.0  0.09479091454258562  0.9297061221850933  0.5109458496601689  1.0000
  H   H75       1.0  0.0939668131506494  0.8404118698314481  0.6135166528757179  1.0000
  H   H76       1.0  0.4041686202959711  0.9541035096379636  0.48448535044942204  1.0000
  H   H77       1.0  0.09107388022426882  0.7910435531212334  0.6266086318824883  1.0000
  H   H78       1.0  0.37823790691709563  0.9522733616238671  0.511374869485307  1.0000
  N   N11       1.0  0.08837563787328039  0.9536527007387944  0.4989817474844187  1.0000
  N   N12       1.0  0.14228564191519447  0.9605589275378059  0.50469957393715  1.0000
  N   N13       1.0  0.087935355002605  0.904120064926091  0.5227952377881757  1.0000
  N   N14       1.0  0.1418443174164587  0.9101754755651682  0.5196039720163476  1.0000
  N   N15       1.0  0.2667042784883363  0.9526808233855232  0.5209447045793417  1.0000
  N   N16       1.0  0.08787740878613914  0.610610744599002  0.4784984363133475  1.0000
  N   N17       1.0  0.10759453715534409  0.756197740414386  0.5640288021155339  1.0000
  N   N18       1.0  0.37916536153698155  0.9105141102245333  0.5227113144771318  1.0000
  O   O6        1.0  0.09283290822259445  0.6574032385441786  0.4209375622908025  1.0000
  O   O7        1.0  0.10942468531981672  0.7093929778572076  0.6190714111667436  1.0000
  O   O8        1.0  0.306028154213052  0.9817637744908772  0.5148294518472508  1.0000
  O   O9        1.0  0.33995609508771496  0.8815187047805912  0.5202319826583578  1.0000
  H   H79       1.0  0.9885076239016197  0.9493312122398172  0.4552865360768202  1.0000
  H   H80       1.0  0.5783965311309625  0.6428170010842778  0.4443318903186331  1.0000
  H   H81       1.0  0.04057327163445268  0.8665363633059792  0.5237381180604536  1.0000
  C   C116      1.0  0.019411735679253805  0.9390002104629812  0.48065762777137955  1.0000
  N   N19       1.0  0.9641727062295373  0.9132416611014292  0.5134702149313859  1.0000
  H   H82       1.0  0.5670844855789355  0.8405582009808182  0.5382082679402383  1.0000
  C   C117      1.0  0.004411189810294536  0.4174443148035045  0.4986634650872315  1.0000
  C   C118      1.0  0.5372281239670957  0.07747172332487955  0.5026139182584727  1.0000
  H   H83       1.0  0.9320674939153195  0.9122827366726044  0.522283937865285  1.0000
  H   H84       1.0  0.5132231397186356  0.7180670024206165  0.5528569407426603  1.0000
  C   C119      1.0  0.9698761004872766  0.4314557436922489  0.5251358991748755  1.0000
  N   N20       1.0  0.5579955424748638  0.9544198334968392  0.5127954189863327  1.0000
  N   N21       1.0  0.5029285801645945  0.8988531558828815  0.5133196959160662  1.0000
  C   C120      1.0  0.7459214414082243  0.8976274650703883  0.4795194987583998  1.0000
  N   N22       1.0  0.5563722745580556  0.9033292454962063  0.514598588379356  1.0000
  O   O10       1.0  0.5648987060502099  0.6127143357820025  0.4742825308825967  1.0000
  C   C121      1.0  0.5721817165996553  0.9974805098035122  0.49664549519583023  1.0000
  H   H85       1.0  0.4881318744780151  0.8337236093360135  0.4918838517972583  1.0000
  C   C122      1.0  0.7237140674052028  0.8981214510126401  0.48119895291005654  1.0000
  O   O11       1.0  0.7542538427596595  0.8755464992151896  0.4529662519741774  1.0000
  O   O12       1.0  0.5119307005493718  0.698374088919813  0.5582590277980258  1.0000
  H   H86       1.0  0.602206616736702  0.876749807212402  0.5372190681596283  1.0000
  C   C123      1.0  0.7512632485205459  0.9404591880853912  0.5236048748304866  1.0000
  C   C124      1.0  0.9855042900727804  0.9154309489100905  0.5114058439690993  1.0000
  H   H87       1.0  0.68208212849633  0.9024139508064466  0.4853577666454592  1.0000
  H   H88       1.0  0.02833927624690502  0.8887746445480922  0.568574161695849  1.0000
  C   C125      1.0  0.5124163568734896  0.7895117784156295  0.5488995830513957  1.0000
  C   C126      1.0  0.5418561560708607  0.7920440166127423  0.4864139257931074  1.0000
  C   C127      1.0  0.512640427253343  0.8173442176070586  0.5468123535878715  1.0000
  C   C128      1.0  0.5336175367614149  0.020055816170416695  0.5087187377433259  1.0000
  C   C129      1.0  0.5198943530885629  0.033344888287990426  0.47586822030390363  1.0000
  C   C130      1.0  0.5216149155160791  0.06127314006918839  0.47288627130781735  1.0000
  C   C131      1.0  0.5506691873728097  0.06401585546435606  0.5365068816457331  1.0000
  C   C132      1.0  0.5488977310874729  0.03614673771811483  0.5393519153867927  1.0000
  C   C133      1.0  0.5678131343145558  0.20515559929900926  0.5151625731764502  1.0000
  C   C134      1.0  0.5541901828083935  0.11889185596192697  0.5221003209018832  1.0000
  C   C135      1.0  0.9710792899425682  0.39471983973365293  0.46300987682008576  1.0000
  C   C136      1.0  0.5582431206645402  0.14812340897443557  0.5192784532629813  1.0000
  C   C137      1.0  0.5504046088542939  0.19209806480912256  0.4864063402206933  1.0000
  C   C138      1.0  0.5455637634459137  0.16417947911628847  0.48813340163027064  1.0000
  C   C139      1.0  0.5804762900288346  0.18920365238453893  0.5462710071962157  1.0000
  C   C140      1.0  0.5756471929844144  0.16124079738460748  0.547995343721624  1.0000
  C   C141      1.0  0.9933173430244807  0.39753692745045693  0.46626647663373405  1.0000
  C   C142      1.0  0.8570285684418306  0.42090003540332005  0.5169323428932723  1.0000
  C   C143      1.0  0.8333474803248818  0.41999606165615855  0.5170857201793219  1.0000
  C   C144      1.0  0.8700295152826115  0.4393954945640888  0.5491501849145667  1.0000
  C   C145      1.0  0.9025611508922592  0.4220493269432035  0.5155324440240701  1.0000
  C   C146      1.0  0.8923481272257112  0.4398087586858651  0.5481319675904461  1.0000
  C   C147      1.0  0.8894726911377844  0.40350540853412076  0.4832928154098029  1.0000
  C   C148      1.0  0.8671851905877543  0.4031326627469606  0.4842994506472537  1.0000
  C   C149      1.0  0.5725749281586143  0.23479877131687565  0.5123817559111642  1.0000
  C   C150      1.0  0.9920863819838672  0.4343481362488331  0.5279735206586682  1.0000
  C   C151      1.0  0.5318274440219131  0.6624188454994886  0.527299606665982  1.0000
  C   C152      1.0  0.7599501750579762  0.9180189122825688  0.5042069516293218  1.0000
  C   C153      1.0  0.01960042999213618  0.9018522777199581  0.5428191385764437  1.0000
  C   C154      1.0  0.7289322566481877  0.9418761375260365  0.5240106415750626  1.0000
  C   C155      1.0  0.5598585027537284  0.6986180064578202  0.46936916228017034  1.0000
  C   C156      1.0  0.5290642277107008  0.6897766251001943  0.5278712732121453  1.0000
  C   C157      1.0  0.9258821286163486  0.4234152507938941  0.5161650348618156  1.0000
  C   C158      1.0  0.9586465742317175  0.41154718790774525  0.492454767694042  1.0000
  H   H89       1.0  0.010499795052648642  0.47141452448075294  0.4892859582717663  1.0000
  H   H90       1.0  0.6060321372030862  0.9888198183461532  0.49296422380139093  1.0000
  H   H91       1.0  0.002474325720921433  0.38431098580285883  0.44189000167656023  1.0000
  H   H92       1.0  0.5730745675477539  0.019182538459443624  0.48809867030338194  1.0000
  H   H93       1.0  0.010244836330470353  0.3641967726008013  0.5082800258446031  1.0000
  O   O13       1.0  0.5796696500856681  0.6624707565091853  0.43869962920640443  1.0000
  C   C159      1.0  0.5412831559473377  0.7373194755375583  0.4978909401445798  1.0000
  C   C160      1.0  0.5271498170764097  0.7760106801684273  0.5191223043704125  1.0000
  H   H94       1.0  0.49378879306504647  0.013213906011131735  0.5299258207645934  1.0000
  H   H95       1.0  0.5534359275883172  0.7820615955628938  0.46202141300381555  1.0000
  C   C161      1.0  0.5275695787381852  0.833221987411791  0.5150133783718693  1.0000
  H   H96       1.0  0.04164225046121528  0.9799209673896054  0.4944993847957595  1.0000
  C   C162      1.0  0.9458416907411831  0.9046716363409757  0.49933982559266926  1.0000
  C   C163      1.0  0.5420668129759435  0.8198108165401685  0.48457259608957615  1.0000
  H   H97       1.0  0.5595162476583511  0.026353159134828063  0.5666806905700532  1.0000
  H   H98       1.0  0.5628869421326161  0.07612987609548233  0.5608844660122047  1.0000
  H   H99       1.0  0.5108486356138378  0.07100719510422049  0.44589620552865267  1.0000
  H   H100      1.0  0.5079326518329479  0.021353264350070903  0.4507614150067453  1.0000
  H   H101      1.0  0.5404152749500801  0.20426795023738206  0.46194525752314464  1.0000
  H   H102      1.0  0.5656551822914715  0.1086730262324695  0.5476082682688966  1.0000
  H   H103      1.0  0.5856854270160906  0.14907620085483234  0.5723032622755713  1.0000
  H   H104      1.0  0.0002419596892568876  0.4497642940254041  0.5547613853131659  1.0000
  H   H105      1.0  0.8248216993329602  0.4040991237718458  0.48912896940547135  1.0000
  H   H106      1.0  0.9629423638966824  0.37906723145493704  0.4367230542706943  1.0000
  H   H107      1.0  0.8572589448819691  0.38860133516505935  0.4590094662609598  1.0000
  H   H108      1.0  0.9022571169936799  0.45434848672450767  0.5734219032009872  1.0000
  H   H109      1.0  0.8451054211566817  0.4536388731176808  0.5768226519925044  1.0000
  H   H110      1.0  0.914241527465716  0.38893982199485577  0.45526870867221436  1.0000
  H   H111      1.0  0.5276238701035515  0.13281874547107123  0.4650580970446501  1.0000
  H   H112      1.0  0.5983988084076811  0.2206813031636584  0.5685586115939849  1.0000
  H   H113      1.0  0.561085558118449  0.24521273416936154  0.48569565917267865  1.0000
  C   C164      1.0  0.5626145394310691  0.6712191043827803  0.46880287884952954  1.0000
  C   C165      1.0  0.5485098398195567  0.6525791922564184  0.4980184923813358  1.0000
  H   H114      1.0  0.5103592287333426  0.9249891816625029  0.5129342840759523  1.0000
  C   C166      1.0  0.6915624385873794  0.9207308241978494  0.5028795926968714  1.0000
  H   H115      1.0  0.9605888795166847  0.4448351087253947  0.5490220250234934  1.0000
  C   C167      1.0  0.7146172529721626  0.9204206844659403  0.5031420412456983  1.0000
  H   H116      1.0  0.9342979834011843  0.43910588412464885  0.5432608206085825  1.0000
  H   H117      1.0  0.5536309589002932  0.8316365983959497  0.45814814830893125  1.0000
  H   H118      1.0  0.553676372420313  0.7497890646190996  0.473396002531538  1.0000
  O   O14       1.0  0.721076023616  0.9644383225982004  0.5484286742087724  1.0000
  H   H119      1.0  0.5012637951408533  0.8272487213789004  0.571791577964391  1.0000
  O   O15       1.0  0.822833794046677  0.4344031914553475  0.5437832181747538  1.0000
  N   N23       1.0  0.53862141121765  0.10475103186829338  0.4968189307824338  1.0000
  O   O16       1.0  0.5872578356871279  0.24823032452988578  0.535537311015251  1.0000
  N   N24       1.0  0.9368681725410446  0.4077901449901835  0.4877472470121396  1.0000
  O   O17       1.0  0.5278067360226034  0.15231051409063143  0.45808809539362483  1.0000
  O   O18       1.0  0.5981758892295611  0.2012545547862633  0.5759496573137804  1.0000
  O   O19       1.0  0.860668392189555  0.45768010159146466  0.5827967591261483  1.0000
  O   O20       1.0  0.8986380776485663  0.38501567090413735  0.4494463725424905  1.0000
  C   C168      1.0  0.5116005232550189  0.976457308340248  0.515795029637213  1.0000
  C   C169      1.0  0.5324806931814426  0.9901214099549723  0.5103984661278599  1.0000
  C   C170      1.0  0.5889292342844429  0.9821727096581295  0.49917019312431876  1.0000
  C   C171      1.0  0.5676929924795223  0.8623037907781187  0.5304070294006682  1.0000
  C   C172      1.0  0.4721295763184045  0.8708542978274458  0.4997988140245916  1.0000
  C   C173      1.0  0.590417921258321  0.9316858661863987  0.5151057289085241  1.0000
  C   C174      1.0  0.031496490842477964  0.9219764982282889  0.5113548663365428  1.0000
  H   H120      1.0  0.5709829714309973  0.7129109801791432  0.446486765093215  1.0000
  C   C175      1.0  0.49316232637452967  0.9912983267930368  0.5243014364585448  1.0000
  C   C176      1.0  0.5526144671752987  0.9797446293986506  0.5063936303185798  1.0000
  C   C177      1.0  0.9973353912792517  0.9361040097365773  0.4804479731975827  1.0000
  C   C178      1.0  0.47533336416221167  0.9730438701674644  0.5248609241205656  1.0000
  C   C179      1.0  0.4828560530930591  0.9469948827482265  0.5168440333513415  1.0000
  C   C180      1.0  0.5492853589723727  0.8769049366000565  0.5197644058139292  1.0000
  C   C181      1.0  0.4704510727631425  0.9215586419989623  0.513826958221972  1.0000
  C   C182      1.0  0.4813677728778988  0.898183340066512  0.5094709719621368  1.0000
  H   H121      1.0  0.7697128910060435  0.8801152314886025  0.4540929641051311  1.0000
  C   C183      1.0  0.5795778526436537  0.9550218466844675  0.5097380785892408  1.0000
  C   C184      1.0  0.5855182758697361  0.8805697091002381  0.529868156738134  1.0000
  C   C185      1.0  0.508365364534169  0.8734472250010855  0.5086728312857217  1.0000
  C   C186      1.0  0.48889217275557767  0.8555345771561125  0.4991080990552459  1.0000
  C   C187      1.0  0.5779821703687166  0.9063628128872081  0.5193523885044716  1.0000
  C   C188      1.0  0.528419772831929  0.8631332432540011  0.5142334386613688  1.0000
  C   C189      1.0  0.6484399426463047  0.9584667583087106  0.5387871553185002  1.0000
  C   C190      1.0  0.6139208307795571  0.9337067004085053  0.5162335106406207  1.0000
  C   C191      1.0  0.6262259733739916  0.9566109436387977  0.5372737873676922  1.0000
  C   C192      1.0  0.625212554403397  0.9127793012484318  0.49647957040484736  1.0000
  C   C193      1.0  0.6598216396623319  0.9375586081463375  0.5189699838945372  1.0000
  C   C194      1.0  0.647402132324981  0.914640726828327  0.4976205625583432  1.0000
  H   H122      1.0  0.7052956689828078  0.9604357121328121  0.5465863335565777  1.0000
  H   H123      1.0  0.7616410439877357  0.9569420515571758  0.5433190131800818  1.0000
  H   H124      1.0  0.7131129637606446  0.8818697078304222  0.4617911043683156  1.0000
  H   H125      1.0  0.5207364181565591  0.6481244162268539  0.5502963454237233  1.0000
  H   H126      1.0  0.027989342283395446  0.9546546808933289  0.4551114378346138  1.0000
  C   C195      1.0  0.5431875032707566  0.7085159803419059  0.4986107996035772  1.0000
  C   C196      1.0  0.5510352747065765  0.6234477158513004  0.49820479952144126  1.0000
