# Supplementary material for: Fracture Behavior of a 2D Imine‐Based Polymer
Source: Adv Sci (Weinh). 2024 Sep 12;11(42):2407017. doi: 10.1002/advs.202407017 (PMC11558127; doi:10.1002/advs.202407017)
Supplement: Supplementary file 2 — Supporting Information [file ADVS-11-2407017-s004.zip › 100_strain_1.250_relaxed.cif]

data_image0
_chemical_formula_structural       C6NC3HC25HC5HC8HC8NH3NH33N7O5C60H38N8O4H3CNHC2H2CN2CNOCHCO2HC2H2C34H5OC2H2CHC2H17C2HCHCH3OHONONO4C7HC8HC12H5C2
_chemical_formula_sum              "C196 N24 H126 O20"
_cell_length_a       63.811988382533535
_cell_length_b       49.95463954986959
_cell_length_c       25.000223710000114
_cell_angle_alpha    90.0
_cell_angle_beta     90.0
_cell_angle_gamma    96.25488893801297

_space_group_name_H-M_alt    "P 1"
_space_group_IT_number       1

loop_
  _space_group_symop_operation_xyz
  'x, y, z'

loop_
  _atom_site_type_symbol
  _atom_site_label
  _atom_site_symmetry_multiplicity
  _atom_site_fract_x
  _atom_site_fract_y
  _atom_site_fract_z
  _atom_site_occupancy
  C   C1        1.0  0.06653609648408651  0.4801761741484724  0.5043716292394557  1.0000
  C   C2        1.0  0.0860719774593174  0.4962959056402089  0.5069484322712552  1.0000
  C   C3        1.0  0.1412472504265388  0.485381855603698  0.5136639853774253  1.0000
  C   C4        1.0  0.12577618853997033  0.36335543943991494  0.5272133658421716  1.0000
  C   C5        1.0  0.031313176485201794  0.36935924016652755  0.50554386658158  1.0000
  C   C6        1.0  0.14092956076752425  0.43472061797167766  0.5206785656962052  1.0000
  N   N1        1.0  0.6738298089191009  0.9408081265613388  0.5218633479412879  1.0000
  C   C7        1.0  0.11624399676749535  0.07988947909419875  0.47141552996600783  1.0000
  C   C8        1.0  0.04652169428217365  0.49167857996520276  0.49940215966152984  1.0000
  C   C9        1.0  0.10590610983949182  0.48644150537705383  0.512004858434834  1.0000
  H   H1        1.0  0.650216737211062  0.977172891397997  0.55491197896449  1.0000
  C   C10       1.0  0.03138103255454525  0.47053016397329456  0.49776734739734085  1.0000
  C   C11       1.0  0.042310904814790336  0.4464046431418075  0.5028977856885184  1.0000
  C   C12       1.0  0.10598731213770028  0.37473701567031875  0.5170720926089513  1.0000
  C   C13       1.0  0.031601850519376425  0.42014001577218624  0.5022332816446492  1.0000
  C   C14       1.0  0.04162945427988414  0.39629164241334525  0.5045098117984214  1.0000
  C   C15       1.0  0.15802872997717496  0.004148057924709919  0.4939688971368644  1.0000
  C   C16       1.0  0.13091172983141774  0.4585489083650007  0.5177663975475424  1.0000
  C   C17       1.0  0.14091428697337274  0.38449607729890284  0.5292104991073103  1.0000
  C   C18       1.0  0.06659294831526731  0.3683324690492442  0.5107626650599063  1.0000
  C   C19       1.0  0.046635763060856684  0.35220339106156273  0.5087033247171168  1.0000
  C   C20       1.0  0.13016881163233926  0.40849326068806513  0.5202027755657159  1.0000
  C   C21       1.0  0.08647752404722149  0.35852963022762807  0.5145697386682708  1.0000
  C   C22       1.0  0.19682069678382735  0.4605996464451041  0.5597757174219721  1.0000
  C   C23       1.0  0.16413206969921987  0.43773733555696664  0.5244014820285995  1.0000
  C   C24       1.0  0.17503808515213193  0.4578889481738121  0.5561517655795166  1.0000
  C   C25       1.0  0.17620639566862303  0.4204895855510051  0.4961112781135742  1.0000
  C   C26       1.0  0.20898989655208056  0.44336677778182676  0.5315013100214517  1.0000
  C   C27       1.0  0.19796271468793017  0.42324260573442085  0.49939549300593167  1.0000
  C   C28       1.0  0.11900528077227983  0.02408054725150207  0.4864218077114497  1.0000
  C   C29       1.0  0.10836173911077597  0.03347191970141749  0.4422905521592774  1.0000
  C   C30       1.0  0.1074579197269575  0.06074117777139919  0.43410317236245405  1.0000
  C   C31       1.0  0.12706193465804355  0.07043019763458265  0.5155320810126198  1.0000
  C   C32       1.0  0.1287180233775498  0.04317314061869727  0.5222310766003376  1.0000
  C   C33       1.0  0.10298711726739869  0.20510740015387172  0.5008143150564627  1.0000
  C   C34       1.0  0.11259814845947926  0.12122453340114184  0.5051619720868425  1.0000
  H   H2        1.0  0.6095193029618651  0.8946144210670777  0.4815478075901498  1.0000
  C   C35       1.0  0.11001716236802737  0.14978739567136576  0.5028517999292224  1.0000
  C   C36       1.0  0.10978573390561171  0.19224397568450943  0.4549290880174663  1.0000
  C   C37       1.0  0.11294027277344448  0.16511629390626328  0.4552480767438023  1.0000
  C   C38       1.0  0.09999512707045817  0.18975231104282142  0.5483928283113134  1.0000
  C   C39       1.0  0.10379734992082505  0.16284542983765588  0.5491378247568847  1.0000
  H   H3        1.0  0.9941343997152996  0.8823318321485  0.5645070359666792  1.0000
  C   C40       1.0  0.2639268490175184  0.4319195125867689  0.5112582947011218  1.0000
  C   C41       1.0  0.2410729919012406  0.4306763699176339  0.5101242012029064  1.0000
  C   C42       1.0  0.2768031729184579  0.4511819639537331  0.5417907346262587  1.0000
  C   C43       1.0  0.30855296600763693  0.43288857604564046  0.5105964555645723  1.0000
  C   C44       1.0  0.2986393514541224  0.4514601811227345  0.5411649814810985  1.0000
  C   C45       1.0  0.29576661220559364  0.4136498127262485  0.4801401928066304  1.0000
  C   C46       1.0  0.27389633377954015  0.4133355748033494  0.4807784516602435  1.0000
  C   C47       1.0  0.09945782292578173  0.2333183651120815  0.49779869461921966  1.0000
  H   H4        1.0  0.6483537433256681  0.8979161473442495  0.48365919377330824  1.0000
  C   C48       1.0  0.08901008480375243  0.2726242556220778  0.5274692367343748  1.0000
  C   C49       1.0  0.0868368753784286  0.3290354326132518  0.5180126870022452  1.0000
  C   C50       1.0  0.07423480573924453  0.2856386044564316  0.5568972692132648  1.0000
  C   C51       1.0  0.07298940511140085  0.3130285366507171  0.5516180532053722  1.0000
  C   C52       1.0  0.10163975514460957  0.3161430775048464  0.4886957680415306  1.0000
  C   C53       1.0  0.1025652926513343  0.28867515388237247  0.4927622729286969  1.0000
  C   C54       1.0  0.33175367848079634  0.4337193975826541  0.5107296929655164  1.0000
  C   C55       1.0  0.002804116859194572  0.8984251043435797  0.5406119946215109  1.0000
  N   N2        1.0  0.5001311986805992  0.9500532986947199  0.5129354919161623  1.0000
  H   H5        1.0  0.1583538183082804  0.4908522457795833  0.5123980099487049  1.0000
  H   H6        1.0  0.5363680941194193  0.6125786346962423  0.5242541448661336  1.0000
  H   H7        1.0  0.15833875129397867  0.025790405281856058  0.4860265639845278  1.0000
  N   N3        1.0  0.5225533522320954  0.749475870064663  0.5210225242013373  1.0000
  H   H8        1.0  0.044298824292794206  0.3301371931005421  0.5097691138317862  1.0000
  H   H9        1.0  0.12763410526375413  0.34199278041086306  0.5335234381267597  1.0000
  H   H10       1.0  0.1577547406353535  0.38406811619037  0.5376333208624847  1.0000
  H   H11       1.0  0.08031783855026343  0.01678770389300977  0.4935421192901343  1.0000
  H   H12       1.0  0.09844774879004525  0.4441519645933467  0.5176402591269708  1.0000
  H   H13       1.0  0.16820000529861906  0.4048812490486481  0.46980271380968935  1.0000
  H   H14       1.0  0.1660808118143912  0.471406884155681  0.579738299207769  1.0000
  H   H15       1.0  0.2048058038475138  0.47644368638356305  0.5855614118544953  1.0000
  H   H16       1.0  0.20704488438625607  0.4095762459447404  0.4763308292439275  1.0000
  H   H17       1.0  0.13714044261548983  0.03637879741933856  0.5573505986932136  1.0000
  H   H18       1.0  0.13446597840641655  0.08498669479623475  0.5448485661397854  1.0000
  H   H19       1.0  0.09893253144357014  0.06748573890091637  0.39915926303914906  1.0000
  H   H20       1.0  0.10082178957770155  0.01887759369296858  0.41323433974441276  1.0000
  H   H21       1.0  0.11217140401566358  0.20380470974884923  0.41752533283386234  1.0000
  H   H22       1.0  0.11194064246065383  0.11205348320252728  0.5460381106777097  1.0000
  H   H23       1.0  0.1013819821090908  0.15127013764271038  0.5865201235470863  1.0000
  H   H24       1.0  0.5452945417617598  0.9284292725454996  0.5139875925429972  1.0000
  H   H25       1.0  0.23281256951089327  0.41443979438392925  0.4843134954917244  1.0000
  H   H26       1.0  0.49702351800358124  0.7776386923887341  0.5733529654879331  1.0000
  H   H27       1.0  0.2641465197867137  0.39821216722366964  0.4568812427847602  1.0000
  H   H28       1.0  0.3083935099655332  0.4665737137892707  0.5650925995514923  1.0000
  H   H29       1.0  0.25257565379816505  0.4665202321181185  0.5677621466569844  1.0000
  H   H30       1.0  0.320160170527037  0.39870928778087766  0.4543819376394165  1.0000
  H   H31       1.0  0.11973592336608765  0.13429730117166588  0.4162135444045891  1.0000
  H   H32       1.0  0.0911429345879058  0.2199205188326952  0.5859086896731023  1.0000
  H   H33       1.0  0.10498826394471217  0.24402987699380027  0.4601670785927091  1.0000
  H   H34       1.0  0.11430925876482985  0.2790907694419151  0.4691663451065231  1.0000
  H   H35       1.0  0.11246626061017824  0.3280589072026752  0.46119897565837265  1.0000
  H   H36       1.0  0.0740425684192343  0.41071518282098823  0.5084290413463506  1.0000
  H   H37       1.0  0.06142409520108571  0.32256631378666817  0.5758089388187001  1.0000
  H   H38       1.0  0.6115021348029697  0.9736379552937348  0.553392075563702  1.0000
  H   H39       1.0  0.06336905376722908  0.2737824224563161  0.5843511525582953  1.0000
  H   H40       1.0  0.3401591875863286  0.45025736861292137  0.537126594383098  1.0000
  N   N4        1.0  0.06330334285521907  0.4530773401223021  0.5065497025214557  1.0000
  N   N5        1.0  0.11001735341413565  0.4606051978489006  0.5162168851311504  1.0000
  N   N6        1.0  0.06249125385978497  0.3942217602351136  0.5078618586517198  1.0000
  N   N7        1.0  0.10928589985201921  0.401799461201178  0.513761857723568  1.0000
  N   N8        1.0  0.23032523930042384  0.4470165015868271  0.53662322056393  1.0000
  N   N9        1.0  0.11430458747948563  0.10640941008026765  0.46296915809978506  1.0000
  N   N10       1.0  0.09023838747489372  0.24589394639980028  0.5351840224956014  1.0000
  O   O1        1.0  0.3420113875087225  0.4186343422838347  0.4857393661445787  1.0000
  O   O2        1.0  0.11923888460403238  0.15335936818367407  0.40707313265093353  1.0000
  O   O3        1.0  0.09322956934063387  0.20138195925945393  0.5962014591799532  1.0000
  O   O4        1.0  0.26786832842055286  0.47050905995658127  0.5735211729352593  1.0000
  O   O5        1.0  0.3048998352330366  0.39453533617535885  0.44860626229792505  1.0000
  C   C56       1.0  0.09866427171253746  0.9803929388523507  0.49749531857020246  1.0000
  C   C57       1.0  0.11902901525191455  0.994530090765253  0.49527921620469156  1.0000
  C   C58       1.0  0.17484842511139148  0.9897652258415509  0.49921557298889274  1.0000
  C   C59       1.0  0.15654222318560243  0.869521091548283  0.5299801059677107  1.0000
  C   C60       1.0  0.061845785737553755  0.8742075218869942  0.5203864252851355  1.0000
  C   C61       1.0  0.17742007518710398  0.9394127713379649  0.5139744771462282  1.0000
  C   C62       1.0  0.44366738987498106  0.9194894024816619  0.5171130839342907  1.0000
  C   C63       1.0  0.08848394903091793  0.5827922345270767  0.49150662074084706  1.0000
  C   C64       1.0  0.08017952056025923  0.9948423787166023  0.4960734414321076  1.0000
  C   C65       1.0  0.13914009491578364  0.9854729730357042  0.4998512029689081  1.0000
  C   C66       1.0  0.41038625551319724  0.9376770984158973  0.4999011676240677  1.0000
  C   C67       1.0  0.06295652720693254  0.9762756197302308  0.499791350944211  1.0000
  C   C68       1.0  0.07090521199160424  0.9504476698109098  0.5032512818632563  1.0000
  C   C69       1.0  0.1380404286612091  0.8836347016578218  0.5233845368112526  1.0000
  C   C70       1.0  0.05912638529776354  0.9248527069906048  0.5105344269116862  1.0000
  C   C71       1.0  0.07038811433148356  0.9020617052849333  0.5177796509243149  1.0000
  C   C72       1.0  0.12590586305220572  0.5024909797894707  0.5101108850435113  1.0000
  C   C73       1.0  0.16624308753219694  0.962259346619302  0.5084369195019184  1.0000
  C   C74       1.0  0.17373199473057158  0.8881484797386784  0.5267340022812602  1.0000
  C   C75       1.0  0.09754882268628941  0.8787747167007021  0.5236388141309938  1.0000
  C   C76       1.0  0.07869879553446898  0.8597687992205327  0.5241226784783307  1.0000
  C   C77       1.0  0.16575059477284068  0.9136912138123618  0.5179429403183519  1.0000
  C   C78       1.0  0.11765448508189837  0.8695790249571748  0.5264441268530616  1.0000
  C   C79       1.0  0.23376921498412445  0.9689566780373994  0.5375603299384332  1.0000
  C   C80       1.0  0.20050959077644226  0.942423322592678  0.5156433144094502  1.0000
  C   C81       1.0  0.21196608226831656  0.9658610511398998  0.5362789690448635  1.0000
  C   C82       1.0  0.2123199851563443  0.922119716956565  0.49671186798597555  1.0000
  C   C83       1.0  0.24558156978686121  0.948509976042759  0.5191445034838343  1.0000
  C   C84       1.0  0.234101339821138  0.9249669281898979  0.498548342972345  1.0000
  C   C85       1.0  0.08636971030351359  0.5258592221236505  0.5025707520719166  1.0000
  C   C86       1.0  0.07454027207106081  0.5376479251572626  0.4634148249664032  1.0000
  C   C87       1.0  0.0757794311805513  0.5653492410962114  0.4574732550152551  1.0000
  C   C88       1.0  0.09999386719503904  0.5708613565465217  0.5315642819503839  1.0000
  C   C89       1.0  0.09911626166501482  0.5431766221861104  0.536494557163556  1.0000
  C   C90       1.0  0.1077342129401127  0.7116040171635347  0.5181544121511642  1.0000
  C   C91       1.0  0.09710578116139562  0.6251509830073623  0.5226347986780333  1.0000
  C   C92       1.0  0.41015586011890726  0.893913160624949  0.5402913736792962  1.0000
  C   C93       1.0  0.10063147930343179  0.6543332472485026  0.5197712765877762  1.0000
  C   C94       1.0  0.103351250251174  0.6967831194345178  0.4708667531981043  1.0000
  C   C95       1.0  0.09955630354702368  0.66881797430223  0.47129381420614236  1.0000
  C   C96       1.0  0.10874916305295966  0.6971196940694583  0.5666419256738869  1.0000
  C   C97       1.0  0.10554295235953311  0.6691209930204105  0.5668316792222358  1.0000
  C   C98       1.0  0.4319517046546469  0.8964907750059399  0.5387331884711712  1.0000
  C   C99       1.0  0.2998343260414084  0.932090087656998  0.515821798386101  1.0000
  C   C100      1.0  0.2770442705624293  0.9313421416607871  0.5162343916840775  1.0000
  C   C101      1.0  0.31357788334751563  0.9563756700002022  0.5144802425673711  1.0000
  C   C102      1.0  0.3444917466526327  0.9314326428181007  0.5159210605910401  1.0000
  C   C103      1.0  0.3353353207020954  0.9558007201193017  0.5140167576129664  1.0000
  C   C104      1.0  0.33073825927268585  0.9071403844578781  0.5174886742293102  1.0000
  C   C105      1.0  0.30899657074970743  0.9076927654143733  0.5168852551309779  1.0000
  C   C106      1.0  0.11046195750750362  0.7408669929178153  0.515772448232486  1.0000
  C   C107      1.0  0.43215803628770116  0.9399824021121347  0.49769442356084576  1.0000
  C   C108      1.0  0.11333725976169451  0.7832479430266984  0.549478288563218  1.0000
  C   C109      1.0  0.11698333321727691  0.8399128653424739  0.5347967369514325  1.0000
  C   C110      1.0  0.10439194306156328  0.80011041899998  0.5862063145091551  1.0000
  C   C111      1.0  0.10576935830270626  0.8276785585068517  0.5782125556326012  1.0000
  C   C112      1.0  0.12677380343082606  0.8233386663309705  0.4995056002938531  1.0000
  C   C113      1.0  0.12471355973926833  0.7956019582421492  0.5060550971943705  1.0000
  C   C114      1.0  0.3673041549550077  0.9320767362633839  0.5161637290704661  1.0000
  C   C115      1.0  0.3986308926129342  0.9145131408637984  0.521246939690872  1.0000
  H   H41       1.0  0.45527131485971295  0.9773753511209442  0.5303310553851447  1.0000
  H   H42       1.0  0.1915923124789459  0.997306272512963  0.4960814798516125  1.0000
  H   H43       1.0  0.4403452537172669  0.8802653039669562  0.5555113434828087  1.0000
  H   H44       1.0  0.12822194456034994  0.5244497038547017  0.505488604012801  1.0000
  H   H45       1.0  0.45148353830109916  0.8643290212901044  0.4961246499565871  1.0000
  H   H46       1.0  0.07835124711142258  0.8377836007390882  0.526079001226061  1.0000
  H   H47       1.0  0.1563505075378773  0.8478119045262871  0.5369367572257192  1.0000
  H   H48       1.0  0.1903351959582626  0.8846803173512008  0.530659934206842  1.0000
  H   H49       1.0  0.044434536421169527  0.5131693260933575  0.49733703419845693  1.0000
  H   H50       1.0  0.1382187446875423  0.9345313505288646  0.512107530561921  1.0000
  H   H51       1.0  0.2040487344412172  0.9036696248124879  0.4791695902461916  1.0000
  H   H52       1.0  0.20338056197639406  0.9820358755702476  0.5525206859824194  1.0000
  H   H53       1.0  0.24206968687834882  0.9875350133374007  0.554498462326187  1.0000
  H   H54       1.0  0.24279552562043966  0.9087199122815032  0.48292103529228275  1.0000
  H   H55       1.0  0.10829964773680167  0.534571276600374  0.5682808608533918  1.0000
  H   H56       1.0  0.11007600633389587  0.5839693618979527  0.5588798483458118  1.0000
  H   H57       1.0  0.06655949803826264  0.573899405081974  0.4257326015760836  1.0000
  H   H58       1.0  0.06469376064577732  0.5246255277165157  0.43557110568266694  1.0000
  H   H59       1.0  0.10244882080355937  0.707670694859806  0.4327933804811021  1.0000
  H   H60       1.0  0.10087845990324044  0.6161090697347033  0.5620172706090781  1.0000
  H   H61       1.0  0.10643531650891647  0.6582469957088574  0.6049213592336189  1.0000
  H   H62       1.0  0.4406564279195474  0.9581443512356158  0.47958742863573894  1.0000
  H   H63       1.0  0.26811604719398663  0.9107997552210018  0.5133802866804943  1.0000
  H   H64       1.0  0.4016409336913633  0.875637181826372  0.557887116608281  1.0000
  H   H65       1.0  0.298625477521334  0.8885858513815602  0.5179690556890829  1.0000
  H   H66       1.0  0.34568937447815407  0.9749221414119228  0.5128251941378417  1.0000
  H   H67       1.0  0.29015630283471294  0.9772093882078644  0.5145774786952629  1.0000
  H   H68       1.0  0.35416390374954976  0.8863520280284128  0.5202612157793768  1.0000
  H   H69       1.0  0.09233769576218655  0.6361329648753239  0.4324990020430235  1.0000
  H   H70       1.0  0.11408425432549052  0.7298405602744492  0.6064391277768546  1.0000
  H   H71       1.0  0.11114050772980402  0.7498476790500012  0.474719069359566  1.0000
  H   H72       1.0  0.132210638676923  0.7829760166452284  0.47714028104113615  1.0000
  H   H73       1.0  0.13563409503473728  0.8323712210973467  0.46493538548472185  1.0000
  H   H74       1.0  0.09839918968472736  0.9296437636967355  0.5108781354327664  1.0000
  H   H75       1.0  0.09817511673340362  0.8403011986407909  0.606924867617291  1.0000
  H   H76       1.0  0.4018939935698376  0.9540603544807317  0.4840000764955755  1.0000
  H   H77       1.0  0.09544540300538823  0.7910968146385423  0.6206275022210499  1.0000
  H   H78       1.0  0.3763101416403294  0.9524290071580102  0.510615343203255  1.0000
  N   N11       1.0  0.0921343403296652  0.953852727533544  0.5021047055242369  1.0000
  N   N12       1.0  0.145010778505754  0.9606680145792358  0.5083537360752209  1.0000
  N   N13       1.0  0.0915940601466986  0.903822894479475  0.5194817473025272  1.0000
  N   N14       1.0  0.1445064682745995  0.9100326878936776  0.5163389274230378  1.0000
  N   N15       1.0  0.2669823512455722  0.952598245138189  0.520648539125457  1.0000
  N   N16       1.0  0.08986841882119889  0.60982806603776  0.4831740870006258  1.0000
  N   N17       1.0  0.11099128914106514  0.7561876001413624  0.5579116500610665  1.0000
  N   N18       1.0  0.37722162570848855  0.9108643976361993  0.523117784350041  1.0000
  O   O6        1.0  0.0947619120356782  0.6552521089390491  0.4223221438505435  1.0000
  O   O7        1.0  0.11314052370389976  0.7106314472796572  0.6158725561609769  1.0000
  O   O8        1.0  0.3055452844480423  0.9817055373036095  0.5132531268791053  1.0000
  O   O9        1.0  0.33875505842284337  0.8818093287358442  0.5193692941467398  1.0000
  H   H79       1.0  0.9945968976383813  0.9513974261859486  0.457827894601538  1.0000
  H   H80       1.0  0.5749264614364594  0.6449883791842719  0.44403147523024566  1.0000
  H   H81       1.0  0.04515311332314553  0.8662894001768171  0.5184185877088971  1.0000
  C   C116      1.0  0.024699153467797386  0.9399723633801506  0.4818006015690823  1.0000
  N   N19       1.0  0.9703456737941557  0.9142995876129109  0.5125657804699115  1.0000
  H   H82       1.0  0.5612547146937362  0.8408457914434083  0.5384031422422129  1.0000
  C   C117      1.0  0.008349814051876514  0.41704430586535435  0.4988903524294721  1.0000
  C   C118      1.0  0.5331296885308651  0.07718419894570948  0.5018484628957999  1.0000
  H   H83       1.0  0.938950500020516  0.9137873958991339  0.5218440983710313  1.0000
  H   H84       1.0  0.5098000613076541  0.7188606524980179  0.550319579152847  1.0000
  C   C119      1.0  0.9744930519584931  0.4306668571396954  0.5261543877871241  1.0000
  N   N20       1.0  0.552648520516555  0.9544633644060059  0.5132264508429444  1.0000
  N   N21       1.0  0.49853008573567803  0.8990982457210454  0.5143617170621735  1.0000
  C   C120      1.0  0.7366438868299272  0.897830427458329  0.4792564889162173  1.0000
  N   N22       1.0  0.5509913930756164  0.9035482922350968  0.5155212900491757  1.0000
  O   O10       1.0  0.5621741629652727  0.614904352397324  0.47495958777494635  1.0000
  C   C121      1.0  0.5665871643262694  0.9973026901646527  0.4960568182742359  1.0000
  H   H85       1.0  0.4837885011298461  0.8340866299452201  0.4939829705358978  1.0000
  C   C122      1.0  0.7148906733169531  0.898425921606196  0.4809093068742691  1.0000
  O   O11       1.0  0.7447458041827109  0.8758755949938579  0.45240979415427657  1.0000
  O   O12       1.0  0.5087840918699733  0.6992460790620454  0.5560099158943341  1.0000
  H   H86       1.0  0.5957298124746921  0.8768574106881761  0.5389457132123788  1.0000
  C   C123      1.0  0.7420419443556391  0.9403873672887866  0.523957048314988  1.0000
  C   C124      1.0  0.9912403346794131  0.9161510845578977  0.5103589875622794  1.0000
  H   H87       1.0  0.6741139067919099  0.9028633703982846  0.4852723539547242  1.0000
  H   H88       1.0  0.03282326785250622  0.8872973683605707  0.5638773830707767  1.0000
  C   C125      1.0  0.5083265403338881  0.7896904153650195  0.5472512317124614  1.0000
  C   C126      1.0  0.5370802855044826  0.7930493968041871  0.4843974037101743  1.0000
  C   C127      1.0  0.5083084269103381  0.817422727102869  0.5458967460830326  1.0000
  C   C128      1.0  0.5289680789526677  0.01990504474213176  0.5079681920827511  1.0000
  C   C129      1.0  0.5157654095045713  0.03336949343755373  0.47487046719813114  1.0000
  C   C130      1.0  0.5177652434742214  0.06124053043449742  0.4718393745968934  1.0000
  C   C131      1.0  0.5460430321603165  0.06353828286247061  0.5359855899653073  1.0000
  C   C132      1.0  0.5440084772955173  0.03574630214738681  0.5388489872452751  1.0000
  C   C133      1.0  0.5649820708975375  0.20402179753603145  0.5165696793419651  1.0000
  C   C134      1.0  0.5501497053008122  0.11816111611760645  0.5220419762863596  1.0000
  C   C135      1.0  0.9756459491269327  0.3947495826326413  0.4624193344807553  1.0000
  C   C136      1.0  0.5545847707291015  0.14728048920554782  0.5197437269289584  1.0000
  C   C137      1.0  0.5477178599707534  0.19156945092484765  0.48765652789679265  1.0000
  C   C138      1.0  0.5424819546282594  0.16378992798549824  0.48890216591429436  1.0000
  C   C139      1.0  0.5770396667240644  0.1876215875653375  0.5474829337825634  1.0000
  C   C140      1.0  0.5717987327365633  0.15980219520909822  0.5487717184446613  1.0000
  C   C141      1.0  0.9974444419817605  0.3975702192348903  0.4656358636602429  1.0000
  C   C142      1.0  0.8639422101366085  0.42104714912386093  0.5169898446734015  1.0000
  C   C143      1.0  0.8407428442693351  0.4202945744148356  0.5171687715303334  1.0000
  C   C144      1.0  0.8767793565409405  0.4394293107329154  0.5491893226997264  1.0000
  C   C145      1.0  0.9085508292913362  0.4219384646387861  0.5154980486631051  1.0000
  C   C146      1.0  0.8986433478915579  0.43970912470259754  0.5481371393173537  1.0000
  C   C147      1.0  0.8956247805769484  0.40352259442111893  0.4832579124004115  1.0000
  C   C148      1.0  0.87379220528523  0.4032752367881116  0.484304548655546  1.0000
  C   C149      1.0  0.5702340887345944  0.23351407677905578  0.5141296418447727  1.0000
  C   C150      1.0  0.9962600861110088  0.4335018465784823  0.5291041083872315  1.0000
  C   C151      1.0  0.5288766509735706  0.6638463186159975  0.5260602120523589  1.0000
  C   C152      1.0  0.7504553665595899  0.9180266697434467  0.5042540204614787  1.0000
  C   C153      1.0  0.024439431268839185  0.9012143986664437  0.5397757476341352  1.0000
  C   C154      1.0  0.7201746870336488  0.9418960970100448  0.5243867714043438  1.0000
  C   C155      1.0  0.5558768875062362  0.7002135536088974  0.46730541587147567  1.0000
  C   C156      1.0  0.5257503573457667  0.6909890053008101  0.5258912853324038  1.0000
  C   C157      1.0  0.9314022440145104  0.4231712592916732  0.5161556918143514  1.0000
  C   C158      1.0  0.9634627728415887  0.41121471623256517  0.4925754558988575  1.0000
  H   H89       1.0  0.014327776059383845  0.4710884480469962  0.4932627622010386  1.0000
  H   H90       1.0  0.5997457315163535  0.98870243015829  0.4926571713187422  1.0000
  H   H91       1.0  0.0064008424268997555  0.38468611834316574  0.44055427601151426  1.0000
  H   H92       1.0  0.5674743010150274  0.01888671783543091  0.4869649325796438  1.0000
  H   H93       1.0  0.014216394555007783  0.3638060623212295  0.5041488529606549  1.0000
  O   O13       1.0  0.5758754832341398  0.6645250380021391  0.43771975748340564  1.0000
  C   C159      1.0  0.5371116941818069  0.738444416336982  0.4951455375737022  1.0000
  C   C160      1.0  0.522853902219993  0.7766635062751683  0.5169558515442969  1.0000
  H   H94       1.0  0.48980818730681264  0.013315774743170819  0.5280206723824965  1.0000
  H   H95       1.0  0.5485098511751682  0.7834272569259672  0.45969613897179396  1.0000
  C   C161      1.0  0.5227466361149965  0.8336600194345092  0.5142337941736178  1.0000
  H   H96       1.0  0.04638128965948107  0.9801461894668645  0.5010592385795835  1.0000
  C   C162      1.0  0.9522900083430695  0.9065473165141121  0.49780468774691344  1.0000
  C   C163      1.0  0.5370267638317745  0.8207128750544265  0.48322106421573824  1.0000
  H   H97       1.0  0.5542312890723369  0.02581298201820803  0.5663554290357101  1.0000
  H   H98       1.0  0.5580642293482265  0.07544886264193226  0.5605674205461961  1.0000
  H   H99       1.0  0.5074029134419616  0.07110894493925893  0.44462560086481445  1.0000
  H   H100      1.0  0.5039974189504448  0.021572769436305483  0.4495754736418685  1.0000
  H   H101      1.0  0.5381819254707647  0.20410391326990412  0.463412348106818  1.0000
  H   H102      1.0  0.5610971848770523  0.10761527566554736  0.5477451774821815  1.0000
  H   H103      1.0  0.5813725816696597  0.14725777712278598  0.5728598393642944  1.0000
  H   H104      1.0  0.004250028279778162  0.44854690878612746  0.556621787868764  1.0000
  H   H105      1.0  0.8322971142515255  0.4044872874466351  0.48922498450014035  1.0000
  H   H106      1.0  0.9676773519423083  0.3794235714060882  0.435476452532317  1.0000
  H   H107      1.0  0.8639894365488892  0.38884356597807695  0.4590001132392003  1.0000
  H   H108      1.0  0.9084383498343905  0.4541542803945572  0.5734107951397841  1.0000
  H   H109      1.0  0.8524351957082827  0.4537623887513139  0.5769062997021245  1.0000
  H   H110      1.0  0.9198061749660144  0.38886045854604967  0.45518952612348357  1.0000
  H   H111      1.0  0.5244254301703742  0.1330049219631428  0.465247504595611  1.0000
  H   H112      1.0  0.5951365557564919  0.2185156656406415  0.5701483349125422  1.0000
  H   H113      1.0  0.5592612129947355  0.2443262003458138  0.48744415298878  1.0000
  C   C164      1.0  0.5589949037067559  0.673023329846247  0.46748303327455726  1.0000
  C   C165      1.0  0.5454324376437099  0.6543137117426555  0.49718801971847104  1.0000
  H   H114      1.0  0.505841751619666  0.9251675270820182  0.5134739963695835  1.0000
  C   C166      1.0  0.6834859927990539  0.9210527808215491  0.5029538456940774  1.0000
  H   H115      1.0  0.9654107508449672  0.44374311552192425  0.5506729076686774  1.0000
  C   C167      1.0  0.7060705978833626  0.9206402186365793  0.5031672476078399  1.0000
  H   H116      1.0  0.9396982158547424  0.43874988600438847  0.5433744443230611  1.0000
  H   H117      1.0  0.5482523696961105  0.8328193612434681  0.45695922259447597  1.0000
  H   H118      1.0  0.5490931562059761  0.7511221478417357  0.4705386239051038  1.0000
  O   O14       1.0  0.7125618811546967  0.964328455017162  0.5491959404395287  1.0000
  H   H119      1.0  0.49715494267521954  0.8269606409060988  0.571422225385834  1.0000
  O   O15       1.0  0.8305313033639797  0.4347519069176662  0.5438581870734334  1.0000
  N   N23       1.0  0.5348380018545917  0.10441587830086844  0.4962120174718168  1.0000
  O   O16       1.0  0.5848167895647064  0.24644442003209266  0.5375310726611938  1.0000
  N   N24       1.0  0.942117447829486  0.40756891739215567  0.4876957501380911  1.0000
  O   O17       1.0  0.5249222937730813  0.15250366054503656  0.45867774315076026  1.0000
  O   O18       1.0  0.5945446712892272  0.1990821818794107  0.5773464639627518  1.0000
  O   O19       1.0  0.8677022145185035  0.45772080622250316  0.5828545646742563  1.0000
  O   O20       1.0  0.9045060467516496  0.38503425143899056  0.4493705011514984  1.0000
  C   C168      1.0  0.5071718834744072  0.9765083776839961  0.5152233155210777  1.0000
  C   C169      1.0  0.5276766723901443  0.9900430363439571  0.5097715135390697  1.0000
  C   C170      1.0  0.5829878026932243  0.9820739576538937  0.4990526649684477  1.0000
  C   C171      1.0  0.5619291210078021  0.8625699311495982  0.5309420440848064  1.0000
  C   C172      1.0  0.46822889978684457  0.8711402328379643  0.5022114239416507  1.0000
  C   C173      1.0  0.5843958703694243  0.9318099159210911  0.5163220779883875  1.0000
  C   C174      1.0  0.03632291642385255  0.9220312911368909  0.5106007367798029  1.0000
  H   H120      1.0  0.5666078233473437  0.7145786697742424  0.44414898603277625  1.0000
  C   C175      1.0  0.48914239515258645  0.9914096777821904  0.523160242407902  1.0000
  C   C176      1.0  0.5473932147395725  0.9796619988540906  0.5061211529677524  1.0000
  C   C177      1.0  0.0030651415364124635  0.9374159788892886  0.48150375376168814  1.0000
  C   C178      1.0  0.4716304977862857  0.9732334778472405  0.5243316003706434  1.0000
  C   C179      1.0  0.47893523980197056  0.9471698759579478  0.5172188488291182  1.0000
  C   C180      1.0  0.5439573028957713  0.8771911188889506  0.5201616285415073  1.0000
  C   C181      1.0  0.46673648109798777  0.9217795587714289  0.5151617016430192  1.0000
  C   C182      1.0  0.4773814498707197  0.8984297597613533  0.5112158524239475  1.0000
  H   H121      1.0  0.759908733207685  0.8803591645019231  0.4537306016715256  1.0000
  C   C183      1.0  0.5738025360613199  0.9550548357044047  0.5102885388687908  1.0000
  C   C184      1.0  0.5794368576211627  0.8807718948284565  0.5311103862392328  1.0000
  C   C185      1.0  0.5038013099939318  0.8737523957945489  0.5095976343558482  1.0000
  C   C186      1.0  0.4846297314050591  0.8558675518795421  0.500893875366148  1.0000
  C   C187      1.0  0.5721605413772144  0.9065494088222174  0.520646588653974  1.0000
  C   C188      1.0  0.5234801327764173  0.8634866103584055  0.5143457589967846  1.0000
  C   C189      1.0  0.6413326261051628  0.9588592303109137  0.538501850338652  1.0000
  C   C190      1.0  0.6074282790997112  0.9338523380301399  0.5173926120031883  1.0000
  C   C191      1.0  0.6195558950560495  0.9569464343041466  0.5373010891815351  1.0000
  C   C192      1.0  0.6184529128541791  0.9127976157999355  0.498427105031472  1.0000
  C   C193      1.0  0.6524367405773931  0.9378086984001838  0.5195054145961474  1.0000
  C   C194      1.0  0.6402008832137615  0.9146945728005902  0.49930759353351994  1.0000
  H   H122      1.0  0.6970886732707176  0.9603817319903069  0.5473690789870558  1.0000
  H   H123      1.0  0.7522532524348313  0.956722333768766  0.5439127592557416  1.0000
  H   H124      1.0  0.7044275934873765  0.8823498635060474  0.4612570021289869  1.0000
  H   H125      1.0  0.5181887086370698  0.6494902572950342  0.549382192460158  1.0000
  H   H126      1.0  0.033281235436346535  0.956112635417767  0.4577966032148215  1.0000
  C   C195      1.0  0.5393534150649874  0.7098195232441633  0.49622552619826893  1.0000
  C   C196      1.0  0.548400110093116  0.6254244881071254  0.4984504334913882  1.0000
