# Supplementary material for: Fracture Behavior of a 2D Imine‐Based Polymer
Source: Adv Sci (Weinh). 2024 Sep 12;11(42):2407017. doi: 10.1002/advs.202407017 (PMC11558127; doi:10.1002/advs.202407017)
Supplement: Supplementary file 2 — Supporting Information [file ADVS-11-2407017-s004.zip › 100_strain_1.275_relaxed.cif]

data_image0
_chemical_formula_structural       C6NC3HC25HC5HC8HC8NH3NH33N7O5C60H38N8O4H3CNHC2H2CN2CNOCHCO2HC2H2C34H5OC2H2CHC2H17C2HCHCH3OHONONO4C7HC8HC12H5C2
_chemical_formula_sum              "C196 N24 H126 O20"
_cell_length_a       65.0882281501842
_cell_length_b       49.82668626713164
_cell_length_c       25.000223710000114
_cell_angle_alpha    90.0
_cell_angle_beta     90.0
_cell_angle_gamma    96.39695449990317

_space_group_name_H-M_alt    "P 1"
_space_group_IT_number       1

loop_
  _space_group_symop_operation_xyz
  'x, y, z'

loop_
  _atom_site_type_symbol
  _atom_site_label
  _atom_site_symmetry_multiplicity
  _atom_site_fract_x
  _atom_site_fract_y
  _atom_site_fract_z
  _atom_site_occupancy
  C   C1        1.0  0.07076931564210256  0.4801062622925582  0.500875854142794  1.0000
  C   C2        1.0  0.089966297450212  0.49626416514719324  0.5025797471310718  1.0000
  C   C3        1.0  0.14402055609884876  0.48538143591314414  0.5104289659506458  1.0000
  C   C4        1.0  0.12851133055863692  0.36336236982834036  0.5325308510131022  1.0000
  C   C5        1.0  0.03596807837323226  0.3690435828161065  0.5081591739953438  1.0000
  C   C6        1.0  0.14359036809555495  0.4347762486443101  0.5216090748217718  1.0000
  N   N1        1.0  0.6655954556908139  0.9409748625104118  0.5221929454306495  1.0000
  C   C7        1.0  0.11951798456081783  0.07993182782158684  0.4663095854277546  1.0000
  C   C8        1.0  0.05116557611688095  0.4915879501066251  0.495425686879711  1.0000
  C   C9        1.0  0.10937936335432089  0.4864284577870364  0.5083591843328383  1.0000
  H   H1        1.0  0.6423758756087474  0.9768839830599673  0.5570990294169772  1.0000
  C   C10       1.0  0.03625445828916019  0.47038760773988597  0.4954895838132112  1.0000
  C   C11       1.0  0.04693403974478514  0.4462649243859233  0.5018411011331559  1.0000
  C   C12       1.0  0.10917102520087453  0.374657536746415  0.5212464537126483  1.0000
  C   C13       1.0  0.036375055065127844  0.41994008480094824  0.5026725822107346  1.0000
  C   C14       1.0  0.046131655521488395  0.39604009444074095  0.5061234991622775  1.0000
  C   C15       1.0  0.1601306359541041  0.003992955512245756  0.48819726125910995  1.0000
  C   C16       1.0  0.13382351136930357  0.4585890438314403  0.5165855836279065  1.0000
  C   C17       1.0  0.14340854407599082  0.3845648917938723  0.533666819892494  1.0000
  C   C18       1.0  0.07054396551760948  0.36810385579133076  0.5142652153778451  1.0000
  C   C19       1.0  0.05095836135819345  0.3518931461582787  0.5124941273326424  1.0000
  C   C20       1.0  0.13297325517228936  0.40849895350495863  0.5229087972356553  1.0000
  C   C21       1.0  0.09002332210588188  0.35837151538519174  0.5189657863580917  1.0000
  C   C22       1.0  0.1984303506176784  0.46165904746154834  0.5589575532132232  1.0000
  C   C23       1.0  0.16633729046185658  0.43788983241562257  0.525357358949314  1.0000
  C   C24       1.0  0.17706274885413037  0.4587576706003994  0.5555022594606498  1.0000
  C   C25       1.0  0.17814895477588996  0.42008216467478265  0.49853223316626505  1.0000
  C   C26       1.0  0.21033901359749904  0.44392686885450594  0.5319731814706092  1.0000
  C   C27       1.0  0.199486537257784  0.4230391814306801  0.5015770123130687  1.0000
  C   C28       1.0  0.12195034969321981  0.02390216763737601  0.48084072148142754  1.0000
  C   C29       1.0  0.1117449682289656  0.033471302602735814  0.436514063332169  1.0000
  C   C30       1.0  0.11100126600070334  0.060866411657465855  0.42856860461124247  1.0000
  C   C31       1.0  0.1299675257787276  0.0702813749550744  0.5105064331523778  1.0000
  C   C32       1.0  0.13144263355757815  0.04292246147634063  0.5169964623908178  1.0000
  C   C33       1.0  0.10644062808487116  0.20502023812396392  0.5015378594634238  1.0000
  C   C34       1.0  0.11604724000601438  0.12102296246052091  0.5013299365679201  1.0000
  H   H2        1.0  0.6026393135673791  0.895026969444635  0.4789203587293931  1.0000
  C   C35       1.0  0.11347037648268718  0.14964315878545575  0.5004599560603038  1.0000
  C   C36       1.0  0.11289925507922444  0.1927433810920104  0.45472457619146284  1.0000
  C   C37       1.0  0.11605120483883764  0.1655833529780429  0.4535321808347516  1.0000
  C   C38       1.0  0.10379730660010056  0.18905239240935223  0.5484403150344713  1.0000
  C   C39       1.0  0.10758602872858275  0.1621145673553942  0.547661051217126  1.0000
  H   H3        1.0  0.9995750117292086  0.8818670509794636  0.5654513938367859  1.0000
  C   C40       1.0  0.2641154879252393  0.43247089054991333  0.5109143796497193  1.0000
  C   C41       1.0  0.24172488031531963  0.43136363375047865  0.510061454748729  1.0000
  C   C42       1.0  0.2769085253777591  0.4514988004765396  0.5417479405454703  1.0000
  C   C43       1.0  0.3077940572365946  0.4327444330857252  0.510313305177566  1.0000
  C   C44       1.0  0.29828870059362317  0.45143464244780884  0.5411589689236125  1.0000
  C   C45       1.0  0.29508241883684505  0.4137793871131746  0.4794615897940859  1.0000
  C   C46       1.0  0.2736735759894056  0.4138195973813337  0.4800449037606334  1.0000
  C   C47       1.0  0.10284152107013216  0.23326504091732275  0.5000164841975677  1.0000
  H   H4        1.0  0.6407150127713163  0.898424718521409  0.4815939472517373  1.0000
  C   C48       1.0  0.09273575990111213  0.2723069909356754  0.5314811759362982  1.0000
  C   C49       1.0  0.09044315136465339  0.3288266983879243  0.5227845324657163  1.0000
  C   C50       1.0  0.07827582705002008  0.2851457505576227  0.5613570128168068  1.0000
  C   C51       1.0  0.0769440701887487  0.3126047122846682  0.5563598610238092  1.0000
  C   C52       1.0  0.1050013482344688  0.316130825947282  0.4932612008770524  1.0000
  C   C53       1.0  0.10598506962457786  0.2886082363588279  0.49695207295302046  1.0000
  C   C54       1.0  0.3305145948827383  0.43318479063202414  0.5105581615907095  1.0000
  C   C55       1.0  0.007977951484323675  0.8978207126499738  0.5408740060067152  1.0000
  N   N2        1.0  0.49548819094131474  0.9502126190415274  0.5131376392965624  1.0000
  H   H5        1.0  0.16079969509161623  0.490821391798647  0.5088543716814065  1.0000
  H   H6        1.0  0.5295652172394762  0.6112814744444518  0.5188940758663044  1.0000
  H   H7        1.0  0.1604556855918377  0.025546715421899412  0.4787728952748201  1.0000
  N   N3        1.0  0.5170993499201367  0.7489724775290669  0.521254706200695  1.0000
  H   H8        1.0  0.04865272797355643  0.3297846654192448  0.514590249633185  1.0000
  H   H9        1.0  0.13024924403670857  0.3420360398064002  0.5401469247171723  1.0000
  H   H10       1.0  0.15989528004225334  0.3842403235916969  0.5424835248892543  1.0000
  H   H11       1.0  0.08393409319934178  0.016414938935102333  0.4856690856974711  1.0000
  H   H12       1.0  0.10196749684961127  0.4441679721795321  0.5174697664807009  1.0000
  H   H13       1.0  0.17027260957092072  0.4038523431863547  0.4735540743930407  1.0000
  H   H14       1.0  0.16829061554853883  0.47273581228689265  0.5779299506417401  1.0000
  H   H15       1.0  0.20628159644857236  0.47809900422201823  0.5834508646661777  1.0000
  H   H16       1.0  0.20836934871426427  0.408923767003188  0.4796257339595331  1.0000
  H   H17       1.0  0.13954728411053638  0.0359522695547626  0.5522092089566597  1.0000
  H   H18       1.0  0.13718003496599718  0.08477815890967143  0.5401134869341803  1.0000
  H   H19       1.0  0.10281570418531981  0.06775460789240045  0.3934583285740866  1.0000
  H   H20       1.0  0.10441304490759164  0.018953082330814386  0.40711472351873995  1.0000
  H   H21       1.0  0.11503853773598065  0.20480576938749798  0.41784880645946426  1.0000
  H   H22       1.0  0.11554035703653112  0.11140837473607121  0.5418320596570997  1.0000
  H   H23       1.0  0.10543905410798603  0.15002926522799578  0.5845113590601696  1.0000
  H   H24       1.0  0.53961425682691  0.9285181672523447  0.5137286340498887  1.0000
  H   H25       1.0  0.23352704216921527  0.415060083288949  0.4844393768798215  1.0000
  H   H26       1.0  0.4918192913106156  0.7772956023503288  0.5725580560371665  1.0000
  H   H27       1.0  0.26396318334829655  0.3989252222822487  0.45583326829794124  1.0000
  H   H28       1.0  0.30801412433627984  0.46632732084419704  0.5653631415225356  1.0000
  H   H29       1.0  0.2533157668013168  0.4670966026391329  0.5679192852280641  1.0000
  H   H30       1.0  0.31878590106711624  0.3983678626711963  0.4537287131800469  1.0000
  H   H31       1.0  0.12255267259866065  0.1351994231458004  0.4126862638238258  1.0000
  H   H32       1.0  0.0952879366740961  0.21879748873781033  0.5878079875276794  1.0000
  H   H33       1.0  0.10793540525004343  0.24439278772389583  0.46253714036356997  1.0000
  H   H34       1.0  0.11750879965417475  0.2791652960805254  0.47313822690625273  1.0000
  H   H35       1.0  0.11557807808936965  0.3282756966507183  0.465916806223071  1.0000
  H   H36       1.0  0.0779280001363681  0.41056741435919286  0.509933356362824  1.0000
  H   H37       1.0  0.06558497144231215  0.3219968514861355  0.5807535116649442  1.0000
  H   H38       1.0  0.60441010581629  0.9732663525863005  0.5548881025633392  1.0000
  H   H39       1.0  0.0676710681258364  0.2730861403536051  0.5887481645514536  1.0000
  H   H40       1.0  0.3389161838207832  0.4495044746739169  0.5373475176794023  1.0000
  N   N4        1.0  0.06754278500710298  0.4529793177914233  0.5047439350883198  1.0000
  N   N5        1.0  0.11334434192560865  0.4606139453012136  0.5145759671935324  1.0000
  N   N6        1.0  0.06657295341620514  0.3940220971429676  0.5100571891396714  1.0000
  N   N7        1.0  0.11249540676743276  0.401733054979411  0.5164264633256234  1.0000
  N   N8        1.0  0.23127433272360673  0.4477567302772222  0.5367070950444373  1.0000
  N   N9        1.0  0.11762291736722302  0.1065693030917127  0.45852478194129026  1.0000
  N   N10       1.0  0.09402426888496464  0.24546961648747714  0.5383487613119932  1.0000
  O   O1        1.0  0.3403993802534357  0.4180057848155973  0.48526953844247056  1.0000
  O   O2        1.0  0.12196925649553911  0.1543936272470846  0.4045295528310982  1.0000
  O   O3        1.0  0.09739205601369146  0.20010847826392789  0.5970673750254809  1.0000
  O   O4        1.0  0.2683223286187725  0.47089124994946885  0.5737492951165151  1.0000
  O   O5        1.0  0.30380830043666424  0.3945356275865869  0.44770230107527476  1.0000
  C   C56       1.0  0.10190318338422169  0.980105817396168  0.49291255992333  1.0000
  C   C57       1.0  0.12187786171552979  0.9942906733056652  0.49011675564983037  1.0000
  C   C58       1.0  0.1766187328169643  0.9897135010429877  0.49457711350878397  1.0000
  C   C59       1.0  0.15861847117809297  0.8699737563701413  0.536581638858789  1.0000
  C   C60       1.0  0.06580194963441045  0.8740568947292255  0.5230971230220484  1.0000
  C   C61       1.0  0.17910285990953928  0.9395833729880243  0.5135813413482307  1.0000
  C   C62       1.0  0.44005306387370696  0.9195957652601187  0.5155458125938448  1.0000
  C   C63       1.0  0.09279640340383069  0.5830160249749066  0.48714676360729087  1.0000
  C   C64       1.0  0.08378305715518873  0.9944899901545419  0.490081262082527  1.0000
  C   C65       1.0  0.14159934207734948  0.9853261712743556  0.4951820575958067  1.0000
  C   C66       1.0  0.4074904131335921  0.9382067812202989  0.4998364763768482  1.0000
  C   C67       1.0  0.06688969236332964  0.9759126550016217  0.4950217433005967  1.0000
  C   C68       1.0  0.07466897349545837  0.9501311248687246  0.5006519950823607  1.0000
  C   C69       1.0  0.14049037645194304  0.8838470012644046  0.5278323782111636  1.0000
  C   C70       1.0  0.06310485636840972  0.924603041793289  0.5098943603475005  1.0000
  C   C71       1.0  0.07417627225518024  0.901960387976614  0.5189609594943819  1.0000
  C   C72       1.0  0.12902230966392292  0.5024645748654474  0.5053939589708732  1.0000
  C   C73       1.0  0.16816910632788648  0.962298608490137  0.5056665041046967  1.0000
  C   C74       1.0  0.17547831574129544  0.8886181829649722  0.5319605255937084  1.0000
  C   C75       1.0  0.10079261031499566  0.8788327709183654  0.5271594093215047  1.0000
  C   C76       1.0  0.08231913674334489  0.8597181070322063  0.528281711685387  1.0000
  C   C77       1.0  0.16766027880269616  0.9139075016809973  0.5200988302634546  1.0000
  C   C78       1.0  0.12049471122878323  0.8697399497320445  0.5311722871986153  1.0000
  C   C79       1.0  0.23440225089458935  0.9693908240037757  0.536245576313034  1.0000
  C   C80       1.0  0.20173461960331454  0.9426131054618756  0.5153865360540191  1.0000
  C   C81       1.0  0.2130314066429702  0.9664592774955271  0.5344051638115594  1.0000
  C   C82       1.0  0.21320675406247266  0.9217898025059053  0.49839313961404186  1.0000
  C   C83       1.0  0.24587855603260808  0.9484199676750363  0.5198835495827631  1.0000
  C   C84       1.0  0.23455503672759978  0.924517185241513  0.5006525355781233  1.0000
  C   C85       1.0  0.09040897285603887  0.525895711340083  0.49761270538475516  1.0000
  C   C86       1.0  0.07893744596114176  0.5378695742131903  0.4584445569879986  1.0000
  C   C87       1.0  0.08032153214998002  0.5656858400833045  0.45277606583692886  1.0000
  C   C88       1.0  0.10402643356633738  0.5708801118119489  0.5270268144691466  1.0000
  C   C89       1.0  0.1030111944977692  0.5431101110273049  0.5316573286767559  1.0000
  C   C90       1.0  0.11116391713894354  0.7118383787589272  0.5204412202909615  1.0000
  C   C91       1.0  0.10105331355303852  0.6251330967011818  0.5199877614893547  1.0000
  C   C92       1.0  0.40712357465207116  0.893756736653859  0.5377565433961649  1.0000
  C   C93       1.0  0.10447341008995382  0.6544213795670785  0.5187126739272704  1.0000
  C   C94       1.0  0.10711874857121526  0.6976587864114371  0.4722468081794208  1.0000
  C   C95       1.0  0.10354169339603952  0.6696086866132102  0.47103439883000514  1.0000
  C   C96       1.0  0.11202267692480705  0.6966539124556561  0.5681335824743823  1.0000
  C   C97       1.0  0.10902595742626237  0.668578088818347  0.5666990084744272  1.0000
  C   C98       1.0  0.42848819238726943  0.8962750435795949  0.5360154830516046  1.0000
  C   C99       1.0  0.29900799623685426  0.9319134727880876  0.5178236168021078  1.0000
  C   C100      1.0  0.2766681261122633  0.9310616931208968  0.5181027823113501  1.0000
  C   C101      1.0  0.3124163019016103  0.9563708144610176  0.5166611756128987  1.0000
  C   C102      1.0  0.34281773925683556  0.9316241082936898  0.5170324439188824  1.0000
  C   C103      1.0  0.3337587295166991  0.9559738001223801  0.5158207507855256  1.0000
  C   C104      1.0  0.32939984399938244  0.907158893550474  0.5185985447684908  1.0000
  C   C105      1.0  0.3080686958238647  0.9075360188430418  0.5184937055863534  1.0000
  C   C106      1.0  0.1137847335333904  0.7411880009989122  0.5196052324194619  1.0000
  C   C107      1.0  0.4288357437857171  0.9404432468846415  0.4973622248318198  1.0000
  C   C108      1.0  0.11650807930589552  0.7832747578466371  0.5546558468431828  1.0000
  C   C109      1.0  0.11990915653446807  0.8400726325788533  0.5402607570573764  1.0000
  C   C110      1.0  0.10759095533031011  0.8000227596744837  0.5913494506792436  1.0000
  C   C111      1.0  0.10884831437285489  0.827678889877001  0.5834699992520059  1.0000
  C   C112      1.0  0.1297424345700301  0.8236243875209325  0.5051929017646989  1.0000
  C   C113      1.0  0.12781469066922915  0.795819579153444  0.511599898201091  1.0000
  C   C114      1.0  0.36518863653724964  0.9324202970744732  0.5165703102832078  1.0000
  C   C115      1.0  0.39590080795246346  0.9147429764933839  0.5201559549004869  1.0000
  H   H41       1.0  0.45153289677259845  0.9773977182675399  0.5316904550743232  1.0000
  H   H42       1.0  0.19303933952800764  0.9972760113858952  0.491174568035831  1.0000
  H   H43       1.0  0.43664482285891465  0.8797255913228882  0.5517525080216025  1.0000
  H   H44       1.0  0.1313539934506977  0.5243677143496688  0.499021980599967  1.0000
  H   H45       1.0  0.4476650902074397  0.8643356434806038  0.4926497949693992  1.0000
  H   H46       1.0  0.08199446077722905  0.8377259515642197  0.5317283094433488  1.0000
  H   H47       1.0  0.15842238455642224  0.8484465152204343  0.546025600935505  1.0000
  H   H48       1.0  0.19173790517989983  0.8853119726152563  0.537027667028633  1.0000
  H   H49       1.0  0.049199815003050575  0.5131069717819402  0.49185627123567993  1.0000
  H   H50       1.0  0.1406761919243179  0.9345296798971692  0.5115088414344008  1.0000
  H   H51       1.0  0.20501928701280697  0.9030362296592744  0.481985208970171  1.0000
  H   H52       1.0  0.2046705167508703  0.9830746913489768  0.548947114282867  1.0000
  H   H53       1.0  0.24261202686014793  0.9882805561736142  0.5519667253397411  1.0000
  H   H54       1.0  0.24302414078730514  0.9078599262786002  0.4866051829680815  1.0000
  H   H55       1.0  0.11195864585325134  0.5343331561150512  0.5633458335931709  1.0000
  H   H56       1.0  0.11396830928879126  0.5839064170295813  0.5544813552245486  1.0000
  H   H57       1.0  0.07134439131371632  0.5744129963690117  0.42111427875403606  1.0000
  H   H58       1.0  0.06922797421744437  0.5249259700654532  0.43045272583495403  1.0000
  H   H59       1.0  0.1063241738587324  0.7091298175570551  0.43480591469856605  1.0000
  H   H60       1.0  0.10453929530257179  0.6156097537042561  0.5590713114402823  1.0000
  H   H61       1.0  0.10980307472873095  0.657118940662662  0.6041621832840964  1.0000
  H   H62       1.0  0.43722030360248815  0.958865547504186  0.48008647216325906  1.0000
  H   H63       1.0  0.26788686048282256  0.9104461177623444  0.515395315732152  1.0000
  H   H64       1.0  0.39871020111263467  0.8752138215903824  0.5543965339732283  1.0000
  H   H65       1.0  0.29795960505078795  0.8882961897445792  0.5194459254902389  1.0000
  H   H66       1.0  0.3438484304875438  0.9752267010368059  0.5146748451858014  1.0000
  H   H67       1.0  0.2893800810663473  0.9770572052917016  0.5172581064956265  1.0000
  H   H68       1.0  0.35243967359339545  0.8864894720958272  0.5204240368377987  1.0000
  H   H69       1.0  0.09684569387030056  0.6373398123391425  0.4303141615743147  1.0000
  H   H70       1.0  0.11692821827113396  0.7289214566500942  0.6097682129233983  1.0000
  H   H71       1.0  0.11455189319289519  0.7506758376073973  0.478974433719823  1.0000
  H   H72       1.0  0.13532530300807558  0.7832652658369281  0.482851683352036  1.0000
  H   H73       1.0  0.138521291720436  0.8328412193216183  0.4708864422415453  1.0000
  H   H74       1.0  0.10163240017149729  0.9295629971179463  0.5104909507237183  1.0000
  H   H75       1.0  0.10126299938341021  0.840218054386572  0.6120743018166258  1.0000
  H   H76       1.0  0.3992254100923564  0.9548970303563862  0.48499744509190673  1.0000
  H   H77       1.0  0.09875700255283082  0.7908614861950299  0.6255873672686642  1.0000
  H   H78       1.0  0.37399037237322535  0.9529001154056901  0.5114430330511092  1.0000
  N   N11       1.0  0.09548873385740662  0.9535794549476988  0.4994192487560995  1.0000
  N   N12       1.0  0.1473485186043971  0.9606256150496366  0.5053233345750239  1.0000
  N   N13       1.0  0.09496550785440705  0.9038504342705767  0.5212376683965626  1.0000
  N   N14       1.0  0.14683233912203908  0.9101241710524302  0.5182916752749085  1.0000
  N   N15       1.0  0.2668596322846227  0.9524223835673149  0.5218664454737497  1.0000
  N   N16       1.0  0.09418618994288923  0.6101936198058587  0.4796671851820366  1.0000
  N   N17       1.0  0.1141790190910378  0.7560821230887926  0.5623961777702764  1.0000
  N   N18       1.0  0.374913706253709  0.911109884303789  0.5224420688927395  1.0000
  O   O6        1.0  0.09910216958394286  0.6566602472308206  0.4212626629432921  1.0000
  O   O7        1.0  0.11602520496157151  0.7095461598629463  0.6181590740036673  1.0000
  O   O8        1.0  0.3044797622504263  0.9817011208219012  0.5159529514193413  1.0000
  O   O9        1.0  0.3373239855326756  0.8818199131119137  0.5199106131491991  1.0000
  H   H79       1.0  0.9995990143788632  0.9497947061866581  0.4556716122364478  1.0000
  H   H80       1.0  0.5678099165867689  0.6444040179927917  0.44052030093316724  1.0000
  H   H81       1.0  0.04944357875209615  0.8660286643924273  0.5210263028262669  1.0000
  C   C116      1.0  0.029209032351640518  0.9390790254783704  0.4804066134384152  1.0000
  N   N19       1.0  0.9760101540763272  0.9126838654528983  0.5113366782248705  1.0000
  H   H82       1.0  0.5551871464218667  0.8406720571424513  0.5374172120616625  1.0000
  C   C117      1.0  0.013569749265741171  0.4168629985825913  0.4993914028507243  1.0000
  C   C118      1.0  0.5278815593536567  0.07779483018245142  0.5037658087089374  1.0000
  H   H83       1.0  0.945161899895325  0.911485430854314  0.5199377306782638  1.0000
  H   H84       1.0  0.5045866946722967  0.7180448482593847  0.5502947609484435  1.0000
  C   C119      1.0  0.9804293868194771  0.43075641749760474  0.5261963003654202  1.0000
  N   N20       1.0  0.5468866204019938  0.9546390177797532  0.513509807732027  1.0000
  N   N21       1.0  0.49377111330370305  0.8990784448841981  0.512916572705574  1.0000
  C   C120      1.0  0.7271952966644992  0.898155267112752  0.4795014732781661  1.0000
  N   N22       1.0  0.5451298302729622  0.9035277076337295  0.5144245813156838  1.0000
  O   O10       1.0  0.5548920955470648  0.6139467192808211  0.4696560951367124  1.0000
  C   C121      1.0  0.5607120788001775  0.9977630518450845  0.498117148624039  1.0000
  H   H85       1.0  0.47924141990107205  0.8339735200224677  0.49135852326722523  1.0000
  C   C122      1.0  0.7058626640372321  0.8986740954650144  0.4811897839566571  1.0000
  O   O11       1.0  0.7351353786567323  0.8761978279804331  0.45256629707266494  1.0000
  O   O12       1.0  0.5034579082325678  0.6983280658841317  0.5552976931122648  1.0000
  H   H86       1.0  0.589046193341588  0.8768035446884345  0.5367643649788155  1.0000
  C   C123      1.0  0.7324739894458955  0.9408003778013311  0.5244317529465248  1.0000
  C   C124      1.0  0.9965145240920797  0.9149719358502947  0.5095390981971496  1.0000
  H   H87       1.0  0.6659099080004587  0.9030561429672791  0.4851546616406764  1.0000
  H   H88       1.0  0.03749548006339887  0.887506414019979  0.5652230461796639  1.0000
  C   C125      1.0  0.5030472817760114  0.789340139726357  0.5467249195537731  1.0000
  C   C126      1.0  0.5315434575000262  0.7926413461945131  0.4848321668174507  1.0000
  C   C127      1.0  0.5030103627584277  0.8171409570445023  0.544946695782037  1.0000
  C   C128      1.0  0.5237895191211352  0.020350478774924997  0.5102757610723022  1.0000
  C   C129      1.0  0.5108379941138311  0.033763194332833535  0.47710811041940265  1.0000
  C   C130      1.0  0.5128057577210096  0.06170198925716719  0.4738898374085195  1.0000
  C   C131      1.0  0.540545771186519  0.06421188226117432  0.5380071994654719  1.0000
  C   C132      1.0  0.5385389727585966  0.03633796941444779  0.5410668587904431  1.0000
  C   C133      1.0  0.5585322643334767  0.20527540364749094  0.5172785863918026  1.0000
  C   C134      1.0  0.5445461743215896  0.11905460429702346  0.5234392878436727  1.0000
  C   C135      1.0  0.9814745035778546  0.39447092926214306  0.4630372416506346  1.0000
  C   C136      1.0  0.5487545581703532  0.14827841316418927  0.5208340951871284  1.0000
  C   C137      1.0  0.5416829275052143  0.1924796257987267  0.4884309044424996  1.0000
  C   C138      1.0  0.536760459213145  0.1645761427169231  0.48984136888697266  1.0000
  C   C139      1.0  0.5705011960883872  0.1890858039209034  0.54827736605294  1.0000
  C   C140      1.0  0.5655648862588324  0.16114429441197015  0.5497671697653834  1.0000
  C   C141      1.0  0.0028461006144391288  0.3972166941165481  0.4664100089037747  1.0000
  C   C142      1.0  0.8719548183363205  0.42061337160510226  0.5170508557125597  1.0000
  C   C143      1.0  0.8491974348327289  0.4197130293850385  0.5172834211754955  1.0000
  C   C144      1.0  0.8845138078080965  0.4389685934573017  0.5495454426932698  1.0000
  C   C145      1.0  0.9157070602974284  0.42167853338204336  0.5157190944541213  1.0000
  C   C146      1.0  0.9059549023077267  0.4393203770571783  0.5485963667303992  1.0000
  C   C147      1.0  0.9030634311094352  0.4033019535813158  0.48314675377051336  1.0000
  C   C148      1.0  0.8816500608616424  0.4029636252458464  0.48412673245852195  1.0000
  C   C149      1.0  0.5634163356668573  0.2349045534066045  0.5147822373152757  1.0000
  C   C150      1.0  0.001777102107648476  0.43356827242164586  0.5291891820965423  1.0000
  C   C151      1.0  0.5228201704236479  0.6628753588393078  0.5236484260587061  1.0000
  C   C152      1.0  0.7407203760157313  0.9184402413445322  0.504568797066094  1.0000
  C   C153      1.0  0.029191552709877167  0.9009863625312869  0.5402532406895101  1.0000
  C   C154      1.0  0.7110274631459796  0.9422349619452132  0.5248865570591258  1.0000
  C   C155      1.0  0.5496569448835406  0.6997547403990322  0.4666087715514151  1.0000
  C   C156      1.0  0.5200132751139787  0.6901596183818238  0.5247781674057475  1.0000
  C   C157      1.0  0.9381195484694738  0.4230188768264749  0.516445194706464  1.0000
  C   C158      1.0  0.9695755077422192  0.41113411448813897  0.4928660237788433  1.0000
  H   H89       1.0  0.01950847186158655  0.4708803684553511  0.49136960761479015  1.0000
  H   H90       1.0  0.5931834125603576  0.9890235895408664  0.49398826228237763  1.0000
  H   H91       1.0  0.011608779108272183  0.38415271658036065  0.441675758544182  1.0000
  H   H92       1.0  0.5616717545930644  0.01952105448897411  0.49011036147477993  1.0000
  H   H93       1.0  0.019202865447183415  0.3634519002805135  0.5064965998409305  1.0000
  O   O13       1.0  0.5689414469654297  0.664081773423809  0.43528500907801465  1.0000
  C   C159      1.0  0.5314465395926452  0.7379675393193564  0.4956329794756217  1.0000
  C   C160      1.0  0.5174522582419285  0.7762400516449042  0.5171469101711385  1.0000
  H   H94       1.0  0.48545308880578364  0.013452513373693718  0.5313165599597726  1.0000
  H   H95       1.0  0.5428860922655534  0.7829871230678452  0.46065585272900567  1.0000
  C   C161      1.0  0.5173274208853237  0.8333971256068032  0.5135953906702821  1.0000
  H   H96       1.0  0.050637428817589925  0.9797688090357871  0.4956008381363123  1.0000
  C   C162      1.0  0.9584150451553881  0.9042818193141523  0.49652710957432517  1.0000
  C   C163      1.0  0.5314671417358077  0.8203628854224999  0.48322184365247994  1.0000
  H   H97       1.0  0.5485565047130999  0.026456557617028975  0.5686662198021263  1.0000
  H   H98       1.0  0.5523410838978248  0.07623526867599846  0.5625036440336747  1.0000
  H   H99       1.0  0.5026411444623328  0.07151918390326624  0.44662534395557985  1.0000
  H   H100      1.0  0.4992909617218812  0.021851684334630497  0.4519047889715839  1.0000
  H   H101      1.0  0.5322324778792132  0.20485365801810293  0.4640999880029978  1.0000
  H   H102      1.0  0.5553763925982383  0.10866967967826376  0.5491277476217676  1.0000
  H   H103      1.0  0.5750666762421386  0.14879253981689416  0.573974437571826  1.0000
  H   H104      1.0  0.009659443939934231  0.4487728277841026  0.5564364855066324  1.0000
  H   H105      1.0  0.8409342679619362  0.40390830693988056  0.48915232658021557  1.0000
  H   H106      1.0  0.9736189391993104  0.37904628082005437  0.436237319613308  1.0000
  H   H107      1.0  0.8720547169370997  0.38856310739979  0.45858248340050145  1.0000
  H   H108      1.0  0.9155249004550856  0.45371181256370907  0.5741837640522003  1.0000
  H   H109      1.0  0.8606261598284566  0.4532294050395418  0.5772615408074827  1.0000
  H   H110      1.0  0.9268110486541631  0.3887994973001058  0.4549809429769108  1.0000
  H   H111      1.0  0.5192464217691036  0.13343350256684944  0.4664054923298807  1.0000
  H   H112      1.0  0.5880498703843942  0.22033397538363178  0.5707711198384412  1.0000
  H   H113      1.0  0.5525360167852262  0.24552768024134203  0.48810247109437305  1.0000
  C   C164      1.0  0.5524591118599208  0.6724287784660051  0.4654976725856502  1.0000
  C   C165      1.0  0.5389533170224584  0.6534488518045999  0.4942391573432977  1.0000
  H   H114      1.0  0.50099772535925  0.9252216374433577  0.5130465994994796  1.0000
  C   C166      1.0  0.6750774533491243  0.9212480024103527  0.5031415149961316  1.0000
  H   H115      1.0  0.9715598345926385  0.44399654359474794  0.5504377309721113  1.0000
  C   C167      1.0  0.6972173693163917  0.920893864951677  0.5035395830006405  1.0000
  H   H116      1.0  0.9462331887335289  0.4386436237051311  0.5437222683845269  1.0000
  H   H117      1.0  0.5425694921731685  0.8324634492521006  0.4571004968182478  1.0000
  H   H118      1.0  0.5433096259585849  0.7507505362233122  0.4714284866060715  1.0000
  O   O14       1.0  0.7035379308213584  0.9646649021316974  0.5497730006637507  1.0000
  H   H119      1.0  0.4919149562745264  0.8267162321355708  0.5698879717409535  1.0000
  O   O15       1.0  0.8391547229454176  0.4340189716052816  0.5442547534685559  1.0000
  N   N23       1.0  0.5295178617210153  0.10508750258509048  0.4979017407337559  1.0000
  O   O16       1.0  0.5776057534090778  0.24812920083483  0.5381932405081873  1.0000
  N   N24       1.0  0.9486439752836184  0.4074538725764273  0.4879384798921848  1.0000
  O   O17       1.0  0.5196188983824713  0.15295876236573475  0.45962899646701166  1.0000
  O   O18       1.0  0.5876184365787114  0.2008734151803687  0.5780337649032242  1.0000
  O   O19       1.0  0.8755910358111552  0.4571887110909232  0.5833683095569691  1.0000
  O   O20       1.0  0.9118132136345202  0.38494845519458276  0.4489898616183701  1.0000
  C   C168      1.0  0.5024284060693037  0.9767123575531457  0.5167199439556602  1.0000
  C   C169      1.0  0.5225395671829908  0.9903980734867952  0.5117116284477762  1.0000
  C   C170      1.0  0.5767273189977534  0.9824039856807395  0.5002440600920371  1.0000
  C   C171      1.0  0.5558342875901465  0.8624405623329748  0.529797288791896  1.0000
  C   C172      1.0  0.46406041949246035  0.8711335718547234  0.4994124199032133  1.0000
  C   C173      1.0  0.5779415878580891  0.9318562220221385  0.5154219786582662  1.0000
  C   C174      1.0  0.04074350188462783  0.9216107870480574  0.5100895580255235  1.0000
  H   H120      1.0  0.5603096360748713  0.714309587506574  0.44406244871607276  1.0000
  C   C175      1.0  0.48477312180658  0.9915577684452959  0.5253138216093992  1.0000
  C   C176      1.0  0.5418385260133408  0.9800148229379672  0.5076135357838586  1.0000
  C   C177      1.0  0.007992057237345751  0.9361634313925141  0.479983638479543  1.0000
  C   C178      1.0  0.467571048139456  0.9733184630890865  0.5255332885999853  1.0000
  C   C179      1.0  0.47469328383767856  0.9472777098099656  0.5171463543419323  1.0000
  C   C180      1.0  0.5382078179828558  0.8770904185416453  0.5192689103491833  1.0000
  C   C181      1.0  0.4626737274710369  0.921856695334764  0.5137373778067982  1.0000
  C   C182      1.0  0.47305406828500873  0.8984529228826139  0.5091413287456201  1.0000
  H   H121      1.0  0.7500038464425434  0.8807681993120307  0.4537052003531624  1.0000
  C   C183      1.0  0.5676205348180926  0.9552217084368897  0.5103862603132666  1.0000
  C   C184      1.0  0.5730342100727602  0.8806857651830425  0.5294563001943516  1.0000
  C   C185      1.0  0.49888590961001184  0.8736583566580275  0.5081433190886397  1.0000
  C   C186      1.0  0.48009642730403823  0.855785088755243  0.4985914847263227  1.0000
  C   C187      1.0  0.5659007808779435  0.9065209874267706  0.5192511071083745  1.0000
  C   C188      1.0  0.5181199384512988  0.8633115236429497  0.5134704535122356  1.0000
  C   C189      1.0  0.6337044968488706  0.9587501181393502  0.5395447586858816  1.0000
  C   C190      1.0  0.6005208987715088  0.9338956249968918  0.5166950785665323  1.0000
  C   C191      1.0  0.6123554776716739  0.9567933772626653  0.5379788211733249  1.0000
  C   C192      1.0  0.6113549186861429  0.9130486787067094  0.49681793214858744  1.0000
  C   C193      1.0  0.6446224204245036  0.9379350838873146  0.5195306874037333  1.0000
  C   C194      1.0  0.6326785383160678  0.9150060419210351  0.4980116705961631  1.0000
  H   H122      1.0  0.6883640863176157  0.9606238964660823  0.5479682867675149  1.0000
  H   H123      1.0  0.7425046633112197  0.9571794100115075  0.544429246111158  1.0000
  H   H124      1.0  0.6956005970299588  0.8825479332260259  0.46145908853073403  1.0000
  H   H125      1.0  0.5121938985856049  0.6482949966976392  0.54623288232683  1.0000
  H   H126      1.0  0.0375141162746897  0.955158941782185  0.45585950006263637  1.0000
  C   C195      1.0  0.5335148398772313  0.7092395606931952  0.4959291150836491  1.0000
  C   C196      1.0  0.5415143551890292  0.6243788308418832  0.4938273885329844  1.0000
