# Supplementary material for: Fracture Behavior of a 2D Imine‐Based Polymer
Source: Adv Sci (Weinh). 2024 Sep 12;11(42):2407017. doi: 10.1002/advs.202407017 (PMC11558127; doi:10.1002/advs.202407017)
Supplement: Supplementary file 2 — Supporting Information [file ADVS-11-2407017-s004.zip › 100_strain_1.300_relaxed.cif]

data_image0
_chemical_formula_structural       C6NC3HC25HC5HC8HC8NH3NH33N7O5C60H38N8O4H3CNHC2H2CN2CNOCHCO2HC2H2C34H5OC2H2CHC2H17C2HCHCH3OHONONO4C7HC8HC12H5C2
_chemical_formula_sum              "C196 N24 H126 O20"
_cell_length_a       66.36446791783486
_cell_length_b       49.92929885246478
_cell_length_c       25.000223710000114
_cell_angle_alpha    90.0
_cell_angle_beta     90.0
_cell_angle_gamma    96.50946071669718

_space_group_name_H-M_alt    "P 1"
_space_group_IT_number       1

loop_
  _space_group_symop_operation_xyz
  'x, y, z'

loop_
  _atom_site_type_symbol
  _atom_site_label
  _atom_site_symmetry_multiplicity
  _atom_site_fract_x
  _atom_site_fract_y
  _atom_site_fract_z
  _atom_site_occupancy
  C   C1        1.0  0.07370732037758836  0.47974528894301927  0.504531651052961  1.0000
  C   C2        1.0  0.09252176422395976  0.4959344850039923  0.5070625186743443  1.0000
  C   C3        1.0  0.14558779546134382  0.4852400018453415  0.5138288304090247  1.0000
  C   C4        1.0  0.1305080869787788  0.36310959512118995  0.5279515637146365  1.0000
  C   C5        1.0  0.03966679162084321  0.36875032236107896  0.5056820486017065  1.0000
  C   C6        1.0  0.14522344737947449  0.4345573080215951  0.5210748849714665  1.0000
  N   N1        1.0  0.6583206962219071  0.9411563072065238  0.5225369579136468  1.0000
  C   C7        1.0  0.12225971181712965  0.07992866394923336  0.47195324042377884  1.0000
  C   C8        1.0  0.054478847240590406  0.4912144639784907  0.49957280233744306  1.0000
  C   C9        1.0  0.11159346409449691  0.48616501925632255  0.5121551148154899  1.0000
  H   H1        1.0  0.6357144843097348  0.9774637360272828  0.5560012710614609  1.0000
  C   C10       1.0  0.03987659581146636  0.4700086819999246  0.49802871122209413  1.0000
  C   C11       1.0  0.050342096391460554  0.4458886859749235  0.5031954776857714  1.0000
  C   C12       1.0  0.11150603504965381  0.374440371469346  0.5176040794909634  1.0000
  C   C13       1.0  0.03999413253375205  0.4195732583757368  0.5025774434616811  1.0000
  C   C14       1.0  0.04961249689258623  0.39574403186062107  0.5048048186126679  1.0000
  C   C15       1.0  0.1623892536416815  0.004364184832732718  0.49468170895289965  1.0000
  C   C16       1.0  0.13561561576163508  0.45835906838962176  0.5180756988277078  1.0000
  C   C17       1.0  0.1451088895360307  0.3843042223288318  0.52992402268086  1.0000
  C   C18       1.0  0.07359995508053722  0.36786741493799563  0.5109954551278197  1.0000
  C   C19       1.0  0.05438965256138371  0.35164421646754906  0.5088197477122888  1.0000
  C   C20       1.0  0.13482813081122239  0.4082818092507071  0.5207253362005776  1.0000
  C   C21       1.0  0.09271908511196265  0.35815341931071953  0.514915734824682  1.0000
  C   C22       1.0  0.19906006372344595  0.4605865071470366  0.5599228557590366  1.0000
  C   C23       1.0  0.167544391693384  0.43762851669295133  0.5247561033038355  1.0000
  C   C24       1.0  0.17810242968711035  0.45784807333848876  0.5563744437964673  1.0000
  C   C25       1.0  0.1790943451036708  0.42033798394295996  0.4965298944983702  1.0000
  C   C26       1.0  0.2107029547981748  0.443317817007028  0.5316942978605973  1.0000
  C   C27       1.0  0.20002646841513833  0.42312356103078824  0.4997134285320741  1.0000
  C   C28       1.0  0.12487183431804817  0.0240949501098672  0.4867355504211163  1.0000
  C   C29       1.0  0.11477023287533217  0.033497275080241744  0.4424368158700357  1.0000
  C   C30       1.0  0.11392277586379053  0.06078824204856878  0.43436442360269367  1.0000
  C   C31       1.0  0.13252102374798913  0.07045651740672673  0.5162574358098962  1.0000
  C   C32       1.0  0.13410155702631815  0.043183775851195934  0.5228353240256677  1.0000
  C   C33       1.0  0.10896799883104713  0.20493689318212321  0.501368799766051  1.0000
  C   C34       1.0  0.11852938579028668  0.12118590909321483  0.5057977663737018  1.0000
  H   H2        1.0  0.5963494604464938  0.8950403529072385  0.48159988174714496  1.0000
  C   C35       1.0  0.11597614921141615  0.14972695408205206  0.5035053096870216  1.0000
  C   C36       1.0  0.11580163149675474  0.19224217233415802  0.45567818828080997  1.0000
  C   C37       1.0  0.11895410520353254  0.1651616678615765  0.4560405628783652  1.0000
  C   C38       1.0  0.10592032600828613  0.18947570757522683  0.5488040941183642  1.0000
  C   C39       1.0  0.10970192102685561  0.16262739502643628  0.5496140185394329  1.0000
  H   H3        1.0  0.0044954531913399265  0.8816459845383323  0.562722048749402  1.0000
  C   C40       1.0  0.26348834031396356  0.4319588999062661  0.5111096764995783  1.0000
  C   C41       1.0  0.24151056634430124  0.4307264298794481  0.5100152618597477  1.0000
  C   C42       1.0  0.27593841026338134  0.45109592609664423  0.5419569772887701  1.0000
  C   C43       1.0  0.30639826063747433  0.4329087100396768  0.5103800997351455  1.0000
  C   C44       1.0  0.2969350492950682  0.45136910994794704  0.5413003821724576  1.0000
  C   C45       1.0  0.29403500955524087  0.4137884502125596  0.4796214423329203  1.0000
  C   C46       1.0  0.2730056478440025  0.4134763499934756  0.48029887224209294  1.0000
  C   C47       1.0  0.10546452228728306  0.23309566273975846  0.4983191454459167  1.0000
  H   H4        1.0  0.6337024635627575  0.8983468399206178  0.4838081633874793  1.0000
  C   C48       1.0  0.09518168149172294  0.2722495975152699  0.5277764308620213  1.0000
  C   C49       1.0  0.09304531816473292  0.3286466843395208  0.5183197596881657  1.0000
  C   C50       1.0  0.08088652139474493  0.28512862524588295  0.5570207052173892  1.0000
  C   C51       1.0  0.07966928214031661  0.312521517838084  0.5517365062120795  1.0000
  C   C52       1.0  0.10735441012240862  0.31588102701036314  0.48915875940732995  1.0000
  C   C53       1.0  0.10828163822572079  0.2884192867296804  0.49327069822377784  1.0000
  C   C54       1.0  0.32870822628632224  0.43371862345028556  0.5104995543596967  1.0000
  C   C55       1.0  0.012902070671807486  0.8978100411986448  0.5390185218264951  1.0000
  N   N2        1.0  0.49133881990594686  0.95033248331256  0.5134312179029656  1.0000
  H   H5        1.0  0.1620469567159017  0.4907754572152245  0.512531210484467  1.0000
  H   H6        1.0  0.5267049145110622  0.6129560339005664  0.5200144598117045  1.0000
  H   H7        1.0  0.16271893769644455  0.026044286201492017  0.4869851048206421  1.0000
  N   N3        1.0  0.5127446771912916  0.7496419921474407  0.5182021287862204  1.0000
  H   H8        1.0  0.05212257040738952  0.32955334352785093  0.5097842177954688  1.0000
  H   H9        1.0  0.13224312680523279  0.3417446305736468  0.5344652264278154  1.0000
  H   H10       1.0  0.16129393488576346  0.38393483770367953  0.5385137028683972  1.0000
  H   H11       1.0  0.0876320798473608  0.016611303651134165  0.4932752183736228  1.0000
  H   H12       1.0  0.10437501778850417  0.4438277830281555  0.5179944193872362  1.0000
  H   H13       1.0  0.1713317095458394  0.4046714688622013  0.47033833176646356  1.0000
  H   H14       1.0  0.1695314111247973  0.47139563535442586  0.5798995039935915  1.0000
  H   H15       1.0  0.2067897733883282  0.4764879144222936  0.5856079103639009  1.0000
  H   H16       1.0  0.20870895944068668  0.40942379733667494  0.47667690955756437  1.0000
  H   H17       1.0  0.14209295087357282  0.03636149446284238  0.5580735267262645  1.0000
  H   H18       1.0  0.13954548639734046  0.08500256135424349  0.5458188950957634  1.0000
  H   H19       1.0  0.10582776915370888  0.06754243721704978  0.39927653979071503  1.0000
  H   H20       1.0  0.10760580260022817  0.018899270830053563  0.41317173857408734  1.0000
  H   H21       1.0  0.11824222269855339  0.20389679204147648  0.41839818985203536  1.0000
  H   H22       1.0  0.11769934872569895  0.11194054570972192  0.546612560655282  1.0000
  H   H23       1.0  0.10723638056798535  0.1509683307990096  0.5868798021080418  1.0000
  H   H24       1.0  0.5346876732248218  0.9287389702661719  0.5142133325806257  1.0000
  H   H25       1.0  0.23351179929312915  0.4145528765693732  0.484025321854512  1.0000
  H   H26       1.0  0.4880324647156052  0.7773524762347068  0.5707108599685905  1.0000
  H   H27       1.0  0.263584388920941  0.39844817506641617  0.456138377975981  1.0000
  H   H28       1.0  0.3063705190427106  0.46638237451613346  0.5654795384417806  1.0000
  H   H29       1.0  0.25270024316610773  0.4663467730801638  0.5682535107715089  1.0000
  H   H30       1.0  0.317439435151185  0.39893644132344297  0.45357203726594814  1.0000
  H   H31       1.0  0.12582189362206242  0.1344937451500966  0.4171696782407417  1.0000
  H   H32       1.0  0.09707037451891283  0.21945699948932607  0.5861149390716883  1.0000
  H   H33       1.0  0.11092639067652606  0.24393606996866612  0.4609029078081911  1.0000
  H   H34       1.0  0.11963287903426428  0.2789127842250649  0.46983199383428287  1.0000
  H   H35       1.0  0.11781583916737334  0.3278977367510073  0.461822631755844  1.0000
  H   H36       1.0  0.08080179866775639  0.41030856342161437  0.5088438715887635  1.0000
  H   H37       1.0  0.06849056113171718  0.32197501781624427  0.5757832978154978  1.0000
  H   H38       1.0  0.5984770714058204  0.973918305587741  0.554368409825752  1.0000
  H   H39       1.0  0.07038938121928867  0.2731565105589503  0.5842979864424809  1.0000
  H   H40       1.0  0.3368564674912959  0.45014957596074745  0.5371709285466938  1.0000
  N   N4        1.0  0.07054640323686229  0.45261776741785725  0.506769913991336  1.0000
  N   N5        1.0  0.11552022819701128  0.46033506063603424  0.5165283950542221  1.0000
  N   N6        1.0  0.0696766259506136  0.3937574127965877  0.5081832752181233  1.0000
  N   N7        1.0  0.11473564102252594  0.4015283399645779  0.5142029692846518  1.0000
  N   N8        1.0  0.2312317617504472  0.4469937000690919  0.5367543884373855  1.0000
  N   N9        1.0  0.12041444708922469  0.106464073625723  0.4636020102991758  1.0000
  N   N10       1.0  0.09638640365688138  0.24551695889873895  0.5354692051371446  1.0000
  O   O1        1.0  0.33851193945786434  0.41871676431513616  0.4852236218863026  1.0000
  O   O2        1.0  0.12530094318052282  0.15355629289291417  0.40804922705224356  1.0000
  O   O3        1.0  0.09911812775450064  0.20093684642168427  0.5964157349285422  1.0000
  O   O4        1.0  0.2674178709647538  0.47030726277546797  0.5740424932079291  1.0000
  O   O5        1.0  0.30275138474427205  0.3947806411044931  0.44776206875559976  1.0000
  C   C56       1.0  0.10525970580175811  0.9802848980765608  0.4973381886776068  1.0000
  C   C57       1.0  0.1248666132154758  0.994517616775858  0.4954479696249299  1.0000
  C   C58       1.0  0.1785568197697205  0.9900465069949697  0.49990575734770265  1.0000
  C   C59       1.0  0.1608069966258874  0.8695797029638527  0.5299186838779772  1.0000
  C   C60       1.0  0.06972808856887065  0.8738718720803126  0.5196019643272508  1.0000
  C   C61       1.0  0.18098962610497407  0.9396220562113573  0.5142026720625696  1.0000
  C   C62       1.0  0.43693829095536046  0.9196973331262501  0.5171186950682213  1.0000
  C   C63       1.0  0.09499350319920061  0.5824677491308446  0.4913162949231157  1.0000
  C   C64       1.0  0.0874893550467907  0.9946543629286929  0.49571898294653655  1.0000
  C   C65       1.0  0.1442044295181154  0.9855633257947187  0.5001873858774011  1.0000
  C   C66       1.0  0.4050012140951088  0.9379725776622578  0.5001083838653834  1.0000
  C   C67       1.0  0.07089960257682054  0.9759982135108988  0.49915745559330293  1.0000
  C   C68       1.0  0.07852052464713842  0.950189045611422  0.5026200176801677  1.0000
  C   C69       1.0  0.14303393462777245  0.8836395702664217  0.5232452116252796  1.0000
  C   C70       1.0  0.06715401918593264  0.9245252850261926  0.5097106899217149  1.0000
  C   C71       1.0  0.0779661712226458  0.901779314220532  0.5170720337986353  1.0000
  C   C72       1.0  0.13084970579920088  0.5022960759475488  0.5101708243904615  1.0000
  C   C73       1.0  0.17026220139321088  0.9624494139189383  0.508760449374487  1.0000
  C   C74       1.0  0.17736397541782312  0.8882852540813817  0.526804234711439  1.0000
  C   C75       1.0  0.10407321707006016  0.8786044002596608  0.5232215669855467  1.0000
  C   C76       1.0  0.08592630802838505  0.8595042476814315  0.5235087771489494  1.0000
  C   C77       1.0  0.16972882236330789  0.9138288395998722  0.5180229262601113  1.0000
  C   C78       1.0  0.12340668981070269  0.8695001780340365  0.5261930156500141  1.0000
  C   C79       1.0  0.23526500528506591  0.9692502106496726  0.5379246898491102  1.0000
  C   C80       1.0  0.20320603201226026  0.9426930392898264  0.515896602067364  1.0000
  C   C81       1.0  0.2142903189061805  0.9661442699268122  0.5366178238991763  1.0000
  C   C82       1.0  0.21451083480847125  0.922395720643445  0.4969022487885946  1.0000
  C   C83       1.0  0.24656578073103963  0.9488048854320922  0.5194643092994045  1.0000
  C   C84       1.0  0.23546219857364667  0.9252447998193027  0.49879608250211643  1.0000
  C   C85       1.0  0.09285305794773659  0.5255110893427292  0.5025604365082293  1.0000
  C   C86       1.0  0.08149567796289224  0.5372407557772914  0.4633523766491531  1.0000
  C   C87       1.0  0.08273655535211137  0.5649621774121305  0.45732435777273417  1.0000
  C   C88       1.0  0.10606389063608745  0.5705943489571176  0.531374109115706  1.0000
  C   C89       1.0  0.10515645417876542  0.5428944665678945  0.5364198393487154  1.0000
  C   C90       1.0  0.11375573429295516  0.7114112904355444  0.5179416931421901  1.0000
  C   C91       1.0  0.10337953214718727  0.6248742207659302  0.5223993187148602  1.0000
  C   C92       1.0  0.404609894561231  0.8940252689362677  0.5398740271892524  1.0000
  C   C93       1.0  0.10682844453386771  0.654083245696124  0.519543332007045  1.0000
  C   C94       1.0  0.10948048274917353  0.6965767903613619  0.47065889109410675  1.0000
  C   C95       1.0  0.10578437376518503  0.6685805609874392  0.4710884696291415  1.0000
  C   C96       1.0  0.11474813064865784  0.6969093673360214  0.5663986176745179  1.0000
  C   C97       1.0  0.11162516412242635  0.6688811032540131  0.5665945803846711  1.0000
  C   C98       1.0  0.4255780012788355  0.8965997545025742  0.5383854085357499  1.0000
  C   C99       1.0  0.2986838486650884  0.9323995505571904  0.5160692014590531  1.0000
  C   C100      1.0  0.276768747375813  0.9316531608004072  0.5164444218529222  1.0000
  C   C101      1.0  0.3119876353335046  0.956704950668597  0.5150952116498424  1.0000
  C   C102      1.0  0.3416187087444792  0.9317045973803517  0.5161073109527387  1.0000
  C   C103      1.0  0.33290552396731915  0.9561143194849088  0.514607509729858  1.0000
  C   C104      1.0  0.3283037282076663  0.9073901200703747  0.5173601953334943  1.0000
  C   C105      1.0  0.3074012271802547  0.9079657659572516  0.5167949032974398  1.0000
  C   C106      1.0  0.11641103306039048  0.7407029772418665  0.5155803279386025  1.0000
  C   C107      1.0  0.4259448028942081  0.9402697759554713  0.4979361378865884  1.0000
  C   C108      1.0  0.11919903801191409  0.7831179821643848  0.5492791452892244  1.0000
  C   C109      1.0  0.12273247038220503  0.8398168767469839  0.5345689406367465  1.0000
  C   C110      1.0  0.11058456981890243  0.7999442581825329  0.5859789607268794  1.0000
  C   C111      1.0  0.1119225741660327  0.8275325750745062  0.5779616350913505  1.0000
  C   C112      1.0  0.1321605586565191  0.8232878018947148  0.4993107458738656  1.0000
  C   C113      1.0  0.1301582607631346  0.7955279669493686  0.5058674707617816  1.0000
  C   C114      1.0  0.3635538844348124  0.9323353623641659  0.5163116356985293  1.0000
  C   C115      1.0  0.39360504706881566  0.9147161962332964  0.5211264040581564  1.0000
  H   H41       1.0  0.44827511932043607  0.9775706913261861  0.5311663895943999  1.0000
  H   H42       1.0  0.19466600947902374  0.9977100372319524  0.49699150834724476  1.0000
  H   H43       1.0  0.43357827739953003  0.8802832898267001  0.5549148303645985  1.0000
  H   H44       1.0  0.13310720608984328  0.524267801000704  0.5054110360243693  1.0000
  H   H45       1.0  0.4443039033597078  0.8645743435443735  0.49524682972430095  1.0000
  H   H46       1.0  0.08556787714765035  0.8375053267986906  0.5254303303759486  1.0000
  H   H47       1.0  0.1606032021974759  0.8478556995089745  0.5368699357254083  1.0000
  H   H48       1.0  0.1933175880158642  0.8848408207569917  0.5308179912287694  1.0000
  H   H49       1.0  0.05251729042988965  0.5127250999779046  0.4974221187154604  1.0000
  H   H50       1.0  0.14326641953340039  0.9345774037077188  0.5121097874195732  1.0000
  H   H51       1.0  0.20651018459546233  0.9039439671712667  0.479247281418472  1.0000
  H   H52       1.0  0.20608379659667825  0.9823293681498015  0.5528611541009119  1.0000
  H   H53       1.0  0.24330003330357747  0.9878339199772643  0.5549309622000858  1.0000
  H   H54       1.0  0.24378091959010784  0.9089966267220911  0.4831437382014649  1.0000
  H   H55       1.0  0.11397379084281342  0.5343192366321876  0.5682204652300911  1.0000
  H   H56       1.0  0.115780867109421  0.5837694807408571  0.5586508848087808  1.0000
  H   H57       1.0  0.07387025336629327  0.5734928874577029  0.42559899256635875  1.0000
  H   H58       1.0  0.07198807926618922  0.5241561441749194  0.43557659368949736  1.0000
  H   H59       1.0  0.10860607271718964  0.7074727895286324  0.43260009380738096  1.0000
  H   H60       1.0  0.10703518298494688  0.6158186067420922  0.5617282595428639  1.0000
  H   H61       1.0  0.11249835517907364  0.6579831705665752  0.6046539019044923  1.0000
  H   H62       1.0  0.4341892966072894  0.9584950224502106  0.4800267268240068  1.0000
  H   H63       1.0  0.2681216820462359  0.911097524009517  0.5134029008915165  1.0000
  H   H64       1.0  0.3963449461651629  0.8756766551141509  0.5571985417808639  1.0000
  H   H65       1.0  0.2973546797982953  0.888843541000467  0.5175713248123418  1.0000
  H   H66       1.0  0.34293448759503803  0.9752516683652137  0.5136533906546126  1.0000
  H   H67       1.0  0.2895287937728014  0.9775450119665263  0.5155029475996183  1.0000
  H   H68       1.0  0.3507474726639616  0.8865464941361603  0.5198032843264221  1.0000
  H   H69       1.0  0.09871627794756768  0.6358658244839587  0.4322837379910122  1.0000
  H   H70       1.0  0.1199841112204661  0.7296649699410273  0.6061773559137242  1.0000
  H   H71       1.0  0.11701427112258213  0.7496825883379252  0.4745232074212997  1.0000
  H   H72       1.0  0.1373780621869342  0.7829312968226373  0.47698826186459353  1.0000
  H   H73       1.0  0.14070177780677126  0.8323742472062348  0.46476654648959365  1.0000
  H   H74       1.0  0.10494345137393161  0.9295036558236242  0.5105313485336684  1.0000
  H   H75       1.0  0.10461412933377699  0.8401433503640857  0.6066183921065837  1.0000
  H   H76       1.0  0.3969030875240756  0.9544309511694322  0.4844005480617496  1.0000
  H   H77       1.0  0.10196557491074576  0.790898947685357  0.6203977466588775  1.0000
  H   H78       1.0  0.3722905532486852  0.9527203102141379  0.5110303458999509  1.0000
  N   N11       1.0  0.09894580103598596  0.9536967137039243  0.5017571980506497  1.0000
  N   N12       1.0  0.1498367283317078  0.960754808442256  0.5084820882461865  1.0000
  N   N13       1.0  0.09836282042642072  0.9036364636866024  0.518996705441841  1.0000
  N   N14       1.0  0.1492918848220089  0.9100845005631003  0.5162863220515959  1.0000
  N   N15       1.0  0.26715604687044653  0.9529146542787696  0.5210115520909381  1.0000
  N   N16       1.0  0.09636050684855296  0.6095255365237683  0.48296268082220806  1.0000
  N   N17       1.0  0.11695133198633856  0.7560316612108312  0.5577258781530935  1.0000
  N   N18       1.0  0.3730061410595834  0.911067534505994  0.5229541401396092  1.0000
  O   O6        1.0  0.10109295146719363  0.6550073285409466  0.4221318171146136  1.0000
  O   O7        1.0  0.11903710646009931  0.7104388003582448  0.6156064734291614  1.0000
  O   O8        1.0  0.30434274592726684  0.9820613417995571  0.5142217168773501  1.0000
  O   O9        1.0  0.33591492230295944  0.8820169578078629  0.5188296139786882  1.0000
  H   H79       1.0  0.005197939461562218  0.9508659290259438  0.45634877022115894  1.0000
  H   H80       1.0  0.5638384930704263  0.646168274305879  0.4407094443033776  1.0000
  H   H81       1.0  0.05366849173144872  0.8658697705186615  0.5174661645339537  1.0000
  C   C116      1.0  0.03410895665114322  0.9395424246215407  0.4806308342430583  1.0000
  N   N19       1.0  0.9817484281182194  0.9136070138353719  0.5106626972864379  1.0000
  H   H82       1.0  0.549765951208217  0.840994499698549  0.5375152925712299  1.0000
  C   C117      1.0  0.01762368513471202  0.4164213343673429  0.49923584391387454  1.0000
  C   C118      1.0  0.523573900081181  0.07765426679457058  0.5037448336647598  1.0000
  H   H83       1.0  0.9515384960706861  0.912949730300882  0.5194966067718432  1.0000
  H   H84       1.0  0.5005810217125575  0.7187687109906415  0.5470965023358229  1.0000
  C   C119      1.0  0.9851032521547681  0.4300527614100009  0.5264638370475969  1.0000
  N   N20       1.0  0.5418390099066256  0.9548042149861893  0.5138251503379405  1.0000
  N   N21       1.0  0.48963845302728415  0.8993153771451056  0.5141563341825377  1.0000
  C   C120      1.0  0.7185939844656408  0.8983368470091332  0.4793364881301933  1.0000
  N   N22       1.0  0.5400915859102191  0.9038313694387176  0.5154759460866701  1.0000
  O   O10       1.0  0.5516392240672592  0.6158117744151994  0.4710632473495426  1.0000
  C   C121      1.0  0.5553861987280742  0.9977463932953411  0.4972265172193484  1.0000
  H   H85       1.0  0.47528004867184737  0.8343215933676017  0.49263545168124084  1.0000
  C   C122      1.0  0.6976756839096416  0.8989167358953537  0.48097359914790333  1.0000
  O   O11       1.0  0.726332513726121  0.8764911609495942  0.4521275378679668  1.0000
  O   O12       1.0  0.4996868960889659  0.6991269272514133  0.5525414988502361  1.0000
  H   H86       1.0  0.5830100195808398  0.8770647211054267  0.5387523423743611  1.0000
  C   C123      1.0  0.7238935523005784  0.9407505701052039  0.5247755150838738  1.0000
  C   C124      1.0  0.0018519535925378694  0.9155330924531037  0.5086931602717476  1.0000
  H   H87       1.0  0.6584944978044788  0.9033299083671237  0.4852922054765594  1.0000
  H   H88       1.0  0.04172734830078606  0.886769714953694  0.5626150289057337  1.0000
  C   C125      1.0  0.498917366492978  0.7896241635500457  0.5448926154830624  1.0000
  C   C126      1.0  0.5266450708452574  0.7934876892794517  0.48222723528647155  1.0000
  C   C127      1.0  0.49886400656875324  0.8173690796045369  0.5440150390858426  1.0000
  C   C128      1.0  0.5192710187615834  0.020303041640646356  0.5093504592716505  1.0000
  C   C129      1.0  0.5066621244959618  0.03389681140899599  0.4763609169336817  1.0000
  C   C130      1.0  0.5087316225607295  0.061803255942812135  0.4735893211737669  1.0000
  C   C131      1.0  0.535878640136864  0.06387437990709621  0.5378493258717554  1.0000
  C   C132      1.0  0.5337789663357573  0.03604745462210126  0.5404469525866069  1.0000
  C   C133      1.0  0.5552733340585994  0.20442182043343407  0.5185487688770358  1.0000
  C   C134      1.0  0.5402509358730448  0.11855211388954921  0.5239728917471531  1.0000
  C   C135      1.0  0.9860999735069409  0.39406087354555364  0.4628303690564399  1.0000
  C   C136      1.0  0.5447660155924215  0.14768022610205955  0.52170719357151  1.0000
  C   C137      1.0  0.538568031024055  0.19212122137254972  0.4896510752100129  1.0000
  C   C138      1.0  0.5332862078802868  0.16434097164115596  0.4908821538174312  1.0000
  C   C139      1.0  0.5667178020003647  0.18786674951977583  0.5494197467950503  1.0000
  C   C140      1.0  0.5614304906439713  0.1600477316672199  0.5506979870826715  1.0000
  C   C141      1.0  0.0070710308305999  0.3968960889363654  0.4660508126334915  1.0000
  C   C142      1.0  0.8787769288818251  0.42054670284729895  0.517141985094131  1.0000
  C   C143      1.0  0.8564711563646769  0.4198337881725753  0.5172583222456164  1.0000
  C   C144      1.0  0.8911819252345214  0.4388139779790961  0.5496151903170751  1.0000
  C   C145      1.0  0.9216670394488817  0.4213474952712198  0.5157938160072147  1.0000
  C   C146      1.0  0.9122037947873026  0.439059870674615  0.5486241433889897  1.0000
  C   C147      1.0  0.9091753531671095  0.4030502030728158  0.483276282437614  1.0000
  C   C148      1.0  0.8881853830784731  0.4028467175397869  0.48424527435110604  1.0000
  C   C149      1.0  0.5605880066461544  0.2339203047070233  0.5161438248963814  1.0000
  C   C150      1.0  0.006041774005872469  0.43289984001575293  0.5294015915298447  1.0000
  C   C151      1.0  0.5192546461075656  0.6641074574605552  0.5223928272579085  1.0000
  C   C152      1.0  0.7319130800589041  0.9184415615994109  0.5047515020501953  1.0000
  C   C153      1.0  0.0337161532472976  0.9006761078959955  0.5384396998936553  1.0000
  C   C154      1.0  0.702870209972082  0.9422515108430776  0.5251909203874042  1.0000
  C   C155      1.0  0.5451862204795072  0.7010370680148471  0.4643666552193485  1.0000
  C   C156      1.0  0.5161131956449994  0.6911995802823214  0.5225089552179734  1.0000
  C   C157      1.0  0.9436420639099654  0.42252244571858205  0.516519487832206  1.0000
  C   C158      1.0  0.9744342935347171  0.4105694396657691  0.4929093003654795  1.0000
  H   H89       1.0  0.02347487639759316  0.4705217477451635  0.49351695510946  1.0000
  H   H90       1.0  0.5872504845015756  0.9891742296023683  0.49397824357979403  1.0000
  H   H91       1.0  0.015642557722789663  0.3839827695877115  0.4410237545735388  1.0000
  H   H92       1.0  0.5563119480620634  0.01937449262591384  0.48835369730554784  1.0000
  H   H93       1.0  0.023217513740727114  0.36312705445294585  0.504220388216061  1.0000
  O   O13       1.0  0.5646710146090961  0.6657325623625822  0.43461920029697676  1.0000
  C   C159      1.0  0.5268838708038118  0.7388939938775019  0.4924598619273796  1.0000
  C   C160      1.0  0.5129575093875502  0.7768479016212576  0.5144875957045397  1.0000
  H   H94       1.0  0.48158166946481473  0.01360493411228244  0.5292605287234305  1.0000
  H   H95       1.0  0.5376902901831643  0.7840767004686933  0.45742362758970373  1.0000
  C   C161      1.0  0.5127852235428377  0.8338605321144635  0.5127493123649313  1.0000
  H   H96       1.0  0.05495717135368783  0.979809002685935  0.500262253336718  1.0000
  C   C162      1.0  0.9644093786816175  0.9057713887667659  0.4955691218390031  1.0000
  C   C163      1.0  0.526557290134401  0.8211596266383622  0.4815261876580083  1.0000
  H   H97       1.0  0.5435252300114177  0.02598798774533138  0.5678979044235639  1.0000
  H   H98       1.0  0.5474791897282274  0.0756925641851691  0.5625936298544543  1.0000
  H   H99       1.0  0.49883684586918925  0.07177905778690487  0.4464548240104351  1.0000
  H   H100      1.0  0.4953086184043997  0.02217107303015567  0.4509346675668501  1.0000
  H   H101      1.0  0.5295148231369882  0.20478251918041135  0.4654450520981595  1.0000
  H   H102      1.0  0.5507261944226729  0.1078885583109614  0.5495195113543713  1.0000
  H   H103      1.0  0.5705189677664233  0.14738680497588783  0.5747752338977044  1.0000
  H   H104      1.0  0.013768781809833985  0.44798099172713307  0.5568738614007537  1.0000
  H   H105      1.0  0.8482989562680506  0.4041206872216118  0.48907869847477875  1.0000
  H   H106      1.0  0.9783845858977777  0.378698652344791  0.4359296454601466  1.0000
  H   H107      1.0  0.8787113038428416  0.38850242120881345  0.45873265744508057  1.0000
  H   H108      1.0  0.9216652946300534  0.4534197583100254  0.5741203712876902  1.0000
  H   H109      1.0  0.8678260715878033  0.45310952121428166  0.5774678690219432  1.0000
  H   H110      1.0  0.9323733742724946  0.38841733835422065  0.4550670803708313  1.0000
  H   H111      1.0  0.515658130727587  0.13367677674071993  0.4672111407726035  1.0000
  H   H112      1.0  0.5843940776532383  0.21863958939321562  0.5720486496132539  1.0000
  H   H113      1.0  0.5501398940622516  0.244881315629518  0.4895016155162325  1.0000
  C   C164      1.0  0.5483208614177059  0.6738987983344293  0.46427619159272415  1.0000
  C   C165      1.0  0.5352942700871066  0.6549054791279131  0.4935948720674484  1.0000
  H   H114      1.0  0.4967514003377645  0.9254187125647251  0.5136266287404567  1.0000
  C   C166      1.0  0.6675446243414046  0.9214553851609899  0.5033299547244215  1.0000
  H   H115      1.0  0.9764071763293479  0.44315432993902415  0.550938741576592  1.0000
  C   C167      1.0  0.6892567694277646  0.9210499858810541  0.5036073986201587  1.0000
  H   H116      1.0  0.9516745214322438  0.4380551121369603  0.5438496716671143  1.0000
  H   H117      1.0  0.5373586204852842  0.8334891044672902  0.45551649811762457  1.0000
  H   H118      1.0  0.5384326520560427  0.7518065687004071  0.46821098875755046  1.0000
  O   O14       1.0  0.6956058144996525  0.9645931273296829  0.5503554550211192  1.0000
  H   H119      1.0  0.48809667403546275  0.8267110671830225  0.5696460143823026  1.0000
  O   O15       1.0  0.8467048111418644  0.4342288297749022  0.5441372548795428  1.0000
  N   N23       1.0  0.5253984847566415  0.10492286272514682  0.49822019337148277  1.0000
  O   O16       1.0  0.574720657586146  0.24671921087807178  0.5395477043840481  1.0000
  N   N24       1.0  0.9538978455544016  0.40693187642004375  0.48800461418723895  1.0000
  O   O17       1.0  0.5163087156295108  0.15320708009012277  0.46067618123975174  1.0000
  O   O18       1.0  0.5836489508939772  0.19917546595381888  0.57924497841397  1.0000
  O   O19       1.0  0.8825171754594228  0.4570295493158616  0.5834988752046035  1.0000
  O   O20       1.0  0.9176516526458992  0.3846427218110527  0.44915796455566925  1.0000
  C   C168      1.0  0.4981822138106492  0.9768134582955527  0.5160322394354059  1.0000
  C   C169      1.0  0.5179362455803529  0.9904056129412064  0.5107658234486877  1.0000
  C   C170      1.0  0.5711088550794436  0.9825069567550604  0.5001617104895782  1.0000
  C   C171      1.0  0.5504775287620414  0.8627629898448163  0.530328779730721  1.0000
  C   C172      1.0  0.4604231120236971  0.8713693824140479  0.5014734383406323  1.0000
  C   C173      1.0  0.5722965506399404  0.9321390410790182  0.5167841151975189  1.0000
  C   C174      1.0  0.04521705643937568  0.921598903735794  0.5094999427978201  1.0000
  H   H120      1.0  0.555493011348011  0.7156228855194078  0.44149522700402705  1.0000
  C   C175      1.0  0.4808858299970654  0.9916911085548753  0.5241452028541579  1.0000
  C   C176      1.0  0.5368675039147143  0.9800446154363901  0.5069882018675919  1.0000
  C   C177      1.0  0.013298484490468221  0.9368799724872328  0.48002617205819553  1.0000
  C   C178      1.0  0.46399735389020336  0.9734742468248093  0.5251093412620841  1.0000
  C   C179      1.0  0.4709468798993266  0.9474150993746003  0.5176695215591222  1.0000
  C   C180      1.0  0.5332491347380515  0.877424379388375  0.5196530227073599  1.0000
  C   C181      1.0  0.45913431247935765  0.9220026840453277  0.5152413167580766  1.0000
  C   C182      1.0  0.4693019489775715  0.8986504492821662  0.5109575510521133  1.0000
  H   H121      1.0  0.7409267566890363  0.8809800716634794  0.4535173257303904  1.0000
  C   C183      1.0  0.5621857607889196  0.9554214201664202  0.5110317947700208  1.0000
  C   C184      1.0  0.5673635194679969  0.8809975509092065  0.5308763779274377  1.0000
  C   C185      1.0  0.49463093229318117  0.8739686512365319  0.5089475778745619  1.0000
  C   C186      1.0  0.47614621973197  0.8560923990153542  0.4999311061862276  1.0000
  C   C187      1.0  0.5604508483292694  0.9068327675554231  0.5207595888585644  1.0000
  C   C188      1.0  0.5135281092940506  0.8637035191290845  0.5134943266556176  1.0000
  C   C189      1.0  0.6271233243369003  0.9591696282030241  0.5393917808932929  1.0000
  C   C190      1.0  0.5944508325489879  0.9341957001290329  0.5179154502723836  1.0000
  C   C191      1.0  0.6061766099011603  0.9572478287233267  0.5381479430916536  1.0000
  C   C192      1.0  0.6049938721519339  0.9131836569626429  0.49872095089481183  1.0000
  C   C193      1.0  0.637741426121552  0.93816083944678  0.5201521311784211  1.0000
  C   C194      1.0  0.6259106533786295  0.9150760688041386  0.499699839495128  1.0000
  H   H122      1.0  0.6807146568015743  0.960651184099864  0.5484113595102823  1.0000
  H   H123      1.0  0.733759568821434  0.9569986427168453  0.5450601755058564  1.0000
  H   H124      1.0  0.687574245386171  0.8829120837642764  0.46101432230449946  1.0000
  H   H125      1.0  0.5089898909646243  0.6495265595718732  0.5454155493265695  1.0000
  H   H126      1.0  0.042427776601371425  0.9557474116284033  0.4567715387699683  1.0000
  C   C195      1.0  0.5291751440988163  0.7103079896501805  0.4932147852209879  1.0000
  C   C196      1.0  0.5382811596312678  0.6260571884517111  0.49452050346124476  1.0000
