# Supplementary material for: Fracture Behavior of a 2D Imine‐Based Polymer
Source: Adv Sci (Weinh). 2024 Sep 12;11(42):2407017. doi: 10.1002/advs.202407017 (PMC11558127; doi:10.1002/advs.202407017)
Supplement: Supplementary file 2 — Supporting Information [file ADVS-11-2407017-s004.zip › 110_strain_1.000_.relaxed.cif]

data_image0
_chemical_formula_structural       C6NC3HC25HC5HC8HC8NH3NH33N7O5C60H38N8O4H3CNHC2H2CN2CNOCHCO2HC2H2C34H5OC2H2CHC2H17C2HCHCH3OHONONO4C7HC8HC12H5C2
_chemical_formula_sum              "C196 N24 H126 O20"
_cell_length_a       51.027107924843385
_cell_length_b       50.65397067837805
_cell_length_c       25.000223710000114
_cell_angle_alpha    90.0
_cell_angle_beta     90.0
_cell_angle_gamma    94.88223415369366

_space_group_name_H-M_alt    "P 1"
_space_group_IT_number       1

loop_
  _space_group_symop_operation_xyz
  'x, y, z'

loop_
  _atom_site_type_symbol
  _atom_site_label
  _atom_site_symmetry_multiplicity
  _atom_site_fract_x
  _atom_site_fract_y
  _atom_site_fract_z
  _atom_site_occupancy
  C   C1        1.0  0.04952519531110996  0.4805560035758972  0.4956270363883635  1.0000
  C   C2        1.0  0.07396193142618279  0.49576249728371424  0.4975212637570692  1.0000
  C   C3        1.0  0.14263751168482897  0.48360816489769015  0.5098020002370846  1.0000
  C   C4        1.0  0.12272804660457586  0.3641359137265847  0.5337130683695284  1.0000
  C   C5        1.0  0.00473610948531089  0.3732787143327649  0.515125138940008  1.0000
  C   C6        1.0  0.14211988294435576  0.4337841395948527  0.5207187072959046  1.0000
  N   N1        1.0  0.7519232297154329  0.9442629749289247  0.5346814757253949  1.0000
  C   C7        1.0  0.07291196770779859  0.08033780369700733  0.47751116466249355  1.0000
  C   C8        1.0  0.02476237079242045  0.4925453066084752  0.48747740090722974  1.0000
  C   C9        1.0  0.09858436215500908  0.48563268124632014  0.5055659778327102  1.0000
  H   H1        1.0  0.7199842826737349  0.9761615552494707  0.5768113751119489  1.0000
  C   C10       1.0  0.0056412712272663566  0.4723543155054991  0.4885646653961851  1.0000
  C   C11       1.0  0.01893417341385894  0.4483665178429755  0.4984065383091256  1.0000
  C   C12       1.0  0.0980492092761629  0.376048366395767  0.5240548276503864  1.0000
  C   C13       1.0  0.005305792855589586  0.42299625900290044  0.5021431139328507  1.0000
  C   C14       1.0  0.017675981386008496  0.39931853771241654  0.5091351411440003  1.0000
  C   C15       1.0  0.12212711977814115  0.0006686213089620863  0.5033959029863123  1.0000
  C   C16       1.0  0.1297021888898785  0.4575479386688503  0.5155756504903184  1.0000
  C   C17       1.0  0.14183373889798853  0.38435058653325727  0.5328970960877847  1.0000
  C   C18       1.0  0.04877394198076104  0.37132364434108545  0.5204946827026774  1.0000
  C   C19       1.0  0.02382788762434509  0.3560696140447697  0.5214999419157786  1.0000
  C   C20       1.0  0.12856726860207943  0.4083132848706281  0.5225331154456128  1.0000
  C   C21       1.0  0.07352245722205156  0.361009831861122  0.5251218993510345  1.0000
  C   C22       1.0  0.21183667803683837  0.45824149545399734  0.5585627673877989  1.0000
  C   C23       1.0  0.17106594771757858  0.4360548788314749  0.5245136096188127  1.0000
  C   C24       1.0  0.18466073612214629  0.45613985035796123  0.5549393077284316  1.0000
  C   C25       1.0  0.1861191901683712  0.4181848383082513  0.49760557999638144  1.0000
  C   C26       1.0  0.22700939287665567  0.44042751622600723  0.5315430215792631  1.0000
  C   C27       1.0  0.21325897878239974  0.4203304531454224  0.5008677488837111  1.0000
  C   C28       1.0  0.07284708572295812  0.024604856380548157  0.49061533692213505  1.0000
  C   C29       1.0  0.05879449410866269  0.03545264914460232  0.448896707786744  1.0000
  C   C30       1.0  0.0592520140049422  0.0626093381055172  0.4417608852620746  1.0000
  C   C31       1.0  0.08702491310511247  0.06937948784813243  0.5193798816772418  1.0000
  C   C32       1.0  0.08728551052344713  0.04221337330575111  0.5251689497680659  1.0000
  C   C33       1.0  0.07717577155925986  0.20674370462542108  0.5127447848530974  1.0000
  C   C34       1.0  0.07601976620904478  0.1217734077163099  0.5120130729629272  1.0000
  H   H2        1.0  0.6744003476040231  0.9007024494284714  0.47658341600319937  1.0000
  C   C35       1.0  0.07675947025455038  0.15052016929809603  0.5110012902463074  1.0000
  C   C36       1.0  0.07898736261524815  0.19288536806613726  0.4643143917116297  1.0000
  C   C37       1.0  0.0783580967888088  0.16537589587766288  0.46293396586259505  1.0000
  C   C38       1.0  0.07539213473035117  0.19187415542228708  0.5607867977700924  1.0000
  C   C39       1.0  0.07564179465975422  0.16443306366663066  0.5595210742721911  1.0000
  H   H3        1.0  0.9241405244972032  0.8816436358215047  0.442301324080549  1.0000
  C   C40       1.0  0.2954970023995948  0.42734362706356416  0.51153434350829  1.0000
  C   C41       1.0  0.26699156826388576  0.42674219278233777  0.5106631433129298  1.0000
  C   C42       1.0  0.3116168193503964  0.4464502609221787  0.5407396053761666  1.0000
  C   C43       1.0  0.3511511917048554  0.4269730725271553  0.5106140200751111  1.0000
  C   C44       1.0  0.3388565152109235  0.44607932518290533  0.5399953200111769  1.0000
  C   C45       1.0  0.33513710734181734  0.40789308059000595  0.48147421389894707  1.0000
  C   C46       1.0  0.3078558697168799  0.408246655236103  0.4822017770807034  1.0000
  C   C47       1.0  0.07694491134099622  0.23541316783927188  0.5116619445798586  1.0000
  H   H4        1.0  0.722872256121734  0.9047384557771943  0.4826617046701433  1.0000
  C   C48       1.0  0.07197544070035944  0.27616779321971285  0.545278466380672  1.0000
  C   C49       1.0  0.0733067650623722  0.3320100781520219  0.532612028055004  1.0000
  C   C50       1.0  0.05619876737005874  0.2914636361616189  0.5770305067386373  1.0000
  C   C51       1.0  0.05647319658501255  0.31860994823541994  0.5699568883122926  1.0000
  C   C52       1.0  0.08981531628822888  0.31696573845775855  0.5023384827019041  1.0000
  C   C53       1.0  0.0889054551233674  0.2896975397844583  0.507854685984729  1.0000
  C   C54       1.0  0.38009171284983545  0.4270931558427405  0.5106407429732767  1.0000
  C   C55       1.0  0.9340166235443439  0.8977804824157101  0.466358946657151  1.0000
  N   N2        1.0  0.5436341752976749  0.9541475575403153  0.5046523694284905  1.0000
  H   H5        1.0  0.163986912021137  0.4884821452437043  0.5091970449958789  1.0000
  H   H6        1.0  0.5725936573267024  0.6105764200865262  0.5395750278265411  1.0000
  H   H7        1.0  0.12498368505344912  0.022140275297753434  0.49702353426287604  1.0000
  N   N3        1.0  0.5683702425985047  0.7481488993157428  0.540908139739553  1.0000
  H   H8        1.0  0.02091738835322972  0.33452135877368894  0.5266297540426931  1.0000
  H   H9        1.0  0.12488009179945116  0.34309995856003384  0.5414749224101546  1.0000
  H   H10       1.0  0.16294708602613905  0.3833554541900621  0.540070073376752  1.0000
  H   H11       1.0  0.02108400330114912  0.01366058249929409  0.48251590495754987  1.0000
  H   H12       1.0  0.08924363628564824  0.44426466469787845  0.5143783581532025  1.0000
  H   H13       1.0  0.17614452853259777  0.402573487328057  0.4723518379333802  1.0000
  H   H14       1.0  0.17347232467568102  0.4701317249873416  0.5774657011264984  1.0000
  H   H15       1.0  0.2217903285844554  0.4740774860717174  0.5832655024680024  1.0000
  H   H16       1.0  0.22459591450400573  0.40618790977473834  0.4788819966831583  1.0000
  H   H17       1.0  0.0983761425985808  0.034296098158283814  0.558514613158044  1.0000
  H   H18       1.0  0.09822749127808116  0.08274331699883482  0.5475623572129347  1.0000
  H   H19       1.0  0.04813725020528929  0.07048979480440669  0.40844920925041184  1.0000
  H   H20       1.0  0.0477901198870291  0.02213034895927124  0.42040189882995976  1.0000
  H   H21       1.0  0.08032262399336268  0.20408637969243804  0.4265373545012161  1.0000
  H   H22       1.0  0.07775354864234521  0.11266581678678034  0.5525203302548226  1.0000
  H   H23       1.0  0.07432308956398229  0.15322918621655282  0.5972978334059652  1.0000
  H   H24       1.0  0.5873408920060689  0.9445828697668781  0.5175233083183977  1.0000
  H   H25       1.0  0.25664363918089617  0.41057690901247756  0.4859196747508741  1.0000
  H   H26       1.0  0.5366837837017678  0.7788096155554184  0.5877443178549747  1.0000
  H   H27       1.0  0.2956393509360725  0.3932658418838099  0.45929123330808724  1.0000
  H   H28       1.0  0.3510842876477189  0.46108147421790174  0.5628600240978362  1.0000
  H   H29       1.0  0.2814217294499209  0.4626817751640918  0.565720314686858  1.0000
  H   H30       1.0  0.36551300213458693  0.3919362084883181  0.4568555293015815  1.0000
  H   H31       1.0  0.07808370289549735  0.13367663711759495  0.4213294520774512  1.0000
  H   H32       1.0  0.07298384379477407  0.22335343410009476  0.602070838605267  1.0000
  H   H33       1.0  0.08157680071286268  0.24505888832187947  0.47210699468861905  1.0000
  H   H34       1.0  0.10176976294694116  0.2783036898796582  0.4829712262710674  1.0000
  H   H35       1.0  0.10312464026298021  0.3269109461459577  0.4724681399093474  1.0000
  H   H36       1.0  0.058116184424492276  0.4126225668682534  0.5101892902919952  1.0000
  H   H37       1.0  0.04375641023591621  0.32997941696800515  0.5951850666996621  1.0000
  H   H38       1.0  0.671680362818809  0.971800491256577  0.571524975965717  1.0000
  H   H39       1.0  0.04286148951183975  0.2815735480038089  0.606887980592314  1.0000
  H   H40       1.0  0.39064559075380295  0.44358271945260447  0.5359083242326659  1.0000
  N   N4        1.0  0.04515182822830494  0.4541255768111189  0.5020227545817129  1.0000
  N   N5        1.0  0.10365501390387048  0.46015879347876715  0.5126036820627806  1.0000
  N   N6        1.0  0.04370626418248841  0.39676529797263405  0.512992010919852  1.0000
  N   N7        1.0  0.10240337053726531  0.40249392003525974  0.5178807423123988  1.0000
  N   N8        1.0  0.2536383908273872  0.44353122741572987  0.5363116778561449  1.0000
  N   N9        1.0  0.07264674410550528  0.10688994328925616  0.46973476354456445  1.0000
  N   N10       1.0  0.07087671586845355  0.24949478316094498  0.5526645197534251  1.0000
  O   O1        1.0  0.392835970644539  0.41149827910595727  0.486637245187493  1.0000
  O   O2        1.0  0.07953183073967574  0.1526798886356717  0.41258763695315565  1.0000
  O   O3        1.0  0.07353809702003027  0.20450277550685197  0.6110565708909534  1.0000
  O   O4        1.0  0.30051560467117333  0.4662790426823394  0.5711877860685698  1.0000
  O   O5        1.0  0.34646621390459775  0.3882426587407726  0.4512419840228167  1.0000
  C   C56       1.0  0.048065563793800406  0.9804348854435642  0.49630324211438315  1.0000
  C   C57       1.0  0.07254536053976193  0.9955752444121162  0.49797489087415475  1.0000
  C   C58       1.0  0.14128129131301242  0.9834826978254209  0.5092207804191705  1.0000
  C   C59       1.0  0.12131455196697052  0.8640399888469946  0.5334194209316506  1.0000
  C   C60       1.0  0.003278578179915687  0.873236523447291  0.5159640135225273  1.0000
  C   C61       1.0  0.14087871517263112  0.9336592080179481  0.5203903292114288  1.0000
  C   C62       1.0  0.4750104234613927  0.9202927939695006  0.49875437656715116  1.0000
  C   C63       1.0  0.07382388850741037  0.5804465413072353  0.47689558524966735  1.0000
  C   C64       1.0  0.02332337661587261  0.9924928414016732  0.4883465793174513  1.0000
  C   C65       1.0  0.09719527874208368  0.9854211948386453  0.5056293344070119  1.0000
  C   C66       1.0  0.4325128580920266  0.9339598457600986  0.5263423198693897  1.0000
  C   C67       1.0  0.004156154643091802  0.9723428284220648  0.4894650380227231  1.0000
  C   C68       1.0  0.01739920609936989  0.9483101680350393  0.4991548640792115  1.0000
  C   C69       1.0  0.09666096084373196  0.8760217211437232  0.5238748583523414  1.0000
  C   C70       1.0  0.0037466816890502895  0.9229465021126764  0.5028706096880422  1.0000
  C   C71       1.0  0.01617210884111442  0.8992861159251947  0.509804298926691  1.0000
  C   C72       1.0  0.12354473654191851  0.5008416842769587  0.503752359689598  1.0000
  C   C73       1.0  0.12841609765034215  0.9574080589319477  0.5152643819998396  1.0000
  C   C74       1.0  0.1404712839846049  0.8842059220708473  0.532608143995888  1.0000
  C   C75       1.0  0.04734380633048472  0.8713189934666321  0.520787240598017  1.0000
  C   C76       1.0  0.0224080153980108  0.8560493641646996  0.5221192913006031  1.0000
  C   C77       1.0  0.12726965719009475  0.9082116461534354  0.5223120195964348  1.0000
  C   C78       1.0  0.0721126102318315  0.8610017418900965  0.5250421559598862  1.0000
  C   C79       1.0  0.2105612330661238  0.9583226401775542  0.5581203664861566  1.0000
  C   C80       1.0  0.169834958719826  0.9359496907217191  0.524180993423019  1.0000
  C   C81       1.0  0.18339176532006232  0.9561740632159944  0.554330393563883  1.0000
  C   C82       1.0  0.18498153380312757  0.9179988345784756  0.49772637220288596  1.0000
  C   C83       1.0  0.22583402081579887  0.9404351403174437  0.5315423030706738  1.0000
  C   C84       1.0  0.21212986507477913  0.920192952618054  0.5011312358291597  1.0000
  C   C85       1.0  0.07419584863468515  0.5247670206110883  0.49003795532686806  1.0000
  C   C86       1.0  0.060094872237897314  0.5354876893073551  0.4482423219247297  1.0000
  C   C87       1.0  0.06032314242300459  0.5626243568864551  0.4410997646068781  1.0000
  C   C88       1.0  0.08804437419472648  0.5696142039633464  0.5187504283119705  1.0000
  C   C89       1.0  0.08851565468026042  0.5424718464096223  0.5245807439795278  1.0000
  C   C90       1.0  0.07683682139905915  0.7067601150091563  0.5122131351355895  1.0000
  C   C91       1.0  0.07655738762651156  0.621852371090754  0.5115044394358895  1.0000
  C   C92       1.0  0.43455056934069625  0.8997355601263782  0.460051973256513  1.0000
  C   C93       1.0  0.0770116063933201  0.6505795495106743  0.5105351862032996  1.0000
  C   C94       1.0  0.07899288285644235  0.6929349022625075  0.46383597899722  1.0000
  C   C95       1.0  0.07866146708963592  0.6654456709286811  0.4624858572104133  1.0000
  C   C96       1.0  0.07500496581062294  0.6918740855042994  0.560238479203748  1.0000
  C   C97       1.0  0.07554376564459588  0.66446090116763  0.5590213144614535  1.0000
  C   C98       1.0  0.4617271200842972  0.9019775583813957  0.4638877302904308  1.0000
  C   C99       1.0  0.2944929897973807  0.9278622814302468  0.5119505051468619  1.0000
  C   C100      1.0  0.26601468478850837  0.9271335790091721  0.5106114160114434  1.0000
  C   C101      1.0  0.3104295224273742  0.9465111421367987  0.542632364511831  1.0000
  C   C102      1.0  0.35037295069006336  0.9277676884614162  0.5118237350599386  1.0000
  C   C103      1.0  0.3376669546637045  0.9462479348251823  0.5423288017345705  1.0000
  C   C104      1.0  0.334443455164836  0.9091440772748101  0.48108465930000455  1.0000
  C   C105      1.0  0.3072005130804341  0.9093560016950595  0.4815218508720848  1.0000
  C   C106      1.0  0.0763208614303745  0.7354040511479248  0.5110488415921676  1.0000
  C   C107      1.0  0.4596601549106036  0.9362081625046896  0.5299275507549791  1.0000
  C   C108      1.0  0.07103407466061881  0.7761213079216986  0.5446129891893245  1.0000
  C   C109      1.0  0.07195544152403555  0.8319737747291075  0.5322344729116334  1.0000
  C   C110      1.0  0.05524044091022593  0.7912790382839311  0.5766220973054855  1.0000
  C   C111      1.0  0.05531173948478498  0.8184207680629614  0.5697105302634888  1.0000
  C   C112      1.0  0.08843630192442428  0.8170573608163108  0.5015952901042434  1.0000
  C   C113      1.0  0.08773108224405905  0.7897938657979662  0.5069741543436552  1.0000
  C   C114      1.0  0.3788497961730623  0.9285454096784053  0.51301020755581  1.0000
  C   C115      1.0  0.41906183517596396  0.9156941033509598  0.4910982873674148  1.0000
  H   H41       1.0  0.4822820724866141  0.9734611454954144  0.49810136494492857  1.0000
  H   H42       1.0  0.16261880330786627  0.9884077145906358  0.5082957989463843  1.0000
  H   H43       1.0  0.4731610350629953  0.8895708159959519  0.43807829374747986  1.0000
  H   H44       1.0  0.12647402267155955  0.522319158609885  0.4975261541135821  1.0000
  H   H45       1.0  0.4823517120326156  0.8677251383768033  0.5011935276955845  1.0000
  H   H46       1.0  0.019521474788880996  0.8345057796474636  0.5273524839575985  1.0000
  H   H47       1.0  0.12341545120054588  0.8429904776851639  0.5411394705228527  1.0000
  H   H48       1.0  0.16158125194390782  0.8831527855583432  0.5397408760936244  1.0000
  H   H49       1.0  0.022473136083391288  0.5136975320060121  0.4815822500406923  1.0000
  H   H50       1.0  0.08798712612466895  0.9440393655349607  0.5147603800267082  1.0000
  H   H51       1.0  0.17507124569590923  0.9022397095512442  0.4727357001257796  1.0000
  H   H52       1.0  0.17216404829719262  0.9702506054864151  0.5765344820877135  1.0000
  H   H53       1.0  0.22045751463718363  0.9742846329407817  0.5825941121797023  1.0000
  H   H54       1.0  0.2235091156148361  0.9059582886935541  0.47950694051977644  1.0000
  H   H55       1.0  0.09965976372393574  0.5346608263913447  0.557963202045357  1.0000
  H   H56       1.0  0.09912949744919547  0.5830669958449065  0.5469394111886269  1.0000
  H   H57       1.0  0.04913668025152259  0.5703984125864441  0.4077795840038829  1.0000
  H   H58       1.0  0.049226124104941864  0.5220748909198136  0.4197169728358895  1.0000
  H   H59       1.0  0.08037423154672868  0.7041408492170957  0.4260652527341501  1.0000
  H   H60       1.0  0.07839768503242853  0.6127432203540778  0.5519789795217427  1.0000
  H   H61       1.0  0.07416995669144309  0.6532522767819006  0.5967919319245576  1.0000
  H   H62       1.0  0.46938069066235455  0.9503133026898724  0.5587184430310527  1.0000
  H   H63       1.0  0.2558374386567382  0.9112154064561718  0.48500657545513537  1.0000
  H   H64       1.0  0.424859776595732  0.8853592578446963  0.4317662096107849  1.0000
  H   H65       1.0  0.2952024759375264  0.8947078704656813  0.45738825412413286  1.0000
  H   H66       1.0  0.34966611007653725  0.9608853931382199  0.566489374066034  1.0000
  H   H67       1.0  0.28003344315634837  0.9622242662947031  0.568112507563039  1.0000
  H   H68       1.0  0.3648636419430039  0.8936352141562686  0.45512958582828816  1.0000
  H   H69       1.0  0.07893515286492352  0.6337828064464204  0.4209217227157979  1.0000
  H   H70       1.0  0.07208092735245904  0.7232906585533382  0.6014419720970224  1.0000
  H   H71       1.0  0.08080963883795525  0.7450398783375399  0.4714273886406409  1.0000
  H   H72       1.0  0.10060218858603735  0.7785217209395221  0.48186187324232843  1.0000
  H   H73       1.0  0.10158988886325436  0.8271085552058384  0.4715861588792269  1.0000
  H   H74       1.0  0.05660188581119392  0.9126248806908375  0.5103464022977747  1.0000
  H   H75       1.0  0.04260149287757742  0.8296586952049884  0.5952153228675818  1.0000
  H   H76       1.0  0.42094995149745984  0.9465629440456629  0.5516662275694514  1.0000
  H   H77       1.0  0.042069477534830535  0.7812740807892442  0.6066233388457151  1.0000
  H   H78       1.0  0.38900061212985304  0.9441335483811307  0.5394321997361501  1.0000
  N   N11       1.0  0.04362958185547  0.9540065385977967  0.5026631315048528  1.0000
  N   N12       1.0  0.10234891948640097  0.9599673983644712  0.5126181686815164  1.0000
  N   N13       1.0  0.04221855615375858  0.8967553853321321  0.5134001810460533  1.0000
  N   N14       1.0  0.10108800077233397  0.9024638713582523  0.5177519005392418  1.0000
  N   N15       1.0  0.25243945810489515  0.9436007132492858  0.5367116248245648  1.0000
  N   N16       1.0  0.07331151454519347  0.6069773388524425  0.46918915660208427  1.0000
  N   N17       1.0  0.0701837365685016  0.7494620865931936  0.5520350862568799  1.0000
  N   N18       1.0  0.3924638152311285  0.9125714479627824  0.485687537687069  1.0000
  O   O6        1.0  0.0802207944357629  0.6527834676291474  0.41218099751381004  1.0000
  O   O7        1.0  0.07277943343212304  0.7044590027280979  0.6104563810117999  1.0000
  O   O8        1.0  0.2990857832078461  0.9657665741295659  0.5742261944944752  1.0000
  O   O9        1.0  0.3457988296129153  0.8899451262789932  0.44936287582793843  1.0000
  H   H79       1.0  0.9210097247817511  0.9504008542259471  0.5441724187834107  1.0000
  H   H80       1.0  0.6213872494168606  0.6373477511831932  0.45600569439275473  1.0000
  H   H81       1.0  0.9819396259806766  0.8682877296376339  0.51580420017669  1.0000
  C   C116      1.0  0.9595741616738028  0.9385521224378297  0.5255746159973966  1.0000
  N   N19       1.0  0.8920793606703935  0.912220585995795  0.4882823213712374  1.0000
  H   H82       1.0  0.6231451141883091  0.8432806673692376  0.5470830222133626  1.0000
  C   C117      1.0  0.9763190217237524  0.4206968799496615  0.49854618545563734  1.0000
  C   C118      1.0  0.5709149568666341  0.0809835754287789  0.4852852188662352  1.0000
  H   H83       1.0  0.8886339102857665  0.9459461346583703  0.5362980433378514  1.0000
  H   H84       1.0  0.5507699770795359  0.7196738915467492  0.5716487868607014  1.0000
  C   C119      1.0  0.9341130728490712  0.4364813050939033  0.5220345729802987  1.0000
  N   N20       1.0  0.6018613955415529  0.9601375176765672  0.5120022405257513  1.0000
  N   N21       1.0  0.5424663840981679  0.8961950667342256  0.510292523922532  1.0000
  C   C120      1.0  0.8340123928722076  0.9084096116404997  0.4840200439653697  1.0000
  N   N22       1.0  0.6007223444210728  0.9020076361196453  0.5172590335611715  1.0000
  O   O10       1.0  0.6035287091421415  0.6093247370734256  0.4875873472851241  1.0000
  C   C121      1.0  0.6218663918938746  0.00040405703592312665  0.4983106090362446  1.0000
  H   H85       1.0  0.5196546006131384  0.8335809501220922  0.5108478997893515  1.0000
  C   C122      1.0  0.8067534857581424  0.9084894452711265  0.4844007933569065  1.0000
  O   O11       1.0  0.8453712333790028  0.8880974487049914  0.45544541517986775  1.0000
  O   O12       1.0  0.547929830421339  0.7003901001141675  0.577270850828124  1.0000
  H   H86       1.0  0.660866707150186  0.8838059395302881  0.5468190412395302  1.0000
  C   C123      1.0  0.8372167328928981  0.94775107992858  0.5392130844546287  1.0000
  C   C124      1.0  0.9187045031454868  0.9156763806184167  0.492819344484378  1.0000
  H   H87       1.0  0.7553168799500442  0.9102407022090026  0.48752359390394445  1.0000
  H   H88       1.0  0.9724472933014985  0.8860656254539946  0.44751644803688406  1.0000
  C   C125      1.0  0.5519768059818775  0.7894495102819328  0.5628917534716817  1.0000
  C   C126      1.0  0.5898311067187412  0.7896176810938487  0.5053622054048702  1.0000
  C   C127      1.0  0.5526490113929052  0.8167471936266223  0.5584806624491936  1.0000
  C   C128      1.0  0.5720740988362328  0.025023646933851767  0.49473110533485126  1.0000
  C   C129      1.0  0.5549200949756994  0.03617791409818248  0.45884579594521574  1.0000
  C   C130      1.0  0.5544053102649203  0.06336073122031961  0.4540373717228465  1.0000
  C   C131      1.0  0.5883422301424064  0.0696858628412805  0.5208512431050888  1.0000
  C   C132      1.0  0.5889725919630746  0.0425233711407821  0.5251816791929597  1.0000
  C   C133      1.0  0.5858835706575258  0.2081085494332258  0.5107882811099028  1.0000
  C   C134      1.0  0.5838650948168166  0.12317094931154679  0.5105643855830035  1.0000
  C   C135      1.0  0.9354993255991758  0.3982015783489339  0.46539330342781693  1.0000
  C   C136      1.0  0.5841235042807672  0.15187265242498488  0.5095585532903728  1.0000
  C   C137      1.0  0.5692609347156701  0.19313353057570345  0.47528595930081546  1.0000
  C   C138      1.0  0.568235089947492  0.1655873864652814  0.47433135093461043  1.0000
  C   C139      1.0  0.6017353825567776  0.1944973313219618  0.54597132625154  1.0000
  C   C140      1.0  0.6007162385715624  0.16691443958667684  0.5450597592615436  1.0000
  C   C141      1.0  0.9626891773458618  0.40038438641327045  0.4687816749737999  1.0000
  C   C142      1.0  0.7961247342144072  0.4295963682242222  0.512653408711003  1.0000
  C   C143      1.0  0.7671751168709219  0.42946519431940616  0.5126660068622542  1.0000
  C   C144      1.0  0.8121459131838574  0.44879861842677443  0.5414768234423483  1.0000
  C   C145      1.0  0.8517924458779504  0.4292418132060101  0.51174234277552  1.0000
  C   C146      1.0  0.839429783775065  0.4484541087709934  0.5407469084563623  1.0000
  C   C147      1.0  0.8356628000104204  0.4100070425075011  0.4828730919150561  1.0000
  C   C148      1.0  0.8084184537868739  0.4103761147030221  0.48359818342677696  1.0000
  C   C149      1.0  0.5865342090457509  0.2373092366074363  0.5108521252867136  1.0000
  C   C150      1.0  0.9612706154699455  0.43870569406185494  0.5250415303466661  1.0000
  C   C151      1.0  0.5685554136604517  0.6625090347402933  0.5441070852925116  1.0000
  C   C152      1.0  0.849961103787309  0.9282476296930696  0.5116949406617429  1.0000
  C   C153      1.0  0.9612060542222722  0.9001517066296791  0.46966344975830515  1.0000
  C   C154      1.0  0.8099560008297988  0.9478388746023629  0.5395748484047269  1.0000
  C   C155      1.0  0.603877502803264  0.6947611307013691  0.4830574690180797  1.0000
  C   C156      1.0  0.5673395216362979  0.689854079620654  0.5450208136538096  1.0000
  C   C157      1.0  0.8803098859808353  0.4298870417912537  0.5125893484599513  1.0000
  C   C158      1.0  0.9203254298076325  0.4161594589227912  0.4919932629741386  1.0000
  H   H89       1.0  0.9844311980698957  0.4734644782284155  0.4829916418690741  1.0000
  H   H90       1.0  0.6622163584230921  0.9875992125988672  0.4998620483346354  1.0000
  H   H91       1.0  0.9738491683576234  0.38625789599228966  0.4465641531751596  1.0000
  H   H92       1.0  0.6248689371826595  0.021693678798450286  0.4899668002660136  1.0000
  H   H93       1.0  0.9833974224361585  0.36834879143614396  0.5146872877949186  1.0000
  O   O13       1.0  0.6243064487625103  0.6565819890827103  0.4501378750343808  1.0000
  C   C159      1.0  0.5848699828719  0.7352709534446682  0.5135115494963042  1.0000
  C   C160      1.0  0.5703755925325984  0.7749788302452695  0.5359715029952428  1.0000
  H   H94       1.0  0.5199242949833897  0.014011298096175292  0.49884903193078556  1.0000
  H   H95       1.0  0.6045164329304161  0.7788629306957177  0.483707832480769  1.0000
  C   C161      1.0  0.5718559782362227  0.8311970841983942  0.5274844763429857  1.0000
  H   H96       1.0  0.982946559227724  0.9735094594632056  0.4839913376063758  1.0000
  C   C162      1.0  0.8784714260900166  0.9292397038417537  0.5126973700494718  1.0000
  C   C163      1.0  0.5906029486464013  0.8169130893284801  0.5014888609683172  1.0000
  H   H97       1.0  0.602457310826775  0.03445939993866157  0.5542108756859199  1.0000
  H   H98       1.0  0.6015044251450719  0.0829463675201155  0.5459959978806052  1.0000
  H   H99       1.0  0.540757340623838  0.07138009571810314  0.425311828258728  1.0000
  H   H100      1.0  0.5419940356218643  0.02305827690804441  0.43318088673097743  1.0000
  H   H101      1.0  0.5567968354609695  0.20346059362186358  0.4476227078115214  1.0000
  H   H102      1.0  0.5973247365200723  0.11486837833833856  0.5405216839395054  1.0000
  H   H103      1.0  0.6131833603601096  0.15660338120714132  0.5727190200227074  1.0000
  H   H104      1.0  0.9712576643767291  0.4545237386611643  0.5497677248760728  1.0000
  H   H105      1.0  0.7566076973012242  0.4128713433865687  0.4876887732665174  1.0000
  H   H106      1.0  0.9255335364446077  0.3821663546129835  0.44120465458237945  1.0000
  H   H107      1.0  0.7961840348768088  0.39529381135320996  0.46093901625185296  1.0000
  H   H108      1.0  0.8516498117475391  0.46354550407468753  0.5633777068001259  1.0000
  H   H109      1.0  0.7817725379071344  0.46483021901499283  0.5658856988732213  1.0000
  H   H110      1.0  0.8658504720755097  0.3936802320165491  0.45813623725385316  1.0000
  H   H111      1.0  0.5535341535057491  0.13295442200835714  0.4440581861438656  1.0000
  H   H112      1.0  0.6161197535323588  0.22728787694856714  0.5758609731166375  1.0000
  H   H113      1.0  0.5726966729899383  0.24574885127974744  0.4804588203541048  1.0000
  C   C164      1.0  0.6050814936845219  0.6673733819447017  0.4821737730619035  1.0000
  C   C165      1.0  0.5872908102613866  0.6507252958493118  0.5129828220886088  1.0000
  H   H114      1.0  0.5568291168949508  0.9121158092733667  0.512508875002406  1.0000
  C   C166      1.0  0.7655081108046211  0.927048390351283  0.510799826023497  1.0000
  H   H115      1.0  0.9227971719483965  0.4507499729480566  0.5437246704351335  1.0000
  C   C167      1.0  0.7940075128223738  0.9280031703459651  0.5118984529110087  1.0000
  H   H116      1.0  0.8906410307031761  0.4462126624190882  0.536947771478036  1.0000
  H   H117      1.0  0.6057401343493178  0.8275849920322319  0.47628644692522787  1.0000
  H   H118      1.0  0.5999656953221694  0.746174815692879  0.48720785499761426  1.0000
  O   O14       1.0  0.7986010978520874  0.968145745525794  0.5681709074149021  1.0000
  H   H119      1.0  0.5381417712489263  0.8273770682634576  0.5806973182477728  1.0000
  O   O15       1.0  0.7544448115059682  0.44514616045804284  0.5364480939282084  1.0000
  N   N23       1.0  0.5691546597166028  0.10746758895039718  0.4795219964711404  1.0000
  O   O16       1.0  0.6002053956331737  0.2522602000246763  0.5398067132572021  1.0000
  N   N24       1.0  0.8936911883629162  0.41297717812800266  0.487361028525697  1.0000
  O   O17       1.0  0.5510110739908521  0.15175004032696796  0.43752465210691227  1.0000
  O   O18       1.0  0.6187997561937615  0.20856067560384006  0.5825078536297463  1.0000
  O   O19       1.0  0.8008240607872131  0.46857350995383534  0.5713667742176369  1.0000
  O   O20       1.0  0.8467593522663827  0.39006028944769444  0.45274285962010496  1.0000
  C   C168      1.0  0.5476513961035722  0.9807588439169918  0.5019832193936157  1.0000
  C   C169      1.0  0.5721094605524849  0.9960138198882417  0.5006956128261384  1.0000
  C   C170      1.0  0.6408986409933883  0.9830223755247434  0.5034101760465651  1.0000
  C   C171      1.0  0.6209849998007769  0.8641256417451769  0.5374944613525501  1.0000
  C   C172      1.0  0.503619623729899  0.8726518037657778  0.5047995662981074  1.0000
  C   C173      1.0  0.6402935104383302  0.9335667730908799  0.5199194875800844  1.0000
  C   C174      1.0  0.9747495151397694  0.9205822167202904  0.49927737403811856  1.0000
  H   H120      1.0  0.6178751707308536  0.7074630701006527  0.45884864752528043  1.0000
  C   C175      1.0  0.5225858748911437  0.9927425652976476  0.5000655622695719  1.0000
  C   C176      1.0  0.596875961441241  0.9855932716908321  0.5043416720353274  1.0000
  C   C177      1.0  0.9324044174701656  0.9361569234635496  0.522612019966722  1.0000
  C   C178      1.0  0.5036537724240755  0.9723738279475465  0.5001130891314551  1.0000
  C   C179      1.0  0.5173778157822134  0.948241374711349  0.5034058197843163  1.0000
  C   C180      1.0  0.5964645264521726  0.8756101333211421  0.524309743870602  1.0000
  C   C181      1.0  0.504028794936418  0.9226892538203751  0.502562744059839  1.0000
  C   C182      1.0  0.5165244989849406  0.8988765297908856  0.5048348661836682  1.0000
  H   H121      1.0  0.864440058599616  0.8920612415108916  0.46070349993775345  1.0000
  C   C183      1.0  0.6278993643203488  0.9572533155838808  0.5126878415777896  1.0000
  C   C184      1.0  0.6399421631245685  0.8844926556294354  0.5372778099700997  1.0000
  C   C185      1.0  0.5474662741729622  0.8705507276938972  0.514430648398239  1.0000
  C   C186      1.0  0.5226256525081994  0.8552694466482107  0.5100164609636156  1.0000
  C   C187      1.0  0.626744830102103  0.9081401082743958  0.5238565067797818  1.0000
  C   C188      1.0  0.5720980944662383  0.8602372237102482  0.5217072642512625  1.0000
  C   C189      1.0  0.7100545972833061  0.959434239055112  0.5544643468489443  1.0000
  C   C190      1.0  0.6692513635976971  0.9359483027753853  0.5235840838788197  1.0000
  C   C191      1.0  0.6828724405071003  0.9570881306317093  0.5511040669766931  1.0000
  C   C192      1.0  0.684371715084003  0.9172344584793114  0.4994687460445646  1.0000
  C   C193      1.0  0.7253013820933669  0.9408064892818973  0.5301288754973255  1.0000
  C   C194      1.0  0.7115354443719498  0.9195953400406816  0.5024861480657093  1.0000
  H   H122      1.0  0.7795356871921729  0.9642306204475638  0.5627790136780928  1.0000
  H   H123      1.0  0.8491972588571028  0.9633513974466402  0.5609856107787857  1.0000
  H   H124      1.0  0.7947728193093353  0.892897114163829  0.4626110125642663  1.0000
  H   H125      1.0  0.5545490143711183  0.6497987574773022  0.5683067675337546  1.0000
  H   H126      1.0  0.9694809246217706  0.954488556403376  0.5501246523813939  1.0000
  C   C195      1.0  0.5851861810032302  0.706617213726198  0.5142300027359932  1.0000
  C   C196      1.0  0.5881171205821244  0.6216566266041821  0.5129386997449698  1.0000
