# Supplementary material for: Fracture Behavior of a 2D Imine‐Based Polymer
Source: Adv Sci (Weinh). 2024 Sep 12;11(42):2407017. doi: 10.1002/advs.202407017 (PMC11558127; doi:10.1002/advs.202407017)
Supplement: Supplementary file 2 — Supporting Information [file ADVS-11-2407017-s004.zip › 110_strain_1.025_relaxed.cif]

data_image0
_chemical_formula_structural       C6NC3HC25HC5HC8HC8NH3NH33N7O5C60H38N8O4H3CNHC2H2CN2CNOCHCO2HC2H2C34H5OC2H2CHC2H17C2HCHCH3OHONONO4C7HC8HC12H5C2
_chemical_formula_sum              "C196 N24 H126 O20"
_cell_length_a       51.07246360250669
_cell_length_b       50.68071406100946
_cell_length_c       25.000223710000114
_cell_angle_alpha    90.0
_cell_angle_beta     90.0
_cell_angle_gamma    92.30123551374318

_space_group_name_H-M_alt    "P 1"
_space_group_IT_number       1

loop_
  _space_group_symop_operation_xyz
  'x, y, z'

loop_
  _atom_site_type_symbol
  _atom_site_label
  _atom_site_symmetry_multiplicity
  _atom_site_fract_x
  _atom_site_fract_y
  _atom_site_fract_z
  _atom_site_occupancy
  C   C1        1.0  0.04810171988721933  0.48106092805488326  0.49608984515354976  1.0000
  C   C2        1.0  0.07217313958317874  0.4956112776538211  0.4985018289035405  1.0000
  C   C3        1.0  0.14092126211136394  0.4817281116741224  0.5111934040763626  1.0000
  C   C4        1.0  0.12360838575101601  0.36284559940878786  0.5333803280037703  1.0000
  C   C5        1.0  0.005802605904061835  0.3748391181079238  0.511996693053824  1.0000
  C   C6        1.0  0.1414585253536652  0.4319948824597499  0.5218357944530392  1.0000
  N   N1        1.0  0.7506637543164342  0.9435350172811966  0.5353974681457448  1.0000
  C   C7        1.0  0.06986393205529456  0.08015365372795338  0.480774304678061  1.0000
  C   C8        1.0  0.023140981785197478  0.49365939239633555  0.48816618727829153  1.0000
  C   C9        1.0  0.09692517777356494  0.48480585714931157  0.5064653240599504  1.0000
  H   H1        1.0  0.7172067800070584  0.9750463727853462  0.5780682292704611  1.0000
  C   C10       1.0  0.004513453726137962  0.47392449149856497  0.48847156936456776  1.0000
  C   C11       1.0  0.01830213899345379  0.44959401192339543  0.4975685248277547  1.0000
  C   C12       1.0  0.09876810761847804  0.37535013236939185  0.523507296072318  1.0000
  C   C13       1.0  0.00531446819911902  0.42452139906968683  0.5002141035491974  1.0000
  C   C14       1.0  0.01818095088461877  0.40056735439938457  0.5068098437386931  1.0000
  C   C15       1.0  0.11920077005837924  0.999546734558265  0.5050901343682891  1.0000
  C   C16       1.0  0.12854739898769957  0.45601379068196796  0.5167212720832911  1.0000
  C   C17       1.0  0.1422444123910704  0.3825768336855992  0.5331212097695698  1.0000
  C   C18       1.0  0.04974522480338149  0.371847204956754  0.5186187777673651  1.0000
  C   C19       1.0  0.02518326435311812  0.35719508624180263  0.518693909226839  1.0000
  C   C20       1.0  0.12852325441211956  0.40685618933797585  0.5229810410699469  1.0000
  C   C21       1.0  0.07461175471161464  0.3609234605427115  0.5239086946104144  1.0000
  C   C22       1.0  0.21025938886445206  0.4552525116049905  0.5603375157014084  1.0000
  C   C23       1.0  0.17027828593084046  0.4336940919429906  0.5260615869133621  1.0000
  C   C24       1.0  0.18319246646835563  0.4534658023429945  0.5567563527583155  1.0000
  C   C25       1.0  0.18590413601620542  0.4157244756955722  0.49906888911555136  1.0000
  C   C26       1.0  0.22601280518134492  0.4374454830466574  0.5329395303671274  1.0000
  C   C27       1.0  0.21294538922640893  0.41756781694820244  0.5022291799129396  1.0000
  C   C28       1.0  0.06954045822973251  0.024423567662976643  0.493923268417648  1.0000
  C   C29       1.0  0.05543802993036713  0.035965000304189296  0.4524337364323414  1.0000
  C   C30       1.0  0.05598941547059284  0.06309667778511083  0.44533156160108145  1.0000
  C   C31       1.0  0.08379231263056229  0.0684884599503186  0.5227560138906063  1.0000
  C   C32       1.0  0.08389965715557941  0.04133265977927064  0.528604701211208  1.0000
  C   C33       1.0  0.07845466836798243  0.2064672884283658  0.5125581582078018  1.0000
  C   C34       1.0  0.07481424177467666  0.12158325213866407  0.5140046631819637  1.0000
  H   H2        1.0  0.6753042307053023  0.9000307852692992  0.47678734991972427  1.0000
  C   C35       1.0  0.07646131854569375  0.15025653812951753  0.512186647560182  1.0000
  C   C36       1.0  0.07890251400885236  0.19218672949899107  0.46434933782354987  1.0000
  C   C37       1.0  0.0775003574743761  0.1647083725552382  0.46368356632447455  1.0000
  C   C38       1.0  0.07739363993853556  0.19200779325963374  0.5610575207466613  1.0000
  C   C39       1.0  0.07686885184310256  0.16454150405731213  0.5604225977262935  1.0000
  H   H3        1.0  0.9258228441284143  0.8835694195988554  0.43915534401781453  1.0000
  C   C40       1.0  0.2949659320471569  0.42464832283439635  0.5111051625696208  1.0000
  C   C41       1.0  0.26650234981136967  0.4240841911300764  0.5104801286639702  1.0000
  C   C42       1.0  0.3102589282803126  0.44297966539190636  0.5419998853505712  1.0000
  C   C43       1.0  0.35060623160497056  0.424393640568182  0.5094877389762509  1.0000
  C   C44       1.0  0.3374929456817237  0.4426670839296684  0.5409053348743379  1.0000
  C   C45       1.0  0.3354234929114404  0.40607347871533367  0.4786970228299275  1.0000
  C   C46       1.0  0.3081468253337861  0.4063590310223662  0.4797805078136108  1.0000
  C   C47       1.0  0.07856715352638186  0.23515939930380825  0.5109227605334934  1.0000
  H   H4        1.0  0.7235619983190213  0.9041745475255086  0.48308676362805786  1.0000
  C   C48       1.0  0.07414050858376306  0.27627002448914095  0.5445079354744218  1.0000
  C   C49       1.0  0.07485438380187845  0.33196749563893296  0.5315238620168681  1.0000
  C   C50       1.0  0.058052490777132294  0.2920994504163428  0.5758132710618092  1.0000
  C   C51       1.0  0.058023917253951604  0.31918749324312456  0.5685642261822084  1.0000
  C   C52       1.0  0.09171701988379759  0.316371664822961  0.5018406071354172  1.0000
  C   C53       1.0  0.09109787213503746  0.2891546118944369  0.5074455892176051  1.0000
  C   C54       1.0  0.3795221501794025  0.4246343344999668  0.5090648291814526  1.0000
  C   C55       1.0  0.9349190470237851  0.899454567807949  0.4638082873866219  1.0000
  N   N2        1.0  0.5422105515435697  0.9547872311194417  0.5047670073492773  1.0000
  H   H5        1.0  0.16212528154039893  0.4860930254176853  0.5109046481930543  1.0000
  H   H6        1.0  0.5784840126251294  0.6115902327507179  0.5391020702136803  1.0000
  H   H7        1.0  0.12141879749417653  0.020956160422844986  0.4991398717671969  1.0000
  N   N3        1.0  0.5729544956604588  0.7491477270448565  0.5419960728618862  1.0000
  H   H8        1.0  0.02271274465449534  0.3357295725095318  0.5234191752924534  1.0000
  H   H9        1.0  0.1261671010046172  0.3417567223476595  0.5407746105154393  1.0000
  H   H10       1.0  0.16331047483776925  0.38104362428588967  0.5404983694552076  1.0000
  H   H11       1.0  0.017912283773503852  0.014446992304346479  0.48582094694403516  1.0000
  H   H12       1.0  0.08847974016067706  0.4437017524338028  0.5149645814730615  1.0000
  H   H13       1.0  0.1764342582086055  0.4002964084863617  0.4737878753208561  1.0000
  H   H14       1.0  0.17154422136454792  0.46747569910064685  0.5794628589298676  1.0000
  H   H15       1.0  0.21968136095660837  0.47090187304208136  0.585119185878103  1.0000
  H   H16       1.0  0.22474146961777056  0.40338900853263693  0.480073369857337  1.0000
  H   H17       1.0  0.09495868066618644  0.03287010408967918  0.5618819465710304  1.0000
  H   H18       1.0  0.09502783875255788  0.08130829644328456  0.5508856578470067  1.0000
  H   H19       1.0  0.044978287815900866  0.07150160478913044  0.411957252259228  1.0000
  H   H20       1.0  0.04442757050902312  0.02318883074909969  0.4239319934924785  1.0000
  H   H21       1.0  0.07968121823524786  0.20306276829649383  0.426223375070689  1.0000
  H   H22       1.0  0.07717864160351849  0.11261430049064726  0.5545581643810795  1.0000
  H   H23       1.0  0.07606620736742287  0.1536605644288324  0.5985383918618856  1.0000
  H   H24       1.0  0.5863992293488737  0.9444405118716636  0.5181744490665035  1.0000
  H   H25       1.0  0.256806233802872  0.40850136620999095  0.48453600061688884  1.0000
  H   H26       1.0  0.5409435925891088  0.7805985304829273  0.5891838532505455  1.0000
  H   H27       1.0  0.29660816196812084  0.3919779559716077  0.4555050119892755  1.0000
  H   H28       1.0  0.3490678627444102  0.45705032079797725  0.5651256815998198  1.0000
  H   H29       1.0  0.27940416575610344  0.45851172335541307  0.5689401142936632  1.0000
  H   H30       1.0  0.3664688355568242  0.3908926094144213  0.4520510502291506  1.0000
  H   H31       1.0  0.07551012317125555  0.13277408927019807  0.4229093528804129  1.0000
  H   H32       1.0  0.07662667930706082  0.22388173079732115  0.6018581895160945  1.0000
  H   H33       1.0  0.08247911595682662  0.24437676305635883  0.47088711528537763  1.0000
  H   H34       1.0  0.1042880273727188  0.2773449611673519  0.48310288675661756  1.0000
  H   H35       1.0  0.10508566330794583  0.32584827577036696  0.47234274708991836  1.0000
  H   H36       1.0  0.05825202633100399  0.41288766438336555  0.5092381266459819  1.0000
  H   H37       1.0  0.045044317242395195  0.3309995676582123  0.5933651166693495  1.0000
  H   H38       1.0  0.6691410536465716  0.9706658350459325  0.5723104301381143  1.0000
  H   H39       1.0  0.044719079509318686  0.28268744286907777  0.6054176362418825  1.0000
  H   H40       1.0  0.38933119432560614  0.44052963068913337  0.535676367127354  1.0000
  N   N4        1.0  0.0443234854473035  0.454728352271836  0.5016188813605077  1.0000
  N   N5        1.0  0.10250919665192305  0.45924155052108745  0.5134057382235445  1.0000
  N   N6        1.0  0.04418650661297377  0.39739235309990295  0.5112949528855456  1.0000
  N   N7        1.0  0.10256270460724087  0.4016746041734483  0.5177986911150002  1.0000
  N   N8        1.0  0.2524975030460243  0.4403444282698715  0.5375851473666208  1.0000
  N   N9        1.0  0.07011071744389033  0.10668065647173146  0.4724323195960027  1.0000
  N   N10       1.0  0.07322797616607904  0.24967684279767102  0.5521005981146399  1.0000
  O   O1        1.0  0.3929491558185199  0.4097198651226263  0.48341732684541716  1.0000
  O   O2        1.0  0.07727555144686608  0.15161793127298157  0.41359256658739857  1.0000
  O   O3        1.0  0.07701639592539014  0.20504614094847956  0.6111797637433349  1.0000
  O   O4        1.0  0.2983324419008756  0.4619730779869252  0.5745282065360195  1.0000
  O   O5        1.0  0.347599378524602  0.38727294566840487  0.4463838377796293  1.0000
  C   C56       1.0  0.04583052386179949  0.9807475477260493  0.4981885831864754  1.0000
  C   C57       1.0  0.06984708591170156  0.9954023983432914  0.5004215627647033  1.0000
  C   C58       1.0  0.13883084033955567  0.982048947596472  0.5100982336982226  1.0000
  C   C59       1.0  0.12251081330957882  0.863045350594179  0.5312078631991481  1.0000
  C   C60       1.0  0.004410396860917332  0.8743326082790575  0.5142992685663715  1.0000
  C   C61       1.0  0.1399524707968558  0.9323236176483185  0.5201241725210954  1.0000
  C   C62       1.0  0.47478056060956025  0.9218194056405591  0.49752274827006376  1.0000
  C   C63       1.0  0.07163064444777767  0.580328658380003  0.47903961594792877  1.0000
  C   C64       1.0  0.020776128119196154  0.9932354228936511  0.4907266271633524  1.0000
  C   C65       1.0  0.094746849899312  0.9847416762354088  0.5074025396553355  1.0000
  C   C66       1.0  0.4316348597081556  0.9353993706990413  0.5248475605100177  1.0000
  C   C67       1.0  0.0022452491514707534  0.9734019612174405  0.4909316699832382  1.0000
  C   C68       1.0  0.016182990288531603  0.9491240569541352  0.4995454603451682  1.0000
  C   C69       1.0  0.0975343758048582  0.8754891115056924  0.5225215993531169  1.0000
  C   C70       1.0  0.003369400413773278  0.9239600336880861  0.5021189206980998  1.0000
  C   C71       1.0  0.016521117755772686  0.9001509730139285  0.5085524930501623  1.0000
  C   C72       1.0  0.12151624848426563  0.4993872392898627  0.5049584836112588  1.0000
  C   C73       1.0  0.12674498908295162  0.9562153750594163  0.515759723291274  1.0000
  C   C74       1.0  0.1410768768826936  0.8828455397422241  0.5305496583250437  1.0000
  C   C75       1.0  0.04844051702217287  0.8717480818555222  0.519569769604105  1.0000
  C   C76       1.0  0.024000171581021995  0.8568807486431925  0.5205533835988683  1.0000
  C   C77       1.0  0.1271840944916111  0.9071006867127851  0.5212907123676506  1.0000
  C   C78       1.0  0.07342704975769682  0.8609907433072067  0.5238888476677794  1.0000
  C   C79       1.0  0.20836785376850092  0.9564249698891176  0.5593284735179423  1.0000
  C   C80       1.0  0.16877534928580507  0.934373290075906  0.524288345858649  1.0000
  C   C81       1.0  0.18133392922847735  0.9542865615708185  0.5552260306287736  1.0000
  C   C82       1.0  0.18478022101066927  0.9166686723304867  0.49749983545984094  1.0000
  C   C83       1.0  0.22450602914283355  0.9388705849040833  0.5321857667260411  1.0000
  C   C84       1.0  0.21180673701749128  0.9188795611885897  0.5011489572587958  1.0000
  C   C85       1.0  0.0719626798869395  0.5246080290246605  0.4916971129914304  1.0000
  C   C86       1.0  0.057831910286878556  0.5360603966831021  0.45013539878883524  1.0000
  C   C87       1.0  0.05806649563531976  0.5631926314668211  0.44327095862678884  1.0000
  C   C88       1.0  0.08574543039337534  0.568755075100027  0.5208611374665784  1.0000
  C   C89       1.0  0.08616939859963962  0.5415984551511976  0.5264677555968915  1.0000
  C   C90       1.0  0.0774188682350728  0.706599312077653  0.5123498134837954  1.0000
  C   C91       1.0  0.07546553552908063  0.6217187729798358  0.5129966764739138  1.0000
  C   C92       1.0  0.43533040409499774  0.901445131981179  0.4582842699164447  1.0000
  C   C93       1.0  0.07642104095272303  0.6504010434579366  0.5114897867732932  1.0000
  C   C94       1.0  0.07805148643279354  0.6924378342130448  0.4640207212232775  1.0000
  C   C95       1.0  0.07715871345512548  0.664963633214601  0.46310880233528223  1.0000
  C   C96       1.0  0.07653418315184012  0.6920321180093003  0.5607273594616062  1.0000
  C   C97       1.0  0.07647279239829084  0.6645805702269549  0.5598522263857065  1.0000
  C   C98       1.0  0.46237276539626115  0.9036695338359447  0.46234998684064593  1.0000
  C   C99       1.0  0.2938089504288122  0.927350226774661  0.5114848801216327  1.0000
  C   C100      1.0  0.26537862265235096  0.9263493365183059  0.5100452806407263  1.0000
  C   C101      1.0  0.30865789345566774  0.9454092002396823  0.5438477421813531  1.0000
  C   C102      1.0  0.34970436888441386  0.9280343435372267  0.5112977101555887  1.0000
  C   C103      1.0  0.3359021153403066  0.945545463974806  0.5434597634457128  1.0000
  C   C104      1.0  0.3348582617945767  0.9099695226086181  0.4789491946802744  1.0000
  C   C105      1.0  0.3076095180700325  0.9097914409124003  0.47942807627618556  1.0000
  C   C106      1.0  0.07734590938172363  0.7352760461379574  0.5109055315761244  1.0000
  C   C107      1.0  0.458660793103398  0.9376518519615348  0.5286126062488918  1.0000
  C   C108      1.0  0.07324150457276547  0.7763572352750874  0.5447460129007301  1.0000
  C   C109      1.0  0.07383199990237517  0.8320317640502026  0.5315999114895671  1.0000
  C   C110      1.0  0.05784513183056203  0.7922638206779301  0.5773606941031129  1.0000
  C   C111      1.0  0.057722534626292676  0.8193449838123407  0.5700284204369162  1.0000
  C   C112      1.0  0.09007115087864123  0.8163735995918808  0.5006007014441666  1.0000
  C   C113      1.0  0.08948953429480457  0.789164909876759  0.506315713840859  1.0000
  C   C114      1.0  0.3781357641459378  0.9291682937969987  0.5125502720695989  1.0000
  C   C115      1.0  0.41906906260581933  0.9172107198410566  0.48948204618556046  1.0000
  H   H41       1.0  0.4803992920778338  0.9750132186990066  0.4986439035500429  1.0000
  H   H42       1.0  0.15999228506052446  0.9865936392160581  0.5087369655778036  1.0000
  H   H43       1.0  0.47439083232514667  0.8913545123919807  0.43651359373195203  1.0000
  H   H44       1.0  0.12397916619008714  0.5207578570125494  0.49872927950776136  1.0000
  H   H45       1.0  0.4839561871559086  0.8693574930930675  0.49971250255927246  1.0000
  H   H46       1.0  0.021755287077600906  0.8354057837507838  0.5254869518397497  1.0000
  H   H47       1.0  0.1252127004638162  0.8419399750138654  0.5380915829797186  1.0000
  H   H48       1.0  0.16222072735086823  0.8813812124098271  0.5370299538873674  1.0000
  H   H49       1.0  0.020392489912402355  0.5148729186910906  0.48293388374181967  1.0000
  H   H50       1.0  0.08677433116314023  0.9435404016583835  0.5157102286768094  1.0000
  H   H51       1.0  0.17565560715435372  0.9011169109893844  0.4720207121462049  1.0000
  H   H52       1.0  0.16940298803407242  0.9681248056226818  0.5777515466030366  1.0000
  H   H53       1.0  0.2174610766798673  0.9721689600477509  0.5843425484982369  1.0000
  H   H54       1.0  0.22389034856266696  0.9048873366494287  0.4791669546201869  1.0000
  H   H55       1.0  0.09728286143964619  0.5331941507799024  0.5597303755145095  1.0000
  H   H56       1.0  0.09681648305137137  0.5816314894881103  0.5491416480880423  1.0000
  H   H57       1.0  0.0469686654679163  0.5715479086227615  0.40996068189694995  1.0000
  H   H58       1.0  0.04698473367949748  0.5232228682608924  0.4214962483836664  1.0000
  H   H59       1.0  0.07866618701529535  0.7033985603441695  0.4259906541427585  1.0000
  H   H60       1.0  0.0778207177661103  0.6126893012894591  0.5534909458128155  1.0000
  H   H61       1.0  0.0758597328471632  0.6536171481786847  0.5978744115906128  1.0000
  H   H62       1.0  0.4676801679451989  0.9516806968592226  0.5575398358277375  1.0000
  H   H63       1.0  0.25607419973179435  0.9109496984892376  0.48310026557408453  1.0000
  H   H64       1.0  0.4263410089935661  0.8871534728302725  0.4298530479148581  1.0000
  H   H65       1.0  0.2964859618433173  0.8955911629886004  0.45399144100440597  1.0000
  H   H66       1.0  0.34702630014046665  0.9597479349609217  0.5688873875691202  1.0000
  H   H67       1.0  0.27736842455198507  0.960056620382035  0.5708297386962765  1.0000
  H   H68       1.0  0.36615852321570663  0.8954885167890584  0.4516250156520068  1.0000
  H   H69       1.0  0.07578970017794391  0.6331184241881207  0.4220286351244805  1.0000
  H   H70       1.0  0.0753112180905385  0.723797971401373  0.6017603441291046  1.0000
  H   H71       1.0  0.0809457701697974  0.7445483939909391  0.47080812662722993  1.0000
  H   H72       1.0  0.10211220570502362  0.7772831687826612  0.48085278500333867  1.0000
  H   H73       1.0  0.10286683802713481  0.8257827024174527  0.47001154203154705  1.0000
  H   H74       1.0  0.05650059810043887  0.912837394013982  0.5095936020278634  1.0000
  H   H75       1.0  0.04526370481920795  0.8312229869129255  0.595830443691438  1.0000
  H   H76       1.0  0.41947139687721524  0.9479234928860755  0.550155596354408  1.0000
  H   H77       1.0  0.04510112200945649  0.782912574845126  0.6080715965556048  1.0000
  H   H78       1.0  0.3873876244191836  0.9442854020897741  0.540187776914357  1.0000
  N   N11       1.0  0.042193550388400954  0.9543844657990767  0.5033935286619556  1.0000
  N   N12       1.0  0.10063910425622571  0.959212363727397  0.5136038370395705  1.0000
  N   N13       1.0  0.04259344267289374  0.8972230368030091  0.5123194685421675  1.0000
  N   N14       1.0  0.10119533327554896  0.9018364928969099  0.5169824540663256  1.0000
  N   N15       1.0  0.2509328075404234  0.9420908028819862  0.5375162567420827  1.0000
  N   N16       1.0  0.07135170489079172  0.606864527767615  0.47113205950821074  1.0000
  N   N17       1.0  0.07236951348312878  0.749764668130306  0.5523466244578641  1.0000
  N   N18       1.0  0.3926497581245988  0.9139629656559701  0.4839759907792459  1.0000
  O   O6        1.0  0.07717576110173814  0.6520069668074402  0.41288763563100606  1.0000
  O   O7        1.0  0.07588289940155979  0.7049519139201617  0.6109459727292295  1.0000
  O   O8        1.0  0.2962124994294051  0.963688982393936  0.5772340817954084  1.0000
  O   O9        1.0  0.3473174060642684  0.8917319178634487  0.4454805170249292  1.0000
  H   H79       1.0  0.919382294565124  0.9512556532508849  0.5432165909370887  1.0000
  H   H80       1.0  0.6262565721570792  0.6367698380978507  0.4542878261989606  1.0000
  H   H81       1.0  0.9832492124554765  0.8697279220387063  0.5139721392989199  1.0000
  C   C116      1.0  0.958500236867707  0.9395747937146538  0.5246683161414534  1.0000
  N   N19       1.0  0.892336480803802  0.9135968108398356  0.4859872949572231  1.0000
  H   H82       1.0  0.6252371025164658  0.842956993764656  0.5458419538869708  1.0000
  C   C117      1.0  0.9764561622022809  0.4228020959758153  0.49620762759970544  1.0000
  C   C118      1.0  0.5682795482483242  0.08111966912971316  0.48779371586123826  1.0000
  H   H83       1.0  0.8872010287016711  0.9463516467983051  0.5363136999385626  1.0000
  H   H84       1.0  0.5563752653052899  0.721304325540351  0.5741206557884739  1.0000
  C   C119      1.0  0.9338220200679866  0.4389650234374787  0.5201615680634023  1.0000
  N   N20       1.0  0.6003384713438532  0.9597898409248573  0.5122590925025191  1.0000
  N   N21       1.0  0.5429864941151028  0.8971318947930264  0.5093915330333441  1.0000
  C   C120      1.0  0.8345511488845386  0.9093825995593108  0.48180355521155244  1.0000
  N   N22       1.0  0.6011463982275168  0.9020252345528553  0.5168343748322489  1.0000
  O   O10       1.0  0.6087909086644655  0.6093320525583308  0.48575652587075324  1.0000
  C   C121      1.0  0.6189435746365866  0.9997330020117382  0.49849819535208983  1.0000
  H   H85       1.0  0.5223930242422654  0.8349052505385806  0.5094007415306904  1.0000
  C   C122      1.0  0.8073029293312844  0.9091652668999051  0.48247373100122637  1.0000
  O   O11       1.0  0.8469536097960749  0.8897253640655403  0.45181060832920766  1.0000
  O   O12       1.0  0.5538268301986742  0.7021319378094416  0.5797658014142284  1.0000
  H   H86       1.0  0.6617361314140292  0.8828283233893612  0.5461145226218463  1.0000
  C   C123      1.0  0.8356940217866986  0.9477264810197238  0.5394246963803947  1.0000
  C   C124      1.0  0.9187690421453406  0.9170552654590911  0.4907854013980993  1.0000
  H   H87       1.0  0.7557693318807628  0.9103768444460992  0.48615515474203086  1.0000
  H   H88       1.0  0.9738838337584418  0.8878942524568076  0.44502569048231705  1.0000
  C   C125      1.0  0.5557634911419123  0.7908001206160689  0.5637323798334879  1.0000
  C   C126      1.0  0.5931661072463503  0.7899261426548222  0.5052073362177448  1.0000
  C   C127      1.0  0.5556829797788175  0.8180040347771925  0.5587258891071186  1.0000
  C   C128      1.0  0.5688881678930404  0.025088576603207156  0.49702033977329074  1.0000
  C   C129      1.0  0.5516763435061487  0.0372139691824092  0.4617042291903484  1.0000
  C   C130      1.0  0.5514147735462454  0.06443648943256178  0.4570553125199377  1.0000
  C   C131      1.0  0.5855042673316996  0.06882213008334533  0.5233254700566313  1.0000
  C   C132      1.0  0.5858459530115094  0.04164278097070176  0.5275870710603306  1.0000
  C   C133      1.0  0.5883623080010287  0.2071732742173992  0.5090475515009981  1.0000
  C   C134      1.0  0.5829353128560931  0.1224204850715757  0.5109578299264464  1.0000
  C   C135      1.0  0.9364195761682448  0.40113587096869896  0.4624373717785599  1.0000
  C   C136      1.0  0.5842784161415826  0.15108847868527042  0.5092754289595632  1.0000
  C   C137      1.0  0.570661108977886  0.19345142967952897  0.4750373065746667  1.0000
  C   C138      1.0  0.5684910768947345  0.1659826905716099  0.4748224180242021  1.0000
  C   C139      1.0  0.6041230629272336  0.1923803423456142  0.5434480412859202  1.0000
  C   C140      1.0  0.6019790816474462  0.16487758021118867  0.5432171221969498  1.0000
  C   C141      1.0  0.9634963622545747  0.4029459232244071  0.46582124257367447  1.0000
  C   C142      1.0  0.7961659229654512  0.43208957822121136  0.5138408683418015  1.0000
  C   C143      1.0  0.7672468359885356  0.43181391139763503  0.5144928160365387  1.0000
  C   C144      1.0  0.8113927056352412  0.4506651416713117  0.5439310769835098  1.0000
  C   C145      1.0  0.8517969853258109  0.43191758017378673  0.511700682168319  1.0000
  C   C146      1.0  0.8386677744836707  0.45041259138533624  0.5426070601970219  1.0000
  C   C147      1.0  0.8364601728437094  0.41333038400604427  0.48151203532628983  1.0000
  C   C148      1.0  0.8092263534624123  0.41360386545442723  0.48286380764627074  1.0000
  C   C149      1.0  0.5901896954094611  0.2363219652911126  0.5084965486173444  1.0000
  C   C150      1.0  0.9608712153417405  0.44081140257676155  0.5231714028873644  1.0000
  C   C151      1.0  0.5743339561469821  0.663617528337081  0.5451088658002278  1.0000
  C   C152      1.0  0.8494525260666547  0.9288624054481209  0.5105987248936149  1.0000
  C   C153      1.0  0.9619643254943633  0.9017668942318445  0.4674868853698931  1.0000
  C   C154      1.0  0.8084442983001019  0.9475282055029903  0.5400474005780167  1.0000
  C   C155      1.0  0.6087201847369407  0.6947046104191185  0.48313581566447283  1.0000
  C   C156      1.0  0.5729282391565671  0.6909825997100244  0.5465136559223998  1.0000
  C   C157      1.0  0.8802604946629798  0.4325320158567514  0.5120433976156036  1.0000
  C   C158      1.0  0.9207099656202914  0.41902629904846517  0.4896987990029441  1.0000
  H   H89       1.0  0.9833344105485642  0.47556617935660395  0.482809869543832  1.0000
  H   H90       1.0  0.6596693778364425  0.9864751326761259  0.4993633416649928  1.0000
  H   H91       1.0  0.9750938986197364  0.38885332983974386  0.44322352069117216  1.0000
  H   H92       1.0  0.6212189971347982  0.020934331138231982  0.4900681347674001  1.0000
  H   H93       1.0  0.9846207187741516  0.37039607677614944  0.5108716481215084  1.0000
  O   O13       1.0  0.6290477882932995  0.655900294993791  0.4487673355012833  1.0000
  C   C159      1.0  0.5895213406674735  0.7357830642570605  0.5144007280195514  1.0000
  C   C160      1.0  0.5743270539306912  0.7758666847510759  0.5366251840254415  1.0000
  H   H94       1.0  0.5167641184717484  0.01490751490960756  0.5003584397642874  1.0000
  H   H95       1.0  0.6079255267429904  0.7787724102511652  0.4833500160481333  1.0000
  C   C161      1.0  0.5743061672196124  0.8318764045198559  0.5270125119873105  1.0000
  H   H96       1.0  0.9810340260174262  0.9749377824995964  0.485579745547412  1.0000
  C   C162      1.0  0.8778902169111948  0.9300612681709207  0.5115821807171113  1.0000
  C   C163      1.0  0.593232001435935  0.8171404237074144  0.500842881724731  1.0000
  H   H97       1.0  0.5992671910874142  0.0328061685351468  0.5564357282785675  1.0000
  H   H98       1.0  0.5988605438039224  0.08132973917106981  0.5482494296619708  1.0000
  H   H99       1.0  0.5378504604093416  0.07322067656982109  0.4284731648610861  1.0000
  H   H100      1.0  0.5385934540404966  0.02483253800689193  0.43617776023600896  1.0000
  H   H101      1.0  0.5582564793351299  0.20472383270229233  0.44801235029405745  1.0000
  H   H102      1.0  0.5966593679856322  0.11318971795952444  0.5398567875316079  1.0000
  H   H103      1.0  0.6143811050231159  0.1536259406393619  0.5702411086671624  1.0000
  H   H104      1.0  0.9703631149961522  0.45627490990952746  0.5483328860808593  1.0000
  H   H105      1.0  0.7574109219982584  0.4157321674801069  0.4883732081884357  1.0000
  H   H106      1.0  0.9269575801759434  0.3854014054690919  0.43792598500512553  1.0000
  H   H107      1.0  0.7976136630060291  0.3990241624336421  0.4591870688244965  1.0000
  H   H108      1.0  0.8502487964642513  0.4649891740386283  0.5663335341126163  1.0000
  H   H109      1.0  0.7803889665146505  0.4660076210564101  0.5703812016539017  1.0000
  H   H110      1.0  0.8672671444023533  0.39762565092774876  0.454778995869572  1.0000
  H   H111      1.0  0.5521094740729416  0.13441941768316  0.4464106396929603  1.0000
  H   H112      1.0  0.6202566083819022  0.2240857226670859  0.5715715822408912  1.0000
  H   H113      1.0  0.5763038489921237  0.24582586301413387  0.47888942640442583  1.0000
  C   C164      1.0  0.6101175692696587  0.6673000744444878  0.48177544695884267  1.0000
  C   C165      1.0  0.5927627436748819  0.6512376519062781  0.5129576668285514  1.0000
  H   H114      1.0  0.5567580539620991  0.9128683290947789  0.5119985987921447  1.0000
  C   C166      1.0  0.7650998615423711  0.9268427981942998  0.5103888028933897  1.0000
  H   H115      1.0  0.9220575357560465  0.45319024274425573  0.5422651984415897  1.0000
  C   C167      1.0  0.7935376406617562  0.9280337260926255  0.5113071481157135  1.0000
  H   H116      1.0  0.8900013652354489  0.4482885245914606  0.5374980567403855  1.0000
  H   H117      1.0  0.607899567724143  0.8273819824526488  0.47507438761274795  1.0000
  H   H118      1.0  0.6042181421557483  0.7461878632648332  0.48761580006747457  1.0000
  O   O14       1.0  0.7960510673618589  0.9672103551222219  0.5699790945991046  1.0000
  H   H119      1.0  0.5410512758511834  0.8290263026980912  0.581008994664873  1.0000
  O   O15       1.0  0.7538579651097203  0.4468808501746259  0.5398347813881731  1.0000
  N   N23       1.0  0.5671379010071633  0.10770716978848949  0.4816045489998263  1.0000
  O   O16       1.0  0.6048211862517333  0.25021906731483756  0.5362758231579066  1.0000
  N   N24       1.0  0.8942172360427312  0.4161097697068113  0.4852525802873223  1.0000
  O   O17       1.0  0.5502434852006786  0.15338937201560546  0.4395517146257343  1.0000
  O   O18       1.0  0.6222408747759536  0.205153659662691  0.578472833557108  1.0000
  O   O19       1.0  0.7992682864026412  0.4696977551605599  0.5757479675931975  1.0000
  O   O20       1.0  0.8483293438045575  0.39411858043862  0.44943746712859095  1.0000
  C   C168      1.0  0.5454396542822763  0.9812942418848958  0.5028429564567353  1.0000
  C   C169      1.0  0.5694419654545102  0.9960792610976469  0.5019478041165438  1.0000
  C   C170      1.0  0.6385437947967589  0.982173144450037  0.5032627616107905  1.0000
  C   C171      1.0  0.6224716386945428  0.8638381813206373  0.5366371964434311  1.0000
  C   C172      1.0  0.5050184851241266  0.8740588806892554  0.5034528674015291  1.0000
  C   C173      1.0  0.6396521999701578  0.932889679473051  0.5198849629303038  1.0000
  C   C174      1.0  0.9745138312450943  0.9218551794352426  0.4979683400694564  1.0000
  H   H120      1.0  0.6223221856098586  0.7069427640036821  0.45849134336984154  1.0000
  C   C175      1.0  0.5200606212790946  0.993645279290724  0.5011469862585819  1.0000
  C   C176      1.0  0.5944905811805533  0.9852550494170348  0.5049005249552669  1.0000
  C   C177      1.0  0.9314662629551527  0.937232695068965  0.5213304113572917  1.0000
  C   C178      1.0  0.5017656303068297  0.9736038330899055  0.5005936845064025  1.0000
  C   C179      1.0  0.5161747639131422  0.9492958530150979  0.5032872578624665  1.0000
  C   C180      1.0  0.5976534761604644  0.8757382292643973  0.5236062910523656  1.0000
  C   C181      1.0  0.5036707880012854  0.9239753817088487  0.5017370130753092  1.0000
  C   C182      1.0  0.5169946509200462  0.900089652339259  0.503774443981457  1.0000
  H   H121      1.0  0.8658082109529838  0.8937489269368443  0.4572129384471587  1.0000
  C   C183      1.0  0.6264404208732653  0.9566310611095948  0.5126917860214166  1.0000
  C   C184      1.0  0.6408136789439206  0.8838588072283617  0.5366564055209775  1.0000
  C   C185      1.0  0.5488550692158336  0.8714937892874695  0.5134686033394514  1.0000
  C   C186      1.0  0.5245855982030184  0.8565148579232464  0.5087697248494234  1.0000
  C   C187      1.0  0.6269470016959255  0.9076972868672256  0.5235312331914331  1.0000
  C   C188      1.0  0.573753405065487  0.8608441417099227  0.5209012400013371  1.0000
  C   C189      1.0  0.7080969957163524  0.9584243656412138  0.5554716590545029  1.0000
  C   C190      1.0  0.6684681794572999  0.9350858617943982  0.5239340054939622  1.0000
  C   C191      1.0  0.6810567081113117  0.95607931356814  0.5518299422694606  1.0000
  C   C192      1.0  0.6844643601442961  0.9164794036364337  0.49984275454911614  1.0000
  C   C193      1.0  0.7242275213325196  0.9399969465397091  0.5308711437093666  1.0000
  C   C194      1.0  0.7114968481310727  0.9188842293077468  0.5030162626782755  1.0000
  H   H122      1.0  0.777195993333727  0.9632097413661865  0.5645332279859956  1.0000
  H   H123      1.0  0.8468574229720097  0.9630470984757692  0.5620407261104945  1.0000
  H   H124      1.0  0.796151663599506  0.8938443654673311  0.4598298125464492  1.0000
  H   H125      1.0  0.5606956881646762  0.6513534732292853  0.5696437260497469  1.0000
  H   H126      1.0  0.9676234956054249  0.9552218192818202  0.549908451891647  1.0000
  C   C195      1.0  0.590263073509948  0.7071529848718127  0.5151633228793069  1.0000
  C   C196      1.0  0.5936619649125647  0.6221574933723805  0.5121135717514655  1.0000
