# Supplementary material for: Fracture Behavior of a 2D Imine‐Based Polymer
Source: Adv Sci (Weinh). 2024 Sep 12;11(42):2407017. doi: 10.1002/advs.202407017 (PMC11558127; doi:10.1002/advs.202407017)
Supplement: Supplementary file 2 — Supporting Information [file ADVS-11-2407017-s004.zip › 110_strain_1.050_relaxed.cif]

data_image0
_chemical_formula_structural       C6NC3HC25HC5HC8HC8NH3NH33N7O5C60H38N8O4H3CNHC2H2CN2CNOCHCO2HC2H2C34H5OC2H2CHC2H17C2HCHCH3OHONONO4C7HC8HC12H5C2
_chemical_formula_sum              "C196 N24 H126 O20"
_cell_length_a       51.102032520651655
_cell_length_b       50.69110156419098
_cell_length_c       25.000223710000114
_cell_angle_alpha    90.0
_cell_angle_beta     90.0
_cell_angle_gamma    89.63050601830825

_space_group_name_H-M_alt    "P 1"
_space_group_IT_number       1

loop_
  _space_group_symop_operation_xyz
  'x, y, z'

loop_
  _atom_site_type_symbol
  _atom_site_label
  _atom_site_symmetry_multiplicity
  _atom_site_fract_x
  _atom_site_fract_y
  _atom_site_fract_z
  _atom_site_occupancy
  C   C1        1.0  0.04688230897402728  0.4819605892609663  0.49654185529784656  1.0000
  C   C2        1.0  0.07071130497759  0.49574200568235244  0.49943693916537507  1.0000
  C   C3        1.0  0.13954267070163612  0.4793882860621938  0.512313839817121  1.0000
  C   C4        1.0  0.12406484457720561  0.3610059541886089  0.5327154020671481  1.0000
  C   C5        1.0  0.006240467501414435  0.3769837021983726  0.5102755780590289  1.0000
  C   C6        1.0  0.14074641315505493  0.4296696487817126  0.5226202262681325  1.0000
  N   N1        1.0  0.7497986212224758  0.9433483639964548  0.5361056079974273  1.0000
  C   C7        1.0  0.06716319576395399  0.08020335346041214  0.48255131546164537  1.0000
  C   C8        1.0  0.02172682875297689  0.4953189624151057  0.48871390399448683  1.0000
  C   C9        1.0  0.09556832432206565  0.484036067796927  0.5073620166954615  1.0000
  H   H1        1.0  0.7147666858566935  0.9744779023315243  0.5791491904886351  1.0000
  C   C10       1.0  0.003463582295308216  0.4761237681984101  0.4884395791281486  1.0000
  C   C11       1.0  0.017659738295455946  0.45135706955084187  0.4970805909646869  1.0000
  C   C12       1.0  0.09905776083757555  0.3742998531008914  0.5228646819417542  1.0000
  C   C13       1.0  0.005123127552115934  0.42666158821501193  0.49901826896569906  1.0000
  C   C14       1.0  0.01831326305901023  0.4022879750318512  0.5055233397578918  1.0000
  C   C15       1.0  0.11695269391800854  0.9985242870489436  0.505796733808911  1.0000
  C   C16       1.0  0.12747736934131396  0.4540993455811387  0.5175396204149085  1.0000
  C   C17       1.0  0.14235570671521808  0.3801777068262293  0.5330427554547126  1.0000
  C   C18       1.0  0.05015253313765774  0.37245244953696893  0.5174829719497828  1.0000
  C   C19       1.0  0.025788834249146235  0.35864933167942525  0.5170529932503917  1.0000
  C   C20       1.0  0.12826555953179222  0.40490942735670876  0.5232035391721951  1.0000
  C   C21       1.0  0.07512278217100336  0.36066971225556577  0.5228886517312369  1.0000
  C   C22       1.0  0.20874494075725697  0.45115045267399156  0.5630204762427368  1.0000
  C   C23       1.0  0.16950181282853732  0.4305986669037021  0.5275095675269212  1.0000
  C   C24       1.0  0.18176150137008343  0.4499097911318775  0.5589218886713724  1.0000
  C   C25       1.0  0.18572066592138511  0.41245763833596255  0.5004623406360221  1.0000
  C   C26       1.0  0.22509310882722425  0.4332777619185707  0.5353121256158404  1.0000
  C   C27       1.0  0.21268966664073677  0.413801016083211  0.5040389121295973  1.0000
  C   C28       1.0  0.0668579385750939  0.024478970634472227  0.4956267365375285  1.0000
  C   C29       1.0  0.052494468834604034  0.03671692907585096  0.4545847469043148  1.0000
  C   C30       1.0  0.05300686577960967  0.0638256227530658  0.44756753522586057  1.0000
  C   C31       1.0  0.08113092979551464  0.06786401305252461  0.5244408912416016  1.0000
  C   C32       1.0  0.08122256897622053  0.04071583562708572  0.530279332013072  1.0000
  C   C33       1.0  0.0786743137064888  0.20598382992000291  0.512329440852026  1.0000
  C   C34       1.0  0.0732054401450655  0.12140464631681631  0.5148517599750912  1.0000
  H   H2        1.0  0.6767382756635472  0.8995967564528681  0.4770432192221828  1.0000
  C   C35       1.0  0.0754228918294057  0.14994406070057759  0.5125993063643649  1.0000
  C   C36       1.0  0.07829875380778367  0.19158090193794727  0.4642547639287289  1.0000
  C   C37       1.0  0.07628514943273186  0.16421360562408358  0.4639232929049982  1.0000
  C   C38       1.0  0.07782890004019559  0.19170244538654366  0.5609984124947713  1.0000
  C   C39       1.0  0.07666435960856693  0.1642919675490104  0.5606617587541866  1.0000
  H   H3        1.0  0.927762985031379  0.8857951556090015  0.4360918344690263  1.0000
  C   C40       1.0  0.29442825457868554  0.42054091232670976  0.5111577476395174  1.0000
  C   C41       1.0  0.26599838899270734  0.4201470487929272  0.5111206578849198  1.0000
  C   C42       1.0  0.30918901860333636  0.4379053861774186  0.5436245084282707  1.0000
  C   C43       1.0  0.35002319309634067  0.42011516573787805  0.5076961342116286  1.0000
  C   C44       1.0  0.33641066227702066  0.43751128083787133  0.5416337730843795  1.0000
  C   C45       1.0  0.335368864971443  0.40279175790319355  0.4752610681893929  1.0000
  C   C46       1.0  0.3081097922616196  0.4031460355426078  0.4772973104623558  1.0000
  C   C47       1.0  0.07916312802931652  0.2346617400070722  0.510426953760514  1.0000
  H   H4        1.0  0.724748085106587  0.9039310689551211  0.48352920929641685  1.0000
  C   C48       1.0  0.07520325948675578  0.2760686605321284  0.5439355403470165  1.0000
  C   C49       1.0  0.07563746264258604  0.3317088413565413  0.5305684880031156  1.0000
  C   C50       1.0  0.05908981083124946  0.2926225809216544  0.5752043192979938  1.0000
  C   C51       1.0  0.05889580987770143  0.31968930856795363  0.5677000660877463  1.0000
  C   C52       1.0  0.09253293458355154  0.31535935305211066  0.5009505652997132  1.0000
  C   C53       1.0  0.0920468315947736  0.2881706025339291  0.5067321924063638  1.0000
  C   C54       1.0  0.3789036536372727  0.4202125253100968  0.5063823404304316  1.0000
  C   C55       1.0  0.9360899647456881  0.901495361011493  0.4612295462014337  1.0000
  N   N2        1.0  0.5410928158193966  0.9553930196726269  0.5044323281953969  1.0000
  H   H5        1.0  0.16067227747339988  0.48300221735880294  0.5121366290658667  1.0000
  H   H6        1.0  0.5841310331102632  0.6121307054655598  0.5383958545546361  1.0000
  H   H7        1.0  0.11859964273262641  0.01990400198029324  0.5001540661194549  1.0000
  N   N3        1.0  0.5780999354937906  0.7497754471363915  0.5434688079228598  1.0000
  H   H8        1.0  0.02354158436240466  0.33726316364517533  0.5215202541830146  1.0000
  H   H9        1.0  0.1269725584653372  0.33980920947287063  0.5396494952899873  1.0000
  H   H10       1.0  0.16341530226366227  0.37798372585599044  0.5405874408919589  1.0000
  H   H11       1.0  0.015277371471394916  0.015564106140871331  0.4869856398926853  1.0000
  H   H12       1.0  0.08754284438121673  0.44326986954256187  0.5157186589784337  1.0000
  H   H13       1.0  0.17680992113078978  0.3973233147773431  0.47471851607098675  1.0000
  H   H14       1.0  0.16966426494579598  0.4640237354801351  0.5817533770350664  1.0000
  H   H15       1.0  0.21762370824687688  0.4664921840369048  0.5882649954576916  1.0000
  H   H16       1.0  0.22495466433897787  0.3995500619835953  0.4816940971230563  1.0000
  H   H17       1.0  0.09237453539675296  0.031723353336108186  0.563402800336229  1.0000
  H   H18       1.0  0.0924797866978255  0.08013556727951197  0.5523987031504207  1.0000
  H   H19       1.0  0.04185622667596712  0.07277417703632907  0.4144423944771803  1.0000
  H   H20       1.0  0.041378296578611834  0.024485736322154002  0.4262418017742102  1.0000
  H   H21       1.0  0.07885937098315075  0.20231895963378077  0.42599963823018083  1.0000
  H   H22       1.0  0.07597439115283938  0.11238419628599457  0.5553730386867267  1.0000
  H   H23       1.0  0.07595941609302947  0.1535579691154528  0.5989115850469396  1.0000
  H   H24       1.0  0.5857917846556832  0.944451101673742  0.5187383650071232  1.0000
  H   H25       1.0  0.2568239954061062  0.4053573099592587  0.4836333901309926  1.0000
  H   H26       1.0  0.5455446921554242  0.7820791313814707  0.5906583510004156  1.0000
  H   H27       1.0  0.2969580198237635  0.38957630133832055  0.451716297502933  1.0000
  H   H28       1.0  0.34756954157209474  0.45114021388001285  0.5671054534195139  1.0000
  H   H29       1.0  0.27789841983390745  0.4528142193075271  0.5731065006200978  1.0000
  H   H30       1.0  0.36680178794823726  0.3883008726018692  0.4457702703958419  1.0000
  H   H31       1.0  0.07315624519383115  0.132340644249308  0.42359368308195294  1.0000
  H   H32       1.0  0.07812550953936162  0.22367168625964287  0.6015678432040801  1.0000
  H   H33       1.0  0.08272858720879449  0.24356644116088963  0.4701524866561966  1.0000
  H   H34       1.0  0.10524472556058087  0.27576211384357924  0.4823966905859064  1.0000
  H   H35       1.0  0.10578222560035211  0.32421234953329603  0.4712744981459107  1.0000
  H   H36       1.0  0.05818216499609857  0.4132180928753497  0.5087783032853876  1.0000
  H   H37       1.0  0.045832399395442716  0.332072799734899  0.592355971316551  1.0000
  H   H38       1.0  0.6669622253439562  0.9699239816731176  0.5731157448581967  1.0000
  H   H39       1.0  0.045814837681431  0.28379381929816905  0.6048504046635226  1.0000
  H   H40       1.0  0.3882775782985606  0.4352072648848336  0.5346048920715551  1.0000
  N   N4        1.0  0.043559562992394926  0.45571737189254724  0.501474601709699  1.0000
  N   N5        1.0  0.10143345663284312  0.4582560935036064  0.513996710140651  1.0000
  N   N6        1.0  0.04431487730721691  0.3982046302321881  0.510362035434435  1.0000
  N   N7        1.0  0.1024289430187886  0.40052569138990163  0.517629730640502  1.0000
  N   N8        1.0  0.25146650126244413  0.43578672932503815  0.5400927964186231  1.0000
  N   N9        1.0  0.06767945037853634  0.10667525260751931  0.4737844140402385  1.0000
  N   N10       1.0  0.07434813596943042  0.2495318833345528  0.5516966892983514  1.0000
  O   O1        1.0  0.39271930893883455  0.40603363542055626  0.47849709130371215  1.0000
  O   O2        1.0  0.07523797681341675  0.15102303847409432  0.41400099621192626  1.0000
  O   O3        1.0  0.07828356288148507  0.20483905630775467  0.6110205351436983  1.0000
  O   O4        1.0  0.2967053708832005  0.45599394850443636  0.578635716113969  1.0000
  O   O5        1.0  0.34804726673193287  0.3849272709480586  0.4403449021217604  1.0000
  C   C56       1.0  0.04411645259281267  0.9813024931167976  0.49883438347126796  1.0000
  C   C57       1.0  0.06774622345873968  0.9954279824975404  0.5014204857411662  1.0000
  C   C58       1.0  0.137045937341368  0.9806497311122733  0.5106026263206467  1.0000
  C   C59       1.0  0.12419256244294381  0.8619394621596216  0.5297543800222811  1.0000
  C   C60       1.0  0.005807855699241669  0.8756626523735761  0.5133293215272535  1.0000
  C   C61       1.0  0.13962409484070312  0.9309348110165305  0.5198782557087853  1.0000
  C   C62       1.0  0.4749272989497684  0.9230390331086091  0.4961394760880727  1.0000
  C   C63       1.0  0.06992353031920921  0.5805224272681  0.480518231501977  1.0000
  C   C64       1.0  0.018734641587393762  0.9942877942353954  0.49151164357210986  1.0000
  C   C65       1.0  0.09291691601609452  0.9841874671767186  0.5079174026296329  1.0000
  C   C66       1.0  0.43112979199018214  0.9363225688419489  0.5237362503091219  1.0000
  C   C67       1.0  0.0007652186470630415  0.9748052778643966  0.49121078447010486  1.0000
  C   C68       1.0  0.015367689504055775  0.9502364817464891  0.49937578428874896  1.0000
  C   C69       1.0  0.09886441103184077  0.8749031460204546  0.5216364799433045  1.0000
  C   C70       1.0  0.003338827831378137  0.9252768584349675  0.5012703058691452  1.0000
  C   C71       1.0  0.017189166986265363  0.901251793993209  0.5077050138980066  1.0000
  C   C72       1.0  0.11997152138137333  0.497745503545764  0.5061096038470754  1.0000
  C   C73       1.0  0.12568053860691536  0.9550331281620038  0.5158121998342519  1.0000
  C   C74       1.0  0.14221535448378222  0.8813725981717172  0.5291031656433085  1.0000
  C   C75       1.0  0.04987430832939074  0.8722867369059406  0.5190520070522918  1.0000
  C   C76       1.0  0.025864657761888125  0.8578736113051477  0.5198484289814318  1.0000
  C   C77       1.0  0.12764466915140343  0.9059236443155816  0.5204580192711561  1.0000
  C   C78       1.0  0.0751175441216508  0.8609795296346322  0.5233041423688058  1.0000
  C   C79       1.0  0.20678566854911837  0.954438780478932  0.5609498815363415  1.0000
  C   C80       1.0  0.1683458104628729  0.9326806856724155  0.5246702333895966  1.0000
  C   C81       1.0  0.17988542924139667  0.9522774169817136  0.55652994374744  1.0000
  C   C82       1.0  0.18523967808953706  0.9152021887169515  0.49755433054633125  1.0000
  C   C83       1.0  0.22381550717774717  0.93721001516754  0.533245475326433  1.0000
  C   C84       1.0  0.21214353934302269  0.9174449220499784  0.5015129365310307  1.0000
  C   C85       1.0  0.0701983448245074  0.5247575788864874  0.4930509926670554  1.0000
  C   C86       1.0  0.055832801570687644  0.5369501937773109  0.45193329589777215  1.0000
  C   C87       1.0  0.056052950888528706  0.5640768729715474  0.4451792335480262  1.0000
  C   C88       1.0  0.08415354741201056  0.5682149057675305  0.5220730103667998  1.0000
  C   C89       1.0  0.08452687874755586  0.5410497328926532  0.5276535378750576  1.0000
  C   C90       1.0  0.07873384352474978  0.7063844190743301  0.513250964273399  1.0000
  C   C91       1.0  0.07487486300980918  0.6216746786067442  0.5139654053707595  1.0000
  C   C92       1.0  0.43649591831041856  0.9026916356423337  0.4566227148788702  1.0000
  C   C93       1.0  0.07640967353856128  0.6502763464481507  0.5123951169895673  1.0000
  C   C94       1.0  0.07820614900426032  0.6922175513364209  0.4649059838711377  1.0000
  C   C95       1.0  0.07669363974654371  0.6648204723672623  0.46401712717148547  1.0000
  C   C96       1.0  0.07836503265246299  0.6918447235850849  0.561634577283881  1.0000
  C   C97       1.0  0.0776089562248967  0.6644156344716364  0.560737419767127  1.0000
  C   C98       1.0  0.4634097695302354  0.905007818083461  0.460683219174515  1.0000
  C   C99       1.0  0.29371904533942994  0.9266344848703613  0.5118531866212772  1.0000
  C   C100      1.0  0.2653590882029006  0.9252672590839098  0.5106199654374921  1.0000
  C   C101      1.0  0.30757669562836193  0.9446723545321688  0.5444947387299993  1.0000
  C   C102      1.0  0.3495559987014385  0.9280394116985726  0.511144668421864  1.0000
  C   C103      1.0  0.3347964781948627  0.9451473441061945  0.5438772014423034  1.0000
  C   C104      1.0  0.33569382172390705  0.9099999934791538  0.4785200605479385  1.0000
  C   C105      1.0  0.3084750582268031  0.9094802570073885  0.4792322794964547  1.0000
  C   C106      1.0  0.07908908683603907  0.7350628911114706  0.511716499643147  1.0000
  C   C107      1.0  0.45803294704214026  0.9387112436595991  0.5274030297911516  1.0000
  C   C108      1.0  0.07583141704287139  0.7764263966576008  0.545495721916775  1.0000
  C   C109      1.0  0.07605910074225053  0.8320336329941606  0.5314796190422447  1.0000
  C   C110      1.0  0.0605963802491472  0.7930993906594327  0.5782909993983448  1.0000
  C   C111      1.0  0.06026884035024485  0.8201461345579989  0.5704816959559701  1.0000
  C   C112      1.0  0.09220753535265795  0.8155940134906281  0.5004002616010932  1.0000
  C   C113      1.0  0.09178295606447856  0.7884199783879374  0.5065251127183844  1.0000
  C   C114      1.0  0.3779150486893467  0.9295208065667534  0.5121078967624995  1.0000
  C   C115      1.0  0.4194575506160786  0.9182015131954687  0.488192225892477  1.0000
  H   H41       1.0  0.47861253254315705  0.9763727368699342  0.4989136787425466  1.0000
  H   H42       1.0  0.15806644134916598  0.9848112321710295  0.5093835481150508  1.0000
  H   H43       1.0  0.4760201990192224  0.8928428122279987  0.43464282081349753  1.0000
  H   H44       1.0  0.12222619457957375  0.5190390633902628  0.5001158685800499  1.0000
  H   H45       1.0  0.4860665621332588  0.870630138009311  0.4984865672860797  1.0000
  H   H46       1.0  0.024227217711962023  0.8364541673662779  0.524881766677942  1.0000
  H   H47       1.0  0.12748649245250204  0.8407617425313478  0.5362350478755419  1.0000
  H   H48       1.0  0.16341660793337445  0.8794781102500888  0.5351366589813826  1.0000
  H   H49       1.0  0.018594796363201403  0.5166345334594087  0.48398547763693184  1.0000
  H   H50       1.0  0.08606433113814121  0.9431382916458587  0.5156894270762973  1.0000
  H   H51       1.0  0.1769301462141156  0.899851774518641  0.47149358815232034  1.0000
  H   H52       1.0  0.16725684314122813  0.965868414874641  0.5794764006509738  1.0000
  H   H53       1.0  0.21507205483375846  0.9699834180100931  0.5865347759130379  1.0000
  H   H54       1.0  0.22492734764472277  0.9036939153367434  0.47910763449828714  1.0000
  H   H55       1.0  0.09576803344141188  0.5320954432355076  0.5606872727170827  1.0000
  H   H56       1.0  0.09539376475105316  0.580528554281595  0.5501237468991075  1.0000
  H   H57       1.0  0.04479109344476042  0.5729927403566754  0.4121675775530828  1.0000
  H   H58       1.0  0.044853532907388145  0.5246776358256001  0.4234407310588125  1.0000
  H   H59       1.0  0.07836664541494438  0.7031659241838055  0.4268833647142381  1.0000
  H   H60       1.0  0.07774338693292088  0.6124819663518528  0.5542910295356593  1.0000
  H   H61       1.0  0.07734727691354958  0.653474239906671  0.598773816677171  1.0000
  H   H62       1.0  0.46635597603333584  0.9526938331104393  0.556449115672879  1.0000
  H   H63       1.0  0.25690700363938784  0.9099930487158624  0.483252376637413  1.0000
  H   H64       1.0  0.4282224116057482  0.8884750655838461  0.4280023114853389  1.0000
  H   H65       1.0  0.29812944807394937  0.8953210641373138  0.4535365697832649  1.0000
  H   H66       1.0  0.3451272869226749  0.9593172169277195  0.5695737859049487  1.0000
  H   H67       1.0  0.27551128889564636  0.958767848752596  0.572071972248153  1.0000
  H   H68       1.0  0.3677482804600696  0.8960933042274078  0.4505282115468086  1.0000
  H   H69       1.0  0.07401340374233599  0.6331158719561867  0.42300328290212674  1.0000
  H   H70       1.0  0.07852272557487813  0.7236370284324044  0.6027804445177  1.0000
  H   H71       1.0  0.08203590839548677  0.7440476785245963  0.4713039098262799  1.0000
  H   H72       1.0  0.10431092258321803  0.7759210555659087  0.48095210573114655  1.0000
  H   H73       1.0  0.10473697025802067  0.8243391876474715  0.46931021141193363  1.0000
  H   H74       1.0  0.0567614707952329  0.9132331320788426  0.509268523733823  1.0000
  H   H75       1.0  0.04785226763087407  0.8326327070234658  0.5962887266699711  1.0000
  H   H76       1.0  0.41836874570339055  0.9486516506521245  0.5493586379757832  1.0000
  H   H77       1.0  0.048051635929931225  0.7843907090315431  0.6093778953042769  1.0000
  H   H78       1.0  0.3863559016409956  0.9444791828018542  0.5402129164228648  1.0000
  N   N11       1.0  0.041207500345618195  0.954996278901517  0.503489028092539  1.0000
  N   N12       1.0  0.09950852687113172  0.9585236635544879  0.5135531091267735  1.0000
  N   N13       1.0  0.043319837128102716  0.8978571646977277  0.5117461906241293  1.0000
  N   N14       1.0  0.10180665575327412  0.901179365253274  0.5163369564107689  1.0000
  N   N15       1.0  0.2500523060244658  0.9406031853126786  0.5386523317068824  1.0000
  N   N16       1.0  0.06985714600172623  0.6070558658717833  0.4724531474677818  1.0000
  N   N17       1.0  0.07500713952176835  0.7498936110030711  0.5533756415357411  1.0000
  N   N18       1.0  0.3932222709400257  0.914741490793477  0.4828731929875927  1.0000
  O   O6        1.0  0.07562051193925491  0.6519052392002924  0.4138136310626593  1.0000
  O   O7        1.0  0.07890488532017166  0.7047659015267801  0.611885771497981  1.0000
  O   O8        1.0  0.29414165906311074  0.9625796986544204  0.5784277820620596  1.0000
  O   O9        1.0  0.3491261486550721  0.8921137985900942  0.4445446553073287  1.0000
  H   H79       1.0  0.91809850534035  0.9527730624600135  0.541822943186186  1.0000
  H   H80       1.0  0.6304637796088525  0.6354972899042222  0.4509295122715213  1.0000
  H   H81       1.0  0.9847968434379047  0.8714245343566144  0.5127378648917285  1.0000
  C   C116      1.0  0.9577610223948717  0.9411798533292003  0.523274859433236  1.0000
  N   N19       1.0  0.8928697740925838  0.9153517700655689  0.48394741569631494  1.0000
  H   H82       1.0  0.6281296280839538  0.8427052688577588  0.5454615271274498  1.0000
  C   C117      1.0  0.9763385101623232  0.425718274641487  0.49430751410135076  1.0000
  C   C118      1.0  0.5647441393469342  0.0814398997596133  0.48996606431808176  1.0000
  H   H83       1.0  0.8861181333117661  0.9477135351217401  0.535169335593833  1.0000
  H   H84       1.0  0.5622949273320865  0.7226274253327666  0.5764047019498713  1.0000
  C   C119      1.0  0.9332108800474375  0.4423781331367341  0.5183839247408911  1.0000
  N   N20       1.0  0.5991082670393887  0.9596584527872315  0.5123831704736497  1.0000
  N   N21       1.0  0.5440026276950911  0.8978780420275712  0.5086299538204259  1.0000
  C   C120      1.0  0.8353973383793561  0.9105556221305389  0.4805378018461043  1.0000
  N   N22       1.0  0.6020849728774155  0.9020554808526057  0.5165504559003492  1.0000
  O   O10       1.0  0.6135321055881314  0.6087109604342842  0.4829888419551738  1.0000
  C   C121      1.0  0.6162209722586405  0.9994002104895341  0.49861773192999204  1.0000
  H   H85       1.0  0.5257518415897491  0.8358814373441931  0.5089432114540704  1.0000
  C   C122      1.0  0.808185884602376  0.910004442510445  0.4816172951028744  1.0000
  O   O11       1.0  0.8488135869811163  0.891285079270136  0.44980022799101055  1.0000
  O   O12       1.0  0.5599400494009084  0.7035456413700613  0.5820536033356912  1.0000
  H   H86       1.0  0.6633372443270208  0.882010214908183  0.5451272433391661  1.0000
  C   C123      1.0  0.8345315312580824  0.9484670788860528  0.5392159758249002  1.0000
  C   C124      1.0  0.9191188830010187  0.9188977189667322  0.4886363569411815  1.0000
  H   H87       1.0  0.7566511515764411  0.9106007877263828  0.48596753855681296  1.0000
  H   H88       1.0  0.9755916103584078  0.8899918415246222  0.4425652561384217  1.0000
  C   C125      1.0  0.5600721899659415  0.7918629603624452  0.5649948884654935  1.0000
  C   C126      1.0  0.5974427665067338  0.7899577909690758  0.5063712400928889  1.0000
  C   C127      1.0  0.5592907445620368  0.81903042176743  0.5595120699303896  1.0000
  C   C128      1.0  0.5655819939615581  0.02536274853736863  0.49869361865628825  1.0000
  C   C129      1.0  0.5481345388816851  0.03829973026809698  0.46392409132012646  1.0000
  C   C130      1.0  0.5477348399486215  0.06555200561706774  0.45961042465982627  1.0000
  C   C131      1.0  0.5820346669119173  0.06833412600777247  0.5253086494273161  1.0000
  C   C132      1.0  0.5824499869632692  0.04115051685360169  0.5293664403273781  1.0000
  C   C133      1.0  0.5874737938163467  0.20617028151949773  0.5079122537229993  1.0000
  C   C134      1.0  0.5802462178981284  0.1218751069114392  0.5116560665730949  1.0000
  C   C135      1.0  0.9370746219223653  0.40512744978902876  0.4590869508069013  1.0000
  C   C136      1.0  0.5821250841280303  0.15042967526493645  0.5094649231619943  1.0000
  C   C137      1.0  0.5689082361160214  0.19357437911513065  0.47547099216882766  1.0000
  C   C138      1.0  0.5661135625168305  0.1662770377064589  0.47590531169457767  1.0000
  C   C139      1.0  0.603489558021714  0.19042309160318302  0.5413657837759306  1.0000
  C   C140      1.0  0.6007124503138576  0.16308893622342482  0.5418020876375838  1.0000
  C   C141      1.0  0.9640658127742644  0.4064357225361706  0.46287655438791947  1.0000
  C   C142      1.0  0.7959340053007188  0.43612986654130237  0.5150423780660263  1.0000
  C   C143      1.0  0.76705515796154  0.43591936742460596  0.5165053693795455  1.0000
  C   C144      1.0  0.8105689613592626  0.45369217008386037  0.5469830431266968  1.0000
  C   C145      1.0  0.8515091645746515  0.43579982014537205  0.511416284317306  1.0000
  C   C146      1.0  0.837826724080614  0.45338601592668465  0.5448729846549348  1.0000
  C   C147      1.0  0.8367681005228044  0.4182209179327527  0.4793960929207702  1.0000
  C   C148      1.0  0.8095494408885032  0.41857035900479844  0.4814735060900966  1.0000
  C   C149      1.0  0.5899669474544252  0.2351604978387178  0.5065706272695699  1.0000
  C   C150      1.0  0.9601812381791152  0.44377625100292095  0.5216917532407421  1.0000
  C   C151      1.0  0.5799885178117076  0.6642733780910065  0.5455243622968541  1.0000
  C   C152      1.0  0.8492652885614573  0.9300080702377413  0.5096092669785639  1.0000
  C   C153      1.0  0.9630053477681231  0.9037258446011994  0.4652505322488345  1.0000
  C   C154      1.0  0.8073156374626773  0.947936698221599  0.5402492991726509  1.0000
  C   C155      1.0  0.613342206044351  0.6940898735335456  0.48197210698257353  1.0000
  C   C156      1.0  0.5785554010317471  0.6916874283625339  0.5474842158861082  1.0000
  C   C157      1.0  0.8799318934621289  0.4361977911348149  0.5113323601100828  1.0000
  C   C158      1.0  0.9207847040072153  0.4229291219847677  0.48710842478537125  1.0000
  H   H89       1.0  0.9822682442772658  0.47837923515572467  0.48279055408556587  1.0000
  H   H90       1.0  0.657405314009266  0.985780814611978  0.4992005559345699  1.0000
  H   H91       1.0  0.9761436375298436  0.39238763838324103  0.43984215840792057  1.0000
  H   H92       1.0  0.6177070466772837  0.020559627885524054  0.4900908546579537  1.0000
  H   H93       1.0  0.985129928692521  0.37330660343693983  0.5088696210538813  1.0000
  O   O13       1.0  0.6331502545347601  0.6545212285210875  0.445596055004845  1.0000
  C   C159      1.0  0.5944149493045064  0.7358687884858885  0.5148550310331852  1.0000
  C   C160      1.0  0.5789313375974529  0.7764395976738461  0.5379312108598683  1.0000
  H   H94       1.0  0.5136202528195675  0.015812265892869465  0.5015412856286204  1.0000
  H   H95       1.0  0.6124889858662779  0.7784176617179248  0.4847214930178741  1.0000
  C   C161      1.0  0.5775003250097075  0.8323605740394225  0.5274340063041171  1.0000
  H   H96       1.0  0.9795247364125874  0.9767590609467808  0.4858232031062303  1.0000
  C   C162      1.0  0.8776201272202343  0.9315196990088902  0.5101405782786967  1.0000
  C   C163      1.0  0.5968155928544134  0.8171466977385763  0.5015594896999095  1.0000
  H   H97       1.0  0.5959340783904035  0.03166936530449974  0.5580272467781454  1.0000
  H   H98       1.0  0.5954644090552927  0.08019206708752565  0.5500744964198508  1.0000
  H   H99       1.0  0.5340567955270861  0.07499705762447857  0.43132384706650223  1.0000
  H   H100      1.0  0.5350179540485821  0.02656819415097781  0.43844389004482875  1.0000
  H   H101      1.0  0.5563166765835484  0.20561750110291316  0.4491989468402017  1.0000
  H   H102      1.0  0.5942734837586637  0.111849674915191  0.539705435357199  1.0000
  H   H103      1.0  0.6133334238348213  0.15104958113387884  0.5679962890327725  1.0000
  H   H104      1.0  0.969135934651526  0.4588640769092967  0.5474768386416173  1.0000
  H   H105      1.0  0.7577249164346588  0.42072590196201237  0.4886683027492281  1.0000
  H   H106      1.0  0.9281500084601999  0.38982297016501266  0.43381824928737267  1.0000
  H   H107      1.0  0.7984048369709871  0.4047671470473163  0.45636918379668967  1.0000
  H   H108      1.0  0.8489720626231655  0.46714704957199954  0.5700491432251449  1.0000
  H   H109      1.0  0.7791223906512209  0.4682682991308231  0.5762434744331532  1.0000
  H   H110      1.0  0.8680550130251954  0.4031944510072496  0.45012302978707674  1.0000
  H   H111      1.0  0.5486432399448211  0.13575126610422034  0.44915488792207336  1.0000
  H   H112      1.0  0.6207872280740614  0.221098738032172  0.5676488450594006  1.0000
  H   H113      1.0  0.5758412782825943  0.245478847532424  0.47773568590518783  1.0000
  C   C164      1.0  0.6147520514646407  0.6666349174944698  0.4800141827035175  1.0000
  C   C165      1.0  0.5979265474721965  0.6512204705787262  0.5119997303071133  1.0000
  H   H114      1.0  0.5571685775034497  0.9134953849534064  0.5110180119492779  1.0000
  C   C166      1.0  0.7651023548985837  0.9269766518225914  0.5105592108011305  1.0000
  H   H115      1.0  0.9209685040316892  0.4565541503358158  0.5409623425843306  1.0000
  C   C167      1.0  0.7934502067734648  0.9284839738624182  0.5111845822361933  1.0000
  H   H116      1.0  0.8891563399555362  0.45113042122305197  0.5384265505323571  1.0000
  H   H117      1.0  0.6112271000727829  0.826962984829851  0.475632532824733  1.0000
  H   H118      1.0  0.6085953065875486  0.7457608554345672  0.48722785725841483  1.0000
  O   O14       1.0  0.7938977040919335  0.9672200398369495  0.5709570954791671  1.0000
  H   H119      1.0  0.5444123693839821  0.830453546210413  0.581657713416334  1.0000
  O   O15       1.0  0.7532147155808352  0.4501778476917779  0.544158333560157  1.0000
  N   N23       1.0  0.563777299597283  0.10807284348821822  0.483591301924045  1.0000
  O   O16       1.0  0.6053749021304788  0.2481536994534218  0.5329200043205515  1.0000
  N   N24       1.0  0.8944036554957225  0.4203947527966579  0.4826052467941975  1.0000
  O   O17       1.0  0.5470463254526963  0.15481195016817195  0.4421675319604842  1.0000
  O   O18       1.0  0.6224751028035839  0.20206888100874904  0.5747570839755055  1.0000
  O   O19       1.0  0.7978703821983006  0.47174352018905097  0.5814684160537451  1.0000
  O   O20       1.0  0.8492420910237696  0.39996611961071155  0.4447348147127363  1.0000
  C   C168      1.0  0.543409327444481  0.9818554961579502  0.5031832218654276  1.0000
  C   C169      1.0  0.5669016296878311  0.9963238381542323  0.5026982101747186  1.0000
  C   C170      1.0  0.6364635934149041  0.9816742130219362  0.5033108830545032  1.0000
  C   C171      1.0  0.6246790502693913  0.8636079010253072  0.5362375408430503  1.0000
  C   C172      1.0  0.5069354450371661  0.8751466021843273  0.5024143755969647  1.0000
  C   C173      1.0  0.6394415966817317  0.9324402607930034  0.5198247153287215  1.0000
  C   C174      1.0  0.9745937572384283  0.9235368715446861  0.4964587429465953  1.0000
  H   H120      1.0  0.6264986531173776  0.7058416990939316  0.456676656804284  1.0000
  C   C175      1.0  0.5176221955237662  0.994513399131376  0.5017558087141306  1.0000
  C   C176      1.0  0.5923187072342345  0.9851754423963144  0.5052369358400296  1.0000
  C   C177      1.0  0.9308493392937519  0.9388936697403649  0.5196605845896053  1.0000
  C   C178      1.0  0.5000203301978435  0.9747047590899008  0.5007399422738356  1.0000
  C   C179      1.0  0.5152623741214459  0.9502213193572479  0.5027637932958666  1.0000
  C   C180      1.0  0.5994639275371044  0.8758348694358109  0.5233745952220202  1.0000
  C   C181      1.0  0.503705697312692  0.9250414074959874  0.5006596330695678  1.0000
  C   C182      1.0  0.517930427999282  0.9010543136203812  0.502676015001304  1.0000
  H   H121      1.0  0.8674462665894231  0.8954883144578648  0.45505631441527883  1.0000
  C   C183      1.0  0.6253141783180417  0.9562706520386057  0.512762218671616  1.0000
  C   C184      1.0  0.6423637285788425  0.883358106697437  0.5360220857475974  1.0000
  C   C185      1.0  0.5508203517323422  0.872213046096326  0.5129721410553891  1.0000
  C   C186      1.0  0.5271328336222958  0.8574556648027872  0.50813410980878  1.0000
  C   C187      1.0  0.6276892075231825  0.907377525734285  0.5231321604353885  1.0000
  C   C188      1.0  0.5760583492155371  0.8612947189642381  0.5207694671717817  1.0000
  C   C189      1.0  0.7065110170588261  0.9578907809519264  0.556383383381214  1.0000
  C   C190      1.0  0.6681229187212712  0.9345195772998697  0.5243305124952744  1.0000
  C   C191      1.0  0.6796166171248688  0.9554457662716714  0.5525737178058668  1.0000
  C   C192      1.0  0.6850516516439104  0.9160071182786582  0.5002727287219356  1.0000
  C   C193      1.0  0.7235683833834542  0.9396290069721474  0.5315995897224645  1.0000
  C   C194      1.0  0.7119434751335779  0.9185278293164687  0.5035601149777938  1.0000
  H   H122      1.0  0.7752688495831755  0.9630380798484273  0.5656694236629151  1.0000
  H   H123      1.0  0.8448735258223848  0.9637473085941394  0.5621001454664123  1.0000
  H   H124      1.0  0.7978409507712156  0.8947322157866324  0.45871049160865146  1.0000
  H   H125      1.0  0.5667443816965659  0.6525174792415697  0.5706566633268599  1.0000
  H   H126      1.0  0.9661200518150163  0.9566869879891327  0.5488834382272004  1.0000
  C   C195      1.0  0.5953606993681995  0.7072138546257744  0.5153372614878178  1.0000
  C   C196      1.0  0.5988489141078291  0.6221125274860888  0.5105879630414996  1.0000
