# Supplementary material for: Fracture Behavior of a 2D Imine‐Based Polymer
Source: Adv Sci (Weinh). 2024 Sep 12;11(42):2407017. doi: 10.1002/advs.202407017 (PMC11558127; doi:10.1002/advs.202407017)
Supplement: Supplementary file 2 — Supporting Information [file ADVS-11-2407017-s004.zip › 110_strain_1.075_relaxed.cif]

data_image0
_chemical_formula_structural       C6NC3HC25HC5HC8HC8NH3NH33N7O5C60H38N8O4H3CNHC2H2CN2CNOCHCO2HC2H2C34H5OC2H2CHC2H17C2HCHCH3OHONONO4C7HC8HC12H5C2
_chemical_formula_sum              "C196 N24 H126 O20"
_cell_length_a       51.11049841560593
_cell_length_b       50.67975417105816
_cell_length_c       25.000223710000114
_cell_angle_alpha    90.0
_cell_angle_beta     90.0
_cell_angle_gamma    86.8468367751076

_space_group_name_H-M_alt    "P 1"
_space_group_IT_number       1

loop_
  _space_group_symop_operation_xyz
  'x, y, z'

loop_
  _atom_site_type_symbol
  _atom_site_label
  _atom_site_symmetry_multiplicity
  _atom_site_fract_x
  _atom_site_fract_y
  _atom_site_fract_z
  _atom_site_occupancy
  C   C1        1.0  0.04585234129205047  0.48328998379964905  0.49663388503651634  1.0000
  C   C2        1.0  0.06953254422550373  0.4962028495053918  0.5000274811071773  1.0000
  C   C3        1.0  0.13855313410090017  0.47690858472523684  0.5130967339731849  1.0000
  C   C4        1.0  0.12449472024760319  0.35893753627074326  0.5320266621837891  1.0000
  C   C5        1.0  0.006434891238598895  0.3795995756208273  0.508574592725371  1.0000
  C   C6        1.0  0.14014428663612674  0.42714178880990017  0.523030911029389  1.0000
  N   N1        1.0  0.749121023995058  0.9432501481951916  0.5369314616865675  1.0000
  C   C7        1.0  0.06411805792941597  0.08055759100146458  0.4827969475073882  1.0000
  C   C8        1.0  0.020484370333329456  0.49754131082795255  0.48877142500574267  1.0000
  C   C9        1.0  0.0945087429825083  0.48344525676006567  0.5078833240805938  1.0000
  H   H1        1.0  0.7123992253854304  0.9741440771090919  0.5801617781208742  1.0000
  C   C10       1.0  0.0024960141475742453  0.4789392603304248  0.48789312616762104  1.0000
  C   C11       1.0  0.01707019600409504  0.45363125865355075  0.4961861271036097  1.0000
  C   C12       1.0  0.09926029450416954  0.3731295248912936  0.5224179422144876  1.0000
  C   C13       1.0  0.004887549671641096  0.4293338253409519  0.4974561510010051  1.0000
  C   C14       1.0  0.018343785641740447  0.40442832512060517  0.5040075568146364  1.0000
  C   C15       1.0  0.11526803625835559  0.9975560902406301  0.5055729650111671  1.0000
  C   C16       1.0  0.12662110965059312  0.45210875182494914  0.5180360836727702  1.0000
  C   C17       1.0  0.14252383242486452  0.37750618472540415  0.5325288045416507  1.0000
  C   C18       1.0  0.050385312476109556  0.37326948572267876  0.5167718784859668  1.0000
  C   C19       1.0  0.02610714164635694  0.3604617711608287  0.515969073875724  1.0000
  C   C20       1.0  0.12804081657487967  0.40277526757535587  0.5230657946754352  1.0000
  C   C21       1.0  0.07544606771665095  0.36041498206194555  0.5225165372154389  1.0000
  C   C22       1.0  0.20758693359440689  0.4464357324172632  0.5650670397926768  1.0000
  C   C23       1.0  0.16889141978352518  0.4271279767467597  0.5284542008875586  1.0000
  C   C24       1.0  0.18062092755638257  0.44587843312449055  0.5607073772284566  1.0000
  C   C25       1.0  0.18557045939951305  0.40875306271552214  0.5009777021837926  1.0000
  C   C26       1.0  0.22439232049557745  0.4284216534710512  0.5366796556030945  1.0000
  C   C27       1.0  0.2125188384057553  0.4094397329442995  0.5047470027948681  1.0000
  C   C28       1.0  0.0645673784801185  0.02471516107336368  0.49508691390928217  1.0000
  C   C29       1.0  0.04974840220263965  0.03766287708055268  0.4546546535525495  1.0000
  C   C30       1.0  0.04985169527727719  0.06481649095662603  0.44806190310949245  1.0000
  C   C31       1.0  0.07846887689174757  0.06752287907549287  0.5241770627769975  1.0000
  C   C32       1.0  0.0788958991059488  0.040346311953528814  0.5296787545984658  1.0000
  C   C33       1.0  0.07756602524684594  0.2055434758920642  0.5125395571534682  1.0000
  C   C34       1.0  0.07073729567553179  0.12135379631497671  0.5150968781158137  1.0000
  H   H2        1.0  0.6784687024810413  0.8989609925036227  0.4777830158013386  1.0000
  C   C35       1.0  0.07332321928246271  0.14974071678620923  0.51289364638652  1.0000
  C   C36       1.0  0.07649565336515096  0.19120346937789182  0.46448990111681104  1.0000
  C   C37       1.0  0.07398662345793218  0.1639936217257351  0.46422184106566083  1.0000
  C   C38       1.0  0.07693203817602785  0.19127438615945466  0.5612099476419613  1.0000
  C   C39       1.0  0.07530805391473769  0.1639581134824629  0.5609020305985047  1.0000
  H   H3        1.0  0.9298917545424464  0.8874939596860031  0.4343321827883657  1.0000
  C   C40       1.0  0.29401444800516735  0.41480201646982534  0.5107313516036116  1.0000
  C   C41       1.0  0.2655929230307333  0.41491915604567803  0.5110690147387238  1.0000
  C   C42       1.0  0.3083605707828301  0.4311676004285929  0.5446299772725391  1.0000
  C   C43       1.0  0.34960779846331397  0.4137462709932314  0.5060378714727126  1.0000
  C   C44       1.0  0.3355910971405056  0.43045737981610943  0.5420246898416443  1.0000
  C   C45       1.0  0.3353584179837944  0.39739364137781064  0.4722267204147218  1.0000
  C   C46       1.0  0.30809150424838405  0.3980310422428242  0.47491234116026676  1.0000
  C   C47       1.0  0.07849430630749187  0.23418752486646457  0.5106381904324306  1.0000
  H   H4        1.0  0.7261933449571121  0.9035204322535039  0.48453777077808036  1.0000
  C   C48       1.0  0.07521670310059958  0.27583103053331276  0.5442006711168835  1.0000
  C   C49       1.0  0.07605757113865459  0.33143026616229465  0.5305730520288062  1.0000
  C   C50       1.0  0.05933686700606625  0.293335008788155  0.5756460806496501  1.0000
  C   C51       1.0  0.05932600248103159  0.32039497915060017  0.5679909469755912  1.0000
  C   C52       1.0  0.09281770660025589  0.3141026794113084  0.5009485731194718  1.0000
  C   C53       1.0  0.0921029465407861  0.28694818211054796  0.5068253655834948  1.0000
  C   C54       1.0  0.37847910731404916  0.4136192072699467  0.5039309572048505  1.0000
  C   C55       1.0  0.9374544432798746  0.9033112429180239  0.4592250206023598  1.0000
  N   N2        1.0  0.5400686128947454  0.9560649304225667  0.5044637593181485  1.0000
  H   H5        1.0  0.1596943971214277  0.4796048912825205  0.5130403943240044  1.0000
  H   H6        1.0  0.5914850447076018  0.6117983523987915  0.5375256998863185  1.0000
  H   H7        1.0  0.11641712889614732  0.018898718617967773  0.49956579058666023  1.0000
  N   N3        1.0  0.5837159684044846  0.749691368307092  0.5446038990119809  1.0000
  H   H8        1.0  0.024045066472077083  0.3391518033877417  0.5205351863396364  1.0000
  H   H9        1.0  0.12772973934615642  0.3375950442506499  0.5386020116204543  1.0000
  H   H10       1.0  0.1636580433926674  0.3745673801074046  0.539861056936355  1.0000
  H   H11       1.0  0.013004384153027158  0.016887306786742023  0.48627279312067756  1.0000
  H   H12       1.0  0.08667879067739508  0.44301382904724346  0.5158527132357761  1.0000
  H   H13       1.0  0.1770368750875334  0.3940323737325316  0.4747041045530194  1.0000
  H   H14       1.0  0.16811396207587978  0.4601184957025309  0.5838879252644397  1.0000
  H   H15       1.0  0.216063339943564  0.4613756227799352  0.5909007524937121  1.0000
  H   H16       1.0  0.22517479828860543  0.39508864378867087  0.48194884089641277  1.0000
  H   H17       1.0  0.09035020347684718  0.03082812256250845  0.562421579484223  1.0000
  H   H18       1.0  0.08985645277189083  0.07929625218214285  0.5519816745168526  1.0000
  H   H19       1.0  0.03835080977876664  0.0743001137253477  0.4153636536309954  1.0000
  H   H20       1.0  0.038604700713645954  0.025958777123063003  0.4263539582972199  1.0000
  H   H21       1.0  0.07691674759717025  0.20190344445883696  0.4261992757589597  1.0000
  H   H22       1.0  0.07400223750326332  0.11207206711738757  0.5553693703311319  1.0000
  H   H23       1.0  0.07484240104316761  0.15324753610844175  0.5991724401671402  1.0000
  H   H24       1.0  0.5851608454998558  0.944521092482347  0.5187806859989857  1.0000
  H   H25       1.0  0.25673163818240113  0.400877746264867  0.48247738843575844  1.0000
  H   H26       1.0  0.550171515569422  0.7827865772041233  0.5914292638994132  1.0000
  H   H27       1.0  0.29724677388835696  0.3852340177508827  0.4482360682880276  1.0000
  H   H28       1.0  0.3464241424188359  0.4433162916223357  0.568607866563774  1.0000
  H   H29       1.0  0.2767278492972346  0.44588570193948585  0.5761003042521753  1.0000
  H   H30       1.0  0.3671096778498989  0.3833307230982184  0.4403861387833591  1.0000
  H   H31       1.0  0.07001512301372434  0.1323722432968624  0.4240258449873009  1.0000
  H   H32       1.0  0.07809848569560064  0.22318520041748574  0.6017320462922304  1.0000
  H   H33       1.0  0.08197374913000983  0.2428662887551232  0.4702660940436118  1.0000
  H   H34       1.0  0.1051405877116037  0.27377132432726053  0.4823882324210452  1.0000
  H   H35       1.0  0.10611454058371571  0.32216885064917217  0.4711665653674325  1.0000
  H   H36       1.0  0.058207694132721144  0.4136712390958126  0.507896942420287  1.0000
  H   H37       1.0  0.04641556851842507  0.33355224400138506  0.5927381091388921  1.0000
  H   H38       1.0  0.6648795729290704  0.9694014604598378  0.5737590978330808  1.0000
  H   H39       1.0  0.04605657397307164  0.28531274830775194  0.6054990592500866  1.0000
  H   H40       1.0  0.38749650259577134  0.42780126710162647  0.5334464173873529  1.0000
  N   N4        1.0  0.04291739246098524  0.4571111627162465  0.5010027917634111  1.0000
  N   N5        1.0  0.1005270064958972  0.4573833743125674  0.5142788815042281  1.0000
  N   N6        1.0  0.04438566313432819  0.39926986661085206  0.5093835252697273  1.0000
  N   N7        1.0  0.10224551092059414  0.39927705460157537  0.5174043892908919  1.0000
  N   N8        1.0  0.25072426354288807  0.43030778925362384  0.5414301676138875  1.0000
  N   N9        1.0  0.06454072354492678  0.1070347260752677  0.47425226019385014  1.0000
  N   N10       1.0  0.07408505834245693  0.24935549745794028  0.5519812334369274  1.0000
  O   O1        1.0  0.39261944356710715  0.40006484648587587  0.47413784161251754  1.0000
  O   O2        1.0  0.07227385334939386  0.15091863859479013  0.41434414582151685  1.0000
  O   O3        1.0  0.07808741296900136  0.2043532608986023  0.6112005044406043  1.0000
  O   O4        1.0  0.2954792709718869  0.44855597020637283  0.581722087385686  1.0000
  O   O5        1.0  0.34844071878574223  0.3802448256305502  0.4352244144219678  1.0000
  C   C56       1.0  0.04283120390278315  0.9819675327013115  0.4977909987418643  1.0000
  C   C57       1.0  0.06610570911330473  0.9955963194135211  0.5005130003455813  1.0000
  C   C58       1.0  0.13580280381050117  0.9792239497605235  0.5111924410682341  1.0000
  C   C59       1.0  0.12624734317003572  0.8606321526859887  0.529494632851461  1.0000
  C   C60       1.0  0.0073881089371157305  0.8770446218259744  0.5129707505518284  1.0000
  C   C61       1.0  0.1397054323338613  0.9294479702770614  0.5208334987475703  1.0000
  C   C62       1.0  0.4752627746365126  0.9241094467949799  0.4946047431088582  1.0000
  C   C63       1.0  0.06871705478361542  0.5811046033178388  0.4821174181052912  1.0000
  C   C64       1.0  0.017065929720276898  0.9955053124367244  0.49058652498317024  1.0000
  C   C65       1.0  0.09157002817780008  0.9837565394584042  0.5073640172353604  1.0000
  C   C66       1.0  0.43072504343159085  0.9373799687803278  0.5215559097346235  1.0000
  C   C67       1.0  0.9996242231918466  0.9763681538978127  0.49014092017326616  1.0000
  C   C68       1.0  0.014916496167104176  0.9514540257433884  0.49812722046051117  1.0000
  C   C69       1.0  0.1005206913539798  0.8741876014554655  0.5218732432656911  1.0000
  C   C70       1.0  0.0035770198694007518  0.9267067437822722  0.49997334679667  1.0000
  C   C71       1.0  0.01811073579920534  0.9023913670038799  0.5069340330150639  1.0000
  C   C72       1.0  0.11885774311899389  0.49612486567484265  0.5068956293805178  1.0000
  C   C73       1.0  0.12506859055227834  0.9538494379930671  0.5164423487846487  1.0000
  C   C74       1.0  0.14375431134166003  0.8797089263194223  0.5289022665344534  1.0000
  C   C75       1.0  0.051564308841563704  0.8727337031280216  0.5192853467713991  1.0000
  C   C76       1.0  0.02791666425291805  0.8588364421864204  0.5201488278524472  1.0000
  C   C77       1.0  0.12847218414591266  0.9046341032668613  0.5208733259418554  1.0000
  C   C78       1.0  0.07710746948317082  0.8608206708856215  0.5238404120911009  1.0000
  C   C79       1.0  0.20577770564386252  0.952211593674538  0.5633676571622026  1.0000
  C   C80       1.0  0.1683688069518209  0.9307747452449852  0.5262377943921375  1.0000
  C   C81       1.0  0.17898357155544622  0.950123637946228  0.5587862322858497  1.0000
  C   C82       1.0  0.18608361781866123  0.9133736249696695  0.49882572886669324  1.0000
  C   C83       1.0  0.22362013856569682  0.9351921642942037  0.5350515594090688  1.0000
  C   C84       1.0  0.21288788585892568  0.9155745984171969  0.5028605538110414  1.0000
  C   C85       1.0  0.06881665778185811  0.5252746810499981  0.4942191606730429  1.0000
  C   C86       1.0  0.054309054214608694  0.538322247171502  0.4534496303397379  1.0000
  C   C87       1.0  0.05458986572081231  0.565458555367468  0.44694880241370083  1.0000
  C   C88       1.0  0.0829695522487618  0.5679534142138849  0.5234970938723763  1.0000
  C   C89       1.0  0.08323114118647573  0.5407697607420558  0.5289140032811368  1.0000
  C   C90       1.0  0.08069737909306818  0.7061869160860661  0.5139997761461208  1.0000
  C   C91       1.0  0.07490457202643672  0.621888241024713  0.5150643332227499  1.0000
  C   C92       1.0  0.4379816721389001  0.903352375935665  0.45525847753014775  1.0000
  C   C93       1.0  0.07705187045091295  0.6503332817710604  0.5132758475289635  1.0000
  C   C94       1.0  0.07905756719058382  0.6921519429788651  0.46568962256971014  1.0000
  C   C95       1.0  0.07687099255079977  0.6649007100251138  0.46490482961214136  1.0000
  C   C96       1.0  0.08079446623408904  0.6916255254156398  0.5623768800320789  1.0000
  C   C97       1.0  0.07941935005629143  0.6642900602028994  0.5615066416313101  1.0000
  C   C98       1.0  0.46474906338367195  0.9058539706327102  0.4593745199240975  1.0000
  C   C99       1.0  0.2940191472056488  0.9255229635049449  0.5122592415459223  1.0000
  C   C100      1.0  0.2657562367561638  0.9237942119155432  0.5114365921453552  1.0000
  C   C101      1.0  0.306900180774591  0.9436690807904399  0.5449076326105622  1.0000
  C   C102      1.0  0.3497231795877424  0.927764148438556  0.5105022242446918  1.0000
  C   C103      1.0  0.3340566894573607  0.9445629990569269  0.5437466888946192  1.0000
  C   C104      1.0  0.3368413790291239  0.9096074741952812  0.4778920657546417  1.0000
  C   C105      1.0  0.3096869642023758  0.9086793192435281  0.4791159990250857  1.0000
  C   C106      1.0  0.08150539049362998  0.7348314788571508  0.5126619104183249  1.0000
  C   C107      1.0  0.45748300448416274  0.9399534075774884  0.5252919211689123  1.0000
  C   C108      1.0  0.07881619601366087  0.7762631849901823  0.5469740835591315  1.0000
  C   C109      1.0  0.07866454689904157  0.8318513984289767  0.5326344456350933  1.0000
  C   C110      1.0  0.06357677693335373  0.7936245613640628  0.579915591269495  1.0000
  C   C111      1.0  0.06307534678905678  0.8206851828693343  0.5719577211688205  1.0000
  C   C112      1.0  0.0949760690354146  0.8146893222519799  0.5017012901396907  1.0000
  C   C113      1.0  0.09472173792142341  0.787520540904129  0.5079581759827188  1.0000
  C   C114      1.0  0.3779637353570544  0.9296497522980667  0.5110103811078786  1.0000
  C   C115      1.0  0.42007811191755473  0.9189021331959165  0.4865216729446118  1.0000
  H   H41       1.0  0.4767871271650406  0.9776276393789741  0.4972861133894153  1.0000
  H   H42       1.0  0.15673849506408294  0.9828990989260197  0.5104883812354472  1.0000
  H   H43       1.0  0.47804369808621583  0.8935759831074698  0.4337021946532453  1.0000
  H   H44       1.0  0.12100576440297132  0.5173399386023656  0.5010255239624105  1.0000
  H   H45       1.0  0.48839900263627184  0.8717045161465639  0.4984056138430161  1.0000
  H   H46       1.0  0.026853116455224556  0.8374490305734363  0.5255998575033768  1.0000
  H   H47       1.0  0.1301654871207869  0.8393197601430837  0.5354108399390468  1.0000
  H   H48       1.0  0.16505522170707204  0.877348293823638  0.5344411393007642  1.0000
  H   H49       1.0  0.017019899754540737  0.5190028037702618  0.4844249874516035  1.0000
  H   H50       1.0  0.08571336624349163  0.9428551825953388  0.5154881229663996  1.0000
  H   H51       1.0  0.17850017802211876  0.8981854041022375  0.47232834475975694  1.0000
  H   H52       1.0  0.16571021546528095  0.9636174585126692  0.5820280492835016  1.0000
  H   H53       1.0  0.21333686658974915  0.9675887716061917  0.5894240931685031  1.0000
  H   H54       1.0  0.22630984518146782  0.9019428638576089  0.4800595378464551  1.0000
  H   H55       1.0  0.0945368206993767  0.5311832332946254  0.5617860378641274  1.0000
  H   H56       1.0  0.09430233995129658  0.5796348205275591  0.5515656762678773  1.0000
  H   H57       1.0  0.04322690387220213  0.5750266226683061  0.41415812851928097  1.0000
  H   H58       1.0  0.0432098876233808  0.5266911503699232  0.42493339336058805  1.0000
  H   H59       1.0  0.07883081387817069  0.7031212333132829  0.42765902922891924  1.0000
  H   H60       1.0  0.07828229142052315  0.6125165926325558  0.55522398756243  1.0000
  H   H61       1.0  0.07955400233520943  0.6533226674714353  0.5995209804314875  1.0000
  H   H62       1.0  0.4649909648432572  0.9541736531973354  0.5540747114003166  1.0000
  H   H63       1.0  0.25810871122182216  0.9086527766686948  0.4836128665446127  1.0000
  H   H64       1.0  0.43053181425525044  0.888858306112475  0.4270239529505463  1.0000
  H   H65       1.0  0.300134129180019  0.8944119924809888  0.45343589918827387  1.0000
  H   H66       1.0  0.3435935369254524  0.9588373241986954  0.5694283040763459  1.0000
  H   H67       1.0  0.27412165155802476  0.9572374284135589  0.5732856117790467  1.0000
  H   H68       1.0  0.3696022709069007  0.8962174858936136  0.4491710054439707  1.0000
  H   H69       1.0  0.07270397272220042  0.6334758568728942  0.4241954823703977  1.0000
  H   H70       1.0  0.08223364988546736  0.7233094665910903  0.6035448962901526  1.0000
  H   H71       1.0  0.08413941414404595  0.7437695250556144  0.4722214200707296  1.0000
  H   H72       1.0  0.10730452754038174  0.7744336720746113  0.4823998111433824  1.0000
  H   H73       1.0  0.10743828463384507  0.8228581918938821  0.47051721695528903  1.0000
  H   H74       1.0  0.057396348131847894  0.9135202006558703  0.5085601586547968  1.0000
  H   H75       1.0  0.05061727657304878  0.8337537807703121  0.5977680017875523  1.0000
  H   H76       1.0  0.41727339404306046  0.9497738308699343  0.5468810124960007  1.0000
  H   H77       1.0  0.051109138685199604  0.7854935384654418  0.6111190610889425  1.0000
  H   H78       1.0  0.3855909658001382  0.9447214343421176  0.5390195199255504  1.0000
  N   N11       1.0  0.04064506896259094  0.9556794642815477  0.5022854575987455  1.0000
  N   N12       1.0  0.09880032605821867  0.9579275156837332  0.5134563225112508  1.0000
  N   N13       1.0  0.044341574346454166  0.8984422132509731  0.51135064077505  1.0000
  N   N14       1.0  0.10273729455673582  0.9004497528834013  0.5168411620054919  1.0000
  N   N15       1.0  0.2496745972898207  0.9387175530321431  0.5402847723840393  1.0000
  N   N16       1.0  0.06894178880365842  0.6076244816436213  0.47397790195255735  1.0000
  N   N17       1.0  0.07794799019672714  0.7497535114004211  0.5546377957134186  1.0000
  N   N18       1.0  0.3940655320182836  0.9150959299435857  0.4814815243271922  1.0000
  O   O6        1.0  0.07459440392272486  0.6521285748926  0.41483470092135627  1.0000
  O   O7        1.0  0.08243948751570843  0.7044110004351394  0.6125890200933282  1.0000
  O   O8        1.0  0.29252743857389757  0.961292544367694  0.5793566405613901  1.0000
  O   O9        1.0  0.3512180285758954  0.8920227763641831  0.4433826376000039  1.0000
  H   H79       1.0  0.9169761350392097  0.9549528316962836  0.5390711290484207  1.0000
  H   H80       1.0  0.6357729108728158  0.6338527327042965  0.44644058349543997  1.0000
  H   H81       1.0  0.9864714711320709  0.8732548924239153  0.5122798600111923  1.0000
  C   C116      1.0  0.9571865121885267  0.9432017461959777  0.5209032193939804  1.0000
  N   N19       1.0  0.8935675567098813  0.917138931178462  0.4818005467953196  1.0000
  H   H82       1.0  0.6316729161178825  0.8421829722734251  0.5455283026607953  1.0000
  C   C117      1.0  0.9760851666039606  0.429359482191343  0.49224350288643237  1.0000
  C   C118      1.0  0.5601795428862847  0.08208029565119371  0.4923531960709649  1.0000
  H   H83       1.0  0.885133382357471  0.9491681524455627  0.5339100882768092  1.0000
  H   H84       1.0  0.5689736331785652  0.7230186309215481  0.5785695391476695  1.0000
  C   C119      1.0  0.9324902764904206  0.4468291559365203  0.5168310129448209  1.0000
  N   N20       1.0  0.5979158875349271  0.959619213376278  0.512602288355445  1.0000
  N   N21       1.0  0.5453130005769712  0.8983857723762941  0.5088221264449616  1.0000
  C   C120      1.0  0.8363678602858018  0.9118599540445158  0.478820945318992  1.0000
  N   N22       1.0  0.6032181608444357  0.9018794869799768  0.5169399126300102  1.0000
  O   O10       1.0  0.6197756335899705  0.6075204037621371  0.4795598125065927  1.0000
  C   C121      1.0  0.6135153890308506  0.9992879702849763  0.49932572984744233  1.0000
  H   H85       1.0  0.5293658913074083  0.8365046055175961  0.5097171894443593  1.0000
  C   C122      1.0  0.8092191856542361  0.9109560479683928  0.4804307626525107  1.0000
  O   O11       1.0  0.8507553170652059  0.8929245225966145  0.44726104095474306  1.0000
  O   O12       1.0  0.5670233892537625  0.7039771330033502  0.584215892411427  1.0000
  H   H86       1.0  0.6653474290788305  0.8812281131422629  0.5447944057631279  1.0000
  C   C123      1.0  0.8335227927328974  0.94941825127231  0.5385415353285415  1.0000
  C   C124      1.0  0.9196236222427061  0.9208056741317472  0.4864184631708633  1.0000
  H   H87       1.0  0.7577064424851588  0.9108165324751156  0.4859642164475782  1.0000
  H   H88       1.0  0.9775098113394582  0.8916252697014664  0.4410394542879577  1.0000
  C   C125      1.0  0.5646042787470238  0.792250338889726  0.5661093471578533  1.0000
  C   C126      1.0  0.602298938804114  0.7894868831952658  0.5081337491936145  1.0000
  C   C127      1.0  0.5631295487237327  0.8194627475661487  0.5605310327278699  1.0000
  C   C128      1.0  0.5620522501665487  0.025899697615807744  0.500642968136943  1.0000
  C   C129      1.0  0.5442276001701483  0.03946059709355927  0.46625325256509  1.0000
  C   C130      1.0  0.5432897764897552  0.06676889243480898  0.4622023947329019  1.0000
  C   C131      1.0  0.5777045585163109  0.06836689783920669  0.5276416863593781  1.0000
  C   C132      1.0  0.5786084492793299  0.041144718786519534  0.5315245263599861  1.0000
  C   C133      1.0  0.5837198155165657  0.20562691554961415  0.5068588085023232  1.0000
  C   C134      1.0  0.5758461557042692  0.12181422231033062  0.5127807845223689  1.0000
  C   C135      1.0  0.9373086375683234  0.4101578176846162  0.45576166133767637  1.0000
  C   C136      1.0  0.5778149664622321  0.15024925421688995  0.5100649425766969  1.0000
  C   C137      1.0  0.5644952171354685  0.1939961283024293  0.4759453952121062  1.0000
  C   C138      1.0  0.561419257127861  0.16688046562465617  0.477204294723821  1.0000
  C   C139      1.0  0.6000705234565088  0.1890887660995952  0.5397128160287044  1.0000
  C   C140      1.0  0.5970168326564441  0.16193909889178593  0.5409724949995346  1.0000
  C   C141      1.0  0.9642920275092505  0.4107247489750225  0.4598437008082677  1.0000
  C   C142      1.0  0.7952882739135837  0.44210332220350157  0.5163840176373747  1.0000
  C   C143      1.0  0.7664033867104795  0.4422728686344485  0.5183910843227305  1.0000
  C   C144      1.0  0.8095273684070273  0.4585070949443318  0.5501087246265274  1.0000
  C   C145      1.0  0.8508944649863296  0.4411752966262574  0.5115207146785369  1.0000
  C   C146      1.0  0.8367940862284379  0.45792019758905256  0.5473650802445502  1.0000
  C   C147      1.0  0.8365528663349207  0.42473245071235666  0.4777672130126216  1.0000
  C   C148      1.0  0.8093222822904681  0.42536594938155353  0.4804763903596168  1.0000
  C   C149      1.0  0.5865964285976555  0.23443306848597192  0.5045053769215799  1.0000
  C   C150      1.0  0.959456495904682  0.447578750858917  0.5202182410489052  1.0000
  C   C151      1.0  0.58685577279326  0.6641210029222673  0.5455875610373719  1.0000
  C   C152      1.0  0.849219470294975  0.9312914312372406  0.5082097917829458  1.0000
  C   C153      1.0  0.9642514844411909  0.9055018463754264  0.4634126085955293  1.0000
  C   C154      1.0  0.8063689618909684  0.9485293038217574  0.5401177100317422  1.0000
  C   C155      1.0  0.6186716297356009  0.6929835119675042  0.47985158869336747  1.0000
  C   C156      1.0  0.5851472957251933  0.6915994048202979  0.5480373655439318  1.0000
  C   C157      1.0  0.8793236694539236  0.44118448896826173  0.5109917682901244  1.0000
  C   C158      1.0  0.9205404309555598  0.4279840891101285  0.4846942094614874  1.0000
  H   H89       1.0  0.9812549769031002  0.4819436461893397  0.4820559899804791  1.0000
  H   H90       1.0  0.6552270451416476  0.9851782985282731  0.4992809396200769  1.0000
  H   H91       1.0  0.9767520107025335  0.3965932485026364  0.43631514392211734  1.0000
  H   H92       1.0  0.6142014653962822  0.0204941673465706  0.4910990695011781  1.0000
  H   H93       1.0  0.9853350862473608  0.3767867458045345  0.5067263660438954  1.0000
  O   O13       1.0  0.6381678816061228  0.65281123579083  0.44123013056124616  1.0000
  C   C159      1.0  0.5998387206252277  0.7353622851794616  0.5147927914498002  1.0000
  C   C160      1.0  0.5839605322106612  0.7763746003063837  0.5392822323332599  1.0000
  H   H94       1.0  0.5101934902646642  0.01681343082592129  0.5015772829423703  1.0000
  H   H95       1.0  0.6177528221184647  0.7775876209513928  0.4867704559086463  1.0000
  C   C161      1.0  0.5811009338042209  0.8324017529976073  0.528669659012925  1.0000
  H   H96       1.0  0.9783037560942601  0.9787596824840594  0.4849515653862426  1.0000
  C   C162      1.0  0.8774820575735907  0.933049504897346  0.508520875290691  1.0000
  C   C163      1.0  0.6009768498620369  0.816726258307618  0.5032582099571022  1.0000
  H   H97       1.0  0.5923204046970141  0.03120867999430511  0.5600603261017644  1.0000
  H   H98       1.0  0.5910048109115942  0.07976993612944022  0.5523579236097156  1.0000
  H   H99       1.0  0.5293703634209372  0.07666735255435593  0.4340520094161572  1.0000
  H   H100      1.0  0.5312828828178675  0.02816043797666484  0.4407557145705169  1.0000
  H   H101      1.0  0.5516385677016379  0.20664951109634488  0.4501337559570712  1.0000
  H   H102      1.0  0.5902789949382926  0.11114592485732283  0.5401046714259774  1.0000
  H   H103      1.0  0.6099373854445425  0.1492703569133538  0.5666116747376856  1.0000
  H   H104      1.0  0.9680356392854386  0.46219903686794156  0.5466653855561882  1.0000
  H   H105      1.0  0.7573898068313231  0.42806167496242237  0.4889284725297533  1.0000
  H   H106      1.0  0.9287774672177029  0.39531779943873957  0.4297783200939101  1.0000
  H   H107      1.0  0.7985004976886557  0.4124510813765814  0.4539813221306911  1.0000
  H   H108      1.0  0.8476127350256458  0.47078693874848665  0.5739461947186315  1.0000
  H   H109      1.0  0.7777612942797271  0.47257637090806287  0.5818921192302803  1.0000
  H   H110      1.0  0.8681742797485441  0.4101159615672673  0.4460773191951657  1.0000
  H   H111      1.0  0.5432902201341927  0.13726080627611212  0.4521419901477512  1.0000
  H   H112      1.0  0.6181568366267285  0.21880678545362203  0.564144395104753  1.0000
  H   H113      1.0  0.5721271178090594  0.24549488964782645  0.47639172500952476  1.0000
  C   C164      1.0  0.6203278104070212  0.6654635092012607  0.47736213381111015  1.0000
  C   C165      1.0  0.604290960732788  0.6505238351585232  0.5104637136176532  1.0000
  H   H114      1.0  0.557890393596335  0.913891280157501  0.5112238617105728  1.0000
  C   C166      1.0  0.7652890045023972  0.9271829559959097  0.5107634433412003  1.0000
  H   H115      1.0  0.9198910986430798  0.46102837151264003  0.540099493835669  1.0000
  C   C167      1.0  0.793527392777512  0.9290544106772766  0.5108509720119233  1.0000
  H   H116      1.0  0.8881704676946782  0.4551441239181921  0.5397689105920913  1.0000
  H   H117      1.0  0.6152501184356515  0.8262130748784311  0.4775548977273108  1.0000
  H   H118      1.0  0.6134029546410815  0.7448938191872242  0.4863122528089346  1.0000
  O   O14       1.0  0.7919580427562478  0.9674776134396436  0.5716050929528025  1.0000
  H   H119      1.0  0.5478058479211103  0.8312444287352596  0.5822876594817684  1.0000
  O   O15       1.0  0.7522559167993653  0.4559045853731314  0.5480238538650379  1.0000
  N   N23       1.0  0.5589857984845077  0.10876038660721443  0.48580534709185086  1.0000
  O   O16       1.0  0.6026575553349733  0.24657820070753506  0.5293613812398  1.0000
  N   N24       1.0  0.8942027797868477  0.4260185037055507  0.48021948280095966  1.0000
  O   O17       1.0  0.5417011965417732  0.1563837533659998  0.4449899017574023  1.0000
  O   O18       1.0  0.6196991357832065  0.1997245868752537  0.5716438320129262  1.0000
  O   O19       1.0  0.7964292951181302  0.47567135573816793  0.5870613368080073  1.0000
  O   O20       1.0  0.8494327518410199  0.40733428852921955  0.44068850729179165  1.0000
  C   C168      1.0  0.5413415459215701  0.9825529606763217  0.5036404082380125  1.0000
  C   C169      1.0  0.5643061206482987  0.9967753023384869  0.503805876442832  1.0000
  C   C170      1.0  0.6344382981918093  0.981297072861937  0.5035618693411174  1.0000
  C   C171      1.0  0.6273497742210682  0.8631615141006809  0.536486072307962  1.0000
  C   C172      1.0  0.5090995443351095  0.8760097845544221  0.5024487790259964  1.0000
  C   C173      1.0  0.639362994539148  0.9319785888400608  0.5200065663076796  1.0000
  C   C174      1.0  0.9748906481384382  0.9253656309759576  0.4945718572973787  1.0000
  H   H120      1.0  0.6312153820237018  0.7043483317085921  0.4536608955446305  1.0000
  C   C175      1.0  0.5150514574104837  0.9954510050531681  0.5016990708608294  1.0000
  C   C176      1.0  0.5901505993267664  0.9852794440802313  0.505948719443285  1.0000
  C   C177      1.0  0.9303820779273696  0.9409506241067871  0.5171393749057298  1.0000
  C   C178      1.0  0.49824802721598893  0.9757619044668  0.4998002402001553  1.0000
  C   C179      1.0  0.5144538836578393  0.9511048319730985  0.5020508190342307  1.0000
  C   C180      1.0  0.6016164414775012  0.8756504312513885  0.5238846805735965  1.0000
  C   C181      1.0  0.5039379212772803  0.9259691706005442  0.4997507453411549  1.0000
  C   C182      1.0  0.5191312688373889  0.9018346922105515  0.5024576979601613  1.0000
  H   H121      1.0  0.8691484606100245  0.8972889593590424  0.4522977006646713  1.0000
  C   C183      1.0  0.6242608426747686  0.9559521017050936  0.5128459167891907  1.0000
  C   C184      1.0  0.6442805881462358  0.882768349610054  0.5360151641869438  1.0000
  C   C185      1.0  0.5530794825873906  0.8726175946263729  0.5135818173733332  1.0000
  C   C186      1.0  0.5299450616830279  0.8580909806350008  0.5086583994761996  1.0000
  C   C187      1.0  0.6286367898461659  0.9069663195827192  0.5232973806596778  1.0000
  C   C188      1.0  0.5787166440975807  0.8613745625786693  0.5215953359963311  1.0000
  C   C189      1.0  0.70506643866836  0.9574679496118108  0.5573995295352863  1.0000
  C   C190      1.0  0.6679419021496051  0.93396619840172  0.5249109802943669  1.0000
  C   C191      1.0  0.6783183323714984  0.9549252746720601  0.5533584716267415  1.0000
  C   C192      1.0  0.6858655774514796  0.9154522330781789  0.5010670242548434  1.0000
  C   C193      1.0  0.7231125851837429  0.9392850558262684  0.5326086459090084  1.0000
  C   C194      1.0  0.7126169046136981  0.9180811674797145  0.5045682658835894  1.0000
  H   H122      1.0  0.7735682856657622  0.9631434759754307  0.5664435264448061  1.0000
  H   H123      1.0  0.8430373445149546  0.964704075251855  0.5616588507060483  1.0000
  H   H124      1.0  0.7997033279039896  0.8956666338660253  0.4573217321637194  1.0000
  H   H125      1.0  0.5741967897596614  0.6527571494817842  0.5715635604010127  1.0000
  H   H126      1.0  0.9647749203132686  0.9587834786081012  0.5464110895559442  1.0000
  C   C195      1.0  0.6011866881463989  0.7066484085798874  0.514832426865333  1.0000
  C   C196      1.0  0.6055068080177796  0.6213606971573894  0.5085781547421013  1.0000
