# Supplementary material for: Fracture Behavior of a 2D Imine‐Based Polymer
Source: Adv Sci (Weinh). 2024 Sep 12;11(42):2407017. doi: 10.1002/advs.202407017 (PMC11558127; doi:10.1002/advs.202407017)
Supplement: Supplementary file 2 — Supporting Information [file ADVS-11-2407017-s004.zip › 110_strain_1.100_relaxed.cif]

data_image0
_chemical_formula_structural       C6NC3HC25HC5HC8HC8NH3NH33N7O5C60H38N8O4H3CNHC2H2CN2CNOCHCO2HC2H2C34H5OC2H2CHC2H17C2HCHCH3OHONONO4C7HC8HC12H5C2
_chemical_formula_sum              "C196 N24 H126 O20"
_cell_length_a       50.99507711600804
_cell_length_b       50.542944936613786
_cell_length_c       25.000223710000114
_cell_angle_alpha    90.0
_cell_angle_beta     90.0
_cell_angle_gamma    83.67655747355727

_space_group_name_H-M_alt    "P 1"
_space_group_IT_number       1

loop_
  _space_group_symop_operation_xyz
  'x, y, z'

loop_
  _atom_site_type_symbol
  _atom_site_label
  _atom_site_symmetry_multiplicity
  _atom_site_fract_x
  _atom_site_fract_y
  _atom_site_fract_z
  _atom_site_occupancy
  C   C1        1.0  0.048689499759246475  0.48641084016986563  0.4975299708608672  1.0000
  C   C2        1.0  0.0736322571809555  0.49592718731149815  0.4993727032953124  1.0000
  C   C3        1.0  0.14200304665453647  0.4678323712955451  0.506955014398602  1.0000
  C   C4        1.0  0.11853358107782022  0.35313178193272  0.5322362337113616  1.0000
  C   C5        1.0  0.0007992367132138012  0.38940008566152196  0.5155357980150527  1.0000
  C   C6        1.0  0.14006494701467478  0.41818880590979723  0.5177438849089533  1.0000
  N   N1        1.0  0.7480947008080796  0.9471310826258605  0.5335615940838541  1.0000
  C   C7        1.0  0.05592062457858388  0.08148980664710813  0.4847185142648987  1.0000
  C   C8        1.0  0.024255733740189807  0.5040859232800242  0.49034728517625153  1.0000
  C   C9        1.0  0.09798461650598454  0.48000047683025254  0.5056070841761796  1.0000
  H   H1        1.0  0.7097234113673684  0.9786752344422102  0.5764085352271654  1.0000
  C   C10       1.0  0.004559708584697328  0.48822075967653994  0.4904135382476191  1.0000
  C   C11       1.0  0.017174454157344234  0.46114910648579616  0.4989536154099157  1.0000
  C   C12       1.0  0.0941647040347504  0.37071047771383925  0.5236316963730354  1.0000
  C   C13       1.0  0.002874777957714344  0.43882661523378624  0.5018429111637968  1.0000
  C   C14       1.0  0.014575160569274716  0.4123947313572826  0.509010418063656  1.0000
  C   C15       1.0  0.1122648087667123  0.9976507164569525  0.509078420492384  1.0000
  C   C16       1.0  0.12831781325755187  0.44476314110329296  0.5132744635192728  1.0000
  C   C17       1.0  0.13830904506832584  0.3688771375105961  0.5302196551520565  1.0000
  C   C18       1.0  0.044756369165671016  0.37738329934484643  0.5211544787809801  1.0000
  C   C19       1.0  0.01932442926060718  0.36788862716256465  0.5224894352798757  1.0000
  C   C20       1.0  0.12573882612482284  0.39585479460652984  0.5203192037361145  1.0000
  C   C21       1.0  0.06915337028008466  0.3613855072022609  0.5257544447299758  1.0000
  C   C22       1.0  0.2109398412641425  0.42719936974601475  0.551252591258577  1.0000
  C   C23       1.0  0.16911664783551258  0.4139043152207386  0.5201368589354592  1.0000
  C   C24       1.0  0.18364742899473963  0.43102118060116806  0.5494441995647765  1.0000
  C   C25       1.0  0.18337067812927266  0.3926137067766634  0.4928200913097247  1.0000
  C   C26       1.0  0.22530105085981256  0.4058820102363573  0.5239667226208332  1.0000
  C   C27       1.0  0.21062335323075337  0.38869840818939977  0.4946372173264373  1.0000
  C   C28       1.0  0.06000594866587129  0.025187184701834276  0.4963089512118081  1.0000
  C   C29       1.0  0.04494560159625634  0.03813924267036066  0.45505282279578246  1.0000
  C   C30       1.0  0.043297059437531905  0.06552239426955611  0.4488070936305801  1.0000
  C   C31       1.0  0.07062605824908987  0.06843410846641022  0.526724451795045  1.0000
  C   C32       1.0  0.07284805778367462  0.04102522178647021  0.5318614691229999  1.0000
  C   C33       1.0  0.06402829970189408  0.20698086693287698  0.5163241408310272  1.0000
  C   C34       1.0  0.05904486744901171  0.12262494938683055  0.5181421322778711  1.0000
  H   H2        1.0  0.6794404734690984  0.902891168583796  0.4749861796786038  1.0000
  C   C35       1.0  0.060419733655749014  0.15116675670565533  0.5162751439625489  1.0000
  C   C36       1.0  0.06385535465684024  0.19259397597826938  0.46818843168722446  1.0000
  C   C37       1.0  0.06170633868356886  0.1653846181655373  0.4676787939092796  1.0000
  C   C38       1.0  0.06248614195049471  0.192801155220665  0.5649035979163101  1.0000
  C   C39       1.0  0.06112574573952823  0.1654586499692565  0.5644328808347966  1.0000
  H   H3        1.0  0.9321815069453508  0.88748950415732  0.4337913612887195  1.0000
  C   C40       1.0  0.2931190234489594  0.37628475110498943  0.5044160006456566  1.0000
  C   C41       1.0  0.2645606553188955  0.38190139049309824  0.5055509598685647  1.0000
  C   C42       1.0  0.31026613280258153  0.3943174134397071  0.5240178769944351  1.0000
  C   C43       1.0  0.3487855162858834  0.3635721571210376  0.5003666682223512  1.0000
  C   C44       1.0  0.33749656348672125  0.3878987882907265  0.5217612338182821  1.0000
  C   C45       1.0  0.3317445079413481  0.3455389089158568  0.4808671958747165  1.0000
  C   C46       1.0  0.30447326989486867  0.35198861567663237  0.48293282157257283  1.0000
  C   C47       1.0  0.06557590901667587  0.2355209235583505  0.5145035738393677  1.0000
  H   H4        1.0  0.727074812854112  0.9073956896159346  0.48104884254248464  1.0000
  C   C48       1.0  0.06399624855087448  0.2773347007226461  0.5478604118752429  1.0000
  C   C49       1.0  0.06786408473473635  0.3325437595333048  0.5340151560420551  1.0000
  C   C50       1.0  0.049396511738518785  0.29651857884226185  0.5800757522422503  1.0000
  C   C51       1.0  0.0508502872012131  0.32345532895035356  0.5723777495728642  1.0000
  C   C52       1.0  0.08331109558089461  0.3134272554098105  0.5034148198304031  1.0000
  C   C53       1.0  0.08113112452824832  0.2865087392288774  0.5094560378072719  1.0000
  C   C54       1.0  0.37774806461202953  0.35733175337530226  0.4986349950185315  1.0000
  C   C55       1.0  0.9389647821445654  0.9035072340715955  0.4583507250721811  1.0000
  N   N2        1.0  0.5378953098604399  0.9540992911673181  0.5068269114839946  1.0000
  H   H5        1.0  0.16348049774207893  0.4678175270127663  0.5049844773008537  1.0000
  H   H6        1.0  0.6545453698238254  0.6119264181026606  0.527913814142498  1.0000
  H   H7        1.0  0.1124097046519024  0.01910860338730569  0.5027629883668627  1.0000
  N   N3        1.0  0.6114375988863182  0.7481520681375645  0.5287547493702495  1.0000
  H   H8        1.0  0.015706986131911047  0.34708369420740204  0.5281652728293526  1.0000
  H   H9        1.0  0.12006092293462847  0.3316460309612958  0.5400266316067069  1.0000
  H   H10       1.0  0.15946659928862958  0.36299710480084485  0.5362618432492847  1.0000
  H   H11       1.0  0.009040242635216888  0.017274357226070413  0.48338258925265304  1.0000
  H   H12       1.0  0.08742850356835476  0.4408306593776901  0.5146315785774722  1.0000
  H   H13       1.0  0.17266425489609719  0.37918412957437947  0.4683559443364192  1.0000
  H   H14       1.0  0.17311031929338838  0.44752887091089244  0.5723607546272834  1.0000
  H   H15       1.0  0.2216450169783665  0.4408966770502241  0.575018227614691  1.0000
  H   H16       1.0  0.22131115385611547  0.3719611981040843  0.47239119892950476  1.0000
  H   H17       1.0  0.0845130237277517  0.03148872929688913  0.5651244260842224  1.0000
  H   H18       1.0  0.08086339046378004  0.08036453317799616  0.5553182899089272  1.0000
  H   H19       1.0  0.03165856868549209  0.07500099610925383  0.41547788559675125  1.0000
  H   H20       1.0  0.03503561534031938  0.026257532228901443  0.4259019412667996  1.0000
  H   H21       1.0  0.06497109030819334  0.20326031462132144  0.43000242539947725  1.0000
  H   H22       1.0  0.061864249984177895  0.11324681264125382  0.5586146366758555  1.0000
  H   H23       1.0  0.06015914309949132  0.15477526210831874  0.6026422443673217  1.0000
  H   H24       1.0  0.5836139451716216  0.9453707903189357  0.5190960281154534  1.0000
  H   H25       1.0  0.25334157937717566  0.3663966295062528  0.4868906833803748  1.0000
  H   H26       1.0  0.5701409184887543  0.7758002022883436  0.5706898251974214  1.0000
  H   H27       1.0  0.2914675631540107  0.3377216330911754  0.4676011134337438  1.0000
  H   H28       1.0  0.35052626099467094  0.40215003834105084  0.5371105529737038  1.0000
  H   H29       1.0  0.28092825820359396  0.41928782038350393  0.543633535386669  1.0000
  H   H30       1.0  0.361266622903486  0.3207374977725005  0.4618724773362937  1.0000
  H   H31       1.0  0.05929016107286688  0.13365339288712938  0.4271691969514131  1.0000
  H   H32       1.0  0.0630282352277314  0.22479407370842386  0.6055140046980355  1.0000
  H   H33       1.0  0.0696148128380004  0.24386322778723743  0.47424281344198915  1.0000
  H   H34       1.0  0.0931602383866155  0.2719420338389527  0.4842920209623282  1.0000
  H   H35       1.0  0.09675564597517076  0.3199831370055258  0.47283750190483426  1.0000
  H   H36       1.0  0.05547124437141711  0.4163542611748817  0.5098602836087497  1.0000
  H   H37       1.0  0.03894465168808955  0.33797352723592355  0.5978499767170262  1.0000
  H   H38       1.0  0.662297758383656  0.9738633230198731  0.5710462173057238  1.0000
  H   H39       1.0  0.035952029835740314  0.29000325984563335  0.6106684561300643  1.0000
  H   H40       1.0  0.38916424045861825  0.373675396833488  0.5157461575849978  1.0000
  N   N4        1.0  0.043562762386209014  0.46093776228084554  0.5026643237410021  1.0000
  N   N5        1.0  0.10232914236331547  0.4533660788848751  0.5118399171455459  1.0000
  N   N6        1.0  0.040515723883683914  0.403899534410209  0.513085993516516  1.0000
  N   N7        1.0  0.09934186059417832  0.39608804784838314  0.5169799763109124  1.0000
  N   N8        1.0  0.2520935711024892  0.403264844972031  0.5266452261009584  1.0000
  N   N9        1.0  0.05470828192368672  0.10820232328429369  0.47659028366733935  1.0000
  N   N10       1.0  0.06158161291044385  0.2510933052080913  0.555809667978633  1.0000
  O   O1        1.0  0.3896844036354269  0.33688737076013636  0.48098075749510405  1.0000
  O   O2        1.0  0.06116638149631618  0.1522509160700423  0.4176897442601665  1.0000
  O   O3        1.0  0.06258770932230724  0.2059494121462317  0.614945393319056  1.0000
  O   O4        1.0  0.30022082886257473  0.41920500655308607  0.5460525237090255  1.0000
  O   O5        1.0  0.3420198753896905  0.3207704363469673  0.45905720095309405  1.0000
  C   C56       1.0  0.040580085465069436  0.9821503451880103  0.497986349569154  1.0000
  C   C57       1.0  0.06312318075808362  0.9958620257444599  0.5019274439324726  1.0000
  C   C58       1.0  0.13372453679626006  0.979085800274095  0.5155521613868219  1.0000
  C   C59       1.0  0.12988578810935386  0.8598131321501211  0.5370481808848655  1.0000
  C   C60       1.0  0.010148183478729835  0.8767120617959103  0.514162378404357  1.0000
  C   C61       1.0  0.13997449960350972  0.9289723009729639  0.5264458293528584  1.0000
  C   C62       1.0  0.4765415292157178  0.9189956656037639  0.4985802036062317  1.0000
  C   C63       1.0  0.07816327192755512  0.5803801537429683  0.4820419093141601  1.0000
  C   C64       1.0  0.014168058313169809  0.9957687955344902  0.4886560368988723  1.0000
  C   C65       1.0  0.0891750314412882  0.9838896334636243  0.5102397505976249  1.0000
  C   C66       1.0  0.431498468668114  0.930839918653929  0.5292307789193756  1.0000
  C   C67       1.0  0.9977187150092621  0.976523381096506  0.487603371230605  1.0000
  C   C68       1.0  0.01422862376115108  0.951476939404019  0.49743783706395023  1.0000
  C   C69       1.0  0.10350726551225453  0.8734592694057142  0.5275976746388681  1.0000
  C   C70       1.0  0.004086797217927043  0.9266337939617506  0.49968443416131475  1.0000
  C   C71       1.0  0.01974653435184475  0.9021213994803831  0.5080863290756815  1.0000
  C   C72       1.0  0.12339922618814975  0.489447828687056  0.5023856548349357  1.0000
  C   C73       1.0  0.12417160020191755  0.953619243916207  0.5209140364090433  1.0000
  C   C74       1.0  0.14644271685648536  0.8789698797531046  0.5367683568691938  1.0000
  C   C75       1.0  0.05458053861894369  0.8720910883614411  0.5224383748113077  1.0000
  C   C76       1.0  0.03153329317909883  0.8582640356264533  0.5224595522249976  1.0000
  C   C77       1.0  0.12993904258789354  0.9040441822632714  0.527044915436303  1.0000
  C   C78       1.0  0.08073727089437602  0.8600309651794605  0.5285012656018665  1.0000
  C   C79       1.0  0.20523496692122753  0.9511946825259711  0.569327522856507  1.0000
  C   C80       1.0  0.16864113777782125  0.9300294445278542  0.5323053383072508  1.0000
  C   C81       1.0  0.17842188602120232  0.9495978505374475  0.56431812950648  1.0000
  C   C82       1.0  0.1871803092766784  0.9119261197939311  0.5058092256553786  1.0000
  C   C83       1.0  0.22388362894353603  0.9334957018142379  0.5418387182192136  1.0000
  C   C84       1.0  0.21398388806041896  0.9136743263007043  0.5101809056335964  1.0000
  C   C85       1.0  0.07498322883653759  0.5248736378846667  0.4934109374701539  1.0000
  C   C86       1.0  0.06098033641078699  0.5396705828133134  0.4530219737239912  1.0000
  C   C87       1.0  0.06290088694883421  0.5666259129857756  0.4467893643666902  1.0000
  C   C88       1.0  0.09207120573238121  0.565484774730067  0.5228066781805848  1.0000
  C   C89       1.0  0.09077295939375596  0.5383809676784231  0.5277761806629766  1.0000
  C   C90       1.0  0.09184109797068127  0.7043872648324024  0.5179751290952787  1.0000
  C   C91       1.0  0.0851652082624464  0.6203521852496754  0.5166934648186198  1.0000
  C   C92       1.0  0.44000663116167793  0.8994241151074205  0.4573287819317335  1.0000
  C   C93       1.0  0.08804908227812848  0.6486341196929519  0.5158585623956917  1.0000
  C   C94       1.0  0.09211596890301461  0.6903578849446714  0.469362825214081  1.0000
  C   C95       1.0  0.08986596926599713  0.6631767533333378  0.4678167238151237  1.0000
  C   C96       1.0  0.09014597280256274  0.6898127323715336  0.5660255771979692  1.0000
  C   C97       1.0  0.08872437216191982  0.6624891520995808  0.56454038971199  1.0000
  C   C98       1.0  0.4667316878320173  0.9019006037945246  0.46103757542618645  1.0000
  C   C99       1.0  0.29482594484354785  0.9225836682747034  0.518346311440382  1.0000
  C   C100      1.0  0.26650180480163344  0.9215407592447681  0.5175603864410335  1.0000
  C   C101      1.0  0.30728469280975146  0.9398341166005296  0.5524154441460427  1.0000
  C   C102      1.0  0.35065008361173194  0.9235682083589767  0.5163115359922732  1.0000
  C   C103      1.0  0.33452564179435207  0.940112957796602  0.5511260184368144  1.0000
  C   C104      1.0  0.338189855043842  0.9063665180812961  0.4821482398461294  1.0000
  C   C105      1.0  0.31095327930903244  0.906035634740863  0.4835486204081823  1.0000
  C   C106      1.0  0.09208634425433487  0.7331364834755216  0.5170148619066984  1.0000
  C   C107      1.0  0.4581805561673368  0.933367732053023  0.5326263880598462  1.0000
  C   C108      1.0  0.08673283932597783  0.7748846184344079  0.5513926162549456  1.0000
  C   C109      1.0  0.08373969449543141  0.8308867628809093  0.5374576372018338  1.0000
  C   C110      1.0  0.06976988742333105  0.7923419004768982  0.583006197292888  1.0000
  C   C111      1.0  0.06789055452790624  0.8196005719169249  0.5752202632489848  1.0000
  C   C112      1.0  0.10175182997708042  0.8136245370787901  0.5080006325106406  1.0000
  C   C113      1.0  0.10292315164356658  0.7862505010610622  0.5140296894917815  1.0000
  C   C114      1.0  0.37894073888959395  0.9248056733939898  0.5168027568822108  1.0000
  C   C115      1.0  0.4215066239541051  0.9138325812987975  0.4912766808055681  1.0000
  H   H41       1.0  0.47245517385154007  0.9722252796833435  0.5066639133702682  1.0000
  H   H42       1.0  0.15454981282807703  0.982644978617628  0.5153023864422138  1.0000
  H   H43       1.0  0.48045939135153776  0.8907053392867617  0.4330025350447738  1.0000
  H   H44       1.0  0.12695342915702562  0.5102269835295588  0.49608790381579987  1.0000
  H   H45       1.0  0.4953240008998761  0.8664051434134902  0.49114963876388706  1.0000
  H   H46       1.0  0.031411047977859374  0.8367643239432979  0.5281721143977802  1.0000
  H   H47       1.0  0.1348272351702968  0.8384024405154312  0.5439779895599928  1.0000
  H   H48       1.0  0.1678314168737615  0.8765516252994228  0.5435966088817507  1.0000
  H   H49       1.0  0.022565442176074032  0.5257981565090397  0.485611134839951  1.0000
  H   H50       1.0  0.08526188965986096  0.9427734120848337  0.5188698453403767  1.0000
  H   H51       1.0  0.18022249201500717  0.8965406964021159  0.47978404384219175  1.0000
  H   H52       1.0  0.1644906127878894  0.963646222642493  0.5868323806531196  1.0000
  H   H53       1.0  0.21214250807211024  0.96673561611256  0.5949923507698788  1.0000
  H   H54       1.0  0.22807499601478445  0.8994994851827192  0.48812794455793157  1.0000
  H   H55       1.0  0.10182467217829669  0.5273324698561668  0.5601451025292897  1.0000
  H   H56       1.0  0.1044452645534635  0.5756138304325155  0.550640532257879  1.0000
  H   H57       1.0  0.051843891685427045  0.5776165557452889  0.4144003786619821  1.0000
  H   H58       1.0  0.048923052763390616  0.5295147530815186  0.42465716714311036  1.0000
  H   H59       1.0  0.09335863030689263  0.7013542221151182  0.43160027313379984  1.0000
  H   H60       1.0  0.08713054393942181  0.6105889139515854  0.5569020931338381  1.0000
  H   H61       1.0  0.08729840012368154  0.6515411970543612  0.6023201448262576  1.0000
  H   H62       1.0  0.46521240968063376  0.9464552963914207  0.5634885007161621  1.0000
  H   H63       1.0  0.2592421888039819  0.9069470256441238  0.48880428187488073  1.0000
  H   H64       1.0  0.4330448942506882  0.8860478082614683  0.42692882643153995  1.0000
  H   H65       1.0  0.30169645799237876  0.8925363395381575  0.4566414609092762  1.0000
  H   H66       1.0  0.34376613237295456  0.9536900767404528  0.57790204864186  1.0000
  H   H67       1.0  0.27403043807557753  0.9536912136274472  0.5820997520347588  1.0000
  H   H68       1.0  0.37141648373233904  0.8929016592224233  0.4518187089998379  1.0000
  H   H69       1.0  0.08692761254317682  0.6319666399424556  0.4259821307378347  1.0000
  H   H70       1.0  0.08985000307231758  0.7215362100888879  0.6078073411573511  1.0000
  H   H71       1.0  0.09552071195526088  0.7420536566314144  0.47699918876151315  1.0000
  H   H72       1.0  0.11684951679051624  0.7731205352257768  0.48957453011459867  1.0000
  H   H73       1.0  0.11445156612177303  0.8218953230607456  0.4780622960185376  1.0000
  H   H74       1.0  0.05861915037082984  0.9130305053828839  0.5112348110828727  1.0000
  H   H75       1.0  0.05406300131370014  0.8326984721578107  0.5999156327407602  1.0000
  H   H76       1.0  0.4175831420611254  0.9422107919230746  0.5568495513736965  1.0000
  H   H77       1.0  0.057039372735612076  0.7840736505811664  0.6128629921475762  1.0000
  H   H78       1.0  0.3861734137622903  0.9391415977682074  0.5461672250343831  1.0000
  N   N11       1.0  0.039717924850595825  0.9557136464081197  0.5030783405759078  1.0000
  N   N12       1.0  0.09765455902251444  0.9578678149977735  0.5170066764481083  1.0000
  N   N13       1.0  0.04618976631644324  0.8979877168420628  0.513759352143396  1.0000
  N   N14       1.0  0.1044160166929732  0.899861499765808  0.5218969120757201  1.0000
  N   N15       1.0  0.2499155142848644  0.9365021907525148  0.5473007232940329  1.0000
  N   N16       1.0  0.07968640818649028  0.6068242141637126  0.4746352666759349  1.0000
  N   N17       1.0  0.08689099283968732  0.7482005146172663  0.5586828402793342  1.0000
  N   N18       1.0  0.3955329339655384  0.9105292936442599  0.48588169881537485  1.0000
  O   O6        1.0  0.08949560568482254  0.6504840458807306  0.41731207704284157  1.0000
  O   O7        1.0  0.08983864501342993  0.7025621744478214  0.6165490174681443  1.0000
  O   O8        1.0  0.2924146616994395  0.9571622290768821  0.5884273592995145  1.0000
  O   O9        1.0  0.35307589855528637  0.8891881298484814  0.44588704033031223  1.0000
  H   H79       1.0  0.9158295079376467  0.9564288375924321  0.5361306066023654  1.0000
  H   H80       1.0  0.7033422336138333  0.6447541385052611  0.471794931636019  1.0000
  H   H81       1.0  0.9893713627642617  0.8730206929965606  0.5126019422088993  1.0000
  C   C116      1.0  0.9567744659133357  0.9439205603031898  0.5190698183950385  1.0000
  N   N19       1.0  0.894223048165029  0.9182284311297557  0.47983287538966446  1.0000
  H   H82       1.0  0.6405635048971665  0.8442848017577574  0.5432365123732533  1.0000
  C   C117      1.0  0.9738267449366945  0.44283626611654203  0.4977349140295751  1.0000
  C   C118      1.0  0.5392944612772053  0.08206743716057957  0.4901965965924661  1.0000
  H   H83       1.0  0.8843972081038302  0.9505153157035864  0.5321044217118116  1.0000
  H   H84       1.0  0.5990846858788604  0.7176049542904696  0.5494516643985663  1.0000
  C   C119      1.0  0.9316665630424268  0.4673362806538784  0.5211717695220669  1.0000
  N   N20       1.0  0.5947467384812006  0.9612595947223291  0.5132376733678617  1.0000
  N   N21       1.0  0.5491520779628539  0.8958777961233398  0.5055513794972162  1.0000
  C   C120      1.0  0.8369961102229958  0.9139086095919844  0.4763791410296601  1.0000
  N   N22       1.0  0.6059562546465687  0.902936045197567  0.5137086679488119  1.0000
  O   O10       1.0  0.6904005797303854  0.6146263741984908  0.49247484640004185  1.0000
  C   C121      1.0  0.6060516933185702  0.002104303062327419  0.5001260395836281  1.0000
  H   H85       1.0  0.5399611255812908  0.832748993891567  0.49634719931302745  1.0000
  C   C122      1.0  0.8097694991476387  0.9135115329882211  0.4777316118065234  1.0000
  O   O11       1.0  0.8522180988334207  0.894649317403565  0.4448196496690293  1.0000
  O   O12       1.0  0.60113656693327  0.6980837487209659  0.5532335762609499  1.0000
  H   H86       1.0  0.6694912921255206  0.8856814252591433  0.5462192776368592  1.0000
  C   C123      1.0  0.8326450330125023  0.9516133616536587  0.5365102118711443  1.0000
  C   C124      1.0  0.9202093451813462  0.9215615512813531  0.4847265197568611  1.0000
  H   H87       1.0  0.7581179346140874  0.9143069599203777  0.48276018946908505  1.0000
  H   H88       1.0  0.9797619671714669  0.8910735114871138  0.441275710156956  1.0000
  C   C125      1.0  0.5831408748091668  0.787754499746994  0.5480351110569646  1.0000
  C   C126      1.0  0.6223378783844203  0.7912950302257595  0.4960145716233292  1.0000
  C   C127      1.0  0.576730345064749  0.8150420879798286  0.5444569062572422  1.0000
  C   C128      1.0  0.5511170244291829  0.02585831417279568  0.5004685563354144  1.0000
  C   C129      1.0  0.5308567494585819  0.036995894731687184  0.4665608461112761  1.0000
  C   C130      1.0  0.5251064779278968  0.06429492682350756  0.4614750046202226  1.0000
  C   C131      1.0  0.5596551352556401  0.0707907562174558  0.5242029165948798  1.0000
  C   C132      1.0  0.565421983775868  0.043514330546315975  0.5289852680580697  1.0000
  C   C133      1.0  0.5337814568015149  0.20997480265146928  0.5045643362890175  1.0000
  C   C134      1.0  0.546263794197385  0.12459281069160949  0.5103632902489672  1.0000
  C   C135      1.0  0.9327116197056824  0.42868570520656063  0.46461935154377765  1.0000
  C   C136      1.0  0.5415325401373932  0.1534397920397355  0.5076013563465362  1.0000
  C   C137      1.0  0.5180004645799997  0.19467942220515635  0.4738372832827338  1.0000
  C   C138      1.0  0.5216146940138727  0.1669813818177435  0.4749957832638604  1.0000
  C   C139      1.0  0.5536150522653791  0.1965415584001612  0.5371934256391446  1.0000
  C   C140      1.0  0.5572561131541921  0.16880656926921117  0.538389314280181  1.0000
  C   C141      1.0  0.9599883765244563  0.4253819580124685  0.4677560652489248  1.0000
  C   C142      1.0  0.7934145835795671  0.48889766058086476  0.5137575625198356  1.0000
  C   C143      1.0  0.764376118784267  0.4942828683226385  0.515856706839322  1.0000
  C   C144      1.0  0.8098988163324966  0.5075918661610846  0.5326743912375409  1.0000
  C   C145      1.0  0.8492293612865951  0.47781612284015873  0.5091617411557614  1.0000
  C   C146      1.0  0.8372536501218897  0.5019371539635421  0.5303142150588499  1.0000
  C   C147      1.0  0.8326373765567368  0.4591371369657964  0.49009722994479016  1.0000
  C   C148      1.0  0.8053235234293765  0.46476011019408453  0.4926313122493532  1.0000
  C   C149      1.0  0.5295149771331308  0.23932721880637947  0.5022879256014514  1.0000
  C   C150      1.0  0.9589091409265119  0.46395385523803145  0.5242503146676162  1.0000
  C   C151      1.0  0.6354384986581239  0.6630336829365374  0.5309700061528516  1.0000
  C   C152      1.0  0.849107440596155  0.933172578864558  0.5060402287294078  1.0000
  C   C153      1.0  0.9657482033758424  0.9053874537294783  0.4629622874825755  1.0000
  C   C154      1.0  0.8054117958333585  0.9512328329887505  0.537814668749586  1.0000
  C   C155      1.0  0.6671787031860088  0.6995701737006912  0.48981309545697016  1.0000
  C   C156      1.0  0.6264265264462076  0.6900507550235597  0.5315587187761469  1.0000
  C   C157      1.0  0.8778444641790192  0.47297952578799113  0.508183788637993  1.0000
  C   C158      1.0  0.9176718744699884  0.4497803976157521  0.49126903660465504  1.0000
  H   H89       1.0  0.9833661819300058  0.4941898528260525  0.48516129879109593  1.0000
  H   H90       1.0  0.6490713578969874  0.989969545865419  0.49957596009308647  1.0000
  H   H91       1.0  0.9710729520500458  0.40899483031851674  0.4454240462840303  1.0000
  H   H92       1.0  0.6044631045878314  0.0235717953739524  0.49234571830572227  1.0000
  H   H93       1.0  0.9793024081391569  0.38935933720676597  0.5151616055373229  1.0000
  O   O13       1.0  0.7013883416849183  0.6642466204334319  0.4678749448803057  1.0000
  C   C159      1.0  0.633872210106518  0.7373583139873925  0.5096589938728362  1.0000
  C   C160      1.0  0.6061991093806726  0.775018193559475  0.5240873599405869  1.0000
  H   H94       1.0  0.5013269673573553  0.013632313614683788  0.5101083410870553  1.0000
  H   H95       1.0  0.6404037982003784  0.781904799555335  0.47629920022683087  1.0000
  C   C161      1.0  0.5929223135005953  0.8311751225793137  0.5167691121347897  1.0000
  H   H96       1.0  0.9763289431415876  0.97893529807155  0.48076808505865265  1.0000
  C   C162      1.0  0.8773987969791369  0.934467781628258  0.5065108588792446  1.0000
  C   C163      1.0  0.6158829915702988  0.8185330423790917  0.4925558827586933  1.0000
  H   H97       1.0  0.5811543080287017  0.03549933281498378  0.5566570662120061  1.0000
  H   H98       1.0  0.571055389710622  0.08416336340322454  0.5475019196331017  1.0000
  H   H99       1.0  0.5092639938203344  0.07230922381460167  0.43407515126590096  1.0000
  H   H100      1.0  0.5197583966160575  0.02374879752989853  0.44249747463068684  1.0000
  H   H101      1.0  0.5024626253901932  0.2048775200444649  0.4482505419472933  1.0000
  H   H102      1.0  0.5627021667683617  0.11639259512335288  0.537513705047066  1.0000
  H   H103      1.0  0.5727986886311923  0.15862581604438097  0.5639669121126211  1.0000
  H   H104      1.0  0.9690334189502834  0.4776548846189794  0.5492049934563445  1.0000
  H   H105      1.0  0.7534410307512143  0.4774524475393004  0.4992910439011399  1.0000
  H   H106      1.0  0.9225815710900462  0.41468928682533157  0.4404204232877287  1.0000
  H   H107      1.0  0.7927377198329864  0.4499985705080202  0.4777257656164947  1.0000
  H   H108      1.0  0.8498365102570431  0.5166860422865472  0.5452342658266557  1.0000
  H   H109      1.0  0.7798145829927445  0.5316633471027382  0.5517025727532079  1.0000
  H   H110      1.0  0.8625601081197783  0.43489550492489965  0.4705523120699352  1.0000
  H   H111      1.0  0.5111040075668992  0.13396653365828598  0.4500701199469681  1.0000
  H   H112      1.0  0.5638482580432936  0.22973016228509346  0.5615039367434983  1.0000
  H   H113      1.0  0.5126993807693476  0.24760180281317684  0.4746115510280081  1.0000
  C   C164      1.0  0.6762076176497684  0.6725178573703837  0.48935478927068077  1.0000
  C   C165      1.0  0.6603099213274157  0.653710177328679  0.5100436575527599  1.0000
  H   H114      1.0  0.5600421880910557  0.912003576853439  0.5108375560776999  1.0000
  C   C166      1.0  0.7650256276810105  0.9306577975120559  0.5076454191010722  1.0000
  H   H115      1.0  0.9204511036515187  0.48389630345433465  0.5430055779587145  1.0000
  C   C167      1.0  0.7933034005169877  0.9319765791764569  0.5081463918187136  1.0000
  H   H116      1.0  0.8885448552399793  0.4889491646588546  0.526565651633433  1.0000
  H   H117      1.0  0.6286872513026294  0.8305087389737981  0.4693904067967809  1.0000
  H   H118      1.0  0.648084805711029  0.7500166609744671  0.49085027308463963  1.0000
  O   O14       1.0  0.7901609830928085  0.9704591319516428  0.5693991184850474  1.0000
  H   H119      1.0  0.5588942736219555  0.8243302872962653  0.5648768168419604  1.0000
  O   O15       1.0  0.751947494589542  0.5144870393728775  0.5333433852090739  1.0000
  N   N23       1.0  0.5326837954329652  0.10866914296792468  0.483620420193772  1.0000
  O   O16       1.0  0.5421709076560252  0.2545530058805026  0.5268237639181331  1.0000
  N   N24       1.0  0.8909155794608103  0.4517553567118823  0.4878147476064199  1.0000
  O   O17       1.0  0.5050264140683413  0.15282241136204583  0.44288978281070907  1.0000
  O   O18       1.0  0.5700018005742665  0.21095286444572148  0.5689823540839812  1.0000
  O   O19       1.0  0.7990041088839934  0.5321876666620935  0.5542495681318241  1.0000
  O   O20       1.0  0.8433363941383066  0.43439129797208254  0.468369402953752  1.0000
  C   C168      1.0  0.5361717364420048  0.9808994140646926  0.5071118241999585  1.0000
  C   C169      1.0  0.557296692116082  0.9967455931731084  0.5053986803737928  1.0000
  C   C170      1.0  0.6287902528797743  0.9849881906678228  0.5038605228103706  1.0000
  C   C171      1.0  0.6340561728985914  0.8651937533496207  0.533868794473368  1.0000
  C   C172      1.0  0.5154826714088054  0.8716717074072929  0.4959621548109806  1.0000
  C   C173      1.0  0.6387470125479668  0.9352711378053072  0.5189947005955171  1.0000
  C   C174      1.0  0.9754141607913831  0.9255106839231904  0.49362593347013817  1.0000
  H   H120      1.0  0.6797783572471338  0.7139758839699925  0.4735049371353571  1.0000
  C   C175      1.0  0.5085709533520804  0.9923857246375837  0.508320919734978  1.0000
  C   C176      1.0  0.5842963182022777  0.9867574285860948  0.5068276526212785  1.0000
  C   C177      1.0  0.9299957042600098  0.9419609395945254  0.5149508810330343  1.0000
  C   C178      1.0  0.4940427502176197  0.9715706463528712  0.5070482693042011  1.0000
  C   C179      1.0  0.5129453747417207  0.947626703268846  0.5062906797672072  1.0000
  C   C180      1.0  0.6073141130923781  0.876303063056371  0.5193434359839629  1.0000
  C   C181      1.0  0.5050652380833693  0.9218111965485062  0.5020411915317796  1.0000
  C   C182      1.0  0.5226693374911809  0.8981855429612066  0.5002642809135038  1.0000
  H   H121      1.0  0.870511942468801  0.8986960075388971  0.450060238017025  1.0000
  C   C183      1.0  0.6213530486189377  0.9588568081008276  0.5127874464191224  1.0000
  C   C184      1.0  0.6486080088245795  0.8859994991822423  0.5353717860394507  1.0000
  C   C185      1.0  0.5596892052882829  0.8702005234741254  0.5061723285650456  1.0000
  C   C186      1.0  0.5382200021189261  0.8545230092121344  0.4989046791507663  1.0000
  C   C187      1.0  0.6305377969662999  0.9095314061183382  0.5219155339003404  1.0000
  C   C188      1.0  0.5864655622878475  0.8603082358447373  0.5135641247624302  1.0000
  C   C189      1.0  0.7031751861635988  0.9618651504969323  0.5538524355892568  1.0000
  C   C190      1.0  0.6671637413508137  0.9380247108770445  0.5225970365097211  1.0000
  C   C191      1.0  0.6764790318341615  0.9592778843037929  0.5504319800422179  1.0000
  C   C192      1.0  0.6860632549903404  0.9194791935716952  0.49815334187203053  1.0000
  C   C193      1.0  0.722177859232352  0.9434327046456223  0.5291034362222069  1.0000
  C   C194      1.0  0.712728559999064  0.9221065756357  0.5011532967937614  1.0000
  H   H122      1.0  0.7718778462014032  0.9664022474559163  0.5640955503076222  1.0000
  H   H123      1.0  0.8416127583448997  0.9667402060251888  0.5598860285246162  1.0000
  H   H124      1.0  0.8007996709389702  0.8983862380836592  0.4543594720557341  1.0000
  H   H125      1.0  0.6228233171050201  0.6486223364593854  0.5472390487910086  1.0000
  H   H126      1.0  0.9636205393512771  0.9597426561221224  0.5441109942460594  1.0000
  C   C195      1.0  0.6422938438794951  0.7089577168260481  0.5106865545456291  1.0000
  C   C196      1.0  0.6693055532946098  0.624912546825103  0.5098628519101203  1.0000
