# Supplementary material for: Fracture Behavior of a 2D Imine‐Based Polymer
Source: Adv Sci (Weinh). 2024 Sep 12;11(42):2407017. doi: 10.1002/advs.202407017 (PMC11558127; doi:10.1002/advs.202407017)
Supplement: Supplementary file 2 — Supporting Information [file ADVS-11-2407017-s004.zip › 110_strain_1.125_relaxed.cif]

data_image0
_chemical_formula_structural       C6NC3HC25HC5HC8HC8NH3NH33N7O5C60H38N8O4H3CNHC2H2CN2CNOCHCO2HC2H2C34H5OC2H2CHC2H17C2HCHCH3OHONONO4C7HC8HC12H5C2
_chemical_formula_sum              "C196 N24 H126 O20"
_cell_length_a       51.06568573749277
_cell_length_b       50.59333142462516
_cell_length_c       25.000223710000114
_cell_angle_alpha    90.0
_cell_angle_beta     90.0
_cell_angle_gamma    80.88519730187652

_space_group_name_H-M_alt    "P 1"
_space_group_IT_number       1

loop_
  _space_group_symop_operation_xyz
  'x, y, z'

loop_
  _atom_site_type_symbol
  _atom_site_label
  _atom_site_symmetry_multiplicity
  _atom_site_fract_x
  _atom_site_fract_y
  _atom_site_fract_z
  _atom_site_occupancy
  C   C1        1.0  0.046124646703654196  0.4867597038290536  0.49765863439076874  1.0000
  C   C2        1.0  0.07059095388630512  0.4963191082145574  0.4990626209748007  1.0000
  C   C3        1.0  0.14013559234498238  0.46758442951729645  0.5065906158602964  1.0000
  C   C4        1.0  0.12218356666286397  0.3522228013261039  0.5309428751542334  1.0000
  C   C5        1.0  0.0028716973913975106  0.38923074647659056  0.5163715374907101  1.0000
  C   C6        1.0  0.14030359506768422  0.41779928336642447  0.5177468891477509  1.0000
  N   N1        1.0  0.7467075938287837  0.9485552661375152  0.5392358978811567  1.0000
  C   C7        1.0  0.057920958539719895  0.08201470934680696  0.48480537777959093  1.0000
  C   C8        1.0  0.020827112698084727  0.50450281636536  0.4907318935785239  1.0000
  C   C9        1.0  0.09562848592075662  0.4801785300069997  0.505210958427985  1.0000
  H   H1        1.0  0.7062199612996393  0.9792531965307971  0.5823945559972612  1.0000
  C   C10       1.0  0.0019446487419411283  0.48853608439282475  0.4913800264220211  1.0000
  C   C11       1.0  0.0159118527412348  0.46133150677835033  0.49992218148836065  1.0000
  C   C12       1.0  0.09696534143418645  0.36988514369213793  0.5225352246963458  1.0000
  C   C13       1.0  0.002719767938431447  0.4388971191513098  0.5030935476406289  1.0000
  C   C14       1.0  0.015637195171542353  0.4122613923517557  0.5097878262762099  1.0000
  C   C15       1.0  0.11270041907695907  0.9952418940321351  0.5056628530008274  1.0000
  C   C16       1.0  0.12737726129031213  0.44454531954860865  0.5131660846533737  1.0000
  C   C17       1.0  0.14109974321175622  0.3681458565108088  0.5294776312794741  1.0000
  C   C18       1.0  0.047341376186898536  0.3768328082883141  0.5209560032207431  1.0000
  C   C19       1.0  0.02232637470153848  0.36746410277259667  0.5227830406200432  1.0000
  C   C20       1.0  0.1271623978173946  0.395292161264708  0.5199185838455063  1.0000
  C   C21       1.0  0.07243118732297187  0.3605788424275992  0.5248679132844631  1.0000
  C   C22       1.0  0.21029906478402421  0.42658872026167893  0.5542938770056176  1.0000
  C   C23       1.0  0.16950113558370988  0.41351712926198686  0.5208217060059096  1.0000
  C   C24       1.0  0.1828843281873967  0.43052340117355464  0.5512937022758507  1.0000
  C   C25       1.0  0.18497875222659987  0.3923343736847501  0.49327931392162666  1.0000
  C   C26       1.0  0.22591036817828936  0.40546946670961  0.5265547667537948  1.0000
  C   C27       1.0  0.21235706877507388  0.3884588286767882  0.49590452173261473  1.0000
  C   C28       1.0  0.06040203370890678  0.0256991310706433  0.4960082310771675  1.0000
  C   C29       1.0  0.045016549043021555  0.039941317322159595  0.45572831410655695  1.0000
  C   C30       1.0  0.04413032723021454  0.06730791299086085  0.44967846967524605  1.0000
  C   C31       1.0  0.07281030325564282  0.0677181593226998  0.5260811442765938  1.0000
  C   C32       1.0  0.07419428922254424  0.04031159393699025  0.5310824014745835  1.0000
  C   C33       1.0  0.07010139472129208  0.206097363529689  0.5157856270894603  1.0000
  C   C34       1.0  0.0634949202223455  0.12242764655262084  0.5176303075141416  1.0000
  H   H2        1.0  0.6816231314650236  0.90224649557968  0.48054858307566656  1.0000
  C   C35       1.0  0.06561105539315036  0.15070653265146533  0.5156928532802466  1.0000
  C   C36       1.0  0.06817873717946994  0.19214312360967772  0.46765147554193814  1.0000
  C   C37       1.0  0.06556278678053475  0.16517731729935797  0.4671717800681639  1.0000
  C   C38       1.0  0.06995113684081028  0.19167332539151616  0.5643254361450321  1.0000
  C   C39       1.0  0.06817032439657503  0.1645152896466306  0.5637705605746304  1.0000
  H   H3        1.0  0.9326559343666203  0.8927226290701844  0.43514196777053565  1.0000
  C   C40       1.0  0.29523657068937487  0.37749974021307525  0.5033683685998012  1.0000
  C   C41       1.0  0.2664688618358115  0.3833640788023906  0.5033094120522584  1.0000
  C   C42       1.0  0.3113168511438824  0.39220788431493175  0.5340649657547054  1.0000
  C   C43       1.0  0.35141191971360575  0.3643737617678705  0.5008698976741867  1.0000
  C   C44       1.0  0.3388209525590095  0.3855848788931449  0.5325506392036856  1.0000
  C   C45       1.0  0.33542901122614033  0.34969618559653753  0.4701941304427794  1.0000
  C   C46       1.0  0.3078879035729281  0.35629434553876904  0.47172126615845045  1.0000
  C   C47       1.0  0.07160562815613589  0.2345607624508482  0.5140081001303739  1.0000
  H   H4        1.0  0.7286665610048829  0.9078523055301859  0.48691248250435126  1.0000
  C   C48       1.0  0.07032980056179323  0.27630626393783403  0.5478192340116798  1.0000
  C   C49       1.0  0.07239438604350996  0.33161470098391077  0.5333856722836018  1.0000
  C   C50       1.0  0.05557886649538941  0.29583543059712253  0.5807065450440532  1.0000
  C   C51       1.0  0.05611815548366612  0.3228250175768001  0.5726761779592058  1.0000
  C   C52       1.0  0.0881839106452466  0.3121361961303742  0.5023702903152076  1.0000
  C   C53       1.0  0.08683504469425561  0.2851625733556566  0.508661084520113  1.0000
  C   C54       1.0  0.3806229001196435  0.3578410055787729  0.500115782557863  1.0000
  C   C55       1.0  0.938996674879678  0.9087362362671764  0.45946496001808224  1.0000
  N   N2        1.0  0.5365311862205275  0.9552797068691558  0.5035798457024002  1.0000
  H   H5        1.0  0.16161786371958184  0.46736346249726296  0.5045668097771965  1.0000
  H   H6        1.0  0.6513475495323324  0.6085736154641992  0.5296153337512097  1.0000
  H   H7        1.0  0.11288436566418274  0.0166372852781805  0.4989804806095947  1.0000
  N   N3        1.0  0.6119764573433496  0.7474343381053644  0.5349383020304457  1.0000
  H   H8        1.0  0.01962325639262916  0.34656562230078686  0.5284091472547794  1.0000
  H   H9        1.0  0.12480297168665744  0.33057146593989833  0.5382755138078836  1.0000
  H   H10       1.0  0.16251532411451788  0.3622602605803908  0.5356225005201396  1.0000
  H   H11       1.0  0.008731136069007862  0.02056350924159496  0.484310029350391  1.0000
  H   H12       1.0  0.08663275066904663  0.4409619406564437  0.5147647773201474  1.0000
  H   H13       1.0  0.1751373517625537  0.3789820886393291  0.4680548200928934  1.0000
  H   H14       1.0  0.1713236380257542  0.4469423571148338  0.5743126190500291  1.0000
  H   H15       1.0  0.22010005115000203  0.44019359993793356  0.5789429691381539  1.0000
  H   H16       1.0  0.2240402418694698  0.371835155699357  0.4734075808505701  1.0000
  H   H17       1.0  0.0860502353770564  0.029781195045967244  0.5637346987558051  1.0000
  H   H18       1.0  0.08387295483201754  0.07863868930942525  0.5541829162004731  1.0000
  H   H19       1.0  0.032245924034298136  0.07778298025104269  0.4170190679034346  1.0000
  H   H20       1.0  0.03425431955826601  0.029062712946046128  0.427078605856139  1.0000
  H   H21       1.0  0.06818700878610949  0.20301883883399677  0.4295089551419089  1.0000
  H   H22       1.0  0.06717609997689948  0.11268362648807081  0.5577411881287782  1.0000
  H   H23       1.0  0.06826201691654352  0.15363035848517656  0.601920480910938  1.0000
  H   H24       1.0  0.583056900323489  0.9453285472013463  0.5195921836140177  1.0000
  H   H25       1.0  0.2562104235897304  0.3700317927230697  0.4774767569643915  1.0000
  H   H26       1.0  0.571755638455067  0.7778774698755465  0.5795512553602927  1.0000
  H   H27       1.0  0.29569330099603935  0.34469397337782104  0.44758941505909516  1.0000
  H   H28       1.0  0.3510333755542536  0.3971820095127294  0.5566732797000918  1.0000
  H   H29       1.0  0.28067497898026467  0.4147335193580793  0.5616342822190631  1.0000
  H   H30       1.0  0.36622854754892925  0.327404503730664  0.442937701517529  1.0000
  H   H31       1.0  0.06110253084102265  0.134105678751846  0.42678537391207255  1.0000
  H   H32       1.0  0.07205984225538146  0.223241133881435  0.6051067836625499  1.0000
  H   H33       1.0  0.07443888033085998  0.24295966632892113  0.47338416443669695  1.0000
  H   H34       1.0  0.09905871907028736  0.27031007705451643  0.48309123000495546  1.0000
  H   H35       1.0  0.10114385076544508  0.31842392023512645  0.4711695385482037  1.0000
  H   H36       1.0  0.0563549962941441  0.41595151531681024  0.5097237040204797  1.0000
  H   H37       1.0  0.04406530867670153  0.3376441241350012  0.5985720758982525  1.0000
  H   H38       1.0  0.659416831526227  0.9733953981289976  0.5764629139099638  1.0000
  H   H39       1.0  0.04267296554468874  0.28958524384171497  0.6120159348909763  1.0000
  H   H40       1.0  0.3911011774646778  0.37128790411463475  0.5267924237578904  1.0000
  N   N4        1.0  0.042286714764996014  0.4611474160408663  0.5031418001291778  1.0000
  N   N5        1.0  0.10104257904108531  0.4533945276117085  0.5116385107278081  1.0000
  N   N6        1.0  0.04194860374806225  0.40353019417692204  0.5131911316356683  1.0000
  N   N7        1.0  0.10081361540252587  0.3954576570203269  0.5163262252487189  1.0000
  N   N8        1.0  0.2527556154016247  0.4026376197642797  0.5307912691612897  1.0000
  N   N9        1.0  0.05749233538766342  0.1086586692840848  0.4766702291574536  1.0000
  N   N10       1.0  0.06855317479920055  0.25005431597190825  0.5557900493571696  1.0000
  O   O1        1.0  0.3936435932151754  0.33991540353968425  0.474156553282789  1.0000
  O   O2        1.0  0.06311078940965849  0.15254595656654796  0.4172468605453292  1.0000
  O   O3        1.0  0.07184255449470645  0.2043860150120894  0.6143796112839773  1.0000
  O   O4        1.0  0.29991383615145495  0.41382792916384253  0.5668684724249196  1.0000
  O   O5        1.0  0.34703105292570513  0.3281777963869846  0.43764033757130744  1.0000
  C   C56       1.0  0.04042896678069244  0.9838155773477059  0.4978374566657017  1.0000
  C   C57       1.0  0.0632147441909917  0.9962382596865389  0.5010032922774168  1.0000
  C   C58       1.0  0.1342568540562852  0.9755662395136421  0.5115495269428103  1.0000
  C   C59       1.0  0.13047238967372554  0.8566553684276959  0.5330837729034762  1.0000
  C   C60       1.0  0.009844158767990822  0.8802457653567418  0.5165888468564455  1.0000
  C   C61       1.0  0.1405810981806237  0.925283754428595  0.5230037765301655  1.0000
  C   C62       1.0  0.4764913521328351  0.9207372854674604  0.49190696180935806  1.0000
  C   C63       1.0  0.0715117976515889  0.5811812519518172  0.48126907440684147  1.0000
  C   C64       1.0  0.013834951506065877  0.9988141369566982  0.4894278709248  1.0000
  C   C65       1.0  0.0894330168480041  0.9827637121489536  0.5080027671700315  1.0000
  C   C66       1.0  0.43043091951641943  0.9330063243268961  0.5191466921628447  1.0000
  C   C67       1.0  0.9972340835491609  0.9804545029270024  0.4887897663718054  1.0000
  C   C68       1.0  0.013849102676010975  0.9545633776159839  0.49797737210861664  1.0000
  C   C69       1.0  0.10387902909334444  0.8717225324684433  0.5250296549289363  1.0000
  C   C70       1.0  0.0036981186113020465  0.9302390810462403  0.5005141879833591  1.0000
  C   C71       1.0  0.019550805625140544  0.9050248829886495  0.5090604519524723  1.0000
  C   C72       1.0  0.12065906158528959  0.48944571121265856  0.5018005291696144  1.0000
  C   C73       1.0  0.12460075887174193  0.9506682596917063  0.5176406279439535  1.0000
  C   C74       1.0  0.14717605496061148  0.874921096419793  0.5323075801820201  1.0000
  C   C75       1.0  0.05458960683718657  0.8732205498043604  0.5227191756214937  1.0000
  C   C76       1.0  0.03133626463666267  0.8607084902826689  0.524499543632016  1.0000
  C   C77       1.0  0.13054875596370488  0.9008605543420201  0.5235614075823695  1.0000
  C   C78       1.0  0.08088442440760947  0.859655696136207  0.5274131810011365  1.0000
  C   C79       1.0  0.20519741459414662  0.9459407342734012  0.5666124259349085  1.0000
  C   C80       1.0  0.16933748941873758  0.9252967644714132  0.5292067154757094  1.0000
  C   C81       1.0  0.17844390062591642  0.944692128897299  0.5615408782068232  1.0000
  C   C82       1.0  0.18854978761282953  0.906828371545004  0.502847838345472  1.0000
  C   C83       1.0  0.22449841705528756  0.928057551524435  0.5388319991905366  1.0000
  C   C84       1.0  0.21532331309814032  0.9082675266529837  0.5071888926589738  1.0000
  C   C85       1.0  0.07066175652105888  0.5253900420192463  0.49295555919451595  1.0000
  C   C86       1.0  0.055682672767671776  0.5404209094745308  0.45311041843885136  1.0000
  C   C87       1.0  0.05640471408001188  0.5675064681848445  0.44679009606146375  1.0000
  C   C88       1.0  0.08640812307364605  0.5660313882321881  0.5214792102607917  1.0000
  C   C89       1.0  0.08621057488162667  0.5388335064964753  0.5266728476192417  1.0000
  C   C90       1.0  0.08592927065556187  0.7044551654162724  0.5157826409878363  1.0000
  C   C91       1.0  0.07870935580099997  0.6209365332104781  0.5147900743945669  1.0000
  C   C92       1.0  0.4419288436710194  0.8989229394647651  0.45233832289823317  1.0000
  C   C93       1.0  0.08127876969085635  0.6491173116463149  0.5136921646543395  1.0000
  C   C94       1.0  0.08305195426445826  0.6911580534520061  0.46724729797277326  1.0000
  C   C95       1.0  0.08038576471193455  0.6642085222302216  0.4658146010235806  1.0000
  C   C96       1.0  0.08672002329149393  0.689385424690494  0.563673073265532  1.0000
  C   C97       1.0  0.08482353355830483  0.6622649475978949  0.5621116854474325  1.0000
  C   C98       1.0  0.4682967630231834  0.9021205994349959  0.45640202410544695  1.0000
  C   C99       1.0  0.295821333746764  0.9180927088023236  0.5142146062343688  1.0000
  C   C100      1.0  0.26773722252849225  0.9161957373639854  0.5141898142960951  1.0000
  C   C101      1.0  0.30689554649083073  0.9363681238552446  0.547016078445586  1.0000
  C   C102      1.0  0.3510810400299042  0.9213478621635395  0.5100303645292125  1.0000
  C   C103      1.0  0.33386089313605677  0.9377542326794296  0.5446659743893318  1.0000
  C   C104      1.0  0.34003407780447514  0.9030626177227132  0.47726564588674925  1.0000
  C   C105      1.0  0.3130678765305895  0.901635023138884  0.4796739287633685  1.0000
  C   C106      1.0  0.08702436002253823  0.7330248354075657  0.5151261384397983  1.0000
  C   C107      1.0  0.45677195320613395  0.9362211778141856  0.5229219598108632  1.0000
  C   C108      1.0  0.08515472661059709  0.7744801129303173  0.5506256552702794  1.0000
  C   C109      1.0  0.0836356127783482  0.8303985571927558  0.5367054671984087  1.0000
  C   C110      1.0  0.06954741387931763  0.7930983568275911  0.58404856393716  1.0000
  C   C111      1.0  0.06832193304369771  0.8203571428394553  0.5762256484543203  1.0000
  C   C112      1.0  0.1005352676725012  0.8118765573139554  0.5056461769945415  1.0000
  C   C113      1.0  0.10092555558294874  0.7845591408447368  0.5116571650892772  1.0000
  C   C114      1.0  0.37900730875076316  0.9238007671242306  0.5095518909780007  1.0000
  C   C115      1.0  0.42213213120809695  0.9141353260339571  0.4838875290641524  1.0000
  H   H41       1.0  0.4706519161684644  0.974902632293394  0.49436751648053634  1.0000
  H   H42       1.0  0.155211222965686  0.977991933919967  0.5104018073236173  1.0000
  H   H43       1.0  0.4830726071902115  0.8901003297573085  0.4304715802696936  1.0000
  H   H44       1.0  0.12336689829516043  0.5102747271644903  0.4952715034856992  1.0000
  H   H45       1.0  0.49718668196598237  0.8677430885245829  0.4918526904037791  1.0000
  H   H46       1.0  0.031141754491229093  0.8393131926539175  0.5311308501619121  1.0000
  H   H47       1.0  0.13542994207046194  0.8349754580863288  0.5394950744464673  1.0000
  H   H48       1.0  0.16876015652013576  0.8713984541361869  0.5380520434062931  1.0000
  H   H49       1.0  0.018050782698505678  0.526324638323755  0.48574226871045456  1.0000
  H   H50       1.0  0.08541239047475473  0.9419448422821599  0.5174595978763785  1.0000
  H   H51       1.0  0.182181671629678  0.8914730632343131  0.4767651598127621  1.0000
  H   H52       1.0  0.16397711656363875  0.9589607236002015  0.5840681480323359  1.0000
  H   H53       1.0  0.21154836195002538  0.9614114273034233  0.5923878929121227  1.0000
  H   H54       1.0  0.2299349333838052  0.8939033259735356  0.4850447729089746  1.0000
  H   H55       1.0  0.09798248878651275  0.5276456363454626  0.5586892125799999  1.0000
  H   H56       1.0  0.0986020094095379  0.5761038067172425  0.5488437187244726  1.0000
  H   H57       1.0  0.044587389409391075  0.5786464006531358  0.41480563150637295  1.0000
  H   H58       1.0  0.04376627532898895  0.5303321870151694  0.42526912398049493  1.0000
  H   H59       1.0  0.08224643902310926  0.7025676434529065  0.42962262210107366  1.0000
  H   H60       1.0  0.0825106918234984  0.6107966743107638  0.5544859001225683  1.0000
  H   H61       1.0  0.08550421589759064  0.650901618463666  0.599779479376007  1.0000
  H   H62       1.0  0.46246890854962713  0.9506855312041254  0.5519447600164168  1.0000
  H   H63       1.0  0.2614156594449058  0.9011772958366274  0.4859546217526423  1.0000
  H   H64       1.0  0.4363188712207383  0.8841540946154827  0.42387954603221645  1.0000
  H   H65       1.0  0.30493120020951503  0.8873498368232279  0.4536913764919166  1.0000
  H   H66       1.0  0.3419891629362191  0.9521327162066017  0.5704379533855617  1.0000
  H   H67       1.0  0.2729161784271378  0.9494485667488466  0.5772249274955068  1.0000
  H   H68       1.0  0.37400958887027613  0.8904336338562973  0.44661369900831455  1.0000
  H   H69       1.0  0.0747586845677036  0.6337865749700332  0.4245478787408426  1.0000
  H   H70       1.0  0.0895198966273805  0.7204034100464797  0.6056873512178937  1.0000
  H   H71       1.0  0.08859177025803151  0.7420928155548703  0.47466441365562473  1.0000
  H   H72       1.0  0.11389903452211675  0.7704435526158451  0.48587780002089165  1.0000
  H   H73       1.0  0.11288471686192844  0.8191177974476337  0.474428659353862  1.0000
  H   H74       1.0  0.058744019213145225  0.9137614969250448  0.5096904290162704  1.0000
  H   H75       1.0  0.05543100905082274  0.8344433099682724  0.6021967439764891  1.0000
  H   H76       1.0  0.41546762807018695  0.9451911820640163  0.5446404465284189  1.0000
  H   H77       1.0  0.05720574317005461  0.7858506767433878  0.6152455577986005  1.0000
  H   H78       1.0  0.38496772776190397  0.9389223818635322  0.5380338922971286  1.0000
  N   N11       1.0  0.0395310452878752  0.957451525209378  0.5028533761128805  1.0000
  N   N12       1.0  0.09792026789940633  0.9563242839536752  0.5145769648745727  1.0000
  N   N13       1.0  0.04618058872936864  0.8994858971491613  0.5136684684512467  1.0000
  N   N14       1.0  0.1048249410621345  0.8980495309309868  0.519397920152237  1.0000
  N   N15       1.0  0.25034698518790116  0.9311437865622822  0.5438855895006813  1.0000
  N   N16       1.0  0.07196764556300121  0.6077242554967646  0.473670674641608  1.0000
  N   N17       1.0  0.08460396676207396  0.7479163470728883  0.5577664747592608  1.0000
  N   N18       1.0  0.3966584102943454  0.90970820960793  0.47902305566976067  1.0000
  O   O6        1.0  0.07683494901988813  0.6522788157707649  0.4156060699194367  1.0000
  O   O7        1.0  0.08955753939219106  0.7014142281124361  0.6141007336767315  1.0000
  O   O8        1.0  0.2909153599868184  0.9536833131979793  0.5827740777241103  1.0000
  O   O9        1.0  0.35612279421104953  0.8859185611588443  0.44135936957385535  1.0000
  H   H79       1.0  0.9143419540510654  0.9623583527134345  0.5371036942963024  1.0000
  H   H80       1.0  0.6945512912647589  0.6370611914109133  0.45091061527216975  1.0000
  H   H81       1.0  0.9889019938319841  0.8777609193332909  0.5164157422551389  1.0000
  C   C116      1.0  0.9556972669560542  0.9490953591015348  0.5195444756920824  1.0000
  N   N19       1.0  0.8938498724365525  0.9239053243330235  0.48176472785991814  1.0000
  H   H82       1.0  0.6430566193265426  0.8433222338003307  0.5466815912938143  1.0000
  C   C117      1.0  0.9734915851058791  0.44302227492655455  0.4992439617651204  1.0000
  C   C118      1.0  0.5376063037891611  0.08385043171993639  0.49239339304082497  1.0000
  H   H83       1.0  0.8824386392223287  0.9557411035705788  0.5356150429358679  1.0000
  H   H84       1.0  0.6012451847475498  0.7180908331667736  0.5638361239912703  1.0000
  C   C119      1.0  0.9302490139130148  0.46768642532542537  0.5229801638679552  1.0000
  N   N20       1.0  0.5935875558973908  0.9612065187912123  0.514225370096531  1.0000
  N   N21       1.0  0.5497396802654352  0.897037904132303  0.5063024001250489  1.0000
  C   C120      1.0  0.8373611454715087  0.9185186782057024  0.4790672884355522  1.0000
  N   N22       1.0  0.6067987001046952  0.9029395205645872  0.5172604919809133  1.0000
  O   O10       1.0  0.6831800884220748  0.6082677023195905  0.4795137068074972  1.0000
  C   C121      1.0  0.6034926446006308  0.0021010815622597876  0.5019477412207387  1.0000
  H   H85       1.0  0.5428729097861607  0.8336136898228028  0.5024655370753522  1.0000
  C   C122      1.0  0.8103421131677253  0.9173111004983714  0.48088101197221406  1.0000
  O   O11       1.0  0.8536589125720436  0.8998682058008566  0.44629499526129635  1.0000
  O   O12       1.0  0.6032196619701935  0.6985505167210679  0.5685440361170119  1.0000
  H   H86       1.0  0.6709769199052686  0.8841885088886581  0.5492948377960715  1.0000
  C   C123      1.0  0.830554307744363  0.955659981228163  0.5409285220620136  1.0000
  C   C124      1.0  0.9196914915525461  0.9271362616980903  0.48610014976036825  1.0000
  H   H87       1.0  0.7590535930115432  0.9163732699402007  0.48684570715996467  1.0000
  H   H88       1.0  0.9801773776660698  0.8954673906850679  0.4420983610838937  1.0000
  C   C125      1.0  0.5848418747632181  0.7888765132556202  0.5562511968419744  1.0000
  C   C126      1.0  0.6236322354147056  0.7896771301874372  0.501930614165658  1.0000
  C   C127      1.0  0.5788368122066767  0.8164780550558252  0.5525398165730135  1.0000
  C   C128      1.0  0.5483926849815316  0.026959315119135133  0.5005045426717353  1.0000
  C   C129      1.0  0.5291215190762041  0.03972150000643749  0.46497197542052077  1.0000
  C   C130      1.0  0.5238855277756287  0.06736937925385876  0.4609584623813518  1.0000
  C   C131      1.0  0.5566630182303224  0.070918935444435  0.5286585128336307  1.0000
  C   C132      1.0  0.561916382468153  0.043334739619289825  0.5324001935802989  1.0000
  C   C133      1.0  0.5401154779026349  0.2107533995697562  0.5066237356151598  1.0000
  C   C134      1.0  0.5458968897224272  0.12523888711021613  0.5143740053595183  1.0000
  C   C135      1.0  0.9330847141395432  0.42943009998025483  0.46482364204719706  1.0000
  C   C136      1.0  0.5431940269471167  0.1542112881911325  0.5112250570814981  1.0000
  C   C137      1.0  0.5238842014353451  0.19749728448729548  0.47412182548884746  1.0000
  C   C138      1.0  0.5252173906203884  0.16981645875378742  0.4760362002208379  1.0000
  C   C139      1.0  0.5579916818770124  0.19525832104929108  0.541886260829051  1.0000
  C   C140      1.0  0.5593437978889796  0.16754206781587486  0.5438288181621199  1.0000
  C   C141      1.0  0.9604760219417534  0.425775785851054  0.46858675440263947  1.0000
  C   C142      1.0  0.7909568360916328  0.4890348401977475  0.5156806110800186  1.0000
  C   C143      1.0  0.7616858807688814  0.49479754558665306  0.5163151539141795  1.0000
  C   C144      1.0  0.8064194056102694  0.5037200270465811  0.547598322829643  1.0000
  C   C145      1.0  0.8472590779224177  0.47723155651180205  0.5139000832042486  1.0000
  C   C146      1.0  0.8340184961859916  0.4978042115054554  0.5463521775858918  1.0000
  C   C147      1.0  0.8316861920554869  0.46254257160256557  0.48192078866399585  1.0000
  C   C148      1.0  0.804124360644977  0.468528373834629  0.4830523463379426  1.0000
  C   C149      1.0  0.5383588541028294  0.2401336839206457  0.503427760101849  1.0000
  C   C150      1.0  0.9576230249253344  0.4641327391010675  0.5262512522921831  1.0000
  C   C151      1.0  0.6340201586228571  0.660905656044147  0.5357761778667545  1.0000
  C   C152      1.0  0.8481789636793858  0.9379201762540977  0.5093516288222179  1.0000
  C   C153      1.0  0.9657571779045425  0.9101452177119536  0.46380216385409295  1.0000
  C   C154      1.0  0.8035196852379554  0.9544504192297443  0.5427078546033738  1.0000
  C   C155      1.0  0.6621711003460099  0.6945087693181239  0.47902315758311514  1.0000
  C   C156      1.0  0.6258407707387211  0.6884769949535127  0.5375980166011436  1.0000
  C   C157      1.0  0.8760679125582819  0.47188033647611993  0.5146503083519562  1.0000
  C   C158      1.0  0.9170705380579179  0.45045045161700475  0.49208700134894623  1.0000
  H   H89       1.0  0.9804703300610654  0.4945162328021478  0.48642958050425705  1.0000
  H   H90       1.0  0.6469763118233373  0.9894896918345442  0.5035926148202342  1.0000
  H   H91       1.0  0.97230892446771  0.4093621720802255  0.4460174096413862  1.0000
  H   H92       1.0  0.6011686338205974  0.023654408349653527  0.4939198133083315  1.0000
  H   H93       1.0  0.9813799839859123  0.38937560946588085  0.5164324226286566  1.0000
  O   O13       1.0  0.6927914879026001  0.6565813093091343  0.4462942271829829  1.0000
  C   C159      1.0  0.632311446589252  0.7348245219430651  0.5089752306286345  1.0000
  C   C160      1.0  0.6073217959714002  0.774568777021834  0.5306533673891488  1.0000
  H   H94       1.0  0.49837935831681945  0.015842175016890454  0.499857034247997  1.0000
  H   H95       1.0  0.6413705713534452  0.7790505612853346  0.48133616680774455  1.0000
  C   C161      1.0  0.5949827176536164  0.8313972423347396  0.5234822541394014  1.0000
  H   H96       1.0  0.9756692886719209  0.9839600831346271  0.48279695119619775  1.0000
  C   C162      1.0  0.8762965911009527  0.9397858523151402  0.5094371350775496  1.0000
  C   C163      1.0  0.6176848495703952  0.8172608848326041  0.4986455526770659  1.0000
  H   H97       1.0  0.5766992613340375  0.033995499204113405  0.5616560605303784  1.0000
  H   H98       1.0  0.5675768760548328  0.08324186643476482  0.5543114100052589  1.0000
  H   H99       1.0  0.5089681436763809  0.07666757247353861  0.43195845939719835  1.0000
  H   H100      1.0  0.5185247902678684  0.027540150439612072  0.4385716736425716  1.0000
  H   H101      1.0  0.5098592876321646  0.2093104299322187  0.4464622322947636  1.0000
  H   H102      1.0  0.5612064977753709  0.11540842754768756  0.5433060050761425  1.0000
  H   H103      1.0  0.5734278367899647  0.15572659564268254  0.5713537646928895  1.0000
  H   H104      1.0  0.9671149727580244  0.4777029292060401  0.5516465409122961  1.0000
  H   H105      1.0  0.7516452142286025  0.48152899983651415  0.4883978603620321  1.0000
  H   H106      1.0  0.9236119648342496  0.41564293017110276  0.4399784876134547  1.0000
  H   H107      1.0  0.7923290710824962  0.4569277001019746  0.4579452123929779  1.0000
  H   H108      1.0  0.8457787655632708  0.5094191069975869  0.5714768617101037  1.0000
  H   H109      1.0  0.7751015213417978  0.524901072478139  0.5754709537144845  1.0000
  H   H110      1.0  0.8628254507088529  0.4409547828010954  0.454039020635531  1.0000
  H   H111      1.0  0.512836967492291  0.13847819067415745  0.4499755382796947  1.0000
  H   H112      1.0  0.5703331240136206  0.22674367784576  0.567014085365025  1.0000
  H   H113      1.0  0.5230978690582623  0.25020577987759574  0.4732609296348922  1.0000
  C   C164      1.0  0.6703165646652339  0.6668977481623347  0.47713913919452683  1.0000
  C   C165      1.0  0.6562308315095702  0.6495651280979203  0.5057587219278334  1.0000
  H   H114      1.0  0.5599223868068895  0.9132602501972492  0.5104686034545843  1.0000
  C   C166      1.0  0.7647249709403664  0.9328022603041417  0.5123819965298311  1.0000
  H   H115      1.0  0.9182713179178642  0.4842389605685878  0.5451727977176917  1.0000
  C   C167      1.0  0.7927267717710335  0.9350509713528581  0.5124263770244257  1.0000
  H   H116      1.0  0.8858796935830928  0.48522268129863144  0.5413096450821651  1.0000
  H   H117      1.0  0.630581064574347  0.8282758899702884  0.47484179755539446  1.0000
  H   H118      1.0  0.6451656428991212  0.7461974362078658  0.48443822391506847  1.0000
  O   O14       1.0  0.7870872742979345  0.973013764737441  0.5754723598085477  1.0000
  H   H119      1.0  0.561312890876816  0.8269741808795603  0.5737595728345162  1.0000
  O   O15       1.0  0.7482211883837617  0.5119013636139226  0.5434580910608884  1.0000
  N   N23       1.0  0.5321399900428647  0.11084280045515646  0.4857697622486094  1.0000
  O   O16       1.0  0.5515371705444672  0.2536697445878672  0.5295567424185149  1.0000
  N   N24       1.0  0.8902705436188886  0.4529639169281288  0.4870798797211955  1.0000
  O   O17       1.0  0.5083376543969378  0.15772886028860097  0.44205042744222994  1.0000
  O   O18       1.0  0.5747411372221208  0.2075604831584133  0.5755193447330335  1.0000
  O   O19       1.0  0.7942236454133176  0.5245473180580427  0.5811539897197637  1.0000
  O   O20       1.0  0.8436686002350877  0.4415560021195453  0.44819526608992305  1.0000
  C   C168      1.0  0.534116918636772  0.9821941745456069  0.5029203461123584  1.0000
  C   C169      1.0  0.5549234590430275  0.9975102212774068  0.503990225228419  1.0000
  C   C170      1.0  0.6268390957737615  0.9846917220633277  0.5068768956110424  1.0000
  C   C171      1.0  0.6359376820879533  0.8644647159151914  0.5375741924676684  1.0000
  C   C172      1.0  0.5170678599548489  0.8729432270797755  0.4971535517360417  1.0000
  C   C173      1.0  0.6385824728858381  0.934727833961988  0.5227691840962813  1.0000
  C   C174      1.0  0.9749128808597884  0.9301618614167049  0.4943476671181092  1.0000
  H   H120      1.0  0.673323581577023  0.7077585571207077  0.4564961102646512  1.0000
  C   C175      1.0  0.5061860194950173  0.994343223661636  0.5001196979567754  1.0000
  C   C176      1.0  0.5822326516802219  0.9869249059604169  0.5073749382861279  1.0000
  C   C177      1.0  0.9289111598993717  0.9475655746584416  0.5158383034585308  1.0000
  C   C178      1.0  0.4922312408420333  0.9737754366223348  0.49764697397817603  1.0000
  C   C179      1.0  0.5117622709924415  0.9493405968388169  0.5003046563483308  1.0000
  C   C180      1.0  0.6088052668914223  0.8762287281072674  0.5233414866569611  1.0000
  C   C181      1.0  0.5047813140336401  0.9234926043195721  0.49716535282155  1.0000
  C   C182      1.0  0.5232670662787241  0.8995486191004083  0.4991990668248072  1.0000
  H   H121      1.0  0.8716153307695524  0.9043080116502327  0.4514227777671404  1.0000
  C   C183      1.0  0.6202906537885361  0.9585431358652878  0.5154554049802045  1.0000
  C   C184      1.0  0.6499995249787284  0.8849884311958475  0.5387873107988295  1.0000
  C   C185      1.0  0.5611777946338803  0.8711629160730968  0.5097703430491748  1.0000
  C   C186      1.0  0.5403494143179646  0.8555429631465857  0.5029169073618722  1.0000
  C   C187      1.0  0.6312591252539144  0.9090016233638893  0.5253825594283232  1.0000
  C   C188      1.0  0.5882038284976867  0.8607766481929012  0.5185641435184385  1.0000
  C   C189      1.0  0.7009715260092881  0.9621473650022043  0.5597642529016649  1.0000
  C   C190      1.0  0.6668104243983164  0.9374902400319972  0.52772121820436  1.0000
  C   C191      1.0  0.6745926985318855  0.9589977684846189  0.5559567466128735  1.0000
  C   C192      1.0  0.6869891142348014  0.9191241196886892  0.5037376962187433  1.0000
  C   C193      1.0  0.721228230633406  0.9440803581585009  0.5349163276900818  1.0000
  C   C194      1.0  0.7133484744582715  0.9223519115369093  0.5069962824022972  1.0000
  H   H122      1.0  0.7692097602678949  0.9684628484760613  0.5703208351958234  1.0000
  H   H123      1.0  0.8383961849271253  0.970897630374864  0.5649288632692837  1.0000
  H   H124      1.0  0.8024852716577989  0.9020717961517388  0.45691894236540026  1.0000
  H   H125      1.0  0.6228572178676555  0.6476451093467586  0.5582911710848772  1.0000
  H   H126      1.0  0.9620832247657851  0.964962038275724  0.5442367369570118  1.0000
  C   C195      1.0  0.6399332929936216  0.7059196609345139  0.5089621066610862  1.0000
  C   C196      1.0  0.664383930292382  0.6202308268794817  0.5044925165869963  1.0000
