# Supplementary material for: Fracture Behavior of a 2D Imine‐Based Polymer
Source: Adv Sci (Weinh). 2024 Sep 12;11(42):2407017. doi: 10.1002/advs.202407017 (PMC11558127; doi:10.1002/advs.202407017)
Supplement: Supplementary file 2 — Supporting Information [file ADVS-11-2407017-s004.zip › 110_strain_1.150_relaxed.cif]

data_image0
_chemical_formula_structural       C6NC3HC25HC5HC8HC8NH3NH33N7O5C60H38N8O4H3CNHC2H2CN2CNOCHCO2HC2H2C34H5OC2H2CHC2H17C2HCHCH3OHONONO4C7HC8HC12H5C2
_chemical_formula_sum              "C196 N24 H126 O20"
_cell_length_a       51.291317082300985
_cell_length_b       50.7998251827233
_cell_length_c       25.000223710000114
_cell_angle_alpha    90.0
_cell_angle_beta     90.0
_cell_angle_gamma    78.44871249026599

_space_group_name_H-M_alt    "P 1"
_space_group_IT_number       1

loop_
  _space_group_symop_operation_xyz
  'x, y, z'

loop_
  _atom_site_type_symbol
  _atom_site_label
  _atom_site_symmetry_multiplicity
  _atom_site_fract_x
  _atom_site_fract_y
  _atom_site_fract_z
  _atom_site_occupancy
  C   C1        1.0  0.04662839013219259  0.48873915319145944  0.5003179769013913  1.0000
  C   C2        1.0  0.07127194330045207  0.4969697386808171  0.5032258519154826  1.0000
  C   C3        1.0  0.14050919185516647  0.46355770644186445  0.5124897150798344  1.0000
  C   C4        1.0  0.12106935062956499  0.34948855641623655  0.5267430168247367  1.0000
  C   C5        1.0  0.001846185795960757  0.39368605851913674  0.5094554415300245  1.0000
  C   C6        1.0  0.13950822769621843  0.4141198804667117  0.5199481405517598  1.0000
  N   N1        1.0  0.7465653163373908  0.9482124787002754  0.5330442742211555  1.0000
  C   C7        1.0  0.054355415138400615  0.08255645898588067  0.48882556074914085  1.0000
  C   C8        1.0  0.021303010805241784  0.5076697201045696  0.4939748839306283  1.0000
  C   C9        1.0  0.09606976628064412  0.47922826268435437  0.5095937869964227  1.0000
  H   H1        1.0  0.704891789604879  0.9787156487212081  0.5761111946389768  1.0000
  C   C10       1.0  0.0023217405459013828  0.4926331469747404  0.49285057607745997  1.0000
  C   C11       1.0  0.016263781827898234  0.4647619309537905  0.49954633275658467  1.0000
  C   C12       1.0  0.09583585590286146  0.36836294828790445  0.5189833992925648  1.0000
  C   C13       1.0  0.0029016600330311186  0.44304432013001627  0.5001457665971013  1.0000
  C   C14       1.0  0.015355904694572653  0.41570336823377824  0.5053316728560598  1.0000
  C   C15       1.0  0.11096704691057083  0.9946949331385039  0.5076431979428175  1.0000
  C   C16       1.0  0.12699935633354484  0.44154113246937854  0.5167478532734497  1.0000
  C   C17       1.0  0.14009011204007657  0.36449301642223897  0.5271308077469005  1.0000
  C   C18       1.0  0.0462325842270873  0.37820233228266614  0.5155319900416143  1.0000
  C   C19       1.0  0.020793352455402526  0.3706645302628255  0.5152504954695507  1.0000
  C   C20       1.0  0.12620028801278027  0.3923343731034284  0.5194728303883438  1.0000
  C   C21       1.0  0.07108368402324908  0.36035225097247087  0.5197285730704745  1.0000
  C   C22       1.0  0.20938127229878764  0.41927283098443435  0.5604520583063484  1.0000
  C   C23       1.0  0.16881605863787957  0.4083900979486653  0.5241688327374773  1.0000
  C   C24       1.0  0.18189481843416927  0.42401017344597275  0.5572010971273916  1.0000
  C   C25       1.0  0.18468918382132363  0.3875442433222802  0.49478787865540724  1.0000
  C   C26       1.0  0.22539858368618187  0.3987489952706989  0.5302630822557133  1.0000
  C   C27       1.0  0.21216465561602502  0.38291893428020346  0.4975376147470888  1.0000
  C   C28       1.0  0.0579037857963799  0.02614000124459729  0.5010238221454307  1.0000
  C   C29       1.0  0.04179689365009748  0.04073131054385479  0.4613195661209766  1.0000
  C   C30       1.0  0.04040094819940229  0.06808364311732483  0.45477495308543264  1.0000
  C   C31       1.0  0.06983914014756036  0.0679641921939517  0.5297842848539966  1.0000
  C   C32       1.0  0.07177267117565876  0.04052319895441806  0.5351884486760741  1.0000
  C   C33       1.0  0.06607774340137358  0.20639372262180886  0.5120527652949817  1.0000
  C   C34       1.0  0.05967443044325257  0.1231892345929553  0.5194785206714091  1.0000
  H   H2        1.0  0.6840167130137502  0.9012444805580797  0.4744582320983621  1.0000
  C   C35       1.0  0.06161271174030193  0.15131627355593497  0.5156798575429576  1.0000
  C   C36       1.0  0.06443540842275454  0.19168062947687797  0.4649215759890717  1.0000
  C   C37       1.0  0.06181941460361398  0.16492680986940259  0.46626120353145684  1.0000
  C   C38       1.0  0.0656109238112199  0.19284897951939622  0.5614848207368826  1.0000
  C   C39       1.0  0.06387341364077476  0.1658579626037677  0.5627610131857592  1.0000
  H   H3        1.0  0.9349205612815358  0.8946591733755807  0.4344249131805933  1.0000
  C   C40       1.0  0.29546776406118863  0.3717569585249093  0.5026326159158997  1.0000
  C   C41       1.0  0.26656151141422985  0.3773109488141752  0.5037090330237272  1.0000
  C   C42       1.0  0.31092330305068433  0.3856986976755402  0.5350477095261308  1.0000
  C   C43       1.0  0.35195595070967073  0.3598649805913888  0.49700646731285253  1.0000
  C   C44       1.0  0.33857609454835913  0.3797009651434673  0.5319632151269904  1.0000
  C   C45       1.0  0.33660971693706193  0.34592390653043564  0.46466873806236336  1.0000
  C   C46       1.0  0.3089159003286512  0.35190383630423255  0.4677438944550747  1.0000
  C   C47       1.0  0.06782067080634673  0.23462884518550617  0.5085091089928755  1.0000
  H   H4        1.0  0.7305124927882508  0.9071397793522239  0.4805979573093308  1.0000
  C   C48       1.0  0.06662844965567691  0.27677928031726184  0.5407251314400657  1.0000
  C   C49       1.0  0.07027982580017501  0.3315834207052617  0.5272225098427377  1.0000
  C   C50       1.0  0.05144786781257032  0.2972495762731452  0.5722898916240983  1.0000
  C   C51       1.0  0.05279513155526221  0.3239450835262951  0.5647332607283151  1.0000
  C   C52       1.0  0.0863109601852023  0.3111242420203001  0.49734039429250393  1.0000
  C   C53       1.0  0.0842101074894703  0.28446101340170077  0.503116191402276  1.0000
  C   C54       1.0  0.3813075364547101  0.354022058050925  0.49456227765323285  1.0000
  C   C55       1.0  0.9403657301147303  0.9104334902412766  0.45984829489139034  1.0000
  N   N2        1.0  0.535831593458394  0.9553975647518134  0.5073544945909075  1.0000
  H   H5        1.0  0.16216140356958184  0.4618259736790628  0.5115915066406183  1.0000
  H   H6        1.0  0.6552273772205869  0.6071815628415486  0.5273122047045142  1.0000
  H   H7        1.0  0.11044346007701233  0.016201261268056762  0.5019408874601673  1.0000
  N   N3        1.0  0.6169734120317552  0.7471424764321366  0.536119687118161  1.0000
  H   H8        1.0  0.017454172767900983  0.35008983204453825  0.5190486730890697  1.0000
  H   H9        1.0  0.12362758828856807  0.32768234391480294  0.532198604818628  1.0000
  H   H10       1.0  0.16155971336017905  0.35755217641996495  0.5332421254826949  1.0000
  H   H11       1.0  0.0061450667470306026  0.022165020445394323  0.4939131422996814  1.0000
  H   H12       1.0  0.0857779548175944  0.441014389429048  0.515741698719028  1.0000
  H   H13       1.0  0.1751040726533683  0.3751812616753852  0.46781811251410726  1.0000
  H   H14       1.0  0.17003565079625396  0.44003839922605675  0.5818501050304159  1.0000
  H   H15       1.0  0.21893261418633195  0.43187380793825625  0.586933180341777  1.0000
  H   H16       1.0  0.22417258537446327  0.36672600893130564  0.4732883556272305  1.0000
  H   H17       1.0  0.08420663070679439  0.02979567173371536  0.5674464262374219  1.0000
  H   H18       1.0  0.08105668056383572  0.07862277677122602  0.5571383671147484  1.0000
  H   H19       1.0  0.028019397558200942  0.07874619904645264  0.4224079662980598  1.0000
  H   H20       1.0  0.03091705384831057  0.030074993238374575  0.43335858508602443  1.0000
  H   H21       1.0  0.06467250256639033  0.20177781438318387  0.42600779540186867  1.0000
  H   H22       1.0  0.06356043199019  0.11394578162258394  0.5601090776829774  1.0000
  H   H23       1.0  0.06374058816354417  0.15573076194962057  0.6016652541091821  1.0000
  H   H24       1.0  0.5838370610383811  0.9445912065872768  0.5193995370392297  1.0000
  H   H25       1.0  0.25675853598496157  0.36494158026043394  0.4758820989192924  1.0000
  H   H26       1.0  0.5782466621478177  0.7788515000472419  0.5861224571729841  1.0000
  H   H27       1.0  0.2972382779433501  0.34089978335865134  0.4422313847468838  1.0000
  H   H28       1.0  0.3502710462835467  0.3907413751913461  0.5573839622256729  1.0000
  H   H29       1.0  0.2795375836268785  0.4067744726842707  0.5662618702844499  1.0000
  H   H30       1.0  0.36818014123185483  0.3252425508393482  0.4336008130621619  1.0000
  H   H31       1.0  0.05767071470901794  0.13345849212106117  0.4279223313674036  1.0000
  H   H32       1.0  0.06746983013186283  0.22487274931529122  0.6002469957444823  1.0000
  H   H33       1.0  0.07122969550875648  0.24211275478622857  0.4675135588608031  1.0000
  H   H34       1.0  0.09679311994209575  0.26891167029576324  0.4785086740717635  1.0000
  H   H35       1.0  0.10020161848249953  0.3163955865882938  0.4674415036795037  1.0000
  H   H36       1.0  0.05652929692436473  0.416365435026388  0.5079795978911879  1.0000
  H   H37       1.0  0.04041011105187192  0.3394454147200056  0.5897466167182995  1.0000
  H   H38       1.0  0.6586472136593555  0.9726208897424039  0.5704052944215748  1.0000
  H   H39       1.0  0.03763574030329968  0.291990102631274  0.6023338112051049  1.0000
  H   H40       1.0  0.3912166921008999  0.3668067790004436  0.5227798379294124  1.0000
  N   N4        1.0  0.04270915592776612  0.4633330918160332  0.5036901239853548  1.0000
  N   N5        1.0  0.10073528833152318  0.4522379265886866  0.514501677090523  1.0000
  N   N6        1.0  0.0415855064050342  0.4051280491185651  0.5094361090562713  1.0000
  N   N7        1.0  0.09978319579455162  0.3937417891876854  0.5149133793971565  1.0000
  N   N8        1.0  0.2522959503677475  0.3955082020643473  0.5341094387187185  1.0000
  N   N9        1.0  0.05362723403851302  0.1090794208291057  0.479552835616512  1.0000
  N   N10       1.0  0.06439761743401728  0.250873849760011  0.5492392139115525  1.0000
  O   O1        1.0  0.3949877960346067  0.3372706429000714  0.46579134955784274  1.0000
  O   O2        1.0  0.05968395213207469  0.1515708166584318  0.4171709686362876  1.0000
  O   O3        1.0  0.06719273272213548  0.2062690318250244  0.6107246684162143  1.0000
  O   O4        1.0  0.29874929261582467  0.40597353612260045  0.5711084765476026  1.0000
  O   O5        1.0  0.34903599982502664  0.3258059759855236  0.42878493642804877  1.0000
  C   C56       1.0  0.0389463207489597  0.9845823281419732  0.5031114098442195  1.0000
  C   C57       1.0  0.06148136328196979  0.9965395860080742  0.5055332878988487  1.0000
  C   C58       1.0  0.13312676925765202  0.9746332513761271  0.5116647792471366  1.0000
  C   C59       1.0  0.13291189145076918  0.8553423827875201  0.5271087465168449  1.0000
  C   C60       1.0  0.011579189575607732  0.8811073899874624  0.5163958557271874  1.0000
  C   C61       1.0  0.1411322392324018  0.9240501538317704  0.5206559528253561  1.0000
  C   C62       1.0  0.4766590552404173  0.9216476246673904  0.49849080154401565  1.0000
  C   C63       1.0  0.07384149679635392  0.581256836679069  0.48593925468919413  1.0000
  C   C64       1.0  0.011878732518102763  0.0002159177345792962  0.4970824223743617  1.0000
  C   C65       1.0  0.08812809362720858  0.9825046150216182  0.5105328639290281  1.0000
  C   C66       1.0  0.43012061086840875  0.9338713612630345  0.5252182797049045  1.0000
  C   C67       1.0  0.9957359993501222  0.9821585780760458  0.4959982074482548  1.0000
  C   C68       1.0  0.013092259132061823  0.9557850348750037  0.5024944538031378  1.0000
  C   C69       1.0  0.10586072319965358  0.8710232830308098  0.5213266772450069  1.0000
  C   C70       1.0  0.0036868807242896435  0.9315104700930149  0.5034040143789738  1.0000
  C   C71       1.0  0.020411546969015256  0.905938624766644  0.5100098772831444  1.0000
  C   C72       1.0  0.12154578162478981  0.48666201561252564  0.5081541111380474  1.0000
  C   C73       1.0  0.12430542894296917  0.9497448534058598  0.517074973685273  1.0000
  C   C74       1.0  0.14914966449133527  0.8733199503481321  0.526472406677534  1.0000
  C   C75       1.0  0.056512560347336996  0.8734798752497989  0.5209954443339768  1.0000
  C   C76       1.0  0.033708008925316196  0.8611976101145996  0.5227477694646624  1.0000
  C   C77       1.0  0.13179634846261526  0.8997252783850332  0.5201558192890556  1.0000
  C   C78       1.0  0.08318058741666608  0.8593719433175121  0.5241911009711334  1.0000
  C   C79       1.0  0.20473931784479163  0.9442979437096289  0.5648062918190482  1.0000
  C   C80       1.0  0.16986539002857273  0.9238330280446895  0.5266189789978456  1.0000
  C   C81       1.0  0.17818140795519627  0.9429452870391095  0.5598102282991698  1.0000
  C   C82       1.0  0.18982356833541678  0.905689012772536  0.4994612131535962  1.0000
  C   C83       1.0  0.22476021518523456  0.9267657020293246  0.5362350544441313  1.0000
  C   C84       1.0  0.21643354093948083  0.9071984388540331  0.5037905739948069  1.0000
  C   C85       1.0  0.07180676112774978  0.5258746858314659  0.4978504210960621  1.0000
  C   C86       1.0  0.05697288705764682  0.5418000117952987  0.45811794343802964  1.0000
  C   C87       1.0  0.05828298006816478  0.5685974300347688  0.4517075891931247  1.0000
  C   C88       1.0  0.08845448691071567  0.5652837744742585  0.5262715988755032  1.0000
  C   C89       1.0  0.08768662611604351  0.5383077388418779  0.5315249992481198  1.0000
  C   C90       1.0  0.08949624035304776  0.7036359154113574  0.5139731035845335  1.0000
  C   C91       1.0  0.08225803253736949  0.620598571797063  0.5177376140899038  1.0000
  C   C92       1.0  0.44328873923065787  0.8996162649692447  0.4587168245872919  1.0000
  C   C93       1.0  0.08499879799797003  0.6485296756171666  0.5150632954916982  1.0000
  C   C94       1.0  0.08641954768546972  0.6898436463177182  0.4663270841848496  1.0000
  C   C95       1.0  0.08382008005581298  0.663076912707267  0.4664670252767989  1.0000
  C   C96       1.0  0.09063261955882411  0.6890988964318621  0.5625749890647748  1.0000
  C   C97       1.0  0.08881786608294484  0.6621214125569983  0.5625653121998457  1.0000
  C   C98       1.0  0.46937403232283426  0.9028712490023172  0.4630508245873587  1.0000
  C   C99       1.0  0.2964722867512847  0.9176161641609946  0.5138999798983989  1.0000
  C   C100      1.0  0.268648677787672  0.9153367263849478  0.5124189090299135  1.0000
  C   C101      1.0  0.3061028519917405  0.93603966303983  0.5475872968691041  1.0000
  C   C102      1.0  0.35138553321708904  0.9215193094603125  0.5131358476542174  1.0000
  C   C103      1.0  0.3328515424520449  0.9377460555096687  0.5468950632003193  1.0000
  C   C104      1.0  0.34178274237724915  0.9030679986755121  0.4795248422473755  1.0000
  C   C105      1.0  0.3150308309441691  0.9013326856240075  0.48024293995830314  1.0000
  C   C106      1.0  0.09040874028511955  0.7321117255932694  0.5117997006042448  1.0000
  C   C107      1.0  0.45620430244433563  0.9371996731580639  0.5291590107105669  1.0000
  C   C108      1.0  0.08848848983709381  0.7739421892797169  0.5461411486851179  1.0000
  C   C109      1.0  0.08649063403597491  0.8299411485353746  0.532739412029692  1.0000
  C   C110      1.0  0.07344726645388432  0.7929999916399244  0.5808295993728105  1.0000
  C   C111      1.0  0.07196963242325945  0.820259188652133  0.5733164574663657  1.0000
  C   C112      1.0  0.10279312627647472  0.8109567125957476  0.5001685152023776  1.0000
  C   C113      1.0  0.10339656376786284  0.7836542737556657  0.5059315422284706  1.0000
  C   C114      1.0  0.3790493887874467  0.9242921280176295  0.5142276595270527  1.0000
  C   C115      1.0  0.42276797089202384  0.9148572585173027  0.48997079004570404  1.0000
  H   H41       1.0  0.46941995041126067  0.9765502031611675  0.5045984245964348  1.0000
  H   H42       1.0  0.15393987893281114  0.976829493168886  0.5096094675003349  1.0000
  H   H43       1.0  0.48466729786630947  0.8908010816006418  0.4372637615899806  1.0000
  H   H44       1.0  0.1248973073375717  0.5071767388474325  0.5032356738270689  1.0000
  H   H45       1.0  0.4993353708369241  0.8683274056274466  0.500445121118111  1.0000
  H   H46       1.0  0.03425450617961607  0.8396720916981188  0.5282176958052827  1.0000
  H   H47       1.0  0.13849116037408124  0.8334541706514133  0.5318343462613256  1.0000
  H   H48       1.0  0.1708913999786659  0.8692873303699269  0.5306055805261856  1.0000
  H   H49       1.0  0.018556203470544617  0.52959941126772  0.49075225560597335  1.0000
  H   H50       1.0  0.08545328679359014  0.9415499935305752  0.5182336620877372  1.0000
  H   H51       1.0  0.1841665502983544  0.8904906024731921  0.4727812665034042  1.0000
  H   H52       1.0  0.16321474993443427  0.9569391406551889  0.5830895761483293  1.0000
  H   H53       1.0  0.21036384454315651  0.9595989129616249  0.5912356170821175  1.0000
  H   H54       1.0  0.2315404342330494  0.8930566125170553  0.4809581096741106  1.0000
  H   H55       1.0  0.09932701326786642  0.5265171122679755  0.5635970365023556  1.0000
  H   H56       1.0  0.10096009863322108  0.5744768707624183  0.5536108297174299  1.0000
  H   H57       1.0  0.04663589139305294  0.5803541434084719  0.41963536078705455  1.0000
  H   H58       1.0  0.04473678224831367  0.5325923748515501  0.43029735022455284  1.0000
  H   H59       1.0  0.08535387953666788  0.7007322475721494  0.4280570013439323  1.0000
  H   H60       1.0  0.08633593791068188  0.6107381380834261  0.5577724082853316  1.0000
  H   H61       1.0  0.08973792923942217  0.6512753442816703  0.6008634258072999  1.0000
  H   H62       1.0  0.4610928993744507  0.9518705667119638  0.5580431374963345  1.0000
  H   H63       1.0  0.26351038192169707  0.9002232332318159  0.48364375174721785  1.0000
  H   H64       1.0  0.4384647938075029  0.8847593745562279  0.4302006138528026  1.0000
  H   H65       1.0  0.3081471751364433  0.8868606807734816  0.45361355402097236  1.0000
  H   H66       1.0  0.3397316283367984  0.9522588130241226  0.5734264409725948  1.0000
  H   H67       1.0  0.27127383061214505  0.9487255014417837  0.5761623238701034  1.0000
  H   H68       1.0  0.37660827527459456  0.8907227255379038  0.45068359057064367  1.0000
  H   H69       1.0  0.0780893693115483  0.6325228184079543  0.42691912837528007  1.0000
  H   H70       1.0  0.09349866048170592  0.7203931919936338  0.6028595135174313  1.0000
  H   H71       1.0  0.09158502822193927  0.7406490481527714  0.47081332971287354  1.0000
  H   H72       1.0  0.11590008021976064  0.7692690970224595  0.4788913371735523  1.0000
  H   H73       1.0  0.11449329152561259  0.8178462949306081  0.46797504087505787  1.0000
  H   H74       1.0  0.05920937359022711  0.9142691531143566  0.5101789985845101  1.0000
  H   H75       1.0  0.05948593716179585  0.8346472754371796  0.6003758032238437  1.0000
  H   H76       1.0  0.41462132681724684  0.9461368742356172  0.5504752623602516  1.0000
  H   H77       1.0  0.06173972349852488  0.7861307963895255  0.6130023700355952  1.0000
  H   H78       1.0  0.38383583395884685  0.9395710831082825  0.5430650762503527  1.0000
  N   N11       1.0  0.03873530547652238  0.9581454902331609  0.5064711884614785  1.0000
  N   N12       1.0  0.09747049873444424  0.9558258753697539  0.5154555414215276  1.0000
  N   N13       1.0  0.047198657120281796  0.9000143116945071  0.513618235214789  1.0000
  N   N14       1.0  0.10611564960333629  0.8974241241207901  0.5170487488296014  1.0000
  N   N15       1.0  0.2502899572691732  0.930036713854192  0.5417198741492325  1.0000
  N   N16       1.0  0.07487410105922539  0.6074870612616464  0.47759240812751647  1.0000
  N   N17       1.0  0.08826393443601116  0.7474729019351277  0.5538219661398736  1.0000
  N   N18       1.0  0.3976695934583205  0.9102886331753474  0.48445243847409414  1.0000
  O   O6        1.0  0.08006705673881997  0.6507567962451019  0.4169711119336945  1.0000
  O   O7        1.0  0.09371247651763906  0.701554469327023  0.61227542394306  1.0000
  O   O8        1.0  0.28883967191023047  0.9532194740406342  0.5826998604075181  1.0000
  O   O9        1.0  0.3591538783512732  0.8859907184304819  0.44440205039833625  1.0000
  H   H79       1.0  0.9130254870796973  0.9630930197680347  0.5398945917102309  1.0000
  H   H80       1.0  0.6947752237667728  0.6334677637948238  0.43939459010907317  1.0000
  H   H81       1.0  0.9907733586525789  0.8788081181026035  0.5166453802514953  1.0000
  C   C116      1.0  0.9548524574885425  0.9502000652708429  0.5226661550625118  1.0000
  N   N19       1.0  0.8946842695772498  0.9249531141576172  0.4818013465442746  1.0000
  H   H82       1.0  0.6466238682428777  0.8421100913032638  0.5402341339168054  1.0000
  C   C117      1.0  0.9735791984352199  0.448687372295195  0.49549335829310026  1.0000
  C   C118      1.0  0.5340300579689813  0.08400275321371917  0.4950628444612904  1.0000
  H   H83       1.0  0.8809209350395818  0.9572004627451349  0.5344238673911934  1.0000
  H   H84       1.0  0.6077404496760401  0.718574941357873  0.5683305960009424  1.0000
  C   C119      1.0  0.9300470245444421  0.4738258053107646  0.5217952875349033  1.0000
  N   N20       1.0  0.5934985325429409  0.960536241256479  0.5128108523499164  1.0000
  N   N21       1.0  0.5507579162248009  0.8976080696461932  0.5094014484556344  1.0000
  C   C120      1.0  0.8389388042906758  0.9184707757893593  0.47751239040330756  1.0000
  N   N22       1.0  0.6084945864341565  0.9027007696881524  0.5148256482126535  1.0000
  O   O10       1.0  0.6845350068526935  0.6053435590679692  0.4708778451027725  1.0000
  C   C121      1.0  0.6014262811178286  0.001555547635983353  0.49942168280492977  1.0000
  H   H85       1.0  0.5464181568508604  0.8340004667277074  0.5082350319973435  1.0000
  C   C122      1.0  0.8121609805342698  0.9168807020115051  0.4783523066334676  1.0000
  O   O11       1.0  0.8565893248693174  0.8994720674804844  0.4463850260055324  1.0000
  O   O12       1.0  0.6098822317357181  0.6990243984878779  0.573416361372738  1.0000
  H   H86       1.0  0.6738329204316396  0.882275786622285  0.539562137463877  1.0000
  C   C123      1.0  0.8293160400804984  0.9565952501038814  0.537081333224757  1.0000
  C   C124      1.0  0.9201607810172524  0.9284385240672935  0.4870003150234445  1.0000
  H   H87       1.0  0.7610637920799953  0.9153452924174954  0.48247560637672476  1.0000
  H   H88       1.0  0.9819921959537182  0.8975833784786634  0.4427143325853415  1.0000
  C   C125      1.0  0.5902413846263573  0.7893900773202593  0.5603030037070283  1.0000
  C   C126      1.0  0.6268849917781448  0.7888790807200766  0.49983594494477623  1.0000
  C   C127      1.0  0.5836254529467667  0.8171092642990827  0.5562673631957684  1.0000
  C   C128      1.0  0.5459800851952525  0.02687867245641625  0.5032060335852246  1.0000
  C   C129      1.0  0.5257665428337543  0.040110335115724004  0.4691505530289193  1.0000
  C   C130      1.0  0.5199480847644331  0.06787872336044519  0.4651444189649519  1.0000
  C   C131      1.0  0.5539977115905371  0.07060617863618263  0.5299851605770849  1.0000
  C   C132      1.0  0.5597966336153246  0.04291144489200113  0.5337660934144177  1.0000
  C   C133      1.0  0.5345621997241699  0.21072545946943308  0.5082003883335564  1.0000
  C   C134      1.0  0.5422947163861824  0.12507507643151516  0.5152943336940466  1.0000
  C   C135      1.0  0.9332551501719349  0.4374400657201455  0.4588488041271309  1.0000
  C   C136      1.0  0.5389890555176711  0.15410426097656485  0.5122842521839992  1.0000
  C   C137      1.0  0.5177309298922218  0.19801044318292396  0.4775448360284084  1.0000
  C   C138      1.0  0.5197218830631791  0.17028733530626233  0.47922895219627304  1.0000
  C   C139      1.0  0.5537750685631134  0.19464495597292447  0.5412408961254626  1.0000
  C   C140      1.0  0.5557828759100518  0.16688834635468272  0.5429515257938984  1.0000
  C   C141      1.0  0.9607301197616253  0.4329182275009195  0.46235516338982324  1.0000
  C   C142      1.0  0.790375066801518  0.4944645554787709  0.5240166411063025  1.0000
  C   C143      1.0  0.7610323706291215  0.4997063428265491  0.5270497268771395  1.0000
  C   C144      1.0  0.8055552147217433  0.5081435097896528  0.5572964752496458  1.0000
  C   C145      1.0  0.8468396887135357  0.4835954903044246  0.5175870255027414  1.0000
  C   C146      1.0  0.8332382246840628  0.5026839076600113  0.5537920017403809  1.0000
  C   C147      1.0  0.8315494417513286  0.46993486469272194  0.4842034814602936  1.0000
  C   C148      1.0  0.8039015757485511  0.4754423105613731  0.4876674986669379  1.0000
  C   C149      1.0  0.5320337574573848  0.240165262968773  0.5054219237931543  1.0000
  C   C150      1.0  0.9575143212796695  0.4694477504129743  0.5247235478610017  1.0000
  C   C151      1.0  0.6387240336474266  0.6600941924617783  0.5355913207479666  1.0000
  C   C152      1.0  0.848232412679876  0.9385556556199459  0.5072116430182699  1.0000
  C   C153      1.0  0.9668845165874604  0.9119497281408453  0.4649136469678613  1.0000
  C   C154      1.0  0.8025191205889195  0.9550385818493645  0.5378088168050756  1.0000
  C   C155      1.0  0.6642573835859926  0.692204120249049  0.47215843956151715  1.0000
  C   C156      1.0  0.6308534066192232  0.6879282049524771  0.5382234016565788  1.0000
  C   C157      1.0  0.8757378443280666  0.47844869566279913  0.5163201034134595  1.0000
  C   C158      1.0  0.9170361910905147  0.4578310076202706  0.48900159723420983  1.0000
  H   H89       1.0  0.9807858699244388  0.4996430023734337  0.4879172995316062  1.0000
  H   H90       1.0  0.6452341076563468  0.988841529822643  0.49731901791153676  1.0000
  H   H91       1.0  0.9727569870935189  0.4169333649595764  0.4378622785378595  1.0000
  H   H92       1.0  0.5980892562867418  0.023198659960720288  0.49143288655566864  1.0000
  H   H93       1.0  0.9802060382528898  0.3953297998250614  0.5084150669697589  1.0000
  O   O13       1.0  0.6929117302783587  0.6529762675496195  0.43443721210790076  1.0000
  C   C159      1.0  0.6360783760715936  0.7337543914928992  0.5067079646561427  1.0000
  C   C160      1.0  0.6118969094940055  0.7743701922981728  0.5316897427219476  1.0000
  H   H94       1.0  0.4964322812422929  0.01681779667968019  0.5080367581818501  1.0000
  H   H95       1.0  0.6439583713420023  0.7776763845126637  0.4768809215208522  1.0000
  C   C161      1.0  0.5983872951487248  0.8314249670863765  0.5240001752225404  1.0000
  H   H96       1.0  0.974010492974855  0.9861831039530877  0.4915693317594729  1.0000
  C   C162      1.0  0.8760504344855488  0.9408557800608903  0.5084120976705216  1.0000
  C   C163      1.0  0.6203797203763706  0.8165978376391213  0.49634290333579445  1.0000
  H   H97       1.0  0.5753042769569043  0.03321172077521615  0.5619539295787328  1.0000
  H   H98       1.0  0.5652024419821534  0.08264536727118996  0.5545053949363502  1.0000
  H   H99       1.0  0.5042897080168587  0.07753685428066615  0.43726378290814627  1.0000
  H   H100      1.0  0.514877655227541  0.028194254753020818  0.4438459133337432  1.0000
  H   H101      1.0  0.5026833813921431  0.2102875495758954  0.4515904019590321  1.0000
  H   H102      1.0  0.5585664908301504  0.11479721158815213  0.5425457508354161  1.0000
  H   H103      1.0  0.5708779722811003  0.15461566743736577  0.5687924418710449  1.0000
  H   H104      1.0  0.9669207655541091  0.4819287840157424  0.5517648409244648  1.0000
  H   H105      1.0  0.7512453186428659  0.4873826132031492  0.49764942841751286  1.0000
  H   H106      1.0  0.9238792767560993  0.4247089368826513  0.4323307348360297  1.0000
  H   H107      1.0  0.7923381345587741  0.4646137411933159  0.46149923253734165  1.0000
  H   H108      1.0  0.8447900349541718  0.513457735444965  0.5800719037512136  1.0000
  H   H109      1.0  0.7738679261899669  0.5277662645836174  0.5898250608360254  1.0000
  H   H110      1.0  0.8630605892339372  0.44980781781962004  0.4516911494066359  1.0000
  H   H111      1.0  0.5072987039511508  0.13934210896825064  0.45465414023045314  1.0000
  H   H112      1.0  0.5661438984671421  0.22571028792569803  0.5650497831908523  1.0000
  H   H113      1.0  0.5157207907006625  0.2507295881830622  0.47711463560690526  1.0000
  C   C164      1.0  0.6720957284982617  0.6643318962406096  0.4695046588069684  1.0000
  C   C165      1.0  0.6593172170539772  0.6477482640606059  0.50144414038856  1.0000
  H   H114      1.0  0.5602760117442663  0.9139188329045963  0.5117954482124525  1.0000
  C   C166      1.0  0.7655496606655731  0.9322661199391177  0.5073696344232782  1.0000
  H   H115      1.0  0.9178809129937407  0.48993357277021693  0.5459946573699641  1.0000
  C   C167      1.0  0.7932492681792255  0.934919817059733  0.508217265004969  1.0000
  H   H116      1.0  0.8853927757670816  0.4905811694606672  0.5449081355851967  1.0000
  H   H117      1.0  0.6321707848540539  0.8271717208616585  0.4701050161608689  1.0000
  H   H118      1.0  0.6477029794585119  0.7445524073817141  0.47926323080141964  1.0000
  O   O14       1.0  0.7847796991123764  0.9739946075166755  0.5688791013074088  1.0000
  H   H119      1.0  0.5667392701627407  0.8281779950783548  0.5796996490862679  1.0000
  O   O15       1.0  0.7472762849930286  0.5154954135046705  0.5574905507151422  1.0000
  N   N23       1.0  0.527984003706612  0.11112113499046537  0.4885212461926381  1.0000
  O   O16       1.0  0.5455917416021243  0.25327124695905584  0.5301547318726398  1.0000
  N   N24       1.0  0.8901641631861629  0.4607934977790204  0.485071483865278  1.0000
  O   O17       1.0  0.5021865170473475  0.1587290322717602  0.4472162330566294  1.0000
  O   O18       1.0  0.57121879402973  0.20637469358157964  0.5728741716290876  1.0000
  O   O19       1.0  0.7929739167805039  0.5274584424090805  0.5945791960886001  1.0000
  O   O20       1.0  0.843885131905806  0.4504238089408778  0.4467957124485524  1.0000
  C   C168      1.0  0.5328836509964973  0.9823620192839732  0.5071845701974308  1.0000
  C   C169      1.0  0.5533321215252206  0.9972668539346417  0.5062398261560583  1.0000
  C   C170      1.0  0.6254751972683488  0.9840460536322092  0.502474046424002  1.0000
  C   C171      1.0  0.6388745775773692  0.8634694848727096  0.5320095406865069  1.0000
  C   C172      1.0  0.5190271135866823  0.8735009002639701  0.5037152150522152  1.0000
  C   C173      1.0  0.6395307113750924  0.9338336416333773  0.5175626389695583  1.0000
  C   C174      1.0  0.9749837516895623  0.931639186339088  0.49689672463989276  1.0000
  H   H120      1.0  0.6743662940010361  0.7048528264281207  0.4469538942552364  1.0000
  C   C175      1.0  0.5046658644957903  0.9951480510505498  0.5071412582521111  1.0000
  C   C176      1.0  0.5809881782873042  0.9863805927189496  0.5069048219025473  1.0000
  C   C177      1.0  0.9282773754439991  0.9485907591893193  0.518138953395555  1.0000
  C   C178      1.0  0.49107573763769585  0.9749199818560017  0.5056283149957571  1.0000
  C   C179      1.0  0.5111337563455418  0.950038473853775  0.5061546555891899  1.0000
  C   C180      1.0  0.6111547954664899  0.8759344119307921  0.5208173519132351  1.0000
  C   C181      1.0  0.5047898222998652  0.9242859542870541  0.5032856850647667  1.0000
  C   C182      1.0  0.5241695812550056  0.9001761516223892  0.504390032690244  1.0000
  H   H121      1.0  0.8740800129647617  0.9043094327766642  0.45193658778207724  1.0000
  C   C183      1.0  0.6202080875370463  0.957813768877571  0.5117724802205758  1.0000
  C   C184      1.0  0.652557157172268  0.8836442283828388  0.531666120354159  1.0000
  C   C185      1.0  0.5632787860546956  0.8716336549480531  0.5125523951831916  1.0000
  C   C186      1.0  0.5430160152563872  0.8560103300586389  0.5081118649201251  1.0000
  C   C187      1.0  0.6330131874332146  0.9081580172079466  0.5204069811495644  1.0000
  C   C188      1.0  0.5907756288137695  0.8609575927751142  0.518779672442343  1.0000
  C   C189      1.0  0.7004563921677027  0.9615516248413006  0.5533975853327546  1.0000
  C   C190      1.0  0.6675693963527273  0.9366014663736626  0.5216133775744431  1.0000
  C   C191      1.0  0.6743777172231734  0.9582384958743742  0.5497644586057852  1.0000
  C   C192      1.0  0.6885194074191033  0.9182750282121807  0.4975447874057358  1.0000
  C   C193      1.0  0.7214725357910818  0.9435127087663967  0.5285466362153569  1.0000
  C   C194      1.0  0.7146063778965477  0.9216614144277454  0.5006576266034442  1.0000
  H   H122      1.0  0.7673409367463863  0.969102174951332  0.5632853710584945  1.0000
  H   H123      1.0  0.8359320567228775  0.9723883899177599  0.560555614375086  1.0000
  H   H124      1.0  0.8055455999183654  0.9010544898209808  0.4549768098711677  1.0000
  H   H125      1.0  0.6285701586622238  0.6474323703166461  0.560693298635199  1.0000
  H   H126      1.0  0.9603325669494959  0.9658419851498301  0.5484331585266914  1.0000
  C   C195      1.0  0.6436149729483004  0.7046211596982261  0.5061913436101905  1.0000
  C   C196      1.0  0.6671173799089055  0.6181596175494443  0.49929908919885424  1.0000
