# Supplementary material for: Fracture Behavior of a 2D Imine‐Based Polymer
Source: Adv Sci (Weinh). 2024 Sep 12;11(42):2407017. doi: 10.1002/advs.202407017 (PMC11558127; doi:10.1002/advs.202407017)
Supplement: Supplementary file 2 — Supporting Information [file ADVS-11-2407017-s004.zip › 110_strain_1.175_relaxed.cif]

data_image0
_chemical_formula_structural       C6NC3HC25HC5HC8HC8NH3NH33N7O5C60H38N8O4H3CNHC2H2CN2CNOCHCO2HC2H2C34H5OC2H2CHC2H17C2HCHCH3OHONONO4C7HC8HC12H5C2
_chemical_formula_sum              "C196 N24 H126 O20"
_cell_length_a       51.27683065161125
_cell_length_b       50.76348167473871
_cell_length_c       25.000223710000114
_cell_angle_alpha    90.0
_cell_angle_beta     90.0
_cell_angle_gamma    75.2710917632283

_space_group_name_H-M_alt    "P 1"
_space_group_IT_number       1

loop_
  _space_group_symop_operation_xyz
  'x, y, z'

loop_
  _atom_site_type_symbol
  _atom_site_label
  _atom_site_symmetry_multiplicity
  _atom_site_fract_x
  _atom_site_fract_y
  _atom_site_fract_z
  _atom_site_occupancy
  C   C1        1.0  0.04590720199503971  0.49069499206800954  0.5005418122890675  1.0000
  C   C2        1.0  0.07090472114979476  0.49746360842616194  0.5033818480926414  1.0000
  C   C3        1.0  0.141008300473833  0.4597504810440293  0.5119427214282718  1.0000
  C   C4        1.0  0.12124895654548713  0.346719147625729  0.525021449706577  1.0000
  C   C5        1.0  0.0004532848977298333  0.3981575843206844  0.5087272556014855  1.0000
  C   C6        1.0  0.13988109295289275  0.4103825558688335  0.5191656152125375  1.0000
  N   N1        1.0  0.745668322264122  0.9485050759845117  0.5329699838262363  1.0000
  C   C7        1.0  0.05062457830187286  0.08423568706415031  0.4896332363610073  1.0000
  C   C8        1.0  0.02022259889897312  0.5111213501815464  0.4946772937382167  1.0000
  C   C9        1.0  0.09600369788046405  0.4781712105801517  0.5093696527396473  1.0000
  H   H1        1.0  0.7022370895024035  0.9788340258388125  0.5769928039803864  1.0000
  C   C10       1.0  0.0009922669929727796  0.49716637498931676  0.49350584665205044  1.0000
  C   C11       1.0  0.01514906216932009  0.46844150768681786  0.4996597370634161  1.0000
  C   C12       1.0  0.09566149984444643  0.367091109747627  0.5176273347637006  1.0000
  C   C13       1.0  0.001618947774752988  0.4474737955329913  0.500021215015424  1.0000
  C   C14       1.0  0.014212178288630419  0.41936324515383117  0.5047801367052254  1.0000
  C   C15       1.0  0.10917913964266121  0.9942881515816623  0.5080530025287573  1.0000
  C   C16       1.0  0.12723184971632426  0.43856455670685884  0.516144606685365  1.0000
  C   C17       1.0  0.1405178724770464  0.36064153808002947  0.5255615511932734  1.0000
  C   C18       1.0  0.04541517614514003  0.37994461890303377  0.5144662523181522  1.0000
  C   C19       1.0  0.01959660073494488  0.37396412387419886  0.514208943256355  1.0000
  C   C20       1.0  0.1264227470565429  0.38933515787861456  0.5183602426402474  1.0000
  C   C21       1.0  0.07055839623817252  0.3605541808231898  0.5184316683665272  1.0000
  C   C22       1.0  0.21047136937877467  0.411855091501995  0.5603255162185338  1.0000
  C   C23       1.0  0.16957758572028228  0.40303127095973246  0.5235904664139258  1.0000
  C   C24       1.0  0.1826333112698388  0.4179131705619078  0.557029673393988  1.0000
  C   C25       1.0  0.18584588096146606  0.381470776660936  0.4939622100726473  1.0000
  C   C26       1.0  0.22688597516481085  0.3906953144775626  0.5297090303196309  1.0000
  C   C27       1.0  0.2136808427291725  0.37554615372047484  0.4967052688630023  1.0000
  C   C28       1.0  0.05492451320921785  0.02740799315731368  0.501760053809374  1.0000
  C   C29       1.0  0.038409355572640996  0.04281038654526417  0.4621590072169568  1.0000
  C   C30       1.0  0.036641721090525194  0.07034397978782768  0.4556783619600395  1.0000
  C   C31       1.0  0.066375014273479  0.06888414200046467  0.5306998342596998  1.0000
  C   C32       1.0  0.06865900520814507  0.041257590200985385  0.5360869276699718  1.0000
  C   C33       1.0  0.06362615627219961  0.20720404911319557  0.5111687667639137  1.0000
  C   C34       1.0  0.056219830083485314  0.12462165832337813  0.5196749661735447  1.0000
  H   H2        1.0  0.686130886401167  0.9005438415638543  0.47394208585482595  1.0000
  C   C35       1.0  0.058371921744845935  0.1525846243276226  0.5155101940437967  1.0000
  C   C36       1.0  0.06138005694510163  0.19262678551697537  0.46425774554760124  1.0000
  C   C37       1.0  0.05837803776038326  0.16613143436476974  0.4659595820006766  1.0000
  C   C38       1.0  0.06333313435102665  0.1937481162603067  0.5607425314774799  1.0000
  C   C39       1.0  0.061209498931615605  0.16695938969203442  0.5623534713424791  1.0000
  H   H3        1.0  0.9366291636222895  0.8965746756892108  0.4320622267157716  1.0000
  C   C40       1.0  0.29803507778669247  0.361152302910231  0.5007593048257182  1.0000
  C   C41       1.0  0.26875606929994217  0.36780577066620246  0.5021449596663693  1.0000
  C   C42       1.0  0.3134436188165177  0.37420511731946815  0.5337996913073695  1.0000
  C   C43       1.0  0.35525498905373715  0.34724302645387356  0.4943557244364868  1.0000
  C   C44       1.0  0.34145502900122454  0.36722401680153094  0.530325272933528  1.0000
  C   C45       1.0  0.33995731041125  0.334188946637822  0.46138925078972126  1.0000
  C   C46       1.0  0.31190369202339335  0.3411551407691218  0.46485120561996435  1.0000
  C   C47       1.0  0.06578631136084544  0.23523221564629682  0.5073082235259797  1.0000
  H   H4        1.0  0.7321732312970461  0.9068785915073547  0.47991650854955425  1.0000
  C   C48       1.0  0.06537926654044383  0.27736189057150934  0.5394148976427174  1.0000
  C   C49       1.0  0.06959960540815323  0.33184383766300246  0.5259135603498711  1.0000
  C   C50       1.0  0.05025721855857423  0.2988058624671009  0.5711483676424551  1.0000
  C   C51       1.0  0.051865132885316016  0.32536518096435935  0.5635853773442896  1.0000
  C   C52       1.0  0.08561847390098092  0.31034931474818095  0.49591427760932905  1.0000
  C   C53       1.0  0.08322638987886988  0.28386841080318415  0.501677045346576  1.0000
  C   C54       1.0  0.3849788634919089  0.3403466002644209  0.49153347546219095  1.0000
  C   C55       1.0  0.9411984175420681  0.9125075449193836  0.45762574313453674  1.0000
  N   N2        1.0  0.5345956915263418  0.9554903393255736  0.5082782467793322  1.0000
  H   H5        1.0  0.16295817975538393  0.4566829631672487  0.510901041676428  1.0000
  H   H6        1.0  0.6699241989996623  0.6020803382710864  0.522792080768414  1.0000
  H   H7        1.0  0.10798487858501787  0.015982570430687567  0.5023015410744489  1.0000
  N   N3        1.0  0.6260989838277878  0.7441383345368677  0.534360945203678  1.0000
  H   H8        1.0  0.01615151570243694  0.35358553461301456  0.5178075399817628  1.0000
  H   H9        1.0  0.12385626302115399  0.32472535918879986  0.5301101027202479  1.0000
  H   H10       1.0  0.16228867564240526  0.3524376273755958  0.5314375543824993  1.0000
  H   H11       1.0  0.002763125589680562  0.02463380717586384  0.4937347716973232  1.0000
  H   H12       1.0  0.08541288999910801  0.44060993386189623  0.5153667417733966  1.0000
  H   H13       1.0  0.17629071148579545  0.36962403215030454  0.46674851038867166  1.0000
  H   H14       1.0  0.1704625026674492  0.4344487423919371  0.581906137087326  1.0000
  H   H15       1.0  0.21999290081118353  0.42393729709418587  0.5870620604673312  1.0000
  H   H16       1.0  0.2259992624803022  0.3588578113087865  0.4721811112427928  1.0000
  H   H17       1.0  0.0813468441737136  0.02992829933033701  0.5683630870672673  1.0000
  H   H18       1.0  0.07756913227120542  0.07907173292584622  0.558094511205789  1.0000
  H   H19       1.0  0.024010248045563044  0.08159878782310852  0.42328021669244953  1.0000
  H   H20       1.0  0.027560458668442707  0.032616980973840755  0.4341475920430463  1.0000
  H   H21       1.0  0.06146710849236665  0.20265218257989429  0.42522990524376286  1.0000
  H   H22       1.0  0.06044260008950459  0.1151675911041229  0.5602801559575663  1.0000
  H   H23       1.0  0.061250401721353875  0.15688892356827325  0.6013680893257922  1.0000
  H   H24       1.0  0.5833050713489712  0.9442922605467046  0.5201085402166836  1.0000
  H   H25       1.0  0.25901257792888743  0.3561147667289886  0.4737084922891846  1.0000
  H   H26       1.0  0.5863008414132312  0.7765933635040628  0.5857476358337192  1.0000
  H   H27       1.0  0.300270423475203  0.3308413494158112  0.43882574849384604  1.0000
  H   H28       1.0  0.3531027295192587  0.3775862501256744  0.5562416703600815  1.0000
  H   H29       1.0  0.28144714598179654  0.3961558561841902  0.5661160544495218  1.0000
  H   H30       1.0  0.3721368047594638  0.31266665062549887  0.42918925880690617  1.0000
  H   H31       1.0  0.053536395801950014  0.13499132556066792  0.42810584210214125  1.0000
  H   H32       1.0  0.06596737409068838  0.22555109622831926  0.5991372027892874  1.0000
  H   H33       1.0  0.06902501944725738  0.2424470413922054  0.4661362080794957  1.0000
  H   H34       1.0  0.09580489679170011  0.2675195492449599  0.4769469122811714  1.0000
  H   H35       1.0  0.09971897992942193  0.31467880052162345  0.4659131879004575  1.0000
  H   H36       1.0  0.05597666565084143  0.41748417789279846  0.5072912940836535  1.0000
  H   H37       1.0  0.039493023508469206  0.34165686490540076  0.588711576108526  1.0000
  H   H38       1.0  0.6564538228469896  0.9723196411580484  0.5713676324934314  1.0000
  H   H39       1.0  0.03624974611195784  0.2944765298067476  0.6013149704722426  1.0000
  H   H40       1.0  0.394796212466389  0.35251671261947476  0.5202824531084149  1.0000
  N   N4        1.0  0.041955512928554324  0.46547897230819724  0.5035751732141586  1.0000
  N   N5        1.0  0.10063690764084002  0.45088765894754945  0.5140384185334389  1.0000
  N   N6        1.0  0.04078112467241706  0.4071681657105213  0.5086380544078211  1.0000
  N   N7        1.0  0.09965057424103109  0.39227541933898824  0.5138658436840201  1.0000
  N   N8        1.0  0.25411140762455486  0.38627646645350217  0.5334224998675776  1.0000
  N   N9        1.0  0.0497753818448183  0.1108244947442311  0.4801079817731199  1.0000
  N   N10       1.0  0.06285445005044488  0.2516640514324744  0.5480188247885891  1.0000
  O   O1        1.0  0.39904285037477544  0.32334487925949823  0.4619620196500086  1.0000
  O   O2        1.0  0.055665562530120366  0.15293013437686143  0.4170926991446996  1.0000
  O   O3        1.0  0.06550506211038633  0.20702484714938305  0.6098002919132443  1.0000
  O   O4        1.0  0.3008649173137099  0.3945755944635684  0.5708868894190251  1.0000
  O   O5        1.0  0.3527973020128291  0.31397825502711885  0.4244664127522058  1.0000
  C   C56       1.0  0.03703503835029373  0.9859687509238135  0.5030598702588851  1.0000
  C   C57       1.0  0.05931963927855011  0.9974642804418519  0.5058726812436001  1.0000
  C   C58       1.0  0.13211018600812255  0.9734965713354706  0.5121622980167472  1.0000
  C   C59       1.0  0.1359969779948467  0.8531406856639699  0.5271198208547231  1.0000
  C   C60       1.0  0.013071404280364528  0.882207275366304  0.5160132812928327  1.0000
  C   C61       1.0  0.14184632262080768  0.9223229618385131  0.5212437078297224  1.0000
  C   C62       1.0  0.47721759027733907  0.9214195930731284  0.49882403061813874  1.0000
  C   C63       1.0  0.07412050006976095  0.581543685091841  0.48677058632917236  1.0000
  C   C64       1.0  0.009284808551672047  0.0023552107464692718  0.4968041555041909  1.0000
  C   C65       1.0  0.08657603167575448  0.9825827660128607  0.5108677799786041  1.0000
  C   C66       1.0  0.4299737918949964  0.9335454563738605  0.5255844586930385  1.0000
  C   C67       1.0  0.9936878471201295  0.984487353330236  0.4953241881818701  1.0000
  C   C68       1.0  0.0120486103737954  0.9574765867050536  0.5018053569903432  1.0000
  C   C69       1.0  0.1082468957950015  0.8695953676697346  0.5214829257815291  1.0000
  C   C70       1.0  0.003479707999324254  0.933168686630061  0.5024349628406867  1.0000
  C   C71       1.0  0.02117976324335513  0.9070067104996309  0.509423045427815  1.0000
  C   C72       1.0  0.12186356026800874  0.4840280176487927  0.5078212869239747  1.0000
  C   C73       1.0  0.12402108907473842  0.9486237028910981  0.5175375482176701  1.0000
  C   C74       1.0  0.1517136592608626  0.8709118408547751  0.5265956997391884  1.0000
  C   C75       1.0  0.05851734312685944  0.8733936288655374  0.5210254627255524  1.0000
  C   C76       1.0  0.03595581980373277  0.8615928709453526  0.5227782299342207  1.0000
  C   C77       1.0  0.13334839572435445  0.8979651177315884  0.5204900626330952  1.0000
  C   C78       1.0  0.08578673253748853  0.858445062940015  0.5243788687050186  1.0000
  C   C79       1.0  0.20455028630913152  0.9419728715022029  0.5666062392994204  1.0000
  C   C80       1.0  0.1706968039806391  0.9216273314306154  0.5277072471093172  1.0000
  C   C81       1.0  0.17802658668951749  0.9407765366460963  0.5613509860021554  1.0000
  C   C82       1.0  0.19164974276995944  0.9031983657366196  0.5005278079824369  1.0000
  C   C83       1.0  0.22552243165741967  0.9242702531760949  0.5377860762074869  1.0000
  C   C84       1.0  0.2182262908524186  0.9045851351903187  0.5050481836291817  1.0000
  C   C85       1.0  0.07155560111637478  0.5263423986844251  0.4983633294802938  1.0000
  C   C86       1.0  0.056413627260633564  0.5433892855306252  0.4590960807473765  1.0000
  C   C87       1.0  0.05796981937141097  0.5700722187000273  0.45286055565998684  1.0000
  C   C88       1.0  0.08898641136844798  0.564479815263397  0.5267320206350071  1.0000
  C   C89       1.0  0.08794905831496136  0.5375992405540768  0.5318406259030294  1.0000
  C   C90       1.0  0.09233739937969232  0.7022788285166566  0.5140304139877616  1.0000
  C   C91       1.0  0.08371736876327808  0.6200265714649212  0.5181385606252805  1.0000
  C   C92       1.0  0.4452034661507419  0.8990446810120215  0.45870653671279077  1.0000
  C   C93       1.0  0.08690900874845882  0.6476719568864243  0.5153254073716584  1.0000
  C   C94       1.0  0.08822498495464412  0.6889794493960908  0.4665931298438803  1.0000
  C   C95       1.0  0.08517021504898557  0.6624913423329888  0.46685704110854603  1.0000
  C   C96       1.0  0.09405230752767257  0.6874670033567646  0.5625007127059151  1.0000
  C   C97       1.0  0.09177475052644472  0.6607171827905485  0.5625699520763898  1.0000
  C   C98       1.0  0.4710661853859156  0.9024513992850045  0.463131778360419  1.0000
  C   C99       1.0  0.29766334375271036  0.9156086383459926  0.5148805629777398  1.0000
  C   C100      1.0  0.27002753632639254  0.9130745009177189  0.5134061530939137  1.0000
  C   C101      1.0  0.30617532225657873  0.9340919379191657  0.5491854351013146  1.0000
  C   C102      1.0  0.3521859907464055  0.920174880448613  0.513913546353506  1.0000
  C   C103      1.0  0.33274030981758757  0.9361221385430993  0.5483806648735622  1.0000
  C   C104      1.0  0.3437076005625929  0.9016569317744291  0.4796963748396644  1.0000
  C   C105      1.0  0.3171399406281715  0.8996002448549041  0.480515632451328  1.0000
  C   C106      1.0  0.09355274318178221  0.7306486614577656  0.5118585385367175  1.0000
  C   C107      1.0  0.45583161811007816  0.9370439881458575  0.5295814176494554  1.0000
  C   C108      1.0  0.09238988473162925  0.7724188846959948  0.5464741046378693  1.0000
  C   C109      1.0  0.08984253812830688  0.828700252553863  0.5331548408907918  1.0000
  C   C110      1.0  0.0773839155066182  0.792201123051162  0.5817513996430863  1.0000
  C   C111      1.0  0.07559964839982836  0.8196227707491673  0.5742539862459034  1.0000
  C   C112      1.0  0.10624496643828353  0.8089171389607563  0.5001184539905033  1.0000
  C   C113      1.0  0.10709337970569553  0.7814915088282701  0.5058375463275893  1.0000
  C   C114      1.0  0.37960632050308685  0.9232682439555702  0.5149504317939996  1.0000
  C   C115      1.0  0.42378415994083807  0.9142933046667379  0.4901608567891507  1.0000
  H   H41       1.0  0.46697437557662425  0.9771503533005523  0.5059808728404036  1.0000
  H   H42       1.0  0.15298941333944457  0.9751801258936005  0.5101609751903291  1.0000
  H   H43       1.0  0.4870772480902103  0.8903478083086288  0.4372319366731077  1.0000
  H   H44       1.0  0.12533912601507569  0.5043346712285497  0.5029733946169475  1.0000
  H   H45       1.0  0.5027806269483762  0.8674206004099062  0.5007389206282926  1.0000
  H   H46       1.0  0.0371804513668277  0.8398930624877118  0.5285363465286707  1.0000
  H   H47       1.0  0.14236000990108544  0.8309174042019413  0.5316211796833067  1.0000
  H   H48       1.0  0.17372761073882823  0.8663424905656911  0.5305906095498993  1.0000
  H   H49       1.0  0.017422955777322034  0.5332397427282067  0.49179134174735517  1.0000
  H   H50       1.0  0.08517090024215092  0.9413612344496693  0.5185681370216912  1.0000
  H   H51       1.0  0.18679274153556427  0.8879164109642113  0.47360998591182735  1.0000
  H   H52       1.0  0.16228722185285685  0.9549560301263992  0.5846994657178767  1.0000
  H   H53       1.0  0.20937112279449183  0.957345413635689  0.593306997183052  1.0000
  H   H54       1.0  0.23409807614804395  0.8902695528401668  0.48208956409724035  1.0000
  H   H55       1.0  0.09981383594392122  0.524953662960514  0.5636231169741212  1.0000
  H   H56       1.0  0.10192267269105945  0.5727153736390519  0.5538940429352074  1.0000
  H   H57       1.0  0.04608560548207058  0.5826867458428243  0.4210927562080731  1.0000
  H   H58       1.0  0.04374359123419514  0.5351273224489153  0.4314544016202236  1.0000
  H   H59       1.0  0.08668681572961216  0.7000893030378261  0.4284234606443998  1.0000
  H   H60       1.0  0.08830414416223017  0.6097312107774401  0.5579151042439437  1.0000
  H   H61       1.0  0.09314640035903411  0.6496683422487789  0.6007828905994888  1.0000
  H   H62       1.0  0.459815638802687  0.9518945728621251  0.5586013827153028  1.0000
  H   H63       1.0  0.2657549787141991  0.8980242592366244  0.4840034589497133  1.0000
  H   H64       1.0  0.4412912419850818  0.8840199475206151  0.43002382336646894  1.0000
  H   H65       1.0  0.31114177461697917  0.8850910747717566  0.453382639153414  1.0000
  H   H66       1.0  0.3387293738491961  0.950681666610557  0.5754015021929134  1.0000
  H   H67       1.0  0.27069325151687285  0.9463564090097623  0.5784210432188852  1.0000
  H   H68       1.0  0.3791620797611569  0.8897637897533652  0.45019941558300147  1.0000
  H   H69       1.0  0.07824022742200591  0.6326503547689143  0.4276453944255449  1.0000
  H   H70       1.0  0.0980686980401402  0.7182580800959868  0.6026534654373813  1.0000
  H   H71       1.0  0.09405260934885558  0.7393095654244862  0.4708244987072693  1.0000
  H   H72       1.0  0.11961558369809598  0.7665111803301489  0.47834850270529544  1.0000
  H   H73       1.0  0.11776054112384723  0.8152985628967274  0.4675324088839241  1.0000
  H   H74       1.0  0.059968250862077785  0.9144145563761621  0.5097678528915911  1.0000
  H   H75       1.0  0.06303147661545443  0.8346236975968288  0.6016393105857895  1.0000
  H   H76       1.0  0.4137508750117618  0.9458487633384207  0.5509656220538696  1.0000
  H   H77       1.0  0.06584051120394603  0.7858396423263668  0.6142806281382421  1.0000
  H   H78       1.0  0.3834693352462603  0.9385710200780897  0.5442835122753756  1.0000
  N   N11       1.0  0.037738679163810095  0.959290265867426  0.5061683299205055  1.0000
  N   N12       1.0  0.09682234510553096  0.9554369608879337  0.5157395150897053  1.0000
  N   N13       1.0  0.04831598249919028  0.9003696631385211  0.5133415011361429  1.0000
  N   N14       1.0  0.10760058829281066  0.8962316830034027  0.5173251597959215  1.0000
  N   N15       1.0  0.25087432028121043  0.927572192700505  0.5433525949788085  1.0000
  N   N16       1.0  0.07544501857668286  0.6076500067153027  0.4784261767456958  1.0000
  N   N17       1.0  0.09224936419789316  0.7459089491890338  0.5540310069283695  1.0000
  N   N18       1.0  0.3990110616136317  0.9094889343430063  0.48462376715429883  1.0000
  O   O6        1.0  0.08036555148540557  0.6507274417466771  0.41760628653941895  1.0000
  O   O7        1.0  0.0981759011353459  0.6994139319468047  0.6120056908797875  1.0000
  O   O8        1.0  0.28795345203328304  0.951018931978144  0.5850427875069155  1.0000
  O   O9        1.0  0.36203948594161656  0.8848422935077227  0.4438359080878222  1.0000
  H   H79       1.0  0.9108988131863371  0.9658391907340076  0.5378296068256198  1.0000
  H   H80       1.0  0.70639179675327  0.6283125070089747  0.430992109849318  1.0000
  H   H81       1.0  0.9922041914054167  0.8804190156268323  0.5161596129944659  1.0000
  C   C116      1.0  0.9534915757516675  0.9526499265214904  0.5208536608869255  1.0000
  N   N19       1.0  0.8947085194679012  0.9271652184504913  0.4795805424969032  1.0000
  H   H82       1.0  0.6518010839127376  0.8401608862619888  0.5383987175864409  1.0000
  C   C117      1.0  0.9718830381370962  0.45482153724427204  0.4957391781908633  1.0000
  C   C118      1.0  0.5265165805864892  0.08580872971849302  0.4976602196623692  1.0000
  H   H83       1.0  0.8790695128877948  0.9592590895933228  0.5335083536513117  1.0000
  H   H84       1.0  0.6187289739507787  0.715304205327429  0.5675920293473067  1.0000
  C   C119      1.0  0.9278313109980328  0.4821146819645035  0.5233336716481415  1.0000
  N   N20       1.0  0.5920980389061599  0.9604374674690797  0.5135614328861723  1.0000
  N   N21       1.0  0.5526923230464443  0.8969215906283046  0.5095845779358794  1.0000
  C   C120      1.0  0.8395446525038501  0.9200411202067535  0.47541307707964064  1.0000
  N   N22       1.0  0.6102830649533385  0.9018172289683838  0.5147420574197342  1.0000
  O   O10       1.0  0.6980193561716621  0.5999700660280455  0.46354380792312744  1.0000
  C   C121      1.0  0.5977902512414752  0.0020148296491096064  0.5005748877282974  1.0000
  H   H85       1.0  0.5517677335105252  0.8324915701136025  0.5081812006176287  1.0000
  C   C122      1.0  0.8129648262123779  0.9180615259489618  0.4764740281141697  1.0000
  O   O11       1.0  0.8582956760169919  0.9012607798419151  0.4434277748761684  1.0000
  O   O12       1.0  0.6217723487417731  0.6954999349379282  0.5725753666614951  1.0000
  H   H86       1.0  0.6769171276863221  0.8807607653529044  0.5379866777285524  1.0000
  C   C123      1.0  0.8275998817469328  0.9580718470731163  0.5364321149537624  1.0000
  C   C124      1.0  0.9199754930305313  0.9307379893389125  0.48484531647811  1.0000
  H   H87       1.0  0.7621404332953597  0.9157804112079715  0.4810870696759276  1.0000
  H   H88       1.0  0.9835966782856421  0.8993078941659728  0.4408985014264398  1.0000
  C   C125      1.0  0.5977270784697211  0.787155635072336  0.5597310641937653  1.0000
  C   C126      1.0  0.634106896856495  0.786305637844088  0.49830807081578676  1.0000
  C   C127      1.0  0.5898691131221913  0.8152797186516368  0.5560315962162512  1.0000
  C   C128      1.0  0.5410274346463233  0.02787246714948086  0.5053041770323129  1.0000
  C   C129      1.0  0.5200416234614319  0.04159797525725339  0.4715971783438868  1.0000
  C   C130      1.0  0.5129652800672646  0.0697632705139185  0.46786724439795535  1.0000
  C   C131      1.0  0.5471971800279138  0.0719229590220752  0.5323888797128521  1.0000
  C   C132      1.0  0.5542265432374561  0.04384004540276912  0.5359428250752233  1.0000
  C   C133      1.0  0.5227643233488285  0.21367494924766284  0.5094905344350358  1.0000
  C   C134      1.0  0.5335738858115956  0.12707858829307753  0.5170335380677327  1.0000
  C   C135      1.0  0.9309262463809834  0.4459504406811006  0.4594511299620549  1.0000
  C   C136      1.0  0.5291906388863286  0.15644829826097928  0.5139486708123293  1.0000
  C   C137      1.0  0.5057864190153073  0.20126651409288912  0.4801087575667042  1.0000
  C   C138      1.0  0.5087553934727272  0.17324853921515182  0.48197864877501967  1.0000
  C   C139      1.0  0.5431438966742921  0.196977782613725  0.5414469984096474  1.0000
  C   C140      1.0  0.5461234151945228  0.16892908636831364  0.5433604534401215  1.0000
  C   C141      1.0  0.9587791888838925  0.439946388626737  0.46241160929471636  1.0000
  C   C142      1.0  0.7864048377730204  0.5094483395745087  0.5299352141975424  1.0000
  C   C143      1.0  0.7566939273317519  0.5161962313710117  0.5337516962357338  1.0000
  C   C144      1.0  0.8019494950227531  0.5216340338132907  0.5640941944575982  1.0000
  C   C145      1.0  0.8435725018332266  0.4957603964540347  0.521911793899862  1.0000
  C   C146      1.0  0.8299697944057829  0.5148096594580321  0.559791175555221  1.0000
  C   C147      1.0  0.8279214310308112  0.4835719732112062  0.4876990424315858  1.0000
  C   C148      1.0  0.7999315787535326  0.4904594439515339  0.49194311400799207  1.0000
  C   C149      1.0  0.5191922273845597  0.2434379694534949  0.5065246514383843  1.0000
  C   C150      1.0  0.9556751472581875  0.47628360436580913  0.5256620362632193  1.0000
  C   C151      1.0  0.6513815309531494  0.655816305420843  0.5322866610287628  1.0000
  C   C152      1.0  0.8475703300988474  0.9402798549570633  0.5057380089355629  1.0000
  C   C153      1.0  0.9676589615834479  0.9139148685749294  0.4630015534125386  1.0000
  C   C154      1.0  0.800997425206641  0.956126722566606  0.5373842688651916  1.0000
  C   C155      1.0  0.6742622198332102  0.6880523997031907  0.46638506488267834  1.0000
  C   C156      1.0  0.642447139091396  0.6840619722589303  0.5355212306893272  1.0000
  C   C157      1.0  0.8728397812240605  0.48916003697218446  0.5198329543747351  1.0000
  C   C158      1.0  0.914566682367775  0.4669775123195862  0.49044555250525956  1.0000
  H   H89       1.0  0.9791533066253956  0.5054341953554299  0.488875239140373  1.0000
  H   H90       1.0  0.6423195637055616  0.9890104629957908  0.4979563085675302  1.0000
  H   H91       1.0  0.9709034573672416  0.42346425719344233  0.4373614768242179  1.0000
  H   H92       1.0  0.5932673145444483  0.0239718570101203  0.49279572005041644  1.0000
  H   H93       1.0  0.9785131208123933  0.4011267607859426  0.507792164406094  1.0000
  O   O13       1.0  0.7036559755615176  0.6480707000840084  0.4261306498380112  1.0000
  C   C159      1.0  0.6451814254452076  0.7303914619903116  0.5033993306067726  1.0000
  C   C160      1.0  0.6198691770490735  0.7717504817916769  0.5303587053167902  1.0000
  H   H94       1.0  0.49186912943863137  0.01784070636507115  0.5100234673546876  1.0000
  H   H95       1.0  0.6515590955680995  0.7748080717514657  0.47482837399488503  1.0000
  C   C161      1.0  0.6038477735837381  0.8296415086948284  0.5234648872154233  1.0000
  H   H96       1.0  0.9717071892498378  0.9890272689761817  0.49069193366439445  1.0000
  C   C162      1.0  0.8751802832563909  0.9428993898948834  0.5068634171845248  1.0000
  C   C163      1.0  0.626393775718797  0.8144359157880822  0.49521998663155026  1.0000
  H   H97       1.0  0.5702820809190666  0.03376436773103864  0.5639403850237382  1.0000
  H   H98       1.0  0.557985882862932  0.08388836891794262  0.5568834030584553  1.0000
  H   H99       1.0  0.4967610956072312  0.07979762790479687  0.4401787821576783  1.0000
  H   H100      1.0  0.5095729070259505  0.029753854831677126  0.44629343134134747  1.0000
  H   H101      1.0  0.489835645496515  0.21402576757934727  0.45500465726306044  1.0000
  H   H102      1.0  0.5506906305849558  0.11632935140101239  0.5433902268639785  1.0000
  H   H103      1.0  0.5621267635900619  0.15617299108176957  0.5683325332957864  1.0000
  H   H104      1.0  0.9652800891641987  0.48811827373446787  0.5528001998342399  1.0000
  H   H105      1.0  0.7466130199335173  0.5050757170467672  0.5034194797439249  1.0000
  H   H106      1.0  0.9213613015049844  0.4338645591544579  0.43280988287430444  1.0000
  H   H107      1.0  0.7880968819120641  0.48076978469887527  0.4650805537304104  1.0000
  H   H108      1.0  0.8417972789034713  0.524439015799836  0.586760192906188  1.0000
  H   H109      1.0  0.7700116198600971  0.5422101318954664  0.5985989900233655  1.0000
  H   H110      1.0  0.859685800665032  0.46245013223386705  0.4532414146720027  1.0000
  H   H111      1.0  0.496956971540118  0.14232875334269332  0.4585368628568313  1.0000
  H   H112      1.0  0.5549217190035705  0.22800623805382195  0.5640342011461703  1.0000
  H   H113      1.0  0.5019967469423193  0.254507227594412  0.4791859408021299  1.0000
  C   C164      1.0  0.6831502521820213  0.6597711346880413  0.46310874717942324  1.0000
  C   C165      1.0  0.6717409143765741  0.6431096758499864  0.49630817940094807  1.0000
  H   H114      1.0  0.561342109129197  0.9134179506689564  0.5119712073161582  1.0000
  C   C166      1.0  0.7655673376256028  0.9327873030860877  0.5065421280694757  1.0000
  H   H115      1.0  0.9155672582530585  0.498715237881818  0.5481276608033685  1.0000
  C   C167      1.0  0.7930054170820112  0.9358431029159744  0.5071875049500849  1.0000
  H   H116      1.0  0.8827392198435683  0.5002678130027894  0.549141031637919  1.0000
  H   H117      1.0  0.6376211213998775  0.8250361428742453  0.46881497613241213  1.0000
  H   H118      1.0  0.6558487983920879  0.7412008984029882  0.47496690152771454  1.0000
  O   O14       1.0  0.782154421134809  0.9748536530764809  0.5693149617774206  1.0000
  H   H119      1.0  0.5725982587755595  0.8266410048300541  0.5799273396681432  1.0000
  O   O15       1.0  0.7429378360319926  0.5320105151718192  0.5657535309601696  1.0000
  N   N23       1.0  0.5193295138175421  0.11331457703645559  0.49121808423761537  1.0000
  O   O16       1.0  0.532783269731672  0.25630973868315504  0.5302115288177397  1.0000
  N   N24       1.0  0.887329884105028  0.47134550143040793  0.4871363429632258  1.0000
  O   O17       1.0  0.4910211335600191  0.1620133899291867  0.45125669793107687  1.0000
  O   O18       1.0  0.5607932658926997  0.20837581189302748  0.5717700645536208  1.0000
  O   O19       1.0  0.7893850165242726  0.5408280652435601  0.6030783874274321  1.0000
  O   O20       1.0  0.8402407596290954  0.46416697705064663  0.4486438231919636  1.0000
  C   C168      1.0  0.5302038192301722  0.9828178863610645  0.5085584965216  1.0000
  C   C169      1.0  0.5498943301279536  0.9978301698142691  0.50779046483081  1.0000
  C   C170      1.0  0.6228131480438357  0.984194908433289  0.5032455495062571  1.0000
  C   C171      1.0  0.642867417155637  0.8618752335528926  0.5307621828926964  1.0000
  C   C172      1.0  0.5222201711080794  0.8725972491128204  0.5039280933763244  1.0000
  C   C173      1.0  0.6396626596325573  0.9332534556746216  0.5176693855205814  1.0000
  C   C174      1.0  0.9746826944450367  0.9337455746563951  0.4952860368215539  1.0000
  H   H120      1.0  0.6833193538771908  0.7007491386162262  0.4401940696363394  1.0000
  C   C175      1.0  0.5012706751142557  0.9958644763933858  0.5087678610707618  1.0000
  C   C176      1.0  0.5781671887531392  0.98667965886014  0.5080731023113955  1.0000
  C   C177      1.0  0.9269695541449277  0.9511176610841664  0.5161024908704194  1.0000
  C   C178      1.0  0.488743774466767  0.975423571239425  0.506922907781344  1.0000
  C   C179      1.0  0.510154974416139  0.9501493579662112  0.5070104072418626  1.0000
  C   C180      1.0  0.6143925579967019  0.8746657017269442  0.5202772629397009  1.0000
  C   C181      1.0  0.5052085980285137  0.9240797714092664  0.5037753684813623  1.0000
  C   C182      1.0  0.5259317576632618  0.8996083535104661  0.504688049165856  1.0000
  H   H121      1.0  0.8754386968728487  0.9063206506008695  0.44902666130342056  1.0000
  C   C183      1.0  0.6189794017748368  0.9576050423877743  0.5123105670272463  1.0000
  C   C184      1.0  0.6554924753695164  0.8822662134808797  0.5305528771716439  1.0000
  C   C185      1.0  0.5666318776427955  0.8705625270896025  0.5125532973519589  1.0000
  C   C186      1.0  0.5471792575790199  0.854801498355058  0.50815127344694  1.0000
  C   C187      1.0  0.6345642739238322  0.9072319944819666  0.5200663513207843  1.0000
  C   C188      1.0  0.5947454862907582  0.8596143885992311  0.5184610824001422  1.0000
  C   C189      1.0  0.698861884231397  0.9614921614038877  0.5539635370045791  1.0000
  C   C190      1.0  0.6675398866954629  0.9360991827415494  0.5217743589624555  1.0000
  C   C191      1.0  0.673033854122831  0.9579473999760116  0.5503679903219747  1.0000
  C   C192      1.0  0.6895809944424084  0.917762359972025  0.4973120933232065  1.0000
  C   C193      1.0  0.7209332880177663  0.9434991154080243  0.5285857888647547  1.0000
  C   C194      1.0  0.7154179378305533  0.9213929543305138  0.5003488292986921  1.0000
  H   H122      1.0  0.7650816319917608  0.969708603650207  0.5637293970557232  1.0000
  H   H123      1.0  0.833209369391911  0.9739762401596441  0.5604199742026044  1.0000
  H   H124      1.0  0.8073629073502648  0.902115296724981  0.4526057876135448  1.0000
  H   H125      1.0  0.642270621047465  0.6431150592086293  0.558389887352092  1.0000
  H   H126      1.0  0.9581033806872085  0.9684620260141104  0.546730624961723  1.0000
  C   C195      1.0  0.6538608684426435  0.7008292186793301  0.502279841297512  1.0000
  C   C196      1.0  0.680717035094072  0.6130871100363664  0.4935959384701516  1.0000
