# Supplementary material for: Fracture Behavior of a 2D Imine‐Based Polymer
Source: Adv Sci (Weinh). 2024 Sep 12;11(42):2407017. doi: 10.1002/advs.202407017 (PMC11558127; doi:10.1002/advs.202407017)
Supplement: Supplementary file 2 — Supporting Information [file ADVS-11-2407017-s004.zip › 110_strain_1.200_relaxed.cif]

data_image0
_chemical_formula_structural       C6NC3HC25HC5HC8HC8NH3NH33N7O5C60H38N8O4H3CNHC2H2CN2CNOCHCO2HC2H2C34H5OC2H2CHC2H17C2HCHCH3OHONONO4C7HC8HC12H5C2
_chemical_formula_sum              "C196 N24 H126 O20"
_cell_length_a       51.19023531425506
_cell_length_b       50.653777300993234
_cell_length_c       25.000223710000114
_cell_angle_alpha    90.0
_cell_angle_beta     90.0
_cell_angle_gamma    71.74574081553473

_space_group_name_H-M_alt    "P 1"
_space_group_IT_number       1

loop_
  _space_group_symop_operation_xyz
  'x, y, z'

loop_
  _atom_site_type_symbol
  _atom_site_label
  _atom_site_symmetry_multiplicity
  _atom_site_fract_x
  _atom_site_fract_y
  _atom_site_fract_z
  _atom_site_occupancy
  C   C1        1.0  0.044301605981049264  0.49350054323038917  0.5006802833707187  1.0000
  C   C2        1.0  0.07006864393116205  0.4980949248428487  0.5027708419509166  1.0000
  C   C3        1.0  0.14127391329745756  0.45471255095775154  0.5099234366506715  1.0000
  C   C4        1.0  0.11891368987207529  0.3438275915274638  0.5232646200321431  1.0000
  C   C5        1.0  0.9959222049509733  0.4052662050346847  0.5102229067337885  1.0000
  C   C6        1.0  0.13932002794366938  0.40559097163805025  0.5174526838154064  1.0000
  N   N1        1.0  0.7444082981304492  0.9489313139760784  0.5331698520234166  1.0000
  C   C7        1.0  0.04584429915781559  0.08661903646491846  0.49067693647081245  1.0000
  C   C8        1.0  0.018372400312364378  0.516070400533348  0.4952991792898566  1.0000
  C   C9        1.0  0.09547340147183687  0.4767778721344561  0.5082155774305088  1.0000
  H   H1        1.0  0.6989009210228562  0.9791599402320937  0.5781120791039821  1.0000
  C   C10       1.0  0.9983501327132354  0.5038664493435514  0.4948805283464425  1.0000
  C   C11       1.0  0.012285255929437081  0.4740468245208599  0.501039514285736  1.0000
  C   C12       1.0  0.09306500998117698  0.36635595015793854  0.5164539870189332  1.0000
  C   C13       1.0  0.9979277557803536  0.45439038395353737  0.5021051803338423  1.0000
  C   C14       1.0  0.010319960993187712  0.4253013293844101  0.5062268231971558  1.0000
  C   C15       1.0  0.10716233984393511  0.993973990366317  0.5091827232073511  1.0000
  C   C16       1.0  0.1268346863499852  0.4347293602639983  0.5145350490031657  1.0000
  C   C17       1.0  0.13897239203027195  0.3559976797575773  0.5235437100125128  1.0000
  C   C18       1.0  0.04173609996626109  0.38339470513095814  0.5145600045437312  1.0000
  C   C19       1.0  0.01519290047311547  0.37954922482909054  0.5148847654072828  1.0000
  C   C20       1.0  0.12509474808763302  0.38579874686400295  0.5167614151433287  1.0000
  C   C21       1.0  0.0672066676795946  0.36198137147002796  0.5177248156045368  1.0000
  C   C22       1.0  0.21154913985539833  0.40169420599000194  0.5582135935934124  1.0000
  C   C23       1.0  0.16962186649346656  0.3958660399714947  0.5217628043315714  1.0000
  C   C24       1.0  0.18314379392675956  0.4097924888809583  0.5550610292313048  1.0000
  C   C25       1.0  0.18604121902340992  0.37306318674545524  0.49221073781094016  1.0000
  C   C26       1.0  0.22812340756319002  0.37930547433697653  0.5276086192389964  1.0000
  C   C27       1.0  0.21445590153398608  0.3650900924712489  0.4948170160282373  1.0000
  C   C28       1.0  0.051288561816299205  0.02912170764904552  0.5026646673207552  1.0000
  C   C29       1.0  0.03428531553346131  0.045414454203162036  0.46300227732513305  1.0000
  C   C30       1.0  0.03195674121360017  0.07326290486869151  0.4566191589327637  1.0000
  C   C31       1.0  0.06194899393435698  0.07044164024370089  0.5319723504579739  1.0000
  C   C32       1.0  0.06477801686141259  0.042496408713324746  0.5373127389668363  1.0000
  C   C33       1.0  0.05895441328377939  0.20911409636754952  0.5110254554180955  1.0000
  C   C34       1.0  0.051351300077877776  0.1268809139792023  0.5203154824202826  1.0000
  H   H2        1.0  0.6885675552326157  0.8992944526099053  0.4738071810513735  1.0000
  C   C35       1.0  0.05347336012726051  0.15477797801540885  0.5158956899601722  1.0000
  C   C36       1.0  0.05634721865404696  0.19467397178544102  0.4642807010062853  1.0000
  C   C37       1.0  0.05322567291265993  0.16834722202301508  0.4662492520826405  1.0000
  C   C38       1.0  0.058906803136952846  0.195656635307162  0.5607034029002061  1.0000
  C   C39       1.0  0.05667531508878515  0.16897885509185018  0.5625632391228235  1.0000
  H   H3        1.0  0.9381350232463336  0.8985245970562732  0.4287414413034832  1.0000
  C   C40       1.0  0.3006694628290767  0.34449881085103945  0.4990230851176531  1.0000
  C   C41       1.0  0.27078594321855715  0.3532580164932525  0.5002387102583931  1.0000
  C   C42       1.0  0.3164267353150699  0.35670848581267073  0.5316837705007685  1.0000
  C   C43       1.0  0.35908903315525054  0.32627806751051114  0.49341027054244746  1.0000
  C   C44       1.0  0.34501384847549854  0.3476283513917212  0.5285812190402588  1.0000
  C   C45       1.0  0.34344489029535463  0.31409200299782225  0.46076699274316485  1.0000
  C   C46       1.0  0.314810824150934  0.3231844372660458  0.46380804060660885  1.0000
  C   C47       1.0  0.06124562132991863  0.2370199136571019  0.5069124048880798  1.0000
  H   H4        1.0  0.7340284267417235  0.9063689092348263  0.4796219089706377  1.0000
  C   C48       1.0  0.061187730316836296  0.27921083029703997  0.538747462142212  1.0000
  C   C49       1.0  0.06585095498690532  0.33339157915743783  0.5250396740681244  1.0000
  C   C50       1.0  0.04607982956250203  0.3017237522320403  0.5707582180578178  1.0000
  C   C51       1.0  0.04788964632005813  0.32816774689751105  0.5631146476541846  1.0000
  C   C52       1.0  0.08184092019725406  0.3107697451128209  0.49465603940793457  1.0000
  C   C53       1.0  0.07922671024736833  0.2844658520960384  0.5005261510505807  1.0000
  C   C54       1.0  0.38942879235537237  0.31706561394035204  0.4912143913540142  1.0000
  C   C55       1.0  0.9417210344122959  0.9146988854142512  0.4544963924270996  1.0000
  N   N2        1.0  0.5334895759574922  0.9536702392768767  0.5087204564437543  1.0000
  H   H5        1.0  0.16369675038906692  0.44985017582120146  0.5083993256113136  1.0000
  H   H6        1.0  0.7079648669028967  0.5948285932164151  0.5269967801894025  1.0000
  H   H7        1.0  0.10520796912911991  0.015977735987834717  0.5034456394656794  1.0000
  N   N3        1.0  0.6435552483383753  0.7381405157220781  0.5281613269063268  1.0000
  H   H8        1.0  0.011372080265236197  0.3594886639418179  0.5182730688255933  1.0000
  H   H9        1.0  0.12115051117236246  0.32169401051765845  0.5281872397353068  1.0000
  H   H10       1.0  0.16115283494949587  0.3459211752040188  0.5289238888056857  1.0000
  H   H11       1.0  0.9985480208521755  0.02769667509629708  0.4930892547760952  1.0000
  H   H12       1.0  0.08404592318528421  0.4401933119032581  0.5146725325162901  1.0000
  H   H13       1.0  0.17615243848337309  0.36188606489640823  0.4651389460844685  1.0000
  H   H14       1.0  0.17087010818585763  0.42724810147635817  0.5799099234254702  1.0000
  H   H15       1.0  0.22141008213340885  0.41309780188655243  0.584821232386529  1.0000
  H   H16       1.0  0.22687987088118886  0.34746957771145126  0.4703252786781533  1.0000
  H   H17       1.0  0.07777618711012166  0.030500216245706882  0.5697195029071848  1.0000
  H   H18       1.0  0.07302936689769754  0.08020851911491941  0.5595390825295325  1.0000
  H   H19       1.0  0.01901864795612151  0.08517563930930176  0.4240883988447838  1.0000
  H   H20       1.0  0.023564863498889088  0.03562896265327691  0.434804159672795  1.0000
  H   H21       1.0  0.0562465909777029  0.20470450980362273  0.42517756684152364  1.0000
  H   H22       1.0  0.05592631154491706  0.11713506195647355  0.5608938604861518  1.0000
  H   H23       1.0  0.05693764034477676  0.1588811129964217  0.6016446350662126  1.0000
  H   H24       1.0  0.5826858440635538  0.9428087827746597  0.520511523197282  1.0000
  H   H25       1.0  0.26079154032076135  0.34209778394625384  0.47208537134534073  1.0000
  H   H26       1.0  0.6003977156170007  0.7694680749050953  0.5792693639802704  1.0000
  H   H27       1.0  0.30292976561558504  0.31349486332982135  0.4380618923885295  1.0000
  H   H28       1.0  0.3569131335211052  0.35735373092802936  0.554234194915158  1.0000
  H   H29       1.0  0.2838055441369046  0.38126666788103947  0.563233331485819  1.0000
  H   H30       1.0  0.37627289809620834  0.2898439534142292  0.4295778358418283  1.0000
  H   H31       1.0  0.04805908437603877  0.13746121928811156  0.428753515196466  1.0000
  H   H32       1.0  0.06194652598027724  0.22730261832978715  0.5987945544602197  1.0000
  H   H33       1.0  0.06439212721745256  0.24400218364748305  0.4656252738166683  1.0000
  H   H34       1.0  0.09180784354687031  0.2672338342676549  0.47553675062809464  1.0000
  H   H35       1.0  0.09610592824358191  0.31410089012377146  0.4643094417858205  1.0000
  H   H36       1.0  0.05305585764759956  0.42003284912909356  0.507628829211971  1.0000
  H   H37       1.0  0.03554217120729524  0.34531986437468043  0.588537913195242  1.0000
  H   H38       1.0  0.6537050402711395  0.9719158977143597  0.5726047576273671  1.0000
  H   H39       1.0  0.031925276894502364  0.2983795020122899  0.601290171478116  1.0000
  H   H40       1.0  0.3994441083204993  0.3288722790075623  0.5194017813052286  1.0000
  N   N4        1.0  0.03973534924933505  0.46875202297671187  0.5041442398440911  1.0000
  N   N5        1.0  0.0997895668947148  0.44919738127355174  0.5128884613297107  1.0000
  N   N6        1.0  0.03736496445875507  0.4109486291290329  0.5091769156124455  1.0000
  N   N7        1.0  0.09768225839830387  0.39107794834376247  0.5127552852581453  1.0000
  N   N8        1.0  0.25591502091641233  0.3729313831227942  0.5312002067727221  1.0000
  N   N9        1.0  0.04467948740832908  0.11339101999561929  0.48098851659698133  1.0000
  N   N10       1.0  0.058516204749934575  0.25367902902857686  0.5475619719733344  1.0000
  O   O1        1.0  0.4038129730456024  0.2985520581991783  0.46272442924131535  1.0000
  O   O2        1.0  0.05015536025459774  0.1553045032267135  0.4175543080114715  1.0000
  O   O3        1.0  0.06146771852027508  0.20878983646599086  0.6096054521431514  1.0000
  O   O4        1.0  0.30362740745576666  0.378332584312977  0.5680434976232951  1.0000
  O   O5        1.0  0.35653223987871085  0.29259872014170146  0.4245962336737068  1.0000
  C   C56       1.0  0.03462480055283637  0.9876408025952866  0.5029700677465341  1.0000
  C   C57       1.0  0.05668042914127882  0.9986752229124141  0.5064277800520846  1.0000
  C   C58       1.0  0.13105557913498767  0.9722479375561052  0.5134986453431831  1.0000
  C   C59       1.0  0.13959136704195502  0.8501600032363855  0.5282805271346288  1.0000
  C   C60       1.0  0.014417888705877083  0.883103969812541  0.5155502940861278  1.0000
  C   C61       1.0  0.14274964272639132  0.9201685028092836  0.522563141668274  1.0000
  C   C62       1.0  0.47880429940648667  0.9181718573999638  0.49905764877975806  1.0000
  C   C63       1.0  0.0747537373905243  0.5816273050863728  0.48637668817974555  1.0000
  C   C64       1.0  0.006003635305318404  0.004939963367545763  0.49614556474531496  1.0000
  C   C65       1.0  0.08473253272670632  0.9827802381336035  0.511691568310466  1.0000
  C   C66       1.0  0.4308231931560626  0.9301314701910655  0.5263873116717492  1.0000
  C   C67       1.0  0.9909956647619321  0.9871976190538724  0.49408308628674663  1.0000
  C   C68       1.0  0.01057463233027254  0.9593561611537617  0.5007967527485317  1.0000
  C   C69       1.0  0.11094958272095477  0.8675577981627356  0.5225132419425778  1.0000
  C   C70       1.0  0.0029411938339469986  0.9349005221047266  0.5010968360549541  1.0000
  C   C71       1.0  0.021769658291052006  0.9079507550698387  0.5087472021862862  1.0000
  C   C72       1.0  0.12204535535209365  0.4804883175694758  0.5060619968157636  1.0000
  C   C73       1.0  0.12375307742584717  0.947292810033303  0.5186939547944119  1.0000
  C   C74       1.0  0.15476335656470477  0.8677751296988424  0.5278130557553016  1.0000
  C   C75       1.0  0.06060575156942637  0.8728851119601008  0.5215534919589039  1.0000
  C   C76       1.0  0.0382234872218747  0.8615996196315676  0.5231129169156007  1.0000
  C   C77       1.0  0.13517361105748701  0.895672665069667  0.5216281579959224  1.0000
  C   C78       1.0  0.08865937960595523  0.8569311367301954  0.5253656702646073  1.0000
  C   C79       1.0  0.20485557790548428  0.9388267345183472  0.5690679713434719  1.0000
  C   C80       1.0  0.1718470291278093  0.9188188015352158  0.5294778208773976  1.0000
  C   C81       1.0  0.17823757723399075  0.938017503777888  0.5635839078042337  1.0000
  C   C82       1.0  0.19385121363009378  0.8998591662416241  0.5021730620717636  1.0000
  C   C83       1.0  0.2268272682612603  0.9207006675284294  0.5399408261502794  1.0000
  C   C84       1.0  0.2205125273178506  0.9008953823260146  0.5068548294009673  1.0000
  C   C85       1.0  0.0712302483074675  0.5268172309171358  0.4977421585769386  1.0000
  C   C86       1.0  0.05582036518890555  0.5451636169655556  0.4588193042110739  1.0000
  C   C87       1.0  0.057833770606906226  0.5716477718970641  0.4527049694599219  1.0000
  C   C88       1.0  0.08989807724224855  0.5632714258452984  0.5259692679739846  1.0000
  C   C89       1.0  0.08838760353171482  0.5365652097161991  0.5309854818235462  1.0000
  C   C90       1.0  0.0958942208318822  0.7001658091176565  0.5143792577705616  1.0000
  C   C91       1.0  0.08567810386033493  0.618921894112612  0.517710580985564  1.0000
  C   C92       1.0  0.448214890008062  0.8953978093667678  0.4586037055379011  1.0000
  C   C93       1.0  0.08942500335257678  0.6462014433857394  0.5151244093834572  1.0000
  C   C94       1.0  0.09075468914481465  0.6876700022663546  0.466970185275816  1.0000
  C   C95       1.0  0.08718641156588863  0.6615205502561676  0.46698514389529916  1.0000
  C   C96       1.0  0.09814032070687184  0.6848430431266094  0.5625094980435391  1.0000
  C   C97       1.0  0.09534685220446201  0.6583765497626174  0.5622896772376931  1.0000
  C   C98       1.0  0.4738613168714304  0.8989801705381266  0.4629754794332716  1.0000
  C   C99       1.0  0.2995878683971345  0.9117502711073829  0.5162388564065438  1.0000
  C   C100      1.0  0.27202498659182284  0.9092809305694273  0.5148325318369843  1.0000
  C   C101      1.0  0.3071528176757532  0.930170090887538  0.5512874316049113  1.0000
  C   C102      1.0  0.3539102973189215  0.9163509459610193  0.5149809022511646  1.0000
  C   C103      1.0  0.33363650721860844  0.932219601399977  0.5503241088497336  1.0000
  C   C104      1.0  0.3463855242431763  0.8978933984812469  0.4800235015194011  1.0000
  C   C105      1.0  0.3198962552939295  0.8958228257844247  0.4809843016689868  1.0000
  C   C106      1.0  0.09740993262613463  0.7284208670274778  0.512598990734469  1.0000
  C   C107      1.0  0.4564502325502911  0.933810932863777  0.5303326263894321  1.0000
  C   C108      1.0  0.09691744603556886  0.7699999461820382  0.5477792730687547  1.0000
  C   C109      1.0  0.09361105507637266  0.8267294142111054  0.5344836921663559  1.0000
  C   C110      1.0  0.08179058979773732  0.7906003210794276  0.5836121111304745  1.0000
  C   C111      1.0  0.07959009715088362  0.8182900456153317  0.5760904319426626  1.0000
  C   C112      1.0  0.11028920959567902  0.8060301313692899  0.5010177148433868  1.0000
  C   C113      1.0  0.11148627026087249  0.7783910277441204  0.5067323294670788  1.0000
  C   C114      1.0  0.381178364210516  0.9194897402052421  0.5159092035883226  1.0000
  C   C115      1.0  0.42584730974258544  0.9106772505099735  0.49051134840012045  1.0000
  H   H41       1.0  0.46436470826483744  0.9748982777818095  0.5066260328294344  1.0000
  H   H42       1.0  0.15209789334021664  0.9733397714330632  0.5117464939309293  1.0000
  H   H43       1.0  0.4906273838729262  0.8868643553148441  0.43671361973200723  1.0000
  H   H44       1.0  0.12591094913150847  0.5004476620576109  0.5010182764100256  1.0000
  H   H45       1.0  0.5082724782005539  0.8631784771294475  0.49955581319549597  1.0000
  H   H46       1.0  0.04020328878813546  0.8396197320082882  0.5292842142565651  1.0000
  H   H47       1.0  0.14687359346116347  0.827465523303111  0.5327791627480886  1.0000
  H   H48       1.0  0.17715817792627306  0.8625837251328395  0.5318668218919953  1.0000
  H   H49       1.0  0.015959883910360576  0.538319851883116  0.49214239926905523  1.0000
  H   H50       1.0  0.08474382309909108  0.941080725615052  0.5192401594734715  1.0000
  H   H51       1.0  0.1897353523057482  0.8844977188584712  0.4749737219891317  1.0000
  H   H52       1.0  0.16166974910003373  0.9525710436930221  0.5870360470666374  1.0000
  H   H53       1.0  0.20893077640065968  0.9542798175460807  0.5960538717549858  1.0000
  H   H54       1.0  0.23720546995975808  0.886226833895353  0.48372183493276993  1.0000
  H   H55       1.0  0.10046499247965157  0.5228862959835691  0.5625041675388724  1.0000
  H   H56       1.0  0.10341195113697338  0.5703421964956098  0.5529511302831054  1.0000
  H   H57       1.0  0.04571357155783739  0.5853036944858102  0.4212310853573005  1.0000
  H   H58       1.0  0.042564203765949334  0.5380573824019693  0.4313694651539047  1.0000
  H   H59       1.0  0.08877711334291938  0.6992164479955262  0.42908745762170336  1.0000
  H   H60       1.0  0.0906918687594305  0.6079774812094342  0.5571251757264902  1.0000
  H   H61       1.0  0.09712177456440305  0.6469169358109229  0.6002366169175498  1.0000
  H   H62       1.0  0.4595149838522408  0.9488001291835698  0.5596959233592296  1.0000
  H   H63       1.0  0.268461845603796  0.8943659937861903  0.4847246507622362  1.0000
  H   H64       1.0  0.4452412673396646  0.8802153424762831  0.4295949000863592  1.0000
  H   H65       1.0  0.3146253562185327  0.8813787479678451  0.45325559325185133  1.0000
  H   H66       1.0  0.33888989578254813  0.9467308797778479  0.5779152037222338  1.0000
  H   H67       1.0  0.27099516131979123  0.942401411788069  0.5813472488569461  1.0000
  H   H68       1.0  0.3824860926972275  0.8861020292853998  0.4496968370718467  1.0000
  H   H69       1.0  0.07898876191997388  0.6326936580663759  0.4277212220395977  1.0000
  H   H70       1.0  0.10331041829280804  0.7148744196489137  0.6029183292034265  1.0000
  H   H71       1.0  0.09726761849804212  0.7374332137452976  0.47169795998704583  1.0000
  H   H72       1.0  0.12413134295098084  0.7627095614423502  0.47882969330025676  1.0000
  H   H73       1.0  0.12164925832430906  0.811899586294486  0.4680429384540761  1.0000
  H   H74       1.0  0.06070769554853393  0.914310963876394  0.5096844957722223  1.0000
  H   H75       1.0  0.0667896049181895  0.834018197654123  0.6037255466067775  1.0000
  H   H76       1.0  0.4138293015976442  0.9424517651955535  0.5521372069567917  1.0000
  H   H77       1.0  0.07035283647396408  0.7847564624668026  0.6164542070285104  1.0000
  H   H78       1.0  0.384210072953719  0.9347999154481661  0.5457845662868842  1.0000
  N   N11       1.0  0.03639290057657309  0.9605662172321143  0.5058519916989804  1.0000
  N   N12       1.0  0.09603561247967081  0.9549826985580239  0.5165448757096951  1.0000
  N   N13       1.0  0.04939473104205416  0.9004687528958086  0.5133261376465609  1.0000
  N   N14       1.0  0.10926073306892863  0.8945755283241044  0.5182918037845298  1.0000
  N   N15       1.0  0.252126158095088  0.9237817382329585  0.545564653273679  1.0000
  N   N16       1.0  0.07649207247412165  0.6075726691093857  0.47821265782083416  1.0000
  N   N17       1.0  0.09689181510978212  0.7433832356699479  0.5550599136076624  1.0000
  N   N18       1.0  0.40135328330265746  0.9057517208809948  0.4849397455985856  1.0000
  O   O6        1.0  0.08132417766528649  0.6506222150316785  0.41784331311125433  1.0000
  O   O7        1.0  0.103294517921266  0.6959873032918074  0.6119532022415014  1.0000
  O   O8        1.0  0.2880529966866089  0.9470259715218764  0.5880475719366169  1.0000
  O   O9        1.0  0.3656043010530293  0.8811778976208969  0.4432548888302951  1.0000
  H   H79       1.0  0.9079679203666875  0.9690538217594223  0.5349140896095373  1.0000
  H   H80       1.0  0.7390678192481916  0.6232462983275073  0.4305804395747606  1.0000
  H   H81       1.0  0.9933951445179465  0.8819095354309274  0.5153285995420854  1.0000
  C   C116      1.0  0.9515270134925916  0.9554299314638949  0.5183671751164076  1.0000
  N   N19       1.0  0.894233105469243  0.9296517974480052  0.47638515055313246  1.0000
  H   H82       1.0  0.6591522564381517  0.8367584702321673  0.5364849593388128  1.0000
  C   C117      1.0  0.967565619825122  0.4645761215244151  0.4988714632783659  1.0000
  C   C118      1.0  0.5154918143843578  0.08702716684846726  0.4989158724501338  1.0000
  H   H83       1.0  0.8766847057052858  0.9615989684574242  0.5320487120190731  1.0000
  H   H84       1.0  0.6404927540083085  0.7080799139152724  0.5628624431800627  1.0000
  C   C119      1.0  0.9235658868945262  0.4967802960034039  0.5265694292603975  1.0000
  N   N20       1.0  0.5903160348348248  0.9593993729494789  0.5141790519972542  1.0000
  N   N21       1.0  0.5560170227139631  0.8937251929938145  0.5087558140085578  1.0000
  C   C120      1.0  0.8397116491264919  0.9218582391749032  0.47259308931793587  1.0000
  N   N22       1.0  0.6129397234504886  0.8994654870275466  0.5141034314783299  1.0000
  O   O10       1.0  0.7362845790331296  0.5934866461858171  0.46837917959469483  1.0000
  C   C121      1.0  0.5929773581716952  0.0020067586890543244  0.5016097208152179  1.0000
  H   H85       1.0  0.5597892599307162  0.8278310341800476  0.5055124908007179  1.0000
  C   C122      1.0  0.8133732598763044  0.9194415718280885  0.47409235517123055  1.0000
  O   O11       1.0  0.8595758077791851  0.9033078230940356  0.4394101650538942  1.0000
  O   O12       1.0  0.6464289393461747  0.687848403582675  0.5689825404765192  1.0000
  H   H86       1.0  0.6809993095693713  0.8786982646123506  0.5377552004298448  1.0000
  C   C123      1.0  0.8253882544765597  0.9598247085460104  0.535551186426096  1.0000
  C   C124      1.0  0.9193074489257459  0.9332961306879005  0.48176341969447645  1.0000
  H   H87       1.0  0.7629552279865504  0.9162837980224585  0.47966764864639017  1.0000
  H   H88       1.0  0.9851070394813077  0.9009675835152234  0.43844668237902035  1.0000
  C   C125      1.0  0.6106001954329722  0.7810341071583576  0.5537816492676578  1.0000
  C   C126      1.0  0.646681927430772  0.7821577647275856  0.49287301445716747  1.0000
  C   C127      1.0  0.5999572933009857  0.8097262817023179  0.5511090720071083  1.0000
  C   C128      1.0  0.5343201313179554  0.027884495497512485  0.5063565402204776  1.0000
  C   C129      1.0  0.5122597107172916  0.04174277286227434  0.47286182376889513  1.0000
  C   C130      1.0  0.5030691559799159  0.07049137969363649  0.46926935069525844  1.0000
  C   C131      1.0  0.537258642502014  0.07300602538753163  0.5334398037318882  1.0000
  C   C132      1.0  0.5463709985237355  0.04434080232894246  0.5369090806788832  1.0000
  C   C133      1.0  0.5020633216916406  0.21785721225972646  0.511304385341356  1.0000
  C   C134      1.0  0.5197863550383268  0.12927356847981902  0.5175636312638712  1.0000
  C   C135      1.0  0.9247471849061509  0.4607784489588839  0.4628679507045355  1.0000
  C   C136      1.0  0.5130994425975252  0.15930055992130837  0.5148346629959899  1.0000
  C   C137      1.0  0.48555725024960034  0.2050772509476145  0.48310843667364783  1.0000
  C   C138      1.0  0.49078560420845396  0.17640523985674983  0.48452677346349615  1.0000
  C   C139      1.0  0.5243465078924118  0.2008526478196554  0.5415349299400668  1.0000
  C   C140      1.0  0.5295763669212448  0.1721566178049953  0.5430222816024635  1.0000
  C   C141      1.0  0.9531908304568374  0.4514141016086666  0.46589027330632876  1.0000
  C   C142      1.0  0.7790063778347985  0.540267777820098  0.5336094372667151  1.0000
  C   C143      1.0  0.7488019381430677  0.5491052553810554  0.5390773409401148  1.0000
  C   C144      1.0  0.7956857493657549  0.5494757127172722  0.5694207668663711  1.0000
  C   C145      1.0  0.8372766503419665  0.5207789053790949  0.5245274844250511  1.0000
  C   C146      1.0  0.8242310334504708  0.539917485283971  0.5644709419401125  1.0000
  C   C147      1.0  0.820470235573616  0.5117946951330069  0.48836017169429746  1.0000
  C   C148      1.0  0.7919436286661335  0.5215765589965261  0.49304633368552936  1.0000
  C   C149      1.0  0.4960310464663469  0.2483269727207021  0.5089397878934085  1.0000
  C   C150      1.0  0.9519968203370469  0.48760721979624994  0.5289161679280553  1.0000
  C   C151      1.0  0.6813128657573901  0.6486515258261042  0.5308828239901847  1.0000
  C   C152      1.0  0.8464054001864517  0.9422894795656405  0.5036814118282404  1.0000
  C   C153      1.0  0.9681743193962565  0.9159411247449492  0.46035369485157235  1.0000
  C   C154      1.0  0.7990215439985415  0.9574477508261552  0.5369304057355329  1.0000
  C   C155      1.0  0.6982270147153673  0.683011459122995  0.46132997212119353  1.0000
  C   C156      1.0  0.6681575557503061  0.6772112135709757  0.5320457468331282  1.0000
  C   C157      1.0  0.8671456333084551  0.5105721773028524  0.5227629293698226  1.0000
  C   C158      1.0  0.9090197439917647  0.483603603137312  0.49350575343852066  1.0000
  H   H89       1.0  0.9761106562143795  0.5140077013033787  0.4906545309302531  1.0000
  H   H90       1.0  0.6384096835684802  0.9890956896018555  0.4990615385244138  1.0000
  H   H91       1.0  0.9647756487499047  0.433677546723946  0.440935235059583  1.0000
  H   H92       1.0  0.586864657939839  0.02444116966736056  0.4940157245642122  1.0000
  H   H93       1.0  0.9734999042512494  0.4100210200633221  0.5098087290958186  1.0000
  O   O13       1.0  0.7331035633873548  0.6433580924348866  0.4236235804790461  1.0000
  C   C159      1.0  0.6639003040297995  0.7250542190788205  0.49704688845534417  1.0000
  C   C160      1.0  0.6341498031004844  0.7663265535316975  0.5243125620123879  1.0000
  H   H94       1.0  0.48601208721506556  0.016910105405059286  0.511066221859269  1.0000
  H   H95       1.0  0.6651558341788852  0.771226522402373  0.4692965352581947  1.0000
  C   C161      1.0  0.6123939044863153  0.8253705913757918  0.5195044319256363  1.0000
  H   H96       1.0  0.9686637984934542  0.992331300410919  0.4889589242208905  1.0000
  C   C162      1.0  0.873781461306236  0.9452367445059243  0.5045938746697529  1.0000
  C   C163      1.0  0.6361781617579334  0.8108385713935522  0.49079754126122965  1.0000
  H   H97       1.0  0.5632027745438586  0.03418038378991412  0.564785451562457  1.0000
  H   H98       1.0  0.5472001406490404  0.08533443214893627  0.5578556334600999  1.0000
  H   H99       1.0  0.48607194926971486  0.08061088455922116  0.4417486913351116  1.0000
  H   H100      1.0  0.5026263627374375  0.029540045655938044  0.4476342780064066  1.0000
  H   H101      1.0  0.4681411493040018  0.21806914364984967  0.45935606297308806  1.0000
  H   H102      1.0  0.5381086515966982  0.11837733598443552  0.5428194453326581  1.0000
  H   H103      1.0  0.5470238713594427  0.15917435182126402  0.5666885872848202  1.0000
  H   H104      1.0  0.9625828553197538  0.49808739188543494  0.5560050994053526  1.0000
  H   H105      1.0  0.7377839358034057  0.5406930886633923  0.506722073476638  1.0000
  H   H106      1.0  0.914187634451447  0.45004019726471717  0.436291327447589  1.0000
  H   H107      1.0  0.779214198105142  0.5142444488856167  0.4648051473425008  1.0000
  H   H108      1.0  0.836958342524579  0.5471080775043631  0.5929372461042316  1.0000
  H   H109      1.0  0.7638284420868563  0.571360182690771  0.6071706724662815  1.0000
  H   H110      1.0  0.8521348297569002  0.4883202548246109  0.452076669409507  1.0000
  H   H111      1.0  0.4810113114214131  0.14470425870914064  0.4617725732001021  1.0000
  H   H112      1.0  0.5340692926277603  0.23267062037020772  0.5634609313465979  1.0000
  H   H113      1.0  0.47748862590234026  0.2595917639182277  0.48306409671421047  1.0000
  C   C164      1.0  0.7113733128475737  0.6544003453529674  0.460200315458827  1.0000
  C   C165      1.0  0.703069753813619  0.6366973653311231  0.49537373302902543  1.0000
  H   H114      1.0  0.5634969272252734  0.9106367227151044  0.5114052491342509  1.0000
  C   C166      1.0  0.7652582728730319  0.9334354018056826  0.5057559764355669  1.0000
  H   H115      1.0  0.9118378262092668  0.5146495134814505  0.5512552233057401  1.0000
  C   C167      1.0  0.7923720593173029  0.9369574980111579  0.505999350687778  1.0000
  H   H116      1.0  0.8779780578743586  0.5197278514384245  0.5530773873836674  1.0000
  H   H117      1.0  0.6462096891189948  0.8224515668004625  0.46501265881627263  1.0000
  H   H118      1.0  0.6728119150744408  0.7368412869113938  0.46812431629621715  1.0000
  O   O14       1.0  0.7790574582619324  0.9759259803803305  0.5700659010599171  1.0000
  H   H119      1.0  0.5817335842207818  0.8205139066796802  0.5752712922891045  1.0000
  O   O15       1.0  0.7354841742339518  0.563517752153964  0.5752565598988887  1.0000
  N   N23       1.0  0.506201008148448  0.11510737146848814  0.4926918556279193  1.0000
  O   O16       1.0  0.5090237751210654  0.2615419984873156  0.5318000399596892  1.0000
  N   N24       1.0  0.8811348014425207  0.49153990807710185  0.48960915513426106  1.0000
  O   O17       1.0  0.4733994646572094  0.1648201728241505  0.4550713085965428  1.0000
  O   O18       1.0  0.5416425147151868  0.21259981490738064  0.5705851070007304  1.0000
  O   O19       1.0  0.7836831723164457  0.5683360088697311  0.6109235013254292  1.0000
  O   O20       1.0  0.8321533263449563  0.4926149372035594  0.4470003783979406  1.0000
  C   C168      1.0  0.5269697372399417  0.9815941005960162  0.509276934026668  1.0000
  C   C169      1.0  0.5454408113180649  0.9972405566236459  0.5086603427718682  1.0000
  C   C170      1.0  0.619268455841016  0.983995365065156  0.5042329428402003  1.0000
  C   C171      1.0  0.6485517882666085  0.858917247632466  0.5293047201089682  1.0000
  C   C172      1.0  0.5273311637635701  0.8686213311501831  0.5026718922622232  1.0000
  C   C173      1.0  0.639822544268341  0.9320215405761734  0.5181115243691505  1.0000
  C   C174      1.0  0.973962603902693  0.9360178127905059  0.4930506753534101  1.0000
  H   H120      1.0  0.7049632134766604  0.6965788346291311  0.4338362494544178  1.0000
  C   C175      1.0  0.4971020415234963  0.9945429733009324  0.5096151306373009  1.0000
  C   C176      1.0  0.5744942331490952  0.9861308443512657  0.5088933253283733  1.0000
  C   C177      1.0  0.9250188979091963  0.9540126631930042  0.5132419668512217  1.0000
  C   C178      1.0  0.48620888568508  0.973434593986875  0.5075981162785614  1.0000
  C   C179      1.0  0.5095369551981407  0.9478526414445049  0.507425687065143  1.0000
  C   C180      1.0  0.6191680552878244  0.8716774897234282  0.5187723974687415  1.0000
  C   C181      1.0  0.5065835013301648  0.9211173453247778  0.5038591821537107  1.0000
  C   C182      1.0  0.5290705712274213  0.8962745841778804  0.504128342611907  1.0000
  H   H121      1.0  0.8763505718991618  0.9086087245445177  0.444984386053681  1.0000
  C   C183      1.0  0.6173722785317295  0.9567461093603014  0.5130042788478977  1.0000
  C   C184      1.0  0.659537777081144  0.8799830684240149  0.5299723943191011  1.0000
  C   C185      1.0  0.571877046720827  0.866868454113966  0.5107687280813138  1.0000
  C   C186      1.0  0.5535804235553389  0.8506054165183655  0.5061172200577687  1.0000
  C   C187      1.0  0.6367260377058371  0.9053153009260549  0.5199120697219086  1.0000
  C   C188      1.0  0.6007825834099917  0.8559637929582451  0.5160946432349625  1.0000
  C   C189      1.0  0.6967985146254528  0.9614703957337964  0.5548247000813746  1.0000
  C   C190      1.0  0.6674328967893186  0.9352300925344594  0.5223144452481975  1.0000
  C   C191      1.0  0.6712971198803792  0.9575238682889121  0.5512926902588404  1.0000
  C   C192      1.0  0.6907556633081319  0.9168491423339042  0.4974478253004786  1.0000
  C   C193      1.0  0.7201134215373048  0.9434820278271486  0.5289502730494735  1.0000
  C   C194      1.0  0.716250220393379  0.9208999149628861  0.5003995568439955  1.0000
  H   H122      1.0  0.7623835275785045  0.9704907104155361  0.5645719756644979  1.0000
  H   H123      1.0  0.8299698269559452  0.9758588549455075  0.560154139585314  1.0000
  H   H124      1.0  0.8088071401328903  0.9033488673424078  0.4496375235928163  1.0000
  H   H125      1.0  0.6746752799623619  0.6350682205975172  0.5585283288600456  1.0000
  H   H126      1.0  0.9551624431458735  0.9714765730892657  0.5444408247877893  1.0000
  C   C195      1.0  0.6765514205680311  0.6950617691308665  0.49704285876960164  1.0000
  C   C196      1.0  0.7167910439476993  0.6064087166812151  0.49634570512668386  1.0000
