# Supplementary material for: Fracture Behavior of a 2D Imine‐Based Polymer
Source: Adv Sci (Weinh). 2024 Sep 12;11(42):2407017. doi: 10.1002/advs.202407017 (PMC11558127; doi:10.1002/advs.202407017)
Supplement: Supplementary file 2 — Supporting Information [file ADVS-11-2407017-s004.zip › 110_strain_1.225_relaxed.cif]

data_image0
_chemical_formula_structural       C6NC3HC25HC5HC8HC8NH3NH33N7O5C60H38N8O4H3CNHC2H2CN2CNOCHCO2HC2H2C34H5OC2H2CHC2H17C2HCHCH3OHONONO4C7HC8HC12H5C2
_chemical_formula_sum              "C196 N24 H126 O20"
_cell_length_a       51.42101173069247
_cell_length_b       50.86438083524669
_cell_length_c       25.000223710000114
_cell_angle_alpha    90.0
_cell_angle_beta     90.0
_cell_angle_gamma    69.10001473103324

_space_group_name_H-M_alt    "P 1"
_space_group_IT_number       1

loop_
  _space_group_symop_operation_xyz
  'x, y, z'

loop_
  _atom_site_type_symbol
  _atom_site_label
  _atom_site_symmetry_multiplicity
  _atom_site_fract_x
  _atom_site_fract_y
  _atom_site_fract_z
  _atom_site_occupancy
  C   C1        1.0  0.04567363064813201  0.49572064507020674  0.5028883884357631  1.0000
  C   C2        1.0  0.07180633544726477  0.49894131085308097  0.5052942712991014  1.0000
  C   C3        1.0  0.14348031783992748  0.4509548533190202  0.5112400239941013  1.0000
  C   C4        1.0  0.119889736477673  0.3420040892219166  0.5236705425407203  1.0000
  C   C5        1.0  0.9960429516924386  0.4103787766085993  0.5042777164304437  1.0000
  C   C6        1.0  0.140541070839861  0.40253117934237087  0.5181607805606144  1.0000
  N   N1        1.0  0.7448499387615147  0.9548660501796062  0.5276740499373235  1.0000
  C   C7        1.0  0.04518443000766357  0.08895717653178818  0.49145212389473764  1.0000
  C   C8        1.0  0.01935197017042196  0.5194853229376665  0.4986685755274807  1.0000
  C   C9        1.0  0.09732207885179629  0.47610444406740277  0.510108394745913  1.0000
  H   H1        1.0  0.6972428157689331  0.9865945969077836  0.5682053021156718  1.0000
  C   C10       1.0  0.9991805724364312  0.5082195159679973  0.49677050184239413  1.0000
  C   C11       1.0  0.013414117464480395  0.4777487918179847  0.5008153813647489  1.0000
  C   C12       1.0  0.09377362146033205  0.3656245612687203  0.515883068434843  1.0000
  C   C13       1.0  0.99899317540128  0.4588190642000656  0.4991912590717864  1.0000
  C   C14       1.0  0.011190164411471401  0.42917089519285856  0.5024595489518491  1.0000
  C   C15       1.0  0.1078187377128528  0.9935205483593014  0.510522247047747  1.0000
  C   C16       1.0  0.1283357923503001  0.43222641476714807  0.5154915862385866  1.0000
  C   C17       1.0  0.14010799316246586  0.353230101569476  0.5247129521255931  1.0000
  C   C18       1.0  0.042093271631722544  0.38546809281405925  0.5113918084015089  1.0000
  C   C19       1.0  0.01500329914356644  0.38356652724653906  0.509382207878711  1.0000
  C   C20       1.0  0.1260578974936103  0.3835799228081939  0.5173838610793436  1.0000
  C   C21       1.0  0.06758884389577192  0.3625709439550664  0.5156751326295277  1.0000
  C   C22       1.0  0.21422773132526243  0.3930362872549076  0.5589069977393216  1.0000
  C   C23       1.0  0.17121475122030197  0.39084859502716957  0.5222362255700158  1.0000
  C   C24       1.0  0.1854608176498545  0.4033902448666113  0.5556557787669288  1.0000
  C   C25       1.0  0.187277828551091  0.3671723123587671  0.4924179478653423  1.0000
  C   C26       1.0  0.23044810877141908  0.369586490471334  0.5284392861138115  1.0000
  C   C27       1.0  0.21603287321727074  0.35689759625965706  0.4952495420208895  1.0000
  C   C28       1.0  0.05105560163869612  0.031243751629329772  0.5037273514504933  1.0000
  C   C29       1.0  0.03365180294614387  0.048286223037547524  0.4642446550364029  1.0000
  C   C30       1.0  0.031134999408096418  0.07617649741025281  0.45771667417895967  1.0000
  C   C31       1.0  0.06163695670041195  0.07209834150960501  0.5326546817158856  1.0000
  C   C32       1.0  0.06467963092690003  0.04406914496331557  0.5380956626606982  1.0000
  C   C33       1.0  0.057558628411464134  0.21098898091648546  0.508953889688374  1.0000
  C   C34       1.0  0.05037691812867089  0.1291751078586011  0.520390594204874  1.0000
  H   H2        1.0  0.6929911463306894  0.9025797495298783  0.47181616472840837  1.0000
  C   C35       1.0  0.05228831601942226  0.15696289133361666  0.515272259449006  1.0000
  C   C36       1.0  0.055272646306372124  0.19624552484192118  0.4626278169899241  1.0000
  C   C37       1.0  0.05224012655644349  0.1701267729014364  0.4652958992264442  1.0000
  C   C38       1.0  0.05721017210265766  0.19799492964622284  0.5589605147698937  1.0000
  C   C39       1.0  0.055107711970054755  0.1714726040850938  0.5615437748134546  1.0000
  H   H3        1.0  0.9401158005989365  0.9038506951415255  0.42501225979138524  1.0000
  C   C40       1.0  0.3032704813203461  0.32767356056689956  0.5021913170049099  1.0000
  C   C41       1.0  0.2730383711475937  0.3394661700861331  0.5028002869493047  1.0000
  C   C42       1.0  0.3200748634353801  0.33838523018656674  0.534023300376753  1.0000
  C   C43       1.0  0.36231303077539356  0.30322576055649897  0.49803958414310673  1.0000
  C   C44       1.0  0.34896040547429047  0.3262656579506181  0.5316458039937647  1.0000
  C   C45       1.0  0.34561273112647956  0.29253074661080314  0.4662368909391677  1.0000
  C   C46       1.0  0.3166744948563014  0.3046912290803103  0.4685584854643992  1.0000
  C   C47       1.0  0.059999834625329956  0.2386257585435483  0.5040997489539575  1.0000
  H   H4        1.0  0.737623279918068  0.9102844041127538  0.47777503538144817  1.0000
  C   C48       1.0  0.05996759875375528  0.28090213480619386  0.5352494396119958  1.0000
  C   C49       1.0  0.06573437484435604  0.3343241712630238  0.5224121332544821  1.0000
  C   C50       1.0  0.0441491936103231  0.30443596464890427  0.5659308931047005  1.0000
  C   C51       1.0  0.04650133575355378  0.3304842849041426  0.5586706100135813  1.0000
  C   C52       1.0  0.0823581925340398  0.3106609803220349  0.4933411283320587  1.0000
  C   C53       1.0  0.07921392994821255  0.2847814571124826  0.4987226357155791  1.0000
  C   C54       1.0  0.39293513716297235  0.290803798689854  0.496502237672248  1.0000
  C   C55       1.0  0.9431540559179246  0.9198362458179675  0.45146951217911196  1.0000
  N   N2        1.0  0.5314821338553245  0.9515705657707579  0.5060059581383268  1.0000
  H   H5        1.0  0.16621479315270513  0.4445319535025334  0.5095856514325634  1.0000
  H   H6        1.0  0.7177935295062597  0.5973744189217208  0.5571794332484504  1.0000
  H   H7        1.0  0.10581665823342394  0.01555929618741466  0.5051357506274676  1.0000
  N   N3        1.0  0.6525612139232053  0.7431372654690442  0.5409434857718237  1.0000
  H   H8        1.0  0.010611996738782273  0.3640213405256401  0.5115259853406418  1.0000
  H   H9        1.0  0.12217896594742755  0.31984999597479324  0.5286684257743087  1.0000
  H   H10       1.0  0.16249617062238775  0.34216205297603824  0.5310525560659425  1.0000
  H   H11       1.0  0.9976367337372497  0.03155171882228456  0.4938066972591415  1.0000
  H   H12       1.0  0.08479209380011157  0.44086998257071464  0.515778143476695  1.0000
  H   H13       1.0  0.1768248655907693  0.3571072203918218  0.465081224404407  1.0000
  H   H14       1.0  0.17348229232493717  0.42152370023635793  0.5806243216351231  1.0000
  H   H15       1.0  0.22465023421487282  0.40335603442824813  0.5857458126378627  1.0000
  H   H16       1.0  0.22816446974765864  0.33854852427955534  0.4707249494365797  1.0000
  H   H17       1.0  0.07798068549623469  0.031568478696645294  0.5704272085546367  1.0000
  H   H18       1.0  0.07287654528572826  0.0813348630489323  0.5600350989104386  1.0000
  H   H19       1.0  0.01789244259508801  0.08859846300298303  0.42526942393038536  1.0000
  H   H20       1.0  0.022765375127912227  0.039011996783196494  0.4362433012390218  1.0000
  H   H21       1.0  0.055380372382464446  0.20586634576942758  0.4232139869877531  1.0000
  H   H22       1.0  0.054928778626922206  0.11956853981462785  0.5612463030896856  1.0000
  H   H23       1.0  0.05518271765902508  0.16176951085862779  0.6009382770714937  1.0000
  H   H24       1.0  0.5874444080623644  0.9421734251567464  0.5157094269483271  1.0000
  H   H25       1.0  0.2623016321218071  0.32912042493070187  0.4754071768241568  1.0000
  H   H26       1.0  0.6094947388424576  0.7773104759808276  0.5919103151209458  1.0000
  H   H27       1.0  0.3039556641737614  0.2961337840868177  0.4435263361023347  1.0000
  H   H28       1.0  0.3616890988032856  0.3348490905486222  0.5566266629736174  1.0000
  H   H29       1.0  0.2878000680848616  0.36647247154472856  0.56376297618377  1.0000
  H   H30       1.0  0.3780346532148776  0.2646118088476434  0.43683561007350047  1.0000
  H   H31       1.0  0.04741423561000843  0.13921783216699132  0.42854673283574324  1.0000
  H   H32       1.0  0.05987668677655614  0.22977249353330642  0.5962157543863897  1.0000
  H   H33       1.0  0.06363099139082584  0.24492899202596946  0.4626884147069069  1.0000
  H   H34       1.0  0.09239925051196651  0.2667599409665322  0.47478278438319516  1.0000
  H   H35       1.0  0.0976271480410243  0.3128209006785032  0.4643724824297618  1.0000
  H   H36       1.0  0.05463900236920954  0.42074014768015955  0.5070990995304747  1.0000
  H   H37       1.0  0.03356166335122794  0.3484143896976763  0.5830978205442812  1.0000
  H   H38       1.0  0.6528392820267819  0.9788301035880587  0.5622833166241735  1.0000
  H   H39       1.0  0.02901541563455876  0.30224381308332116  0.5951445591941285  1.0000
  H   H40       1.0  0.40394575705879976  0.3015909221355426  0.5237094187652177  1.0000
  N   N4        1.0  0.04116789638678099  0.4711991972437721  0.5044747224597061  1.0000
  N   N5        1.0  0.10111019768623149  0.44852210704896023  0.5141948339419474  1.0000
  N   N6        1.0  0.03835330148431571  0.41301597830833015  0.5069239842258524  1.0000
  N   N7        1.0  0.09837713485052292  0.39006759484932935  0.5124709939155744  1.0000
  N   N8        1.0  0.25863956356085965  0.3607204650728239  0.5324883707328836  1.0000
  N   N9        1.0  0.043867262715445304  0.11569061421214183  0.4813958625785561  1.0000
  N   N10       1.0  0.05692643168071565  0.2557668765067208  0.5441663096480303  1.0000
  O   O1        1.0  0.4067126095880922  0.27058454369207896  0.4692753309072372  1.0000
  O   O2        1.0  0.04950211755290724  0.15682895593436635  0.4169043477995738  1.0000
  O   O3        1.0  0.05937945515156561  0.2114406456926962  0.6075400317623157  1.0000
  O   O4        1.0  0.30799456127764946  0.3615330177375693  0.5687757640751966  1.0000
  O   O5        1.0  0.35789781097013595  0.269464083242625  0.43168575206014054  1.0000
  C   C56       1.0  0.034690961342892165  0.9902955988976687  0.5035577757331668  1.0000
  C   C57       1.0  0.05673526583968261  0.000590272678279602  0.5073830387934881  1.0000
  C   C58       1.0  0.1320055311609054  0.9706951939910771  0.5146470109756845  1.0000
  C   C59       1.0  0.14226020937495434  0.8480932646466517  0.5270679546700673  1.0000
  C   C60       1.0  0.015678135174559505  0.8861917580933671  0.5142200531068203  1.0000
  C   C61       1.0  0.14406649042263295  0.9182377069961298  0.5229419268593387  1.0000
  C   C62       1.0  0.4785324882652023  0.9161848698429996  0.4954093512558582  1.0000
  C   C63       1.0  0.07672027877697458  0.5819808470274852  0.4893819816249902  1.0000
  C   C64       1.0  0.005583361962882637  0.008502437173668165  0.49662336496439335  1.0000
  C   C65       1.0  0.08515237815781332  0.9834404435978855  0.5126685608901773  1.0000
  C   C66       1.0  0.4298782339815729  0.9285376646138027  0.5211228159670129  1.0000
  C   C67       1.0  0.9908534000638206  0.9911502814846809  0.49411589830693003  1.0000
  C   C68       1.0  0.011082173930586  0.9626268917144288  0.5006356570241424  1.0000
  C   C69       1.0  0.11310829882099976  0.8663972757776011  0.5215593417781205  1.0000
  C   C70       1.0  0.003846188591749322  0.9383534950421482  0.5003499643499003  1.0000
  C   C71       1.0  0.023073494723088978  0.9106332676348302  0.5078844569268743  1.0000
  C   C72       1.0  0.12447315373289795  0.47784203380729096  0.5079924701895443  1.0000
  C   C73       1.0  0.12466586047974719  0.946144257260727  0.519369326451527  1.0000
  C   C74       1.0  0.1571456086770823  0.8653364692098148  0.5270941813081067  1.0000
  C   C75       1.0  0.06239194617116572  0.8737531386460469  0.520406806743763  1.0000
  C   C76       1.0  0.03977339321694268  0.8635826292846358  0.5216128292477243  1.0000
  C   C77       1.0  0.13687909632112347  0.8939278145476868  0.52143843061083  1.0000
  C   C78       1.0  0.0908082673340181  0.8565119810639708  0.5240511493184828  1.0000
  C   C79       1.0  0.2060418649606524  0.9349302874469139  0.5706014953048286  1.0000
  C   C80       1.0  0.17339604286852073  0.9159096756278874  0.530158804533374  1.0000
  C   C81       1.0  0.17938325164981178  0.9346525568234293  0.5651692812860831  1.0000
  C   C82       1.0  0.19590243251591458  0.8967162288207772  0.5020864594922705  1.0000
  C   C83       1.0  0.22846498884632188  0.9166935433984634  0.540539559276884  1.0000
  C   C84       1.0  0.22260874714812406  0.8972239404401833  0.5067337589647679  1.0000
  C   C85       1.0  0.07315710017243317  0.5274433104737477  0.5006416850807686  1.0000
  C   C86       1.0  0.057052601043150734  0.5468193446812393  0.4626759914022538  1.0000
  C   C87       1.0  0.05908262349413271  0.5730976891925762  0.45660399323392165  1.0000
  C   C88       1.0  0.09257844889521424  0.5626217654657858  0.5280265862230786  1.0000
  C   C89       1.0  0.0910566985228815  0.5360698722985817  0.5329349973089686  1.0000
  C   C90       1.0  0.09760246886651971  0.699648121814146  0.5136844398031088  1.0000
  C   C91       1.0  0.08804677096995177  0.6187512516980906  0.5197124648809736  1.0000
  C   C92       1.0  0.45034896580560463  0.8907208518255099  0.4589872548799627  1.0000
  C   C93       1.0  0.09154978406676616  0.6458943059784832  0.5162505537178581  1.0000
  C   C94       1.0  0.09195653144982767  0.6872155325434722  0.46695917670235243  1.0000
  C   C95       1.0  0.08858827379723315  0.6612272771807771  0.46788281446204105  1.0000
  C   C96       1.0  0.10053117422244565  0.6843353263092734  0.562055081167555  1.0000
  C   C97       1.0  0.09794038485163317  0.6579976112058221  0.562716918486176  1.0000
  C   C98       1.0  0.47539330386346124  0.8950352879394761  0.4625761798689514  1.0000
  C   C99       1.0  0.30134146328989503  0.9073803077507785  0.5159350537424673  1.0000
  C   C100      1.0  0.274034613842547  0.9048227815790443  0.5149368305869382  1.0000
  C   C101      1.0  0.3078734731576168  0.9264242493371031  0.5501591703100646  1.0000
  C   C102      1.0  0.35506481621439423  0.912367839074097  0.5136642493530489  1.0000
  C   C103      1.0  0.33405444479637353  0.9286816227955901  0.5486547367784391  1.0000
  C   C104      1.0  0.34860054663252216  0.8932445447371216  0.47961810566911156  1.0000
  C   C105      1.0  0.3223866867309082  0.8910189995944833  0.48100930038331985  1.0000
  C   C106      1.0  0.09901744240053113  0.7277861297022359  0.5109932162153316  1.0000
  C   C107      1.0  0.45487957185117794  0.9329678885751982  0.5241906346925611  1.0000
  C   C108      1.0  0.09893680952493454  0.7693768846565121  0.5454541260756899  1.0000
  C   C109      1.0  0.09587326610020552  0.8261057683271901  0.5327400498556559  1.0000
  C   C110      1.0  0.08377658042176067  0.7906350628263809  0.5814765175320152  1.0000
  C   C111      1.0  0.08168122745672468  0.8183044977163577  0.5742473448256251  1.0000
  C   C112      1.0  0.11256501552438425  0.8046785471939191  0.49901259711471985  1.0000
  C   C113      1.0  0.11363558096598092  0.7771031310791899  0.5044307526211466  1.0000
  C   C114      1.0  0.3819268023090361  0.9158316099018385  0.5139836433705729  1.0000
  C   C115      1.0  0.42675365049242825  0.9071364036723091  0.4885421929137972  1.0000
  H   H41       1.0  0.46205762939663014  0.9763360531562572  0.5095196458102348  1.0000
  H   H42       1.0  0.15329007238396256  0.970776544634249  0.5130663945411981  1.0000
  H   H43       1.0  0.493150359141941  0.8818730194473403  0.43830590203416686  1.0000
  H   H44       1.0  0.12886481403928943  0.49729231796429607  0.5033980952730441  1.0000
  H   H45       1.0  0.5160606601413292  0.8592192348139348  0.4917548447475145  1.0000
  H   H46       1.0  0.041799504904188274  0.8415665399453709  0.5274435248116442  1.0000
  H   H47       1.0  0.15005631847739997  0.8250942663853795  0.5310518114115163  1.0000
  H   H48       1.0  0.17977064446705812  0.8594644409138676  0.531109840610412  1.0000
  H   H49       1.0  0.016786017674733707  0.5418404901703457  0.4973859942040832  1.0000
  H   H50       1.0  0.08514165035170888  0.9419255158922554  0.5194831170631893  1.0000
  H   H51       1.0  0.19212358848858538  0.8816728688565754  0.47421050408016685  1.0000
  H   H52       1.0  0.1624364663575124  0.9493424766137568  0.5892278725765547  1.0000
  H   H53       1.0  0.20976900117337335  0.9500981613437736  0.5982061141241017  1.0000
  H   H54       1.0  0.23966292267501071  0.8824574738718137  0.4828787978514533  1.0000
  H   H55       1.0  0.10375511727343711  0.5216334378904709  0.5636997867834608  1.0000
  H   H56       1.0  0.10671479718091938  0.5687130443652749  0.5543112092594545  1.0000
  H   H57       1.0  0.04638294092484479  0.5875059657504025  0.4258333995703667  1.0000
  H   H58       1.0  0.04319609961461388  0.540657151479933  0.4358749976469187  1.0000
  H   H59       1.0  0.08942861519290664  0.6986951534892583  0.4288309695406539  1.0000
  H   H60       1.0  0.0936465059081966  0.6077007805872765  0.5591378142164606  1.0000
  H   H61       1.0  0.10028384671000737  0.6466080634657989  0.600913876087413  1.0000
  H   H62       1.0  0.4564068445270262  0.9496772993652599  0.55070196060724  1.0000
  H   H63       1.0  0.2711145253631331  0.8897078020379307  0.4849798580651579  1.0000
  H   H64       1.0  0.44884670572969093  0.8739946174910983  0.43253456950952496  1.0000
  H   H65       1.0  0.3179400623298514  0.876079479256516  0.45391975500015486  1.0000
  H   H66       1.0  0.33847344528282325  0.9437101628164142  0.5755572851450982  1.0000
  H   H67       1.0  0.2713141716617775  0.9388924068035667  0.5803704218384326  1.0000
  H   H68       1.0  0.38512923691062706  0.8811806036566595  0.44934769200125907  1.0000
  H   H69       1.0  0.08010053357750178  0.6326986521682577  0.4297724432934652  1.0000
  H   H70       1.0  0.10601151779555501  0.7141949684252255  0.6013575674941865  1.0000
  H   H71       1.0  0.09838473982385529  0.7366126360814479  0.4698120435739581  1.0000
  H   H72       1.0  0.12635835936117285  0.7609352599523609  0.4763152691206403  1.0000
  H   H73       1.0  0.1240760835198658  0.8099454974615627  0.4660431891494292  1.0000
  H   H74       1.0  0.06252290639340821  0.9150015476998422  0.5091961972425478  1.0000
  H   H75       1.0  0.06882577310107932  0.8345337960816365  0.6021148277466052  1.0000
  H   H76       1.0  0.411891843153657  0.9418545435388606  0.5448989008995679  1.0000
  H   H77       1.0  0.07221690940476605  0.7853849158856335  0.6143487122943111  1.0000
  H   H78       1.0  0.38390993912075094  0.9319462601968922  0.5427394467946748  1.0000
  N   N11       1.0  0.03700015761693427  0.9630817034264555  0.5060785268927558  1.0000
  N   N12       1.0  0.09661608468337965  0.9551745980460872  0.5171379012430195  1.0000
  N   N13       1.0  0.05102217962913709  0.9018194271882009  0.5126338624700573  1.0000
  N   N14       1.0  0.11085773270151668  0.8935726099212846  0.5179151158470511  1.0000
  N   N15       1.0  0.25363510877821244  0.9195426412319448  0.5458714242181902  1.0000
  N   N16       1.0  0.07836089026771641  0.6077675179773091  0.48098107361025993  1.0000
  N   N17       1.0  0.09896251276894294  0.7428652239913096  0.5529918963771716  1.0000
  N   N18       1.0  0.4028857141897693  0.9015589831022927  0.4837684491578116  1.0000
  O   O6        1.0  0.08219497153660398  0.6504866710798685  0.4193221672203342  1.0000
  O   O7        1.0  0.10620440757422173  0.6953782277065931  0.6109254041251471  1.0000
  O   O8        1.0  0.28801250974532683  0.9437596540629675  0.5865654054615714  1.0000
  O   O9        1.0  0.3686255549187727  0.8760497835686564  0.44327753863583136  1.0000
  H   H79       1.0  0.9075316255378888  0.9742714028408194  0.5336958435904514  1.0000
  H   H80       1.0  0.7434237119791071  0.6199807476762721  0.4459479700031901  1.0000
  H   H81       1.0  0.9944142127120874  0.8860154486877138  0.5138266624659115  1.0000
  C   C116      1.0  0.9515883361553058  0.96006670102258  0.517211466786839  1.0000
  N   N19       1.0  0.8952184489856024  0.9351528542062844  0.4736129985206014  1.0000
  H   H82       1.0  0.663691939852622  0.8401640189212826  0.5312366515542568  1.0000
  C   C117      1.0  0.9683075281273403  0.47025869456673425  0.4937324710126373  1.0000
  C   C118      1.0  0.504345743823196  0.08670355865593281  0.4985728123318023  1.0000
  H   H83       1.0  0.8762279395305134  0.967241088378261  0.5298082727824904  1.0000
  H   H84       1.0  0.6523751839403826  0.7153705021342517  0.5847652477849729  1.0000
  C   C119      1.0  0.922679287168684  0.5019588817468075  0.5219552469357257  1.0000
  N   N20       1.0  0.5915993073504214  0.9607505921274494  0.5105852431001935  1.0000
  N   N21       1.0  0.5559460013014008  0.8982204089267165  0.5024732919299237  1.0000
  C   C120      1.0  0.8414818509499836  0.9270952790288172  0.4695670194463794  1.0000
  N   N22       1.0  0.6164749981022788  0.9044851449228213  0.5079608272799109  1.0000
  O   O10       1.0  0.7409060457938174  0.5920804674880268  0.4888564191815542  1.0000
  C   C121      1.0  0.5878515863618821  0.005308585275505135  0.4991103498270322  1.0000
  H   H85       1.0  0.5708082852446903  0.8291392741578948  0.4982505997863987  1.0000
  C   C122      1.0  0.8153863656750251  0.9246250087531657  0.4706795959139236  1.0000
  O   O11       1.0  0.8622953553394432  0.9082379344120046  0.4367453563587596  1.0000
  O   O12       1.0  0.6589456870295011  0.6952652481337  0.5944765569109863  1.0000
  H   H86       1.0  0.6853958006894644  0.8811218132007458  0.5306473078413458  1.0000
  C   C123      1.0  0.8250841692047592  0.9656428900284239  0.5322286180501113  1.0000
  C   C124      1.0  0.9201055558526745  0.9385898393500847  0.47928058708852267  1.0000
  H   H87       1.0  0.7654391882793984  0.9212598254730224  0.4756898097878532  1.0000
  H   H88       1.0  0.9870487936220756  0.9054765906543567  0.4355986353356748  1.0000
  C   C125      1.0  0.6185357724316081  0.7877201643904299  0.5624788488451191  1.0000
  C   C126      1.0  0.6529266438646472  0.7857068205461198  0.49559282787656744  1.0000
  C   C127      1.0  0.6065535468879852  0.8165392453882253  0.5552518676851065  1.0000
  C   C128      1.0  0.5289524265048201  0.0269399706401405  0.5052422719335243  1.0000
  C   C129      1.0  0.5068797639025879  0.04001622447101795  0.4699364553804047  1.0000
  C   C130      1.0  0.49482147803503385  0.06907575786823278  0.46679385288281044  1.0000
  C   C131      1.0  0.5262480186469033  0.07342471844746945  0.5346310958777061  1.0000
  C   C132      1.0  0.5381806354933012  0.04443293431346837  0.5377186475098377  1.0000
  C   C133      1.0  0.4768152847562098  0.22048578071063327  0.5165785417398083  1.0000
  C   C134      1.0  0.5039645413318482  0.1303100036852064  0.5183556751597267  1.0000
  C   C135      1.0  0.9263302525453349  0.46788039167806905  0.45272040374273226  1.0000
  C   C136      1.0  0.4940863361297389  0.16084913249397959  0.5170444564361373  1.0000
  C   C137      1.0  0.46169932532758134  0.20671593875990552  0.4886393239199473  1.0000
  C   C138      1.0  0.4700131030943661  0.17748304040906582  0.48854949713793333  1.0000
  C   C139      1.0  0.5008528285748907  0.20396263033896977  0.5450203779299354  1.0000
  C   C140      1.0  0.5091350092741498  0.1747299192828219  0.545051582015826  1.0000
  C   C141      1.0  0.9550415300354133  0.4582219724358572  0.4571951851513949  1.0000
  C   C142      1.0  0.7770741260981944  0.5387780934020765  0.5289231184029864  1.0000
  C   C143      1.0  0.7464966999271365  0.5471100856337134  0.5324816540175301  1.0000
  C   C144      1.0  0.7928098377886696  0.5442316467691904  0.5709500945848204  1.0000
  C   C145      1.0  0.8358879889299435  0.5218971896500938  0.5210053477559312  1.0000
  C   C146      1.0  0.8216172506763836  0.5360398556716123  0.5666090540240234  1.0000
  C   C147      1.0  0.8200152987019944  0.5165783912951762  0.4788395469341585  1.0000
  C   C148      1.0  0.7911714719038508  0.5251123367444078  0.48303230374685596  1.0000
  C   C149      1.0  0.4675148483237839  0.25152892857596837  0.5158213308628297  1.0000
  C   C150      1.0  0.9514283562377458  0.49267402328688353  0.525406169692523  1.0000
  C   C151      1.0  0.6917219378155477  0.6528426785426049  0.5564768370836526  1.0000
  C   C152      1.0  0.8470043317690344  0.9478523751102234  0.5007036677337722  1.0000
  C   C153      1.0  0.969578388823063  0.9206231774309339  0.4577986297781813  1.0000
  C   C154      1.0  0.7989361979938552  0.9632553489000639  0.5331159058950985  1.0000
  C   C155      1.0  0.7050470246537685  0.6829601977347184  0.47463543626716426  1.0000
  C   C156      1.0  0.6786927939149932  0.6819456746460656  0.5544005913724882  1.0000
  C   C157      1.0  0.8660784695640419  0.5126714332194333  0.5195438675315168  1.0000
  C   C158      1.0  0.9092649538956395  0.4896325823047495  0.48582926399090426  1.0000
  H   H89       1.0  0.9766402524621756  0.5193824073099235  0.49305790578877157  1.0000
  H   H90       1.0  0.6331255108787884  0.9965777103025996  0.49563096266343587  1.0000
  H   H91       1.0  0.9677506683883769  0.4410806177888821  0.4308596126076822  1.0000
  H   H92       1.0  0.5786646011195299  0.02809859453079506  0.49256834039962455  1.0000
  H   H93       1.0  0.9733220944010109  0.41670843818664893  0.5022616850960661  1.0000
  O   O13       1.0  0.7375547179428209  0.6400313652870215  0.43666650966772697  1.0000
  C   C159      1.0  0.6720553224767524  0.7280544770533917  0.5086884874198784  1.0000
  C   C160      1.0  0.6419295201116446  0.7713901576402391  0.53245862357251  1.0000
  H   H94       1.0  0.48480877487879986  0.016410239750695874  0.5154819788236215  1.0000
  H   H95       1.0  0.6712364768943323  0.7734558175659539  0.4714740424512866  1.0000
  C   C161      1.0  0.6174894786739221  0.8306844028285546  0.5183951462903708  1.0000
  H   H96       1.0  0.968305229639288  0.9969618300050272  0.4888220696674976  1.0000
  C   C162      1.0  0.8741222051567461  0.9508257670698795  0.5019887364745097  1.0000
  C   C163      1.0  0.6411289784011469  0.8145875164610483  0.48910103525413073  1.0000
  H   H97       1.0  0.5550381549487334  0.03484910542014141  0.5667739074297151  1.0000
  H   H98       1.0  0.5339863684504146  0.0865911078394884  0.5606513300645043  1.0000
  H   H99       1.0  0.47786830200089436  0.07858467840603936  0.43793167616517426  1.0000
  H   H100      1.0  0.49949743290136506  0.026972723708406435  0.44308755028991353  1.0000
  H   H101      1.0  0.4429138860614393  0.2193760892181795  0.4663860060908495  1.0000
  H   H102      1.0  0.5231739596375578  0.11998182419358913  0.5429149156306908  1.0000
  H   H103      1.0  0.527910517975065  0.16212441303358963  0.5673388547057768  1.0000
  H   H104      1.0  0.9611732003885874  0.5023926526595116  0.5548581856884898  1.0000
  H   H105      1.0  0.7361862303570936  0.542573357996646  0.4949567311808567  1.0000
  H   H106      1.0  0.9166226792044575  0.45793481158433785  0.42365059457036036  1.0000
  H   H107      1.0  0.7791749116924446  0.5208005254279523  0.4498650308264075  1.0000
  H   H108      1.0  0.8336141305532456  0.5403068344152309  0.5998107275357694  1.0000
  H   H109      1.0  0.7597516110711747  0.5608052453128222  0.6122984337283519  1.0000
  H   H110      1.0  0.8529298862410222  0.4980210325845379  0.43802927144474246  1.0000
  H   H111      1.0  0.46371279829003154  0.1445103312424505  0.4648702871337615  1.0000
  H   H112      1.0  0.5070752909423564  0.2370709952172805  0.5677992099514376  1.0000
  H   H113      1.0  0.4478355786324529  0.2623292961665319  0.49135063552086855  1.0000
  C   C164      1.0  0.7179292053003141  0.6537697919312113  0.4764944719822394  1.0000
  C   C165      1.0  0.7113830743648554  0.6381958247893902  0.51780514195317  1.0000
  H   H114      1.0  0.5512197164623927  0.9257285316748397  0.505092299242809  1.0000
  C   C166      1.0  0.7666432636644596  0.9388852677313484  0.5013267679641399  1.0000
  H   H115      1.0  0.9098781800733289  0.5191435038373221  0.548229128505853  1.0000
  C   C167      1.0  0.7934610654869981  0.9424480069342568  0.502119970246762  1.0000
  H   H116      1.0  0.8761484622804001  0.5187243205106679  0.5548608477318083  1.0000
  H   H117      1.0  0.6500028707039233  0.8250131845457203  0.459366336849262  1.0000
  H   H118      1.0  0.6794626952705054  0.7381651664486484  0.4750347398883271  1.0000
  O   O14       1.0  0.7779916629556838  0.9820267975361274  0.5658495562278201  1.0000
  H   H119      1.0  0.5883839062695504  0.8286896969138992  0.5796385711504028  1.0000
  O   O15       1.0  0.7323474169291935  0.5568165687081511  0.5724319345483306  1.0000
  N   N23       1.0  0.49220499427581405  0.11509152075924965  0.49310196431149317  1.0000
  O   O16       1.0  0.47903827242651326  0.2656017126003889  0.5389563329230871  1.0000
  N   N24       1.0  0.8811720636257689  0.4974556969552866  0.4811288302029262  1.0000
  O   O17       1.0  0.4539243170189062  0.16482614745253557  0.45945870525787874  1.0000
  O   O18       1.0  0.5168185691721441  0.2167758563042921  0.5737527357854588  1.0000
  O   O19       1.0  0.7794943339745537  0.558049694772124  0.6180510953005773  1.0000
  O   O20       1.0  0.8329066501930251  0.5024809573597354  0.4316337242076451  1.0000
  C   C168      1.0  0.5257734708694813  0.9796355029516188  0.5086259029352104  1.0000
  C   C169      1.0  0.5430954105512037  0.9958834709913862  0.5071922580092585  1.0000
  C   C170      1.0  0.6156591273878145  0.9892492637094527  0.5008130602957006  1.0000
  C   C171      1.0  0.6527199179965506  0.8627041789623904  0.523824575536213  1.0000
  C   C172      1.0  0.5331057085902239  0.8672851384211966  0.49552171810693985  1.0000
  C   C173      1.0  0.6422740268649046  0.9364599051399018  0.5121612714723304  1.0000
  C   C174      1.0  0.9747008733735971  0.9403777064437576  0.4915313799516287  1.0000
  H   H120      1.0  0.7103263055286729  0.6948144927036779  0.4421853760198817  1.0000
  C   C175      1.0  0.49578607855370116  0.9936354300260668  0.511579656766005  1.0000
  C   C176      1.0  0.5724775850022502  0.9869132831439663  0.506163361954014  1.0000
  C   C177      1.0  0.9251001016435006  0.9590924026510229  0.5116231267741763  1.0000
  C   C178      1.0  0.48423382059920933  0.9734373664670938  0.5087397914790093  1.0000
  C   C179      1.0  0.5071669136032261  0.9470129026287479  0.5053353571496757  1.0000
  C   C180      1.0  0.6228891903721673  0.8765702824455989  0.5134388845585368  1.0000
  C   C181      1.0  0.5055050332572284  0.9200478490886582  0.49938697760938267  1.0000
  C   C182      1.0  0.5305023408723485  0.8964001240076396  0.49775714737692833  1.0000
  H   H121      1.0  0.8787031424967187  0.9136531951988807  0.44246777602386067  1.0000
  C   C183      1.0  0.6178335621596336  0.9607005619252853  0.5085871362778301  1.0000
  C   C184      1.0  0.6636815436030391  0.883271207061386  0.5234383897709757  1.0000
  C   C185      1.0  0.575178235726725  0.8719166930226532  0.5046478031717546  1.0000
  C   C186      1.0  0.560812855153902  0.8521325813303453  0.4992931413158528  1.0000
  C   C187      1.0  0.6403941618699672  0.9094354036940017  0.5133944112813209  1.0000
  C   C188      1.0  0.6044715230474788  0.861648959164841  0.5113875689597706  1.0000
  C   C189      1.0  0.6964798355432931  0.9680040312129348  0.5466075108980197  1.0000
  C   C190      1.0  0.6692449314471879  0.9402756331779465  0.5160880585543953  1.0000
  C   C191      1.0  0.6714243420700278  0.96374854107841  0.5428477189036054  1.0000
  C   C192      1.0  0.6938147726463698  0.9211231911876541  0.4935400698967892  1.0000
  C   C193      1.0  0.7210295640871929  0.9491918972393593  0.523109715749636  1.0000
  C   C194      1.0  0.7188508597568912  0.925495959701569  0.4966354200827182  1.0000
  H   H122      1.0  0.7616702331803087  0.9765579898066231  0.5599624852196712  1.0000
  H   H123      1.0  0.8287435049586946  0.9819239011877663  0.5568821557749236  1.0000
  H   H124      1.0  0.8117472276170308  0.9082749361658695  0.44619865872560444  1.0000
  H   H125      1.0  0.6864309122752147  0.6409332913088169  0.5888295529237153  1.0000
  H   H126      1.0  0.9546820851123257  0.9759036602762275  0.5440242568949317  1.0000
  C   C195      1.0  0.6852098255413548  0.6976548476003476  0.5129943512331042  1.0000
  C   C196      1.0  0.7242994393727494  0.6073961784689006  0.5209983720717184  1.0000
