# Supplementary material for: Fracture Behavior of a 2D Imine‐Based Polymer
Source: Adv Sci (Weinh). 2024 Sep 12;11(42):2407017. doi: 10.1002/advs.202407017 (PMC11558127; doi:10.1002/advs.202407017)
Supplement: Supplementary file 2 — Supporting Information [file ADVS-11-2407017-s004.zip › 110_strain_1.250_relaxed.cif]

data_image0
_chemical_formula_structural       C6NC3HC25HC5HC8HC8NH3NH33N7O5C60H38N8O4H3CNHC2H2CN2CNOCHCO2HC2H2C34H5OC2H2CHC2H17C2HCHCH3OHONONO4C7HC8HC12H5C2
_chemical_formula_sum              "C196 N24 H126 O20"
_cell_length_a       51.68670370593616
_cell_length_b       51.11000421735759
_cell_length_c       25.000223710000114
_cell_angle_alpha    90.0
_cell_angle_beta     90.0
_cell_angle_gamma    66.50543460571939

_space_group_name_H-M_alt    "P 1"
_space_group_IT_number       1

loop_
  _space_group_symop_operation_xyz
  'x, y, z'

loop_
  _atom_site_type_symbol
  _atom_site_label
  _atom_site_symmetry_multiplicity
  _atom_site_fract_x
  _atom_site_fract_y
  _atom_site_fract_z
  _atom_site_occupancy
  C   C1        1.0  0.04804650894026435  0.4992244131066726  0.5009428921467298  1.0000
  C   C2        1.0  0.07358409068597753  0.5029069279613974  0.5070985011544064  1.0000
  C   C3        1.0  0.14433787750192964  0.4490068779902279  0.5200364318264614  1.0000
  C   C4        1.0  0.12440659446531104  0.33954039274930076  0.5351820896785119  1.0000
  C   C5        1.0  0.0017154387955366135  0.4105818806282723  0.4894968169530108  1.0000
  C   C6        1.0  0.13842354027156745  0.40308795972957423  0.5281857947008235  1.0000
  N   N1        1.0  0.7418584939146293  0.9581782826815797  0.5267338880520133  1.0000
  C   C7        1.0  0.035439073183661844  0.09231400407081485  0.5049349830911942  1.0000
  C   C8        1.0  0.020177159860906256  0.5210121448671051  0.492933662330609  1.0000
  C   C9        1.0  0.09872359217297576  0.47845574812541997  0.5152495748939353  1.0000
  H   H1        1.0  0.6922530751028412  0.9915963239117707  0.5627022611561103  1.0000
  C   C10       1.0  0.002573406768741784  0.5071380151178976  0.4894193914379687  1.0000
  C   C11       1.0  0.019606547319433884  0.4768681742641191  0.4956430179436755  1.0000
  C   C12       1.0  0.0973415258675754  0.3608117843153047  0.5196261991631561  1.0000
  C   C13       1.0  0.0071828162661218015  0.4568341803854256  0.4916681050058031  1.0000
  C   C14       1.0  0.01924824413372007  0.4266996611359158  0.4938399759337447  1.0000
  C   C15       1.0  0.10266155810534157  0.9948812938060723  0.497409740462936  1.0000
  C   C16       1.0  0.12653955398014877  0.4331117056771985  0.5229391518736127  1.0000
  C   C17       1.0  0.1418687465061282  0.3534841540277907  0.5403338898185305  1.0000
  C   C18       1.0  0.046941121947796156  0.38125852712433855  0.5020498466656699  1.0000
  C   C19       1.0  0.018909198224591243  0.3824458068551403  0.4937385023067762  1.0000
  C   C20       1.0  0.12552498648486307  0.38331666385252877  0.5280590262316279  1.0000
  C   C21       1.0  0.0721365176150009  0.3567959737426557  0.51040106634074  1.0000
  C   C22       1.0  0.21416923348473746  0.3873960803694549  0.5689771737212131  1.0000
  C   C23       1.0  0.1697090539348563  0.38977777340418684  0.5322364579093917  1.0000
  C   C24       1.0  0.18493644202085047  0.3998745556167  0.5671228675206256  1.0000
  C   C25       1.0  0.1851915469707473  0.3664072779313605  0.49946151996896976  1.0000
  C   C26       1.0  0.22980779320495207  0.3642597328896383  0.5355383229452094  1.0000
  C   C27       1.0  0.21431986016086962  0.3540661494630274  0.5008928610354437  1.0000
  C   C28       1.0  0.04471680561746253  0.03328060844637214  0.5088672376762976  1.0000
  C   C29       1.0  0.02230258731844957  0.053109271988346175  0.47940507554089196  1.0000
  C   C30       1.0  0.017597963248601675  0.0817923512582217  0.47795239928492983  1.0000
  C   C31       1.0  0.0573786299151737  0.07252429849350467  0.5359312939850309  1.0000
  C   C32       1.0  0.06167327844205089  0.044050707762321124  0.5379716222707542  1.0000
  C   C33       1.0  0.0538806543394765  0.2104549195779555  0.5090131906362523  1.0000
  C   C34       1.0  0.05234463083369252  0.12671682052331784  0.5117211667166838  1.0000
  H   H2        1.0  0.6935637926929739  0.903768202777514  0.4745516891775523  1.0000
  C   C35       1.0  0.05196096922467883  0.1553158241672808  0.510778871951954  1.0000
  C   C36       1.0  0.028240346388747034  0.20712571263570986  0.503439633493967  1.0000
  C   C37       1.0  0.027111704972670368  0.18034907169316977  0.5036931466061021  1.0000
  C   C38       1.0  0.07876340712779212  0.1853615997438892  0.5157548825691506  1.0000
  C   C39       1.0  0.07753108398881722  0.15865763086239934  0.5170934348101289  1.0000
  H   H3        1.0  0.9397377767589152  0.9047732399645968  0.43072403082261723  1.0000
  C   C40       1.0  0.3020650571657888  0.31809760764313866  0.4997220470780911  1.0000
  C   C41       1.0  0.2716370041723914  0.3327778680106658  0.5040157908577926  1.0000
  C   C42       1.0  0.3212820224887384  0.32405797058022995  0.532919139297062  1.0000
  C   C43       1.0  0.3612134376283078  0.2879548715259986  0.4868626038415109  1.0000
  C   C44       1.0  0.35023638738989926  0.3091010049991836  0.5264077277005125  1.0000
  C   C45       1.0  0.34206325168343465  0.2820332447180973  0.4536178068830747  1.0000
  C   C46       1.0  0.31309103295016966  0.2969068107325306  0.4604061634498985  1.0000
  C   C47       1.0  0.0540377752267537  0.2388680287325786  0.5077790693399871  1.0000
  H   H4        1.0  0.7374789063668845  0.9117036892468081  0.480622351505075  1.0000
  C   C48       1.0  0.07452844284646448  0.2710332353119181  0.507181792785381  1.0000
  C   C49       1.0  0.07256767128262269  0.32787209301057085  0.5095811189017275  1.0000
  C   C50       1.0  0.050002075503655  0.2945315141009821  0.5232334623457473  1.0000
  C   C51       1.0  0.04918280748454452  0.32193013049992786  0.5246382801616813  1.0000
  C   C52       1.0  0.09689526272579431  0.3044497386495852  0.4930518388252555  1.0000
  C   C53       1.0  0.09800156399686938  0.2769538999437101  0.4924306550665491  1.0000
  C   C54       1.0  0.39186884833654334  0.27215177618016206  0.48044413633073163  1.0000
  C   C55       1.0  0.9421042043423108  0.9206817630411089  0.45780620715057246  1.0000
  N   N2        1.0  0.5278478902030884  0.9540878023633446  0.5041662138803771  1.0000
  H   H5        1.0  0.16749132948439568  0.4396653772316936  0.5204362704924005  1.0000
  H   H6        1.0  0.7227552167578462  0.5954876976585101  0.5541340534500075  1.0000
  H   H7        1.0  0.09921373492849252  0.017066347137676754  0.4888114596186401  1.0000
  N   N3        1.0  0.657553299331125  0.7442619030179748  0.5483353343826578  1.0000
  H   H8        1.0  0.01277049976044843  0.36424068642342616  0.4923304941185208  1.0000
  H   H9        1.0  0.12953025248053884  0.3168883267317288  0.5427260885315163  1.0000
  H   H10       1.0  0.1640414400743491  0.34430391676402006  0.5529110432947625  1.0000
  H   H11       1.0  0.9908371554307447  0.03391593437781438  0.5108399154368017  1.0000
  H   H12       1.0  0.07291531557757354  0.4546129924010252  0.511763826510848  1.0000
  H   H13       1.0  0.17388338353789176  0.35818689005349424  0.4711438724861019  1.0000
  H   H14       1.0  0.17347440003538833  0.41771577194259824  0.5943346990268109  1.0000
  H   H15       1.0  0.2253834898514532  0.3958481608231819  0.5970233372436993  1.0000
  H   H16       1.0  0.22589159213365811  0.3359776100591881  0.47406915204552286  1.0000
  H   H17       1.0  0.07873859681324823  0.029447653812752897  0.5634391981998592  1.0000
  H   H18       1.0  0.07125631551004682  0.08001655535612692  0.5591296064255614  1.0000
  H   H19       1.0  0.0001939206052767589  0.09645315591699134  0.4532699441762068  1.0000
  H   H20       1.0  0.008588864093385582  0.045675038272784026  0.4556481022962818  1.0000
  H   H21       1.0  0.008596805952882813  0.2262352628833761  0.49804108733727137  1.0000
  H   H22       1.0  0.0733328023845281  0.10936830425200192  0.521444595736535  1.0000
  H   H23       1.0  0.09715425722130247  0.13953798479739768  0.5225843189965037  1.0000
  H   H24       1.0  0.595264068335136  0.9333912087526608  0.5097654051100724  1.0000
  H   H25       1.0  0.25939269962126016  0.32548395952646003  0.47485799844342486  1.0000
  H   H26       1.0  0.6160282010368638  0.7798991227650363  0.6049103880747075  1.0000
  H   H27       1.0  0.29842377532500386  0.2920438875003581  0.4343236526302039  1.0000
  H   H28       1.0  0.364896067672105  0.31396602650644617  0.5525392967063407  1.0000
  H   H29       1.0  0.2907570233584119  0.3527333380221234  0.5700524470710748  1.0000
  H   H30       1.0  0.3724544035079039  0.2535946627735902  0.4158881735493156  1.0000
  H   H31       1.0  0.005080466579103705  0.1580291937628651  0.4978547527270036  1.0000
  H   H32       1.0  0.101310720696321  0.20726145403028637  0.5186653715186011  1.0000
  H   H33       1.0  0.032833084776901826  0.2570808981900388  0.5068043024242085  1.0000
  H   H34       1.0  0.11747176005310592  0.25935812682192827  0.4789236007328626  1.0000
  H   H35       1.0  0.11548486330774939  0.3081069560171237  0.47960299034180087  1.0000
  H   H36       1.0  0.07256697420902466  0.40536621047051546  0.5085005167373938  1.0000
  H   H37       1.0  0.029730768719554376  0.33946755569766424  0.5385069756054219  1.0000
  H   H38       1.0  0.6485480865476667  0.983635227349019  0.5565810864167472  1.0000
  H   H39       1.0  0.031285114695111124  0.2908137779877418  0.5357976585801425  1.0000
  H   H40       1.0  0.4060148265210245  0.2772681916839334  0.5117136404854201  1.0000
  N   N4        1.0  0.046674915753062644  0.47342718190558086  0.5025404769298508  1.0000
  N   N5        1.0  0.09939893375801781  0.4518840984622067  0.5197007462935386  1.0000
  N   N6        1.0  0.04612516683932141  0.40796925574453274  0.5013303778457978  1.0000
  N   N7        1.0  0.09889985376331913  0.3865057915524644  0.5168143056378494  1.0000
  N   N8        1.0  0.25848082517836574  0.3530493466543158  0.5380256507972092  1.0000
  N   N9        1.0  0.030815135132419975  0.12039071504087884  0.5011667782446714  1.0000
  N   N10       1.0  0.07706504203803505  0.24351809613519393  0.5068351143494508  1.0000
  O   O1        1.0  0.40336715015246655  0.25411767966690046  0.44625070957932594  1.0000
  O   O2        1.0  0.0006137632632589847  0.1785984772493002  0.49702934816565886  1.0000
  O   O3        1.0  0.10543916038832585  0.1867593922091058  0.5216908163720511  1.0000
  O   O4        1.0  0.31141411449944084  0.3452435775439863  0.5732034508434625  1.0000
  O   O5        1.0  0.35175556011750025  0.2610276977061631  0.4133300680285234  1.0000
  C   C56       1.0  0.030086209186300304  0.9919424332010562  0.5094403350009913  1.0000
  C   C57       1.0  0.05171312505806066  0.0022403288193000304  0.5087571653912984  1.0000
  C   C58       1.0  0.1280582200003334  0.9718789240758212  0.49914154249123394  1.0000
  C   C59       1.0  0.1449244180317079  0.8480228040782759  0.5240157851257518  1.0000
  C   C60       1.0  0.017025628706868697  0.8861248638422287  0.5164091340198788  1.0000
  C   C61       1.0  0.14346916946572563  0.9190149882089704  0.5144007791789383  1.0000
  C   C62       1.0  0.4767628116515806  0.9182656835597385  0.49594821192748634  1.0000
  C   C63       1.0  0.07769796001596255  0.5855015014009021  0.4909080127260833  1.0000
  C   C64       1.0  1.6325243269567163e-05  0.010513322451176643  0.5095596620174343  1.0000
  C   C65       1.0  0.08097462613121836  0.9846749331771307  0.506833096972461  1.0000
  C   C66       1.0  0.4269941711916653  0.9318591669219016  0.5172063808322735  1.0000
  C   C67       1.0  0.9861108097822656  0.9930141358540959  0.5070374810649675  1.0000
  C   C68       1.0  0.007815012757831408  0.9639691325439748  0.5073151596733788  1.0000
  C   C69       1.0  0.11501966669941446  0.8666475908469663  0.5189982374515304  1.0000
  C   C70       1.0  0.0018520476796155818  0.9393209811629527  0.5055135383396785  1.0000
  C   C71       1.0  0.022715741743035693  0.9111957581723544  0.5102594746075081  1.0000
  C   C72       1.0  0.1270927779475789  0.47713017699861315  0.5156028816850462  1.0000
  C   C73       1.0  0.12243766938746627  0.9470946516278166  0.5093994943460545  1.0000
  C   C74       1.0  0.15901749616657684  0.8653808466943378  0.5223727690371763  1.0000
  C   C75       1.0  0.06409770696179831  0.8740789875647145  0.5201337603938406  1.0000
  C   C76       1.0  0.04237317436072288  0.8633875134560495  0.5222889141635082  1.0000
  C   C77       1.0  0.13754062977215045  0.8943428943046328  0.5159700169870722  1.0000
  C   C78       1.0  0.09327499356679787  0.8567412602964295  0.5226835283900392  1.0000
  C   C79       1.0  0.20323780202289365  0.9389642759928265  0.556463552958199  1.0000
  C   C80       1.0  0.17259024242067011  0.917311240096613  0.520351965932337  1.0000
  C   C81       1.0  0.17694292633107048  0.9381369818175888  0.5515355236526861  1.0000
  C   C82       1.0  0.19650372893536888  0.8966942634078873  0.49563289031870694  1.0000
  C   C83       1.0  0.2270720195184482  0.919113328248187  0.5298542063974766  1.0000
  C   C84       1.0  0.22288990318936017  0.8976651467365147  0.4998426197746406  1.0000
  C   C85       1.0  0.07450657873469228  0.5311954512026736  0.5024909218323892  1.0000
  C   C86       1.0  0.056731194126739944  0.5519430704113932  0.4669801675247009  1.0000
  C   C87       1.0  0.05855123271121631  0.5780790185786693  0.4607283541708947  1.0000
  C   C88       1.0  0.09515943284718328  0.56485046913209  0.5272923733179025  1.0000
  C   C89       1.0  0.09377949465247797  0.5384665045998526  0.5323954966393446  1.0000
  C   C90       1.0  0.10123204219892538  0.7003160953804071  0.512388451072831  1.0000
  C   C91       1.0  0.09088435868882888  0.6206848943820845  0.5193389677817362  1.0000
  C   C92       1.0  0.45116737174123533  0.8903897632769344  0.46312557950757793  1.0000
  C   C93       1.0  0.09458100319242398  0.6474154349408491  0.5155060933339617  1.0000
  C   C94       1.0  0.09315417483593572  0.6893624209458471  0.4666865400523523  1.0000
  C   C95       1.0  0.08947497960469762  0.6638095101980898  0.4679502220167327  1.0000
  C   C96       1.0  0.10632289527904956  0.6839363782190813  0.5599415385914702  1.0000
  C   C97       1.0  0.10341995485781057  0.657996626583184  0.5608119291195717  1.0000
  C   C98       1.0  0.47567218600450334  0.8951220977647177  0.4668922067176973  1.0000
  C   C99       1.0  0.300662926241252  0.9089187761116005  0.5095786219682725  1.0000
  C   C100      1.0  0.27378229341324745  0.9059380676441738  0.507907119809248  1.0000
  C   C101      1.0  0.30491079373256136  0.9302843056354115  0.5401635272259119  1.0000
  C   C102      1.0  0.3537481479064298  0.9144205453035611  0.5090934833085579  1.0000
  C   C103      1.0  0.3307746089455416  0.932762615932735  0.5395691577905806  1.0000
  C   C104      1.0  0.3495731114392523  0.8929814168803903  0.47871762451253624  1.0000
  C   C105      1.0  0.32367984822425155  0.8905224365648265  0.47919724274970094  1.0000
  C   C106      1.0  0.10272818194506705  0.7282166878774725  0.5097645831077001  1.0000
  C   C107      1.0  0.4514904135898422  0.9366573110854302  0.5204774821289183  1.0000
  C   C108      1.0  0.10423680726389084  0.7688674372454557  0.5443552239302952  1.0000
  C   C109      1.0  0.09975447193067498  0.8258978435837723  0.5315735895339766  1.0000
  C   C110      1.0  0.08998169986464107  0.7901856701155957  0.5822101461130259  1.0000
  C   C111      1.0  0.08711433078351528  0.8180665381331591  0.574962303514409  1.0000
  C   C112      1.0  0.11575563867894695  0.804304679958509  0.495971211670425  1.0000
  C   C113      1.0  0.11748444043100313  0.7765792838981992  0.5014825211920815  1.0000
  C   C114      1.0  0.38016322647633005  0.9182495702919238  0.510104838653472  1.0000
  C   C115      1.0  0.4259772317072291  0.9084118781584053  0.48861470915983823  1.0000
  H   H41       1.0  0.4576341779711288  0.9805524367722988  0.5053573747078363  1.0000
  H   H42       1.0  0.1489654342861899  0.9719817406176778  0.4922124655989125  1.0000
  H   H43       1.0  0.4946871311996902  0.8806230880073111  0.445736976878479  1.0000
  H   H44       1.0  0.13327851975402427  0.4952120520466482  0.5114874074637009  1.0000
  H   H45       1.0  0.5170439729123113  0.8604029643665229  0.502967123165178  1.0000
  H   H46       1.0  0.04583653717534108  0.8409448284805119  0.5277529374744232  1.0000
  H   H47       1.0  0.15372975854116566  0.8247545192834046  0.5288517016018297  1.0000
  H   H48       1.0  0.1818653717856648  0.8593414754288908  0.5254103102855059  1.0000
  H   H49       1.0  0.014560678673500003  0.5440446825377656  0.4902271773161134  1.0000
  H   H50       1.0  0.08376127711586973  0.9427018460651156  0.5202267268169419  1.0000
  H   H51       1.0  0.1941366541435744  0.8799442427549776  0.47085031282192935  1.0000
  H   H52       1.0  0.15893212325380118  0.9540670515574119  0.5730821899425265  1.0000
  H   H53       1.0  0.20558971385253375  0.9557458927937514  0.5811254898633507  1.0000
  H   H54       1.0  0.24102139852414847  0.8815869990344266  0.4787129378726636  1.0000
  H   H55       1.0  0.10779334716683042  0.5229824364883959  0.5612633970776764  1.0000
  H   H56       1.0  0.11043371428602465  0.5698281411345382  0.5515957674045862  1.0000
  H   H57       1.0  0.04452099718583055  0.5935393399522114  0.4318693810182276  1.0000
  H   H58       1.0  0.04158445130034779  0.5469802995811985  0.4423491238707577  1.0000
  H   H59       1.0  0.0889109381587627  0.7017232178518883  0.42925774519869936  1.0000
  H   H60       1.0  0.0983247736676406  0.6085497667568865  0.5575525563158462  1.0000
  H   H61       1.0  0.10746383541337041  0.645743118541202  0.5983494969002479  1.0000
  H   H62       1.0  0.4512708132141551  0.9550957159066085  0.5436902151213477  1.0000
  H   H63       1.0  0.27277017737489  0.8887680079416389  0.481162014979421  1.0000
  H   H64       1.0  0.45137260746229874  0.8720400472866087  0.4397233739739297  1.0000
  H   H65       1.0  0.32109998215153257  0.8737221261258683  0.45499559785308324  1.0000
  H   H66       1.0  0.33334084857079527  0.9496222772616567  0.5636038779676992  1.0000
  H   H67       1.0  0.26697160385838664  0.9442999308424616  0.5660139657219219  1.0000
  H   H68       1.0  0.3874912720724633  0.8793532447157822  0.45287850195368745  1.0000
  H   H69       1.0  0.07875575377602824  0.6368662175107382  0.4312002772538354  1.0000
  H   H70       1.0  0.11403124398634575  0.7123630517188014  0.5984297595868553  1.0000
  H   H71       1.0  0.10013369037321633  0.7379344289479353  0.4689638818630936  1.0000
  H   H72       1.0  0.12951202660410294  0.7603055976835635  0.47186126071644846  1.0000
  H   H73       1.0  0.12603862036992455  0.8096139209301328  0.461481356057982  1.0000
  H   H74       1.0  0.06140511127738306  0.9162769494619574  0.5098220972425578  1.0000
  H   H75       1.0  0.07475596944633123  0.8344623081126431  0.6041102112611813  1.0000
  H   H76       1.0  0.40772706739922465  0.9465457399210059  0.5376512198489046  1.0000
  H   H77       1.0  0.07955558258277459  0.7849182247742568  0.61649426736454  1.0000
  H   H78       1.0  0.380216046798378  0.9362610199265048  0.5356920141861004  1.0000
  N   N11       1.0  0.033750125328447955  0.9643122472387048  0.5088922184892624  1.0000
  N   N12       1.0  0.09411037036205717  0.9560687709172122  0.5117666034392758  1.0000
  N   N13       1.0  0.05098065759318841  0.9025719549679505  0.5133218907758331  1.0000
  N   N14       1.0  0.1115825685702509  0.8941028598244258  0.5139685432153592  1.0000
  N   N15       1.0  0.25175514158084694  0.9224690382872448  0.5349133657477325  1.0000
  N   N16       1.0  0.07912704908268407  0.6111685274457059  0.48233030511759034  1.0000
  N   N17       1.0  0.10471547052309911  0.7422897449460569  0.5517502781481152  1.0000
  N   N18       1.0  0.40277217095394496  0.9022896878261655  0.483859554186226  1.0000
  O   O6        1.0  0.0805662477161841  0.6545968415303612  0.42059438463525994  1.0000
  O   O7        1.0  0.11450661870076657  0.6934904411219924  0.6077427702904755  1.0000
  O   O8        1.0  0.28302611419575235  0.9497830008554293  0.5719752283343119  1.0000
  O   O9        1.0  0.3716500673436195  0.8736178479847931  0.4470317963612393  1.0000
  H   H79       1.0  0.904481743848504  0.974931625888939  0.5422116591284324  1.0000
  H   H80       1.0  0.745927454351488  0.6185969151554905  0.44170005104010845  1.0000
  H   H81       1.0  0.9960068320267499  0.8856424154165446  0.517170748915394  1.0000
  C   C116      1.0  0.9488833263199712  0.9607670430633315  0.5248504727001152  1.0000
  N   N19       1.0  0.8937714303662445  0.9359418041809334  0.4805065241704531  1.0000
  H   H82       1.0  0.6638917203646839  0.8418888990372189  0.5310637690665099  1.0000
  C   C117      1.0  0.9759386804345083  0.4694512799246221  0.4843953468862252  1.0000
  C   C118      1.0  0.49835789072069187  0.08993750116454975  0.5050076690516079  1.0000
  H   H83       1.0  0.872596761197862  0.9696112698870675  0.5341601165465484  1.0000
  H   H84       1.0  0.6586531301757595  0.715909083466892  0.5919112982091274  1.0000
  C   C119      1.0  0.9291040047657525  0.499537692116237  0.5164720105015632  1.0000
  N   N20       1.0  0.589513682205325  0.9612592228348266  0.5086554373579878  1.0000
  N   N21       1.0  0.5545338427522531  0.9004121858040885  0.5058811011698745  1.0000
  C   C120      1.0  0.8406533919849715  0.9278796230504305  0.4753991708988702  1.0000
  N   N22       1.0  0.6161818955978884  0.9075674803953077  0.5105436893691099  1.0000
  O   O10       1.0  0.744385955950476  0.5904044882683527  0.4838417141211299  1.0000
  C   C121      1.0  0.5823292063584862  0.007590477506380422  0.496429280902246  1.0000
  H   H85       1.0  0.5728633419054923  0.8304316399117824  0.5127475894272002  1.0000
  C   C122      1.0  0.8146811106137378  0.9256345424473889  0.4754605577333733  1.0000
  O   O11       1.0  0.8628237511185827  0.9078468381970665  0.44491568013404875  1.0000
  O   O12       1.0  0.6654879958075771  0.6954383199140386  0.6005785530327042  1.0000
  H   H86       1.0  0.6859369615533571  0.8814822001049891  0.5260114589255803  1.0000
  C   C123      1.0  0.8215084835767522  0.9684694772674953  0.5344337903902066  1.0000
  C   C124      1.0  0.9183746651765909  0.9393867356475197  0.4863428200208438  1.0000
  H   H87       1.0  0.7649072052884619  0.9226688036014399  0.4785420113378123  1.0000
  H   H88       1.0  0.9862820467332893  0.9065551623738757  0.4406307126396006  1.0000
  C   C125      1.0  0.6235690183048266  0.7900319654978865  0.5731020395495136  1.0000
  C   C126      1.0  0.6551558019942856  0.7869350044585851  0.5002445554088957  1.0000
  C   C127      1.0  0.6104396679983694  0.8192554723564515  0.5656409156722219  1.0000
  C   C128      1.0  0.5243944260639642  0.029192621725106907  0.5053364201034244  1.0000
  C   C129      1.0  0.5022050719138087  0.04395780767560311  0.4701471061538785  1.0000
  C   C130      1.0  0.4894468871909729  0.07352195727290228  0.47005791424898447  1.0000
  C   C131      1.0  0.5203983707575651  0.07494037091628795  0.5408844722920629  1.0000
  C   C132      1.0  0.5330115538380945  0.04547007803076767  0.540912286532879  1.0000
  C   C133      1.0  0.4651447096943702  0.22409153154228212  0.5461237707498976  1.0000
  C   C134      1.0  0.4969918440194976  0.1329787794820594  0.5306163446972113  1.0000
  C   C135      1.0  0.9342041153704633  0.47106848824668623  0.4372996502722965  1.0000
  C   C136      1.0  0.4857973927657993  0.16387816955990367  0.5344746882402408  1.0000
  C   C137      1.0  0.45045285901941956  0.21150433064953883  0.5153350120292577  1.0000
  C   C138      1.0  0.4604211971742681  0.18203155366948498  0.5092623603864779  1.0000
  C   C139      1.0  0.4906931011027727  0.20605844072196028  0.5706897006372817  1.0000
  C   C140      1.0  0.5005997393926982  0.17655802439475354  0.564833634012313  1.0000
  C   C141      1.0  0.9632763439368178  0.46071397661184454  0.44230717173882994  1.0000
  C   C142      1.0  0.7827716231134156  0.5364897151658872  0.5211463369194698  1.0000
  C   C143      1.0  0.7519952764238397  0.5446242598024403  0.5250803174974574  1.0000
  C   C144      1.0  0.7983148060897581  0.5411934776037279  0.5638277780367001  1.0000
  C   C145      1.0  0.8418978656866869  0.5205564631234583  0.5121662722247782  1.0000
  C   C146      1.0  0.8272781268413872  0.5334027080302544  0.5590326660451943  1.0000
  C   C147      1.0  0.8262100880880618  0.5160199226894763  0.46933814079841096  1.0000
  C   C148      1.0  0.7972057617488317  0.5240230044224949  0.4741222299224666  1.0000
  C   C149      1.0  0.4537021698775727  0.25535806189121496  0.5532296459110365  1.0000
  C   C150      1.0  0.9581708003757388  0.48954777843625646  0.5207219164007609  1.0000
  C   C151      1.0  0.6971526100779427  0.6521369727141122  0.5582423088185787  1.0000
  C   C152      1.0  0.8447482054803122  0.9495465215950387  0.5052743886046812  1.0000
  C   C153      1.0  0.968340451313976  0.921558342795352  0.46374345697621205  1.0000
  C   C154      1.0  0.7954717258444848  0.9663273078031868  0.5341960519669081  1.0000
  C   C155      1.0  0.7084351429581243  0.6827049155188546  0.47582754494895857  1.0000
  C   C156      1.0  0.6841718554849171  0.6817837039485293  0.5582308621202747  1.0000
  C   C157      1.0  0.8723079433879212  0.5116879944586054  0.5102579501169466  1.0000
  C   C158      1.0  0.916247969935828  0.4902321374217191  0.47504406302183877  1.0000
  H   H89       1.0  0.979714192240547  0.516658258660728  0.48252341159763856  1.0000
  H   H90       1.0  0.6272801884257984  0.0004991216037970592  0.4933881596008531  1.0000
  H   H91       1.0  0.976693616210793  0.4454730916759339  0.412444005915487  1.0000
  H   H92       1.0  0.5712933837654021  0.030594985844613044  0.48939645249011626  1.0000
  H   H93       1.0  0.9787422089299016  0.41974446104805296  0.48401440183590144  1.0000
  O   O13       1.0  0.7398730163459482  0.638994124131831  0.43356807352274296  1.0000
  C   C159      1.0  0.6761287619346595  0.728658890015485  0.5137480545791321  1.0000
  C   C160      1.0  0.6460882304293786  0.7729394686371823  0.5401303631984836  1.0000
  H   H94       1.0  0.4793730734811106  0.02036624061748192  0.5102487534845506  1.0000
  H   H95       1.0  0.67274063100955  0.7740926202724282  0.47375146310839755  1.0000
  C   C161      1.0  0.6193684987782475  0.8330327938374502  0.5256170773519533  1.0000
  H   H96       1.0  0.9632163241475415  0.9990353684151559  0.5062295978521649  1.0000
  C   C162      1.0  0.871659198641289  0.9524197958902604  0.5073671942282709  1.0000
  C   C163      1.0  0.6422313385587848  0.8162075696139586  0.49345002315010567  1.0000
  H   H97       1.0  0.5499931149079654  0.03448863655210863  0.5698262914922286  1.0000
  H   H98       1.0  0.5276585016969708  0.08712739106951667  0.569295927044113  1.0000
  H   H99       1.0  0.47241500026963607  0.08439658381325389  0.4412177257699994  1.0000
  H   H100      1.0  0.4952717284769581  0.031921876545395834  0.44097672296679297  1.0000
  H   H101      1.0  0.43075497463446283  0.2253384278371063  0.49493123430074865  1.0000
  H   H102      1.0  0.5169347817871653  0.12131203652607686  0.5535923684744146  1.0000
  H   H103      1.0  0.520436248107184  0.1627839684574342  0.5844613154883604  1.0000
  H   H104      1.0  0.9674981465626705  0.4967515127614061  0.5543158552137472  1.0000
  H   H105      1.0  0.7418106244436496  0.5405280500540581  0.4872932008317354  1.0000
  H   H106      1.0  0.9249540086315483  0.4635716039430533  0.4040254609336963  1.0000
  H   H107      1.0  0.7853468523567317  0.5203368592312555  0.4404308443572502  1.0000
  H   H108      1.0  0.8391353842572183  0.5370571007968771  0.5927464297405441  1.0000
  H   H109      1.0  0.7648883625154019  0.5565988150114405  0.6062871866699955  1.0000
  H   H110      1.0  0.859593929413506  0.49896519688070234  0.42703529798463497  1.0000
  H   H111      1.0  0.45543422909933423  0.14994107269273232  0.4792679491504822  1.0000
  H   H112      1.0  0.4955767608877167  0.2383125240657342  0.5999768922224606  1.0000
  H   H113      1.0  0.43147139079921937  0.2675507280428619  0.533998692187664  1.0000
  C   C164      1.0  0.721316738455757  0.6529926049184267  0.47569883178330014  1.0000
  C   C165      1.0  0.7157524225512775  0.6371810927631617  0.5172127989935583  1.0000
  H   H114      1.0  0.5487738986796877  0.9282801665866323  0.5058818586328294  1.0000
  C   C166      1.0  0.7648224581136829  0.9411848876664574  0.5027338112780133  1.0000
  H   H115      1.0  0.9156029276037985  0.5147070608674829  0.546471342961792  1.0000
  C   C167      1.0  0.7914293092014489  0.9446049872077913  0.5044928336607082  1.0000
  H   H116      1.0  0.8821746566163023  0.5163056149462778  0.547043646740285  1.0000
  H   H117      1.0  0.6495053973977395  0.8263363010253373  0.46119697229863954  1.0000
  H   H118      1.0  0.6822745227155699  0.7387440268686336  0.4788671586567752  1.0000
  O   O14       1.0  0.7731481820171009  0.9862978532479451  0.5644949815622562  1.0000
  H   H119      1.0  0.59286659064588  0.8319847611790419  0.5920905986714681  1.0000
  O   O15       1.0  0.7376475148316288  0.5537941570675056  0.5655186485249684  1.0000
  N   N23       1.0  0.48536651423914234  0.11888912601486176  0.5031267492627196  1.0000
  O   O16       1.0  0.46509348869657025  0.26865337301489145  0.5773358480309273  1.0000
  N   N24       1.0  0.8879105407533838  0.49832731384363793  0.46989799693485623  1.0000
  O   O17       1.0  0.44454978986772936  0.17070814324976247  0.47781049812517395  1.0000
  O   O18       1.0  0.5064623935371021  0.21756861618101878  0.6017807242052378  1.0000
  O   O19       1.0  0.7846558421857547  0.5538515293615327  0.6120544214547321  1.0000
  O   O20       1.0  0.8394919811341521  0.5032004192399996  0.42092087635926245  1.0000
  C   C168      1.0  0.5215464212669617  0.9823629625655991  0.5059748044222871  1.0000
  C   C169      1.0  0.539187992593745  0.9975405376664079  0.5050642976244931  1.0000
  C   C170      1.0  0.6107260960941353  0.9924115087991321  0.49856352634753975  1.0000
  C   C171      1.0  0.6524984166447236  0.8648816809103679  0.5243058552150806  1.0000
  C   C172      1.0  0.5335012471286281  0.8688176128110972  0.5046499707143478  1.0000
  C   C173      1.0  0.6408291744334071  0.9392024632104815  0.5108584000489484  1.0000
  C   C174      1.0  0.9727028250421247  0.9412443692429838  0.4980798490974462  1.0000
  H   H120      1.0  0.7128601260499866  0.6947410346661356  0.4431051108747716  1.0000
  C   C175      1.0  0.49105744342733365  0.9971657754326868  0.5075825824982337  1.0000
  C   C176      1.0  0.5689655990761447  0.9876590339653278  0.503670176708333  1.0000
  C   C177      1.0  0.9225558356669665  0.9597937061649868  0.5194431421521692  1.0000
  C   C178      1.0  0.479992776591931  0.9770779246009063  0.5050619337270631  1.0000
  C   C179      1.0  0.5036877638640623  0.9498833994820892  0.5033866380312965  1.0000
  C   C180      1.0  0.6222447644030611  0.8795155169521142  0.5168549918129369  1.0000
  C   C181      1.0  0.5032855068011176  0.9223991567989281  0.5001975142207108  1.0000
  C   C182      1.0  0.5293495257918821  0.8984038584873142  0.502094007373724  1.0000
  H   H121      1.0  0.8788392507687246  0.9133873664683236  0.45081986492846143  1.0000
  C   C183      1.0  0.6148078187715631  0.9631301807957929  0.5067748860827629  1.0000
  C   C184      1.0  0.6637200843760745  0.8848453087021487  0.5216669627284978  1.0000
  C   C185      1.0  0.5749760674979909  0.8739969851776302  0.511552719305163  1.0000
  C   C186      1.0  0.5617670997392182  0.853700791594835  0.5100444111462658  1.0000
  C   C187      1.0  0.6403117965179547  0.9117749490639221  0.513205083506045  1.0000
  C   C188      1.0  0.6045430796875615  0.8644124875663748  0.5174217700686935  1.0000
  C   C189      1.0  0.6927232928313467  0.9721702289166427  0.5428313918847342  1.0000
  C   C190      1.0  0.6673546976034237  0.9432714716063109  0.5144330385659622  1.0000
  C   C191      1.0  0.6680434742980136  0.9677868462559219  0.5389678335935099  1.0000
  C   C192      1.0  0.6931056642409493  0.9232433502318549  0.49427482206586837  1.0000
  C   C193      1.0  0.7184517411967607  0.9524246841604092  0.5217967952594716  1.0000
  C   C194      1.0  0.7177801840480916  0.9277113371387391  0.49750246882095406  1.0000
  H   H122      1.0  0.7571886847978511  0.9807919107247066  0.5581874115389446  1.0000
  H   H123      1.0  0.8239917459882858  0.9855075278216366  0.558047739734134  1.0000
  H   H124      1.0  0.8122083923444482  0.9085468571906989  0.4519913904745007  1.0000
  H   H125      1.0  0.692634847538763  0.6400512910965559  0.5907791770848925  1.0000
  H   H126      1.0  0.951279387946367  0.9765967984641875  0.552144961462181  1.0000
  C   C195      1.0  0.6896116295850423  0.6977178960976216  0.5165066658033173  1.0000
  C   C196      1.0  0.7285454471252505  0.6058397708450789  0.5180125443312561  1.0000
