# Supplementary material for: Fracture Behavior of a 2D Imine‐Based Polymer
Source: Adv Sci (Weinh). 2024 Sep 12;11(42):2407017. doi: 10.1002/advs.202407017 (PMC11558127; doi:10.1002/advs.202407017)
Supplement: Supplementary file 2 — Supporting Information [file ADVS-11-2407017-s004.zip › 110_strain_1.275_relaxed.cif]

data_image0
_chemical_formula_structural       C6NC3HC25HC5HC8HC8NH3NH33N7O5C60H38N8O4H3CNHC2H2CN2CNOCHCO2HC2H2C34H5OC2H2CHC2H17C2HCHCH3OHONONO4C7HC8HC12H5C2
_chemical_formula_sum              "C196 N24 H126 O20"
_cell_length_a       55.681025863662676
_cell_length_b       55.12439393647713
_cell_length_c       25.000223710000228
_cell_angle_alpha    90.0
_cell_angle_beta     90.0
_cell_angle_gamma    75.37942764062579

_space_group_name_H-M_alt    "P 1"
_space_group_IT_number       1

loop_
  _space_group_symop_operation_xyz
  'x, y, z'

loop_
  _atom_site_type_symbol
  _atom_site_label
  _atom_site_symmetry_multiplicity
  _atom_site_fract_x
  _atom_site_fract_y
  _atom_site_fract_z
  _atom_site_occupancy
  C   C1        1.0  0.0802503911746166  0.4737785622286267  0.4886092921423621  1.0000
  C   C2        1.0  0.10290809050014901  0.48066172366662435  0.49864555713524683  1.0000
  C   C3        1.0  0.16769254944664022  0.4483001099371321  0.5128526691564437  1.0000
  C   C4        1.0  0.11806663041525624  0.36657048775797746  0.5018167494051272  1.0000
  C   C5        1.0  0.04964004228191069  0.3835534193084406  0.48158408641008676  1.0000
  C   C6        1.0  0.16705771143961143  0.40232983024091373  0.4967905421992825  1.0000
  N   N1        1.0  0.7084512669516941  0.9861849720509333  0.5730609131680428  1.0000
  C   C7        1.0  0.017845023448344297  0.13787000011276196  0.5120136025039281  1.0000
  C   C8        1.0  0.056569852982579716  0.4919770137420192  0.47973733014298486  1.0000
  C   C9        1.0  0.12600130194584203  0.4637211554072544  0.5065493963977342  1.0000
  H   H1        1.0  0.6745715869664661  0.9842562536739493  0.6442832424827929  1.0000
  C   C10       1.0  0.039505000675826525  0.4784859638684437  0.47338248042635134  1.0000
  C   C11       1.0  0.05290315573951133  0.45221537187191374  0.47939249859137456  1.0000
  C   C12       1.0  0.13605973974801944  0.3561789343343821  0.45431073121071813  1.0000
  C   C13       1.0  0.041846776251011984  0.43200219812572593  0.47637564159992024  1.0000
  C   C14       1.0  0.056442390369379355  0.4066126884845596  0.47935899226031353  1.0000
  C   C15       1.0  0.03423538793813231  0.048895258235705404  0.6007842910193825  1.0000
  C   C16       1.0  0.15614893788319106  0.42783192825722044  0.5051706303349337  1.0000
  C   C17       1.0  0.12990080300271717  0.3861476759743234  0.5221824043928105  1.0000
  C   C18       1.0  0.0910964404900098  0.3762235100769222  0.4914443926749117  1.0000
  C   C19       1.0  0.07133767144902321  0.3646090317659089  0.48923713013730413  1.0000
  C   C20       1.0  0.15071798446631093  0.3852833990758051  0.4917515911533752  1.0000
  C   C21       1.0  0.13147775132195985  0.33851970188993186  0.4178385821736423  1.0000
  C   C22       1.0  0.2355966685276771  0.39569417738001234  0.472580141570274  1.0000
  C   C23       1.0  0.19352669247128682  0.39181671815058644  0.4893008240512408  1.0000
  C   C24       1.0  0.2105954026251955  0.40647468399816666  0.48051401237604163  1.0000
  C   C25       1.0  0.2032012960514202  0.36552445490825836  0.48982318108790945  1.0000
  C   C26       1.0  0.24484256942432836  0.3694848645272584  0.4728306610574527  1.0000
  C   C27       1.0  0.22814919883676119  0.35453945057980485  0.4817042072566625  1.0000
  C   C28       1.0  0.001100747995396651  0.09577213913397543  0.54708532572793  1.0000
  C   C29       1.0  0.9904472649937992  0.10998882492982445  0.5024278659446063  1.0000
  C   C30       1.0  0.9986659185697118  0.1303348687129728  0.48509011911255623  1.0000
  C   C31       1.0  0.028490319447259608  0.12355362399039126  0.5568906906301849  1.0000
  C   C32       1.0  0.020413855153337084  0.10307608936928558  0.57374493322386  1.0000
  C   C33       1.0  0.07045254365427524  0.22878570039574678  0.48194832189767284  1.0000
  C   C34       1.0  0.041084020967867396  0.1660327196020623  0.5219756275642317  1.0000
  H   H2        1.0  0.6562164718330864  0.9572441069817647  0.4617016417030224  1.0000
  C   C35       1.0  0.050727744319079365  0.18721719554824442  0.5072153856496295  1.0000
  C   C36       1.0  0.054160568666530136  0.22088087874973011  0.44673630427261984  1.0000
  C   C37       1.0  0.044358745069494436  0.20069990206900773  0.4586970170061148  1.0000
  C   C38       1.0  0.0768055347042354  0.2152990735193698  0.5304328832644555  1.0000
  C   C39       1.0  0.06710333972868458  0.1949812007507841  0.5421961951136952  1.0000
  H   H3        1.0  0.8623828018313076  0.02108775135337604  0.4342333212255699  1.0000
  C   C40       1.0  0.304265070978021  0.294756064767535  0.47207937374216735  1.0000
  C   C41       1.0  0.2902999998048766  0.35036601471972906  0.45822223108934257  1.0000
  C   C42       1.0  0.3091148862430847  0.29630950342035056  0.526881911227233  1.0000
  C   C43       1.0  0.31903278900931253  0.2508536517764271  0.5334581632810466  1.0000
  C   C44       1.0  0.31633250512763883  0.2745485079074426  0.5572426049596452  1.0000
  C   C45       1.0  0.3142266861104517  0.24959206007273005  0.4782848959181712  1.0000
  C   C46       1.0  0.3067863382364337  0.27158412399912213  0.44797696800743836  1.0000
  C   C47       1.0  0.07999648242691208  0.24993966176261578  0.4672916478091347  1.0000
  H   H4        1.0  0.6944941615469852  0.9711079402056929  0.4772291611548652  1.0000
  C   C48       1.0  0.10252385822219535  0.2786725653176686  0.47759099599389643  1.0000
  C   C49       1.0  0.12140352336155366  0.3190655796200074  0.43897585704450964  1.0000
  C   C50       1.0  0.09928956803131964  0.28667157579058494  0.423558379609258  1.0000
  C   C51       1.0  0.10871190629780175  0.3058534086713828  0.40479552783873873  1.0000
  C   C52       1.0  0.12462651451334472  0.3109171835815658  0.49303277868503553  1.0000
  C   C53       1.0  0.11563941456212307  0.29138420927099024  0.5115928472045688  1.0000
  C   C54       1.0  0.32763353439728377  0.22801103284938246  0.5660424383182959  1.0000
  C   C55       1.0  0.8669245368297415  0.026354744431605237  0.4748233058330108  1.0000
  N   N2        1.0  0.5052123857042614  0.9684236741869002  0.49250144863680373  1.0000
  H   H5        1.0  0.18771595765912982  0.4464809728903025  0.5166113555419194  1.0000
  H   H6        1.0  0.6653402462826813  0.6448230758276768  0.4561201412683496  1.0000
  H   H7        1.0  0.04629959634028592  0.061030078438483834  0.5894780325861058  1.0000
  N   N3        1.0  0.6492210069003362  0.774171176268424  0.4259698040209479  1.0000
  H   H8        1.0  0.07284332365256464  0.34447854740141826  0.4930021323261732  1.0000
  H   H9        1.0  0.12124819859268644  0.34966085665685404  0.5289287505421764  1.0000
  H   H10       1.0  0.12166213618450182  0.4003416895102441  0.552239240370617  1.0000
  H   H11       1.0  0.9489412583645079  0.11692466891679888  0.5407001146229338  1.0000
  H   H12       1.0  0.11830304830229578  0.42864297121540373  0.493998881034711  1.0000
  H   H13       1.0  0.19052887232017812  0.35341602770339203  0.49701128353122975  1.0000
  H   H14       1.0  0.20400020338186894  0.4270951598426754  0.47952049430177895  1.0000
  H   H15       1.0  0.24837231086645073  0.40769840051916684  0.46560005354648193  1.0000
  H   H16       1.0  0.23506535566587522  0.33398338371492226  0.482278250570877  1.0000
  H   H17       1.0  0.02902537982903624  0.09249351462541512  0.6092072863446709  1.0000
  H   H18       1.0  0.043516147137480615  0.12902425634987033  0.5788642687149302  1.0000
  H   H19       1.0  0.9899848806358421  0.14093478363707207  0.44974018050910736  1.0000
  H   H20       1.0  0.9755801753240405  0.10447410825963578  0.4801436354213976  1.0000
  H   H21       1.0  0.0490121385634441  0.23108812375934284  0.4089035606875616  1.0000
  H   H22       1.0  0.048135711625764674  0.15661514668237328  0.5606903278324492  1.0000
  H   H23       1.0  0.07228581620423502  0.18475169286334395  0.5799922219685247  1.0000
  H   H24       1.0  0.5832373541000078  0.9389983887272856  0.4909597908597524  1.0000
  H   H25       1.0  0.2985503430909434  0.31229571664540634  0.4485305763124091  1.0000
  H   H26       1.0  0.6106232213546675  0.810588650441575  0.4014187029705739  1.0000
  H   H27       1.0  0.30307025726422704  0.2704338921845914  0.4049292759347943  1.0000
  H   H28       1.0  0.32027241388128147  0.27564076024376605  0.6002137924992478  1.0000
  H   H29       1.0  0.3024970826262432  0.3320362207440499  0.521785799767888  1.0000
  H   H30       1.0  0.322178415826568  0.21382476494693073  0.4815583270153801  1.0000
  H   H31       1.0  0.02344612421537824  0.1795907763076992  0.4382302793810119  1.0000
  H   H32       1.0  0.0974453493822968  0.2365911255053498  0.5513909712209902  1.0000
  H   H33       1.0  0.0741682320768718  0.25838914345438924  0.42708327784086475  1.0000
  H   H34       1.0  0.11855415023931208  0.2855295149200587  0.5537520213140857  1.0000
  H   H35       1.0  0.1346659919978756  0.3204947448000825  0.5208093799534341  1.0000
  H   H36       1.0  0.09124079786377169  0.414740300916171  0.4868627135179304  1.0000
  H   H37       1.0  0.10584086023518702  0.31155210676417894  0.36254234628594184  1.0000
  H   H38       1.0  0.6363103441695099  0.970697290632845  0.6287961193201074  1.0000
  H   H39       1.0  0.08918641579552519  0.2769459808480023  0.39627620948658393  1.0000
  H   H40       1.0  0.33048387023024606  0.23168821845897242  0.6103831574682581  1.0000
  N   N4        1.0  0.07732354247653542  0.450367840332943  0.4878516790789014  1.0000
  N   N5        1.0  0.13141264300659428  0.438411010388514  0.5047036494036593  1.0000
  N   N6        1.0  0.08131078308569309  0.4008813749675809  0.4849600530532899  1.0000
  N   N7        1.0  0.15456176195238783  0.36734601716045767  0.45332850931961594  1.0000
  N   N8        1.0  0.26922413160743397  0.35904081127870074  0.46480749259028314  1.0000
  N   N9        1.0  0.025095187230028054  0.15805470457131668  0.49326395618071045  1.0000
  N   N10       1.0  0.0944626973827728  0.2592955823899666  0.49785144595723474  1.0000
  O   O1        1.0  0.331244534379585  0.20631708000474946  0.5499846800059779  1.0000
  O   O2        1.0  0.028019482368211838  0.1939773717392304  0.4214854206159922  1.0000
  O   O3        1.0  0.0930568925242574  0.22202718577248684  0.5677036443905442  1.0000
  O   O4        1.0  0.3066765054531031  0.32010192736073123  0.5515265801021803  1.0000
  O   O5        1.0  0.31689806026767886  0.22615763796019922  0.45272224849136594  1.0000
  C   C56       1.0  0.9661036704671677  0.07501466087682429  0.555117504656427  1.0000
  C   C57       1.0  0.9920886795156134  0.0742350358197883  0.5646722552068719  1.0000
  C   C58       1.0  0.04054216564027713  0.026468776170122776  0.6259776668937842  1.0000
  C   C59       1.0  0.18143469052630506  0.7811680804858782  0.5798388732766355  1.0000
  C   C60       1.0  0.0820715011419008  0.8572519648208692  0.5675110031106145  1.0000
  C   C61       1.0  0.21294693760168065  0.8273284560874846  0.5454267150390277  1.0000
  C   C62       1.0  0.48392356951608295  0.9116497843687222  0.47238929440921706  1.0000
  C   C63       1.0  0.10117569676709338  0.5594198589189686  0.4941614436581819  1.0000
  C   C64       1.0  0.9466099769357849  0.09776380427239717  0.5432987980875164  1.0000
  C   C65       1.0  0.007697476266092341  0.05397191915795907  0.5896795337914782  1.0000
  C   C66       1.0  0.4433069013442887  0.9086179127640122  0.5053147913945768  1.0000
  C   C67       1.0  0.925290841240478  0.09052036423555054  0.5379730488778898  1.0000
  C   C68       1.0  0.9321228789250972  0.0630122064761125  0.5463518738265599  1.0000
  C   C69       1.0  0.16179469009785982  0.8030916816002995  0.5636661369524313  1.0000
  C   C70       1.0  0.9161383080071824  0.04849668376274052  0.5432908126285013  1.0000
  C   C71       1.0  0.10308715916077661  0.8696848793115906  0.5659383896214274  1.0000
  C   C72       1.0  0.14939542591213348  0.47005494298067896  0.5133944385781054  1.0000
  C   C73       1.0  0.018282168070699722  0.016148257969824664  0.6328595970114973  1.0000
  C   C74       1.0  0.2030684401918331  0.7878367356244501  0.5751236154404982  1.0000
  C   C75       1.0  0.11778166047780902  0.8269993371318237  0.5665864933526837  1.0000
  C   C76       1.0  0.09078266287976626  0.8320197314512662  0.5681479740217492  1.0000
  C   C77       1.0  0.19632766280738628  0.8140069303919172  0.5550742457445292  1.0000
  C   C78       1.0  0.1354127492192727  0.8043968678525817  0.5663932927451613  1.0000
  C   C79       1.0  0.2626575266964937  0.85453195519556  0.5949010516577029  1.0000
  C   C80       1.0  0.23464439320489688  0.8342363279055248  0.5468682141122297  1.0000
  C   C81       1.0  0.24110745017073718  0.8471543466566647  0.5930779137964654  1.0000
  C   C82       1.0  0.25190487239113024  0.8303950375264944  0.5024520913750602  1.0000
  C   C83       1.0  0.2802296490206053  0.8496569510076769  0.5518826393317144  1.0000
  C   C84       1.0  0.2736982407354862  0.8372747009130007  0.5056166629069989  1.0000
  C   C85       1.0  0.10219912386155067  0.5076614810053002  0.49785720861388055  1.0000
  C   C86       1.0  0.08988429200471457  0.5231511698801917  0.4564910897620952  1.0000
  C   C87       1.0  0.0897843268305703  0.5482630582866977  0.4540158144229016  1.0000
  C   C88       1.0  0.11325754428658552  0.543899592378266  0.5360493207389533  1.0000
  C   C89       1.0  0.11406592468921654  0.5185823793140041  0.5373030690453197  1.0000
  C   C90       1.0  0.1106147359039484  0.671579675081169  0.5410921586102986  1.0000
  C   C91       1.0  0.10327402914871431  0.5958716769024687  0.5337508760308693  1.0000
  C   C92       1.0  0.46815146561725723  0.8751477967992067  0.45100474934658613  1.0000
  C   C93       1.0  0.10538349236518295  0.6216212693319809  0.5350658301244892  1.0000
  C   C94       1.0  0.11310787764538083  0.6586102016364469  0.4921422755510448  1.0000
  C   C95       1.0  0.11019902584535543  0.63433407541518  0.48857338180412613  1.0000
  C   C96       1.0  0.10533815138501618  0.6590554833609561  0.5873984251224177  1.0000
  C   C97       1.0  0.10319144335421837  0.6344826694041522  0.584115923238081  1.0000
  C   C98       1.0  0.4864732027254297  0.8877039490238695  0.4480502135904064  1.0000
  C   C99       1.0  0.3410151269201286  0.8577289829518098  0.5185905701280139  1.0000
  C   C100      1.0  0.318394616416931  0.8502136532424274  0.5193935053390338  1.0000
  C   C101      1.0  0.34632042581829  0.8756026189835237  0.555425768151848  1.0000
  C   C102      1.0  0.38666077223545275  0.8726890894382237  0.5133677961124052  1.0000
  C   C103      1.0  0.36830712634250395  0.8828281535878085  0.5521296990972728  1.0000
  C   C104      1.0  0.38156952894561524  0.854554731366052  0.4770759438940521  1.0000
  C   C105      1.0  0.35937382729062345  0.8476765518379435  0.47961024895807264  1.0000
  C   C106      1.0  0.11414730417843674  0.6967872366201688  0.5422678277440415  1.0000
  C   C107      1.0  0.4614334636370968  0.9212494255194422  0.5016544046806906  1.0000
  C   C108      1.0  0.11508621822023626  0.73412988216716  0.5778776324486031  1.0000
  C   C109      1.0  0.1281897227752289  0.7805930163901752  0.5706232749044786  1.0000
  C   C110      1.0  0.10176491605875963  0.7554154781769084  0.6061046434271136  1.0000
  C   C111      1.0  0.10787332577983019  0.7781810254233738  0.6016304085876353  1.0000
  C   C112      1.0  0.14195482773733914  0.7591989723271696  0.54365656650392  1.0000
  C   C113      1.0  0.1353749243331406  0.7366593942660159  0.5464549750385971  1.0000
  C   C114      1.0  0.4085589106759787  0.8815367761265328  0.5111843221334007  1.0000
  C   C115      1.0  0.4456272875249241  0.8850560336551694  0.4794379557657615  1.0000
  H   H41       1.0  0.48460759340886267  0.93279567455655  0.5812311097396731  1.0000
  H   H42       1.0  0.05924998490541997  0.016897175817442545  0.6398553476662655  1.0000
  H   H43       1.0  0.503754446464305  0.8790006963974623  0.4263520458966454  1.0000
  H   H44       1.0  0.15173731620550024  0.48913426131782456  0.5175750037138963  1.0000
  H   H45       1.0  0.511407052023131  0.8949289333043754  0.37441568916095735  1.0000
  H   H46       1.0  0.08021316668288607  0.8176921012739417  0.5689055741889557  1.0000
  H   H47       1.0  0.17877642418511422  0.7631898895415736  0.5941672798120258  1.0000
  H   H48       1.0  0.22191526279349919  0.7766095908335097  0.5838534825239311  1.0000
  H   H49       1.0  0.05343558633375247  0.5124416000347425  0.4784268022064361  1.0000
  H   H50       1.0  0.982362965838145  0.032794272430678006  0.6066962150890061  1.0000
  H   H51       1.0  0.24741179287308945  0.8210413199075663  0.46621380316287986  1.0000
  H   H52       1.0  0.22814145618006132  0.8509054644960202  0.627123912696336  1.0000
  H   H53       1.0  0.26703214594372  0.8642104154137694  0.6307980866370747  1.0000
  H   H54       1.0  0.2868267671894749  0.8335195729950623  0.47168990818594486  1.0000
  H   H55       1.0  0.12371155282449309  0.5069710540141584  0.570532264701801  1.0000
  H   H56       1.0  0.12260194912270046  0.5520449678900884  0.5676720603917057  1.0000
  H   H57       1.0  0.08026348202407604  0.5598300406041599  0.4206379631553915  1.0000
  H   H58       1.0  0.08089350629894573  0.5149706717099308  0.4243447443770686  1.0000
  H   H59       1.0  0.11715255165453402  0.6680714577289625  0.45570532996364876  1.0000
  H   H60       1.0  0.10320121007149653  0.5865764620445664  0.5735248277999232  1.0000
  H   H61       1.0  0.09936728595351074  0.6249572455265247  0.6206545219139583  1.0000
  H   H62       1.0  0.45842993189509734  0.9398763155655765  0.5205310822781064  1.0000
  H   H63       1.0  0.31558352691819314  0.8373820180864652  0.4866180133368874  1.0000
  H   H64       1.0  0.47101489740117275  0.8567390311235652  0.43133912732233065  1.0000
  H   H65       1.0  0.35583224122201423  0.8338144198934497  0.45096389902064216  1.0000
  H   H66       1.0  0.3718091344882626  0.896792061609729  0.5805608463486495  1.0000
  H   H67       1.0  0.31516906031688496  0.8786844389043376  0.5903768686314531  1.0000
  H   H68       1.0  0.41299840495458334  0.8513775068756899  0.4432743489649165  1.0000
  H   H69       1.0  0.10956385655606375  0.6060716703620754  0.4447397763617402  1.0000
  H   H70       1.0  0.10453054887186339  0.6879341243229966  0.6303978195119133  1.0000
  H   H71       1.0  0.12161049975123923  0.7030327417496992  0.5045492498512844  1.0000
  H   H72       1.0  0.1463463204759314  0.7202208609005796  0.5245263751545598  1.0000
  H   H73       1.0  0.15788547872680178  0.7606163775598124  0.5187693684256894  1.0000
  H   H74       1.0  0.14079002162029916  0.8516157090028725  0.5638179602888213  1.0000
  H   H75       1.0  0.09699180059121909  0.7945488379016059  0.6238586053369723  1.0000
  H   H76       1.0  0.4260577651055504  0.9170541092173484  0.5274713695031723  1.0000
  H   H77       1.0  0.08587509192815274  0.754081773301572  0.6311595271569698  1.0000
  H   H78       1.0  0.4090249544430112  0.8972727181212447  0.5391678573322757  1.0000
  N   N11       1.0  0.9568577748552861  0.05511547499470848  0.556926536144586  1.0000
  N   N12       1.0  0.0008420871148121579  0.033825672127545614  0.6094843759866497  1.0000
  N   N13       1.0  0.12248178637395565  0.8499529154709174  0.5650877947030346  1.0000
  N   N14       1.0  0.17126211153603677  0.8218417309593931  0.5489549740491476  1.0000
  N   N15       1.0  0.30123549070427347  0.8572429637665175  0.5569037315645722  1.0000
  N   N16       1.0  0.10127498739678258  0.5839743063054578  0.4897024811091846  1.0000
  N   N17       1.0  0.10895724492819098  0.7118744928742661  0.5830575561173638  1.0000
  N   N18       1.0  0.427575429558299  0.872699212305133  0.47902469380814483  1.0000
  O   O6        1.0  0.112622480701832  0.6226176789439355  0.43774965131253674  1.0000
  O   O7        1.0  0.10257476682176371  0.6710393213082771  0.637958655633005  1.0000
  O   O8        1.0  0.32909877202862775  0.8865256866796332  0.5954782002233749  1.0000
  O   O9        1.0  0.3990943393321203  0.8436333671105545  0.4375053248670999  1.0000
  H   H79       1.0  0.8446640828845483  0.030613745624669786  0.6036091709027136  1.0000
  H   H80       1.0  0.7192449022527831  0.6592190401813187  0.4958352937665689  1.0000
  H   H81       1.0  0.06241283856997093  0.8675391475042789  0.5681760293194331  1.0000
  C   C116      1.0  0.878207154917208  0.03939856310634626  0.5784723173663846  1.0000
  N   N19       1.0  0.8295926795589582  0.017417241519796844  0.5068167608903881  1.0000
  H   H82       1.0  0.6447527149300267  0.8838737348560569  0.4252580593873031  1.0000
  C   C117      1.0  0.014795322559504553  0.4366585271130221  0.4724070132519117  1.0000
  C   C118      1.0  0.46139716433269334  0.09576333880849641  0.5436908873725773  1.0000
  H   H83       1.0  0.8199214034663599  0.02116271061361963  0.5886881658118833  1.0000
  H   H84       1.0  0.6314848085043036  0.7513562141805501  0.4147470963991575  1.0000
  C   C119      1.0  0.9735121796083496  0.4617512282587931  0.49533312202931595  1.0000
  N   N20       1.0  0.5595675875937922  0.9603752883164711  0.5296580705482058  1.0000
  N   N21       1.0  0.5384608997373055  0.9352803450043695  0.4303702818795514  1.0000
  C   C120      1.0  0.7828391036197824  0.002073424969852189  0.49334314045754146  1.0000
  N   N22       1.0  0.6015555037123909  0.928984111768422  0.48127983721809137  1.0000
  O   O10       1.0  0.7009458800486471  0.6369665007589984  0.48486912616981287  1.0000
  C   C121      1.0  0.5427579122768849  0.025042476867968358  0.5603284098483703  1.0000
  H   H85       1.0  0.5532616153406404  0.8711738474531774  0.3523797970050711  1.0000
  C   C122      1.0  0.7605296141096236  0.995203207239833  0.49133413692221983  1.0000
  O   O11       1.0  0.7960801167661048  0.002321020453568634  0.4452242079577691  1.0000
  O   O12       1.0  0.6296602954966335  0.7340293293473928  0.41576347899116256  1.0000
  H   H86       1.0  0.6624600222210614  0.9166510208273888  0.486548974999573  1.0000
  C   C123      1.0  0.7777146238183928  0.00802891632524827  0.5892588650662358  1.0000
  C   C124      1.0  0.8503264694994013  0.024927528769634666  0.5176268557853527  1.0000
  H   H87       1.0  0.7182445109487037  0.9823688151300684  0.4914043802592662  1.0000
  H   H88       1.0  0.9005200269454282  0.03486416680399307  0.44879162231452324  1.0000
  C   C125      1.0  0.627834124584843  0.8165957936064736  0.4081887816410035  1.0000
  C   C126      1.0  0.6713862590336159  0.8071721697812716  0.43047579065380825  1.0000
  C   C127      1.0  0.6273526228776855  0.8419042422686988  0.40376841920597667  1.0000
  C   C128      1.0  0.4980735764551875  0.04949812467940281  0.5466849882457873  1.0000
  C   C129      1.0  0.47311516256302644  0.05024373439310533  0.5364312794030158  1.0000
  C   C130      1.0  0.4552090498474762  0.07277741297042735  0.535072230326793  1.0000
  C   C131      1.0  0.4865822398015615  0.09484733508775622  0.5536270522441313  1.0000
  C   C132      1.0  0.5044516086050752  0.07224790405727106  0.5551210693519053  1.0000
  C   C133      1.0  0.3977374485076917  0.21085322517813837  0.5532567224418098  1.0000
  C   C134      1.0  0.44904426907252165  0.13833865890282243  0.5473288670685  1.0000
  C   C135      1.0  0.977975786679635  0.4249718793562411  0.44047686003834646  1.0000
  C   C136      1.0  0.43120897106892536  0.1626397838416287  0.5484732108481463  1.0000
  C   C137      1.0  0.3889018760200978  0.18921541139165957  0.5493032399516556  1.0000
  C   C138      1.0  0.4051837499827082  0.16547106095846909  0.5467185874779453  1.0000
  C   C139      1.0  0.42367036930055607  0.2081554711281577  0.5543338309381884  1.0000
  C   C140      1.0  0.4399450773840205  0.1843964062313246  0.5521668231702891  1.0000
  C   C141      1.0  0.00353760292072991  0.4204913112188084  0.4438684512771769  1.0000
  C   C142      1.0  0.8436139644067022  0.4897208118890645  0.4874483297125515  1.0000
  C   C143      1.0  0.8161997801944563  0.4971011377192785  0.48754667300912446  1.0000
  C   C144      1.0  0.8575877541311635  0.5032819339994995  0.5168663248140584  1.0000
  C   C145      1.0  0.8963337146515833  0.4749936984573716  0.4863628212046995  1.0000
  C   C146      1.0  0.8834431464490001  0.49591278123059085  0.5160031692663315  1.0000
  C   C147      1.0  0.8822600955454072  0.4614239461638121  0.4569554045731177  1.0000
  C   C148      1.0  0.8564363307642833  0.4688303629341422  0.4577399019082268  1.0000
  C   C149      1.0  0.3800001648854168  0.2356613571285877  0.5569244299257178  1.0000
  C   C150      1.0  0.9990155120395207  0.4573328972762343  0.49833063417122603  1.0000
  C   C151      1.0  0.6564205740728609  0.6941417447739233  0.4422229372629234  1.0000
  C   C152      1.0  0.792086497979893  0.008771699597605487  0.5428937593312881  1.0000
  C   C153      1.0  0.8881525065222613  0.03398380554775393  0.48272321500292187  1.0000
  C   C154      1.0  0.7554497912857658  0.0011431783455924105  0.5871602197674095  1.0000
  C   C155      1.0  0.69440457053219  0.7165226056958484  0.4684491794888709  1.0000
  C   C156      1.0  0.6527974113907771  0.7198814339931286  0.4357753477506696  1.0000
  C   C157      1.0  0.9232742115876564  0.4683187240326723  0.487056831516376  1.0000
  C   C158      1.0  0.9621203079704752  0.44575263872384635  0.4660999870687329  1.0000
  H   H89       1.0  0.019670269861812972  0.48570403413985586  0.4646881961137448  1.0000
  H   H90       1.0  0.5812204598191846  0.0069446739243017586  0.5652884876946772  1.0000
  H   H91       1.0  0.015299088050692022  0.4041955610801183  0.422885074445222  1.0000
  H   H92       1.0  0.5460369808398082  0.04343559674878286  0.5707819548007873  1.0000
  H   H93       1.0  0.03075344150907755  0.3811369311356159  0.478292750285473  1.0000
  O   O13       1.0  0.7210478871195651  0.6765138722239319  0.494837354401983  1.0000
  C   C159      1.0  0.6693378438572357  0.7583936395776009  0.4426785755477132  1.0000
  C   C160      1.0  0.6498391483848673  0.7986270963869739  0.42187232159799337  1.0000
  H   H94       1.0  0.49075478768410935  0.9757364265065178  0.6234957110611037  1.0000
  H   H95       1.0  0.6888976777978485  0.7934242913200117  0.4412306358812867  1.0000
  C   C161      1.0  0.6489782032987327  0.8496219770584983  0.4116563428557637  1.0000
  H   H96       1.0  0.9066136155639236  0.10219955329258701  0.5294007441745927  1.0000
  C   C162      1.0  0.8148548885393435  0.016186836443953023  0.5474914391259091  1.0000
  C   C163      1.0  0.6709415395982382  0.8324106801558457  0.42574542483527184  1.0000
  H   H97       1.0  0.5240291138539458  0.07190055897929676  0.5633634722160383  1.0000
  H   H98       1.0  0.49194289778396816  0.11255983895892373  0.560621660150352  1.0000
  H   H99       1.0  0.43573737968407944  0.07281058059486191  0.5271913288665547  1.0000
  H   H100      1.0  0.46782848383729264  0.03251362060293444  0.5296803611831661  1.0000
  H   H101      1.0  0.3686613889792207  0.1911557161305213  0.5483719836160504  1.0000
  H   H102      1.0  0.46905123913037194  0.13862129862526074  0.5508191588609044  1.0000
  H   H103      1.0  0.46009888472006166  0.1825141781295786  0.5534055643439804  1.0000
  H   H104      1.0  0.00717346096264726  0.4698965686712543  0.522651275622798  1.0000
  H   H105      1.0  0.8072188045699298  0.4846345654411121  0.461804686016307  1.0000
  H   H106      1.0  0.9698387093174436  0.4120397814718081  0.41724202033801727  1.0000
  H   H107      1.0  0.8457832568152297  0.45809350167445934  0.43463892378439517  1.0000
  H   H108      1.0  0.8940948277815461  0.506647647603033  0.5390794791999118  1.0000
  H   H109      1.0  0.8278364746839502  0.5259038489727798  0.5419304072714168  1.0000
  H   H110      1.0  0.9118784597391443  0.4385636981504666  0.4317606444356977  1.0000
  H   H111      1.0  0.40967302716469284  0.1299995690903889  0.5414772281607002  1.0000
  H   H112      1.0  0.41867141859452833  0.24367628890144405  0.558891051219755  1.0000
  H   H113      1.0  0.3593838339075332  0.2347754474213269  0.5578750682672746  1.0000
  C   C164      1.0  0.6980297787178842  0.690730615299987  0.474981236222925  1.0000
  C   C165      1.0  0.6789400046303906  0.6790675957181999  0.46182816606475746  1.0000
  H   H114      1.0  0.5327695691179823  0.9494242341700256  0.46054259024913596  1.0000
  C   C166      1.0  0.7231921747081513  0.9872669051636879  0.5327933751374722  1.0000
  H   H115      1.0  0.9616286020747503  0.47800766967379776  0.5164970611494261  1.0000
  C   C167      1.0  0.7462059045961718  0.9945287141245118  0.5375799498032208  1.0000
  H   H116      1.0  0.9319511935173355  0.48086085707770587  0.5116609404967094  1.0000
  H   H117      1.0  0.688162521360285  0.8384623304474854  0.43277603958196664  1.0000
  H   H118      1.0  0.68618852349793  0.7650254230881552  0.45336482206533263  1.0000
  O   O14       1.0  0.7421110257720335  0.0008350239260250802  0.6352060396260462  1.0000
  H   H119      1.0  0.6096926492168867  0.8556352999283116  0.3937201051190945  1.0000
  O   O15       1.0  0.8032008590775638  0.5147507430308425  0.5121344164402436  1.0000
  N   N23       1.0  0.44282154969878373  0.11718747765802255  0.5428874227376077  1.0000
  O   O16       1.0  0.3850731706036712  0.255892807828955  0.5593208424726521  1.0000
  N   N24       1.0  0.9371451906514392  0.44925772710360395  0.46150772337034135  1.0000
  O   O17       1.0  0.39507180415018905  0.1444474296966007  0.5426778109068717  1.0000
  O   O18       1.0  0.4334046174551047  0.22941949497760017  0.5579742833590088  1.0000
  O   O19       1.0  0.8456524157419683  0.5244065385356093  0.5474565512010915  1.0000
  O   O20       1.0  0.8940388781704168  0.44014063705772916  0.4262835323900166  1.0000
  C   C168      1.0  0.5032347021822373  0.9822687909892739  0.5380799433254878  1.0000
  C   C169      1.0  0.5100441020826956  0.003832175449580477  0.5425334101525157  1.0000
  C   C170      1.0  0.562336579007247  0.004945588575833604  0.5569562065057464  1.0000
  C   C171      1.0  0.6340058477070878  0.9011559334062407  0.44696081631199397  1.0000
  C   C172      1.0  0.5272493792971621  0.9002329411538991  0.3932730209713701  1.0000
  C   C173      1.0  0.6202918124488276  0.9558496120844293  0.5345293714541045  1.0000
  C   C174      1.0  0.8947521489672607  0.04142613144770557  0.5350480812201359  1.0000
  H   H120      1.0  0.7094638952832564  0.7253267138608255  0.478870102449844  1.0000
  C   C175      1.0  0.4939958324702253  0.9691497168207645  0.5820650288825568  1.0000
  C   C176      1.0  0.5167834261824595  0.02514310509279638  0.5496396420144346  1.0000
  C   C177      1.0  0.8570932109590421  0.03172493875397331  0.5697248636290267  1.0000
  C   C178      1.0  0.49061037360120335  0.9478047429157694  0.5604367984859772  1.0000
  C   C179      1.0  0.4984232025645261  0.9476057653312364  0.5041448227381353  1.0000
  C   C180      1.0  0.6075390348514172  0.9088443061624434  0.4495661594059809  1.0000
  C   C181      1.0  0.5011175008018155  0.926612285551962  0.4678769843331972  1.0000
  C   C182      1.0  0.5224133818650518  0.9217102646161673  0.43091482507848433  1.0000
  H   H121      1.0  0.8109551069396275  0.007671434997876148  0.45616269665840214  1.0000
  C   C183      1.0  0.5606330888375166  0.9803020663769025  0.5420781167042696  1.0000
  C   C184      1.0  0.6429354356890832  0.9172995245881389  0.4786030931219628  1.0000
  C   C185      1.0  0.5720467190614775  0.8924394015838765  0.40325215114891355  1.0000
  C   C186      1.0  0.5504491196000052  0.8870058219482052  0.3808091872416768  1.0000
  C   C187      1.0  0.6218414994572268  0.9355555396746835  0.5000095513064128  1.0000
  C   C188      1.0  0.5894397141772354  0.8986534716344126  0.42417263244342907  1.0000
  C   C189      1.0  0.6705595885348966  0.9782590194237227  0.6039170304094373  1.0000
  C   C190      1.0  0.6433810980528438  0.96235100410736  0.5442737393905102  1.0000
  C   C191      1.0  0.6490179752241119  0.9708722625872613  0.595079299433436  1.0000
  C   C192      1.0  0.6603701375937328  0.9629437525504423  0.5022404472025378  1.0000
  C   C193      1.0  0.6876024596527327  0.9786635657447033  0.5620361680671773  1.0000
  C   C194      1.0  0.6815821140331954  0.9709142980005578  0.5107300171461119  1.0000
  H   H122      1.0  0.72726952641678  0.995479393370413  0.6239621718548006  1.0000
  H   H123      1.0  0.7844881639555686  0.013097460625633328  0.6280010605890343  1.0000
  H   H124      1.0  0.7537381624286166  0.9901769509209338  0.4525680664308085  1.0000
  H   H125      1.0  0.641382007440064  0.6853065911939769  0.43175025157195107  1.0000
  H   H126      1.0  0.8828238108228404  0.04450645439778156  0.6191065840617737  1.0000
  C   C195      1.0  0.6719362931298131  0.7316206596734435  0.4488665065032821  1.0000
  C   C196      1.0  0.682251972697622  0.651824405265341  0.4682634362854455  1.0000
