# Supplementary material for: Fracture Behavior of a 2D Imine‐Based Polymer
Source: Adv Sci (Weinh). 2024 Sep 12;11(42):2407017. doi: 10.1002/advs.202407017 (PMC11558127; doi:10.1002/advs.202407017)
Supplement: Supplementary file 2 — Supporting Information [file ADVS-11-2407017-s004.zip › 110_strain_1.300_relaxed.cif]

data_image0
_chemical_formula_structural       C6NC3HC25HC5HC8HC8NH3NH33N7O5C60H38N8O4H3CNHC2H2CN2CNOCHCO2HC2H2C34H5OC2H2CHC2H17C2HCHCH3OHONONO4C7HC8HC12H5C2
_chemical_formula_sum              "C196 N24 H126 O20"
_cell_length_a       58.18375827073553
_cell_length_b       57.63010880100166
_cell_length_c       25.000223710000114
_cell_angle_alpha    90.0
_cell_angle_beta     90.0
_cell_angle_gamma    78.94014338857416

_space_group_name_H-M_alt    "P 1"
_space_group_IT_number       1

loop_
  _space_group_symop_operation_xyz
  'x, y, z'

loop_
  _atom_site_type_symbol
  _atom_site_label
  _atom_site_symmetry_multiplicity
  _atom_site_fract_x
  _atom_site_fract_y
  _atom_site_fract_z
  _atom_site_occupancy
  C   C1        1.0  0.08146030401404387  0.47115148867614526  0.490043265614546  1.0000
  C   C2        1.0  0.10376691444655198  0.47730210073711704  0.4994286749616945  1.0000
  C   C3        1.0  0.1633873586265401  0.44573928161859006  0.5152137119887232  1.0000
  C   C4        1.0  0.10940941079331037  0.3697433251435433  0.5117678853367679  1.0000
  C   C5        1.0  0.0451157541135293  0.38692994009574955  0.49045164993808826  1.0000
  C   C6        1.0  0.1591650152407258  0.4024074645485733  0.5035820304711804  1.0000
  N   N1        1.0  0.7096761127599079  0.9918368219543136  0.5700764090080326  1.0000
  C   C7        1.0  0.003038176955733519  0.14968083099749926  0.5111826385901506  1.0000
  C   C8        1.0  0.06011464565594423  0.4884654877152583  0.47990340299710044  1.0000
  C   C9        1.0  0.1245764785457128  0.46098247111175483  0.5080943848573984  1.0000
  H   H1        1.0  0.6779718503863329  0.9924550877024053  0.6442885517822151  1.0000
  C   C10       1.0  0.04273066052094633  0.47597234042552855  0.47459322758701444  1.0000
  C   C11       1.0  0.05360787748354469  0.45119410737085347  0.48241416021892003  1.0000
  C   C12       1.0  0.12592768484214023  0.359012611056357  0.46481996319966457  1.0000
  C   C13       1.0  0.041539929560007384  0.4323153234874877  0.4806623960946176  1.0000
  C   C14       1.0  0.053578278878642575  0.40831001849632803  0.48604042597152375  1.0000
  C   C15       1.0  0.018240587814360304  0.06562125687154156  0.5983509756159716  1.0000
  C   C16       1.0  0.15064674073670226  0.4266800820206503  0.5093848527817074  1.0000
  C   C17       1.0  0.12229471639757718  0.38816282403764346  0.5307367604976  1.0000
  C   C18       1.0  0.08431891686985409  0.37926954011807545  0.5007535445447286  1.0000
  C   C19       1.0  0.0643714337766168  0.3688231002038228  0.4997288257210529  1.0000
  C   C20       1.0  0.1422190752213649  0.3865631505875135  0.5001627162076083  1.0000
  C   C21       1.0  0.12006790891628732  0.3423023434976986  0.42909672843346564  1.0000
  C   C22       1.0  0.22469396923356974  0.39423086325212514  0.4819148565727373  1.0000
  C   C23       1.0  0.18381208811135197  0.3918688615933204  0.49781980241321316  1.0000
  C   C24       1.0  0.2014431760451414  0.4050180495949332  0.48747765409083077  1.0000
  C   C25       1.0  0.1910208131711126  0.36708603656889505  0.5020512882936615  1.0000
  C   C26       1.0  0.2315389229124214  0.3695391317466783  0.48626789684537086  1.0000
  C   C27       1.0  0.21421610964239435  0.3561103653099719  0.4964216660275622  1.0000
  C   C28       1.0  0.9873407864672531  0.10761771098124824  0.5413723163295916  1.0000
  C   C29       1.0  0.9785199518714315  0.12049118183938466  0.4955876784316312  1.0000
  C   C30       1.0  0.9862045029983497  0.14084546782910287  0.48069708485266743  1.0000
  C   C31       1.0  0.01172002688904067  0.13679000508360437  0.5573837791390466  1.0000
  C   C32       1.0  0.004139124857613101  0.11637431396653279  0.5719140862902542  1.0000
  C   C33       1.0  0.054323561622228685  0.2392554728103931  0.4908199513131399  1.0000
  C   C34       1.0  0.02451087960865786  0.17812562305469865  0.5253692235779379  1.0000
  H   H2        1.0  0.6552386466178151  0.9644336112202421  0.46682622288447473  1.0000
  C   C35       1.0  0.03410340992554787  0.198927524920667  0.5127064619570639  1.0000
  C   C36       1.0  0.03923076179298188  0.23130710597095852  0.4538758746088216  1.0000
  C   C37       1.0  0.029245563364575053  0.21170197147055225  0.4641368293771118  1.0000
  C   C38       1.0  0.059086881422807554  0.22654108632007064  0.5394571435306599  1.0000
  C   C39       1.0  0.049126896950949656  0.20686091304055557  0.5496051171982326  1.0000
  H   H3        1.0  0.8586872965303691  0.022071117733523105  0.42092399333636527  1.0000
  C   C40       1.0  0.2978626284786985  0.29863602837998426  0.48075200710755606  1.0000
  C   C41       1.0  0.27398576352967247  0.3509113389795589  0.47600722675790896  1.0000
  C   C42       1.0  0.30159668399530526  0.2998267550869721  0.5360608454070945  1.0000
  C   C43       1.0  0.3195030080729973  0.2580459695064618  0.5369733155958153  1.0000
  C   C44       1.0  0.3122670315047903  0.27971206766440915  0.5638072597332832  1.0000
  C   C45       1.0  0.3157104192151868  0.25717509482978124  0.48133876624902183  1.0000
  C   C46       1.0  0.30489536273652257  0.2774696273312624  0.4536196130009997  1.0000
  C   C47       1.0  0.06451931977604881  0.25948149806103177  0.47733520823202996  1.0000
  H   H4        1.0  0.6934688534198775  0.9765922583160429  0.4771799212027099  1.0000
  C   C48       1.0  0.08752075131514465  0.28673284743949984  0.4888908679578848  1.0000
  C   C49       1.0  0.10868514333803304  0.32443528983707465  0.4504918757418089  1.0000
  C   C50       1.0  0.08539727155590487  0.29407096369472246  0.4346642141964829  1.0000
  C   C51       1.0  0.09587244593354807  0.311960828889616  0.4160398077236425  1.0000
  C   C52       1.0  0.11066684514639921  0.31707223902990317  0.5048342024656338  1.0000
  C   C53       1.0  0.10058106981521397  0.29883646814478204  0.5232902804691316  1.0000
  C   C54       1.0  0.3307370068735338  0.23697958722900828  0.5671208906330492  1.0000
  C   C55       1.0  0.863067641849764  0.028239689725330752  0.46071027893896255  1.0000
  N   N2        1.0  0.507102865387919  0.9646382212203314  0.49822858520724356  1.0000
  H   H5        1.0  0.18247327524514123  0.44367749638611687  0.5189206306803189  1.0000
  H   H6        1.0  0.6589204216588664  0.6651685330200173  0.44054193832162425  1.0000
  H   H7        1.0  0.02928922347847108  0.07864112586533444  0.589947604419136  1.0000
  N   N3        1.0  0.6432331620427428  0.7884123110699369  0.4373513300924067  1.0000
  H   H8        1.0  0.06414299733442579  0.35001481493585995  0.5053602802082943  1.0000
  H   H9        1.0  0.11101906142483875  0.3541985079385574  0.5399402016593776  1.0000
  H   H10       1.0  0.11538837793420982  0.40215253682822366  0.5595665121525841  1.0000
  H   H11       1.0  0.9383339631728106  0.12272497868640528  0.5253059922852282  1.0000
  H   H12       1.0  0.11430324736353646  0.4281032171943193  0.4985848661217391  1.0000
  H   H13       1.0  0.17781239874373558  0.3561891250192891  0.5104025249773776  1.0000
  H   H14       1.0  0.19673378850818724  0.4244087460988129  0.483389751594691  1.0000
  H   H15       1.0  0.2379914807290663  0.40502179327202026  0.47371573269971673  1.0000
  H   H16       1.0  0.21922860990744256  0.33675897145128825  0.5001170347693994  1.0000
  H   H17       1.0  0.011180766927843405  0.10693004455308984  0.608505790559051  1.0000
  H   H18       1.0  0.0248164961890053  0.14332434350699624  0.5822965408917907  1.0000
  H   H19       1.0  0.9790374432758664  0.15032842255507087  0.44429041628440236  1.0000
  H   H20       1.0  0.9655911135050367  0.11392734196511772  0.4703809999837996  1.0000
  H   H21       1.0  0.035346502297306  0.24089301002199381  0.4158480575949347  1.0000
  H   H22       1.0  0.030315558322691352  0.16934472576364107  0.5644233042524698  1.0000
  H   H23       1.0  0.053140568398441855  0.19718342531820135  0.5874796233754089  1.0000
  H   H24       1.0  0.5847644118622488  0.9462790023448633  0.5110611464776926  1.0000
  H   H25       1.0  0.28929841058394523  0.3147801487079431  0.45930791229065593  1.0000
  H   H26       1.0  0.6059443007007886  0.8213502203065838  0.4241361747321542  1.0000
  H   H27       1.0  0.3019852916794021  0.27658957393702055  0.41021509073460277  1.0000
  H   H28       1.0  0.31521516739406147  0.28057660447880867  0.6072110649697785  1.0000
  H   H29       1.0  0.2880993532096621  0.33285718863443037  0.5357601976554879  1.0000
  H   H30       1.0  0.32954959422575864  0.22433896388034003  0.4801726143971817  1.0000
  H   H31       1.0  0.009562173999674545  0.19069807171173558  0.440583027655258  1.0000
  H   H32       1.0  0.07898806503435023  0.24734209158658835  0.5629020149030722  1.0000
  H   H33       1.0  0.059855260017714886  0.2673691463571106  0.43685928984542266  1.0000
  H   H34       1.0  0.10262042202080761  0.293534322508379  0.5656588649933815  1.0000
  H   H35       1.0  0.1206248948387737  0.3262134855516436  0.5329183638039737  1.0000
  H   H36       1.0  0.08771301596728756  0.4152012586277021  0.49259254413920484  1.0000
  H   H37       1.0  0.09390044114184681  0.31710011123830445  0.3735777921556164  1.0000
  H   H38       1.0  0.6398111862306755  0.9805377269047802  0.6339934601131908  1.0000
  H   H39       1.0  0.07534629418356487  0.2848397634848466  0.4070373056306438  1.0000
  H   H40       1.0  0.3327014422688193  0.24008224620214647  0.6119099172713797  1.0000
  N   N4        1.0  0.07688452146924854  0.44921499817628485  0.49102929942111156  1.0000
  N   N5        1.0  0.1277386324908953  0.43712438560642686  0.5080237974026701  1.0000
  N   N6        1.0  0.07698926034759296  0.4024710819282927  0.49213021853107386  1.0000
  N   N7        1.0  0.14459851507144764  0.3690961422145147  0.4630654018151937  1.0000
  N   N8        1.0  0.2542622007558683  0.3591655822148653  0.48080422994817595  1.0000
  N   N9        1.0  0.010118800207684313  0.16961866207613022  0.49437386816119394  1.0000
  N   N10       1.0  0.07847765614920099  0.26849172111576447  0.5087854378172045  1.0000
  O   O1        1.0  0.33785227998706974  0.2172038443082906  0.5484130875532379  1.0000
  O   O2        1.0  0.01432062781621037  0.2047669928358046  0.425073212089459  1.0000
  O   O3        1.0  0.07403898927619007  0.23339476819995164  0.5784466641008941  1.0000
  O   O4        1.0  0.29442266314561405  0.32156921888203205  0.563963217788498  1.0000
  O   O5        1.0  0.3226860617630749  0.23581104074383358  0.45268779030547757  1.0000
  C   C56       1.0  0.9552589328594429  0.08410004235702129  0.5423987255391188  1.0000
  C   C57       1.0  0.9791801732211716  0.08589258811754807  0.5561729331080537  1.0000
  C   C58       1.0  0.024213256473071872  0.04456133699410203  0.623559801384032  1.0000
  C   C59       1.0  0.19848102512755167  0.7651069494179876  0.5787110718149885  1.0000
  C   C60       1.0  0.10433755042618635  0.8302279045743596  0.5482103919389603  1.0000
  C   C61       1.0  0.22768199899736735  0.8127281450050912  0.5547984527684684  1.0000
  C   C62       1.0  0.48223009245374265  0.9129344245041051  0.4723908955887781  1.0000
  C   C63       1.0  0.11009363081561839  0.5507619880303701  0.49097390890033926  1.0000
  C   C64       1.0  0.9366841980279679  0.10408646509573405  0.5277535153714261  1.0000
  C   C65       1.0  0.9937322737120975  0.06783094556372427  0.5828033856019  1.0000
  C   C66       1.0  0.44280956155977874  0.9110865555898994  0.5056069429324498  1.0000
  C   C67       1.0  0.917194916819465  0.09506930637915079  0.5193960464925367  1.0000
  C   C68       1.0  0.9241632028039273  0.06931429580659398  0.5291476240113255  1.0000
  C   C69       1.0  0.18005720092779287  0.7847813945345263  0.5615234352928118  1.0000
  C   C70       1.0  0.9096202649072469  0.05393461253791676  0.5251624340910441  1.0000
  C   C71       1.0  0.12374479958075825  0.8439286624097865  0.5508562645225477  1.0000
  C   C72       1.0  0.14756952160862505  0.4665168673974558  0.5141276536495286  1.0000
  C   C73       1.0  0.0037697468868473335  0.03225540180587827  0.6258090424807741  1.0000
  C   C74       1.0  0.2186992225559198  0.77335237876485  0.5783829748079669  1.0000
  C   C75       1.0  0.13835992966605057  0.8041815400174291  0.5553603362463473  1.0000
  C   C76       1.0  0.11298320441502338  0.8067395160321063  0.551101251882848  1.0000
  C   C77       1.0  0.2123615399725597  0.7982488803334585  0.5602246133502772  1.0000
  C   C78       1.0  0.15527466720604463  0.7839094739575471  0.5591208190516467  1.0000
  C   C79       1.0  0.2719770501255045  0.8461492027740979  0.6007895861016904  1.0000
  C   C80       1.0  0.2468866586031397  0.8227256024595521  0.5550631092719805  1.0000
  C   C81       1.0  0.25283105656757177  0.8357819570387272  0.6010075097082129  1.0000
  C   C82       1.0  0.26211152947639976  0.8219029749853282  0.5088464086006019  1.0000
  C   C83       1.0  0.2873999360406037  0.8446660713387276  0.5556284508706177  1.0000
  C   C84       1.0  0.28138037406829236  0.8320435918245053  0.5097420438323107  1.0000
  C   C85       1.0  0.10547943174434317  0.5025774464849925  0.4974015285487557  1.0000
  C   C86       1.0  0.0950380937080061  0.5172412110289253  0.4557022460917206  1.0000
  C   C87       1.0  0.09764608391860459  0.5405750415413423  0.45191463749138533  1.0000
  C   C88       1.0  0.12019046476532454  0.5361230099176546  0.5333819666670983  1.0000
  C   C89       1.0  0.11821419189050628  0.5125779044763138  0.5359577147137137  1.0000
  C   C90       1.0  0.12963265813789476  0.6556841027249959  0.533470651685251  1.0000
  C   C91       1.0  0.11617664381826498  0.5848614902479631  0.5287210995038236  1.0000
  C   C92       1.0  0.4604659600217711  0.8838529357971162  0.43666469370828204  1.0000
  C   C93       1.0  0.12074347502069759  0.6088166167499959  0.5291647753057582  1.0000
  C   C94       1.0  0.13159893512875248  0.6429102177408393  0.4852058803393106  1.0000
  C   C95       1.0  0.12687513618834365  0.6201668820335107  0.48246188251463296  1.0000
  C   C96       1.0  0.12322338114849185  0.6444477610710483  0.5800397982541122  1.0000
  C   C97       1.0  0.11933973977920498  0.6213741295536775  0.5776503444867391  1.0000
  C   C98       1.0  0.4800537312614864  0.8937316851284433  0.4375588337244111  1.0000
  C   C99       1.0  0.3416406783674537  0.8612948258029642  0.5145813143473773  1.0000
  C   C100      1.0  0.3209394426605969  0.851740624474427  0.5176057278042264  1.0000
  C   C101      1.0  0.3480614898320392  0.8769102119116434  0.5541082093458343  1.0000
  C   C102      1.0  0.38441944563060765  0.878862501795289  0.5063801201248719  1.0000
  C   C103      1.0  0.36861144206836094  0.8854349457415156  0.5493996674995867  1.0000
  C   C104      1.0  0.377978263659846  0.8633117152322821  0.4667795073021199  1.0000
  C   C105      1.0  0.35720641985898227  0.8551749748907754  0.4708517122469161  1.0000
  C   C106      1.0  0.13430107259964913  0.6795823629988775  0.5338328235252356  1.0000
  C   C107      1.0  0.46215248471294884  0.9212713390591348  0.5054817947548463  1.0000
  C   C108      1.0  0.13545761050106025  0.7156199228778446  0.5686628730408789  1.0000
  C   C109      1.0  0.1484774937954494  0.7606338895320701  0.5626027489786859  1.0000
  C   C110      1.0  0.12225823393641114  0.735511167439297  0.594575140432939  1.0000
  C   C111      1.0  0.12834936304255837  0.7575236217312783  0.5906266516589866  1.0000
  C   C112      1.0  0.16209858617470302  0.7406664267663337  0.5381493809349884  1.0000
  C   C113      1.0  0.15558272335829257  0.7188053913255312  0.5402628053643869  1.0000
  C   C114      1.0  0.40556870670422274  0.8877871833045218  0.5042693427405428  1.0000
  C   C115      1.0  0.44097262394757314  0.8917848301774561  0.47100921422199593  1.0000
  H   H41       1.0  0.4869065664368803  0.9302562831077426  0.5878396174279813  1.0000
  H   H42       1.0  0.0415210355969658  0.037244091981788685  0.6404084953773048  1.0000
  H   H43       1.0  0.49459145574957625  0.8865860897996217  0.4100781184801768  1.0000
  H   H44       1.0  0.15135265039611764  0.48441889796725823  0.51665628621477  1.0000
  H   H45       1.0  0.5183794534461037  0.8840607425212331  0.4078431155337115  1.0000
  H   H46       1.0  0.10339787559639246  0.7920923678780905  0.5496936595373514  1.0000
  H   H47       1.0  0.19600972731723185  0.7473955972812515  0.5905441517014168  1.0000
  H   H48       1.0  0.23633182182376086  0.7639679037703931  0.5891103928417812  1.0000
  H   H49       1.0  0.058653519636588686  0.5076921748207651  0.47694628352652246  1.0000
  H   H50       1.0  0.9705647825957063  0.04469310316916664  0.5940323136123108  1.0000
  H   H51       1.0  0.25797134036448593  0.8124365332914382  0.47289543785638427  1.0000
  H   H52       1.0  0.24148492342131356  0.837116388978611  0.6365866110241819  1.0000
  H   H53       1.0  0.2760147021722014  0.8558032632820642  0.6365796289665961  1.0000
  H   H54       1.0  0.2928938599378827  0.8307396846556575  0.4742621295581288  1.0000
  H   H55       1.0  0.12639739862868365  0.5016429401930124  0.5695587705509942  1.0000
  H   H56       1.0  0.13024635298469825  0.5434974299290243  0.5642936398933633  1.0000
  H   H57       1.0  0.08953847931850739  0.5514625957138032  0.41819054475171197  1.0000
  H   H58       1.0  0.08529800484526719  0.5098281245303724  0.42428386147870617  1.0000
  H   H59       1.0  0.13650967355117105  0.6513524482068932  0.44853880105357297  1.0000
  H   H60       1.0  0.11510357237280096  0.5765669976886094  0.5688981484023893  1.0000
  H   H61       1.0  0.11455785793598429  0.6128828312156351  0.6143792188897941  1.0000
  H   H62       1.0  0.4625165045796422  0.9365640888724626  0.5319229669394085  1.0000
  H   H63       1.0  0.3175665332452705  0.8403727401192613  0.4832848534343295  1.0000
  H   H64       1.0  0.4597974648982988  0.8691621300663512  0.40884696101110457  1.0000
  H   H65       1.0  0.35268252738957684  0.8432433306720041  0.43985225781633935  1.0000
  H   H66       1.0  0.37312636639293306  0.8973954991140269  0.5803422409503742  1.0000
  H   H67       1.0  0.32029883193937136  0.8755964668141818  0.5939393910321125  1.0000
  H   H68       1.0  0.406345215253577  0.863658619404738  0.428505202719405  1.0000
  H   H69       1.0  0.1240806823116549  0.5933467711865187  0.43966788297563114  1.0000
  H   H70       1.0  0.12385579812039667  0.6720916357457463  0.6218875997771041  1.0000
  H   H71       1.0  0.14226547900477368  0.6852230144003753  0.4964498945482551  1.0000
  H   H72       1.0  0.16648116843937044  0.7034953695381205  0.5203001371871759  1.0000
  H   H73       1.0  0.1779221232298258  0.7425735223302118  0.515653208382698  1.0000
  H   H74       1.0  0.15940885749989936  0.8297560308853972  0.5569991291265124  1.0000
  H   H75       1.0  0.11757367334277631  0.7727654508733504  0.6110586499305064  1.0000
  H   H76       1.0  0.4279397789964557  0.9181027610354606  0.5322107178444659  1.0000
  H   H77       1.0  0.10650213374879858  0.7336121702156508  0.6172814242260507  1.0000
  H   H78       1.0  0.40795487739396097  0.9007494038974257  0.5361899761009113  1.0000
  N   N11       1.0  0.9472277359541019  0.06407901431671248  0.542820702526008  1.0000
  N   N12       1.0  0.9875853446710844  0.04759996917546894  0.6002787881981756  1.0000
  N   N13       1.0  0.1423086012806411  0.8266096090984888  0.5543748417535667  1.0000
  N   N14       1.0  0.18889490418546562  0.8038300245870464  0.5508440874629257  1.0000
  N   N15       1.0  0.3061841677317119  0.8550036043670992  0.558583648267458  1.0000
  N   N16       1.0  0.11292511438808718  0.5735122908547727  0.48524406136091075  1.0000
  N   N17       1.0  0.12910686628421295  0.6942085995143373  0.5735920997677174  1.0000
  N   N18       1.0  0.42219930976928516  0.8813185528778194  0.46822177707267965  1.0000
  O   O6        1.0  0.1286671701713327  0.6085916818487105  0.4322103153528956  1.0000
  O   O7        1.0  0.12091806763896268  0.6562249902621405  0.6300471924482413  1.0000
  O   O8        1.0  0.33343013435801844  0.8839706524710871  0.5985964160857713  1.0000
  O   O9        1.0  0.39273834529307733  0.8560845670188548  0.4225727185623853  1.0000
  H   H79       1.0  0.8422511691647767  0.03398235134252969  0.5896079966102818  1.0000
  H   H80       1.0  0.7114494262476048  0.6803416988219492  0.47397240583522304  1.0000
  H   H81       1.0  0.08574698830301641  0.8384466419127559  0.5444836585501119  1.0000
  C   C116      1.0  0.8739195296125805  0.04369845015490137  0.5622281438151383  1.0000
  N   N19       1.0  0.8275386861841512  0.018788128846574104  0.49494232523518245  1.0000
  H   H82       1.0  0.6396871627298247  0.8935311592111391  0.4457535782143355  1.0000
  C   C117      1.0  0.015982693929150305  0.4367950430576889  0.4749439098053431  1.0000
  C   C118      1.0  0.4650061169637919  0.0842970119012262  0.5391498184874824  1.0000
  H   H83       1.0  0.8188128808608264  0.023608423365519604  0.5767527726078977  1.0000
  H   H84       1.0  0.6259825405332807  0.7662190381159515  0.42519019361882615  1.0000
  C   C119      1.0  0.977642325164682  0.46065650336529046  0.49401275422776947  1.0000
  N   N20       1.0  0.5603218644575318  0.9612755711393152  0.5476031196714026  1.0000
  N   N21       1.0  0.5367257654323595  0.9339765679366543  0.43304976258931305  1.0000
  C   C120      1.0  0.7819140087132576  0.0035136972524840715  0.4851812275551175  1.0000
  N   N22       1.0  0.6016575598993589  0.937416451640103  0.4990504573480315  1.0000
  O   O10       1.0  0.6935724018768018  0.6585038301164498  0.4619836859157557  1.0000
  C   C121      1.0  0.5411329611336719  0.022660338706030635  0.569323633152123  1.0000
  H   H85       1.0  0.5593702609788107  0.866475335885303  0.4015986650879263  1.0000
  C   C122      1.0  0.760016858222353  0.9972761637295271  0.48485673353779424  1.0000
  O   O11       1.0  0.7944712506913227  0.002622199778856693  0.4366010270735682  1.0000
  O   O12       1.0  0.6242292127911303  0.7495461537036994  0.42336540233063946  1.0000
  H   H86       1.0  0.6592521155200747  0.9271587111878631  0.4965477928297121  1.0000
  C   C123      1.0  0.7778699337140078  0.011084810503437348  0.5805301991419204  1.0000
  C   C124      1.0  0.8473946717062951  0.026974125290111006  0.504166243323964  1.0000
  H   H87       1.0  0.7181330376292748  0.9861347859113185  0.4884180887996617  1.0000
  H   H88       1.0  0.8947949679356413  0.03767636556587006  0.43248963615921876  1.0000
  C   C125      1.0  0.6223202960858419  0.8280665839294217  0.42952322985302466  1.0000
  C   C126      1.0  0.6640725928920671  0.8213082556017962  0.4443158899158936  1.0000
  C   C127      1.0  0.6216148547968094  0.8523615815338131  0.4290061993719028  1.0000
  C   C128      1.0  0.4994040902052774  0.04226315330658089  0.5491740821141986  1.0000
  C   C129      1.0  0.47621233483522857  0.041342250497965465  0.5354203414643361  1.0000
  C   C130      1.0  0.45944808446296626  0.06181004009685192  0.5304902190909535  1.0000
  C   C131      1.0  0.4884147279027357  0.08503281377786212  0.552798181160998  1.0000
  C   C132      1.0  0.5051379530578745  0.06454283387449913  0.557658665847956  1.0000
  C   C133      1.0  0.4062374847922633  0.19130746929306222  0.536949177546912  1.0000
  C   C134      1.0  0.45340435934418966  0.12420595529003084  0.5426429148189926  1.0000
  C   C135      1.0  0.9805543673192728  0.42516320016524756  0.4415859436346963  1.0000
  C   C136      1.0  0.4370005522772076  0.1466107700377365  0.540061575864813  1.0000
  C   C137      1.0  0.3979429047991216  0.17039001885026392  0.5272214127093626  1.0000
  C   C138      1.0  0.4128680987811548  0.14838255596540711  0.5285737245944777  1.0000
  C   C139      1.0  0.4303083582893241  0.18961873656368208  0.5482989539946019  1.0000
  C   C140      1.0  0.4452452222910481  0.16762120572133182  0.5497959303216873  1.0000
  C   C141      1.0  0.004682818365180363  0.4210945180080092  0.4466766720767493  1.0000
  C   C142      1.0  0.8549640681800773  0.48497522221143013  0.4801217686348653  1.0000
  C   C143      1.0  0.8291347966605542  0.49133676453625225  0.47932771509687283  1.0000
  C   C144      1.0  0.8686127560214335  0.4985959576318267  0.5087643784405226  1.0000
  C   C145      1.0  0.9046265505483587  0.4721629068749733  0.4810144168803849  1.0000
  C   C146      1.0  0.8929589474830497  0.492153338051933  0.5089524159983918  1.0000
  C   C147      1.0  0.8908862561264649  0.4585724290693335  0.45222930630534  1.0000
  C   C148      1.0  0.866567359678648  0.4650125823696001  0.45208901543342217  1.0000
  C   C149      1.0  0.3899094228439136  0.2143827081906543  0.5355077010550363  1.0000
  C   C150      1.0  0.0017396555266278035  0.4566592293659034  0.49863069041330493  1.0000
  C   C151      1.0  0.6503222398741059  0.712103430815319  0.4376101905715817  1.0000
  C   C152      1.0  0.7914588556433811  0.010758644485820756  0.5335084327744543  1.0000
  C   C153      1.0  0.8831773207864273  0.03689125089881862  0.4669557392755168  1.0000
  C   C154      1.0  0.7560095229666547  0.004866212347944376  0.5801202497955543  1.0000
  C   C155      1.0  0.6873439270605092  0.7345876714786012  0.46140852396153426  1.0000
  C   C156      1.0  0.6467947145500585  0.7366666465995506  0.43663270195316134  1.0000
  C   C157      1.0  0.9300211664042883  0.4663289043490223  0.4829845962686846  1.0000
  C   C158      1.0  0.9662288256763585  0.4450639167638797  0.46518250155328356  1.0000
  H   H89       1.0  0.02422789970900263  0.4829255729184686  0.4656664273176388  1.0000
  H   H90       1.0  0.5773084028337592  0.009063921435246813  0.5819415854795371  1.0000
  H   H91       1.0  0.015297201368670299  0.4054741065703039  0.42725295547858483  1.0000
  H   H92       1.0  0.5433453063125668  0.04086991224319639  0.5786688255637525  1.0000
  H   H93       1.0  0.02675910931492287  0.3850770360150071  0.4876141257598439  1.0000
  O   O13       1.0  0.7132654415886849  0.696948185883931  0.47577408242120073  1.0000
  C   C159      1.0  0.662854736556929  0.7740463257279587  0.4477436153245966  1.0000
  C   C160      1.0  0.6435608027259133  0.8119604523793567  0.4372968693613267  1.0000
  H   H94       1.0  0.493345898738761  0.9716543292435069  0.6289888118615242  1.0000
  H   H95       1.0  0.6809540030754051  0.809009180646691  0.4505029216545471  1.0000
  C   C161      1.0  0.6421708286947995  0.8609605099226816  0.4352969150542871  1.0000
  H   H96       1.0  0.8996562069092574  0.10449162268650314  0.5080975755076375  1.0000
  C   C162      1.0  0.8136190519302002  0.018020220440075896  0.5362983579787768  1.0000
  C   C163      1.0  0.6633843290617661  0.8455522924262475  0.4435254892713211  1.0000
  H   H97       1.0  0.5233295257351894  0.06554167900523197  0.5686208033252595  1.0000
  H   H98       1.0  0.4933043929240568  0.10238267879614014  0.5598335391526509  1.0000
  H   H99       1.0  0.441373874582295  0.060519330907793906  0.519762534823553  1.0000
  H   H100      1.0  0.4713743377193762  0.02399792092612812  0.5285956775266022  1.0000
  H   H101      1.0  0.37922047549026056  0.1714518336612236  0.5184357980466858  1.0000
  H   H102      1.0  0.471940485973403  0.12539061198240786  0.5527085617969526  1.0000
  H   H103      1.0  0.4639354346656025  0.1665685433829327  0.5588634014261566  1.0000
  H   H104      1.0  0.00992351332533814  0.4689390185925642  0.522544170830477  1.0000
  H   H105      1.0  0.8202569043206207  0.47888384711267823  0.4544771236552251  1.0000
  H   H106      1.0  0.972366879895604  0.4125779662567517  0.41866468679198904  1.0000
  H   H107      1.0  0.856149479459148  0.45425234523601093  0.42956700769501277  1.0000
  H   H108      1.0  0.9033519041523702  0.5029119220655933  0.5315111411244942  1.0000
  H   H109      1.0  0.8409998427870936  0.5198162624431265  0.5315970019430121  1.0000
  H   H110      1.0  0.9183728888670014  0.43720797957145524  0.42897427199752286  1.0000
  H   H111      1.0  0.41680491714529494  0.11480932973019485  0.5215441711352907  1.0000
  H   H112      1.0  0.42593682498106133  0.2231777910701886  0.5552329647086849  1.0000
  H   H113      1.0  0.3708723281311538  0.2132595079053073  0.5268774496347994  1.0000
  C   C164      1.0  0.6908618156208867  0.7099688916374247  0.46250921042986504  1.0000
  C   C165      1.0  0.6722545064801156  0.6982788113621021  0.4504728985333718  1.0000
  H   H114      1.0  0.5289299525011377  0.9500821572412914  0.4530023144869756  1.0000
  C   C166      1.0  0.7236276498020285  0.9914862334697333  0.5288534561940404  1.0000
  H   H115      1.0  0.9669255113332491  0.4762474228830395  0.5135950964869131  1.0000
  C   C167      1.0  0.7463956987623256  0.9978277578080993  0.5316870504306606  1.0000
  H   H116      1.0  0.9386364276755849  0.478695235248719  0.5070590609580773  1.0000
  H   H117      1.0  0.6797862207914479  0.8522859038215377  0.44910764502659756  1.0000
  H   H118      1.0  0.6791585480305816  0.7810466985624629  0.45666390103736104  1.0000
  O   O14       1.0  0.7434732985946975  0.00573744458525649  0.6287721448848334  1.0000
  H   H119      1.0  0.604598612249242  0.8646042762111646  0.42341310393827003  1.0000
  O   O15       1.0  0.817270389928197  0.5081773273799044  0.5023685246891993  1.0000
  N   N23       1.0  0.4476854820765355  0.10372089329243825  0.5344376672292397  1.0000
  O   O16       1.0  0.39532399125843987  0.2336252218168441  0.5430176192770736  1.0000
  N   N24       1.0  0.9426125389840264  0.4480875965353907  0.4592449360386312  1.0000
  O   O17       1.0  0.4033382081705918  0.1279830893195557  0.5183568196881405  1.0000
  O   O18       1.0  0.43954884725304244  0.21013937883606176  0.5584258465981118  1.0000
  O   O19       1.0  0.857873693807525  0.5188601302757336  0.5375456574704303  1.0000
  O   O20       1.0  0.9014732815519786  0.4382438692783795  0.4230954634346935  1.0000
  C   C168      1.0  0.5053574655541178  0.9780618398662687  0.5434018768153058  1.0000
  C   C169      1.0  0.5115709707056036  0.9992008268841193  0.5474426580178374  1.0000
  C   C170      1.0  0.5600859210859851  0.005120369356520049  0.5708655850072842  1.0000
  C   C171      1.0  0.6306926000983056  0.910462115902638  0.46555256141993956  1.0000
  C   C172      1.0  0.5313636356122846  0.8947398988385191  0.42037186619261807  1.0000
  C   C173      1.0  0.6218962819960752  0.9648401883923755  0.5437665893041692  1.0000
  C   C174      1.0  0.8894820198144338  0.045634871895789964  0.5180180250853863  1.0000
  H   H120      1.0  0.7020201580280734  0.743434165191046  0.47088114274256015  1.0000
  C   C175      1.0  0.49630212763186804  0.965368182658431  0.5876774972563046  1.0000
  C   C176      1.0  0.5171884349896751  0.020313433431221606  0.5551631086086164  1.0000
  C   C177      1.0  0.8539459416618684  0.03496412861538367  0.5551675522674729  1.0000
  C   C178      1.0  0.4927826721999014  0.9447479317050576  0.5665922960923234  1.0000
  C   C179      1.0  0.500120410911237  0.9446886084280935  0.51024827775771  1.0000
  C   C180      1.0  0.6058798789353779  0.9172648875605313  0.4712064822384272  1.0000
  C   C181      1.0  0.5012113956949974  0.9249472837318157  0.4731576412135175  1.0000
  C   C182      1.0  0.5229645277987636  0.9189997921399862  0.44096780618286713  1.0000
  H   H121      1.0  0.8090778912467349  0.007839302887018285  0.4463597239788654  1.0000
  C   C183      1.0  0.5598594030459713  0.9809115630287851  0.5581801291565954  1.0000
  C   C184      1.0  0.6405266617473471  0.9270305817942472  0.49201185199957326  1.0000
  C   C185      1.0  0.5727888866372416  0.8958298489089969  0.43459718091463106  1.0000
  C   C186      1.0  0.5542540413094781  0.8847033517540853  0.4172114413280187  1.0000
  C   C187      1.0  0.6216534144688336  0.9446250723422124  0.5130504041289863  1.0000
  C   C188      1.0  0.5881086659423951  0.9056719944572806  0.4518189159314644  1.0000
  C   C189      1.0  0.6729878840559965  0.9862236388750732  0.6050609440975679  1.0000
  C   C190      1.0  0.6446414220144551  0.9709637211380205  0.5499526922423656  1.0000
  C   C191      1.0  0.651517449668648  0.9797586590612057  0.599111602230901  1.0000
  C   C192      1.0  0.660338819487876  0.9703533305122598  0.506274928013223  1.0000
  C   C193      1.0  0.6887992126379578  0.9852889880189925  0.5616567180461564  1.0000
  C   C194      1.0  0.6815484249336311  0.9773640551926632  0.5118375171817086  1.0000
  H   H122      1.0  0.7286959461311011  0.0008440655357544458  0.6187785127360781  1.0000
  H   H123      1.0  0.7848809548888972  0.016588120489229308  0.6183772367795733  1.0000
  H   H124      1.0  0.7529891855004044  0.9918456405710699  0.4469563412040313  1.0000
  H   H125      1.0  0.6356583704986938  0.7032294264311543  0.42814149075586205  1.0000
  H   H126      1.0  0.878354757849016  0.0497436292100335  0.6020541789217991  1.0000
  C   C195      1.0  0.6654523379085081  0.7484399556265977  0.4485808348005057  1.0000
  C   C196      1.0  0.675416773992361  0.6722737753299005  0.45122926101960376  1.0000
