# Supplementary material for: Fracture Behavior of a 2D Imine‐Based Polymer
Source: Adv Sci (Weinh). 2024 Sep 12;11(42):2407017. doi: 10.1002/advs.202407017 (PMC11558127; doi:10.1002/advs.202407017)
Supplement: Supplementary file 2 — Supporting Information [file ADVS-11-2407017-s004.zip › 18-120_0.0_relaxed.cif]

data_image0
_chemical_formula_structural       C6H6C45H26N5HNO2C7H9C32H14N4H2C6H6
_chemical_formula_sum              "C96 H64 N10 O2"
loop_
  _atom_site_type_symbol
  _atom_site_label
  _atom_site_symmetry_multiplicity
  _atom_site_Cartn_x
  _atom_site_Cartn_y
  _atom_site_Cartn_z
  _atom_site_occupancy
  C   C1        1.0  20.313659040587716  46.55590279429671  12.50905449054674  1.0000
  C   C2        1.0  18.10150175725638  47.25303464856894  13.235121421325896  1.0000
  C   C3        1.0  18.320137556742154  45.53139458572955  11.568528601003765  1.0000
  C   C4        1.0  19.704101299745517  45.636364420047876  11.642740502134714  1.0000
  C   C5        1.0  19.48525604572926  47.36145477387778  13.304634908047358  1.0000
  C   C6        1.0  17.512427291622465  46.33887639500633  12.365275418934749  1.0000
  H   H1        1.0  20.45160085791848  49.224961595584794  12.404291484064755  1.0000
  H   H2        1.0  20.329805717618527  45.008016624739064  10.989128979890427  1.0000
  H   H3        1.0  20.905590864518864  43.90702928905398  12.609076654946008  1.0000
  H   H4        1.0  19.93744171441779  48.0716945945895  14.01504318324042  1.0000
  H   H5        1.0  17.863339103269023  44.81043296446315  10.871981067814732  1.0000
  H   H6        1.0  17.471416011261464  47.89201379824248  13.874188604994258  1.0000
  C   C7        1.0  23.75259351221368  49.613366197642215  12.507347831378054  1.0000
  C   C8        1.0  24.93206418555923  50.38485675828901  12.470829359954301  1.0000
  C   C9        1.0  28.49481979306727  49.724957399909336  12.58439147512808  1.0000
  C   C10       1.0  27.999901108552187  43.72840003847878  13.460265413158737  1.0000
  C   C11       1.0  21.972366660141287  44.150396572415005  12.680862732211658  1.0000
  C   C12       1.0  28.667037183437817  47.23245694497395  13.005681279018226  1.0000
  C   C13       1.0  45.756999147528184  46.54273005368019  12.4757944636504  1.0000
  C   C14       1.0  22.419558467245103  50.210182456286226  12.43480630026386  1.0000
  C   C15       1.0  26.2377192651655  49.85897358767158  12.577637378214089  1.0000
  C   C16       1.0  43.52996606740063  47.26744043914192  13.128258307641472  1.0000
  C   C17       1.0  21.546764338098885  49.17779753359002  12.459708575378992  1.0000
  C   C18       1.0  22.3570598484799  47.96532470305716  12.572244422794604  1.0000
  C   C19       1.0  26.695128197094434  44.29906095075267  13.127871917271412  1.0000
  C   C20       1.0  21.78990404528102  46.67449829977225  12.583324556908028  1.0000
  C   C21       1.0  22.525145996861426  45.4718054061334  12.656378750335703  1.0000
  C   C22       1.0  27.93610966420258  48.42680365026132  12.816532604492478  1.0000
  C   C23       1.0  28.872947482509034  44.761241404489404  13.449246221959372  1.0000
  C   C24       1.0  24.221064097335216  44.03466001316274  12.891809091345229  1.0000
  C   C25       1.0  23.013394968889113  43.268458330257836  12.809976851403853  1.0000
  C   C26       1.0  28.090184822192242  45.94794530096623  13.10733935890184  1.0000
  C   C27       1.0  25.522897414983664  43.517608820848594  13.068027709767863  1.0000
  C   C28       1.0  32.11127729839173  48.53109073236985  13.88543710202001  1.0000
  C   C29       1.0  30.132879292340334  47.353415371187076  13.101162323818999  1.0000
  C   C30       1.0  30.73451986748775  48.41523522209928  13.797921339460466  1.0000
  C   C31       1.0  30.982451734161362  46.412025054972204  12.491204567062544  1.0000
  C   C32       1.0  32.96703609626341  47.59287658755559  13.271276737710531  1.0000
  C   C33       1.0  32.35757070454398  46.52855317537392  12.570178576086095  1.0000
  C   C34       1.0  43.78204896107812  45.46571175631425  11.551262004208109  1.0000
  C   C35       1.0  45.15888492962906  45.58066137278199  11.645404353623508  1.0000
  C   C36       1.0  36.52001434188133  46.935759747379  12.800395663929482  1.0000
  C   C37       1.0  35.07108715976105  46.89748807139162  12.773212258349538  1.0000
  C   C38       1.0  37.25275665269226  47.911987510945046  13.521998822712149  1.0000
  C   C39       1.0  39.369232033765236  46.9351838776199  12.786911598743114  1.0000
  C   C40       1.0  38.643409522638294  47.90065883155205  13.509213528930642  1.0000
  C   C41       1.0  38.63651517643185  45.959008944306674  12.065243199495615  1.0000
  C   C42       1.0  37.24588526368438  45.96792719220613  12.080986767733194  1.0000
  C   C43       1.0  44.90525646242887  47.38264656407406  13.215842169181022  1.0000
  C   C44       1.0  25.938493050400456  39.27064913712758  13.553446831105246  1.0000
  C   C45       1.0  25.65642167692736  42.051756150661284  13.230767932942626  1.0000
  C   C46       1.0  24.910907948466836  39.95133914358494  14.201563493161082  1.0000
  C   C47       1.0  24.770435009605343  41.32461007374904  14.039972237042722  1.0000
  C   C48       1.0  26.686351532276788  41.34992487977817  12.5857834920591  1.0000
  C   C49       1.0  26.824787832212152  39.9762290034749  12.743326277832159  1.0000
  C   C50       1.0  40.818239805230505  46.9772423234011  12.811475174066755  1.0000
  C   C51       1.0  42.92345593482608  46.30658623783762  12.28900728621162  1.0000
  H   H7        1.0  45.89449286536672  49.212571117519865  12.310768424693906  1.0000
  H   H8        1.0  29.5646067492197  49.953606203991185  12.511299481298593  1.0000
  H   H9        1.0  45.7963407508844  44.9252059760345  11.030474958357432  1.0000
  H   H10       1.0  46.339283064195776  43.898915643905134  12.678915411163304  1.0000
  H   H11       1.0  22.95036231588762  42.17459798371495  12.847372682600582  1.0000
  H   H12       1.0  28.20821802791266  42.67883511729359  13.704814811895325  1.0000
  H   H13       1.0  29.943724387842472  44.73436832741519  13.688420767390841  1.0000
  H   H14       1.0  25.917144611595926  47.79276627821547  12.914985147323105  1.0000
  H   H15       1.0  30.543830027079586  45.58324997718728  11.912193184499404  1.0000
  H   H16       1.0  30.09845920955843  49.15331371614586  14.312915124813932  1.0000
  H   H17       1.0  32.54667774572189  49.37133544674597  14.449486928665765  1.0000
  H   H18       1.0  33.00138667359809  45.782437832232674  12.07031212914519  1.0000
  H   H19       1.0  45.34015257955327  48.126130720893535  13.903309785723371  1.0000
  H   H20       1.0  34.61779152534482  46.06546706240788  12.172490785858852  1.0000
  H   H21       1.0  43.349012967930555  44.709100005171706  10.87778029237383  1.0000
  H   H22       1.0  36.69498551429657  45.200588205782  11.515419226891627  1.0000
  H   H23       1.0  39.19411088419481  48.66683955211628  14.076318453157889  1.0000
  H   H24       1.0  35.634651902140284  48.72924303289655  14.129863955000546  1.0000
  H   H25       1.0  40.25461201210099  45.150125391264304  11.446315926496109  1.0000
  H   H26       1.0  27.637312430743354  39.445626067297546  12.22178365477989  1.0000
  H   H27       1.0  27.380835980082992  41.89185748675341  11.924206279807043  1.0000
  H   H28       1.0  24.533287439943752  46.127955611608456  12.812324948140889  1.0000
  H   H29       1.0  23.97013445214037  41.85357655366437  14.581663274410353  1.0000
  H   H30       1.0  42.884789211331054  47.93249494901409  13.730243546063747  1.0000
  H   H31       1.0  24.210041299058155  39.40333959211666  14.851466526328188  1.0000
  H   H32       1.0  41.27023429682257  47.791003100968055  13.43760532895079  1.0000
  N   N1        1.0  23.66941342074457  48.271367066079684  12.601967272558639  1.0000
  N   N2        1.0  26.59585593122597  48.57463128448744  12.782901711563614  1.0000
  N   N3        1.0  23.861333065791484  45.32976850073905  12.77688485756273  1.0000
  N   N4        1.0  26.790806519962988  45.631087571626466  12.943989827795363  1.0000
  N   N5        1.0  34.31108967002815  47.75939617588056  13.388910459077078  1.0000
  H   H33       1.0  51.704113440297334  52.323409765475375  13.816654935796054  1.0000
  N   N6        1.0  41.579888225050986  46.14299696840334  12.16100150716541  1.0000
  O   O1        1.0  36.59211073938115  48.916330815311234  14.271051469857115  1.0000
  O   O2        1.0  39.297465675038424  44.955020950816206  11.315789830555277  1.0000
  C   C52       1.0  24.618234361591757  54.633671153760524  11.930869786310678  1.0000
  C   C53       1.0  27.452948309757286  50.603266636408954  12.43749926513702  1.0000
  C   C54       1.0  24.816919655353313  51.85030800884165  12.28851465525649  1.0000
  C   C55       1.0  23.926662236154993  52.3961582967712  11.351397403907828  1.0000
  C   C56       1.0  23.829640227078666  53.77104857311415  11.173687082586039  1.0000
  C   C57       1.0  25.50695424051299  54.10901165125386  12.865935530812154  1.0000
  C   C58       1.0  25.606501022161865  52.73384646295718  13.04020668022761  1.0000
  H   H34       1.0  52.958653384150615  51.672943096789425  12.242529310348699  1.0000
  H   H35       1.0  27.517879910471965  51.677001020586275  12.225083839450138  1.0000
  H   H36       1.0  22.188928386605433  51.28144500456442  12.372686624607834  1.0000
  H   H37       1.0  26.297567052330113  52.33233686844474  13.798692600501505  1.0000
  H   H38       1.0  26.13053673932579  54.78420493152949  13.473316557501064  1.0000
  H   H39       1.0  23.13074915372202  54.17741579794422  10.425372593202535  1.0000
  H   H40       1.0  23.317408862228792  51.72472647209912  10.725677706576628  1.0000
  H   H41       1.0  47.63090491861946  51.26857915857793  12.288455640435586  1.0000
  H   H42       1.0  48.62343917667149  54.16835264524024  10.365220879959534  1.0000
  C   C59       1.0  51.03250251958709  52.72462203259773  13.040924361704375  1.0000
  C   C60       1.0  49.191983406645406  49.60367588851061  12.481649497406844  1.0000
  C   C61       1.0  50.370871468450524  50.37600743705168  12.459724585460098  1.0000
  C   C62       1.0  53.93332695440784  49.71944856532827  12.597497608860545  1.0000
  C   C63       1.0  53.43383405139998  43.72926352481838  13.51196118134328  1.0000
  C   C64       1.0  47.40671686622478  44.142902672819126  12.737388225168031  1.0000
  C   C65       1.0  54.10167513505941  47.22682388543779  13.021370261604817  1.0000
  C   C66       1.0  47.860920743634985  50.19873788377558  12.372675391522776  1.0000
  C   C67       1.0  51.676102759264396  49.85274519179108  12.58152943385901  1.0000
  C   C68       1.0  46.9880580663495  49.16624748551685  12.393167740406922  1.0000
  C   C69       1.0  47.79557030608743  47.95612990345475  12.543520453095976  1.0000
  C   C70       1.0  52.128410509220416  44.2971241881295  13.17726532167239  1.0000
  C   C71       1.0  47.226940162028946  46.664596724224424  12.569535650476697  1.0000
  C   C72       1.0  47.96135939575687  45.46226031694592  12.674684515622276  1.0000
  C   C73       1.0  53.37377024923523  48.42023612196607  12.823991817439161  1.0000
  C   C74       1.0  54.307277491984955  44.76129160303145  13.487850994379622  1.0000
  C   C75       1.0  49.655353398544285  44.02862786591057  12.943472365789834  1.0000
  C   C76       1.0  48.446589877989055  43.262587286977904  12.885548270862751  1.0000
  C   C77       1.0  53.52345349822636  45.94559184984787  13.138938929006885  1.0000
  C   C78       1.0  50.95685813406295  43.51409832107271  13.12636977476386  1.0000
  C   C79       1.0  57.56103200483987  48.5075100964153  13.8863770204346  1.0000
  C   C80       1.0  55.57351740809851  47.34308326162148  13.108598925954167  1.0000
  C   C81       1.0  56.17799988654477  48.39733539364726  13.81052175874442  1.0000
  C   C82       1.0  56.408231970830734  46.40230507347036  12.485792919926075  1.0000
  C   C83       1.0  58.37413299162899  47.56606250556399  13.260234212645688  1.0000
  C   C84       1.0  57.791302212966954  46.512506337493534  12.560216592543705  1.0000
  C   C85       1.0  51.375362946024566  39.27105889203235  13.638377281918418  1.0000
  C   C86       1.0  51.09203577371249  42.049823139956885  13.30257148128184  1.0000
  C   C87       1.0  50.35206745191892  39.955468412805615  14.289518434651624  1.0000
  C   C88       1.0  50.2108250321684  41.327965115691946  14.121599169743844  1.0000
  C   C89       1.0  52.1190735634514  41.34464719626016  12.65667442238088  1.0000
  C   C90       1.0  52.25789321760989  39.97171301349081  12.819947234321694  1.0000
  H   H43       1.0  55.003504718053215  49.94797949325455  12.530258355842015  1.0000
  H   H44       1.0  48.38162094811088  42.17046675097464  12.957357858969278  1.0000
  H   H45       1.0  53.640886014448476  42.68184086034558  13.766410480410256  1.0000
  H   H46       1.0  55.379522740098125  44.73653657248723  13.72057137218512  1.0000
  H   H47       1.0  51.354402052180546  47.78585646745555  12.913301700524023  1.0000
  H   H48       1.0  55.959827993803316  45.57935479462479  11.906621162209053  1.0000
  H   H49       1.0  55.54720004567984  49.134280975843176  14.332782282789518  1.0000
  H   H50       1.0  58.012776348184836  49.34045206471373  14.448290130947518  1.0000
  H   H51       1.0  58.42687971251227  45.76653138944474  12.057076751042189  1.0000
  H   H52       1.0  53.06672980232847  39.43749526643076  12.296137521410735  1.0000
  H   H53       1.0  52.81002684446999  41.884173713988986  11.989537498216382  1.0000
  H   H54       1.0  49.97151512098929  46.11814216557687  12.805122921737489  1.0000
  H   H55       1.0  49.41327269926844  41.860018070184225  14.664468796017802  1.0000
  H   H56       1.0  49.65513676349459  39.41044358609009  14.946209507548478  1.0000
  N   N7        1.0  49.106870627262445  48.26285001238312  12.593472203528659  1.0000
  N   N8        1.0  52.033543497829825  48.56825305736268  12.786197445099278  1.0000
  N   N9        1.0  49.29712624410941  45.32132052881272  12.799238809524779  1.0000
  N   N10       1.0  52.22322723088952  45.627421742856264  12.982019936896519  1.0000
  H   H57       1.0  48.795183809787446  51.716040163721004  10.676259230190905  1.0000
  H   H58       1.0  51.549967048183724  54.77442020663099  13.4840816762483  1.0000
  C   C91       1.0  50.07536121975517  54.62453638873689  11.90511172097256  1.0000
  C   C92       1.0  52.89208553251177  50.598152862948176  12.449800725647172  1.0000
  C   C93       1.0  50.25894836507705  51.84145647192109  12.272525016313262  1.0000
  C   C94       1.0  49.39197632172607  52.3871841970848  11.31415033769812  1.0000
  C   C95       1.0  49.30288855068964  53.76205403809641  11.131298028530477  1.0000
  C   C96       1.0  50.939732090604195  54.099769598336835  12.862628463393687  1.0000
  H   H59       1.0  24.54060977155396  55.72306193970603  11.789724617129686  1.0000
  H   H60       1.0  26.050704837254255  38.182524517034224  13.681911548787921  1.0000
  H   H61       1.0  16.415798425442983  46.25519762015092  12.307660779651963  1.0000
  H   H62       1.0  59.470272806445095  47.654546690744915  13.317986621027199  1.0000
  H   H63       1.0  50.00487316524966  55.71392697661726  11.7596488562635  1.0000
  H   H64       1.0  51.48672413519455  38.183299490000614  13.770219088061493  1.0000
