# Supplementary material for: Fracture Behavior of a 2D Imine‐Based Polymer
Source: Adv Sci (Weinh). 2024 Sep 12;11(42):2407017. doi: 10.1002/advs.202407017 (PMC11558127; doi:10.1002/advs.202407017)
Supplement: Supplementary file 2 — Supporting Information [file ADVS-11-2407017-s004.zip › 18-120_0.1_relaxed.cif]

data_image0
_chemical_formula_structural       C6H6C45H26N5HNO2C7H9C32H14N4H2C6H6
_chemical_formula_sum              "C96 H64 N10 O2"
loop_
  _atom_site_type_symbol
  _atom_site_label
  _atom_site_symmetry_multiplicity
  _atom_site_Cartn_x
  _atom_site_Cartn_y
  _atom_site_Cartn_z
  _atom_site_occupancy
  C   C1        1.0  20.26897156389689  46.5548159853705  12.509099476111398  1.0000
  C   C2        1.0  18.05718490581199  47.258231387024985  13.232286638663005  1.0000
  C   C3        1.0  18.27346410891938  45.52406000405925  11.57887598171926  1.0000
  C   C4        1.0  19.657675037573508  45.629547000502015  11.649836927887048  1.0000
  C   C5        1.0  19.441212325653236  47.366276293187845  13.299630753420383  1.0000
  C   C6        1.0  17.46649789023722  46.337927768085635  12.369896782613255  1.0000
  H   H1        1.0  20.413597783794987  49.22944688499736  12.407518406052978  1.0000
  H   H2        1.0  20.282454101977926  44.99595157608098  11.000178895343707  1.0000
  H   H3        1.0  20.870993529156614  43.89715615629301  12.601979308871723  1.0000
  H   H4        1.0  19.894711000770364  48.080893017649714  14.004771365559112  1.0000
  H   H5        1.0  17.815464795755048  44.79679634642687  10.889679461989651  1.0000
  H   H6        1.0  17.427211928855517  47.90043078090574  13.86812504376759  1.0000
  C   C7        1.0  23.716480445507226  49.60597813209263  12.507576634138614  1.0000
  C   C8        1.0  24.8977183820122  50.37489303886414  12.469692826165442  1.0000
  C   C9        1.0  28.463290436412244  49.72495411803705  12.572507038117609  1.0000
  C   C10       1.0  27.962317708080235  43.73333941719218  13.471060034206841  1.0000
  C   C11       1.0  21.93629870094526  44.14641589322686  12.675658514783725  1.0000
  C   C12       1.0  28.643465771409257  47.23399808580541  13.006789548706706  1.0000
  C   C13       1.0  45.727364922586716  46.53603411343506  12.467048787238355  1.0000
  C   C14       1.0  22.385134346362115  50.207277806910966  12.437619750363558  1.0000
  C   C15       1.0  26.20492199468977  49.85093674636296  12.572168308703855  1.0000
  C   C16       1.0  43.51170059081514  47.25060721250433  13.131781571505112  1.0000
  C   C17       1.0  21.508717613337993  49.17784817530126  12.461398429240555  1.0000
  C   C18       1.0  22.315103589566174  47.96244215502566  12.571668470775053  1.0000
  C   C19       1.0  26.660749176269505  44.30794810854707  13.132894877266791  1.0000
  C   C20       1.0  21.745364995629462  46.672432039978794  12.582196585224418  1.0000
  C   C21       1.0  22.482948569951745  45.470634571791685  12.653733706219313  1.0000
  C   C22       1.0  27.909866339512273  48.426143934443616  12.812366935180302  1.0000
  C   C23       1.0  28.840000952700294  44.76235484766539  13.458056732545025  1.0000
  C   C24       1.0  24.18567442861595  44.040671204212636  12.887470711803354  1.0000
  C   C25       1.0  22.981539773980813  43.269192488069514  12.803504365532511  1.0000
  C   C26       1.0  28.062652575151528  45.95131337271924  13.11191114459711  1.0000
  C   C27       1.0  25.48836665003701  43.526829403429865  13.06660245264029  1.0000
  C   C28       1.0  32.08876424842521  48.53204859301835  13.8915700224706  1.0000
  C   C29       1.0  30.110166106608315  47.35497762724334  13.1036144165259  1.0000
  C   C30       1.0  30.711851004745782  48.41733812687199  13.79988615627558  1.0000
  C   C31       1.0  30.96178325132605  46.41301356088424  12.497010103047  1.0000
  C   C32       1.0  32.946652712994776  47.595077433921155  13.278250996351046  1.0000
  C   C33       1.0  32.33712411252363  46.5307976340685  12.576676692189546  1.0000
  C   C34       1.0  43.764848570879074  45.46587984039799  11.533116441874649  1.0000
  C   C35       1.0  45.14346626437207  45.584705637776345  11.623280394155598  1.0000
  C   C36       1.0  36.50139608523337  46.940251291484266  12.802700566071024  1.0000
  C   C37       1.0  35.0515784615455  46.904016924965866  12.777881973623538  1.0000
  C   C38       1.0  37.23908242441492  47.91327345922783  13.523356225174687  1.0000
  C   C39       1.0  39.35237318574582  46.92955910150729  12.7852411297762  1.0000
  C   C40       1.0  38.630053900506034  47.89702699049842  13.508772474856276  1.0000
  C   C41       1.0  38.6147978817907  45.95722120830163  12.063944181812978  1.0000
  C   C42       1.0  37.22393802478891  45.97127906297041  12.08130326416142  1.0000
  C   C43       1.0  44.88824697975413  47.36636611004812  13.221766820424266  1.0000
  C   C44       1.0  25.91887713254437  39.28060728592844  13.546125354505707  1.0000
  C   C45       1.0  25.62444019960576  42.0604268408395  13.226162134076283  1.0000
  C   C46       1.0  24.888199386595705  39.956100414759504  14.19476106700375  1.0000
  C   C47       1.0  24.741076391067455  41.32883508400211  14.034172647192186  1.0000
  C   C48       1.0  26.657320910455184  41.363695923000066  12.580269134690818  1.0000
  C   C49       1.0  26.801693055069208  39.99044833381211  12.736038867110103  1.0000
  C   C50       1.0  40.802534276452405  46.96797068697449  12.80639882992295  1.0000
  C   C51       1.0  42.9075822489133  46.29768050291157  12.282461547606829  1.0000
  H   H7        1.0  45.943953779212  49.21095568713445  12.330981648503888  1.0000
  H   H8        1.0  29.532120438467306  49.956358306010365  12.493756898380768  1.0000
  H   H9        1.0  45.784073801676314  44.93359206546231  11.007012674968346  1.0000
  H   H10       1.0  46.39311303809204  43.90203443376782  12.651447536697072  1.0000
  H   H11       1.0  22.924374874551496  42.17486905234484  12.840435949770036  1.0000
  H   H12       1.0  28.16378512579628  42.68353764779006  13.720663068919414  1.0000
  H   H13       1.0  29.91062314585766  44.73161647510644  13.697404140205789  1.0000
  H   H14       1.0  25.89520423218947  47.78424865760189  12.922535598642522  1.0000
  H   H15       1.0  30.524546085006477  45.58326243431866  11.918309569384348  1.0000
  H   H16       1.0  30.07580462738804  49.15739973877666  14.311981626248167  1.0000
  H   H17       1.0  32.52314935923117  49.37132329833297  14.457931704417007  1.0000
  H   H18       1.0  32.98073574666139  45.784659264969896  12.076731819918853  1.0000
  H   H19       1.0  45.32504749842747  48.10692276035206  13.910936222016833  1.0000
  H   H20       1.0  34.597782087027156  46.07308393524376  12.17611089225847  1.0000
  H   H21       1.0  43.331725472992886  44.71328928069833  10.854938731133759  1.0000
  H   H22       1.0  36.670441266845955  45.206575221705634  11.514920547723955  1.0000
  H   H23       1.0  39.18380689000494  48.66156404307767  14.075181179792583  1.0000
  H   H24       1.0  35.624354796271525  48.73524815432118  14.13362135980353  1.0000
  H   H25       1.0  40.22923727798607  45.14189265116416  11.444169875352  1.0000
  H   H26       1.0  27.61617648691868  39.46335744261494  12.214044648279511  1.0000
  H   H27       1.0  27.349323992322745  41.910320486459206  11.919913783607647  1.0000
  H   H28       1.0  24.487114137349895  46.13619349180168  12.81225519206055  1.0000
  H   H29       1.0  23.93747224221581  41.85343618523643  14.575320653173433  1.0000
  H   H30       1.0  42.865067998360374  47.910574924373385  13.73770623548749  1.0000
  H   H31       1.0  24.190659843976515  39.404004865778184  14.844568057106242  1.0000
  H   H32       1.0  41.256290065559334  47.782059633460705  13.43079401130017  1.0000
  N   N1        1.0  23.62856156145934  48.26410989475673  12.600059053878129  1.0000
  N   N2        1.0  26.568881487760773  48.56878542857046  12.780916904520108  1.0000
  N   N3        1.0  23.819772179024568  45.334265919279744  12.7745667541958  1.0000
  N   N4        1.0  26.76212744038818  45.63918990362083  12.946826884137412  1.0000
  N   N5        1.0  34.29065765920428  47.763275394903545  13.396270865359423  1.0000
  H   H33       1.0  51.7595948393978  52.336942480637774  13.794420366280052  1.0000
  N   N6        1.0  41.563316047220546  46.13367785929949  12.155776000606798  1.0000
  O   O1        1.0  36.58214051946079  48.92002933186402  14.272863208182745  1.0000
  O   O2        1.0  39.27151903074455  44.9518321559102  11.312495120713535  1.0000
  C   C52       1.0  24.60260738250579  54.62570809945246  11.931040479565725  1.0000
  C   C53       1.0  27.417561700903914  50.598615621571625  12.424298696557873  1.0000
  C   C54       1.0  24.785008058612814  51.84109611544667  12.289471874863365  1.0000
  C   C55       1.0  23.89813392515217  52.391782934371406  11.352089636882397  1.0000
  C   C56       1.0  23.809647468995344  53.76728262326027  11.173587357249037  1.0000
  C   C57       1.0  25.485782940146592  54.096243390056905  12.868646424712793  1.0000
  C   C58       1.0  25.577575391899487  52.72059171300378  13.04281634374927  1.0000
  H   H34       1.0  53.01201443599296  51.675291575196276  12.231000664737131  1.0000
  H   H35       1.0  27.478610273426348  51.67153864103515  12.206143361749731  1.0000
  H   H36       1.0  22.157434973584657  51.27927064958111  12.378519766325288  1.0000
  H   H37       1.0  26.26440445239307  52.31594200716618  13.803458310046933  1.0000
  H   H38       1.0  26.112050069486088  54.76761296499649  13.477594712164839  1.0000
  H   H39       1.0  23.114142689357003  54.17757827304775  10.424171235428277  1.0000
  H   H40       1.0  23.28457644670844  51.72375015056137  10.726990858667067  1.0000
  H   H41       1.0  47.677331398283066  51.2724390481473  12.299129589182343  1.0000
  H   H42       1.0  48.62232113576873  54.16292597884343  10.382467096437923  1.0000
  C   C59       1.0  51.07592847910949  52.73392142591136  13.02702271367947  1.0000
  C   C60       1.0  49.243966859383626  49.60947514164902  12.46935034337807  1.0000
  C   C61       1.0  50.42353180484917  50.381431840917344  12.446495139343812  1.0000
  C   C62       1.0  53.985535200900266  49.72237353279027  12.595199424644273  1.0000
  C   C63       1.0  53.48718649302628  43.73248980360889  13.5222781932852  1.0000
  C   C64       1.0  47.459524733910776  44.144652376730676  12.731197464165998  1.0000
  C   C65       1.0  54.15294689627557  47.23024343380228  13.024279708796335  1.0000
  C   C66       1.0  47.909722943881455  50.20218090955432  12.37328123219003  1.0000
  C   C67       1.0  51.72824047073739  49.85690367763944  12.571375059111519  1.0000
  C   C68       1.0  47.03886895524884  49.1680547258551  12.396151179875494  1.0000
  C   C69       1.0  47.85106476849039  47.95928183477269  12.53251690453147  1.0000
  C   C70       1.0  52.180105014849474  44.30003782423639  13.19414453770518  1.0000
  C   C71       1.0  47.29643745221266  46.66819283804136  12.569532595461503  1.0000
  C   C72       1.0  48.01556236021623  45.464680683422934  12.687109065395303  1.0000
  C   C73       1.0  53.42501032824131  48.42370510938655  12.823728390700797  1.0000
  C   C74       1.0  54.360728603126084  44.76440931366171  13.49200439711035  1.0000
  C   C75       1.0  49.70729517874729  44.029727935405  12.961222473380825  1.0000
  C   C76       1.0  48.49822397157146  43.26412131854393  12.8847745591646  1.0000
  C   C77       1.0  53.575214297811776  45.94878302015259  13.145802203970499  1.0000
  C   C78       1.0  51.00836357038563  43.51611101917731  13.146689348252039  1.0000
  C   C79       1.0  57.618046444276594  48.50011882363793  13.889838646206227  1.0000
  C   C80       1.0  55.626093210037915  47.34498535367014  13.108856468934691  1.0000
  C   C81       1.0  56.23433131461997  48.39530783646462  13.813605113374583  1.0000
  C   C82       1.0  56.45816908900801  46.40521303063725  12.48062899948484  1.0000
  C   C83       1.0  58.428566510566206  47.5587312825918  13.260114586728859  1.0000
  C   C84       1.0  57.841785518934174  46.51110329966416  12.554387599948456  1.0000
  C   C85       1.0  51.384958248940215  39.26625740402342  13.631895624378876  1.0000
  C   C86       1.0  51.13784331184744  42.05114191741573  13.319389304721033  1.0000
  C   C87       1.0  50.36865854903227  39.95774718430933  14.286595732164717  1.0000
  C   C88       1.0  50.245758630448385  41.333204775514844  14.130183011369217  1.0000
  C   C89       1.0  52.159112026821674  41.33949455034148  12.671825183335876  1.0000
  C   C90       1.0  52.27969642654476  39.96342351750576  12.823766989556983  1.0000
  H   H43       1.0  55.05598189176346  49.95089620638511  12.53200774417332  1.0000
  H   H44       1.0  48.433787699722735  42.17118413192051  12.943156379305885  1.0000
  H   H45       1.0  53.69542176477842  42.68513627864821  13.776227212115218  1.0000
  H   H46       1.0  55.43459866694439  44.738878699779754  13.717741075220083  1.0000
  H   H47       1.0  51.404775590638586  47.79159290207526  12.909561327652302  1.0000
  H   H48       1.0  56.00714909762942  45.586642712296666  11.897059443699908  1.0000
  H   H49       1.0  55.606053379747415  49.133417275403815  14.337770173733281  1.0000
  H   H50       1.0  58.07305259436478  49.32887065026293  14.455330702945501  1.0000
  H   H51       1.0  58.47483938197011  45.766332526498175  12.046388998781593  1.0000
  H   H52       1.0  53.08375082665854  39.42350099882888  12.298516557870082  1.0000
  H   H53       1.0  52.85836937113415  41.87600215609845  12.010889144513937  1.0000
  H   H54       1.0  50.02450466994363  46.11997203061592  12.840536053189963  1.0000
  H   H55       1.0  49.452852662900156  41.87097580141571  14.674152908838334  1.0000
  H   H56       1.0  49.662343036809666  39.41621056540531  14.936019472644247  1.0000
  N   N7        1.0  49.16250203139503  48.26868624262993  12.576318170264127  1.0000
  N   N8        1.0  52.08487893331389  48.57297837734689  12.781387198797528  1.0000
  N   N9        1.0  49.35051073254181  45.323055407366006  12.821885632431155  1.0000
  N   N10       1.0  52.27411674094523  45.630027521281896  12.996352476771602  1.0000
  H   H57       1.0  48.8321052836629  51.710554943824555  10.675086678849757  1.0000
  H   H58       1.0  51.568065836435935  54.78761780009695  13.4797273077504  1.0000
  C   C91       1.0  50.08129294868596  54.628107881326066  11.913298356863905  1.0000
  C   C92       1.0  52.94513075921392  50.60120399814212  12.441515097706136  1.0000
  C   C93       1.0  50.30601964001831  51.84595928956499  12.260730773193867  1.0000
  C   C94       1.0  49.425015241779036  52.38620247718662  11.311775944049236  1.0000
  C   C95       1.0  49.31502884968531  53.760655962048375  11.138853506298751  1.0000
  C   C96       1.0  50.96249860856326  54.108731062022976  12.858400528017295  1.0000
  H   H59       1.0  24.532571683126914  55.71562223724898  11.789121914634505  1.0000
  H   H60       1.0  26.03577440193773  38.192975379908106  13.673990551101099  1.0000
  H   H61       1.0  16.369984310374246  46.25403025993139  12.314386944752536  1.0000
  H   H62       1.0  59.524898026766266  47.64225969618609  13.319384335281178  1.0000
  H   H63       1.0  49.99219210711595  55.71745984629323  11.778544855218632  1.0000
  H   H64       1.0  51.48128399478037  38.17588790682671  13.754017239788517  1.0000
