# Supplementary material for: Fracture Behavior of a 2D Imine‐Based Polymer
Source: Adv Sci (Weinh). 2024 Sep 12;11(42):2407017. doi: 10.1002/advs.202407017 (PMC11558127; doi:10.1002/advs.202407017)
Supplement: Supplementary file 2 — Supporting Information [file ADVS-11-2407017-s004.zip › 18-120_0.2_relaxed.cif]

data_image0
_chemical_formula_structural       C6H6C45H26N5HNO2C7H9C32H14N4H2C6H6
_chemical_formula_sum              "C96 H64 N10 O2"
loop_
  _atom_site_type_symbol
  _atom_site_label
  _atom_site_symmetry_multiplicity
  _atom_site_Cartn_x
  _atom_site_Cartn_y
  _atom_site_Cartn_z
  _atom_site_occupancy
  C   C1        1.0  20.2258023623349  46.55538391374463  12.511853175950625  1.0000
  C   C2        1.0  18.01278716020121  47.25798212045391  13.23579990892873  1.0000
  C   C3        1.0  18.22844670428354  45.51813187350019  11.589948266068085  1.0000
  C   C4        1.0  19.612822027353474  45.626406497951685  11.657693095532299  1.0000
  C   C5        1.0  19.39706797867864  47.36853144969193  13.299777524665751  1.0000
  C   C6        1.0  17.420337503721623  46.333022360710494  12.379290222310031  1.0000
  H   H1        1.0  20.375753628825812  49.23205751241849  12.40310023089838  1.0000
  H   H2        1.0  20.23650747510286  44.99134380187427  11.0087069392613  1.0000
  H   H3        1.0  20.831908071952615  43.89846161588998  12.605861599665015  1.0000
  H   H4        1.0  19.850461375711525  48.08693335430785  14.000992521181768  1.0000
  H   H5        1.0  17.771335065450316  44.78721791832812  10.903956961121102  1.0000
  H   H6        1.0  17.384128418598245  47.9032760232432  13.870135897750675  1.0000
  C   C7        1.0  23.679156272710607  49.60417890118885  12.50642353747457  1.0000
  C   C8        1.0  24.861432934009674  50.371880762874824  12.468538209352271  1.0000
  C   C9        1.0  28.428073527019542  49.72497142403984  12.566126743466807  1.0000
  C   C10       1.0  27.92269838972912  43.736813343757056  13.48153470366041  1.0000
  C   C11       1.0  21.89716537017065  44.148441739951984  12.677861512752967  1.0000
  C   C12       1.0  28.610566170847626  47.23472418897288  13.006532726225883  1.0000
  C   C13       1.0  45.70283273581075  46.53380989654935  12.465517614997419  1.0000
  C   C14       1.0  22.348594187880582  50.2073708584957  12.434503310751133  1.0000
  C   C15       1.0  26.16942602869744  49.84970020107201  12.571636067958682  1.0000
  C   C16       1.0  43.49665464879321  47.24395884767553  13.143941077617752  1.0000
  C   C17       1.0  21.470559760300873  49.179475456601814  12.458358214901507  1.0000
  C   C18       1.0  22.274532944972904  47.96315276981174  12.57092518776794  1.0000
  C   C19       1.0  26.622998979016526  44.31210359293513  13.137384050209977  1.0000
  C   C20       1.0  21.702808999057723  46.67396646194618  12.583195000765512  1.0000
  C   C21       1.0  22.442030041935343  45.47317085604214  12.655831557105781  1.0000
  C   C22       1.0  27.876186781636296  48.42638620660755  12.810274252802122  1.0000
  C   C23       1.0  28.801321518998158  44.76500431779081  13.470533910862867  1.0000
  C   C24       1.0  24.147053727560834  44.04543974868567  12.887560451390698  1.0000
  C   C25       1.0  22.943670150555878  43.27248850862527  12.803598495318186  1.0000
  C   C26       1.0  28.027029435380324  45.95362361376629  13.117535656095006  1.0000
  C   C27       1.0  25.449997485579225  43.53238404923263  13.067968836951247  1.0000
  C   C28       1.0  32.06114736316899  48.53340345993624  13.872046470380399  1.0000
  C   C29       1.0  30.07783591346209  47.352924536734704  13.099813193899601  1.0000
  C   C30       1.0  30.683854529819147  48.42180268415265  13.78242508060617  1.0000
  C   C31       1.0  30.927655570789064  46.401023249680286  12.505476939165332  1.0000
  C   C32       1.0  32.917365357468576  47.58635822453613  13.271458101496274  1.0000
  C   C33       1.0  32.30373171949961  46.514819694391925  12.584236639678746  1.0000
  C   C34       1.0  43.7448487580101  45.481193912328806  11.52098411899218  1.0000
  C   C35       1.0  45.12547967191658  45.595366596606794  11.60895996363632  1.0000
  C   C36       1.0  36.47551704434839  46.932856684744884  12.800479636445392  1.0000
  C   C37       1.0  35.02465991248548  46.893949831375416  12.773764047838135  1.0000
  C   C38       1.0  37.21114341521234  47.90658341323843  13.522741757421445  1.0000
  C   C39       1.0  39.32961388037593  46.93024928218016  12.786424785396749  1.0000
  C   C40       1.0  38.602620711687564  47.89409138858267  13.51032389777433  1.0000
  C   C41       1.0  38.594165340067306  45.95745392106294  12.063266302202887  1.0000
  C   C42       1.0  37.202765567715055  45.96707939476361  12.079296252991083  1.0000
  C   C43       1.0  44.87505433371394  47.356255892846356  13.23446926277737  1.0000
  C   C44       1.0  25.86596083342147  39.28311908872039  13.526658988208188  1.0000
  C   C45       1.0  25.58467823129346  42.06569082180303  13.223904249988774  1.0000
  C   C46       1.0  24.838297094638634  39.9591804575713  14.179530745077358  1.0000
  C   C47       1.0  24.698265183652985  41.33360019411642  14.027948622365162  1.0000
  C   C48       1.0  26.61567425513613  41.3689321410184  12.575237208857777  1.0000
  C   C49       1.0  26.753652951736363  39.99407637678052  12.722834778531638  1.0000
  C   C50       1.0  40.781200850899985  46.97129422127742  12.809315484501681  1.0000
  C   C51       1.0  42.8896093155573  46.30426450794649  12.282353127213637  1.0000
  H   H7        1.0  45.999806074714655  49.20836829191367  12.373391321045563  1.0000
  H   H8        1.0  29.496766589387132  49.956007062121145  12.483748401933108  1.0000
  H   H9        1.0  45.76424118465388  44.94730938735976  10.987701432198605  1.0000
  H   H10       1.0  46.44894719636272  43.90919016404565  12.62040925933351  1.0000
  H   H11       1.0  22.886841272891477  42.17810042213439  12.839415658996545  1.0000
  H   H12       1.0  28.122982329042664  42.68790773801788  13.73448856794199  1.0000
  H   H13       1.0  29.87041167682986  44.735121793586  13.71628759276863  1.0000
  H   H14       1.0  25.861650347700298  47.784302493256874  12.92789343004892  1.0000
  H   H15       1.0  30.488227883678235  45.564634566143546  11.93773599131422  1.0000
  H   H16       1.0  30.050220943871096  49.1701539727123  14.285460697691809  1.0000
  H   H17       1.0  32.497234329089366  49.37931759749185  14.426891173392056  1.0000
  H   H18       1.0  32.944300010178395  45.7590341991031  12.095113700641132  1.0000
  H   H19       1.0  45.315219537722484  48.090582281151356  13.927866553281506  1.0000
  H   H20       1.0  34.572576878010864  46.061467082772815  12.172628974649651  1.0000
  H   H21       1.0  43.30873466640033  44.73880358832365  10.833917462774469  1.0000
  H   H22       1.0  36.652820552722446  45.20091419964904  11.511116947697689  1.0000
  H   H23       1.0  39.152515365226805  48.65991298012439  14.079084840030767  1.0000
  H   H24       1.0  35.59422695806472  48.726097351237804  14.131283490100062  1.0000
  H   H25       1.0  40.2116944950603  45.14768900590954  11.443785380144885  1.0000
  H   H26       1.0  27.566312541403146  39.466394120810016  12.198537529456978  1.0000
  H   H27       1.0  27.310759520369043  41.916850034791004  11.919193369938764  1.0000
  H   H28       1.0  24.4454352748081  46.141413313077884  12.813740290158815  1.0000
  H   H29       1.0  23.897901799020403  41.859160757647864  14.572925376449625  1.0000
  H   H30       1.0  42.85171204277426  47.89751307245514  13.758016465156343  1.0000
  H   H31       1.0  24.137104056308996  39.40613638593882  14.824687257822903  1.0000
  H   H32       1.0  41.23266821741667  47.782500035030125  13.439178179968494  1.0000
  N   N1        1.0  23.588593966851196  48.26260979897206  12.6001248395436  1.0000
  N   N2        1.0  26.53502228981668  48.56837457576243  12.78226253823981  1.0000
  N   N3        1.0  23.779226587020435  45.338598493322834  12.775471979467374  1.0000
  N   N4        1.0  26.7266547489958  45.64285941800391  12.949164269179187  1.0000
  N   N5        1.0  34.261611669831304  47.75365529137403  13.389094511409196  1.0000
  H   H33       1.0  51.83596143941258  52.343689881279175  13.769074837405494  1.0000
  N   N6        1.0  41.54468420778234  46.142903627454245  12.154531049472538  1.0000
  O   O1        1.0  36.55150612954368  48.9112847273754  14.272733650350503  1.0000
  O   O2        1.0  39.25463367663395  44.95482541114076  11.311245786032613  1.0000
  C   C52       1.0  24.5498720361603  54.62204366922273  11.93705867009507  1.0000
  C   C53       1.0  27.381412576508275  50.597959645298594  12.419766768894684  1.0000
  C   C54       1.0  24.746850651219532  51.83773586600553  12.287962103182895  1.0000
  C   C55       1.0  23.85855323897144  52.38613295513033  11.35066942162158  1.0000
  C   C56       1.0  23.762291626391264  53.76157914117771  11.176344515206402  1.0000
  C   C57       1.0  25.43692253366865  54.09453953240919  12.87210491453261  1.0000
  C   C58       1.0  25.535758680686104  52.71891005376774  13.0428996921216  1.0000
  H   H34       1.0  53.0786472037279  51.675246541707395  12.2118688779873  1.0000
  H   H35       1.0  27.442042649434402  51.67047175505638  12.199764195118835  1.0000
  H   H36       1.0  22.12219585202286  51.279444766545375  12.37378309024069  1.0000
  H   H37       1.0  26.22501934622203  52.3153297046712  13.801863450394528  1.0000
  H   H38       1.0  26.060611698340605  54.76758458302358  13.481737763609555  1.0000
  H   H39       1.0  23.064979662980214  54.170335994853225  10.427796521531786  1.0000
  H   H40       1.0  23.250159634943046  51.71626702657672  10.722539443775572  1.0000
  H   H41       1.0  47.72601977365623  51.27829325447501  12.327360259790806  1.0000
  H   H42       1.0  48.65630745953415  54.17800047684264  10.401405955306508  1.0000
  C   C59       1.0  51.14339053700793  52.742586403793815  13.010765492176306  1.0000
  C   C60       1.0  49.301509094120455  49.61936313766869  12.46431952038042  1.0000
  C   C61       1.0  50.48176625319165  50.39125847393889  12.435408933773614  1.0000
  C   C62       1.0  54.042832421715914  49.71888394446193  12.581748764652291  1.0000
  C   C63       1.0  53.54146699060988  43.73358297853369  13.538775569592225  1.0000
  C   C64       1.0  47.515331056755365  44.14647359373647  12.717257883138664  1.0000
  C   C65       1.0  54.202660008363196  47.229230290954305  13.021941145411981  1.0000
  C   C66       1.0  47.96352583771059  50.20848180559794  12.388352367865217  1.0000
  C   C67       1.0  51.78586266236864  49.86303416367684  12.556782962178472  1.0000
  C   C68       1.0  47.095886982131766  49.171642682980064  12.416888288558885  1.0000
  C   C69       1.0  47.913640091954136  47.96500761572546  12.53294139862662  1.0000
  C   C70       1.0  52.23318730410967  44.29633509573682  13.206389860774362  1.0000
  C   C71       1.0  47.3715573416669  46.67291763247554  12.573019574679579  1.0000
  C   C72       1.0  48.07595186322864  45.46533883608637  12.691763006280187  1.0000
  C   C73       1.0  53.47707032262998  48.42313683198132  12.814563890091364  1.0000
  C   C74       1.0  54.412714560879984  44.7673688938276  13.50405951817678  1.0000
  C   C75       1.0  49.76184902357523  44.023058765433596  12.966986516509131  1.0000
  C   C76       1.0  48.55034837063834  43.26181624035958  12.8734924122227  1.0000
  C   C77       1.0  53.62513155756343  45.94825378583021  13.151262112410881  1.0000
  C   C78       1.0  51.062643208542056  43.50958610697163  13.15613388690367  1.0000
  C   C79       1.0  57.67175002565165  48.4914350371801  13.892453019732915  1.0000
  C   C80       1.0  55.677261115119016  47.343076078162014  13.105455159148043  1.0000
  C   C81       1.0  56.28766912111313  48.38817392221714  13.815783909308951  1.0000
  C   C82       1.0  56.50931623078564  46.407053108297106  12.471675848879144  1.0000
  C   C83       1.0  58.48274368821623  47.5547411761126  13.255703938548786  1.0000
  C   C84       1.0  57.89338787715305  46.51216444748842  12.544275139907777  1.0000
  C   C85       1.0  51.44271243540729  39.26025283535719  13.642149451534598  1.0000
  C   C86       1.0  51.193085458052764  42.044909667768565  13.327795151530587  1.0000
  C   C87       1.0  50.418659121105904  39.94962687075699  14.286777748541777  1.0000
  C   C88       1.0  50.294212523953036  41.32484315881716  14.129173315810489  1.0000
  C   C89       1.0  52.221506681138806  41.335242215893715  12.689439500107412  1.0000
  C   C90       1.0  52.342987668691144  39.959321847613026  12.841950765873808  1.0000
  H   H43       1.0  55.114637906943926  49.94134156803334  12.51883694708361  1.0000
  H   H44       1.0  48.48180938842702  42.168468550788724  12.918543675200869  1.0000
  H   H45       1.0  53.75262105749631  42.68836721016045  13.79826132088767  1.0000
  H   H46       1.0  55.48625871676424  44.74623537838444  13.731154991356433  1.0000
  H   H47       1.0  51.45269404741712  47.80116897116946  12.90057741054693  1.0000
  H   H48       1.0  56.05781111540736  45.591949490981655  11.883846130999757  1.0000
  H   H49       1.0  55.66084735525926  49.12311389689022  14.345689478299954  1.0000
  H   H50       1.0  58.12670622995266  49.31573514277496  14.464518811599193  1.0000
  H   H51       1.0  58.52474555513822  45.769205269971344  12.031087628254868  1.0000
  H   H52       1.0  53.15137989736271  39.42059770289351  12.322559804046062  1.0000
  H   H53       1.0  52.92533654682322  41.87294239335586  12.034531590516517  1.0000
  H   H54       1.0  50.0862809942116  46.11220528157801  12.870656275190035  1.0000
  H   H55       1.0  49.49423457475568  41.861230958841816  14.664168514448626  1.0000
  H   H56       1.0  49.70654285517496  39.40625739130214  14.92818105951736  1.0000
  N   N7        1.0  49.22501421869133  48.27819205209345  12.564657541532192  1.0000
  N   N8        1.0  52.137519177842364  48.578179205742565  12.770464481861511  1.0000
  N   N9        1.0  49.40967533331816  45.318208480891535  12.834870684073136  1.0000
  N   N10       1.0  52.32481679677681  45.62566831935403  13.00305894232675  1.0000
  H   H57       1.0  48.86892219478187  51.724271562136366  10.686185607022955  1.0000
  H   H58       1.0  51.64192756031426  54.795469453776846  13.460869159368151  1.0000
  C   C91       1.0  50.134963773123694  54.63930078814086  11.913887451349384  1.0000
  C   C92       1.0  53.00630450210619  50.60185006748931  12.42491067211538  1.0000
  C   C93       1.0  50.363612512538324  51.85589844777738  12.252827863410843  1.0000
  C   C94       1.0  49.470395903002235  52.39853397450775  11.316405533654589  1.0000
  C   C95       1.0  49.35867544886524  53.773464311170976  11.147648271110606  1.0000
  C   C96       1.0  51.028245819077114  54.117747283439684  12.846311483531258  1.0000
  H   H59       1.0  24.47284649669822  55.71209165418468  11.799327726961218  1.0000
  H   H60       1.0  25.97666338273408  38.19388796488782  13.64636736442792  1.0000
  H   H61       1.0  16.323713623333962  46.24658585372673  12.327012373584632  1.0000
  H   H62       1.0  59.5793306399079  47.63737706180037  13.31451409779769  1.0000
  H   H63       1.0  50.0443881517264  55.72897269718761  11.782457286437678  1.0000
  H   H64       1.0  51.540214035858064  38.17003171574431  13.765168201501611  1.0000
