# Supplementary material for: Fracture Behavior of a 2D Imine‐Based Polymer
Source: Adv Sci (Weinh). 2024 Sep 12;11(42):2407017. doi: 10.1002/advs.202407017 (PMC11558127; doi:10.1002/advs.202407017)
Supplement: Supplementary file 2 — Supporting Information [file ADVS-11-2407017-s004.zip › 18-120_0.3_relaxed.cif]

data_image0
_chemical_formula_structural       C6H6C45H26N5HNO2C7H9C32H14N4H2C6H6
_chemical_formula_sum              "C96 H64 N10 O2"
loop_
  _atom_site_type_symbol
  _atom_site_label
  _atom_site_symmetry_multiplicity
  _atom_site_Cartn_x
  _atom_site_Cartn_y
  _atom_site_Cartn_z
  _atom_site_occupancy
  C   C1        1.0  20.17975843925031  46.55674202289139  12.516258488448202  1.0000
  C   C2        1.0  17.96760164950788  47.26374964093283  13.239952036278597  1.0000
  C   C3        1.0  18.17956628376084  45.51948872681863  11.59917829784902  1.0000
  C   C4        1.0  19.564293066153294  45.62632791236804  11.665191140374706  1.0000
  C   C5        1.0  19.352130388561296  47.37270610353335  13.302693961778544  1.0000
  C   C6        1.0  17.372502314116762  46.33746722792542  12.386619675531161  1.0000
  H   H1        1.0  20.336445525510186  49.238145996912394  12.411785785557777  1.0000
  H   H2        1.0  20.18618665092065  44.988355460794374  11.016973015182021  1.0000
  H   H3        1.0  20.79184153503981  43.8944901356649  12.602005665756879  1.0000
  H   H4        1.0  19.806268795556353  48.09249502120294  14.001978015986985  1.0000
  H   H5        1.0  17.721444317486807  44.7862716145718  10.916175925676026  1.0000
  H   H6        1.0  17.340609786746416  47.91080786332245  13.873862283437711  1.0000
  C   C7        1.0  23.64193439309963  49.5982373372069  12.50882975089489  1.0000
  C   C8        1.0  24.82583011147449  50.36362367195242  12.467936285642862  1.0000
  C   C9        1.0  28.39376824902881  49.72258653668774  12.557471495901543  1.0000
  C   C10       1.0  27.88232465366889  43.73719198355321  13.484160176604194  1.0000
  C   C11       1.0  21.856184052078643  44.14738110427014  12.675451717359952  1.0000
  C   C12       1.0  28.58069690330536  47.232304355110834  13.001585015336905  1.0000
  C   C13       1.0  45.67268531287609  46.53436278287421  12.468630049814044  1.0000
  C   C14       1.0  22.313032745334827  50.20605934256112  12.440382306701899  1.0000
  C   C15       1.0  26.134621731529855  49.84242210875104  12.567720281255635  1.0000
  C   C16       1.0  43.473794910381656  47.24411377541992  13.150810065094502  1.0000
  C   C17       1.0  21.431384202164818  49.181181217206415  12.464815587694376  1.0000
  C   C18       1.0  22.231691118360196  47.961969735079016  12.574558052474867  1.0000
  C   C19       1.0  26.58434310037675  44.31604132399617  13.138347268022388  1.0000
  C   C20       1.0  21.657076085282096  46.673881316699486  12.586181618034287  1.0000
  C   C21       1.0  22.397548980884892  45.4735338824457  12.656317343241533  1.0000
  C   C22       1.0  27.845272485002937  48.4231940933218  12.804062015843275  1.0000
  C   C23       1.0  28.764471207936126  44.76240503189153  13.471064167836348  1.0000
  C   C24       1.0  24.10651514922207  44.05008347632521  12.886370793259081  1.0000
  C   C25       1.0  22.905122596703947  43.27416248415372  12.800001162753594  1.0000
  C   C26       1.0  27.994074707314287  45.95278831213521  13.115527130129756  1.0000
  C   C27       1.0  25.40993837675886  43.5381703557432  13.067888041244165  1.0000
  C   C28       1.0  32.032909359066494  48.532869187291176  13.859777219095633  1.0000
  C   C29       1.0  30.048164996403546  47.34968031267161  13.093655067057465  1.0000
  C   C30       1.0  30.65545600334992  48.42182197754227  13.770296834276827  1.0000
  C   C31       1.0  30.89804092754798  46.39401017799111  12.505255977595423  1.0000
  C   C32       1.0  32.8890061557152  47.581908762891764  13.264908674711572  1.0000
  C   C33       1.0  32.27435513778064  46.50699298832382  12.583924825344864  1.0000
  C   C34       1.0  43.722079886405524  45.485942501875016  11.520329714313421  1.0000
  C   C35       1.0  45.10401708631065  45.599017213445215  11.607042271623282  1.0000
  C   C36       1.0  36.44892585047839  46.92820650936457  12.797423854270631  1.0000
  C   C37       1.0  34.9976615048188  46.888688925193144  12.768867706847239  1.0000
  C   C38       1.0  37.183288661579795  47.90153147768223  13.5216926778067  1.0000
  C   C39       1.0  39.30429088715137  46.92786751611517  12.787365153195472  1.0000
  C   C40       1.0  38.5749790892425  47.89007353262833  13.511368642346032  1.0000
  C   C41       1.0  38.569945396954054  45.95552540520119  12.062335250545114  1.0000
  C   C42       1.0  37.17833915295776  45.9637697683548  12.076504575387927  1.0000
  C   C43       1.0  44.85341940917831  47.35625207464551  13.242636705913517  1.0000
  C   C44       1.0  25.822059123108325  39.28703202248996  13.515294207478728  1.0000
  C   C45       1.0  25.544017755125736  42.07086822492787  13.221688298367225  1.0000
  C   C46       1.0  24.79593191597108  39.962251137648984  14.17129716208116  1.0000
  C   C47       1.0  24.657486531793307  41.33730329003324  14.024317632853244  1.0000
  C   C48       1.0  26.57405983118873  41.37502026323093  12.570497336632158  1.0000
  C   C49       1.0  26.710431296731066  39.9995375769772  12.713659801131833  1.0000
  C   C50       1.0  40.75661389786072  46.97063974683492  12.811986859843008  1.0000
  C   C51       1.0  42.867750581035146  46.30672758563854  12.28561074380267  1.0000
  H   H7        1.0  46.05472238388492  49.212793434113465  12.408517491913464  1.0000
  H   H8        1.0  29.46160885122996  49.95617204288081  12.472585252991578  1.0000
  H   H9        1.0  45.74378322701298  44.95145418182178  10.985900334717163  1.0000
  H   H10       1.0  46.5008092502039  43.91968303737343  12.60777273513778  1.0000
  H   H11       1.0  22.85176599188978  42.1795701843606  12.833520573065776  1.0000
  H   H12       1.0  28.078674090929137  42.687913901938096  13.73993726522616  1.0000
  H   H13       1.0  29.8335814266439  44.729149002180385  13.716901336417317  1.0000
  H   H14       1.0  25.833346193911765  47.77594189886633  12.926707706957881  1.0000
  H   H15       1.0  30.458784371996035  45.55443452422298  11.942334341918256  1.0000
  H   H16       1.0  30.02311063884721  49.17397785429098  14.269249053734978  1.0000
  H   H17       1.0  32.46969279055553  49.38197856859752  14.409504304276647  1.0000
  H   H18       1.0  32.914571608945074  45.74782710048118  12.099634497586226  1.0000
  H   H19       1.0  45.295680591966544  48.09016195649312  13.93546251378239  1.0000
  H   H20       1.0  34.54655381562444  46.05571504610949  12.168072380841277  1.0000
  H   H21       1.0  43.28379225963172  44.74581955326946  10.83163904048471  1.0000
  H   H22       1.0  36.63023522166233  45.19747567931833  11.506627134711744  1.0000
  H   H23       1.0  39.12309789029469  48.656199567284716  14.08163150571232  1.0000
  H   H24       1.0  35.56502982105422  48.71902882330495  14.128825674129919  1.0000
  H   H25       1.0  40.18844194414307  45.148008266511276  11.443047167436339  1.0000
  H   H26       1.0  27.52231912289312  39.47272262265403  12.187425675572689  1.0000
  H   H27       1.0  27.269446290302813  41.92425182315661  11.915660566390725  1.0000
  H   H28       1.0  24.39820198216875  46.14775864733032  12.816101279922613  1.0000
  H   H29       1.0  23.858039413656144  41.8619823469211  14.571473597708248  1.0000
  H   H30       1.0  42.828413386674455  47.89656723386404  13.766270277164308  1.0000
  H   H31       1.0  24.094643062122696  39.40807473591344  14.815155802505005  1.0000
  H   H32       1.0  41.205202728609144  47.7818860789893  13.444205549933677  1.0000
  N   N1        1.0  23.546836605932967  48.257005664418024  12.60181832934275  1.0000
  N   N2        1.0  26.50368854989733  48.56207452137324  12.77848990597515  1.0000
  N   N3        1.0  23.735062888093566  45.342337845946645  12.776242360177863  1.0000
  N   N4        1.0  26.69259969028904  45.64614535771082  12.947873393596197  1.0000
  N   N5        1.0  34.23338663811047  47.74860358080127  13.382448917467517  1.0000
  H   H33       1.0  51.9137713523954  52.352650228998336  13.751547580471172  1.0000
  N   N6        1.0  41.52268919457975  46.144905703829  12.156989941873048  1.0000
  O   O1        1.0  36.52192303811868  48.905006850858996  14.272081230087535  1.0000
  O   O2        1.0  39.231898534043005  44.95436966739828  11.309413025263133  1.0000
  C   C52       1.0  24.50952188451522  54.614049072815256  11.939317019278262  1.0000
  C   C53       1.0  27.344825436617345  50.59310419201776  12.412591314694808  1.0000
  C   C54       1.0  24.71109591148209  51.82980713490315  12.287217688427306  1.0000
  C   C55       1.0  23.82277980971779  52.37774019552221  11.349593541631554  1.0000
  C   C56       1.0  23.724237676650674  53.75320939652504  11.176729631952194  1.0000
  C   C57       1.0  25.397173882407515  54.08703404486711  12.874023393145123  1.0000
  C   C58       1.0  25.498500115677082  52.711366520892504  13.043271965668657  1.0000
  H   H34       1.0  53.140181198700176  51.674494681797455  12.196389283196226  1.0000
  H   H35       1.0  27.40294291766046  51.665641663819  12.191698038136845  1.0000
  H   H36       1.0  22.090322284485232  51.27923226173286  12.381066442930857  1.0000
  H   H37       1.0  26.187894793080314  52.308463114342445  13.802606711235981  1.0000
  H   H38       1.0  26.018945171738544  54.760481279297466  13.48509235217338  1.0000
  H   H39       1.0  23.02643999696838  54.16153702955601  10.428451230846505  1.0000
  H   H40       1.0  23.21564913868212  51.707624104674615  10.720418513738899  1.0000
  H   H41       1.0  47.77784941564719  51.28762615387992  12.35711510040782  1.0000
  H   H42       1.0  48.69869471427343  54.18829500119629  10.418409611001234  1.0000
  C   C59       1.0  51.213095236896926  52.75149657133409  13.00063370984848  1.0000
  C   C60       1.0  49.35733294112724  49.63032233086797  12.46949828017166  1.0000
  C   C61       1.0  50.53844954323136  50.40095653759471  12.435356007895056  1.0000
  C   C62       1.0  54.09824925281387  49.716525372987064  12.568524593029995  1.0000
  C   C63       1.0  53.59185747559803  43.73469543500788  13.547653235013865  1.0000
  C   C64       1.0  47.56760200215259  44.150728369400824  12.712354528473318  1.0000
  C   C65       1.0  54.25317205399184  47.22850748653692  13.017742114402388  1.0000
  C   C66       1.0  48.01751450440337  50.21766486953743  12.407586072227328  1.0000
  C   C67       1.0  51.841482257976445  49.868224083913304  12.55078436172581  1.0000
  C   C68       1.0  47.15152774478665  49.17929052041663  12.438966858081622  1.0000
  C   C69       1.0  47.972659301909665  47.973548566802286  12.54028985770087  1.0000
  C   C70       1.0  52.283695522303034  44.29520040561305  13.210553129062932  1.0000
  C   C71       1.0  47.44107488171113  46.68030912812108  12.581055233468971  1.0000
  C   C72       1.0  48.1323214850369  45.46807022951633  12.697282740086528  1.0000
  C   C73       1.0  53.52923489097662  48.423164642964935  12.806769176047018  1.0000
  C   C74       1.0  54.46254540222491  44.76892710201859  13.511447244090169  1.0000
  C   C75       1.0  49.813421835055216  44.01944395408165  12.968188226467873  1.0000
  C   C76       1.0  48.59957402318803  43.26204929371631  12.867435922758414  1.0000
  C   C77       1.0  53.67491996622407  45.94820845681401  13.152874694656331  1.0000
  C   C78       1.0  51.11414752267922  43.50602187542995  13.158171288045565  1.0000
  C   C79       1.0  57.72569644175909  48.489064254004965  13.882369406591065  1.0000
  C   C80       1.0  55.72839592547294  47.34079239620819  13.100859639881381  1.0000
  C   C81       1.0  56.341228877630456  48.387835299183415  13.806532967786476  1.0000
  C   C82       1.0  56.55923471194149  46.400391263530594  12.47172324947765  1.0000
  C   C83       1.0  58.53557494133654  47.547741800141026  13.250663529986127  1.0000
  C   C84       1.0  57.94355732166937  46.5033596270915  12.543937753186942  1.0000
  C   C85       1.0  51.499543479825434  39.25797084405724  13.650034368849402  1.0000
  C   C86       1.0  51.24549579188604  42.041621520274774  13.329707479148182  1.0000
  C   C87       1.0  50.46734380448397  39.945341019461274  14.283651738468388  1.0000
  C   C88       1.0  50.3406224967  41.31983380815748  14.12307420643117  1.0000
  C   C89       1.0  52.28118979923711  41.33350476869845  12.700897627806523  1.0000
  C   C90       1.0  52.40527506350575  39.95821368804969  12.856920206448931  1.0000
  H   H43       1.0  55.17045721477813  49.93617704734739  12.500694539822778  1.0000
  H   H44       1.0  48.52755064584011  42.168532295505926  12.904196146557679  1.0000
  H   H45       1.0  53.803595792469295  42.69036928446914  13.810733512495153  1.0000
  H   H46       1.0  55.53558074607651  44.74869371677864  13.74170651295652  1.0000
  H   H47       1.0  51.502535933009064  47.80912484781975  12.901373744637558  1.0000
  H   H48       1.0  56.107005222527405  45.5830674408737  11.887526190677198  1.0000
  H   H49       1.0  55.71588685858719  49.12659517075942  14.33345153068001  1.0000
  H   H50       1.0  58.18172781880978  49.316213630226  14.449740195658737  1.0000
  H   H51       1.0  58.57333329184468  45.757542630288114  12.033252618670915  1.0000
  H   H52       1.0  53.22043066045512  39.421221979132966  12.346057949030783  1.0000
  H   H53       1.0  52.99031495128027  41.87235555593826  12.052212966318448  1.0000
  H   H54       1.0  50.14513303554249  46.107365657260615  12.88375011003593  1.0000
  H   H55       1.0  49.53474466204813  41.854128666284865  14.651268267671044  1.0000
  H   H56       1.0  49.75107384186688  39.40074425184602  14.919117445666572  1.0000
  N   N7        1.0  49.284032670099236  48.28889169665436  12.564301710586832  1.0000
  N   N8        1.0  52.190017111997925  48.58271187226312  12.766112126726531  1.0000
  N   N9        1.0  49.46554896210542  45.31612234103178  12.841576396218214  1.0000
  N   N10       1.0  52.37500619229126  45.62407296817789  13.003612798018418  1.0000
  H   H57       1.0  48.908651779801176  51.73553530098848  10.70508681217918  1.0000
  H   H58       1.0  51.722627660757496  54.80359339160293  13.44145770788566  1.0000
  C   C91       1.0  50.19717659556888  54.649084765902536  11.911991605584413  1.0000
  C   C92       1.0  53.06401372643008  50.602256021268474  12.412658009505925  1.0000
  C   C93       1.0  50.42223645294413  51.8653858068966  12.253379603698315  1.0000
  C   C94       1.0  49.51942661452052  52.40910771336817  11.326806504025413  1.0000
  C   C95       1.0  49.40905339157397  53.783924925911414  11.15709056491871  1.0000
  C   C96       1.0  51.0997729420708  54.126661841891675  12.835027856396861  1.0000
  H   H59       1.0  24.43013704320933  55.70403071003588  11.803389083013577  1.0000
  H   H60       1.0  25.931276220702127  38.1973537432226  13.631054161232154  1.0000
  H   H61       1.0  16.275892483141842  46.25149558862615  12.335974330140385  1.0000
  H   H62       1.0  59.63221027014062  47.62950149675026  13.308072573406614  1.0000
  H   H63       1.0  50.10749411617569  55.738763234335664  11.779979838461985  1.0000
  H   H64       1.0  51.59891913183028  38.16838537026439  13.775245747327062  1.0000
