# Supplementary material for: Fracture Behavior of a 2D Imine‐Based Polymer
Source: Adv Sci (Weinh). 2024 Sep 12;11(42):2407017. doi: 10.1002/advs.202407017 (PMC11558127; doi:10.1002/advs.202407017)
Supplement: Supplementary file 2 — Supporting Information [file ADVS-11-2407017-s004.zip › 18-120_0.4_relaxed.cif]

data_image0
_chemical_formula_structural       C6H6C45H26N5HNO2C7H9C32H14N4H2C6H6
_chemical_formula_sum              "C96 H64 N10 O2"
loop_
  _atom_site_type_symbol
  _atom_site_label
  _atom_site_symmetry_multiplicity
  _atom_site_Cartn_x
  _atom_site_Cartn_y
  _atom_site_Cartn_z
  _atom_site_occupancy
  C   C1        1.0  20.135296209794536  46.55880704595668  12.521918667243744  1.0000
  C   C2        1.0  17.924620451727773  47.26804976908443  13.248830635289833  1.0000
  C   C3        1.0  18.132287082372063  45.52302808400723  11.608808232438125  1.0000
  C   C4        1.0  19.51720211596433  45.62833786505132  11.672611240475863  1.0000
  C   C5        1.0  19.309334496638765  47.375988107378596  13.30894988022282  1.0000
  C   C6        1.0  17.32689773070655  46.342016477040026  12.396937057405799  1.0000
  H   H1        1.0  20.298768363772435  49.24253421186622  12.419627992077805  1.0000
  H   H2        1.0  20.13676261827178  44.98897921344761  11.023638139438136  1.0000
  H   H3        1.0  20.749766726518686  43.89327053236718  12.6035166799575  1.0000
  H   H4        1.0  19.764409417406423  48.096453213194415  14.007010015086978  1.0000
  H   H5        1.0  17.672800668520974  44.790232741111026  10.926399168765254  1.0000
  H   H6        1.0  17.299683494007503  47.91634772461797  13.883560059213908  1.0000
  C   C7        1.0  23.605382606880667  49.59358638755243  12.511597675607888  1.0000
  C   C8        1.0  24.790622026293658  50.356762896637484  12.467474364820204  1.0000
  C   C9        1.0  28.359150961888176  49.719350169898384  12.549290196231002  1.0000
  C   C10       1.0  27.841524068104626  43.734328086719806  13.479653961805536  1.0000
  C   C11       1.0  21.813993693049824  44.147314116716906  12.676372318424482  1.0000
  C   C12       1.0  28.549543824409486  47.228016714178345  12.994181358319459  1.0000
  C   C13       1.0  45.638580647420376  46.5376531019411  12.476090139200942  1.0000
  C   C14       1.0  22.27805119270924  50.204967847596855  12.446032480077754  1.0000
  C   C15       1.0  26.099584774939338  49.83538578025781  12.56427458172498  1.0000
  C   C16       1.0  43.44709379794868  47.255236763573556  13.153406851856227  1.0000
  C   C17       1.0  21.393495190036074  49.18268080532583  12.47147762174347  1.0000
  C   C18       1.0  22.19047065928551  47.96131085791354  12.579081064370863  1.0000
  C   C19       1.0  26.545132343485665  44.31702440101763  13.134671921454483  1.0000
  C   C20       1.0  21.612837216107053  46.67448149928083  12.589877637303557  1.0000
  C   C21       1.0  22.35339734368336  45.47409711964549  12.65780731255924  1.0000
  C   C22       1.0  27.813436147782426  48.41887263295551  12.797045038415888  1.0000
  C   C23       1.0  28.727267869644397  44.756421849757174  13.464387381145793  1.0000
  C   C24       1.0  24.065250455131988  44.05324801171083  12.88457096603078  1.0000
  C   C25       1.0  22.864604061014056  43.27578732852746  12.798715307911664  1.0000
  C   C26       1.0  27.96048798357174  45.94932758348319  13.108992490537386  1.0000
  C   C27       1.0  25.369029375166228  43.54140174903398  13.065313837159149  1.0000
  C   C28       1.0  32.00298414533599  48.53026029591532  13.846267841714695  1.0000
  C   C29       1.0  30.017187392245763  47.344544183320316  13.086123830188487  1.0000
  C   C30       1.0  30.625447912429035  48.41941923144445  13.757950030308733  1.0000
  C   C31       1.0  30.866652001972803  46.385920744885546  12.501624855239822  1.0000
  C   C32       1.0  32.85849978621064  47.57616830543339  13.255472663292045  1.0000
  C   C33       1.0  32.24307036610269  46.498498776524855  12.579626259479225  1.0000
  C   C34       1.0  43.6943511585175  45.486247156182394  11.532795129431337  1.0000
  C   C35       1.0  45.07707660060441  45.5978134257054  11.618372045087424  1.0000
  C   C36       1.0  36.41929246564618  46.921207773072624  12.793178694094822  1.0000
  C   C37       1.0  34.967838300895636  46.88064937781901  12.7618387511005  1.0000
  C   C38       1.0  37.15097712167199  47.895261728235205  13.518896888381384  1.0000
  C   C39       1.0  39.27575662107008  46.9269559065985  12.788368111012948  1.0000
  C   C40       1.0  38.54259973863732  47.88674719778009  13.511050991774008  1.0000
  C   C41       1.0  38.54438775385759  45.9536587686744  12.061660760642312  1.0000
  C   C42       1.0  37.15261962433078  45.9589939952459  12.073381025465922  1.0000
  C   C43       1.0  44.82754346502312  47.36727061539416  13.246803501515691  1.0000
  C   C44       1.0  25.773968532288286  39.28792453530014  13.506007769414698  1.0000
  C   C45       1.0  25.501774689027098  42.07358886696911  13.218362031913301  1.0000
  C   C46       1.0  24.75030906341546  39.96437848251779  14.164663950528565  1.0000
  C   C47       1.0  24.61497145292855  41.34015025646738  14.020890964342644  1.0000
  C   C48       1.0  26.529779847244033  41.37643235711865  12.56528882203487  1.0000
  C   C49       1.0  26.66316451357485  40.00027156907528  12.705108012724699  1.0000
  C   C50       1.0  40.72804025156542  46.97372530658188  12.817212694117035  1.0000
  C   C51       1.0  42.84153105790545  46.31251440903402  12.293711002343047  1.0000
  H   H7        1.0  46.11023853052868  49.22201991055687  12.44567795508966  1.0000
  H   H8        1.0  29.426093115197492  49.95591044714395  12.46194609415548  1.0000
  H   H9        1.0  45.71828691133153  44.94577159465229  11.003507284815914  1.0000
  H   H10       1.0  46.55279692051981  43.92751134775124  12.597237432019176  1.0000
  H   H11       1.0  22.813151600440726  42.18096877747405  12.831120286478473  1.0000
  H   H12       1.0  28.03434760634807  42.68467358519256  13.736327766472257  1.0000
  H   H13       1.0  29.796485908708753  44.7186951906913  13.70887638749866  1.0000
  H   H14       1.0  25.804481436614537  47.76687796443642  12.923637046222803  1.0000
  H   H15       1.0  30.426835300856002  45.54471318403225  11.941368122496662  1.0000
  H   H16       1.0  29.993651291315636  49.174607150080405  14.253204450067082  1.0000
  H   H17       1.0  32.43999049727855  49.3818659580781  14.391861207703954  1.0000
  H   H18       1.0  32.88296764428811  45.73705717023236  12.098669302326137  1.0000
  H   H19       1.0  45.272757094232254  48.106956002028184  13.931847384533684  1.0000
  H   H20       1.0  34.51793206193425  46.04666278993056  12.161210423766068  1.0000
  H   H21       1.0  43.25496997880931  44.7417159525231  10.849883825618612  1.0000
  H   H22       1.0  36.607294476178176  45.19258698403819  11.501273223429406  1.0000
  H   H23       1.0  39.08753641984048  48.65347861595353  14.082946901458946  1.0000
  H   H24       1.0  35.530233603706805  48.709077369011645  14.123475042322148  1.0000
  H   H25       1.0  40.16520789482821  45.149439716689606  11.444023383338514  1.0000
  H   H26       1.0  27.47287775031828  39.472545557838316  12.176288042734928  1.0000
  H   H27       1.0  27.225674315375365  41.92488310863307  11.91053464003835  1.0000
  H   H28       1.0  24.351018950240494  46.153219335149096  12.814432905980528  1.0000
  H   H29       1.0  23.81671256231556  41.86514210124069  14.569491736415104  1.0000
  H   H30       1.0  42.801270900273884  47.91214489622877  13.76315417586677  1.0000
  H   H31       1.0  24.047971657315614  39.41047766326006  14.807788393946822  1.0000
  H   H32       1.0  41.173280387377595  47.786406091611454  13.450066659586057  1.0000
  N   N1        1.0  23.506510258697656  48.25250649236159  12.604171115605782  1.0000
  N   N2        1.0  26.471529673153842  48.55564549395788  12.774130519981743  1.0000
  N   N3        1.0  23.69131773491404  45.34500716661491  12.77592811322489  1.0000
  N   N4        1.0  26.657752953529666  45.64659118181373  12.943000822619734  1.0000
  N   N5        1.0  34.202987265491366  47.74210381474142  13.37262907366746  1.0000
  H   H33       1.0  51.997872946290734  52.35623903019679  13.733290769487066  1.0000
  N   N6        1.0  41.49667624107106  46.14896305159729  12.164505477895142  1.0000
  O   O1        1.0  36.48670732499076  48.89742285116143  14.267971245993468  1.0000
  O   O2        1.0  39.20931271493157  44.954157642107944  11.309153576230402  1.0000
  C   C52       1.0  24.468880139215685  54.60765475781473  11.94095817601196  1.0000
  C   C53       1.0  27.30830149703128  50.587949357116706  12.40669157181424  1.0000
  C   C54       1.0  24.675965614952354  51.82320717513909  12.286378485306953  1.0000
  C   C55       1.0  23.785936401364154  52.37049042838821  11.349979551101457  1.0000
  C   C56       1.0  23.684367642341307  53.74589953684011  11.178530460028737  1.0000
  C   C57       1.0  25.358968871838204  54.08141032529848  12.873788738590864  1.0000
  C   C58       1.0  25.46306940866434  52.7057473756154  13.041641688929607  1.0000
  H   H34       1.0  53.20096396009583  51.671985674049154  12.173882823345311  1.0000
  H   H35       1.0  27.363952573005555  51.66071359319372  12.186220994202335  1.0000
  H   H36       1.0  22.05861327788755  51.278784768102646  12.388244748302899  1.0000
  H   H37       1.0  26.154384580489467  52.30397803560611  13.79970992326209  1.0000
  H   H38       1.0  25.97970670244941  54.75543902565318  13.48545698857853  1.0000
  H   H39       1.0  22.984044536071302  54.153333929603065  10.432041216569692  1.0000
  H   H40       1.0  23.178954050415918  51.70000692796964  10.721075385018306  1.0000
  H   H41       1.0  47.833640678296135  51.297559459978594  12.388813547065832  1.0000
  H   H42       1.0  48.747963846377814  54.20047103092034  10.43898966700853  1.0000
  C   C59       1.0  51.288987530377405  52.75645900130218  12.990746293690908  1.0000
  C   C60       1.0  49.41429368822424  49.640037030935524  12.478198506188528  1.0000
  C   C61       1.0  50.597292044277594  50.408068571191706  12.436663295130291  1.0000
  C   C62       1.0  54.15566336917431  49.7133106426788  12.551682398070493  1.0000
  C   C63       1.0  53.641445593377156  43.73638578279636  13.559135546068763  1.0000
  C   C64       1.0  47.61961379080289  44.15641178727542  12.708358931847235  1.0000
  C   C65       1.0  54.306160352455606  47.227559428107874  13.014808414858745  1.0000
  C   C66       1.0  48.07360012510867  50.22728132770392  12.430314131598411  1.0000
  C   C67       1.0  51.899233924843976  49.87090568448481  12.544248380731574  1.0000
  C   C68       1.0  47.20754506808896  49.188770231279875  12.463799573804009  1.0000
  C   C69       1.0  48.03005002656769  47.983022177643555  12.551281063078719  1.0000
  C   C70       1.0  52.33427178424633  44.2958397721975  13.216851698822222  1.0000
  C   C71       1.0  47.50681363499029  46.68907649631755  12.592322086711084  1.0000
  C   C72       1.0  48.18725663379235  45.47266811798361  12.703389107822119  1.0000
  C   C73       1.0  53.58434098335952  48.42248632118607  12.798566593527257  1.0000
  C   C74       1.0  54.512290498333584  44.77043464118103  13.520596237327378  1.0000
  C   C75       1.0  49.86516011148437  44.01912243091752  12.970036857761245  1.0000
  C   C76       1.0  48.64985313962248  43.265030810158876  12.861738405008559  1.0000
  C   C77       1.0  53.725691623464044  45.948550269303134  13.15582305110106  1.0000
  C   C78       1.0  51.16560203265085  43.50548574248442  13.161862432705671  1.0000
  C   C79       1.0  57.78288337523303  48.4860473307754  13.869176502345441  1.0000
  C   C80       1.0  55.78205746456797  47.33788037804207  13.095576198229308  1.0000
  C   C81       1.0  56.39812190370489  48.38741683432076  13.794865477248642  1.0000
  C   C82       1.0  56.611023713611864  46.39329145748048  12.470206571459808  1.0000
  C   C83       1.0  58.59078554891023  47.54087631824046  13.240836668856362  1.0000
  C   C84       1.0  57.9957021890026  46.494335849611176  12.539856194987474  1.0000
  C   C85       1.0  51.55876330356031  39.25849359950688  13.653167727448144  1.0000
  C   C86       1.0  51.298827991616506  42.04160558861419  13.332097204500105  1.0000
  C   C87       1.0  50.51897955720573  39.94232875686163  14.278211549026505  1.0000
  C   C88       1.0  50.38963061343769  41.31658676884896  14.11743250493478  1.0000
  C   C89       1.0  52.34159520176654  41.33678031910503  12.711240757712588  1.0000
  C   C90       1.0  52.46907737155649  39.962026398368664  12.868308449686854  1.0000
  H   H43       1.0  55.228095426283176  49.92947748893596  12.477927242989715  1.0000
  H   H44       1.0  48.576820032198384  42.17144589515962  12.892426945748719  1.0000
  H   H45       1.0  53.851578610867605  42.69299159274575  13.827463570991403  1.0000
  H   H46       1.0  55.58493149349587  44.7512648118953  13.752522212107024  1.0000
  H   H47       1.0  51.5574335741468  47.813338699814594  12.906262219556652  1.0000
  H   H48       1.0  56.157146156737895  45.573191696319725  11.891174242693179  1.0000
  H   H49       1.0  55.775588905404156  49.13057679941713  14.31859862813671  1.0000
  H   H50       1.0  58.2405194117654  49.31442841479117  14.433154150450424  1.0000
  H   H51       1.0  58.62317769548854  45.74463147368035  12.032005813957937  1.0000
  H   H52       1.0  53.29128758885766  39.42798651936507  12.365780940221667  1.0000
  H   H53       1.0  53.0539207473487  41.877067363051786  12.067539229210206  1.0000
  H   H54       1.0  50.2016299535567  46.10614351371416  12.897696485489057  1.0000
  H   H55       1.0  49.57717056160445  41.84784348317738  14.638448430524935  1.0000
  H   H56       1.0  49.799460202231685  39.39573926291243  14.908509109865307  1.0000
  N   N7        1.0  49.341913027788536  48.29844822023676  12.567409252669806  1.0000
  N   N8        1.0  52.24537747065896  48.58507238108615  12.762005015775852  1.0000
  N   N9        1.0  49.520108663485836  45.31699687845005  12.849673172919967  1.0000
  N   N10       1.0  52.4259617654481  45.62403942533646  13.00566485108098  1.0000
  H   H57       1.0  48.948962788078305  51.74799236273524  10.727336123238988  1.0000
  H   H58       1.0  51.81405113256872  54.80684191639508  13.420549400637405  1.0000
  C   C91       1.0  50.26751837989686  54.657109389932785  11.912276574498152  1.0000
  C   C92       1.0  53.12315355983342  50.601014929518165  12.396455739466665  1.0000
  C   C93       1.0  50.484626457893214  51.87246187674799  12.25513511481707  1.0000
  C   C94       1.0  49.57154311974059  52.41906410531204  11.340223933644216  1.0000
  C   C95       1.0  49.46571650325955  53.79410590593774  11.16936922905333  1.0000
  C   C96       1.0  51.179741117286646  54.131794971445366  12.824128255194767  1.0000
  H   H59       1.0  24.386737905640985  55.697692346670124  11.806645776804466  1.0000
  H   H60       1.0  25.880211876817334  38.197485150755476  13.61864848866706  1.0000
  H   H61       1.0  16.23025075726791  46.25800919408571  12.347240392453406  1.0000
  H   H62       1.0  59.687432644686545  47.61989882242525  13.298536864616095  1.0000
  H   H63       1.0  50.18172490981676  55.747077058216775  11.77879026899787  1.0000
  H   H64       1.0  51.66110818393209  38.16928163838517  13.780209856540754  1.0000
