# Supplementary material for: Fracture Behavior of a 2D Imine‐Based Polymer
Source: Adv Sci (Weinh). 2024 Sep 12;11(42):2407017. doi: 10.1002/advs.202407017 (PMC11558127; doi:10.1002/advs.202407017)
Supplement: Supplementary file 2 — Supporting Information [file ADVS-11-2407017-s004.zip › 18-120_0.5_relaxed.cif]

data_image0
_chemical_formula_structural       C6H6C45H26N5HNO2C7H9C32H14N4H2C6H6
_chemical_formula_sum              "C96 H64 N10 O2"
loop_
  _atom_site_type_symbol
  _atom_site_label
  _atom_site_symmetry_multiplicity
  _atom_site_Cartn_x
  _atom_site_Cartn_y
  _atom_site_Cartn_z
  _atom_site_occupancy
  C   C1        1.0  20.09235211906403  46.560041894806666  12.527934559433543  1.0000
  C   C2        1.0  17.882948128812263  47.274502708331816  13.255285433639049  1.0000
  C   C3        1.0  18.08582821099962  45.52607644801005  11.619187826117656  1.0000
  C   C4        1.0  19.471160866317383  45.62917572130873  11.681205911026769  1.0000
  C   C5        1.0  19.268088180507963  47.379849408694696  13.314242414612362  1.0000
  C   C6        1.0  17.281934974726017  46.34800823045831  12.406013014252824  1.0000
  H   H1        1.0  20.260265574304384  49.24629142993365  12.429328036198509  1.0000
  H   H2        1.0  20.088963016032313  44.98730915087758  11.032947698186469  1.0000
  H   H3        1.0  20.709527028154945  43.89135544305727  12.603478127299102  1.0000
  H   H4        1.0  19.72499475083114  48.100664643199735  14.010892501363243  1.0000
  H   H5        1.0  17.624703080584293  44.792028263495595  10.939248311700016  1.0000
  H   H6        1.0  17.259877289078315  47.924899824894524  13.889702001855952  1.0000
  C   C7        1.0  23.568325389061627  49.589857321956465  12.513293997075325  1.0000
  C   C8        1.0  24.754829404888326  50.351201834894376  12.467174804884525  1.0000
  C   C9        1.0  28.323923981956582  49.714330140446016  12.541171874210125  1.0000
  C   C10       1.0  27.802201116882248  43.73122672057836  13.473375642306667  1.0000
  C   C11       1.0  21.773430906373694  44.14664615399773  12.675548686778722  1.0000
  C   C12       1.0  28.51566823687344  47.22343403160924  12.987172853359636  1.0000
  C   C13       1.0  45.60712278859998  46.53808409224215  12.47973606499967  1.0000
  C   C14       1.0  22.241897601956147  50.20416014137138  12.451418305962  1.0000
  C   C15       1.0  26.064221534260376  49.8299200446369  12.560717022827292  1.0000
  C   C16       1.0  43.41947703232019  47.2654108245363  13.146326202744834  1.0000
  C   C17       1.0  21.35517745365403  49.18369598996052  12.47785192429744  1.0000
  C   C18       1.0  22.14987173715235  47.96043710715594  12.582293073999457  1.0000
  C   C19       1.0  26.5063045101231  44.31618391659167  13.129319118131106  1.0000
  C   C20       1.0  21.57041174938509  46.674274140100664  12.593400136932667  1.0000
  C   C21       1.0  22.311757264691707  45.47395504522811  12.65847137474336  1.0000
  C   C22       1.0  27.779004169002416  48.414089363100885  12.790838730322568  1.0000
  C   C23       1.0  28.689563635805204  44.75197017222573  13.457988781174755  1.0000
  C   C24       1.0  24.02497716373586  44.05395612473463  12.881224844101446  1.0000
  C   C25       1.0  22.82484867080028  43.275689800623624  12.79546660176382  1.0000
  C   C26       1.0  27.924477065230086  45.94593668189338  13.10309952283246  1.0000
  C   C27       1.0  25.329088401640224  43.54214022882024  13.060031690185287  1.0000
  C   C28       1.0  31.969758295773406  48.52562695821305  13.837351877480588  1.0000
  C   C29       1.0  29.983668967570864  47.33930072562194  13.077825595018854  1.0000
  C   C30       1.0  30.59226600092684  48.41511580682593  13.74793737551655  1.0000
  C   C31       1.0  30.834005066191903  46.37961764267841  12.49598410268526  1.0000
  C   C32       1.0  32.82619032264899  47.57064734716373  13.249121397443261  1.0000
  C   C33       1.0  32.21061287024592  46.492024240341394  12.574729914431535  1.0000
  C   C34       1.0  43.66842860259082  45.47571307793466  11.547468390339958  1.0000
  C   C35       1.0  45.05222628384335  45.586622782646295  11.632678232240414  1.0000
  C   C36       1.0  36.389600547922235  46.920220257311506  12.790758760493095  1.0000
  C   C37       1.0  34.93780135950242  46.87779664886017  12.758044304487088  1.0000
  C   C38       1.0  37.120401916091694  47.894689240903794  13.517131317470442  1.0000
  C   C39       1.0  39.24700601743551  46.92653404804942  12.789559596523311  1.0000
  C   C40       1.0  38.512304861826614  47.88649646208912  13.511088535738459  1.0000
  C   C41       1.0  38.51623090264148  45.952919936187605  12.06261438602597  1.0000
  C   C42       1.0  37.12436371206445  45.95790002658283  12.07230757623069  1.0000
  C   C43       1.0  44.800639785238104  47.37941441206308  13.239904997029658  1.0000
  C   C44       1.0  25.73495692656782  39.28923690289792  13.500628270819231  1.0000
  C   C45       1.0  25.461202903770705  42.07419157508304  13.211981047633882  1.0000
  C   C46       1.0  24.71267281313522  39.96560448965744  14.1615480559973  1.0000
  C   C47       1.0  24.57655715527364  41.341193412728124  14.017192218682029  1.0000
  C   C48       1.0  26.487519632428985  41.377172049083  12.556159398238172  1.0000
  C   C49       1.0  26.621722893196516  40.00122279166249  12.696768400548166  1.0000
  C   C50       1.0  40.6998560252654  46.97319304144362  12.818755924064194  1.0000
  C   C51       1.0  42.8150031775591  46.311693048274165  12.297703917611603  1.0000
  H   H7        1.0  46.16856137975485  49.2281808373882  12.481964462198826  1.0000
  H   H8        1.0  29.390784114287936  49.95027129657804  12.451613321575628  1.0000
  H   H9        1.0  45.69390011722469  44.92444380446361  11.028416861066122  1.0000
  H   H10       1.0  46.60626917923042  43.939124657914384  12.589709888426396  1.0000
  H   H11       1.0  22.77426330723903  42.18080808525917  12.826183558085406  1.0000
  H   H12       1.0  27.99377463978142  42.68112549809659  13.729679167047355  1.0000
  H   H13       1.0  29.759006660945573  44.71336945641584  13.701847363648918  1.0000
  H   H14       1.0  25.770096350806444  47.76201898567622  12.922603389477235  1.0000
  H   H15       1.0  30.394989696165048  45.53648846860356  11.938062551830168  1.0000
  H   H16       1.0  29.960691774970442  49.171223441868726  14.242004631986456  1.0000
  H   H17       1.0  32.40656431405507  49.37803187149826  14.381853196640934  1.0000
  H   H18       1.0  32.85030851729824  45.72911603618567  12.095870120291192  1.0000
  H   H19       1.0  45.24548047895859  48.12940722118101  13.914269507645274  1.0000
  H   H20       1.0  34.48987743913996  46.04300198779642  12.157184421900167  1.0000
  H   H21       1.0  43.228963078647816  44.722725228760794  10.873331922146244  1.0000
  H   H22       1.0  36.58044404818494  45.19026622352995  11.500214257641263  1.0000
  H   H23       1.0  39.05601096021521  48.653994015288724  14.083474921953176  1.0000
  H   H24       1.0  35.49858701298153  48.70871447503886  14.119457376593354  1.0000
  H   H25       1.0  40.138120490435234  45.1486558256862  11.448147745487349  1.0000
  H   H26       1.0  27.430667161399462  39.473469919486966  12.166907182894361  1.0000
  H   H27       1.0  27.181434218622293  41.925738009826574  11.899330371235385  1.0000
  H   H28       1.0  24.30985285598671  46.153499051047966  12.814926776834852  1.0000
  H   H29       1.0  23.7800587184672  41.86658144126625  14.568014738294144  1.0000
  H   H30       1.0  42.77333271216712  47.930907784504754  13.747128366112225  1.0000
  H   H31       1.0  24.012698643497224  39.41191624479616  14.807395650413891  1.0000
  H   H32       1.0  41.14398399170791  47.78749175049926  13.450450853132274  1.0000
  N   N1        1.0  23.466660179573147  48.24895278809298  12.604814922937063  1.0000
  N   N2        1.0  26.43697215897327  48.550411912923785  12.770412222236764  1.0000
  N   N3        1.0  23.649903064152614  45.34545909573961  12.774748247956598  1.0000
  N   N4        1.0  26.621078650757752  45.64562701189913  12.938049096614554  1.0000
  N   N5        1.0  34.17045482470843  47.73774566420168  13.367864647531158  1.0000
  H   H33       1.0  52.07179684334649  52.365765174400714  13.719440363346584  1.0000
  N   N6        1.0  41.470004635027955  46.147554553573805  12.168675818564795  1.0000
  O   O1        1.0  36.45469667019631  48.896624815781834  14.265744119369504  1.0000
  O   O2        1.0  39.18248877798879  44.953293734805776  11.311364091014527  1.0000
  C   C52       1.0  24.439242576858987  54.602343938709964  11.94117461967822  1.0000
  C   C53       1.0  27.272599204226808  50.58263216915097  12.400060634451913  1.0000
  C   C54       1.0  24.641219855638145  51.81786794911918  12.286855220358744  1.0000
  C   C55       1.0  23.75176726423562  52.36651187662355  11.350732565628546  1.0000
  C   C56       1.0  23.6528577261726  53.74207868479893  11.17897373501044  1.0000
  C   C57       1.0  25.328481054179484  54.074664132966966  12.873979807484586  1.0000
  C   C58       1.0  25.430025890760803  52.698876700741465  13.042112840195484  1.0000
  H   H34       1.0  53.264989316260674  51.67215232779317  12.160561858157473  1.0000
  H   H35       1.0  27.327905571443097  51.6551560014202  12.178414116549057  1.0000
  H   H36       1.0  22.024175772960717  51.27858493129998  12.394969269774752  1.0000
  H   H37       1.0  26.120457935793546  52.29570196206523  13.800304165229347  1.0000
  H   H38       1.0  25.950993124712834  54.747756165407445  13.484826512292894  1.0000
  H   H39       1.0  22.953646873773756  54.15095797490663  10.432206875665603  1.0000
  H   H40       1.0  23.143404232514314  51.69696485912056  10.722114590961091  1.0000
  H   H41       1.0  47.88958316264411  51.3079589294803  12.415946424352315  1.0000
  H   H42       1.0  48.78960279794254  54.20942473629206  10.456660527144658  1.0000
  C   C59       1.0  51.35604501191645  52.76610093828676  12.983650047729586  1.0000
  C   C60       1.0  49.47268449810906  49.651343719817895  12.485426876697652  1.0000
  C   C61       1.0  50.65666957284684  50.417969753225655  12.437790867622898  1.0000
  C   C62       1.0  54.21385061336422  49.71158592927909  12.539880815892822  1.0000
  C   C63       1.0  53.69412464085069  43.73808311880532  13.568465940864021  1.0000
  C   C64       1.0  47.67354738220149  44.16259074464123  12.706321677702825  1.0000
  C   C65       1.0  54.359450785151715  47.227464431646986  13.011307584135766  1.0000
  C   C66       1.0  48.130978576056236  50.237594966822115  12.450496472053914  1.0000
  C   C67       1.0  51.95773178061522  49.87714389859853  12.539994745030684  1.0000
  C   C68       1.0  47.266073121106004  49.19792608608095  12.488319907684817  1.0000
  C   C69       1.0  48.090458056872016  47.99290446056685  12.562983363715594  1.0000
  C   C70       1.0  52.386828739898085  44.29603163020346  13.223554696069305  1.0000
  C   C71       1.0  47.57481834488576  46.69777637633443  12.602202219756963  1.0000
  C   C72       1.0  48.24471287571756  45.477273579471074  12.709529435559453  1.0000
  C   C73       1.0  53.63919241178448  48.42326287578805  12.79246299150017  1.0000
  C   C74       1.0  54.56482132953565  44.7722122711634  13.527763311870686  1.0000
  C   C75       1.0  49.91828794938054  44.018239078226145  12.974214733370422  1.0000
  C   C76       1.0  48.700992401768424  43.26758472061691  12.85942665649826  1.0000
  C   C77       1.0  53.77819760744886  45.94924550929458  13.15866590305165  1.0000
  C   C78       1.0  51.218607467165306  43.50434668769032  13.167251480142495  1.0000
  C   C79       1.0  57.84077275917709  48.483166892532964  13.855638140957922  1.0000
  C   C80       1.0  55.836069523323076  47.335526201162715  13.089866583050018  1.0000
  C   C81       1.0  56.45554843685313  48.38671579078737  13.783839715523566  1.0000
  C   C82       1.0  56.66279657840303  46.38619796401875  12.46841387092196  1.0000
  C   C83       1.0  58.64665074436213  47.53305828205418  13.231724785261402  1.0000
  C   C84       1.0  58.04788018637652  46.484499156183524  12.536593302166972  1.0000
  C   C85       1.0  51.60524721836484  39.256331026192115  13.653503996221845  1.0000
  C   C86       1.0  51.35040637730025  42.04025693682265  13.336157899737419  1.0000
  C   C87       1.0  50.56291955797421  39.94013072605653  14.274330024749371  1.0000
  C   C88       1.0  50.43588015367488  41.314824136403104  14.115173272950349  1.0000
  C   C89       1.0  52.39547450755833  41.33528603220281  12.719303973909525  1.0000
  C   C90       1.0  52.52038294834999  39.95998681574995  12.874363808458057  1.0000
  H   H43       1.0  55.28658607933425  49.924455498701185  12.46123038408825  1.0000
  H   H44       1.0  48.62395063127743  42.17388424717519  12.883059414139067  1.0000
  H   H45       1.0  53.90526084227379  42.69566411533748  13.839954527148054  1.0000
  H   H46       1.0  55.63722999100168  44.75351170192395  13.761866951087123  1.0000
  H   H47       1.0  51.60914975984769  47.82321740466093  12.909032974507287  1.0000
  H   H48       1.0  56.2070394583942  45.56431130654895  11.89310765405865  1.0000
  H   H49       1.0  55.83475097874095  49.13337619709529  14.304956143131  1.0000
  H   H50       1.0  58.30045006404748  49.31435885742579  14.413974095539785  1.0000
  H   H51       1.0  58.67321064297772  45.731272513461576  12.031204474468236  1.0000
  H   H52       1.0  53.34371098609274  39.425664418430074  12.37387548077229  1.0000
  H   H53       1.0  53.11227464986752  41.87650132925761  12.081329771647198  1.0000
  H   H54       1.0  50.26041451544061  46.10447695797363  12.91126666451496  1.0000
  H   H55       1.0  49.62171562526895  41.84602338537252  14.633773616474047  1.0000
  H   H56       1.0  49.83905438771744  39.392732197380504  14.89901717300424  1.0000
  N   N7        1.0  49.4025008279022  48.30953609864741  12.570526249388841  1.0000
  N   N8        1.0  52.30063125715689  48.59075466630107  12.759977873745356  1.0000
  N   N9        1.0  49.57695005453656  45.31737382293596  12.858386524896272  1.0000
  N   N10       1.0  52.47858135620306  45.62381275679743  13.009201542205867  1.0000
  H   H57       1.0  48.99413388143325  51.75663420102918  10.743921429908905  1.0000
  H   H58       1.0  51.885800429884284  54.81639186543694  13.407605557005125  1.0000
  C   C91       1.0  50.32484200792559  54.66638342833816  11.913921790181115  1.0000
  C   C92       1.0  53.183690249034385  50.60235094492638  12.38577967458643  1.0000
  C   C93       1.0  50.54433408153363  51.882064832447675  12.256316255801606  1.0000
  C   C94       1.0  49.62254755252658  52.42846281636367  11.349936922477266  1.0000
  C   C95       1.0  49.515082434539394  53.80338062799019  11.179641324139036  1.0000
  C   C96       1.0  51.24582212219767  54.14134215825326  12.817220650760227  1.0000
  H   H59       1.0  24.359409262299355  55.69244774678086  11.806372536991898  1.0000
  H   H60       1.0  25.842313614263904  38.19910537414523  13.614432606152288  1.0000
  H   H61       1.0  16.185085785583954  46.264951009182425  12.358292429603251  1.0000
  H   H62       1.0  59.74357182554621  47.61109725554965  13.286129803358362  1.0000
  H   H63       1.0  50.237418129277714  55.75627590892267  11.781453073301737  1.0000
  H   H64       1.0  51.7049842569498  38.16660394043167  13.77795475092438  1.0000
