# Supplementary material for: Fracture Behavior of a 2D Imine‐Based Polymer
Source: Adv Sci (Weinh). 2024 Sep 12;11(42):2407017. doi: 10.1002/advs.202407017 (PMC11558127; doi:10.1002/advs.202407017)
Supplement: Supplementary file 2 — Supporting Information [file ADVS-11-2407017-s004.zip › 18-120_0.6_relaxed.cif]

data_image0
_chemical_formula_structural       C6H6C45H26N5HNO2C7H9C32H14N4H2C6H6
_chemical_formula_sum              "C96 H64 N10 O2"
loop_
  _atom_site_type_symbol
  _atom_site_label
  _atom_site_symmetry_multiplicity
  _atom_site_Cartn_x
  _atom_site_Cartn_y
  _atom_site_Cartn_z
  _atom_site_occupancy
  C   C1        1.0  20.050141106781393  46.56146381691148  12.533786313566102  1.0000
  C   C2        1.0  17.841890757285057  47.28004638306641  13.262814122445215  1.0000
  C   C3        1.0  18.040256353004317  45.52826504416195  11.630084580198623  1.0000
  C   C4        1.0  19.42590100748025  45.62981547509476  11.690163576381513  1.0000
  C   C5        1.0  19.227398699865265  47.38357305307976  13.319369065998785  1.0000
  C   C6        1.0  17.238103270172534  46.35264201460713  12.416350451435111  1.0000
  H   H1        1.0  20.222690855041023  49.24818258976974  12.436696075694574  1.0000
  H   H2        1.0  20.041859348420708  44.985946517584125  11.042378411088071  1.0000
  H   H3        1.0  20.66832198809803  43.8912431289868  12.60486441945169  1.0000
  H   H4        1.0  19.6865710559954  48.105110789736706  14.013553166350945  1.0000
  H   H5        1.0  17.577305694637083  44.79398597150058  10.951417325509265  1.0000
  H   H6        1.0  17.220883104288056  47.93389496402723  13.896038920360688  1.0000
  C   C7        1.0  23.530975171286606  49.587182125105485  12.513714068950351  1.0000
  C   C8        1.0  24.718465052922305  50.346807724397515  12.46599602382516  1.0000
  C   C9        1.0  28.287820786671894  49.709760928569295  12.533954398470181  1.0000
  C   C10       1.0  27.76216504251707  43.727568590233616  13.46709340899105  1.0000
  C   C11       1.0  21.732270620228558  44.146622725825495  12.67599150198972  1.0000
  C   C12       1.0  28.480427063289046  47.21870978763552  12.980541501328258  1.0000
  C   C13       1.0  45.574387055285364  46.53900901955155  12.483736659876712  1.0000
  C   C14       1.0  22.205456925936783  50.20343254735601  12.454633012319553  1.0000
  C   C15       1.0  26.02791016018431  49.825001656126695  12.55713419474678  1.0000
  C   C16       1.0  43.39004141362007  47.2810078927118  13.132959601676694  1.0000
  C   C17       1.0  21.31730130760103  49.18437611150975  12.482535257928431  1.0000
  C   C18       1.0  22.1099397693033  47.959952636493185  12.584805336794664  1.0000
  C   C19       1.0  26.466888479367643  44.314354222836236  13.12417449529987  1.0000
  C   C20       1.0  21.52867496893934  46.67453185988319  12.596147130276979  1.0000
  C   C21       1.0  22.27011580601443  45.47406121166736  12.659225394077636  1.0000
  C   C22       1.0  27.743460690542697  48.40954420189057  12.78510509495405  1.0000
  C   C23       1.0  28.65100963116602  44.74691899890553  13.45144048766074  1.0000
  C   C24       1.0  23.98419590862161  44.05436404747583  12.878705041960568  1.0000
  C   C25       1.0  22.78405142252622  43.275891963691286  12.794003544283402  1.0000
  C   C26       1.0  27.887751493512194  45.94195191290657  13.09727810367344  1.0000
  C   C27       1.0  25.288447357654956  43.5420982857432  13.05555033451497  1.0000
  C   C28       1.0  31.935306549358078  48.52114634275954  13.828640951664376  1.0000
  C   C29       1.0  29.948728919147758  47.33382204782155  13.07089692337347  1.0000
  C   C30       1.0  30.557770027624763  48.410655015813745  13.738945173757324  1.0000
  C   C31       1.0  30.799721464138436  46.37309450377646  12.491515240351337  1.0000
  C   C32       1.0  32.79261366275881  47.565405923087305  13.24263964507788  1.0000
  C   C33       1.0  32.176619825247705  46.485654985889184  12.569953122271086  1.0000
  C   C34       1.0  43.639695316741246  45.46048634577038  11.569879133431003  1.0000
  C   C35       1.0  45.024109011951076  45.571038500168115  11.654782228766003  1.0000
  C   C36       1.0  36.35823468499999  46.91818063958523  12.7888014771661  1.0000
  C   C37       1.0  34.90610274706668  46.87414826803288  12.75467465913962  1.0000
  C   C38       1.0  37.08803655942816  47.89421626915643  13.514181878666395  1.0000
  C   C39       1.0  39.21651749455853  46.92679410631678  12.78995660663727  1.0000
  C   C40       1.0  38.48016705364145  47.88729410662288  13.509254120952164  1.0000
  C   C41       1.0  38.48696888717616  45.95161213742146  12.063946083705835  1.0000
  C   C42       1.0  37.09491610715958  45.95567449675006  12.072365286251452  1.0000
  C   C43       1.0  44.771688490397665  47.3973557369826  13.226285774171874  1.0000
  C   C44       1.0  25.694864923286737  39.289338908659545  13.4952657980567  1.0000
  C   C45       1.0  25.420003213316804  42.07399063781168  13.206224472218741  1.0000
  C   C46       1.0  24.674213776070115  39.96583130173052  14.158579718656227  1.0000
  C   C47       1.0  24.53739200013083  41.341324911939104  14.0138704555161  1.0000
  C   C48       1.0  26.44424926559498  41.376836357495904  12.547392214116453  1.0000
  C   C49       1.0  26.579108167397195  40.000957618201134  12.688215476685862  1.0000
  C   C50       1.0  40.66961924926718  46.97387999850477  12.820002930251718  1.0000
  C   C51       1.0  42.7859073206565  46.31113144739999  12.302873096596484  1.0000
  H   H7        1.0  46.22816868468038  49.235652192887635  12.51830461224014  1.0000
  H   H8        1.0  29.354669499405507  49.945579052062044  12.442544737873273  1.0000
  H   H9        1.0  45.666402489446206  44.89549168173693  11.066510939565603  1.0000
  H   H10       1.0  46.66131986533399  43.94663840905052  12.578685632797553  1.0000
  H   H11       1.0  22.73311941000401  42.18100565998753  12.82364373768066  1.0000
  H   H12       1.0  27.952931553564525  42.677521871755275  13.722741148090302  1.0000
  H   H13       1.0  29.720270931555692  44.70719052467811  13.694815721306549  1.0000
  H   H14       1.0  25.734694673984855  47.75749939297412  12.920720497775827  1.0000
  H   H15       1.0  30.360707181727943  45.5286862647942  11.93538256755412  1.0000
  H   H16       1.0  29.92581501732207  49.16777308366303  14.230895226437577  1.0000
  H   H17       1.0  32.37119329298235  49.374542481067984  14.372238670511015  1.0000
  H   H18       1.0  32.815669183893526  45.72136419626319  12.092254991963946  1.0000
  H   H19       1.0  45.215052944287635  48.16278438915831  13.883924526798651  1.0000
  H   H20       1.0  34.46010008481738  46.03792346004799  12.154307943255754  1.0000
  H   H21       1.0  43.20240312579811  44.693897415692604  10.910149707947213  1.0000
  H   H22       1.0  36.552261607123285  45.186989531489004  11.500512477814016  1.0000
  H   H23       1.0  39.022911767455874  48.655823122779374  14.081366072027258  1.0000
  H   H24       1.0  35.46545008795065  48.70882028655632  14.114288679442769  1.0000
  H   H25       1.0  40.11053694057257  45.14711388655931  11.453305241688962  1.0000
  H   H26       1.0  27.386392896639634  39.47304152087694  12.155899401190636  1.0000
  H   H27       1.0  27.136395013763956  41.92553066508534  11.888799021088246  1.0000
  H   H28       1.0  24.26802685550065  46.15419505406673  12.81434007241822  1.0000
  H   H29       1.0  23.742803806946796  41.867037764231114  14.56710859441474  1.0000
  H   H30       1.0  42.742896639265474  47.95821515845852  13.7191513911879  1.0000
  H   H31       1.0  23.975984544985714  39.41217289506364  14.806411453755887  1.0000
  H   H32       1.0  41.11369584771296  47.790853428265386  13.448068425474293  1.0000
  N   N1        1.0  23.42723685983808  48.246385419925744  12.604584177845224  1.0000
  N   N2        1.0  26.401375166492507  48.545717742871865  12.766664015624688  1.0000
  N   N3        1.0  23.608529077079194  45.34585997207744  12.77341766626987  1.0000
  N   N4        1.0  26.583728118361996  45.643588177584896  12.933115603783872  1.0000
  N   N5        1.0  34.13671210831937  47.73386036212912  13.362353190559567  1.0000
  H   H33       1.0  52.14559779414782  52.37370241244742  13.708245709862611  1.0000
  N   N6        1.0  41.44091029261514  46.14556166821322  12.1747033296463  1.0000
  O   O1        1.0  36.4212817529943  48.897031856357636  14.26070140952342  1.0000
  O   O2        1.0  39.155083862990594  44.951216497233354  11.315277302673046  1.0000
  C   C52       1.0  24.408300194793817  54.59854353505901  11.941304662174375  1.0000
  C   C53       1.0  27.235990393940373  50.577735306089195  12.394065146841527  1.0000
  C   C54       1.0  24.605889413025654  51.8137170984456  12.287004100350936  1.0000
  C   C55       1.0  23.716903790708518  52.3636940135877  11.351341792885654  1.0000
  C   C56       1.0  23.620373955808738  53.739420731276226  11.179452165945511  1.0000
  C   C57       1.0  25.296214271126853  54.06939317548852  12.87457303513564  1.0000
  C   C58       1.0  25.395611642858746  52.693422629686715  13.042647080411202  1.0000
  H   H34       1.0  53.32877088330389  51.673352425024845  12.14907917122037  1.0000
  H   H35       1.0  27.290428231055085  51.65009740286085  12.171654109056517  1.0000
  H   H36       1.0  21.989157607400465  51.277902955589404  12.399273447545028  1.0000
  H   H37       1.0  26.085588083457967  52.28857980263521  13.80032771276579  1.0000
  H   H38       1.0  25.919995151386946  54.74145648242847  13.485143337789218  1.0000
  H   H39       1.0  22.922295667048207  54.14941906905079  10.43230994696625  1.0000
  H   H40       1.0  23.107913643657078  51.69477516823597  10.72270557807474  1.0000
  H   H41       1.0  47.947735825205406  51.31720358084517  12.443257337166775  1.0000
  H   H42       1.0  48.83508351854495  54.217966187168756  10.474464326960408  1.0000
  C   C59       1.0  51.42397888351646  52.774376698162186  12.97850079262081  1.0000
  C   C60       1.0  49.53220738002705  49.6612093878836  12.493600676307992  1.0000
  C   C61       1.0  50.71753281881671  50.4260900830312  12.440285909773865  1.0000
  C   C62       1.0  54.27334147924316  49.710096741498845  12.530261945875695  1.0000
  C   C63       1.0  53.748259094416156  43.739483264953385  13.575649181429224  1.0000
  C   C64       1.0  47.72855401417336  44.16853463785937  12.701334339822678  1.0000
  C   C65       1.0  54.414297138503656  47.22705094424465  13.009694572567366  1.0000
  C   C66       1.0  48.1900145820868  50.24703599371437  12.471800870283436  1.0000
  C   C67       1.0  52.017933044089595  49.88216027034798  12.536754753122082  1.0000
  C   C68       1.0  47.32552862473571  49.206990705763154  12.512703856231171  1.0000
  C   C69       1.0  48.15060538828543  48.00221884477761  12.574605707651077  1.0000
  C   C70       1.0  52.44089597848091  44.2958908464363  13.228928405561154  1.0000
  C   C71       1.0  47.6416670853066  46.706216500356284  12.611456289457829  1.0000
  C   C72       1.0  48.302535505726915  45.48206997804129  12.713399334500993  1.0000
  C   C73       1.0  53.696145965010075  48.42386722089164  12.788266407150923  1.0000
  C   C74       1.0  54.618379793816494  44.77388211518304  13.532964881842378  1.0000
  C   C75       1.0  49.972885319035406  44.01877109117199  12.976826189440708  1.0000
  C   C76       1.0  48.7543145001917  43.27135271529942  12.85395128393094  1.0000
  C   C77       1.0  53.831844562009046  45.94970730218441  13.160952612634183  1.0000
  C   C78       1.0  51.27288726678395  43.503739670101965  13.171329198392677  1.0000
  C   C79       1.0  57.8998435050688  48.480069638146325  13.842844696390072  1.0000
  C   C80       1.0  55.89150028933839  47.33301727189492  13.08469153160466  1.0000
  C   C81       1.0  56.514325690862805  48.385431503444806  13.773638638904346  1.0000
  C   C82       1.0  56.71613675123371  46.38094649397131  12.464703416068165  1.0000
  C   C83       1.0  58.70360667225357  47.52709815781758  13.220414843158073  1.0000
  C   C84       1.0  58.101615676809075  46.47698639521721  12.530287124698136  1.0000
  C   C85       1.0  51.654178178813765  39.2543486687839  13.653801932076929  1.0000
  C   C86       1.0  51.403928742291555  42.03963404939274  13.339836941558467  1.0000
  C   C87       1.0  50.60988145006993  39.93863775330883  14.270802029206314  1.0000
  C   C88       1.0  50.48517907628097  41.31373758528053  14.113376492736057  1.0000
  C   C89       1.0  52.45141190489133  41.33439565919618  12.72749479202727  1.0000
  C   C90       1.0  52.573655112203866  39.958669475786984  12.880439345937653  1.0000
  H   H43       1.0  55.34664262835304  49.91884205607763  12.448882707551643  1.0000
  H   H44       1.0  48.67529405117842  42.177893970680024  12.872207457388903  1.0000
  H   H45       1.0  53.95971707029275  42.69837636811852  13.850477621988679  1.0000
  H   H46       1.0  55.69043700149278  44.756563679914144  13.766809781434857  1.0000
  H   H47       1.0  51.66424257640694  47.83061085337303  12.912101995430238  1.0000
  H   H48       1.0  56.25762137182645  45.5582976082996  11.892991161682806  1.0000
  H   H49       1.0  55.89606577294567  49.134761496505185  14.293550543832131  1.0000
  H   H50       1.0  58.361778121177316  49.311818258038066  14.398561454627814  1.0000
  H   H51       1.0  58.72439643247477  45.71972502424634  12.027554884800567  1.0000
  H   H52       1.0  53.39800730641981  39.42413950781927  12.382228603072535  1.0000
  H   H53       1.0  53.17102396544251  41.87592851660167  12.09307606415151  1.0000
  H   H54       1.0  50.31956908587749  46.10407004812188  12.9230459405787  1.0000
  H   H55       1.0  49.668341472630004  41.84573866812753  14.626899052638347  1.0000
  H   H56       1.0  49.88189041695906  39.39113622875849  14.890323959912935  1.0000
  N   N7        1.0  49.462960239549915  48.319229665093665  12.573618337857498  1.0000
  N   N8        1.0  52.358000530373474  48.59519261314154  12.758325171560275  1.0000
  N   N9        1.0  49.63414168985275  45.31891651205692  12.866391183677372  1.0000
  N   N10       1.0  52.53235842764754  45.623381096304016  13.012339393971676  1.0000
  H   H57       1.0  49.040929080048684  51.764008568805586  10.761776634376682  1.0000
  H   H58       1.0  51.95831859649027  54.82509193046018  13.39575313227199  1.0000
  C   C91       1.0  50.38366846859255  54.674249015324556  11.917106641148612  1.0000
  C   C92       1.0  53.245572874066646  50.60385913367101  12.377310216055672  1.0000
  C   C93       1.0  50.605302864437185  51.890130227808136  12.259236051210173  1.0000
  C   C94       1.0  49.67530206809308  52.436394266429645  11.361050517620583  1.0000
  C   C95       1.0  49.566855515371266  53.811256573665716  11.190695958564666  1.0000
  C   C96       1.0  51.312805065234365  54.14956319699158  12.812065846347174  1.0000
  H   H59       1.0  24.3307218018546  55.68881820462934  11.805934575987349  1.0000
  H   H60       1.0  25.802849246470682  38.19925847620502  13.609299459923543  1.0000
  H   H61       1.0  16.140927219477536  46.271562879476896  12.369896036958627  1.0000
  H   H62       1.0  59.80087379791616  47.6028108625516  13.273550632596493  1.0000
  H   H63       1.0  50.29646902236298  55.76395406560778  11.784045009891472  1.0000
  H   H64       1.0  51.75217940605029  38.1642368946481  13.776894638984368  1.0000
