# Supplementary material for: Fracture Behavior of a 2D Imine‐Based Polymer
Source: Adv Sci (Weinh). 2024 Sep 12;11(42):2407017. doi: 10.1002/advs.202407017 (PMC11558127; doi:10.1002/advs.202407017)
Supplement: Supplementary file 2 — Supporting Information [file ADVS-11-2407017-s004.zip › 18-120_0.7_relaxed.cif]

data_image0
_chemical_formula_structural       C6H6C45H26N5HNO2C7H9C32H14N4H2C6H6
_chemical_formula_sum              "C96 H64 N10 O2"
loop_
  _atom_site_type_symbol
  _atom_site_label
  _atom_site_symmetry_multiplicity
  _atom_site_Cartn_x
  _atom_site_Cartn_y
  _atom_site_Cartn_z
  _atom_site_occupancy
  C   C1        1.0  20.007085728987114  46.56648312984932  12.54347537065224  1.0000
  C   C2        1.0  17.802533067407992  47.281783683345274  13.284527355340776  1.0000
  C   C3        1.0  17.994670650671324  45.53727780796792  11.642452374468755  1.0000
  C   C4        1.0  19.380386384390384  45.638051264232516  11.698219066770204  1.0000
  C   C5        1.0  19.18808593750874  47.38631344132941  13.33522027660511  1.0000
  C   C6        1.0  17.196345271535076  46.35766000071337  12.436428340251817  1.0000
  H   H1        1.0  20.184266052455364  49.25284625694382  12.447858181749284  1.0000
  H   H2        1.0  19.993985385622725  44.99662487158448  11.045815920116178  1.0000
  H   H3        1.0  20.620218981552647  43.89661267900832  12.616508966183966  1.0000
  H   H4        1.0  19.64926625364366  48.10629213066708  14.029795461015459  1.0000
  H   H5        1.0  17.528721122705832  44.807041312862246  10.961580419582843  1.0000
  H   H6        1.0  17.18323779625739  47.9317021883301  13.923459486709321  1.0000
  C   C7        1.0  23.494205896833357  49.58418660406043  12.512048553352919  1.0000
  C   C8        1.0  24.683294402706416  50.34118066242424  12.460193358050358  1.0000
  C   C9        1.0  28.25207149884173  49.702155184924976  12.524400878545137  1.0000
  C   C10       1.0  27.718270255435833  43.71856770573364  13.450408075854476  1.0000
  C   C11       1.0  21.6849373439349  44.14983993764951  12.684162274571063  1.0000
  C   C12       1.0  28.443901716863728  47.209201651103406  12.96565795315005  1.0000
  C   C13       1.0  45.53418693282342  46.553216197308025  12.50701091136802  1.0000
  C   C14       1.0  22.16966056150853  50.2036703879528  12.459029135379136  1.0000
  C   C15       1.0  25.992269019078314  49.81768927070175  12.548424948796352  1.0000
  C   C16       1.0  43.35290398004926  47.342985396543135  13.095221914671397  1.0000
  C   C17       1.0  21.279078744982183  49.18680387764924  12.489592709720778  1.0000
  C   C18       1.0  22.069565976817838  47.960869778418186  12.588039821566985  1.0000
  C   C19       1.0  26.42283763314696  44.309758918548766  13.115738803151682  1.0000
  C   C20       1.0  21.485581862818243  46.677257751238024  12.601677054312841  1.0000
  C   C21       1.0  22.224973273145558  45.476036109724554  12.663323828175464  1.0000
  C   C22       1.0  27.707786364619878  48.40138397451936  12.77326667713811  1.0000
  C   C23       1.0  28.610585338032635  44.734861661600284  13.4293705267086  1.0000
  C   C24       1.0  23.937595443584165  44.054917081163616  12.880902682795641  1.0000
  C   C25       1.0  22.735831481868846  43.27804311794158  12.800980086859964  1.0000
  C   C26       1.0  27.84898949912262  45.933003674625226  13.081067863986037  1.0000
  C   C27       1.0  25.24154746474134  43.54088937694194  13.054829446633915  1.0000
  C   C28       1.0  31.900499121624467  48.51063510865665  13.808958093293919  1.0000
  C   C29       1.0  29.912463168856775  47.32310020672271  13.054870470710796  1.0000
  C   C30       1.0  30.522901369039097  48.400341362648994  13.721508376570862  1.0000
  C   C31       1.0  30.762529173533856  46.36171004820787  12.47483333526819  1.0000
  C   C32       1.0  32.756145313185655  47.55407200225325  13.222146480147757  1.0000
  C   C33       1.0  32.139500939513646  46.474223124626675  12.55084265296708  1.0000
  C   C34       1.0  43.605420568244945  45.41979594754412  11.657840846226364  1.0000
  C   C35       1.0  44.99000106705718  45.53155691512795  11.742766198234577  1.0000
  C   C36       1.0  36.322400055865636  46.906863344462025  12.778672030614716  1.0000
  C   C37       1.0  34.87061315992591  46.85770321036265  12.74055953744301  1.0000
  C   C38       1.0  37.044034574462934  47.89194325236171  13.50025881357774  1.0000
  C   C39       1.0  39.18001259964786  46.93180703119237  12.79184479053692  1.0000
  C   C40       1.0  38.435895003584875  47.89348115778587  13.500566520794989  1.0000
  C   C41       1.0  38.45908185874301  45.946859082954525  12.070204343503502  1.0000
  C   C42       1.0  37.067010762036794  45.94311126487402  12.072088863195935  1.0000
  C   C43       1.0  44.73490031085953  47.46465823579523  13.185674904732883  1.0000
  C   C44       1.0  25.614149669067537  39.28345077877885  13.479219203812244  1.0000
  C   C45       1.0  25.366422584056792  42.07234572014819  13.205980132266646  1.0000
  C   C46       1.0  24.601357238122418  39.966284341777715  14.148113707206791  1.0000
  C   C47       1.0  24.47851202362782  41.34391758419678  14.011867676372583  1.0000
  C   C48       1.0  26.383719646587554  41.369027710155166  12.543271612131866  1.0000
  C   C49       1.0  26.505161903635038  39.99109765969867  12.67618742630753  1.0000
  C   C50       1.0  40.632245969552386  46.98706910897779  12.828891855055552  1.0000
  C   C51       1.0  42.75186678069168  46.31895869997588  12.330333956313149  1.0000
  H   H7        1.0  46.28921506170052  49.256443237684614  12.59056885116893  1.0000
  H   H8        1.0  29.318621800885104  49.93892215593222  12.43386657811201  1.0000
  H   H9        1.0  45.63496428309326  44.81357717094336  11.209391895272358  1.0000
  H   H10       1.0  46.71474344204557  43.95867286233462  12.554530112795948  1.0000
  H   H11       1.0  22.6829883030322  42.18332734244986  12.833756425756782  1.0000
  H   H12       1.0  27.906764574262606  42.66759964353626  13.704425523721614  1.0000
  H   H13       1.0  29.6816336705391  44.690015457612795  13.66458095511114  1.0000
  H   H14       1.0  25.70025046407771  47.74809923783209  12.906785377534653  1.0000
  H   H15       1.0  30.32341704346081  45.516466597432895  11.920149522152299  1.0000
  H   H16       1.0  29.892637672913885  49.15850874401066  14.214010785674844  1.0000
  H   H17       1.0  32.33807765864768  49.36405638769401  14.351248580796183  1.0000
  H   H18       1.0  32.77871243013147  45.71087923839054  12.0719295359076  1.0000
  H   H19       1.0  45.17959127953615  48.27610275388183  13.786045233231128  1.0000
  H   H20       1.0  34.426742591926846  46.01552652769952  12.14666541969179  1.0000
  H   H21       1.0  43.16719550993055  44.61111877020623  11.050688084269012  1.0000
  H   H22       1.0  36.53197201372914  45.16697146786224  11.502913853175194  1.0000
  H   H23       1.0  38.97144020277113  48.669153807828614  14.069594413714563  1.0000
  H   H24       1.0  35.41534296113063  48.70097078641732  14.0906084864253  1.0000
  H   H25       1.0  40.090329587195534  45.14738266933929  11.474580254672107  1.0000
  H   H26       1.0  27.30662308928197  39.45831018643815  12.139948754748785  1.0000
  H   H27       1.0  27.080076126308906  41.91443633808693  11.886586818168574  1.0000
  H   H28       1.0  24.22349389391368  46.15475503119662  12.81043598376262  1.0000
  H   H29       1.0  23.68921626127474  41.874034537571184  14.568559494825484  1.0000
  H   H30       1.0  42.704560527791614  48.0598458289344  13.6312576066547  1.0000
  H   H31       1.0  23.897756593481805  39.415978903035324  14.793072061862444  1.0000
  H   H32       1.0  41.07019236315282  47.817906263967586  13.443465401350956  1.0000
  N   N1        1.0  23.387688434968847  48.24375696674704  12.602934932608468  1.0000
  N   N2        1.0  26.365752560414155  48.53796985631956  12.75571747697805  1.0000
  N   N3        1.0  23.563520206272436  45.34663113323522  12.7737842069896  1.0000
  N   N4        1.0  26.543141091178423  45.638613589139176  12.924027340161848  1.0000
  N   N5        1.0  34.10025201022231  47.72210818668988  13.340226063061591  1.0000
  H   H33       1.0  52.25403304632228  52.35938153278517  13.693632408495526  1.0000
  N   N6        1.0  41.407625820925  46.14715953290445  12.204278201353102  1.0000
  O   O1        1.0  36.3701426180675  48.895842598648336  14.238426040030939  1.0000
  O   O2        1.0  39.13647286344669  44.945112006177126  11.331819378602896  1.0000
  C   C52       1.0  24.34774362586918  54.59229675544893  11.946748848175488  1.0000
  C   C53       1.0  27.200313885207365  50.57048334477826  12.386170454538746  1.0000
  C   C54       1.0  24.568601987820184  51.80792707294494  12.281776560029604  1.0000
  C   C55       1.0  23.671307912101994  52.35451207600469  11.351888918918306  1.0000
  C   C56       1.0  23.562756297757417  53.72990933242903  11.185508008382053  1.0000
  C   C57       1.0  25.245950281748723  54.06665173682839  12.872086373832147  1.0000
  C   C58       1.0  25.35709110363941  52.69085514570895  13.034888698780875  1.0000
  H   H34       1.0  53.39413061976505  51.66343545791909  12.112093041137511  1.0000
  H   H35       1.0  27.254784968046376  51.64328506130973  12.16582073851934  1.0000
  H   H36       1.0  21.955509234436597  51.27879289375664  12.405723126165283  1.0000
  H   H37       1.0  26.05464274667194  52.28947029900185  13.787424177113161  1.0000
  H   H38       1.0  25.867573938659966  54.741579439050255  13.481803234527325  1.0000
  H   H39       1.0  22.856397117982727  54.136845544488416  10.44444378626719  1.0000
  H   H40       1.0  23.063787044404883  51.68321211895246  10.724274736856112  1.0000
  H   H41       1.0  48.01618014072248  51.33331304448258  12.503079149514381  1.0000
  H   H42       1.0  48.91459380075793  54.24054136749584  10.511605081841818  1.0000
  C   C59       1.0  51.525853664732324  52.768174962540904  12.974953888250907  1.0000
  C   C60       1.0  49.59466058428277  49.67088364403548  12.515808713277876  1.0000
  C   C61       1.0  50.78314349037574  50.429886481648566  12.45033791721633  1.0000
  C   C62       1.0  54.33689289078722  49.70300740568786  12.504935520093317  1.0000
  C   C63       1.0  53.797760490578995  43.742247693578136  13.586486162318325  1.0000
  C   C64       1.0  47.781381387564295  44.17858413187688  12.68901781116967  1.0000
  C   C65       1.0  54.47487315975699  47.22409931731321  13.002026688675004  1.0000
  C   C66       1.0  48.25462024877885  50.26172733841289  12.518360602409707  1.0000
  C   C67       1.0  52.081847547213755  49.88000623825451  12.5296675123846  1.0000
  C   C68       1.0  47.38687947737316  49.224295783068406  12.564500282715239  1.0000
  C   C69       1.0  48.20871806862834  48.015996276976296  12.602634252812571  1.0000
  C   C70       1.0  52.49281355387499  44.301128654302154  13.233157370031757  1.0000
  C   C71       1.0  47.70206613687358  46.72044806714845  12.632878331116007  1.0000
  C   C72       1.0  48.35545766460239  45.491918879264894  12.71885478569545  1.0000
  C   C73       1.0  53.758641533543155  48.42048782442887  12.776442663553256  1.0000
  C   C74       1.0  54.67145384589766  44.773468125955084  13.539622119228648  1.0000
  C   C75       1.0  50.024820453633076  44.02509278289617  12.972640046337998  1.0000
  C   C76       1.0  48.80647283837305  43.2794898975999  12.837429053735617  1.0000
  C   C77       1.0  53.8888045071175  45.94976000940341  13.161167989297754  1.0000
  C   C78       1.0  51.32475034078685  43.509573252109924  13.167890942754973  1.0000
  C   C79       1.0  57.963301881870805  48.475170677661055  13.820401762334209  1.0000
  C   C80       1.0  55.951708180715066  47.32723252825682  13.073753767432878  1.0000
  C   C81       1.0  56.57753851974262  48.383303139617254  13.754346736122407  1.0000
  C   C82       1.0  56.77239081655103  46.3689246575366  12.458326051490884  1.0000
  C   C83       1.0  58.763076520313426  47.51628166478696  13.202113136844352  1.0000
  C   C84       1.0  58.158048015236254  46.46332748044011  12.519188725058392  1.0000
  C   C85       1.0  51.74213313112468  39.26498144059693  13.654511364486218  1.0000
  C   C86       1.0  51.46127705335159  42.04585846872268  13.330293399189882  1.0000
  C   C87       1.0  50.68117219279399  39.937585929912984  14.25574490730256  1.0000
  C   C88       1.0  50.54129503210334  41.310603383629704  14.093357031807372  1.0000
  C   C89       1.0  52.52242163994565  41.35116759990396  12.728607187568434  1.0000
  C   C90       1.0  52.66070597862675  39.977825842979904  12.887839481146791  1.0000
  H   H43       1.0  55.409821027655674  49.90861330107177  12.413931793096735  1.0000
  H   H44       1.0  48.72796124752002  42.18568550909058  12.843813208009086  1.0000
  H   H45       1.0  54.005462128670224  42.70199164961064  13.869001251004365  1.0000
  H   H46       1.0  55.74348076319965  44.75398448352993  13.774699527048408  1.0000
  H   H47       1.0  51.72831889023971  47.83101654969127  12.92393125388377  1.0000
  H   H48       1.0  56.310903117529776  45.54285414937616  11.893842355619643  1.0000
  H   H49       1.0  55.96144191132394  49.13759678861531  14.269681202231816  1.0000
  H   H50       1.0  58.42848568613453  49.30886266008637  14.370472688368118  1.0000
  H   H51       1.0  58.77885598145151  45.702522124484894  12.01926539039929  1.0000
  H   H52       1.0  53.49804265620154  39.45206170976427  12.401881118041583  1.0000
  H   H53       1.0  53.24199893851658  41.898681782989705  12.09907592680533  1.0000
  H   H54       1.0  50.370419614602184  46.11210009644992  12.94111001763504  1.0000
  H   H55       1.0  49.71173705039482  41.833048016719836  14.596351333817486  1.0000
  H   H56       1.0  49.953235865967905  39.38270457366913  14.868945589419864  1.0000
  N   N7        1.0  49.522400171922996  48.328683736167555  12.585570986202429  1.0000
  N   N8        1.0  52.420676218250414  48.59357005690228  12.755380813209825  1.0000
  N   N9        1.0  49.68668406038132  45.32636881226926  12.874628601549464  1.0000
  N   N10       1.0  52.5883561964867  45.62754546815901  13.012271386273497  1.0000
  H   H57       1.0  49.085447025480654  51.785724212024945  10.808598227188595  1.0000
  H   H58       1.0  52.10247411256262  54.81135047471138  13.370977161901168  1.0000
  C   C91       1.0  50.49832705254204  54.67902703921139  11.922036389258421  1.0000
  C   C92       1.0  53.30969609002094  50.597119536037994  12.352602299389956  1.0000
  C   C93       1.0  50.68120451696271  51.89413899846149  12.273237465602907  1.0000
  C   C94       1.0  49.742062425214215  52.45078970442788  11.391614481556234  1.0000
  C   C95       1.0  49.65265454197517  53.82630381657945  11.216849554256964  1.0000
  C   C96       1.0  51.434546861053484  54.14393220276456  12.803428459368675  1.0000
  H   H59       1.0  24.25980158872633  55.68244438726357  11.816887473943925  1.0000
  H   H60       1.0  25.710879474980207  38.191569689681344  13.586277557090096  1.0000
  H   H61       1.0  16.09915271079055  46.275872759815435  12.394668626018152  1.0000
  H   H62       1.0  59.86063418203746  47.59089397610517  13.251191053845641  1.0000
  H   H63       1.0  50.42821210230203  55.76898208410614  11.782339303106355  1.0000
  H   H64       1.0  51.85391999290997  38.17712204115801  13.785123756039074  1.0000
