# Supplementary material for: Fracture Behavior of a 2D Imine‐Based Polymer
Source: Adv Sci (Weinh). 2024 Sep 12;11(42):2407017. doi: 10.1002/advs.202407017 (PMC11558127; doi:10.1002/advs.202407017)
Supplement: Supplementary file 2 — Supporting Information [file ADVS-11-2407017-s004.zip › 18-120_0.8_relaxed.cif]

data_image0
_chemical_formula_structural       C6H6C45H26N5HNO2C7H9C32H14N4H2C6H6
_chemical_formula_sum              "C96 H64 N10 O2"
loop_
  _atom_site_type_symbol
  _atom_site_label
  _atom_site_symmetry_multiplicity
  _atom_site_Cartn_x
  _atom_site_Cartn_y
  _atom_site_Cartn_z
  _atom_site_occupancy
  C   C1        1.0  19.974237868446057  46.57093295661673  12.56154371799751  1.0000
  C   C2        1.0  17.777107897920995  47.28796636751153  13.320382171873637  1.0000
  C   C3        1.0  17.95473982677494  45.54985717201476  11.669104161049294  1.0000
  C   C4        1.0  19.340757274192192  45.64808311152333  11.715193326036335  1.0000
  C   C5        1.0  19.162952600524918  47.388394112530364  13.363411609291598  1.0000
  C   C6        1.0  17.164262469219643  46.36879807223669  12.4719666079127  1.0000
  H   H1        1.0  20.15340525328083  49.26013301951081  12.505752951898364  1.0000
  H   H2        1.0  19.94842958446818  45.00879329342332  11.055086055381981  1.0000
  H   H3        1.0  20.577193306691818  43.901032562416695  12.604579793802836  1.0000
  H   H4        1.0  19.6306948106486  48.10284176826505  14.059455484606033  1.0000
  H   H5        1.0  17.482358862891303  44.82312184504795  10.98920730877972  1.0000
  H   H6        1.0  17.16341475855839  47.93690246320963  13.965421419499187  1.0000
  C   C7        1.0  23.46393046949143  49.583729414587815  12.517267018227802  1.0000
  C   C8        1.0  24.65327543788966  50.338497775086445  12.45012289387753  1.0000
  C   C9        1.0  28.218752628672068  49.68058618865832  12.48633935945456  1.0000
  C   C10       1.0  27.677068673917788  43.69861921218024  13.420507543523792  1.0000
  C   C11       1.0  21.64278263235383  44.15005822853781  12.675292486950589  1.0000
  C   C12       1.0  28.401057091045605  47.18825278220871  12.928606143761279  1.0000
  C   C13       1.0  45.48975624230315  46.55536432355624  12.538218561940022  1.0000
  C   C14       1.0  22.14047032575033  50.20612885249114  12.489462679194794  1.0000
  C   C15       1.0  25.960272175069356  49.809005591955994  12.524517954828461  1.0000
  C   C16       1.0  43.30552137639923  47.49974913577166  12.825606332034486  1.0000
  C   C17       1.0  21.248542462459522  49.190562316390974  12.526545334620454  1.0000
  C   C18       1.0  22.038106007017014  47.96207659790335  12.603177217321877  1.0000
  C   C19       1.0  26.379643977034046  44.29090688020234  13.09606272877379  1.0000
  C   C20       1.0  21.452815524819414  46.678758261652995  12.611028190743255  1.0000
  C   C21       1.0  22.188247356022927  45.47449117914286  12.661257938438741  1.0000
  C   C22       1.0  27.668413440334103  48.38271233459715  12.737988142873423  1.0000
  C   C23       1.0  28.570170645742433  44.71408906977437  13.390137392597625  1.0000
  C   C24       1.0  23.894538925681804  44.04498362984699  12.873092489741152  1.0000
  C   C25       1.0  22.689956082011737  43.273269904363865  12.789662486146389  1.0000
  C   C26       1.0  27.806712080920008  45.91265592283097  13.047742704714295  1.0000
  C   C27       1.0  25.19642780276456  43.52498216224088  13.043238677445125  1.0000
  C   C28       1.0  31.84578048405393  48.500421016279574  13.78877846136326  1.0000
  C   C29       1.0  29.86902906176318  47.30480636003713  13.019869163358685  1.0000
  C   C30       1.0  30.46958363819546  48.380019795219084  13.69796423917605  1.0000
  C   C31       1.0  30.72584854801623  46.354117286836924  12.433306081728059  1.0000
  C   C32       1.0  32.70875417590022  47.55455044379636  13.196150581739376  1.0000
  C   C33       1.0  32.10174470236024  46.47599682705333  12.514084961754786  1.0000
  C   C34       1.0  43.555201168053806  45.231892898225446  12.040301201204258  1.0000
  C   C35       1.0  44.93886779897398  45.35516631356167  12.112871797105377  1.0000
  C   C36       1.0  36.278297248784355  46.918707383744504  12.774862123226427  1.0000
  C   C37       1.0  34.82752676676797  46.8592212975759  12.738812742166912  1.0000
  C   C38       1.0  36.9946048616239  47.93978622266101  13.449876755675877  1.0000
  C   C39       1.0  39.133127785524614  46.95319640556104  12.789564288902248  1.0000
  C   C40       1.0  38.38628390665079  47.94785913145823  13.44767106191802  1.0000
  C   C41       1.0  38.41744641716319  45.93083295377448  12.116475161315217  1.0000
  C   C42       1.0  37.02567593548941  45.92576522593525  12.11365241870388  1.0000
  C   C43       1.0  44.688344837739876  47.63439408204918  12.889933737096495  1.0000
  C   C44       1.0  25.5488462553422  39.266553019622556  13.469147389384645  1.0000
  C   C45       1.0  25.315448926359895  42.05607594794807  13.195272691882321  1.0000
  C   C46       1.0  24.54633828500092  39.95587363603157  14.146776930436438  1.0000
  C   C47       1.0  24.429850620676746  41.33392828327267  14.00939879931638  1.0000
  C   C48       1.0  26.323398847201247  41.34666651276765  12.524994000161389  1.0000
  C   C49       1.0  26.436699098542253  39.967998185711224  12.657229512624244  1.0000
  C   C50       1.0  40.58500360417576  47.01259710614719  12.827194329967869  1.0000
  C   C51       1.0  42.70332264338326  46.29459102945763  12.403050185996708  1.0000
  H   H7        1.0  46.3622257992975  49.29503671264196  12.822756422962266  1.0000
  H   H8        1.0  29.28617204942174  49.91139766096479  12.388778304503756  1.0000
  H   H9        1.0  45.583086641921916  44.49412927583891  11.847145026852724  1.0000
  H   H10       1.0  46.798105858510766  43.96566630980696  12.411178471562312  1.0000
  H   H11       1.0  22.633354395894354  42.17852228009685  12.816220493651915  1.0000
  H   H12       1.0  27.866380944336388  42.64751001011805  13.673327514980222  1.0000
  H   H13       1.0  29.6436380375783  44.669062539591074  13.613506745509289  1.0000
  H   H14       1.0  25.65695459399624  47.742061646410534  12.884910347062803  1.0000
  H   H15       1.0  30.293189316017912  45.51213276376576  11.869121453026864  1.0000
  H   H16       1.0  29.83189432748568  49.12813618373516  14.195835590690058  1.0000
  H   H17       1.0  32.276513546213664  49.35126368224218  14.340247915571661  1.0000
  H   H18       1.0  32.74757374094991  45.72156085668549  12.030157719622876  1.0000
  H   H19       1.0  45.140379017573004  48.59726511135803  13.202392533041511  1.0000
  H   H20       1.0  34.38947836388797  45.99664769520934  12.170665223173112  1.0000
  H   H21       1.0  43.1181467511828  44.27591202641554  11.708138966298305  1.0000
  H   H22       1.0  36.492294070126846  45.12300741955054  11.581169466283889  1.0000
  H   H23       1.0  38.91980367482206  48.75090778136707  13.979294225124406  1.0000
  H   H24       1.0  35.36241111836147  48.76513379384545  14.007042444238543  1.0000
  H   H25       1.0  40.05034108210216  45.09784655657215  11.572793387428657  1.0000
  H   H26       1.0  27.228817457036595  39.429566159940485  12.113110806964583  1.0000
  H   H27       1.0  27.016971426046904  41.88738994963981  11.861464670855279  1.0000
  H   H28       1.0  24.18967202718616  46.14357076981009  12.815043969756546  1.0000
  H   H29       1.0  23.6474665010419  41.86943219962747  14.570844992581335  1.0000
  H   H30       1.0  42.66121628101872  48.35226746076365  13.105776495535741  1.0000
  H   H31       1.0  23.845598208849875  39.41025343747633  14.798812568714695  1.0000
  H   H32       1.0  41.02210878633951  47.90119240308868  13.353473250145376  1.0000
  N   N1        1.0  23.35666357311496  48.24286136596682  12.60095702180754  1.0000
  N   N2        1.0  26.327159052925982  48.52663647441287  12.727442565732536  1.0000
  N   N3        1.0  23.526247442829817  45.33873832269098  12.770474014778655  1.0000
  N   N4        1.0  26.499396680001052  45.619389352898914  12.901516429962417  1.0000
  N   N5        1.0  34.051293122504624  47.73453169157914  13.314187757055947  1.0000
  H   H33       1.0  52.40450108853508  52.360115345124846  13.64559901690981  1.0000
  N   N6        1.0  41.35934427448214  46.10548543989294  12.304819212403487  1.0000
  O   O1        1.0  36.31616703805655  48.973495967725086  14.141288837121518  1.0000
  O   O2        1.0  39.09701944567125  44.8953499497187  11.428347008359255  1.0000
  C   C52       1.0  24.324751812842337  54.590789460299376  11.948243654975693  1.0000
  C   C53       1.0  27.171250409940452  50.55508258987484  12.355157038500245  1.0000
  C   C54       1.0  24.54076195027235  51.80563385090818  12.274731481213385  1.0000
  C   C55       1.0  23.63603231215423  52.35646715726305  11.354535236517751  1.0000
  C   C56       1.0  23.530677518918598  53.7325747198288  11.191764170273599  1.0000
  C   C57       1.0  25.23002099601002  54.06062772832987  12.864042273595384  1.0000
  C   C58       1.0  25.339349953894846  52.684229093872474  13.022043306433682  1.0000
  H   H34       1.0  53.46314190703411  51.65003122343937  12.03420556302396  1.0000
  H   H35       1.0  27.230321216770445  51.62795179040914  12.13683791654771  1.0000
  H   H36       1.0  21.928197581975212  51.2821188385017  12.450089475844  1.0000
  H   H37       1.0  26.042620171620836  52.27855948040163  13.766929385555947  1.0000
  H   H38       1.0  25.858476757669376  54.73213220651236  13.47025396936783  1.0000
  H   H39       1.0  22.819601182687364  54.143567634753055  10.457494163140653  1.0000
  H   H40       1.0  23.019706642204525  51.68846729627466  10.731911696219576  1.0000
  H   H41       1.0  48.109377294213296  51.35484315188722  12.71826912547647  1.0000
  H   H42       1.0  48.905727719344924  54.25606520352645  10.648829137052235  1.0000
  C   C59       1.0  51.63991953330577  52.77101562755323  12.966888187092644  1.0000
  C   C60       1.0  49.666853982864  49.67949365045914  12.587905213220267  1.0000
  C   C61       1.0  50.85590165960473  50.43540446277132  12.48467334192736  1.0000
  C   C62       1.0  54.407648614185554  49.69250015989042  12.435562589193456  1.0000
  C   C63       1.0  53.85362616574314  43.75307706463371  13.623010037968974  1.0000
  C   C64       1.0  47.86040200791202  44.19077167092373  12.598413534949977  1.0000
  C   C65       1.0  54.54626421977645  47.2241727266407  12.988550490474596  1.0000
  C   C66       1.0  48.33591426888982  50.28173674320689  12.676088640615747  1.0000
  C   C67       1.0  52.154313323335714  49.880310081503595  12.51789111908332  1.0000
  C   C68       1.0  47.460512542926594  49.25152217138361  12.72806959342502  1.0000
  C   C69       1.0  48.2680537628804  48.03344314966182  12.676734130676737  1.0000
  C   C70       1.0  52.555453334812455  44.311220731162756  13.246239700610648  1.0000
  C   C71       1.0  47.757042795171365  46.73770608138335  12.661768149509447  1.0000
  C   C72       1.0  48.41726944748733  45.50854119693169  12.699314399697938  1.0000
  C   C73       1.0  53.83120813656037  48.417803528447756  12.745284696491197  1.0000
  C   C74       1.0  54.73032809241535  44.78193827149648  13.576482969147067  1.0000
  C   C75       1.0  50.09358401689866  44.045594014207005  12.939518457827337  1.0000
  C   C76       1.0  48.88824161678798  43.29537369145958  12.74067067937692  1.0000
  C   C77       1.0  53.955575513559594  45.95545222658122  13.173574162270416  1.0000
  C   C78       1.0  51.3877796910932  43.5235386316855  13.154082243242213  1.0000
  C   C79       1.0  58.04124333248423  48.48183866039384  13.757106570928517  1.0000
  C   C80       1.0  56.022722111129774  47.32252272718038  13.050229642844736  1.0000
  C   C81       1.0  56.655148452131655  48.39660876813047  13.695805134382102  1.0000
  C   C82       1.0  56.835882975450076  46.33989081019357  12.46349252138658  1.0000
  C   C83       1.0  58.833061917121285  47.499051891060475  13.167299522385587  1.0000
  C   C84       1.0  58.22192246672411  46.428023391475854  12.519072403740362  1.0000
  C   C85       1.0  51.76615433856406  39.27156023545541  13.597580204961384  1.0000
  C   C86       1.0  51.513733788358664  42.05815892780619  13.302463808044337  1.0000
  C   C87       1.0  50.688836215019855  39.942555073900365  14.17124885003246  1.0000
  C   C88       1.0  50.564015115663864  41.318675585110775  14.02429874866348  1.0000
  C   C89       1.0  52.59142928581102  41.365142380297215  12.729102623947124  1.0000
  C   C90       1.0  52.71609408867891  39.98900907817585  12.87458754973674  1.0000
  H   H43       1.0  55.478566716986414  49.89200163558211  12.31012657681546  1.0000
  H   H44       1.0  48.8202762533932  42.20209116437087  12.695505679293325  1.0000
  H   H45       1.0  54.05387385747791  42.71591786670684  13.920788407056719  1.0000
  H   H46       1.0  55.79894304711977  44.7625260550235  13.82645675036834  1.0000
  H   H47       1.0  51.804299311318395  47.84016974517642  12.959250244908244  1.0000
  H   H48       1.0  56.36812268868086  45.498722059381564  11.926690090736253  1.0000
  H   H49       1.0  56.04434148433563  49.17034179063681  14.188249079128983  1.0000
  H   H50       1.0  58.512743903423484  49.328896897066926  14.280362857314937  1.0000
  H   H51       1.0  58.83747696799991  45.648300079040084  12.042429216019737  1.0000
  H   H52       1.0  53.56713578438498  39.46452099101696  12.41141207211955  1.0000
  H   H53       1.0  53.33618753790356  41.91665941283427  12.133383898377964  1.0000
  H   H54       1.0  50.4197752513163  46.13490412331594  13.001349918057416  1.0000
  H   H55       1.0  49.72209562888752  41.841013741730684  14.50665081697797  1.0000
  H   H56       1.0  49.93573090943478  39.38431748730113  14.750190828681145  1.0000
  N   N7        1.0  49.58344466966416  48.336389602117826  12.613754043314211  1.0000
  N   N8        1.0  52.49371488807893  48.59528801326949  12.750525822115026  1.0000
  N   N9        1.0  49.74607050049347  45.34693040250684  12.883100810898693  1.0000
  N   N10       1.0  52.65590964586679  45.635440518028396  13.015604572685046  1.0000
  H   H57       1.0  49.07780778984958  51.80039450471946  10.93946463748498  1.0000
  H   H58       1.0  52.25197839440759  54.8109219704442  13.324754049293398  1.0000
  C   C91       1.0  50.56892404695414  54.686704182591384  11.967083169128134  1.0000
  C   C92       1.0  53.38018451733675  50.58839315463878  12.29495279631633  1.0000
  C   C93       1.0  50.75275416937093  51.9002429051546  12.3143827412172  1.0000
  C   C94       1.0  49.769564234200224  52.46215261847994  11.484973584763335  1.0000
  C   C95       1.0  49.67958949201969  53.837960140574744  11.3124064705397  1.0000
  C   C96       1.0  51.54869587542417  54.14701682361917  12.796951512480844  1.0000
  H   H59       1.0  24.23802448079656  55.68141209498853  11.82259592946115  1.0000
  H   H60       1.0  25.63911392940833  38.17411758847022  13.57527171510767  1.0000
  H   H61       1.0  16.066488425375326  46.29004271182113  12.436662688463896  1.0000
  H   H62       1.0  59.93100609661634  47.56798757280351  13.213651842644863  1.0000
  H   H63       1.0  50.49831445188227  55.77706295375016  11.82958113787743  1.0000
  H   H64       1.0  51.86661558430751  38.18120388600485  13.716050156946435  1.0000
