# Supplementary material for: Fracture Behavior of a 2D Imine‐Based Polymer
Source: Adv Sci (Weinh). 2024 Sep 12;11(42):2407017. doi: 10.1002/advs.202407017 (PMC11558127; doi:10.1002/advs.202407017)
Supplement: Supplementary file 2 — Supporting Information [file ADVS-11-2407017-s004.zip › 18-120_0.9_relaxed.cif]

data_image0
_chemical_formula_structural       C6H6C45H26N5HNO2C7H9C32H14N4H2C6H6
_chemical_formula_sum              "C96 H64 N10 O2"
loop_
  _atom_site_type_symbol
  _atom_site_label
  _atom_site_symmetry_multiplicity
  _atom_site_Cartn_x
  _atom_site_Cartn_y
  _atom_site_Cartn_z
  _atom_site_occupancy
  C   C1        1.0  19.93045863544198  46.56945973272262  12.569039739004804  1.0000
  C   C2        1.0  17.734087161272264  47.28888952583053  13.329710481305536  1.0000
  C   C3        1.0  17.90795359408933  45.54988630040242  11.679983035548158  1.0000
  C   C4        1.0  19.294353148696338  45.64588706274359  11.725427783714116  1.0000
  C   C5        1.0  19.120212557446596  47.388197549352775  13.370744166616456  1.0000
  C   C6        1.0  17.118295208879303  46.37052308068397  12.48230984176895  1.0000
  H   H1        1.0  20.11219472148569  49.255512368374646  12.479366797297947  1.0000
  H   H2        1.0  19.900815697088117  45.00530473364474  11.065395102227049  1.0000
  H   H3        1.0  20.538189017598267  43.897105231383556  12.628067511430165  1.0000
  H   H4        1.0  19.58973502598794  48.103439109543515  14.064503068527173  1.0000
  H   H5        1.0  17.43457854886703  44.823466475150006  11.00029217893227  1.0000
  H   H6        1.0  17.1224652448592  47.938705338521515  13.975635081870303  1.0000
  C   C7        1.0  23.423027676610495  49.58090756969691  12.518695511369199  1.0000
  C   C8        1.0  24.613240174862998  50.3352542970668  12.455856679023793  1.0000
  C   C9        1.0  28.179709091906712  49.68323657001702  12.48308040622744  1.0000
  C   C10       1.0  27.640773392923112  43.699931899138434  13.409808192754953  1.0000
  C   C11       1.0  21.604002086573622  44.14806101468699  12.686657997158747  1.0000
  C   C12       1.0  28.36916402747502  47.19207727008991  12.934792286250667  1.0000
  C   C13       1.0  45.46036452593805  46.53820947440976  12.539961313086819  1.0000
  C   C14       1.0  22.099334493379114  50.20287266747748  12.47782744183301  1.0000
  C   C15       1.0  25.920838154728827  49.806084045295314  12.53016064521886  1.0000
  C   C16       1.0  43.28611451806448  47.520530672968896  12.74189743069801  1.0000
  C   C17       1.0  21.207324618947734  49.18725934540911  12.513220784096301  1.0000
  C   C18       1.0  21.996517067720593  47.95942842943878  12.60246221369811  1.0000
  C   C19       1.0  26.34531584828703  44.29480288418373  13.081504084324175  1.0000
  C   C20       1.0  21.409781066417214  46.67670518983872  12.615685546706034  1.0000
  C   C21       1.0  22.146756220173092  45.473258916013506  12.666065495314601  1.0000
  C   C22       1.0  27.633847584774653  48.38496679203812  12.74212833520795  1.0000
  C   C23       1.0  28.53477018738432  44.714873306298756  13.391098285746907  1.0000
  C   C24       1.0  23.858317427803723  44.047368192930534  12.86278072026348  1.0000
  C   C25       1.0  22.65411095724761  43.2736029630637  12.790638428550809  1.0000
  C   C26       1.0  27.774181911979277  45.91582022374177  13.048984236954198  1.0000
  C   C27       1.0  25.162119760096004  43.52844773576683  13.025118797912059  1.0000
  C   C28       1.0  31.815438046957297  48.51947634244807  13.771038694906467  1.0000
  C   C29       1.0  29.83673032988982  47.31072792592448  13.025846907292745  1.0000
  C   C30       1.0  30.438968510375993  48.39561383313206  13.687574181999231  1.0000
  C   C31       1.0  30.69358651843988  46.35205402272297  12.451975073532125  1.0000
  C   C32       1.0  32.67802534449001  47.565141711308385  13.190584481137591  1.0000
  C   C33       1.0  32.06954672365418  46.47477945846111  12.528933361830354  1.0000
  C   C34       1.0  43.52234169899876  45.18823672450731  12.161499156286158  1.0000
  C   C35       1.0  44.907575802248864  45.30614567960664  12.226413197278998  1.0000
  C   C36       1.0  36.248661964202746  46.92444616964082  12.773561555103422  1.0000
  C   C37       1.0  34.797382900483754  46.86007919288631  12.744893806963265  1.0000
  C   C38       1.0  36.96415148963309  47.971295849051664  13.408882693040795  1.0000
  C   C39       1.0  39.10584072375782  46.96878637835307  12.780411798186615  1.0000
  C   C40       1.0  38.35612177043888  47.98471328112838  13.402181998234129  1.0000
  C   C41       1.0  38.39064908207725  45.92045342485233  12.147474753864662  1.0000
  C   C42       1.0  36.998665797458266  45.911096792756325  12.147092792889369  1.0000
  C   C43       1.0  44.67068807519576  47.65157027609775  12.792940148296019  1.0000
  C   C44       1.0  25.53256806339541  39.270920279981915  13.464027496230672  1.0000
  C   C45       1.0  25.285082887327142  42.059195947880966  13.177449209726333  1.0000
  C   C46       1.0  24.526305862727586  39.958568976826214  14.137638181047459  1.0000
  C   C47       1.0  24.403234799513953  41.33543872895661  13.994221499166075  1.0000
  C   C48       1.0  26.29610134240389  41.35091308788892  12.510014085278852  1.0000
  C   C49       1.0  26.41698785537902  39.973494359811205  12.649384422081374  1.0000
  C   C50       1.0  40.55899426105372  47.030564741271434  12.815243502588793  1.0000
  C   C51       1.0  42.677673138560536  46.28557495580898  12.427484604833946  1.0000
  H   H7        1.0  46.41656282643157  49.271772171233835  12.858029665001089  1.0000
  H   H8        1.0  29.245529840823778  49.9173994661358  12.377897424175629  1.0000
  H   H9        1.0  45.5527133659404  44.42340254964381  12.037405743094517  1.0000
  H   H10       1.0  46.86664497274696  43.96190441929464  12.34399851422426  1.0000
  H   H11       1.0  22.599882880149828  42.17883743705803  12.81858022110167  1.0000
  H   H12       1.0  27.82759377124806  42.64702288025139  13.658387016203204  1.0000
  H   H13       1.0  29.606495444559805  44.665876338984084  13.623169681818858  1.0000
  H   H14       1.0  25.62594587907857  47.738739193225896  12.899431521133588  1.0000
  H   H15       1.0  30.260390490448163  45.50200720872063  11.900549689641744  1.0000
  H   H16       1.0  29.8024093322029  49.15074817429822  14.176679383405787  1.0000
  H   H17       1.0  32.246352141262  49.38041125192444  14.306961245740208  1.0000
  H   H18       1.0  32.7144747603705  45.712646980322276  12.055937267817738  1.0000
  H   H19       1.0  45.13506054446061  48.6332995906509  13.022559147274489  1.0000
  H   H20       1.0  34.35903004531744  45.980534594330216  12.203913256892012  1.0000
  H   H21       1.0  43.077674509644055  44.20972918107259  11.916680123229053  1.0000
  H   H22       1.0  36.46716420695331  45.08713163855875  11.645963063672555  1.0000
  H   H23       1.0  38.88738969164913  48.80834132807837  13.903965529962385  1.0000
  H   H24       1.0  35.329952860815844  48.808101565304696  13.94233394981256  1.0000
  H   H25       1.0  40.02377165356069  45.06853778407745  11.634428122987233  1.0000
  H   H26       1.0  27.212490751924285  39.43675025086844  12.108366668021242  1.0000
  H   H27       1.0  26.988205570291  41.89129366410819  11.844551472231098  1.0000
  H   H28       1.0  24.14687166533645  46.148019550102944  12.796439616600729  1.0000
  H   H29       1.0  23.61896337992683  41.86921232081006  14.554424377463999  1.0000
  H   H30       1.0  42.64745200532511  48.398984914095415  12.943454049350327  1.0000
  H   H31       1.0  23.82752057576551  39.41262485383093  14.791236279400154  1.0000
  H   H32       1.0  40.99602361717735  47.942737852899576  13.299136896287568  1.0000
  N   N1        1.0  23.315123823374474  48.240345114643226  12.607938267822536  1.0000
  N   N2        1.0  26.292145434242705  48.52543451340728  12.735830608126523  1.0000
  N   N3        1.0  23.485967764508654  45.340355581640424  12.76393710885703  1.0000
  N   N4        1.0  26.467500977939103  45.624043964900146  12.893871007457541  1.0000
  N   N5        1.0  34.02087033447686  47.74931285994278  13.29849576740162  1.0000
  H   H33       1.0  52.45859111657437  52.36799145562755  13.639713111771893  1.0000
  N   N6        1.0  41.33271398478763  46.0972217427628  12.340465939240488  1.0000
  O   O1        1.0  36.28338041053545  49.02651484254779  14.064677156713483  1.0000
  O   O2        1.0  39.07070693821768  44.86101965175355  11.496899508960947  1.0000
  C   C52       1.0  24.30664737964308  54.59001833998268  11.945370697683078  1.0000
  C   C53       1.0  27.129335568074197  50.554352604751486  12.352941282497152  1.0000
  C   C54       1.0  24.504833445882564  51.80301900025934  12.27965913311453  1.0000
  C   C55       1.0  23.60045145133701  52.358107194151756  11.361679853666942  1.0000
  C   C56       1.0  23.503167569233863  53.73450388977878  11.19577472608556  1.0000
  C   C57       1.0  25.211213124908003  54.05608705342877  12.859737757496042  1.0000
  C   C58       1.0  25.31074989097937  52.679432077422376  13.022222393138975  1.0000
  H   H34       1.0  53.5119855464511  51.65266170127035  12.033639828972849  1.0000
  H   H35       1.0  27.18418177373661  51.62633930333382  12.128712357166235  1.0000
  H   H36       1.0  21.88730544322759  51.27883321219458  12.427972299292726  1.0000
  H   H37       1.0  26.01407871308665  52.271873986053556  13.766090732570733  1.0000
  H   H38       1.0  25.84726392172609  54.72499308484503  13.461124652474973  1.0000
  H   H39       1.0  22.790833679694227  54.147806277271634  10.464066113226629  1.0000
  H   H40       1.0  22.978151929398532  51.69277513682155  10.742356655741299  1.0000
  H   H41       1.0  48.15435851472735  51.34447907604365  12.773071365988102  1.0000
  H   H42       1.0  48.90697301284124  54.254371310534545  10.69970747717593  1.0000
  C   C59       1.0  51.6820798087674  52.77700516899141  12.973767847064344  1.0000
  C   C60       1.0  49.718368501095604  49.67879520896505  12.595858139090518  1.0000
  C   C61       1.0  50.9053878788241  50.43804590112975  12.489758235141188  1.0000
  C   C62       1.0  54.45731346320067  49.69451711482859  12.432247461296264  1.0000
  C   C63       1.0  53.91237949520317  43.75576711035288  13.63632489497954  1.0000
  C   C64       1.0  47.928885457054044  44.182581034057065  12.544956370203261  1.0000
  C   C65       1.0  54.597429399206305  47.22669328851139  12.989729731181802  1.0000
  C   C66       1.0  48.38570522096605  50.27339420114731  12.70987776359958  1.0000
  C   C67       1.0  52.203915500669446  49.88253675152514  12.51619571538509  1.0000
  C   C68       1.0  47.51576640415391  49.23797018214423  12.758302019131825  1.0000
  C   C69       1.0  48.32879143752798  48.02534470934548  12.677433888360428  1.0000
  C   C70       1.0  52.61300109959024  44.30819181628773  13.25477304493405  1.0000
  C   C71       1.0  47.828148632261396  46.728111486605954  12.650545953593666  1.0000
  C   C72       1.0  48.48436526569889  45.498388976062486  12.67593326475357  1.0000
  C   C73       1.0  53.88145377995155  48.419446495047005  12.742600719530522  1.0000
  C   C74       1.0  54.785909058239376  44.787430038960274  13.587940920225886  1.0000
  C   C75       1.0  50.155885114852566  44.03299866995545  12.927339727435426  1.0000
  C   C76       1.0  48.95416325191815  43.28518625248712  12.697792005433634  1.0000
  C   C77       1.0  54.00812061173261  45.95747002218585  13.180085908951243  1.0000
  C   C78       1.0  51.44975782806183  43.514369856217144  13.15459061990175  1.0000
  C   C79       1.0  58.0962116819871  48.490929198375895  13.739492016853385  1.0000
  C   C80       1.0  56.074692435104794  47.32687779122856  13.047292787810004  1.0000
  C   C81       1.0  56.709743771638244  48.40338466264211  13.686314642996985  1.0000
  C   C82       1.0  56.88692543873019  46.34416347689834  12.459502032668132  1.0000
  C   C83       1.0  58.88742010984105  47.50716692523447  13.15017185960687  1.0000
  C   C84       1.0  58.2732465657828  46.43432362750376  12.507746020808687  1.0000
  C   C85       1.0  51.81619717915066  39.259103862981426  13.58264709531033  1.0000
  C   C86       1.0  51.57643070602868  42.0488024588531  13.300299081604972  1.0000
  C   C87       1.0  50.73532539900078  39.930815064000015  14.148607760898091  1.0000
  C   C88       1.0  50.61605899030702  41.30788052935774  14.006690684880928  1.0000
  C   C89       1.0  52.65909341478035  41.35554630410922  12.73678704879544  1.0000
  C   C90       1.0  52.77694431220672  39.97794148781435  12.875355529266168  1.0000
  H   H43       1.0  55.52835371639156  49.89341547861201  12.306584089908284  1.0000
  H   H44       1.0  48.88827502092019  42.19242066156579  12.637412428531  1.0000
  H   H45       1.0  54.11584873377263  42.71967564221801  13.936063840576866  1.0000
  H   H46       1.0  55.85432288855319  44.773201532923814  13.839838173133993  1.0000
  H   H47       1.0  51.85411110504524  47.842332394547384  12.955365677817282  1.0000
  H   H48       1.0  56.417449504916306  45.50124119451721  11.927377289370051  1.0000
  H   H49       1.0  56.100765649712926  49.17811831099878  14.17970410668695  1.0000
  H   H50       1.0  58.568322472599746  49.340385882672344  14.258151344997984  1.0000
  H   H51       1.0  58.88677829691798  45.65349744914473  12.031047581213812  1.0000
  H   H52       1.0  53.631536534660995  39.453840737663604  12.41842780780644  1.0000
  H   H53       1.0  53.412201726654764  41.90848414693483  12.15282639203447  1.0000
  H   H54       1.0  50.48285328060153  46.12000699596343  13.021682463647153  1.0000
  H   H55       1.0  49.76928116400624  41.829933028763854  14.48054174798877  1.0000
  H   H56       1.0  49.974706005532894  39.37171846308924  14.716526770113868  1.0000
  N   N7        1.0  49.64204917423649  48.33545697234876  12.600230213042005  1.0000
  N   N8        1.0  52.54397320953892  48.59739874723933  12.748306389402332  1.0000
  N   N9        1.0  49.80960619907896  45.33481495478267  12.882839527410637  1.0000
  N   N10       1.0  52.70978225231165  45.63239336564822  13.021111952265308  1.0000
  H   H57       1.0  49.10241156905861  51.79870416989918  10.97338514887509  1.0000
  H   H58       1.0  52.2804572463278  54.820205092563185  13.337810054438913  1.0000
  C   C91       1.0  50.58164626630631  54.690313621444865  12.001128360612476  1.0000
  C   C92       1.0  53.42970672533217  50.590736802297165  12.293252193104669  1.0000
  C   C93       1.0  50.793724427832096  51.90283973192918  12.32776975709735  1.0000
  C   C94       1.0  49.79603300439022  52.46234110138012  11.51378094806178  1.0000
  C   C95       1.0  49.69197838030942  53.838291152538545  11.351314216209856  1.0000
  C   C96       1.0  51.57685490499243  54.15330755983042  12.814157467922191  1.0000
  H   H59       1.0  24.228135354889705  55.68088951481781  11.815304134515298  1.0000
  H   H60       1.0  25.628659491476128  38.1794838644317  13.575528252201153  1.0000
  H   H61       1.0  16.02050816684642  46.29412554414733  12.447018994900969  1.0000
  H   H62       1.0  59.98540962494531  47.57735127154289  13.191873103254501  1.0000
  H   H63       1.0  50.4995836900815  55.78090627988307  11.872230899558293  1.0000
  H   H64       1.0  51.91073612154176  38.16733441537587  13.693364929985457  1.0000
