# Supplementary material for: Fracture Behavior of a 2D Imine‐Based Polymer
Source: Adv Sci (Weinh). 2024 Sep 12;11(42):2407017. doi: 10.1002/advs.202407017 (PMC11558127; doi:10.1002/advs.202407017)
Supplement: Supplementary file 2 — Supporting Information [file ADVS-11-2407017-s004.zip › 18-120_1.0_relaxed.cif]

data_image0
_chemical_formula_structural       C6H6C45H26N5HNO2C7H9C32H14N4H2C6H6
_chemical_formula_sum              "C96 H64 N10 O2"
loop_
  _atom_site_type_symbol
  _atom_site_label
  _atom_site_symmetry_multiplicity
  _atom_site_Cartn_x
  _atom_site_Cartn_y
  _atom_site_Cartn_z
  _atom_site_occupancy
  C   C1        1.0  19.879727280998274  46.57011079445749  12.575541089645698  1.0000
  C   C2        1.0  17.683427192424926  47.29471794276227  13.334935789065488  1.0000
  C   C3        1.0  17.85396825471986  45.547519471096976  11.6947048487002  1.0000
  C   C4        1.0  19.24071729782356  45.64305948797976  11.737594547756451  1.0000
  C   C5        1.0  19.069898518484646  47.39318282775345  13.373673687679375  1.0000
  C   C6        1.0  17.064785006782497  46.372631341641565  12.493313243847158  1.0000
  H   H1        1.0  20.069057422589985  49.26165348872406  12.488205322137889  1.0000
  H   H2        1.0  19.844808689775203  44.99779028084265  11.079972310067891  1.0000
  H   H3        1.0  20.49696165720261  43.89202073364924  12.624884856991356  1.0000
  H   H4        1.0  19.53943436783811  48.11171695214755  14.064118342487566  1.0000
  H   H5        1.0  17.379811668347813  44.81705505537735  11.01960288889706  1.0000
  H   H6        1.0  17.073508171727216  47.94860436908812  13.97884527738987  1.0000
  C   C7        1.0  23.380947356355342  49.575221195350075  12.51951012781325  1.0000
  C   C8        1.0  24.572655310088056  50.32711434156855  12.452906225777035  1.0000
  C   C9        1.0  28.141152283110284  49.68506883217447  12.470292554133454  1.0000
  C   C10       1.0  27.59974085751819  43.70553231254319  13.414566634998792  1.0000
  C   C11       1.0  21.561609843476255  44.14725840917712  12.685960423787982  1.0000
  C   C12       1.0  28.33864255288595  47.194308352929234  12.927749061146363  1.0000
  C   C13       1.0  45.437985249618244  46.53202771622115  12.558347627590814  1.0000
  C   C14       1.0  22.059311183636986  50.201590385894114  12.481476506911596  1.0000
  C   C15       1.0  25.88160285556537  49.80041574405896  12.52433167587928  1.0000
  C   C16       1.0  43.26772575741272  47.524417245993796  12.703267122688958  1.0000
  C   C17       1.0  21.163685719603787  49.18936331977211  12.51929082093936  1.0000
  C   C18       1.0  21.94838774627897  47.95884184367257  12.60680662959539  1.0000
  C   C19       1.0  26.3060428261906  44.303526154573106  13.085087430390821  1.0000
  C   C20       1.0  21.359365505068688  46.67693369358406  12.620131164494804  1.0000
  C   C21       1.0  22.09887649598598  45.474683207443775  12.668855227692342  1.0000
  C   C22       1.0  27.60057667960353  48.38567538845752  12.73405098483317  1.0000
  C   C23       1.0  28.497228692999556  44.717298524378215  13.392356848108287  1.0000
  C   C24       1.0  23.816572248172037  44.05537883886313  12.863910867573129  1.0000
  C   C25       1.0  22.61534993297374  43.276975050173576  12.788661314648813  1.0000
  C   C26       1.0  27.74080682224812  45.9196621679825  13.047535385489153  1.0000
  C   C27       1.0  25.121471794808013  43.53917142534638  13.027584540969766  1.0000
  C   C28       1.0  31.78874443275999  48.526489890123244  13.74557672263173  1.0000
  C   C29       1.0  29.807002821192658  47.312553811228625  13.014438236804153  1.0000
  C   C30       1.0  30.41188493907358  48.40175878307797  13.666949244331361  1.0000
  C   C31       1.0  30.663523350665322  46.34995948469268  12.445875207338227  1.0000
  C   C32       1.0  32.65113467302667  47.56825813314337  13.170811407585747  1.0000
  C   C33       1.0  32.04013325139451  46.47309116013015  12.518913066151184  1.0000
  C   C34       1.0  43.50522487347223  45.16053953468653  12.260450827465018  1.0000
  C   C35       1.0  44.891144032204885  45.28190154440811  12.31906334005841  1.0000
  C   C36       1.0  36.22436985543417  46.92018166342049  12.770738973646557  1.0000
  C   C37       1.0  34.77241025454009  46.85242631560826  12.74530089846987  1.0000
  C   C38       1.0  36.94012998778143  47.99286950292638  13.360889089672442  1.0000
  C   C39       1.0  39.08433930998225  46.96691448796089  12.776706354469216  1.0000
  C   C40       1.0  38.332368759307535  48.00750770944373  13.353416635095597  1.0000
  C   C41       1.0  38.36893108880427  45.89266599850249  12.189174817780549  1.0000
  C   C42       1.0  36.97666451231253  45.882806398190624  12.187683239882658  1.0000
  C   C43       1.0  44.65311621581014  47.660405205594536  12.745827168572168  1.0000
  C   C44       1.0  25.490787264181307  39.27969416971068  13.449639619346694  1.0000
  C   C45       1.0  25.244885801116013  42.06941527632507  13.176134268336941  1.0000
  C   C46       1.0  24.48647969581199  39.96517123356661  14.128477848642136  1.0000
  C   C47       1.0  24.364305082059325  41.34284972968727  13.991708319461022  1.0000
  C   C48       1.0  26.25433477049433  41.36339510024833  12.504018398449418  1.0000
  C   C49       1.0  26.374555656323082  39.985235575804985  12.636794085938655  1.0000
  C   C50       1.0  40.538351221822474  47.03182624482696  12.810454579785299  1.0000
  C   C51       1.0  42.66018876228289  46.27212600392204  12.461331771600758  1.0000
  H   H7        1.0  46.46942754234867  49.25465705328643  12.858507269025306  1.0000
  H   H8        1.0  29.205953058546616  49.922176415988815  12.361123490557045  1.0000
  H   H9        1.0  45.54288592263218  44.39353891633177  12.180105955904153  1.0000
  H   H10       1.0  46.915710789952215  43.976594996369435  12.366562403039381  1.0000
  H   H11       1.0  22.565677486743617  42.181848456008424  12.813648971949412  1.0000
  H   H12       1.0  27.783253535209035  42.65312623576091  13.666285888080763  1.0000
  H   H13       1.0  29.56868643807516  44.666021838272975  13.623755791526907  1.0000
  H   H14       1.0  25.596451024670404  47.73221208455669  12.900004892045523  1.0000
  H   H15       1.0  30.22974548573952  45.495461617402206  11.901265299449705  1.0000
  H   H16       1.0  29.777027247810835  49.16048232042383  14.152866595462879  1.0000
  H   H17       1.0  32.22034658721787  49.390986130629926  14.275104427875563  1.0000
  H   H18       1.0  32.68352345256231  45.70704394459414  12.04997000131761  1.0000
  H   H19       1.0  45.1229780360457  48.6516326662084  12.92048707185187  1.0000
  H   H20       1.0  34.336094152465655  45.95484084205779  12.232639356642236  1.0000
  H   H21       1.0  43.060610272211136  44.169307529391894  12.073417267969079  1.0000
  H   H22       1.0  36.44645161544871  45.03775562289849  11.721846523848237  1.0000
  H   H23       1.0  38.86202892498597  48.852578893876476  13.819698084895004  1.0000
  H   H24       1.0  35.305562518726845  48.8492993654406  13.86015728606248  1.0000
  H   H25       1.0  40.002725994311135  45.019279908672054  11.71558920101599  1.0000
  H   H26       1.0  27.16893049977036  39.45036352144516  12.092062876269742  1.0000
  H   H27       1.0  26.945354212642464  41.90637926048469  11.839636560074608  1.0000
  H   H28       1.0  24.09498210337974  46.15813208797056  12.802657311187245  1.0000
  H   H29       1.0  23.581430264067247  41.874678787106035  14.555733835353667  1.0000
  H   H30       1.0  42.62794304162207  48.41226206217771  12.8530661080795  1.0000
  H   H31       1.0  23.78858427398122  39.41675612897171  14.781117028894213  1.0000
  H   H32       1.0  40.972693294919026  47.966847293292936  13.251516965933694  1.0000
  N   N1        1.0  23.26807200424799  48.23516707942556  12.60912698602905  1.0000
  N   N2        1.0  26.25832339509253  48.521617406086406  12.73169629490192  1.0000
  N   N3        1.0  23.438596924040787  45.346910473539616  12.767368177792592  1.0000
  N   N4        1.0  26.432919802684626  45.631908202670836  12.89448327207002  1.0000
  N   N5        1.0  33.9940785641361  47.756204973728146  13.272395985673377  1.0000
  H   H33       1.0  52.52235674678841  52.37478835208312  13.644165679194405  1.0000
  N   N6        1.0  41.31521938233006  46.0784996550992  12.382687379295636  1.0000
  O   O1        1.0  36.258621856851484  49.07454349421322  13.97111635786254  1.0000
  O   O2        1.0  39.050122422030384  44.80647653313368  11.585333656587324  1.0000
  C   C52       1.0  24.259898927331804  54.58183805371036  11.945637861906958  1.0000
  C   C53       1.0  27.087322023789557  50.5522850359054  12.341729176123426  1.0000
  C   C54       1.0  24.46330994268891  51.79505881313238  12.276571193227289  1.0000
  C   C55       1.0  23.56033065541858  52.34920713531958  11.356736008187921  1.0000
  C   C56       1.0  23.46043422140729  53.725632246307974  11.192545952525855  1.0000
  C   C57       1.0  25.16360402284366  54.04873008826023  12.861338287870572  1.0000
  C   C58       1.0  25.26586823072071  52.672024646178066  13.021925974190106  1.0000
  H   H34       1.0  53.56959054648516  51.66158062770638  12.040160733876151  1.0000
  H   H35       1.0  27.138637346520312  51.62391160739638  12.114981480521633  1.0000
  H   H36       1.0  21.850764641507258  51.27795767935217  12.43232636528589  1.0000
  H   H37       1.0  25.968226975142525  52.26496979419407  13.76690696910557  1.0000
  H   H38       1.0  25.796387059013284  54.71821200774534  13.465548439125392  1.0000
  H   H39       1.0  22.749031354066283  54.13828376270661  10.459536211817463  1.0000
  H   H40       1.0  22.940871054363313  51.6832888480512  10.735151026287674  1.0000
  H   H41       1.0  48.191584812299524  51.34570589649877  12.774462053178796  1.0000
  H   H42       1.0  48.95430104533435  54.28601114802768  10.740684055291501  1.0000
  C   C59       1.0  51.74225483658469  52.7892191440458  12.985558164648804  1.0000
  C   C60       1.0  49.7698283570621  49.69358306895563  12.594769468614937  1.0000
  C   C61       1.0  50.95671466490994  50.45500520630864  12.493729891767723  1.0000
  C   C62       1.0  54.50569521643174  49.69706105321958  12.430105469738928  1.0000
  C   C63       1.0  53.970293551443476  43.75382749764768  13.626719692806335  1.0000
  C   C64       1.0  47.983704943214924  44.18518092799879  12.554421857378316  1.0000
  C   C65       1.0  54.64014676257684  47.22823561385539  12.981831363415392  1.0000
  C   C66       1.0  48.43164917652579  50.27643041386802  12.712454335193671  1.0000
  C   C67       1.0  52.25379306591239  49.89503477969366  12.51907137347216  1.0000
  C   C68       1.0  47.57000261041895  49.233474352974575  12.76324693259178  1.0000
  C   C69       1.0  48.394396461281936  48.02862985744548  12.67863246610947  1.0000
  C   C70       1.0  52.66825349712344  44.29888157526709  13.24449188868478  1.0000
  C   C71       1.0  47.90603789570992  46.72921030532551  12.6589480989563  1.0000
  C   C72       1.0  48.5514508946829  45.495935464435675  12.684744490044418  1.0000
  C   C73       1.0  53.92542985419379  48.42295591320049  12.73749753783844  1.0000
  C   C74       1.0  54.837539622387546  44.79067389286443  13.58049093014284  1.0000
  C   C75       1.0  50.21244243457941  44.01731893504152  12.92752808670401  1.0000
  C   C76       1.0  49.00310008456234  43.279324306459486  12.70215007091287  1.0000
  C   C77       1.0  54.05429613597654  45.95671017412637  13.171715535777995  1.0000
  C   C78       1.0  51.508427728700454  43.49878555814997  13.145577051495284  1.0000
  C   C79       1.0  58.14373552127954  48.48745204698137  13.72997845419105  1.0000
  C   C80       1.0  56.11841747309668  47.327691456446416  13.037760748498014  1.0000
  C   C81       1.0  56.75683419613576  48.40195728622052  13.677411587982498  1.0000
  C   C82       1.0  56.93027292509059  46.3451215247242  12.448737034845305  1.0000
  C   C83       1.0  58.934452156881704  47.50367123641801  13.139455877248723  1.0000
  C   C84       1.0  58.31705414943988  46.43225004868688  12.497208010153415  1.0000
  C   C85       1.0  51.89760253736947  39.244949351998194  13.565445494093883  1.0000
  C   C86       1.0  51.6414738529411  42.03383700308365  13.286361213896381  1.0000
  C   C87       1.0  50.80748148155356  39.908303632749835  14.123304249210305  1.0000
  C   C88       1.0  50.68043876168975  41.2848187826994  13.98341101241378  1.0000
  C   C89       1.0  52.732684989657365  41.34838809294729  12.729300630431737  1.0000
  C   C90       1.0  52.85882209734275  39.97145576622709  12.866853422813104  1.0000
  H   H43       1.0  55.57697189121258  49.8924905424438  12.303194407397932  1.0000
  H   H44       1.0  48.9274824286107  42.18707078773186  12.641583072183401  1.0000
  H   H45       1.0  54.179154253827676  42.71926523798  13.927314820206632  1.0000
  H   H46       1.0  55.9048127440546  44.78183924137174  13.835224514873314  1.0000
  H   H47       1.0  51.8946179179095  47.85565244818513  12.951238674644419  1.0000
  H   H48       1.0  56.460317584602365  45.503052016995454  11.91577763380192  1.0000
  H   H49       1.0  56.15068160475043  49.177550163587455  14.172624018907582  1.0000
  H   H50       1.0  58.61712827645975  49.33683612639363  14.248083829708348  1.0000
  H   H51       1.0  58.928661959953274  45.65031847530657  12.019106088154611  1.0000
  H   H52       1.0  53.72091035010832  39.453968425560674  12.416881293317775  1.0000
  H   H53       1.0  53.48686256908746  41.90651880352234  12.15179430929308  1.0000
  H   H54       1.0  50.55933157851883  46.09942077692347  13.018943329575725  1.0000
  H   H55       1.0  49.82618439650436  41.79990917884272  14.451458121456934  1.0000
  H   H56       1.0  50.04629461312989  39.34348349311647  14.684696653606306  1.0000
  N   N7        1.0  49.70477713104721  48.34995183270189  12.594712112619916  1.0000
  N   N8        1.0  52.58874486740024  48.60738691830879  12.745710564741943  1.0000
  N   N9        1.0  49.87527897272649  45.32155273337901  12.891727514439808  1.0000
  N   N10       1.0  52.757998301799006  45.62393941178621  13.011862399284807  1.0000
  H   H57       1.0  49.14503766524588  51.829443289727664  10.998104772103945  1.0000
  H   H58       1.0  52.347829986805564  54.828450131993336  13.357274618821886  1.0000
  C   C91       1.0  50.639314968736805  54.711067254764984  12.032046738621164  1.0000
  C   C92       1.0  53.48243593958877  50.59901515168139  12.297123006461723  1.0000
  C   C93       1.0  50.847573043519525  51.920472093848865  12.34042045662533  1.0000
  C   C94       1.0  49.84488178417772  52.487427321785006  11.537583249203758  1.0000
  C   C95       1.0  49.74310868258541  53.86456703131621  11.383976142452388  1.0000
  C   C96       1.0  51.638756347182  54.16663473850587  12.834861534773989  1.0000
  H   H59       1.0  24.178570177048456  55.67273144431733  11.817615885916654  1.0000
  H   H60       1.0  25.586024044753938  38.187557581664784  13.555685787121075  1.0000
  H   H61       1.0  15.966788139592488  46.29666486598923  12.45995427545586  1.0000
  H   H62       1.0  60.032768401895765  47.57176605955603  13.180947546658771  1.0000
  H   H63       1.0  50.55891558658574  55.80266310643015  11.909934717011367  1.0000
  H   H64       1.0  51.999220266431784  38.153981651216675  13.67675792460058  1.0000
