# Supplementary material for: Fracture Behavior of a 2D Imine‐Based Polymer
Source: Adv Sci (Weinh). 2024 Sep 12;11(42):2407017. doi: 10.1002/advs.202407017 (PMC11558127; doi:10.1002/advs.202407017)
Supplement: Supplementary file 2 — Supporting Information [file ADVS-11-2407017-s004.zip › 18-120_1.1_relaxed.cif]

data_image0
_chemical_formula_structural       C6H6C45H26N5HNO2C7H9C32H14N4H2C6H6
_chemical_formula_sum              "C96 H64 N10 O2"
loop_
  _atom_site_type_symbol
  _atom_site_label
  _atom_site_symmetry_multiplicity
  _atom_site_Cartn_x
  _atom_site_Cartn_y
  _atom_site_Cartn_z
  _atom_site_occupancy
  C   C1        1.0  19.833989751887177  46.57125110208558  12.582804422600683  1.0000
  C   C2        1.0  17.638387638226135  47.30094112821628  13.341683525281402  1.0000
  C   C3        1.0  17.804961448161045  45.548414243213465  11.70795380269859  1.0000
  C   C4        1.0  19.192062500010934  45.64228174065004  11.748996816525354  1.0000
  C   C5        1.0  19.02518945976447  47.397642887958206  13.378848624289432  1.0000
  C   C6        1.0  17.01665171517322  46.37712889626626  12.503995773061963  1.0000
  H   H1        1.0  20.02865203454326  49.265879546634984  12.496850378469995  1.0000
  H   H2        1.0  19.794172502476748  44.993428776605164  11.093017390851816  1.0000
  H   H3        1.0  20.45658349050237  43.889318273078075  12.629596537462994  1.0000
  H   H4        1.0  19.49569084666819  48.117986694335144  14.066825892337128  1.0000
  H   H5        1.0  17.32971999737791  44.81580772648166  11.035942637142778  1.0000
  H   H6        1.0  17.030418289415476  47.95791002426504  13.984331450173663  1.0000
  C   C7        1.0  23.341440058943103  49.57172048856369  12.522339161704728  1.0000
  C   C8        1.0  24.534169671014013  50.32188320540279  12.452739939739756  1.0000
  C   C9        1.0  28.103631691060272  49.684750208724964  12.455591215604537  1.0000
  C   C10       1.0  27.5607040721348  43.707290324450426  13.40863382371477  1.0000
  C   C11       1.0  21.520738011154158  44.14702169988723  12.688601808263988  1.0000
  C   C12       1.0  28.306575924504283  47.194285809669225  12.916931090044319  1.0000
  C   C13       1.0  45.40933549313195  46.53342878452675  12.578840168231817  1.0000
  C   C14       1.0  22.021053645921537  50.20102612696424  12.487308835364866  1.0000
  C   C15       1.0  25.84390627447975  49.796183257466524  12.51950171926853  1.0000
  C   C16       1.0  43.24024922336705  47.522348882239115  12.706567360782095  1.0000
  C   C17       1.0  21.123107734848638  49.1908848812413  12.52597682089654  1.0000
  C   C18       1.0  21.905019749978752  47.95850090219442  12.611216364391264  1.0000
  C   C19       1.0  26.26802824968653  44.30784207579415  13.079455781099814  1.0000
  C   C20       1.0  21.314048710911457  46.67726204065233  12.62481755026933  1.0000
  C   C21       1.0  22.05509050048225  45.47559904845925  12.671292003273653  1.0000
  C   C22       1.0  27.566642162833347  48.38478271668804  12.72346711468056  1.0000
  C   C23       1.0  28.46036640105486  44.71707652555905  13.385591776404736  1.0000
  C   C24       1.0  23.776516537582257  44.05973047430361  12.861543427041928  1.0000
  C   C25       1.0  22.576639942393225  43.278941664130556  12.788313257817364  1.0000
  C   C26       1.0  27.706622301329542  45.92073334598943  13.039953542619884  1.0000
  C   C27       1.0  25.08239721290309  43.54486472979844  13.022776227867144  1.0000
  C   C28       1.0  31.759282052350077  48.53230681447743  13.716243160866487  1.0000
  C   C29       1.0  29.775283881710724  47.31212139466383  13.000090015186613  1.0000
  C   C30       1.0  30.382239404633022  48.40675590442274  13.641920231645257  1.0000
  C   C31       1.0  30.63139322895513  46.34447388820079  12.4390521129215  1.0000
  C   C32       1.0  32.62114803573249  47.5682222732598  13.150338668490043  1.0000
  C   C33       1.0  32.008346532086776  46.46713333813352  12.50993672416414  1.0000
  C   C34       1.0  43.48525408942938  45.14892750637732  12.311525305740828  1.0000
  C   C35       1.0  44.871625203665246  45.27548747642977  12.36617090245697  1.0000
  C   C36       1.0  36.195920229364404  46.91002684587832  12.770725632376019  1.0000
  C   C37       1.0  34.743599406540035  46.84010303426664  12.74709129939404  1.0000
  C   C38       1.0  36.91098035088037  48.00403692519481  13.321257420734458  1.0000
  C   C39       1.0  39.0574448387028  46.959315236705386  12.777215319815559  1.0000
  C   C40       1.0  38.303351990872194  48.019579690128886  13.314147748140728  1.0000
  C   C41       1.0  38.342691969624596  45.86390265161425  12.229292644682976  1.0000
  C   C42       1.0  36.95028981196082  45.85290781815935  12.226787690899771  1.0000
  C   C43       1.0  44.62576420539701  47.66500604084149  12.745043836223461  1.0000
  C   C44       1.0  25.455908332046715  39.28559596525241  13.444484306367317  1.0000
  C   C45       1.0  25.20656209767063  42.07494179975673  13.17063353280253  1.0000
  C   C46       1.0  24.45340609675021  39.97051084791724  14.126569066739618  1.0000
  C   C47       1.0  24.329547880219355  41.348061065895685  13.98966474076502  1.0000
  C   C48       1.0  26.21414570528462  41.36949623749641  12.495144578681685  1.0000
  C   C49       1.0  26.336123741218472  39.99148543207454  12.628086532069057  1.0000
  C   C50       1.0  40.511789927318745  47.0278842907359  12.809817113792532  1.0000
  C   C51       1.0  42.637094370013486  46.262751954493794  12.489817327032977  1.0000
  H   H7        1.0  46.52776631819571  49.2504128256062  12.872547251261356  1.0000
  H   H8        1.0  29.167455381235875  49.92361994705732  12.341075168593319  1.0000
  H   H9        1.0  45.53123358916327  44.389854768950514  12.244112757843261  1.0000
  H   H10       1.0  46.963738879097086  43.99520545826453  12.385968405916636  1.0000
  H   H11       1.0  22.529473954248697  42.18366817706894  12.812741193174437  1.0000
  H   H12       1.0  27.74216918944876  42.65466047175192  13.660850854119905  1.0000
  H   H13       1.0  29.531662410252718  44.66377953502663  13.617010608832935  1.0000
  H   H14       1.0  25.564978709087693  47.72747870210884  12.89906075497578  1.0000
  H   H15       1.0  30.19700397412425  45.485196659931624  11.902333015365164  1.0000
  H   H16       1.0  29.748753144163604  49.17006629102081  14.122477006748506  1.0000
  H   H17       1.0  32.19158888294777  49.40171217289981  14.237073620095243  1.0000
  H   H18       1.0  32.650377080566834  45.695935382066274  12.047774695760545  1.0000
  H   H19       1.0  45.096429103890976  48.65863588426803  12.901206647520368  1.0000
  H   H20       1.0  34.30833123370078  45.926550253121775  12.262498350962675  1.0000
  H   H21       1.0  43.042591808086165  44.15307402627842  12.14463329538786  1.0000
  H   H22       1.0  36.42140539570028  44.990688106422965  11.792008229395385  1.0000
  H   H23       1.0  38.831402505798906  48.88213276103565  13.749030827493865  1.0000
  H   H24       1.0  35.27560109376471  48.87691526338569  13.788151334543409  1.0000
  H   H25       1.0  39.97776951948854  44.97539039946657  11.789786345425913  1.0000
  H   H26       1.0  27.129305302138324  39.45708364756356  12.081109501086575  1.0000
  H   H27       1.0  26.902343248499676  41.91283566759179  11.828160314183052  1.0000
  H   H28       1.0  24.049715058287262  46.16339807051485  12.801060375314298  1.0000
  H   H29       1.0  23.54839474397231  41.87958010322164  14.556358644005382  1.0000
  H   H30       1.0  42.596663922664085  48.410247280107  12.840080176349085  1.0000
  H   H31       1.0  23.758568006185204  39.42185513442547  14.782282758170588  1.0000
  H   H32       1.0  40.94290175563224  47.9794704136565  13.217994528659467  1.0000
  N   N1        1.0  23.225379059632942  48.231842362802695  12.611262504830991  1.0000
  N   N2        1.0  26.224085635854212  48.518323246389535  12.726574027941298  1.0000
  N   N3        1.0  23.39535338322268  45.350465576831134  12.766769977675198  1.0000
  N   N4        1.0  26.397928382866468  45.635797782353954  12.888092345939814  1.0000
  N   N5        1.0  33.96418305400927  47.758394643071874  13.246989316844878  1.0000
  H   H33       1.0  52.587096631372724  52.37778159443282  13.640244880770094  1.0000
  N   N6        1.0  41.29256579845155  46.062939629191035  12.416088077560946  1.0000
  O   O1        1.0  36.228361683160855  49.107313185441186  13.890352002127525  1.0000
  O   O2        1.0  39.02570759530666  44.75662295061567  11.666926901622908  1.0000
  C   C52       1.0  24.22435908566977  54.57659882538076  11.942689926652724  1.0000
  C   C53       1.0  27.047650342785264  50.54992472003138  12.33086811925949  1.0000
  C   C54       1.0  24.425214539185028  51.790028393123016  12.27609463360096  1.0000
  C   C55       1.0  23.522312533382873  52.34411660784158  11.356216099839369  1.0000
  C   C56       1.0  23.423644719036943  53.7204978424695  11.190811148060257  1.0000
  C   C57       1.0  25.12799288725825  54.043549060028454  12.858497507521975  1.0000
  C   C58       1.0  25.228931336776395  52.66687263019744  13.020316206737332  1.0000
  H   H34       1.0  53.63247561389606  51.665414720783104  12.038683931524208  1.0000
  H   H35       1.0  27.096313783309988  51.62140274720809  12.102708954448635  1.0000
  H   H36       1.0  21.814732233954288  51.27784034242423  12.439421241326196  1.0000
  H   H37       1.0  25.93124342046379  52.25981213004446  13.765322147791727  1.0000
  H   H38       1.0  25.761821810303957  54.7130156859241  13.461686721018417  1.0000
  H   H39       1.0  22.712375829799132  54.13312107794165  10.457635869885838  1.0000
  H   H40       1.0  22.901942719022333  51.67812881811382  10.735618155066119  1.0000
  H   H41       1.0  48.24155063796149  51.35213250692851  12.775626870923919  1.0000
  H   H42       1.0  49.00185739560326  54.30999412026617  10.771631759241947  1.0000
  C   C59       1.0  51.803436454100705  52.79708197379275  12.988877181024366  1.0000
  C   C60       1.0  49.82549667803892  49.70668348839146  12.582857774489481  1.0000
  C   C61       1.0  51.013915263476626  50.467147480742355  12.484811132310206  1.0000
  C   C62       1.0  54.560709122848394  49.69722716014592  12.427777617285674  1.0000
  C   C63       1.0  54.024915262506106  43.752266736234375  13.622343885164106  1.0000
  C   C64       1.0  48.03447206053736  44.19334178831921  12.570768836522051  1.0000
  C   C65       1.0  54.688761282090994  47.22788876570508  12.97656018472906  1.0000
  C   C66       1.0  48.485109036403735  50.28361135715135  12.711839399547681  1.0000
  C   C67       1.0  52.30921962554923  49.90268885924271  12.511880297158244  1.0000
  C   C68       1.0  47.627878435918916  49.236864224732535  12.771738932604277  1.0000
  C   C69       1.0  48.457989820976294  48.0362226801668  12.678156006341537  1.0000
  C   C70       1.0  52.719775854713646  44.29574899587986  13.2480880879498  1.0000
  C   C71       1.0  47.97756275658018  46.73639945295514  12.673121153904201  1.0000
  C   C72       1.0  48.61210905515365  45.49988437784615  12.702748279776378  1.0000
  C   C73       1.0  53.975843118483546  48.42423186045941  12.732269299473389  1.0000
  C   C74       1.0  54.890347197349705  44.79040100027768  13.572381338033303  1.0000
  C   C75       1.0  50.262835329883266  44.01072272643605  12.947820618643256  1.0000
  C   C76       1.0  49.04800364483949  43.28065865558603  12.721388647781739  1.0000
  C   C77       1.0  54.10350173291404  45.95594378472166  13.168315090056716  1.0000
  C   C78       1.0  51.560820380791554  43.49259138194791  13.15533747044767  1.0000
  C   C79       1.0  58.19656218846031  48.48135246543028  13.724846424129375  1.0000
  C   C80       1.0  56.1683807555222  47.32628502233463  13.030310910393297  1.0000
  C   C81       1.0  56.80929697048646  48.396209059005564  13.674916120415684  1.0000
  C   C82       1.0  56.97972081435996  46.34753976120109  12.433998130522111  1.0000
  C   C83       1.0  58.9868961655413  47.5018654667869  13.126339841609418  1.0000
  C   C84       1.0  58.36686920576914  46.43452269517439  12.479512583021565  1.0000
  C   C85       1.0  51.95906635904436  39.236995802570135  13.5400584837648  1.0000
  C   C86       1.0  51.69746479553784  42.02750645560577  13.285695457527419  1.0000
  C   C87       1.0  50.86935988107476  39.89361778872201  14.106761584304435  1.0000
  C   C88       1.0  50.739464190820875  41.27096028243273  13.978897798279604  1.0000
  C   C89       1.0  52.78823083231845  41.34877908987359  12.719576401695084  1.0000
  C   C90       1.0  52.91707702435782  39.9710474010524  12.844871659790726  1.0000
  H   H43       1.0  55.63291586854309  49.88976837691306  12.304092354289299  1.0000
  H   H44       1.0  48.96541654743697  42.1888056085999  12.661283065919658  1.0000
  H   H45       1.0  54.236904619580585  42.717884768061886  13.921527546249946  1.0000
  H   H46       1.0  55.959038412056984  44.78243288453991  13.821219184389458  1.0000
  H   H47       1.0  51.941915257479266  47.86427978859736  12.939968525229004  1.0000
  H   H48       1.0  56.50930750750825  45.5082459853242  11.897020097937293  1.0000
  H   H49       1.0  56.204845720688034  49.169130864426855  14.176364923421817  1.0000
  H   H50       1.0  58.67072519953312  49.32803451695566  14.24676241767686  1.0000
  H   H51       1.0  58.97696301482721  45.655606195626106  11.994446959228494  1.0000
  H   H52       1.0  53.778535960917125  39.45875728120879  12.387772908516881  1.0000
  H   H53       1.0  53.53960698768685  41.91329617737071  12.144651645023739  1.0000
  H   H54       1.0  50.62532317904136  46.089275011571246  13.034366484512184  1.0000
  H   H55       1.0  49.88542759270302  41.780511093768666  14.453353561765535  1.0000
  H   H56       1.0  50.110797434407495  39.322595304139185  14.665574909580435  1.0000
  N   N7        1.0  49.766082631162355  48.363253946836274  12.577881414633529  1.0000
  N   N8        1.0  52.63974370304294  48.61353258204808  12.73751323162087  1.0000
  N   N9        1.0  49.93302695266301  45.31672156012604  12.920113255545603  1.0000
  N   N10       1.0  52.806726816939104  45.62114964790945  13.01569792355889  1.0000
  H   H57       1.0  49.197241972795304  51.851526015416226  11.00601712795191  1.0000
  H   H58       1.0  52.407099489150305  54.8337194952345  13.37670595684621  1.0000
  C   C91       1.0  50.692590732516145  54.72591054873669  12.05855185198498  1.0000
  C   C92       1.0  53.54093338524362  50.60284937769149  12.29401642666405  1.0000
  C   C93       1.0  50.90653712706196  51.93302040582773  12.340435270056052  1.0000
  C   C94       1.0  49.899061207530536  52.50568753577606  11.547601826466172  1.0000
  C   C95       1.0  49.794651726068665  53.88395188811523  11.406886071291735  1.0000
  C   C96       1.0  51.696870221278054  54.17560217707436  12.851300978664261  1.0000
  H   H59       1.0  24.144087730829426  55.667440918396736  11.813606985552749  1.0000
  H   H60       1.0  25.55264461446594  38.19360530047848  13.550939358412878  1.0000
  H   H61       1.0  15.918622511074059  46.3024214349462  12.47200007923353  1.0000
  H   H62       1.0  60.08522477263363  47.56993492145022  13.165126027926958  1.0000
  H   H63       1.0  50.6092276304092  55.81855171720874  11.947685776678211  1.0000
  H   H64       1.0  52.062701227299115  38.14531736118075  13.641791083110347  1.0000
