# Supplementary material for: Fracture Behavior of a 2D Imine‐Based Polymer
Source: Adv Sci (Weinh). 2024 Sep 12;11(42):2407017. doi: 10.1002/advs.202407017 (PMC11558127; doi:10.1002/advs.202407017)
Supplement: Supplementary file 2 — Supporting Information [file ADVS-11-2407017-s004.zip › 18-120_1.2_relaxed.cif]

data_image0
_chemical_formula_structural       C6H6C45H26N5HNO2C7H9C32H14N4H2C6H6
_chemical_formula_sum              "C96 H64 N10 O2"
loop_
  _atom_site_type_symbol
  _atom_site_label
  _atom_site_symmetry_multiplicity
  _atom_site_Cartn_x
  _atom_site_Cartn_y
  _atom_site_Cartn_z
  _atom_site_occupancy
  C   C1        1.0  19.78805034508114  46.57080199620995  12.585451855285788  1.0000
  C   C2        1.0  17.59305178804466  47.310544780269026  13.338748978487885  1.0000
  C   C3        1.0  17.75598914941438  45.54669684773786  11.717489509844192  1.0000
  C   C4        1.0  19.143410375779013  45.63783470462734  11.758034909887257  1.0000
  C   C5        1.0  18.980247695371943  47.403667194412385  13.376141172241757  1.0000
  C   C6        1.0  16.968829348771653  46.382700700382095  12.507164038408453  1.0000
  H   H1        1.0  19.990641644565596  49.27093253573062  12.513603516548615  1.0000
  H   H2        1.0  19.74425669203601  44.98275060360064  11.107146983932818  1.0000
  H   H3        1.0  20.420249605801803  43.880921717198284  12.61703336613713  1.0000
  H   H4        1.0  19.452371264243904  48.127493271635394  14.059448639884854  1.0000
  H   H5        1.0  17.279277912441334  44.81037610785546  11.050589514892696  1.0000
  H   H6        1.0  16.986498145956933  47.97332154226539  13.976886164492448  1.0000
  C   C7        1.0  23.30485606918295  49.563632431196496  12.522161418097284  1.0000
  C   C8        1.0  24.49947029847029  50.31057896110591  12.449777886107144  1.0000
  C   C9        1.0  28.070851677995396  49.68292029655902  12.447971284933612  1.0000
  C   C10       1.0  27.523758559398463  43.70878628037786  13.408926202979956  1.0000
  C   C11       1.0  21.482892589034062  44.14349722242837  12.680976440034598  1.0000
  C   C12       1.0  28.281023836315516  47.192831930740475  12.913304863395608  1.0000
  C   C13       1.0  45.37599190014417  46.53075855441122  12.58457687775282  1.0000
  C   C14       1.0  21.986617312893998  50.1981552219538  12.495036704935423  1.0000
  C   C15       1.0  25.810171578019748  49.78578750638911  12.511479388038197  1.0000
  C   C16       1.0  43.205321130523174  47.50923173790949  12.704638163452492  1.0000
  C   C17       1.0  21.084959641719937  49.19131618827324  12.535304630939613  1.0000
  C   C18       1.0  21.862349643474644  47.955520433960274  12.613254872333378  1.0000
  C   C19       1.0  26.232751189554634  44.31359323060794  13.080088820134645  1.0000
  C   C20       1.0  21.26845801368937  46.675180949918946  12.625352019281115  1.0000
  C   C21       1.0  22.011908915085602  45.47436964224452  12.668235053450307  1.0000
  C   C22       1.0  27.538627454575845  48.381538347669505  12.718017801120206  1.0000
  C   C23       1.0  28.427694879573508  44.71472377593911  13.382651942275452  1.0000
  C   C24       1.0  23.7387447964959  44.06455194184937  12.859794360838135  1.0000
  C   C25       1.0  22.541979498445155  43.279347940726325  12.782145511391866  1.0000
  C   C26       1.0  27.678017170051636  45.92070641692404  13.03717847440435  1.0000
  C   C27       1.0  25.04560961129721  43.55239111869316  13.02196284193409  1.0000
  C   C28       1.0  31.73300703627654  48.534758311264945  13.714607731541582  1.0000
  C   C29       1.0  29.750074636128186  47.31193022102156  12.997665676480477  1.0000
  C   C30       1.0  30.35603152841473  48.40752450101779  13.639079541966256  1.0000
  C   C31       1.0  30.60858771431701  46.34567143229361  12.437798862012796  1.0000
  C   C32       1.0  32.59724854786135  47.57285345283746  13.148376288305984  1.0000
  C   C33       1.0  31.985538641746256  46.47129659341311  12.50734974375367  1.0000
  C   C34       1.0  43.463191351747724  45.13421397117007  12.317035752134935  1.0000
  C   C35       1.0  44.84930350022732  45.268496025863946  12.374433679169988  1.0000
  C   C36       1.0  36.172806107405435  46.91241463809697  12.773246751423216  1.0000
  C   C37       1.0  34.72036698815776  46.84452469116876  12.751482932641819  1.0000
  C   C38       1.0  36.891660552115795  48.00930027427199  13.313070412354872  1.0000
  C   C39       1.0  39.03360797598077  46.951487965351724  12.776202475184826  1.0000
  C   C40       1.0  38.28421085490798  48.01986340502423  13.304228650828719  1.0000
  C   C41       1.0  38.315129316182826  45.853947101782325  12.23827549328956  1.0000
  C   C42       1.0  36.92289542045789  45.8477517245478  12.237510053412898  1.0000
  C   C43       1.0  44.58966254385362  47.660233154474746  12.74597760912475  1.0000
  C   C44       1.0  25.44489082120623  39.29573200147043  13.446196719581481  1.0000
  C   C45       1.0  25.172766979747625  42.08222052478148  13.167081695816197  1.0000
  C   C46       1.0  24.438249054094392  39.974083928353345  14.128728343399159  1.0000
  C   C47       1.0  24.30224708019033  41.35026971019644  13.988473956669678  1.0000
  C   C48       1.0  26.18240124362337  41.38278966793513  12.488409519359706  1.0000
  C   C49       1.0  26.315896363443173  40.0062613050712  12.623996423255532  1.0000
  C   C50       1.0  40.48788031387974  47.01320598476503  12.805998391376644  1.0000
  C   C51       1.0  42.61021266471293  46.2454075808099  12.490958380973908  1.0000
  H   H7        1.0  46.589293184220736  49.25466188541749  12.896151162431144  1.0000
  H   H8        1.0  29.133807422175078  49.92584887636924  12.33425947015805  1.0000
  H   H9        1.0  45.51613042690476  44.387957651549506  12.256467195411076  1.0000
  H   H10       1.0  47.01571896453358  44.011272773968145  12.379440927953057  1.0000
  H   H11       1.0  22.498941028813267  42.18382624264702  12.804124078891183  1.0000
  H   H12       1.0  27.7016336491612  42.655916633313396  13.6624878155712  1.0000
  H   H13       1.0  29.499397858352065  44.657440346928595  13.611311945863942  1.0000
  H   H14       1.0  25.54028451910016  47.71580835844026  12.893777380353997  1.0000
  H   H15       1.0  30.17593157874505  45.48501857856456  11.902186004301107  1.0000
  H   H16       1.0  29.721566124657116  49.17062237376141  14.118538792589785  1.0000
  H   H17       1.0  32.16340822352243  49.40416630618669  14.237177797577504  1.0000
  H   H18       1.0  32.628266062781286  45.7016520262222  12.043402952756743  1.0000
  H   H19       1.0  45.05258233640629  48.65594264462411  12.90174358665701  1.0000
  H   H20       1.0  34.28526311028627  45.927422740110714  12.273790218077263  1.0000
  H   H21       1.0  43.026356678070044  44.13530275985984  12.151777997979684  1.0000
  H   H22       1.0  36.39132745302801  44.98312485143398  11.8109315982715  1.0000
  H   H23       1.0  38.816294626423826  48.884424124919136  13.730589489834905  1.0000
  H   H24       1.0  35.258970417486985  48.891166560585354  13.774367901033068  1.0000
  H   H25       1.0  39.94768166290919  44.95806469385281  11.804598031742115  1.0000
  H   H26       1.0  27.111464616356127  39.47709051919347  12.075504865536  1.0000
  H   H27       1.0  26.864225762277336  41.93057588611525  11.818477317607144  1.0000
  H   H28       1.0  24.003361430812102  46.169510499221424  12.80562911718709  1.0000
  H   H29       1.0  23.518052994910796  41.8763060522262  14.556112769886578  1.0000
  H   H30       1.0  42.55548808294601  48.39366223363381  12.834191905996153  1.0000
  H   H31       1.0  23.750474269166038  39.42104700772499  14.78826978940061  1.0000
  H   H32       1.0  40.92350016763549  47.9665921520036  13.205009092400607  1.0000
  N   N1        1.0  23.183687920601976  48.22400002296632  12.608107178703964  1.0000
  N   N2        1.0  26.19549121364053  48.509798113209506  12.720152291289445  1.0000
  N   N3        1.0  23.352509456962057  45.353883823896915  12.766234086321028  1.0000
  N   N4        1.0  26.367927285199393  45.640728642450405  12.887318072493184  1.0000
  N   N5        1.0  33.94004755343081  47.76560851314721  13.24494428886671  1.0000
  H   H33       1.0  52.64079452018989  52.39772183892581  13.629337584602636  1.0000
  N   N6        1.0  41.2659027024619  46.043132329523715  12.418949645080565  1.0000
  O   O1        1.0  36.212177067192414  49.1197717095091  13.872699590248605  1.0000
  O   O2        1.0  38.99477734132502  44.740165262525174  11.68477920718583  1.0000
  C   C52       1.0  24.216244928938227  54.56744406128614  11.93890657961513  1.0000
  C   C53       1.0  27.011295116881378  50.54338877769636  12.320630108359467  1.0000
  C   C54       1.0  24.393723064566338  51.77980852530825  12.276659946619729  1.0000
  C   C55       1.0  23.495585023700322  52.339794772341236  11.355769886237967  1.0000
  C   C56       1.0  23.40944990693068  53.71678370649133  11.18729550636859  1.0000
  C   C57       1.0  25.1115315590807  54.02865085512755  12.859557823154507  1.0000
  C   C58       1.0  25.200859035707172  52.6514788783755  13.023364190011096  1.0000
  H   H34       1.0  53.69250748666938  51.671246013110085  12.044310677403983  1.0000
  H   H35       1.0  27.055046561202424  51.614411935875204  12.089220498395242  1.0000
  H   H36       1.0  21.783963694494  51.27594873089387  12.451464251948472  1.0000
  H   H37       1.0  25.897488781873083  52.239497935710865  13.771046220927147  1.0000
  H   H38       1.0  25.74869065813277  54.69390574335825  13.464006719374249  1.0000
  H   H39       1.0  22.704008243543655  54.13461168220403  10.45128363659158  1.0000
  H   H40       1.0  22.87011337472485  51.67815180917707  10.735641408273862  1.0000
  H   H41       1.0  48.29717662792321  51.3592785016685  12.785894682074867  1.0000
  H   H42       1.0  49.02079748453754  54.30452942637122  10.785903723069913  1.0000
  C   C59       1.0  51.84988367504879  52.81166092141663  12.983521403605161  1.0000
  C   C60       1.0  49.881655257886784  49.71738920297561  12.573539605798045  1.0000
  C   C61       1.0  51.07105805479835  50.47712089845424  12.477585108647277  1.0000
  C   C62       1.0  54.616428073558865  49.70119341535415  12.433147973691403  1.0000
  C   C63       1.0  54.07752266621209  43.75256879578299  13.61843428139061  1.0000
  C   C64       1.0  48.08639277939101  44.203644332879946  12.569223421942647  1.0000
  C   C65       1.0  54.739701752996375  47.22977882065812  12.975986897302299  1.0000
  C   C66       1.0  48.54147374217514  50.29139541476722  12.717388247738212  1.0000
  C   C67       1.0  52.36485876825285  49.91017949434889  12.507458065450253  1.0000
  C   C68       1.0  47.686944850298104  49.243012693228174  12.786077909224629  1.0000
  C   C69       1.0  48.51862805723208  48.04458732474095  12.677638536416888  1.0000
  C   C70       1.0  52.770293111029936  44.29654062650805  13.252337044049511  1.0000
  C   C71       1.0  48.04335670377479  46.745626333819715  12.686880817072993  1.0000
  C   C72       1.0  48.66991531378245  45.50723027971291  12.710422520198076  1.0000
  C   C73       1.0  54.02843942549315  48.42800524177437  12.732702802118254  1.0000
  C   C74       1.0  54.94273296106003  44.79062694932856  13.565816106574044  1.0000
  C   C75       1.0  50.31226021391977  44.01099408838337  12.963454608303358  1.0000
  C   C76       1.0  49.09491904933363  43.28652501524469  12.727355913682484  1.0000
  C   C77       1.0  54.154121291305415  45.9574454781672  13.16769079788061  1.0000
  C   C78       1.0  51.610959843485176  43.492209770214195  13.164787175333418  1.0000
  C   C79       1.0  58.25113396035678  48.47982076134527  13.717381932613238  1.0000
  C   C80       1.0  56.21994834857426  47.32597960346274  13.028577357461593  1.0000
  C   C81       1.0  56.86360049085176  48.39626703278219  13.670127602875723  1.0000
  C   C82       1.0  57.02936929761916  46.34437987235847  12.433997045506207  1.0000
  C   C83       1.0  59.03951566170002  47.49675832567599  13.12196269901689  1.0000
  C   C84       1.0  58.41672887662393  46.42866538205363  12.478778222283978  1.0000
  C   C85       1.0  51.97879755840592  39.232071020733834  13.529870794006333  1.0000
  C   C86       1.0  51.74278290249663  42.02648306439772  13.29103195759605  1.0000
  C   C87       1.0  50.89400919974915  39.895125601071875  14.098757966068707  1.0000
  C   C88       1.0  50.77720425130228  41.274225685488716  13.978737388298208  1.0000
  C   C89       1.0  52.82844019722665  41.34144096639782  12.723002569296586  1.0000
  C   C90       1.0  52.94448356468  39.961754643607975  12.84059046317  1.0000
  H   H43       1.0  55.68952736036565  49.892986542134864  12.315252462064372  1.0000
  H   H44       1.0  49.00892314056467  42.19487968371982  12.664535116072484  1.0000
  H   H45       1.0  54.29131015730141  42.717882802754104  13.91474959082731  1.0000
  H   H46       1.0  56.013079990922606  44.78126147327452  13.807672040321282  1.0000
  H   H47       1.0  51.99149008596204  47.87235894160863  12.92932846241835  1.0000
  H   H48       1.0  56.55708922748602  45.50474695347289  11.898783395757981  1.0000
  H   H49       1.0  56.2604013392678  49.171545740689076  14.169673212085995  1.0000
  H   H50       1.0  58.72696616717983  49.32782913301055  14.235636111635074  1.0000
  H   H51       1.0  59.02500718447325  45.64693257461446  11.995897290024285  1.0000
  H   H52       1.0  53.801651723345934  39.444142103736056  12.381215784908159  1.0000
  H   H53       1.0  53.585262238608315  41.90313379699227  12.152569565224692  1.0000
  H   H54       1.0  50.6842011813569  46.08745337390263  13.049548692749458  1.0000
  H   H55       1.0  49.926919573681026  41.78908900060057  14.45425417071612  1.0000
  H   H56       1.0  50.12862384842358  39.327825079361226  14.652146479810616  1.0000
  N   N7        1.0  49.824843979429694  48.374519624880264  12.558926743099093  1.0000
  N   N8        1.0  52.692691296975894  48.62011826685635  12.732949831249748  1.0000
  N   N9        1.0  49.98695139256652  45.31794062925678  12.944946179990604  1.0000
  N   N10       1.0  52.85656108756176  45.62236028813222  13.021299410610336  1.0000
  H   H57       1.0  49.24551076667319  51.84596183350856  11.008805964781711  1.0000
  H   H58       1.0  52.43126944994825  54.853068964517654  13.379511063584614  1.0000
  C   C91       1.0  50.713028467714345  54.73256233560412  12.067724414860342  1.0000
  C   C92       1.0  53.59858481888595  50.608451352716685  12.296359672019737  1.0000
  C   C93       1.0  50.95835505302325  51.941946161433485  12.335767236022612  1.0000
  C   C94       1.0  49.941933436900555  52.50708183983145  11.548944181438262  1.0000
  C   C95       1.0  49.821409502309315  53.88447189098945  11.415226179023351  1.0000
  C   C96       1.0  51.727010750662664  54.189523197793335  12.85308907463657  1.0000
  H   H59       1.0  24.147495519527705  55.65860915301311  11.805780146255286  1.0000
  H   H60       1.0  25.552216005476087  38.205174862592145  13.556782737253428  1.0000
  H   H61       1.0  15.870591125798432  46.31023770131384  12.47552878443204  1.0000
  H   H62       1.0  60.13792874039383  47.56358391818413  13.158592592620002  1.0000
  H   H63       1.0  50.61632546467888  55.824734520270155  11.964229311526545  1.0000
  H   H64       1.0  52.071813790193424  38.13868251329154  13.624472566747729  1.0000
