# Supplementary material for: Fracture Behavior of a 2D Imine‐Based Polymer
Source: Adv Sci (Weinh). 2024 Sep 12;11(42):2407017. doi: 10.1002/advs.202407017 (PMC11558127; doi:10.1002/advs.202407017)
Supplement: Supplementary file 2 — Supporting Information [file ADVS-11-2407017-s004.zip › 18-120_1.3_relaxed.cif]

data_image0
_chemical_formula_structural       C6H6C45H26N5HNO2C7H9C32H14N4H2C6H6
_chemical_formula_sum              "C96 H64 N10 O2"
loop_
  _atom_site_type_symbol
  _atom_site_label
  _atom_site_symmetry_multiplicity
  _atom_site_Cartn_x
  _atom_site_Cartn_y
  _atom_site_Cartn_z
  _atom_site_occupancy
  C   C1        1.0  19.746346934491708  46.579166837945614  12.599358803496873  1.0000
  C   C2        1.0  17.55471721528021  47.307893656876054  13.370925191796283  1.0000
  C   C3        1.0  17.71228006406572  45.55733081443252  11.734603811838602  1.0000
  C   C4        1.0  19.099567826937378  45.65138153611706  11.768051212729349  1.0000
  C   C5        1.0  18.94180547705404  47.404578845083485  13.400743050999266  1.0000
  C   C6        1.0  16.928268756719294  46.3847773901454  12.536123885800347  1.0000
  H   H1        1.0  19.95155976976587  49.279775110640585  12.551071532124555  1.0000
  H   H2        1.0  19.698471641125284  45.003615520796146  11.108139584911928  1.0000
  H   H3        1.0  20.369078599816554  43.89333709081426  12.620372282553344  1.0000
  H   H4        1.0  19.416490600156724  48.12464542839113  14.086078376589768  1.0000
  H   H5        1.0  17.23327703244076  44.82588121347238  11.064255296804047  1.0000
  H   H6        1.0  16.950013172550086  47.964442489287855  14.01692568459789  1.0000
  C   C7        1.0  23.266443468242496  49.56775921225655  12.515944956914185  1.0000
  C   C8        1.0  24.461073923944653  50.31342285005967  12.429102954221774  1.0000
  C   C9        1.0  28.030700756926816  49.67355522986129  12.408535561134979  1.0000
  C   C10       1.0  27.473980006164826  43.70537356880976  13.406676989981984  1.0000
  C   C11       1.0  21.432621651693342  44.15163982356678  12.68585296829508  1.0000
  C   C12       1.0  28.23280366915174  47.18299725771936  12.873028003703775  1.0000
  C   C13       1.0  45.340905897838304  46.59124108177361  12.697006568643449  1.0000
  C   C14       1.0  21.948635628380973  50.20428840080042  12.507319244675116  1.0000
  C   C15       1.0  25.771114786319412  49.78659989650282  12.482763160197866  1.0000
  C   C16       1.0  43.13910800306707  47.50282063277507  12.820415441891983  1.0000
  C   C17       1.0  21.046137732033685  49.19864522739826  12.55639786737683  1.0000
  C   C18       1.0  21.82290588288368  47.96178439938365  12.620909890958071  1.0000
  C   C19       1.0  26.181396656837435  44.30859862165697  13.080526865124039  1.0000
  C   C20       1.0  21.226928619708566  46.68281302738663  12.633342901193839  1.0000
  C   C21       1.0  21.96687466695407  45.48024939014421  12.67298015561783  1.0000
  C   C22       1.0  27.494163003654247  48.374302204637665  12.680045590317627  1.0000
  C   C23       1.0  28.378454859000772  44.710374382627556  13.363659712379928  1.0000
  C   C24       1.0  23.687725870517948  44.06441665309125  12.867940901111062  1.0000
  C   C25       1.0  22.488115990111826  43.283571315761016  12.789212139921036  1.0000
  C   C26       1.0  27.627414027499032  45.913718071164  13.011729594540443  1.0000
  C   C27       1.0  24.992926906750803  43.549117438051596  13.032584497806814  1.0000
  C   C28       1.0  31.697264359404738  48.50157040780465  13.655636247344594  1.0000
  C   C29       1.0  29.70315239755798  47.293702228986156  12.946854659930999  1.0000
  C   C30       1.0  30.319230710959342  48.38563876821983  13.584474522518477  1.0000
  C   C31       1.0  30.552083959215654  46.31993156894999  12.385123975271016  1.0000
  C   C32       1.0  32.551971277683  47.52997862325239  13.091399375103546  1.0000
  C   C33       1.0  31.93042119620366  46.43320239379947  12.452090571119665  1.0000
  C   C34       1.0  43.46469911291348  45.14995241432523  12.372616944870632  1.0000
  C   C35       1.0  44.84651267100243  45.322653486190845  12.446129304593606  1.0000
  C   C36       1.0  36.12615447824462  46.834919488218944  12.764918512381374  1.0000
  C   C37       1.0  34.6734175707862  46.76577925267057  12.738788064094994  1.0000
  C   C38       1.0  36.8373505792371  47.96731754323074  13.238021637673949  1.0000
  C   C39       1.0  38.98718583943422  46.88725111688832  12.785675576971716  1.0000
  C   C40       1.0  38.229598935897684  47.983207401356026  13.23890542613288  1.0000
  C   C41       1.0  38.27721043872113  45.75419498960106  12.314605052858857  1.0000
  C   C42       1.0  36.88480617374311  45.740865726916155  12.304477975267586  1.0000
  C   C43       1.0  44.51784706369167  47.69101327116274  12.882917963866465  1.0000
  C   C44       1.0  25.347910556616362  39.28734668698747  13.435381474322028  1.0000
  C   C45       1.0  25.113290473966373  42.0790549830234  13.179654467376077  1.0000
  C   C46       1.0  24.351046777865367  39.973178564208034  14.124804937686532  1.0000
  C   C47       1.0  24.23420416720292  41.352171693543696  13.996507880594171  1.0000
  C   C48       1.0  26.116000253197896  41.3729574360485  12.497927845275504  1.0000
  C   C49       1.0  26.230411902238323  39.99357801523141  12.621763863111411  1.0000
  C   C50       1.0  40.439977600668726  46.9660780750104  12.823371089282709  1.0000
  C   C51       1.0  42.57808361315184  46.23113012386186  12.565905133971732  1.0000
  H   H7        1.0  46.70380143904436  49.365808927797175  13.08136038569342  1.0000
  H   H8        1.0  29.09455732990538  49.91089407869129  12.292227644472305  1.0000
  H   H9        1.0  45.53750361143288  44.46268579447025  12.309355069137254  1.0000
  H   H10       1.0  47.040994464192735  44.12218010476712  12.428833556919653  1.0000
  H   H11       1.0  22.440172882184093  42.18828479806384  12.81139975834976  1.0000
  H   H12       1.0  27.652971693480122  42.6549812780171  13.670565592678686  1.0000
  H   H13       1.0  29.45191459503364  44.65544117197504  13.585464490370502  1.0000
  H   H14       1.0  25.49298485808699  47.718175952024836  12.865070241280856  1.0000
  H   H15       1.0  30.110996487669798  45.46252303429321  11.850957070046238  1.0000
  H   H16       1.0  29.692060658593547  49.15406918792928  14.06507724229792  1.0000
  H   H17       1.0  32.136214169820995  49.36699746926204  14.177477982530768  1.0000
  H   H18       1.0  32.56564469698528  45.65791619171028  11.987780214881564  1.0000
  H   H19       1.0  44.93894839949281  48.69560274907013  13.076169338537806  1.0000
  H   H20       1.0  34.23720371419591  45.826304130659096  12.308156507646256  1.0000
  H   H21       1.0  43.058808735616935  44.14397038651414  12.174241186119481  1.0000
  H   H22       1.0  36.36031886476213  44.84749577325625  11.931161246094474  1.0000
  H   H23       1.0  38.75525292931422  48.87634136332298  13.610818702379055  1.0000
  H   H24       1.0  35.19977850690443  48.872839930761906  13.630345509669498  1.0000
  H   H25       1.0  39.919138138313535  44.84538592505621  11.94971352879152  1.0000
  H   H26       1.0  27.018064585496543  39.45832385145961  12.067952594472237  1.0000
  H   H27       1.0  26.80463281018533  41.917426119347944  11.832171926622536  1.0000
  H   H28       1.0  23.96024107839546  46.1686117921282  12.814003131834866  1.0000
  H   H29       1.0  23.4563031896412  41.884234816289485  14.56713263391358  1.0000
  H   H30       1.0  42.46409565709917  48.36564370573353  12.97033226572738  1.0000
  H   H31       1.0  23.65407522953546  39.42359342009982  14.777573935624545  1.0000
  H   H32       1.0  40.85679479838086  47.9436782258262  13.184277949545056  1.0000
  N   N1        1.0  23.14456315217937  48.22823369949  12.601200155331135  1.0000
  N   N2        1.0  26.151687984534803  48.50881252605094  12.689413159262957  1.0000
  N   N3        1.0  23.306905820678875  45.355106219754994  12.771664063452492  1.0000
  N   N4        1.0  26.316013356706566  45.63378946189987  12.874244272172144  1.0000
  N   N5        1.0  33.89612947747012  47.71387099103479  13.183463929771317  1.0000
  H   H33       1.0  52.827468891206735  52.391034862388736  13.555399431399193  1.0000
  N   N6        1.0  41.23948212886119  45.99585954150255  12.48216375496406  1.0000
  O   O1        1.0  36.15241197247075  49.11066156382892  13.718560114194116  1.0000
  O   O2        1.0  38.969497604172766  44.61139007234112  11.840563094396467  1.0000
  C   C52       1.0  24.12610631182594  54.56737607834716  11.935893028729664  1.0000
  C   C53       1.0  26.97458829403177  50.53933218597661  12.287319097155946  1.0000
  C   C54       1.0  24.34897771970915  51.78159060573911  12.254630067916032  1.0000
  C   C55       1.0  23.43400357564915  52.33348084630089  11.345296005377826  1.0000
  C   C56       1.0  23.324769896034667  53.70977989639621  11.186418151769937  1.0000
  C   C57       1.0  25.04255250599447  54.0363324464997  12.840070169294433  1.0000
  C   C58       1.0  25.15508810611411  52.659634316124354  12.994427243908493  1.0000
  H   H34       1.0  53.81137299225804  51.6479764599376  11.941706026712533  1.0000
  H   H35       1.0  27.02279988240908  51.61078761851212  12.05881864267238  1.0000
  H   H36       1.0  21.7466553438079  51.28268319283131  12.470980036229927  1.0000
  H   H37       1.0  25.866761575254035  52.25325166782093  13.731034080880223  1.0000
  H   H38       1.0  25.676647340007406  54.707658400042725  13.440705503752904  1.0000
  H   H39       1.0  22.604113214805313  54.121232083338334  10.461674255797833  1.0000
  H   H40       1.0  22.81144664942711  51.6655812016946  10.728895348681583  1.0000
  H   H41       1.0  48.43212711907259  51.43761017653994  12.87201650323987  1.0000
  H   H42       1.0  49.16202755195154  54.38423187915384  10.834251211049677  1.0000
  C   C59       1.0  52.026044389437196  52.824157150659516  12.935721463092488  1.0000
  C   C60       1.0  49.97908333167123  49.768885141734756  12.599332449344887  1.0000
  C   C61       1.0  51.17815648152697  50.50911914163152  12.4626148417447  1.0000
  C   C62       1.0  54.70818319269569  49.671499312072676  12.358771642378743  1.0000
  C   C63       1.0  54.10235758475379  43.75171368081265  13.63751558133051  1.0000
  C   C64       1.0  48.11663535343991  44.290820374337486  12.616917727794155  1.0000
  C   C65       1.0  54.80137287771236  47.213334677927676  12.962019351797986  1.0000
  C   C66       1.0  48.656592174057664  50.365353525436056  12.800133206197499  1.0000
  C   C67       1.0  52.46228402894979  49.92018579646455  12.467510272488408  1.0000
  C   C68       1.0  47.79112025179036  49.330995076405316  12.919997502609013  1.0000
  C   C69       1.0  48.59545742938298  48.117055997961366  12.774756222721845  1.0000
  C   C70       1.0  52.80171168391054  44.30660334849984  13.263116286246586  1.0000
  C   C71       1.0  48.105051457468704  46.82580798396647  12.843768038050335  1.0000
  C   C72       1.0  48.72192740386618  45.581515373271266  12.796034606527108  1.0000
  C   C73       1.0  54.10424909564086  48.41591182325528  12.696020555452366  1.0000
  C   C74       1.0  54.9775764890677  44.78142908383069  13.584564834794005  1.0000
  C   C75       1.0  50.3411540387545  44.04988964546564  12.992767003136517  1.0000
  C   C76       1.0  49.11013119841531  43.352946438212896  12.740322221757678  1.0000
  C   C77       1.0  54.20200721197163  45.95261563617834  13.17433096603119  1.0000
  C   C78       1.0  51.634754308718854  43.51134439780064  13.164385868640558  1.0000
  C   C79       1.0  58.31758981598506  48.45374980509569  13.684315573470595  1.0000
  C   C80       1.0  56.28161968971952  47.29831071576312  13.013317782866533  1.0000
  C   C81       1.0  56.92993354905707  48.37778618933867  13.634446165828495  1.0000
  C   C82       1.0  57.08559071352079  46.2999877817609  12.440197518766936  1.0000
  C   C83       1.0  59.10073565742225  47.45370513769048  13.11072158508669  1.0000
  C   C84       1.0  58.473221867744776  46.37686505320379  12.487166158724246  1.0000
  C   C85       1.0  52.045728864755006  39.249404572196  13.436710266800866  1.0000
  C   C86       1.0  51.76829154222138  42.04378804936558  13.248373240604545  1.0000
  C   C87       1.0  50.94283497337017  39.884760243145664  14.002503413549945  1.0000
  C   C88       1.0  50.80450225052565  41.264015262087156  13.907313806148647  1.0000
  C   C89       1.0  52.86964847784551  41.38520064699008  12.677824330187585  1.0000
  C   C90       1.0  53.00723652354569  40.00589751148754  12.771088566244783  1.0000
  H   H43       1.0  55.78205143369007  49.84219270557063  12.217639217354185  1.0000
  H   H44       1.0  49.00530531364402  42.265573098635834  12.643846815289896  1.0000
  H   H45       1.0  54.30535551511354  42.71770340903934  13.944203701775946  1.0000
  H   H46       1.0  56.04634573380876  44.76451027112044  13.833901660265166  1.0000
  H   H47       1.0  52.06247309452914  47.89950709981127  12.942945718903085  1.0000
  H   H48       1.0  56.609442162822134  45.452551619490215  11.921203495243903  1.0000
  H   H49       1.0  56.3293164591042  49.16571766724121  14.117123901485389  1.0000
  H   H50       1.0  58.79737308080296  49.30875653262653  14.187304975948383  1.0000
  H   H51       1.0  59.07797718094224  45.581827452162806  12.022159845744605  1.0000
  H   H52       1.0  53.87861238498361  39.51025679609922  12.313896685960176  1.0000
  H   H53       1.0  53.62495684775695  41.969991413756325  12.128811028470032  1.0000
  H   H54       1.0  50.7484653628766  46.11440546051301  13.141806991160157  1.0000
  H   H55       1.0  49.9408003007356  41.75596619625135  14.383191432305937  1.0000
  H   H56       1.0  50.18136266042525  39.294372656117666  14.536493826116443  1.0000
  N   N7        1.0  49.89924434020259  48.4275320481693  12.588118323466466  1.0000
  N   N8        1.0  52.772141096012675  48.62880602157906  12.710782320145485  1.0000
  N   N9        1.0  50.035354738925996  45.36176909732437  13.022749992977806  1.0000
  N   N10       1.0  52.900800284725015  45.63002630045394  13.027713385839778  1.0000
  H   H57       1.0  49.32771968359191  51.92051888666995  11.059338585565454  1.0000
  H   H58       1.0  52.67602562017983  54.85063463625991  13.302649417174875  1.0000
  C   C91       1.0  50.91006588183901  54.77079508962517  12.051764649159304  1.0000
  C   C92       1.0  53.703241773773705  50.59284032745741  12.219362632288561  1.0000
  C   C93       1.0  51.09077577036298  51.97530664414484  12.321819512962982  1.0000
  C   C94       1.0  50.06040098797184  52.56452410443674  11.571535386405401  1.0000
  C   C95       1.0  49.97296061859317  53.94437398565115  11.436136315308884  1.0000
  C   C96       1.0  51.93605707113118  54.204266459976424  12.804231045149466  1.0000
  H   H59       1.0  24.035559934597433  55.658181122399256  11.814190581768667  1.0000
  H   H60       1.0  25.437191286516313  38.19391271107243  13.532420983379243  1.0000
  H   H61       1.0  15.83020099235703  46.30935565397496  12.510730240300374  1.0000
  H   H62       1.0  60.19939766382662  47.51409665866351  13.149417262061931  1.0000
  H   H63       1.0  50.83960229028866  55.8646389601228  11.945852010272969  1.0000
  H   H64       1.0  52.157375326837496  38.156607288543334  13.51609477371274  1.0000
