# Supplementary material for: Fracture Behavior of a 2D Imine‐Based Polymer
Source: Adv Sci (Weinh). 2024 Sep 12;11(42):2407017. doi: 10.1002/advs.202407017 (PMC11558127; doi:10.1002/advs.202407017)
Supplement: Supplementary file 2 — Supporting Information [file ADVS-11-2407017-s004.zip › 18-120_1.4_relaxed.cif]

data_image0
_chemical_formula_structural       C6H6C45H26N5HNO2C7H9C32H14N4H2C6H6
_chemical_formula_sum              "C96 H64 N10 O2"
loop_
  _atom_site_type_symbol
  _atom_site_label
  _atom_site_symmetry_multiplicity
  _atom_site_Cartn_x
  _atom_site_Cartn_y
  _atom_site_Cartn_z
  _atom_site_occupancy
  C   C1        1.0  19.72033155259669  46.5808930784918  12.610132973676274  1.0000
  C   C2        1.0  17.537965516335692  47.30393241804372  13.410095866442804  1.0000
  C   C3        1.0  17.677945322234027  45.57402442994662  11.749434314190633  1.0000
  C   C4        1.0  19.06554855105705  45.66472319506192  11.772564042311737  1.0000
  C   C5        1.0  18.9253061468719  47.398105006498284  13.428755901989199  1.0000
  C   C6        1.0  16.903206662163658  46.392568539104715  12.568778352994787  1.0000
  H   H1        1.0  19.927186860043903  49.27553434795238  12.571324585120344  1.0000
  H   H2        1.0  19.65813003544487  45.024593961271634  11.099639230619099  1.0000
  H   H3        1.0  20.320481269517842  43.90075930796393  12.628433456849981  1.0000
  H   H4        1.0  19.40793008896801  48.10854500885386  14.118526017182603  1.0000
  H   H5        1.0  17.191470530404786  44.85246138013315  11.073705457256985  1.0000
  H   H6        1.0  16.940053206109628  47.95260734377264  14.070201340486882  1.0000
  C   C7        1.0  23.24124178671071  49.56338199980114  12.498751584079939  1.0000
  C   C8        1.0  24.43666886114738  50.305889736699164  12.398124032844002  1.0000
  C   C9        1.0  28.000008778047487  49.63239792511226  12.343390166343992  1.0000
  C   C10       1.0  27.425243094861777  43.67513066172436  13.39629454143438  1.0000
  C   C11       1.0  21.386844618762574  44.148688237068264  12.688464939076061  1.0000
  C   C12       1.0  28.184616924133316  47.14686703596562  12.831562072481132  1.0000
  C   C13       1.0  45.28963933772903  46.70454385718902  12.842703586452831  1.0000
  C   C14       1.0  21.92372015651504  50.20025445059613  12.50626730294954  1.0000
  C   C15       1.0  25.742932398016656  49.76869414533595  12.437431362817772  1.0000
  C   C16       1.0  43.04835578896825  47.52319923526192  12.952268925089067  1.0000
  C   C17       1.0  21.02180952407566  49.194472840869466  12.563604670479425  1.0000
  C   C18       1.0  21.799174810326054  47.957322659483516  12.617271155996711  1.0000
  C   C19       1.0  26.132524877542085  44.27574920321431  13.066613626533659  1.0000
  C   C20       1.0  21.201431571291373  46.6795521867012  12.633813582300187  1.0000
  C   C21       1.0  21.93340305398582  45.47225569675012  12.669786256726766  1.0000
  C   C22       1.0  27.4531093230011  48.34084089675512  12.630217355693478  1.0000
  C   C23       1.0  28.32917443466449  44.68022842152597  13.345444474571586  1.0000
  C   C24       1.0  23.641088965116694  44.04078547161628  12.862156072712992  1.0000
  C   C25       1.0  22.43426238346254  43.270814302600364  12.790667531854256  1.0000
  C   C26       1.0  27.577460433083626  45.880478884285154  12.984129095136348  1.0000
  C   C27       1.0  24.94308926157321  43.517684060613995  13.024720982676735  1.0000
  C   C28       1.0  31.65334065170791  48.452186515747066  13.608960557242577  1.0000
  C   C29       1.0  29.655113067788047  47.251747057541415  12.902919024950277  1.0000
  C   C30       1.0  30.275063583773193  48.344035633043006  13.535712131913678  1.0000
  C   C31       1.0  30.49839919568102  46.270192471324215  12.346805718854823  1.0000
  C   C32       1.0  32.50245131138183  47.47097369807586  13.053158888231847  1.0000
  C   C33       1.0  31.877185818280747  46.3749428044429  12.416780807649186  1.0000
  C   C34       1.0  43.46931400541932  45.199756658284095  12.450484849298089  1.0000
  C   C35       1.0  44.842103694392684  45.42695485211786  12.548772372332703  1.0000
  C   C36       1.0  36.07495328956354  46.75487027438126  12.770591111849477  1.0000
  C   C37       1.0  34.62279931021379  46.68508652917619  12.732225717526525  1.0000
  C   C38       1.0  36.77580570270899  47.903222348809535  13.22020527649445  1.0000
  C   C39       1.0  38.93340649359632  46.81948349142689  12.822745956522805  1.0000
  C   C40       1.0  38.16734552170474  47.92398006552402  13.237245020593424  1.0000
  C   C41       1.0  38.23501103357679  45.670397414143174  12.375430032459644  1.0000
  C   C42       1.0  36.84288038788867  45.65049620757314  12.35012987559095  1.0000
  C   C43       1.0  44.41654518759096  47.762884267763745  13.044368569227693  1.0000
  C   C44       1.0  25.293615510012863  39.2576828411431  13.446942375712432  1.0000
  C   C45       1.0  25.06004545658621  42.048411619481584  13.177483719656443  1.0000
  C   C46       1.0  24.294227217821042  39.94684962179449  14.12931298919873  1.0000
  C   C47       1.0  24.177629957756402  41.32524792963644  13.994123466916122  1.0000
  C   C48       1.0  26.064906902456308  41.3388233707526  12.502464741283159  1.0000
  C   C49       1.0  26.179004734246902  39.96010190726496  12.633071842324291  1.0000
  C   C50       1.0  40.383306864972774  46.91638569854646  12.875181386017838  1.0000
  C   C51       1.0  42.537818010395085  46.23942473180384  12.65721297527402  1.0000
  H   H7        1.0  46.884613614738285  49.586056430172086  13.449094468079101  1.0000
  H   H8        1.0  29.065036746694968  49.85790200627864  12.215527421771375  1.0000
  H   H9        1.0  45.567219456941174  44.596531039494614  12.39603729555326  1.0000
  H   H10       1.0  47.033211324854115  44.33415324345557  12.458478769921793  1.0000
  H   H11       1.0  22.37635537381502  42.17616575310452  12.817458262001745  1.0000
  H   H12       1.0  27.604588272916985  42.62691178665936  13.66847640313848  1.0000
  H   H13       1.0  29.402715481308817  44.62759239523643  13.567739720142612  1.0000
  H   H14       1.0  25.445886229053052  47.707921802692844  12.839828964033755  1.0000
  H   H15       1.0  30.05271285906544  45.41334668291152  11.815588820828635  1.0000
  H   H16       1.0  29.650612456779154  49.11808270509365  14.010941689815384  1.0000
  H   H17       1.0  32.09687388521354  49.317296689367126  14.12750452632577  1.0000
  H   H18       1.0  32.509178280794146  45.594160484388375  11.957728482961867  1.0000
  H   H19       1.0  44.782345636527644  48.77959088711992  13.274683634325164  1.0000
  H   H20       1.0  34.18644558012934  45.73699418696566  12.321535550624816  1.0000
  H   H21       1.0  43.108889571664776  44.18355283032847  12.218941933312507  1.0000
  H   H22       1.0  36.32536324539501  44.745074284607945  11.996573947245125  1.0000
  H   H23       1.0  38.686451834244394  48.8287668619679  13.589281608611477  1.0000
  H   H24       1.0  35.13277614049506  48.81712525958599  13.568397355259618  1.0000
  H   H25       1.0  39.888073616042384  44.76536639604088  12.054323567299662  1.0000
  H   H26       1.0  26.96884432091211  39.422345024228036  12.084743723135905  1.0000
  H   H27       1.0  26.75602343671167  41.88022986379884  11.836745406912287  1.0000
  H   H28       1.0  23.93515693182703  46.14081817016112  12.801598928873126  1.0000
  H   H29       1.0  23.397737128301156  41.85991322182557  14.559486604316243  1.0000
  H   H30       1.0  42.339371069271074  48.35677429771287  13.11416499399195  1.0000
  H   H31       1.0  23.5950114282635  39.400389356095495  14.782311039929368  1.0000
  H   H32       1.0  40.77651547695046  47.90669619505143  13.228977877562768  1.0000
  N   N1        1.0  23.120472248592918  48.223692578437806  12.583675952672841  1.0000
  N   N2        1.0  26.112143457875625  48.48831155240043  12.64835603681078  1.0000
  N   N3        1.0  23.272559284721567  45.33483964390332  12.762982810507824  1.0000
  N   N4        1.0  26.26603230126372  45.5994150359056  12.850384875509091  1.0000
  N   N5        1.0  33.84711754090549  47.64695457937423  13.149138120180051  1.0000
  H   H33       1.0  53.091935692463224  52.43337436434703  13.380716013636471  1.0000
  N   N6        1.0  41.208607573704555  45.96113831692433  12.553320717010997  1.0000
  O   O1        1.0  36.08477576888661  49.05893102849687  13.659631608660613  1.0000
  O   O2        1.0  38.942513927143146  44.519668110972496  11.943368127216173  1.0000
  C   C52       1.0  24.13401351735078  54.56368416217296  11.917701348327121  1.0000
  C   C53       1.0  26.95164347980171  50.50796010897846  12.224650209312303  1.0000
  C   C54       1.0  24.33307883114722  51.77462398519564  12.228086421318626  1.0000
  C   C55       1.0  23.403386702304665  52.33808305350634  11.341047032245267  1.0000
  C   C56       1.0  23.305831166520946  53.715806104285974  11.186518476668668  1.0000
  C   C57       1.0  25.065011413637322  54.02128081401527  12.800001210448565  1.0000
  C   C58       1.0  25.16520206697851  52.64326183013824  12.950406018754478  1.0000
  H   H34       1.0  53.97114086138196  51.59680130282335  11.800699299112605  1.0000
  H   H35       1.0  27.00872853308503  51.57675829197487  11.986151511888071  1.0000
  H   H36       1.0  21.72175687508923  51.278838977656605  12.474175530769026  1.0000
  H   H37       1.0  25.88900774600879  52.22809165518761  13.670050895026012  1.0000
  H   H38       1.0  25.720917150619087  54.68447586306896  13.386156493286233  1.0000
  H   H39       1.0  22.573080591306358  54.136141117540845  10.479225374772644  1.0000
  H   H40       1.0  22.759696915413308  51.678196372840866  10.737940161780617  1.0000
  H   H41       1.0  48.672731885498806  51.57875359356409  13.105333546388884  1.0000
  H   H42       1.0  49.274697523806076  54.40847374305661  10.860727500914255  1.0000
  C   C59       1.0  52.25599604837037  52.861134640094036  12.804336837394942  1.0000
  C   C60       1.0  50.116388289351825  49.84963850808304  12.69098678981151  1.0000
  C   C61       1.0  51.32860724109165  50.549151600625756  12.466049862829927  1.0000
  C   C62       1.0  54.8308970076736  49.61612052423094  12.27379939674469  1.0000
  C   C63       1.0  54.07928915616494  43.74425346587445  13.665239627513854  1.0000
  C   C64       1.0  48.11281718908122  44.47025660504618  12.657170185976018  1.0000
  C   C65       1.0  54.87815288454628  47.179018106539566  12.967396277313993  1.0000
  C   C66       1.0  48.841810070190135  50.498838151307964  13.00276035382151  1.0000
  C   C67       1.0  52.595312428173564  49.92571490614861  12.429252405453326  1.0000
  C   C68       1.0  47.947713377164874  49.50028034372938  13.190603048284045  1.0000
  C   C69       1.0  48.68201031125211  48.25430826355656  12.96417402879631  1.0000
  C   C70       1.0  52.79672333615867  44.339027813798715  13.289854532735216  1.0000
  C   C71       1.0  48.14514100102607  46.982964003308204  13.069078694469356  1.0000
  C   C72       1.0  48.746239702441066  45.736208687078786  12.913321870395256  1.0000
  C   C73       1.0  54.20513126811963  48.39059624899626  12.671841717592509  1.0000
  C   C74       1.0  54.98513068609205  44.747963530392894  13.617795250793574  1.0000
  C   C75       1.0  50.32929995521961  44.15754129961841  13.026134449390051  1.0000
  C   C76       1.0  49.082765789161286  43.50477393413529  12.728879162966638  1.0000
  C   C77       1.0  54.24633901832677  45.94118577935595  13.203801031492619  1.0000
  C   C78       1.0  51.60614550931269  43.578187303346645  13.170464736321135  1.0000
  C   C79       1.0  58.41386473885263  48.3808856273628  13.640769979789265  1.0000
  C   C80       1.0  56.358692157902134  47.23577364840655  13.012318350323474  1.0000
  C   C81       1.0  57.02533047452531  48.32498348362187  13.596216416335615  1.0000
  C   C82       1.0  57.14463646378407  46.2066072182856  12.469760922146662  1.0000
  C   C83       1.0  59.178975200548656  47.35036076068826  13.097689494453606  1.0000
  C   C84       1.0  58.53344306864398  46.26380840639235  12.510568157322178  1.0000
  C   C85       1.0  51.9110452495954  39.30086212189664  13.252996440068106  1.0000
  C   C86       1.0  51.70356934297644  42.10665925221151  13.191742789960466  1.0000
  C   C87       1.0  50.81432285525874  39.93597955723904  13.830982684248808  1.0000
  C   C88       1.0  50.71064898877358  41.321018277453085  13.798833133573897  1.0000
  C   C89       1.0  52.79881559379771  41.448555612844125  12.608733698791346  1.0000
  C   C90       1.0  52.90162010117145  40.063590767357766  12.63906086316011  1.0000
  H   H43       1.0  55.90462969009684  49.75385358503345  12.10023161898512  1.0000
  H   H44       1.0  48.954504435042416  42.42791458798521  12.565899177222486  1.0000
  H   H45       1.0  54.249747803482926  42.70417841939507  13.971550294569937  1.0000
  H   H46       1.0  56.05250990687184  44.6986139262177  13.868769234747576  1.0000
  H   H47       1.0  52.160389970591496  47.9338933414777  12.991232500767502  1.0000
  H   H48       1.0  56.65363184249913  45.351053317065485  11.97882499474799  1.0000
  H   H49       1.0  56.43799457486007  49.13774550821382  14.05340440555797  1.0000
  H   H50       1.0  58.908578872536054  49.24409283737451  14.114445218735188  1.0000
  H   H51       1.0  59.12480111535009  45.445603319999854  12.069055717514551  1.0000
  H   H52       1.0  53.76834245977929  39.56875967954908  12.172533344687585  1.0000
  H   H53       1.0  53.577144701607835  42.04033910386821  12.100553182141033  1.0000
  H   H54       1.0  50.7801960403552  46.200601171797665  13.299275398036524  1.0000
  H   H55       1.0  49.85107751513435  41.81152234266042  14.283512460149797  1.0000
  H   H56       1.0  50.03010815690663  39.34034136267106  14.32450066950259  1.0000
  N   N7        1.0  49.978892685849694  48.51374549127149  12.67406171675267  1.0000
  N   N8        1.0  52.879615679863775  48.635763678445315  12.709638941034168  1.0000
  N   N9        1.0  50.05259697504695  45.472643084009626  13.129783107009471  1.0000
  N   N10       1.0  52.93501510903188  45.65839387526705  13.05804034371458  1.0000
  H   H57       1.0  49.41544386476773  51.950561911124716  11.154701414603187  1.0000
  H   H58       1.0  52.96446682958527  54.88550955659939  13.056011217841524  1.0000
  C   C91       1.0  51.112232825263504  54.79984502592679  11.937363714799528  1.0000
  C   C92       1.0  53.844537453381115  50.55627431388237  12.121679470029756  1.0000
  C   C93       1.0  51.26525086159295  52.011102561437305  12.286149395401122  1.0000
  C   C94       1.0  50.193613483476035  52.59659804741216  11.591789321734199  1.0000
  C   C95       1.0  50.11941765572035  53.972605304067635  11.41749151948161  1.0000
  C   C96       1.0  52.18007954957946  54.237715941535484  12.632943102413794  1.0000
  H   H59       1.0  24.053256935797968  55.65561857915639  11.79884816363184  1.0000
  H   H60       1.0  25.3829781191217  38.16475427734025  13.54995713394894  1.0000
  H   H61       1.0  15.804796729087858  46.3192366751026  12.552374834213959  1.0000
  H   H62       1.0  60.278659154203645  47.39492859402022  13.131151189339802  1.0000
  H   H63       1.0  51.052795307468195  55.891025651026396  11.80069536146363  1.0000
  H   H64       1.0  51.99464770260246  38.20315450286641  13.281718091265807  1.0000
