# Supplementary material for: Fracture Behavior of a 2D Imine‐Based Polymer
Source: Adv Sci (Weinh). 2024 Sep 12;11(42):2407017. doi: 10.1002/advs.202407017 (PMC11558127; doi:10.1002/advs.202407017)
Supplement: Supplementary file 2 — Supporting Information [file ADVS-11-2407017-s004.zip › 18-120_1.5_relaxed.cif]

data_image0
_chemical_formula_structural       C6H6C45H26N5HNO2C7H9C32H14N4H2C6H6
_chemical_formula_sum              "C96 H64 N10 O2"
loop_
  _atom_site_type_symbol
  _atom_site_label
  _atom_site_symmetry_multiplicity
  _atom_site_Cartn_x
  _atom_site_Cartn_y
  _atom_site_Cartn_z
  _atom_site_occupancy
  C   C1        1.0  19.67412090410519  46.57909366305652  12.613766501517143  1.0000
  C   C2        1.0  17.492466430922637  47.31794785074349  13.402053738667743  1.0000
  C   C3        1.0  17.6295196728493  45.5729014302471  11.757022166247575  1.0000
  C   C4        1.0  19.017367070272144  45.658451540130024  11.782417934986768  1.0000
  C   C5        1.0  18.88008672854496  47.405855625888265  13.423913928247691  1.0000
  C   C6        1.0  16.856051510411795  46.40197421651469  12.566929165790656  1.0000
  H   H1        1.0  19.890744978219793  49.2787393552264  12.568914137217952  1.0000
  H   H2        1.0  19.608344568574488  45.01051627888919  11.115564601402468  1.0000
  H   H3        1.0  20.28269898718455  43.891584400698626  12.629845871358398  1.0000
  H   H4        1.0  19.363482111492928  48.119822827172925  14.10946678103998  1.0000
  H   H5        1.0  17.142102910442915  44.84758380821963  11.085912021265178  1.0000
  H   H6        1.0  16.895826334954464  47.97612343365544  14.053895689345936  1.0000
  C   C7        1.0  23.206501747511496  49.55093991322502  12.50734939843312  1.0000
  C   C8        1.0  24.404068627859022  50.2895211520243  12.406317110796378  1.0000
  C   C9        1.0  27.96911905775159  49.6281148967268  12.339387758856752  1.0000
  C   C10       1.0  27.389412786991485  43.67295609122301  13.388502948802401  1.0000
  C   C11       1.0  21.348298192240286  44.143747174861566  12.686724928227619  1.0000
  C   C12       1.0  28.162194051903306  47.142685237475035  12.830758572863845  1.0000
  C   C13       1.0  45.25661918541618  46.698063896579136  12.840289181433075  1.0000
  C   C14       1.0  21.89207348665513  50.193837790872294  12.511935541720263  1.0000
  C   C15       1.0  25.711242421372553  49.75441182607932  12.440673330597129  1.0000
  C   C16       1.0  43.016773413893496  47.51738239082347  12.949322076949912  1.0000
  C   C17       1.0  20.984973126958117  49.19250855105157  12.566260349190177  1.0000
  C   C18       1.0  21.756345758769275  47.951878463290775  12.622322436078468  1.0000
  C   C19       1.0  26.099414717305677  44.2797801619772  13.058260621735082  1.0000
  C   C20       1.0  21.154912971883697  46.67568605966898  12.63747520673302  1.0000
  C   C21       1.0  21.889009179774394  45.46960896472853  12.66985221430963  1.0000
  C   C22       1.0  27.428307675237722  48.33491802641016  12.62962419810332  1.0000
  C   C23       1.0  28.298168747319835  44.67365400352915  13.339603591591432  1.0000
  C   C24       1.0  23.604270070925107  44.04576891579782  12.853000914677052  1.0000
  C   C25       1.0  22.40044498970795  43.27064301859992  12.782944722744249  1.0000
  C   C26       1.0  27.552162733206153  45.877598584564474  12.980331716153676  1.0000
  C   C27       1.0  24.907791743959866  43.525208151194036  13.012640140394623  1.0000
  C   C28       1.0  31.626383795667014  48.45917954636417  13.604179079204863  1.0000
  C   C29       1.0  29.631664662157117  47.24935962648014  12.90416063016231  1.0000
  C   C30       1.0  30.2484943218696  48.34694884983835  13.530954634284276  1.0000
  C   C31       1.0  30.47723593203893  46.2661748325631  12.354727952768627  1.0000
  C   C32       1.0  32.47765722411808  47.47564048816748  13.055965386367438  1.0000
  C   C33       1.0  31.855447940045714  46.37397949073321  12.426375806044103  1.0000
  C   C34       1.0  43.439527299988534  45.192330200296354  12.448262148352711  1.0000
  C   C35       1.0  44.81283570741375  45.41938953563583  12.547139376768596  1.0000
  C   C36       1.0  36.04894383312931  46.75895553132415  12.773374359730752  1.0000
  C   C37       1.0  34.597242248504166  46.69088579078766  12.736124323041755  1.0000
  C   C38       1.0  36.75115431801862  47.90609255448122  13.223685690243803  1.0000
  C   C39       1.0  38.905847651783  46.81853143113863  12.823172970767788  1.0000
  C   C40       1.0  38.14260728330611  47.92409746016532  13.239644784341221  1.0000
  C   C41       1.0  38.20630645506195  45.6707491149425  12.374864686602036  1.0000
  C   C42       1.0  36.81438861592218  45.653490161961784  12.350821373763651  1.0000
  C   C43       1.0  44.38454698358383  47.75679226909985  13.04184975123548  1.0000
  C   C44       1.0  25.287756279790074  39.27061935304411  13.452643539010566  1.0000
  C   C45       1.0  25.02803467271541  42.05632849330255  13.164925098261808  1.0000
  C   C46       1.0  24.281596573615865  39.9548041423878  14.13009628292526  1.0000
  C   C47       1.0  24.15249630885618  41.3312443207069  13.986784618753303  1.0000
  C   C48       1.0  26.03720446957185  41.35138041298884  12.491366113405299  1.0000
  C   C49       1.0  26.16507537776414  39.974994800211824  12.631846512042735  1.0000
  C   C50       1.0  40.35554210382675  46.91219806938218  12.874143936399133  1.0000
  C   C51       1.0  42.508379883780755  46.23282206486319  12.654472458725149  1.0000
  H   H7        1.0  46.95215468755722  49.59690525252905  13.485037376840733  1.0000
  H   H8        1.0  29.03262575924909  49.85885389336208  12.206916275250697  1.0000
  H   H9        1.0  45.53977118556714  44.59081492250266  12.395858854983722  1.0000
  H   H10       1.0  47.086287378345645  44.36248141632347  12.466075843797789  1.0000
  H   H11       1.0  22.347662254931983  42.175714236191276  12.806221437966645  1.0000
  H   H12       1.0  27.564922218926306  42.62377509107802  13.659197015233108  1.0000
  H   H13       1.0  29.37133962351356  44.61524892468339  13.561463766085918  1.0000
  H   H14       1.0  25.425928880299455  47.69171019020151  12.84615341851748  1.0000
  H   H15       1.0  30.033368783281016  45.4060754904264  11.827494739196858  1.0000
  H   H16       1.0  29.62180209385233  49.12247431050844  14.000673773864557  1.0000
  H   H17       1.0  32.067764798683484  49.32957819010743  14.11576638425059  1.0000
  H   H18       1.0  32.4896171313066  45.59108759413131  11.973847652906175  1.0000
  H   H19       1.0  44.75178746428034  48.77320196561765  13.272197350746275  1.0000
  H   H20       1.0  34.159892473805655  45.74303644368874  12.326107269110041  1.0000
  H   H21       1.0  43.07676418526667  44.17645811321688  12.217748047426989  1.0000
  H   H22       1.0  36.29484862139433  44.74958016298819  11.9967639060282  1.0000
  H   H23       1.0  38.66390683753204  48.82728086729811  13.59240548689449  1.0000
  H   H24       1.0  35.11001287474501  48.822745358482095  13.573812359764908  1.0000
  H   H25       1.0  39.85881489845558  44.76539037730563  12.051756254046706  1.0000
  H   H26       1.0  26.96067048406629  39.44127416540847  12.087944090595256  1.0000
  H   H27       1.0  26.722712709543874  41.89507299534871  11.82171352609073  1.0000
  H   H28       1.0  23.886118427960096  46.14897485898954  12.796365346534303  1.0000
  H   H29       1.0  23.37016447069315  41.86324342498156  14.551476789315412  1.0000
  H   H30       1.0  42.30691086493613  48.35054682714752  13.110874343929995  1.0000
  H   H31       1.0  23.588514629234602  39.4064339717717  14.787794195932435  1.0000
  H   H32       1.0  40.75042854955867  47.90160938315525  13.227805423946869  1.0000
  N   N1        1.0  23.079060821747902  48.21186452115877  12.591627402918144  1.0000
  N   N2        1.0  26.086732508113304  48.47593525068034  12.651225790021664  1.0000
  N   N3        1.0  23.22905530567638  45.33824507854433  12.758714857185776  1.0000
  N   N4        1.0  26.239521030113405  45.60306538862239  12.8448884480317  1.0000
  N   N5        1.0  33.82202366866007  47.65355497848021  13.152242759283983  1.0000
  H   H33       1.0  53.13904190050049  52.447860437639065  13.362297270660402  1.0000
  N   N6        1.0  41.17891197729558  45.95567982820265  12.551130615316731  1.0000
  O   O1        1.0  36.06235328717775  49.0626174924289  13.664859746228508  1.0000
  O   O2        1.0  38.91284055018542  44.51995289302814  11.941069621907548  1.0000
  C   C52       1.0  24.13486691329092  54.54692758348578  11.911972929227737  1.0000
  C   C53       1.0  26.916289824142023  50.49830320014433  12.222417348552607  1.0000
  C   C54       1.0  24.305309908402382  51.758402254001965  12.236041797469383  1.0000
  C   C55       1.0  23.38343040088947  52.32583091373439  11.343798565721245  1.0000
  C   C56       1.0  23.299870030441305  53.70375128779338  11.183070710690446  1.0000
  C   C57       1.0  25.056693436603336  54.00012329638879  12.801168302031577  1.0000
  C   C58       1.0  25.14192713088731  52.62214976004698  12.958883913853324  1.0000
  H   H34       1.0  54.033659878016316  51.599321345635886  11.801131016564279  1.0000
  H   H35       1.0  26.967973123923525  51.56673958371369  11.981181704377374  1.0000
  H   H36       1.0  21.695882734803554  51.27317363455747  12.478777803067873  1.0000
  H   H37       1.0  25.859350006072162  52.20278363443358  13.682496114295146  1.0000
  H   H38       1.0  25.718303892677934  54.65927122431734  13.385477579699797  1.0000
  H   H39       1.0  22.57421955080901  54.127905994386055  10.470914952701413  1.0000
  H   H40       1.0  22.73692124049261  51.66913422306599  10.740146816538182  1.0000
  H   H41       1.0  48.73505212211883  51.58718454032104  13.104611059471258  1.0000
  H   H42       1.0  49.29173470348394  54.39736837417842  10.865950099912663  1.0000
  C   C59       1.0  52.29822412658275  52.8703153220088  12.789012685085106  1.0000
  C   C60       1.0  50.1736101802346  49.854388019350054  12.68437412747479  1.0000
  C   C61       1.0  51.38513034610804  50.55265262905745  12.451624370504149  1.0000
  C   C62       1.0  54.888014341111266  49.617316538368776  12.277517312712737  1.0000
  C   C63       1.0  54.13311065910057  43.74272503000525  13.658054382010572  1.0000
  C   C64       1.0  48.16538702397971  44.49074829196304  12.667722822153902  1.0000
  C   C65       1.0  54.931099397407095  47.17974254518909  12.971304784469424  1.0000
  C   C66       1.0  48.90300327727713  50.50664944207933  13.006800395052425  1.0000
  C   C67       1.0  52.65233312305744  49.929677117750295  12.42244964441762  1.0000
  C   C68       1.0  48.01212105832765  49.50980341305615  13.215093229643825  1.0000
  C   C69       1.0  48.74295350533734  48.26214066289762  12.986905211183332  1.0000
  C   C70       1.0  52.8495628732938  44.33922095942109  13.290621604995282  1.0000
  C   C71       1.0  48.20608321208861  46.994736247354666  13.124705547159119  1.0000
  C   C72       1.0  48.805993316370234  45.75056389562856  12.939823308571155  1.0000
  C   C73       1.0  54.25945137262401  48.393050429694355  12.673769897455687  1.0000
  C   C74       1.0  55.03867746721341  44.747089629139964  13.615305671895554  1.0000
  C   C75       1.0  50.3808798297392  44.163277227608155  13.035363901047026  1.0000
  C   C76       1.0  49.130761659060994  43.52011828614842  12.727497085550644  1.0000
  C   C77       1.0  54.29944614967884  45.94217601585352  13.2075327309569  1.0000
  C   C78       1.0  51.655718472887216  43.58037114807721  13.173694146932656  1.0000
  C   C79       1.0  58.47068044821788  48.37808800045795  13.634054119036119  1.0000
  C   C80       1.0  56.41179128525325  47.23526519022437  13.01424528525032  1.0000
  C   C81       1.0  57.081992604645464  48.32464843519833  13.593974541338156  1.0000
  C   C82       1.0  57.1945368667524  46.20331194695832  12.472189468128912  1.0000
  C   C83       1.0  59.232243905421136  47.344247218576236  13.09242231239734  1.0000
  C   C84       1.0  58.583373262821105  46.25685127387044  12.510866157904266  1.0000
  C   C85       1.0  51.91230009127532  39.30051656513308  13.241959151053953  1.0000
  C   C86       1.0  51.74382908775471  42.10885156546364  13.193334997293276  1.0000
  C   C87       1.0  50.82389147358641  39.94755166393824  13.822566823238283  1.0000
  C   C88       1.0  50.740477907172725  41.33385148560807  13.797125759184668  1.0000
  C   C89       1.0  52.83189002735149  41.439386243367096  12.610360443853414  1.0000
  C   C90       1.0  52.91516429494633  40.05287664301475  12.634908681666193  1.0000
  H   H43       1.0  55.96278338785886  49.75402556404798  12.109045258458945  1.0000
  H   H44       1.0  48.99823198088019  42.446076301842034  12.54912858392923  1.0000
  H   H45       1.0  54.30480699537252  42.700208234284766  13.954254443135758  1.0000
  H   H46       1.0  56.10636809700656  44.695935552425034  13.864572250854124  1.0000
  H   H47       1.0  52.21317951010462  47.937351082614214  12.982270813584229  1.0000
  H   H48       1.0  56.70031733082999  45.34884107978047  11.982605536978973  1.0000
  H   H49       1.0  56.49791587871135  49.140112538305246  14.050509325503777  1.0000
  H   H50       1.0  58.96813554846004  49.2420703230035  14.10313786096546  1.0000
  H   H51       1.0  59.17160586771372  45.43506254393134  12.07204694018236  1.0000
  H   H52       1.0  53.77518705662927  39.548519017833044  12.166177732448528  1.0000
  H   H53       1.0  53.61774837671586  42.02242695005163  12.103712750110244  1.0000
  H   H54       1.0  50.840299447657465  46.20014238571261  13.337830265509435  1.0000
  H   H55       1.0  49.88677134212633  41.83494271750433  14.281132424280088  1.0000
  H   H56       1.0  50.028899443020656  39.361157244090045  14.310116832577553  1.0000
  N   N7        1.0  50.0354201104834  48.51879791387591  12.675089842228534  1.0000
  N   N8        1.0  52.934296492008365  48.63985764072356  12.706642233800672  1.0000
  N   N9        1.0  50.11031669327977  45.47854434664562  13.152974440197534  1.0000
  N   N10       1.0  52.98751883566506  45.659168703720596  13.063715628039443  1.0000
  H   H57       1.0  49.464738629770885  51.93961987122708  11.137791042593017  1.0000
  H   H58       1.0  52.98137921692802  54.90043806829781  13.057744534653148  1.0000
  C   C91       1.0  51.12738108502504  54.80229439001854  11.942261744785384  1.0000
  C   C92       1.0  53.90328572058441  50.55881315849232  12.120517919653118  1.0000
  C   C93       1.0  51.31527583965778  52.013275986573504  12.267972111661505  1.0000
  C   C94       1.0  50.23624348636357  52.591286933463266  11.578281512944631  1.0000
  C   C95       1.0  50.144393913038925  53.96749898992159  11.415568787775296  1.0000
  C   C96       1.0  52.204494320975066  54.24720005418404  12.629391940284787  1.0000
  H   H59       1.0  24.067835413437624  55.638826786378445  11.785157727646236  1.0000
  H   H60       1.0  25.389732556238233  38.17994978470823  13.566084437400175  1.0000
  H   H61       1.0  15.757267159026407  46.33380363432519  12.54736844606237  1.0000
  H   H62       1.0  60.33201959144394  47.38654702812856  13.123462564164225  1.0000
  H   H63       1.0  51.05271509499528  55.89402578598997  11.817906663093428  1.0000
  H   H64       1.0  51.979147860654365  38.20142891699419  13.262937639214837  1.0000
