# Supplementary material for: Fracture Behavior of a 2D Imine‐Based Polymer
Source: Adv Sci (Weinh). 2024 Sep 12;11(42):2407017. doi: 10.1002/advs.202407017 (PMC11558127; doi:10.1002/advs.202407017)
Supplement: Supplementary file 2 — Supporting Information [file ADVS-11-2407017-s004.zip › 18-120_1.6_relaxed.cif]

data_image0
_chemical_formula_structural       C6H6C45H26N5HNO2C7H9C32H14N4H2C6H6
_chemical_formula_sum              "C96 H64 N10 O2"
loop_
  _atom_site_type_symbol
  _atom_site_label
  _atom_site_symmetry_multiplicity
  _atom_site_Cartn_x
  _atom_site_Cartn_y
  _atom_site_Cartn_z
  _atom_site_occupancy
  C   C1        1.0  19.630126597774833  46.564635118165874  12.621412781948981  1.0000
  C   C2        1.0  17.46178183709663  47.32524378600718  13.424237318963133  1.0000
  C   C3        1.0  17.57055343838127  45.583709415178134  11.772329339758535  1.0000
  C   C4        1.0  18.95927549621038  45.65391140997209  11.790502350494629  1.0000
  C   C5        1.0  18.85030963091696  47.39739430845698  13.439153697178448  1.0000
  C   C6        1.0  16.811563234301193  46.41920984394471  12.589041889763273  1.0000
  H   H1        1.0  19.86787899318552  49.26015232824581  12.580156214719212  1.0000
  H   H2        1.0  19.53969093116514  45.0017609325476  11.118667650231666  1.0000
  H   H3        1.0  20.210889946431315  43.87142149157864  12.623519294970453  1.0000
  H   H4        1.0  19.345298492890805  48.103036638150776  14.125142352006163  1.0000
  H   H5        1.0  17.070743262390057  44.86596820715334  11.102134000720337  1.0000
  H   H6        1.0  16.87522190849073  47.98767088463105  14.081129021656446  1.0000
  C   C7        1.0  23.18444120753379  49.50569356072883  12.490650707572403  1.0000
  C   C8        1.0  24.387206594426534  50.2337246535665  12.377519295401548  1.0000
  C   C9        1.0  27.943507283261013  49.53292844260858  12.287776448294238  1.0000
  C   C10       1.0  27.318399076980082  43.579901974947596  13.336518667857693  1.0000
  C   C11       1.0  21.279101166053106  44.1132324295004  12.673412313658343  1.0000
  C   C12       1.0  28.11611165090611  47.04726539140782  12.789617436807697  1.0000
  C   C13       1.0  45.22941195555019  46.95071289177383  13.06865676866127  1.0000
  C   C14       1.0  21.875369730141944  50.15923727163548  12.50461960159833  1.0000
  C   C15       1.0  25.688721511640992  49.684663638961446  12.407143355832908  1.0000
  C   C16       1.0  42.95963792822302  47.69011959413856  13.19466133184123  1.0000
  C   C17       1.0  20.96113666882969  49.16502607067828  12.568088171197322  1.0000
  C   C18       1.0  21.723042048351907  47.91824892682882  12.6185758839563  1.0000
  C   C19       1.0  26.032663558874752  44.19796027247379  13.012228164938808  1.0000
  C   C20       1.0  21.11150739672471  46.646923941389474  12.63494821451426  1.0000
  C   C21       1.0  21.833666022501998  45.43346558523667  12.656340791787411  1.0000
  C   C22       1.0  27.39150082168704  48.24656290634066  12.589016300197569  1.0000
  C   C23       1.0  28.23486373553223  44.57366216292887  13.289074213807009  1.0000
  C   C24       1.0  23.534748021446614  43.99085487552567  12.82342926698965  1.0000
  C   C25       1.0  22.32237793958121  43.22866197363158  12.759902051031851  1.0000
  C   C26       1.0  27.497946613282252  45.785170961952936  12.934816154594921  1.0000
  C   C27       1.0  24.833117882746553  43.455444221491796  12.976839546984426  1.0000
  C   C28       1.0  31.56688313351795  48.3745053700338  13.586199587879385  1.0000
  C   C29       1.0  29.5851518917656  47.150261226861815  12.87530847186976  1.0000
  C   C30       1.0  30.191038256585237  48.25552371397264  13.499668107217968  1.0000
  C   C31       1.0  30.441394868687684  46.165059588779755  12.345753436536562  1.0000
  C   C32       1.0  32.428952995382865  47.39004835402639  13.056664465233718  1.0000
  C   C33       1.0  31.818926260418323  46.27855641033253  12.432287359537614  1.0000
  C   C34       1.0  43.46044012555939  45.413823201763165  12.565628912978879  1.0000
  C   C35       1.0  44.82382069329039  45.67978041423646  12.694884217304757  1.0000
  C   C36       1.0  36.01915562607192  46.746067640315964  12.818279262007009  1.0000
  C   C37       1.0  34.56993262664653  46.63886374033114  12.757542061126511  1.0000
  C   C38       1.0  36.6797877621445  47.90853954698101  13.292760491673992  1.0000
  C   C39       1.0  38.87303278984479  46.89201397882194  12.918461977998298  1.0000
  C   C40       1.0  38.06955392052436  47.96891603006749  13.333216829058692  1.0000
  C   C41       1.0  38.215715979586065  45.72946743674566  12.444673963152578  1.0000
  C   C42       1.0  36.825480020859025  45.669404252018005  12.396445534209919  1.0000
  C   C43       1.0  44.317926656370204  47.96527538366  13.32093392534617  1.0000
  C   C44       1.0  25.12982969237056  39.199268916217754  13.472193274502551  1.0000
  C   C45       1.0  24.930484562827385  41.986410844548544  13.146348857003753  1.0000
  C   C46       1.0  24.14105408415226  39.91443086733476  14.143214332821834  1.0000
  C   C47       1.0  24.04231774459822  41.291122182652  13.98090787815544  1.0000
  C   C48       1.0  25.922681240397885  41.250501250287236  12.480808190045625  1.0000
  C   C49       1.0  26.020266649735944  39.873412004612376  12.640203269552597  1.0000
  C   C50       1.0  40.318181030581755  47.02733034424471  12.999267377357185  1.0000
  C   C51       1.0  42.49393006788909  46.411116052750664  12.816747604477065  1.0000
  H   H7        1.0  47.21827897709679  49.89287660554006  13.849634850635088  1.0000
  H   H8        1.0  29.007446840257927  49.75248423988084  12.141251503146131  1.0000
  H   H9        1.0  45.5781099542336  44.88268618179809  12.501917334582789  1.0000
  H   H10       1.0  47.04067686446755  44.68348586740528  12.53627922902745  1.0000
  H   H11       1.0  22.258151733333975  42.134111792476006  12.779528672856284  1.0000
  H   H12       1.0  27.48502397041036  42.52803032213091  13.602515660369583  1.0000
  H   H13       1.0  29.308024919390345  44.504194556586825  13.507393926546412  1.0000
  H   H14       1.0  25.384684187587506  47.62803587405659  12.830351525109755  1.0000
  H   H15       1.0  30.007077546087103  45.29828778577422  11.821409657852069  1.0000
  H   H16       1.0  29.556214013276485  49.03323565011563  13.954633542793092  1.0000
  H   H17       1.0  31.999658631375876  49.25287651967049  14.091065747077963  1.0000
  H   H18       1.0  32.460357339482684  45.493502219099184  11.994612522990236  1.0000
  H   H19       1.0  44.6459857460836  48.9780589294867  13.617437588443646  1.0000
  H   H20       1.0  34.16092493297093  45.68342069870042  12.336290390651609  1.0000
  H   H21       1.0  43.13636988476337  44.40173097101953  12.269684347001064  1.0000
  H   H22       1.0  36.340552197229016  44.75383945447179  12.023370815197465  1.0000
  H   H23       1.0  38.555967326679664  48.88398541966578  13.704962431243665  1.0000
  H   H24       1.0  35.00783210504408  48.77380058577128  13.628042666173974  1.0000
  H   H25       1.0  39.90114123292482  44.87966405309579  12.140600433350734  1.0000
  H   H26       1.0  26.802091356465784  39.3143410579172  12.101771492398813  1.0000
  H   H27       1.0  26.618250390329997  41.76859334154501  11.801483364560124  1.0000
  H   H28       1.0  23.839280187728022  46.09037726359639  12.769597052587244  1.0000
  H   H29       1.0  23.272528771736678  41.84751066044918  14.539510066978071  1.0000
  H   H30       1.0  42.22216610508229  48.49053947802402  13.395028278094337  1.0000
  H   H31       1.0  23.437846585896132  39.39073216563814  14.81046536514478  1.0000
  H   H32       1.0  40.67729444155455  48.02238184642521  13.375328268095949  1.0000
  N   N1        1.0  23.047364781592844  48.16779184317721  12.577951757756868  1.0000
  N   N2        1.0  26.051817661048958  48.40295365476714  12.620684864514796  1.0000
  N   N3        1.0  23.172901401441774  45.287403788881946  12.733388310475288  1.0000
  N   N4        1.0  26.183116114676924  45.52046904804924  12.8002464694905  1.0000
  N   N5        1.0  33.76973035035156  47.583424729831  13.16751566878693  1.0000
  H   H33       1.0  53.51542783828989  52.417164589625045  13.14291996988262  1.0000
  N   N6        1.0  41.175205979306696  46.0999729755484  12.678618819775878  1.0000
  O   O1        1.0  35.95216982349862  49.03978040898594  13.73646205440659  1.0000
  O   O2        1.0  38.96518824054375  44.60648395571632  12.009627708488631  1.0000
  C   C52       1.0  24.128353541018825  54.487355316064225  11.836894304810059  1.0000
  C   C53       1.0  26.899393752897893  50.41417308619589  12.175242718942435  1.0000
  C   C54       1.0  24.296865537352456  51.701443351081544  12.191554433197904  1.0000
  C   C55       1.0  23.36764084674113  52.261523422381515  11.301789441469806  1.0000
  C   C56       1.0  23.28485436207303  53.63755337226627  11.125742464154175  1.0000
  C   C57       1.0  25.05834304655903  53.94841183340321  12.722360645566834  1.0000
  C   C58       1.0  25.143036772627248  52.57195640393109  12.895052736157357  1.0000
  H   H34       1.0  54.24628971637764  51.48133844830558  11.569608945006074  1.0000
  H   H35       1.0  26.959329990813803  51.48085041875852  11.928288085695131  1.0000
  H   H36       1.0  21.687106190527718  51.24018024099566  12.472165213583695  1.0000
  H   H37       1.0  25.867100439458067  52.16086048427987  13.616629085391345  1.0000
  H   H38       1.0  25.72593528611875  54.61350234456111  13.293048483692372  1.0000
  H   H39       1.0  22.552778708337726  54.05525414751509  10.416107038278899  1.0000
  H   H40       1.0  22.712218058162627  51.59991133031669  10.713230346963194  1.0000
  H   H41       1.0  49.06385774138764  51.783902947778394  13.303416048132556  1.0000
  H   H42       1.0  49.590365975631  54.53043030825457  10.917423765922113  1.0000
  C   C59       1.0  52.6554208058191  52.87470458476892  12.628084322439092  1.0000
  C   C60       1.0  50.36278255320842  49.97748580891025  12.761962140570406  1.0000
  C   C61       1.0  51.59003126952555  50.60836239839721  12.429707532868635  1.0000
  C   C62       1.0  55.03025659244988  49.491122600549936  12.128075875153668  1.0000
  C   C63       1.0  54.04398980002027  43.713968717594234  13.724457825729747  1.0000
  C   C64       1.0  48.12622961306587  44.75220664831853  12.74232181334626  1.0000
  C   C65       1.0  54.99159457162992  47.09691075899578  12.963886258912154  1.0000
  C   C66       1.0  49.16214532819687  50.69605386017245  13.19260334884467  1.0000
  C   C67       1.0  52.820157415304635  49.91956916259798  12.348160556504963  1.0000
  C   C68       1.0  48.242224009716324  49.74727709266455  13.483242242858585  1.0000
  C   C69       1.0  48.87896027810713  48.462186384283875  13.18547284683821  1.0000
  C   C70       1.0  52.791769313587984  44.36189317978769  13.338034581727  1.0000
  C   C71       1.0  48.28269203743895  47.22379259849534  13.345686358806363  1.0000
  C   C72       1.0  48.82668710804105  45.965619319992975  13.080464003326556  1.0000
  C   C73       1.0  54.36348788570384  48.322797675046345  12.617232407227462  1.0000
  C   C74       1.0  54.99259752849535  44.6785374795221  13.682166500269796  1.0000
  C   C75       1.0  50.32214932881475  44.29856786146852  13.088111729444144  1.0000
  C   C76       1.0  49.04147232234878  43.73405771339034  12.749276188344977  1.0000
  C   C77       1.0  54.31035661661732  45.89841748060002  13.248352481357328  1.0000
  C   C78       1.0  51.56715397208503  43.6535841432265  13.19380651654578  1.0000
  C   C79       1.0  58.573415972003055  48.20669836342018  13.52485109313081  1.0000
  C   C80       1.0  56.47197800606854  47.098586219131356  12.992224694155375  1.0000
  C   C81       1.0  57.18384680014881  48.19895381288712  13.497211948302503  1.0000
  C   C82       1.0  57.213386851130224  46.00807221315766  12.509750403968338  1.0000
  C   C83       1.0  59.2933454406988  47.113719605823945  13.04678092595067  1.0000
  C   C84       1.0  58.603352541604494  46.01515408084084  12.538539315357097  1.0000
  C   C85       1.0  51.70857355247292  39.37579173614745  12.973143235985887  1.0000
  C   C86       1.0  51.60949950922704  42.18332064014825  13.124136409588209  1.0000
  C   C87       1.0  50.62050299324239  40.00798253604108  13.570748598822272  1.0000
  C   C88       1.0  50.570621689507995  41.3942962354102  13.644080517738452  1.0000
  C   C89       1.0  52.698087476569775  41.528517090704305  12.524783542265396  1.0000
  C   C90       1.0  52.74670921714569  40.14274268114443  12.449278147947263  1.0000
  H   H43       1.0  56.101352731672044  49.56517453935778  11.906071255908941  1.0000
  H   H44       1.0  48.85589859647872  42.67915778948983  12.513061457422596  1.0000
  H   H45       1.0  54.16586647387141  42.66947812602043  14.038595509902642  1.0000
  H   H46       1.0  56.05420788100433  44.582903972692556  13.944234748876752  1.0000
  H   H47       1.0  52.31410826407648  47.98524556556439  13.036721079015688  1.0000
  H   H48       1.0  56.685495707858024  45.14348000981633  12.075719661642346  1.0000
  H   H49       1.0  56.631263822730375  49.06134344023082  13.904073652148725  1.0000
  H   H50       1.0  59.10489073429213  49.080759049478246  13.933268321367358  1.0000
  H   H51       1.0  59.15993339500228  45.147677948456895  12.1496918443882  1.0000
  H   H52       1.0  53.60659157493304  39.65172639431754  11.966850402922786  1.0000
  H   H53       1.0  53.51341613996065  42.127098178638796  12.086760359751764  1.0000
  H   H54       1.0  50.879609308509515  46.29168168226461  13.495836765641693  1.0000
  H   H55       1.0  49.715640257156586  41.88136401884499  14.140106664338845  1.0000
  H   H56       1.0  49.79870938263497  39.40829810065758  13.993434135793851  1.0000
  N   N7        1.0  50.151915591359014  48.65230962081095  12.762982540291091  1.0000
  N   N8        1.0  53.053521359671876  48.63281857032707  12.685681746673323  1.0000
  N   N9        1.0  50.11479742959893  45.61761831004765  13.27710215955068  1.0000
  N   N10       1.0  52.987179947514775  45.671694415597436  13.10204868663967  1.0000
  H   H57       1.0  49.64199744737391  52.07305340966051  11.249893140010446  1.0000
  H   H58       1.0  53.47433359309222  54.86639903501244  12.77924198063261  1.0000
  C   C91       1.0  51.531453146853316  54.8507139768863  11.822356681059308  1.0000
  C   C92       1.0  54.08343840539678  50.46914833421827  11.957046674555784  1.0000
  C   C93       1.0  51.5847626091887  52.064460391088105  12.215036370033625  1.0000
  C   C94       1.0  50.48477499219137  52.68875418809744  11.602854816312268  1.0000
  C   C95       1.0  50.460071084302484  54.06335791154626  11.406377439457055  1.0000
  C   C96       1.0  52.62821958601122  54.25000236535099  12.436040040545835  1.0000
  H   H59       1.0  24.060938552815756  55.578042977876024  11.699568087506604  1.0000
  H   H60       1.0  25.206914168035297  38.108019850511624  13.598934744107712  1.0000
  H   H61       1.0  15.711901931391326  46.36323313254274  12.575435466725278  1.0000
  H   H62       1.0  60.394058303204446  47.11932741516666  13.067981312668492  1.0000
  H   H63       1.0  51.51022359795979  55.94145534951433  11.670853228617432  1.0000
  H   H64       1.0  51.747505922216995  38.276770391890025  12.914728560728838  1.0000
