# Supplementary material for: Fracture Behavior of a 2D Imine‐Based Polymer
Source: Adv Sci (Weinh). 2024 Sep 12;11(42):2407017. doi: 10.1002/advs.202407017 (PMC11558127; doi:10.1002/advs.202407017)
Supplement: Supplementary file 2 — Supporting Information [file ADVS-11-2407017-s004.zip › 18-120_1.7_relaxed.cif]

data_image0
_chemical_formula_structural       C6H6C45H26N5HNO2C7H9C32H14N4H2C6H6
_chemical_formula_sum              "C96 H64 N10 O2"
loop_
  _atom_site_type_symbol
  _atom_site_label
  _atom_site_symmetry_multiplicity
  _atom_site_Cartn_x
  _atom_site_Cartn_y
  _atom_site_Cartn_z
  _atom_site_occupancy
  C   C1        1.0  19.597859904599034  46.56159838359339  12.61876254285199  1.0000
  C   C2        1.0  17.42999379462847  47.323158166583525  13.423259161467561  1.0000
  C   C3        1.0  17.53644720591296  45.57866998545796  11.775516173265089  1.0000
  C   C4        1.0  18.92536555250059  45.64900674912892  11.791287934409723  1.0000
  C   C5        1.0  18.818645193084468  47.39595384763134  13.435489657228947  1.0000
  C   C6        1.0  16.777680911493675  46.41541876799704  12.591425604328055  1.0000
  H   H1        1.0  19.833827134506514  49.254023969954545  12.560603205835248  1.0000
  H   H2        1.0  19.505212330509522  44.995202813472424  11.120357010376356  1.0000
  H   H3        1.0  20.174842402838152  43.87202534927271  12.638349204126428  1.0000
  H   H4        1.0  19.315049153888808  48.103343237078576  14.11859960593198  1.0000
  H   H5        1.0  17.03643960557011  44.859377271544865  11.107353383988558  1.0000
  H   H6        1.0  16.84512234757452  47.98672335432716  14.08011078114512  1.0000
  C   C7        1.0  23.150368922214884  49.50473718608504  12.47610170319329  1.0000
  C   C8        1.0  24.35311488111123  50.23294750700846  12.36383267124755  1.0000
  C   C9        1.0  27.90779732095682  49.522154003878505  12.27540771331166  1.0000
  C   C10       1.0  27.282646455876776  43.57469581184889  13.344474696136908  1.0000
  C   C11       1.0  21.243971881834067  44.11087859862178  12.684076331345613  1.0000
  C   C12       1.0  28.07590721329596  47.0413489962545  12.792107478948124  1.0000
  C   C13       1.0  45.19201467176496  46.95667348948059  13.066992407131401  1.0000
  C   C14       1.0  21.840266243530948  50.15637941844543  12.486114859151666  1.0000
  C   C15       1.0  25.653695377216234  49.68150054597515  12.39345625361846  1.0000
  C   C16       1.0  42.918993157805176  47.68860277744281  13.188128565416177  1.0000
  C   C17       1.0  20.927468720712657  49.16089417961084  12.55115790003291  1.0000
  C   C18       1.0  21.691171628165268  47.91531065493788  12.607271118886919  1.0000
  C   C19       1.0  25.99622404050141  44.19026016712895  13.01712034044542  1.0000
  C   C20       1.0  21.080122336052085  46.64361418919602  12.630774762404656  1.0000
  C   C21       1.0  21.801792021260002  45.4297284560382  12.659436408933704  1.0000
  C   C22       1.0  27.35165148912862  48.23898959845522  12.581719906291102  1.0000
  C   C23       1.0  28.196802217808063  44.570814395480404  13.300505555150158  1.0000
  C   C24       1.0  23.499421668706262  43.98297835555954  12.829387057965608  1.0000
  C   C25       1.0  22.28498979579023  43.22374514698969  12.771974371991638  1.0000
  C   C26       1.0  27.45842822289587  45.779958969848686  12.942282881487861  1.0000
  C   C27       1.0  24.797485500789687  43.446439200548724  12.980497692836122  1.0000
  C   C28       1.0  31.522012587638727  48.3772923764113  13.595573547941171  1.0000
  C   C29       1.0  29.544976695203268  47.146982106958426  12.881250299703485  1.0000
  C   C30       1.0  30.14657579866909  48.25391822132765  13.50664156192324  1.0000
  C   C31       1.0  30.405065494204656  46.16390349750083  12.354290988467847  1.0000
  C   C32       1.0  32.388386956523306  47.396480454221276  13.066384286718833  1.0000
  C   C33       1.0  31.78223522300613  46.282455081604176  12.442357912841796  1.0000
  C   C34       1.0  43.428046374698056  45.41394167572671  12.563570662251339  1.0000
  C   C35       1.0  44.79137396955232  45.683988113067926  12.693866134990557  1.0000
  C   C36       1.0  35.9798969468723  46.75627498533063  12.827035622265422  1.0000
  C   C37       1.0  34.53031255529669  46.652395494860556  12.765675770339975  1.0000
  C   C38       1.0  36.64565937476452  47.91448108805065  13.304605585289984  1.0000
  C   C39       1.0  38.83523055962051  46.889432851001054  12.924919300622365  1.0000
  C   C40       1.0  38.03603663489761  47.96830512338782  13.344003306602017  1.0000
  C   C41       1.0  38.17232334160347  45.73122237948225  12.4484539062802  1.0000
  C   C42       1.0  36.78176118674932  45.67761839549011  12.40161181411257  1.0000
  C   C43       1.0  44.2761465568471  47.96825572162394  13.315293813996474  1.0000
  C   C44       1.0  25.11304691996245  39.19042734939761  13.462100993711271  1.0000
  C   C45       1.0  24.898465379977342  41.977145730947505  13.14491943863441  1.0000
  C   C46       1.0  24.123641869048768  39.89895800433544  14.139144168005602  1.0000
  C   C47       1.0  24.016883614921714  41.27556607072743  13.98084284272105  1.0000
  C   C48       1.0  25.89138057656478  41.2480643559167  12.472956003370916  1.0000
  C   C49       1.0  25.996175996155234  39.87102100412859  12.627595617687215  1.0000
  C   C50       1.0  40.28141146380804  47.01966930672236  13.002976858005114  1.0000
  C   C51       1.0  42.456879516851394  46.407578923177596  12.812668789193122  1.0000
  H   H7        1.0  47.30365443380705  49.91715289328378  13.90891169544455  1.0000
  H   H8        1.0  28.973023506812932  49.735903496405825  12.128994542872348  1.0000
  H   H9        1.0  45.54827093276967  44.89002867576175  12.502694546058168  1.0000
  H   H10       1.0  47.08779332476488  44.721459089158955  12.54677393404339  1.0000
  H   H11       1.0  22.217734780561354  42.1296183589827  12.797819471202576  1.0000
  H   H12       1.0  27.45146087411514  42.52300828137685  13.61020357907724  1.0000
  H   H13       1.0  29.269439210845842  44.50578206086735  13.523033599211576  1.0000
  H   H14       1.0  25.34052641857613  47.62900717237823  12.822525104582047  1.0000
  H   H15       1.0  29.97466572231042  45.29414879001259  11.831616804963812  1.0000
  H   H16       1.0  29.508327434580465  49.02891425422315  13.961438814587536  1.0000
  H   H17       1.0  31.950620272359455  49.25623156189391  14.102897173244251  1.0000
  H   H18       1.0  32.42651837314562  45.4986073270216  12.006676660303462  1.0000
  H   H19       1.0  44.60024189007126  48.982896523619395  13.610174352231416  1.0000
  H   H20       1.0  34.12104198766204  45.699083480548495  12.339827228249685  1.0000
  H   H21       1.0  43.107585575709464  44.40036117541201  12.269140414023985  1.0000
  H   H22       1.0  36.2917704404972  44.76567201479948  12.026350579896832  1.0000
  H   H23       1.0  38.52687342009581  48.880213322320536  13.717916081313646  1.0000
  H   H24       1.0  34.97661194608313  48.784873944179985  13.641505255569772  1.0000
  H   H25       1.0  39.853857601096145  44.87618636830835  12.138480342734814  1.0000
  H   H26       1.0  26.778688342802514  39.31747243733618  12.08454449514606  1.0000
  H   H27       1.0  26.582078486371305  41.77218899434934  11.793178310786475  1.0000
  H   H28       1.0  23.811105724122847  46.08029202297708  12.76697880770261  1.0000
  H   H29       1.0  23.24780055659259  41.82724472147557  14.544849555490543  1.0000
  H   H30       1.0  42.17955975926948  48.487544877023815  13.386249141201345  1.0000
  H   H31       1.0  23.426651844598677  39.37024521836572  14.808638007146925  1.0000
  H   H32       1.0  40.6420777161232  48.012442586065774  13.383553479566013  1.0000
  N   N1        1.0  23.015090932033647  48.166829664875834  12.566937802802842  1.0000
  N   N2        1.0  26.012383208453773  48.39917095380513  12.610287103746595  1.0000
  N   N3        1.0  23.14087443198051  45.28028110550008  12.73540816074873  1.0000
  N   N4        1.0  26.144382772112305  45.51293773939178  12.804914360487958  1.0000
  N   N5        1.0  33.72856544338601  47.594144685503345  13.179157455523423  1.0000
  H   H33       1.0  53.57905409955314  52.43702631898198  13.131648894953212  1.0000
  N   N6        1.0  41.1383380041397  46.09428635860504  12.675420739643112  1.0000
  O   O1        1.0  35.921343105628864  49.04717417874864  13.751336739606472  1.0000
  O   O2        1.0  38.916943381574484  44.60630235848084  12.009469880057237  1.0000
  C   C52       1.0  24.115130458091738  54.489039145502566  11.837683009887341  1.0000
  C   C53       1.0  26.866732420869663  50.40670157083229  12.159742653859398  1.0000
  C   C54       1.0  24.266764138820562  51.701421758580814  12.183378846962396  1.0000
  C   C55       1.0  23.34124523458227  52.269339709990156  11.295076592422168  1.0000
  C   C56       1.0  23.267173189568965  53.64645458184246  11.123269864571986  1.0000
  C   C57       1.0  25.0403772621725  53.94198683162746  12.723122257301  1.0000
  C   C58       1.0  25.116824814578663  52.56455601919781  12.891197063707594  1.0000
  H   H34       1.0  54.319790459366054  51.48343501681702  11.582572897738737  1.0000
  H   H35       1.0  26.93092113998888  51.47228208018369  11.908934378434973  1.0000
  H   H36       1.0  21.64994129767141  51.23683556283616  12.449200110827894  1.0000
  H   H37       1.0  25.83756736944575  52.14570735815491  13.611754081909355  1.0000
  H   H38       1.0  25.711907235064615  54.60103460075803  13.296076357076103  1.0000
  H   H39       1.0  22.538980079091207  54.07037449080762  10.413677954259539  1.0000
  H   H40       1.0  22.68367714758678  51.61278301110098  10.703460249310817  1.0000
  H   H41       1.0  49.15281946952286  51.797163874854924  13.336658312265838  1.0000
  H   H42       1.0  49.63097250809059  54.51057936899801  10.907326423180306  1.0000
  C   C59       1.0  52.713944328167045  52.88569992443526  12.617338163994008  1.0000
  C   C60       1.0  50.43317790282255  49.98303954018579  12.77726886475419  1.0000
  C   C61       1.0  51.65978537165088  50.61081350437844  12.434532322296612  1.0000
  C   C62       1.0  55.098953769378326  49.48841639424937  12.133385124634078  1.0000
  C   C63       1.0  54.094477305256476  43.705835577708584  13.696932671015345  1.0000
  C   C64       1.0  48.17280557444899  44.78239403532911  12.753328815353843  1.0000
  C   C65       1.0  55.054661662961635  47.0897155478075  12.958441473764939  1.0000
  C   C66       1.0  49.24243904717518  50.708763031233644  13.223376286291037  1.0000
  C   C67       1.0  52.88956220099369  49.92116335178236  12.352473268602301  1.0000
  C   C68       1.0  48.32150666274054  49.76539475055142  13.527506915098712  1.0000
  C   C69       1.0  48.946421971660314  48.47646019114351  13.220445547726825  1.0000
  C   C70       1.0  52.84259666533535  44.36238238300708  13.322693050817794  1.0000
  C   C71       1.0  48.34014214571878  47.244038173825516  13.392790052122432  1.0000
  C   C72       1.0  48.88109947974286  45.9883986847481  13.103356706702776  1.0000
  C   C73       1.0  54.42942422894411  48.32018732429714  12.618298599428007  1.0000
  C   C74       1.0  55.047747767865566  44.666017043475655  13.654378185942882  1.0000
  C   C75       1.0  50.36907234670586  44.31433296268132  13.087961452752443  1.0000
  C   C76       1.0  49.08385759224351  43.760561399744304  12.745212878856666  1.0000
  C   C77       1.0  54.369172342708495  45.89189756488181  13.233239926347396  1.0000
  C   C78       1.0  51.61097520090954  43.66205057375095  13.183774331126237  1.0000
  C   C79       1.0  58.63792252133665  48.1898394790664  13.536950077522983  1.0000
  C   C80       1.0  56.536022499655374  47.08887804940516  12.987575434405935  1.0000
  C   C81       1.0  57.248082837474385  48.1817350142847  13.50847246871509  1.0000
  C   C82       1.0  57.2789330400355  46.006186533171785  12.489939518641865  1.0000
  C   C83       1.0  59.35964177721883  47.106081390116714  13.040053678190786  1.0000
  C   C84       1.0  58.669254732585784  46.01489623176081  12.515975211192597  1.0000
  C   C85       1.0  51.712505377363826  39.38063699213349  12.979378512299752  1.0000
  C   C86       1.0  51.64117612411087  42.19116402276788  13.115828820847147  1.0000
  C   C87       1.0  50.63090310266449  40.02703701329416  13.573523344986544  1.0000
  C   C88       1.0  50.59508483348189  41.414146240609156  13.63991169691776  1.0000
  C   C89       1.0  52.72250456161995  41.52176165208817  12.519181133534063  1.0000
  C   C90       1.0  52.75807421324137  40.13493020882824  12.451888018494097  1.0000
  H   H43       1.0  56.17070378895778  49.56091397989587  11.913701682021319  1.0000
  H   H44       1.0  48.893087321590556  42.70998345141837  12.495787446612013  1.0000
  H   H45       1.0  54.21472890731767  42.65881321779273  14.003763808945815  1.0000
  H   H46       1.0  56.11097611452424  44.564423595169046  13.907786483732528  1.0000
  H   H47       1.0  52.3792132287819  47.98644842439301  13.037049945530077  1.0000
  H   H48       1.0  56.752027062614125  45.1472435941002  12.044214483327739  1.0000
  H   H49       1.0  56.694723051479784  49.037919874146816  13.927255705418442  1.0000
  H   H50       1.0  59.16810618285464  49.05775034158399  13.960550264224517  1.0000
  H   H51       1.0  59.22581239331579  45.15404333542366  12.112169538086283  1.0000
  H   H52       1.0  53.61342684033396  39.63210885030032  11.973026016485061  1.0000
  H   H53       1.0  53.543123092365995  42.10914377522101  12.076256077283572  1.0000
  H   H54       1.0  50.934455083849834  46.2995896701257  13.524311620233867  1.0000
  H   H55       1.0  49.74491471136465  41.91213223002599  14.133157498082543  1.0000
  H   H56       1.0  49.80296726109483  39.43780989533248  13.998861117442576  1.0000
  N   N7        1.0  50.21466076508488  48.65926815488693  12.780222103439845  1.0000
  N   N8        1.0  53.12026044698842  48.633093985422406  12.687465954102146  1.0000
  N   N9        1.0  50.16826168183526  45.632783647620855  13.289258064634918  1.0000
  N   N10       1.0  53.04388947557036  45.67195655957797  13.091771581687752  1.0000
  H   H57       1.0  49.70096160674596  52.055132661029496  11.254984739348274  1.0000
  H   H58       1.0  53.5177349634878  54.88477725220827  12.75416190985186  1.0000
  C   C91       1.0  51.57223966777128  54.84922815435192  11.804480857939833  1.0000
  C   C92       1.0  54.15411241324977  50.4692238700783  11.963949973667308  1.0000
  C   C93       1.0  51.647942878387674  52.06572480332635  12.211870970074957  1.0000
  C   C94       1.0  50.54054494886384  52.67902679641561  11.601125082034669  1.0000
  C   C95       1.0  50.50504421755971  54.05214640577193  11.396544040599402  1.0000
  C   C96       1.0  52.67542234061181  54.25977594775672  12.41763148682938  1.0000
  H   H59       1.0  24.05541599454027  55.5804084148661  11.702318325387978  1.0000
  H   H60       1.0  25.197169537447962  38.099480987842085  13.586958587581172  1.0000
  H   H61       1.0  15.678328041824365  46.359383393697705  12.579433266751005  1.0000
  H   H62       1.0  60.46030205755078  47.112490674671754  13.060861247652886  1.0000
  H   H63       1.0  51.542848030514214  55.93884570006939  11.646468941502487  1.0000
  H   H64       1.0  51.74069162621985  38.280783718334874  12.926850291617624  1.0000
