# Supplementary material for: Fracture Behavior of a 2D Imine‐Based Polymer
Source: Adv Sci (Weinh). 2024 Sep 12;11(42):2407017. doi: 10.1002/advs.202407017 (PMC11558127; doi:10.1002/advs.202407017)
Supplement: Supplementary file 2 — Supporting Information [file ADVS-11-2407017-s004.zip › 18-120_1.8_relaxed.cif]

data_image0
_chemical_formula_structural       C6H6C45H26N5HNO2C7H9C32H14N4H2C6H6
_chemical_formula_sum              "C96 H64 N10 O2"
loop_
  _atom_site_type_symbol
  _atom_site_label
  _atom_site_symmetry_multiplicity
  _atom_site_Cartn_x
  _atom_site_Cartn_y
  _atom_site_Cartn_z
  _atom_site_occupancy
  C   C1        1.0  19.56014033655543  46.55828363962969  12.617894841434849  1.0000
  C   C2        1.0  17.392275309418743  47.325212513834295  13.418469465761174  1.0000
  C   C3        1.0  17.497732074800023  45.571199271550164  11.780950584123994  1.0000
  C   C4        1.0  18.88670034737903  45.641359394926106  11.795853419484727  1.0000
  C   C5        1.0  18.781035914163976  47.39736913435192  13.429960037912199  1.0000
  C   C6        1.0  16.739239838554088  46.41285102755923  12.59209299003806  1.0000
  H   H1        1.0  19.79704738021788  49.2506240695603  12.547117855022927  1.0000
  H   H2        1.0  19.4657218296011  44.983483672159764  11.128399602122778  1.0000
  H   H3        1.0  20.137298328802395  43.86784114192597  12.645230877925432  1.0000
  H   H4        1.0  19.27755460009857  48.108473815656126  14.109113834184594  1.0000
  H   H5        1.0  16.997240496361744  44.84803610843744  11.11713085262412  1.0000
  H   H6        1.0  16.80776293726625  47.993092040395126  14.071588800821484  1.0000
  C   C7        1.0  23.113426618789216  49.500434148365514  12.468006005298271  1.0000
  C   C8        1.0  24.316642285493412  50.22804582023847  12.356810330305262  1.0000
  C   C9        1.0  27.87157318144067  49.51770972892908  12.272068136834408  1.0000
  C   C10       1.0  27.244999736787616  43.571747623280125  13.347795744757565  1.0000
  C   C11       1.0  21.206444616300317  44.10705377009827  12.689141610033573  1.0000
  C   C12       1.0  28.039812560899886  47.03769991728759  12.793211641831467  1.0000
  C   C13       1.0  45.158453601931235  46.95673444665492  13.064107745020056  1.0000
  C   C14       1.0  21.80351238797758  50.152202441610925  12.47373475912353  1.0000
  C   C15       1.0  25.61722425415746  49.67657198596226  12.38838705767668  1.0000
  C   C16       1.0  42.88480900889332  47.688849419580684  13.184323465488593  1.0000
  C   C17       1.0  20.890416621159556  49.15713478693084  12.540180324978168  1.0000
  C   C18       1.0  21.653558118964504  47.91158829600688  12.601483532148897  1.0000
  C   C19       1.0  25.959194997151343  44.187271911200874  13.018594246586803  1.0000
  C   C20       1.0  21.042373871490543  46.639982308422404  12.629250264837028  1.0000
  C   C21       1.0  21.763969309159414  45.42602608607602  12.661343490040704  1.0000
  C   C22       1.0  27.315591020436095  48.234902142491606  12.580148289084521  1.0000
  C   C23       1.0  28.159438130225404  44.56757306573992  13.304671791558544  1.0000
  C   C24       1.0  23.462091686848662  43.97974323402218  12.831608673098218  1.0000
  C   C25       1.0  22.24770322633557  43.22025309180679  12.776970699332226  1.0000
  C   C26       1.0  27.42200455509155  45.776598687026755  12.944542938370821  1.0000
  C   C27       1.0  24.760423921499203  43.44359104600985  12.981519280230893  1.0000
  C   C28       1.0  31.485490657054093  48.374980308981876  13.59787582985612  1.0000
  C   C29       1.0  29.508820585910346  47.1435448732696  12.883857328398086  1.0000
  C   C30       1.0  30.110173456783198  48.25184130407489  13.50722724247711  1.0000
  C   C31       1.0  30.369670928134806  46.15900819537828  12.36055022349823  1.0000
  C   C32       1.0  32.35262821457625  47.39274436488342  13.072385689511318  1.0000
  C   C33       1.0  31.746739989550676  46.277435310633805  12.45019710657  1.0000
  C   C34       1.0  43.39422200336598  45.41294816422504  12.565274841820704  1.0000
  C   C35       1.0  44.75787331685081  45.68312889253658  12.694317268397192  1.0000
  C   C36       1.0  35.944471426436436  46.75321194529424  12.834559684714463  1.0000
  C   C37       1.0  34.49488479988936  46.64926326995279  12.77280618036574  1.0000
  C   C38       1.0  36.610407211892664  47.910079804683804  13.314766219779578  1.0000
  C   C39       1.0  38.800347163403465  46.88714617143421  12.930482701623264  1.0000
  C   C40       1.0  38.00088931108648  47.964544722223486  13.353205080286022  1.0000
  C   C41       1.0  38.137262476445805  45.730041327928255  12.451781896915852  1.0000
  C   C42       1.0  36.746649487657216  45.675960096991275  12.40583926064809  1.0000
  C   C43       1.0  44.242069006628796  47.96855676405953  13.30987874578744  1.0000
  C   C44       1.0  25.082643158917584  39.18688750110706  13.45376872836676  1.0000
  C   C45       1.0  24.863006979576955  41.97408825752798  13.143224929113313  1.0000
  C   C46       1.0  24.09324093465279  39.89236319911562  14.134019893936541  1.0000
  C   C47       1.0  23.983807724098387  41.26918625329716  13.978831080683756  1.0000
  C   C48       1.0  25.85600171157111  41.2480066118778  12.468112271128964  1.0000
  C   C49       1.0  25.963358884032953  39.870787016204424  12.619363700440976  1.0000
  C   C50       1.0  40.246868427679495  47.017637599615654  13.00693804555452  1.0000
  C   C51       1.0  42.42272546152838  46.40682566724374  12.812618181480627  1.0000
  H   H7        1.0  47.394003309498046  49.947137008119434  13.976357362906722  1.0000
  H   H8        1.0  28.93685331155629  49.73143178489515  12.125898767226634  1.0000
  H   H9        1.0  45.51254773449903  44.88880344746443  12.504663164454513  1.0000
  H   H10       1.0  47.13695966488139  44.76171462323855  12.562677487237847  1.0000
  H   H11       1.0  22.18054720269147  42.12612584460118  12.80484651100183  1.0000
  H   H12       1.0  27.413194471136748  42.520530906861666  13.614638529588426  1.0000
  H   H13       1.0  29.23157523926461  44.50267856305525  13.528971791812271  1.0000
  H   H14       1.0  25.30450502618755  47.624728854914274  12.82082094866049  1.0000
  H   H15       1.0  29.939875445690717  45.287923770733244  11.839378350681983  1.0000
  H   H16       1.0  29.471422258813572  49.02823710120245  13.958987575597343  1.0000
  H   H17       1.0  31.9133734887218  49.255256961679045  14.10350376452725  1.0000
  H   H18       1.0  32.391465610538695  45.49223274948926  12.01728131350071  1.0000
  H   H19       1.0  44.56584179995162  48.9841729789148  13.601762283245215  1.0000
  H   H20       1.0  34.086120323574384  45.69639310670643  12.345291893133753  1.0000
  H   H21       1.0  43.073958547789125  44.39848765704427  12.273706976515562  1.0000
  H   H22       1.0  36.257011100128736  44.76486909986258  12.028330350967721  1.0000
  H   H23       1.0  38.49153051011556  48.87576822304766  13.729071997445878  1.0000
  H   H24       1.0  34.94126925524775  48.77900618881615  13.65506644217083  1.0000
  H   H25       1.0  39.81910865534551  44.87659614809059  12.137929860228834  1.0000
  H   H26       1.0  26.74594132465486  39.319733493484414  12.073776645161322  1.0000
  H   H27       1.0  26.544949401189704  41.77487333609955  11.788726757805701  1.0000
  H   H28       1.0  23.77334868615978  46.076876780381944  12.765100263814311  1.0000
  H   H29       1.0  23.214694446483737  41.81809548532182  14.545483116694825  1.0000
  H   H30       1.0  42.145303701270606  48.488210841330236  13.380617011263636  1.0000
  H   H31       1.0  23.398321538928535  39.360815652839555  14.8036324541994  1.0000
  H   H32       1.0  40.60758367193802  48.00999199811733  13.388499966463112  1.0000
  N   N1        1.0  22.9776019905799  48.16279677633141  12.562154608299084  1.0000
  N   N2        1.0  25.976170251229274  48.39463237516161  12.607262129062507  1.0000
  N   N3        1.0  23.10307766641033  45.276828425832996  12.736515221740133  1.0000
  N   N4        1.0  26.107983004262085  45.5097890444041  12.805843814941227  1.0000
  N   N5        1.0  33.69268350054343  47.59052870712317  13.186706079133051  1.0000
  H   H33       1.0  53.65562134928016  52.44941685837125  13.112670087658135  1.0000
  N   N6        1.0  41.1040420772841  46.09325829334333  12.67703672227782  1.0000
  O   O1        1.0  35.885971050960386  49.04114068708477  13.765280284160449  1.0000
  O   O2        1.0  38.882141562684915  44.6066622926412  12.00915613671662  1.0000
  C   C52       1.0  24.086866229164084  54.48520443358648  11.834204298648965  1.0000
  C   C53       1.0  26.8302720608838  50.40167491285388  12.15430565545169  1.0000
  C   C54       1.0  24.2320786574024  51.696810958283656  12.17723261992192  1.0000
  C   C55       1.0  23.309253560714314  52.26755273229378  11.28794129149495  1.0000
  C   C56       1.0  23.238430570951405  53.645057090752466  11.117516533816698  1.0000
  C   C57       1.0  25.009302785469874  53.935334937018304  12.720837962976816  1.0000
  C   C58       1.0  25.08249359692097  52.55759546023884  12.887546507597442  1.0000
  H   H34       1.0  54.393080809774744  51.481026358162005  11.58242643576324  1.0000
  H   H35       1.0  26.894353328635002  51.466770765102495  11.901605139358285  1.0000
  H   H36       1.0  21.61352028599459  51.23236038239489  12.432711510826028  1.0000
  H   H37       1.0  25.801117839189978  52.13645726400616  13.608869621945852  1.0000
  H   H38       1.0  25.681311177982675  54.59232587347282  13.295517208816985  1.0000
  H   H39       1.0  22.512503138884195  54.07131797786861  10.4069449561073  1.0000
  H   H40       1.0  22.651378074987154  51.61313558372296  10.69423767215828  1.0000
  H   H41       1.0  49.2452118997777  51.815753305365334  13.373650832393109  1.0000
  H   H42       1.0  49.68800729157345  54.50231334149453  10.903017159446126  1.0000
  C   C59       1.0  52.786275432310696  52.89331815741742  12.601556096157731  1.0000
  C   C60       1.0  50.505345091171314  49.99333166898101  12.796234144201698  1.0000
  C   C61       1.0  51.73146083493259  50.615585937196535  12.439826753924969  1.0000
  C   C62       1.0  55.166744574559914  49.48312551143982  12.132425719761502  1.0000
  C   C63       1.0  54.14148388588993  43.700760119774294  13.679392188581643  1.0000
  C   C64       1.0  48.22100577492964  44.81627043514996  12.769054090214125  1.0000
  C   C65       1.0  55.11623295431693  47.083022105343275  12.95419963981289  1.0000
  C   C66       1.0  49.32581591649724  50.72663250458102  13.259575830811363  1.0000
  C   C67       1.0  52.95922463433885  49.922880588974344  12.354322118830428  1.0000
  C   C68       1.0  48.404694609609024  49.78873919179631  13.579257337918285  1.0000
  C   C69       1.0  49.016200456874095  48.49586248678578  13.261586559952422  1.0000
  C   C70       1.0  52.89179466353206  44.36609071284298  13.314530225061468  1.0000
  C   C71       1.0  48.39965512305909  47.26904051881579  13.441067633255825  1.0000
  C   C72       1.0  48.93676820535303  46.01566976496577  13.12894038221589  1.0000
  C   C73       1.0  54.49444057696393  48.317192552392996  12.618291178628812  1.0000
  C   C74       1.0  55.10003491751353  44.655745597891475  13.637151145398521  1.0000
  C   C75       1.0  50.41636514445781  44.33396008291085  13.092462203717684  1.0000
  C   C76       1.0  49.12686235273161  43.790160081659906  12.747781068903922  1.0000
  C   C77       1.0  54.426810662442094  45.88721084615663  13.225001965855375  1.0000
  C   C78       1.0  51.65428279903839  43.674013405048264  13.178748282756798  1.0000
  C   C79       1.0  58.70170379630423  48.173163099477534  13.536474695997121  1.0000
  C   C80       1.0  56.59747133413519  47.07849109803969  12.982394152761339  1.0000
  C   C81       1.0  57.3118327203497  48.16779019432317  13.50778894068025  1.0000
  C   C82       1.0  57.33848384032655  45.99687265044296  12.479638132165684  1.0000
  C   C83       1.0  59.42149589317945  47.09050158077705  13.034208248227692  1.0000
  C   C84       1.0  58.728845534010986  46.003008569262  12.505310480300304  1.0000
  C   C85       1.0  51.72333753664328  39.392272029516505  12.972031358154714  1.0000
  C   C86       1.0  51.67358219194117  42.203186713704895  13.10736717774737  1.0000
  C   C87       1.0  50.649915408303954  40.046824385055  13.572175338522586  1.0000
  C   C88       1.0  50.62472175119841  41.43415792212792  13.637764584053745  1.0000
  C   C89       1.0  52.74665205802673  41.525696740681845  12.50499012542422  1.0000
  C   C90       1.0  52.77122073896489  40.1386128000347  12.437928414875627  1.0000
  H   H43       1.0  56.2384116773911  49.55263627160002  11.911853988113664  1.0000
  H   H44       1.0  48.93046702677729  42.742956503060206  12.48794150074469  1.0000
  H   H45       1.0  54.25730567194749  42.65168423499124  13.979884636666101  1.0000
  H   H46       1.0  56.163714994254605  44.54677555056888  13.884241713614681  1.0000
  H   H47       1.0  52.44376866575834  47.989691111570586  13.040009696098075  1.0000
  H   H48       1.0  56.81008562442968  45.1409390411802  12.030034732716864  1.0000
  H   H49       1.0  56.76033507467798  49.02316441213565  13.930538252804649  1.0000
  H   H50       1.0  59.2336984594685  49.03817094369193  13.964027948946507  1.0000
  H   H51       1.0  59.28369237040533  45.1429989157631  12.097047948757787  1.0000
  H   H52       1.0  53.619764102190864  39.62898693022666  11.954282618219745  1.0000
  H   H53       1.0  53.569205778231456  42.106563963816306  12.057328688617746  1.0000
  H   H54       1.0  50.99127649166304  46.311671922706665  13.551030497220593  1.0000
  H   H55       1.0  49.781394756075606  41.9391263530738  14.135831851703557  1.0000
  H   H56       1.0  49.82019064785261  39.46406976122122  14.002955836959591  1.0000
  N   N7        1.0  50.27873278521279  48.67112426190252  12.8018748791683  1.0000
  N   N8        1.0  53.18661070638262  48.63441624985754  12.690468897310978  1.0000
  N   N9        1.0  50.22260864888216  45.65187077008668  13.305183353826498  1.0000
  N   N10       1.0  53.099553538671586  45.67509587739587  13.087828013500825  1.0000
  H   H57       1.0  49.76461036037693  52.0492320856602  11.266797006842996  1.0000
  H   H58       1.0  53.586848759556574  54.89479357303208  12.72107585245938  1.0000
  C   C91       1.0  51.63502827944755  54.8498106307829  11.784919666477439  1.0000
  C   C92       1.0  54.2247161351322  50.46697414745088  11.963624282999467  1.0000
  C   C93       1.0  51.71852268909842  52.06911691001287  12.209170125236918  1.0000
  C   C94       1.0  50.605737552990234  52.676920469082795  11.602473691214524  1.0000
  C   C95       1.0  50.56629318236947  54.04850343496367  11.389195338968689  1.0000
  C   C96       1.0  52.743493853754586  54.266146546027215  12.394004373701787  1.0000
  H   H59       1.0  24.02970348498864  55.57683037200001  11.699798348354571  1.0000
  H   H60       1.0  25.168848258619533  38.09573477226938  13.576091174554218  1.0000
  H   H61       1.0  15.639696756785455  46.35713776654318  12.580826478062214  1.0000
  H   H62       1.0  60.522298659077336  47.09465880002803  13.054719727792564  1.0000
  H   H63       1.0  51.602609095331985  55.938277909149065  11.620338570781696  1.0000
  H   H64       1.0  51.74311858851645  38.292204601093964  12.920346696225755  1.0000
