# Supplementary material for: Fracture Behavior of a 2D Imine‐Based Polymer
Source: Adv Sci (Weinh). 2024 Sep 12;11(42):2407017. doi: 10.1002/advs.202407017 (PMC11558127; doi:10.1002/advs.202407017)
Supplement: Supplementary file 2 — Supporting Information [file ADVS-11-2407017-s004.zip › 18-120_1.9_relaxed.cif]

data_image0
_chemical_formula_structural       C6H6C45H26N5HNO2C7H9C32H14N4H2C6H6
_chemical_formula_sum              "C96 H64 N10 O2"
loop_
  _atom_site_type_symbol
  _atom_site_label
  _atom_site_symmetry_multiplicity
  _atom_site_Cartn_x
  _atom_site_Cartn_y
  _atom_site_Cartn_z
  _atom_site_occupancy
  C   C1        1.0  19.522543071936045  46.55540459674725  12.616783376770334  1.0000
  C   C2        1.0  17.355306769922457  47.326118031882146  13.41519275201287  1.0000
  C   C3        1.0  17.459615005957172  45.5661558516723  11.784032976940368  1.0000
  C   C4        1.0  18.84855978547814  45.635884324325865  11.79809430445924  1.0000
  C   C5        1.0  18.744068217407474  47.39765746627699  13.426239221053299  1.0000
  C   C6        1.0  16.70169874369287  46.41101862912619  12.592356068822012  1.0000
  H   H1        1.0  19.760177396840024  49.24750438866348  12.538190436781766  1.0000
  H   H2        1.0  19.426990080133514  44.975422312100875  11.132659168879213  1.0000
  H   H3        1.0  20.09920130817655  43.864600002907686  12.648758999761405  1.0000
  H   H4        1.0  19.240927235758097  48.111111713851464  14.102793052445227  1.0000
  H   H5        1.0  16.958756761487933  44.841081137391974  11.122725503882855  1.0000
  H   H6        1.0  16.771294799628468  47.996914651812055  14.065762438458304  1.0000
  C   C7        1.0  23.076775233743152  49.49641042899961  12.462046024739807  1.0000
  C   C8        1.0  24.280227751687065  50.223685767203456  12.35157192769669  1.0000
  C   C9        1.0  27.835056369584596  49.513068768563336  12.270541611689632  1.0000
  C   C10       1.0  27.206928269573403  43.56781657283377  13.349339987446251  1.0000
  C   C11       1.0  21.16840347133988  44.10382886486943  12.691717236675846  1.0000
  C   C12       1.0  28.002940178311142  47.03351176806315  12.794176860297956  1.0000
  C   C13       1.0  45.12390954288149  46.94700671586602  13.055945839030858  1.0000
  C   C14       1.0  21.766954440181205  50.1485412063336  12.465157295182937  1.0000
  C   C15       1.0  25.580683322213993  49.67199565586338  12.384762151607188  1.0000
  C   C16       1.0  42.85175072263977  47.68606247069527  13.181159874536746  1.0000
  C   C17       1.0  20.853607520117524  49.15373967212022  12.532724850441292  1.0000
  C   C18       1.0  21.61644120903851  47.908110351306945  12.597295245827892  1.0000
  C   C19       1.0  25.921442874571362  44.18372795048739  13.019261649290907  1.0000
  C   C20       1.0  21.00475676804596  46.63673846256915  12.627611894855011  1.0000
  C   C21       1.0  21.72607450058729  45.422681043009646  12.661862428112908  1.0000
  C   C22       1.0  27.278882959367465  48.23054356834253  12.579313084502758  1.0000
  C   C23       1.0  28.12160971661615  44.563507871972874  13.306826041907083  1.0000
  C   C24       1.0  23.42420519864645  43.97626423648688  12.832671258033157  1.0000
  C   C25       1.0  22.209612100003735  43.216926641786074  12.779695896447969  1.0000
  C   C26       1.0  27.384703953869337  45.77264177187439  12.945825189161827  1.0000
  C   C27       1.0  24.722605238908706  43.440093806683144  12.981861308630195  1.0000
  C   C28       1.0  31.447279174099908  48.37229047686126  13.601383459960333  1.0000
  C   C29       1.0  29.47189185255479  47.13951988579165  12.886307436275453  1.0000
  C   C30       1.0  30.072118509681275  48.24862762310178  13.509219381771125  1.0000
  C   C31       1.0  30.333561935978206  46.15474343332798  12.364855903570001  1.0000
  C   C32       1.0  32.31529784498471  47.38994835915475  13.077549222389868  1.0000
  C   C33       1.0  31.710524167006803  46.273850273579775  12.455717691794014  1.0000
  C   C34       1.0  43.353024915868026  45.40821914317712  12.563143660180561  1.0000
  C   C35       1.0  44.717925564325164  45.67433597523913  12.688352326178943  1.0000
  C   C36       1.0  35.907834525489214  46.75308620888258  12.841724982021265  1.0000
  C   C37       1.0  34.458385339132654  46.64827395143391  12.77895889434885  1.0000
  C   C38       1.0  36.573079691852236  47.90940400939155  13.324168337190308  1.0000
  C   C39       1.0  38.76362294488798  46.88871363680163  12.93744498137997  1.0000
  C   C40       1.0  37.963567085450315  47.964619153811654  13.362446144465531  1.0000
  C   C41       1.0  38.10113179053331  45.73193978556141  12.456897692331843  1.0000
  C   C42       1.0  36.71061545335601  45.677114622940195  12.411113822665843  1.0000
  C   C43       1.0  44.210433759853885  47.96153352583295  13.302598392499155  1.0000
  C   C44       1.0  25.049143749738082  39.183017058200846  13.448231768585543  1.0000
  C   C45       1.0  24.825981140592564  41.97041154273754  13.141810213118797  1.0000
  C   C46       1.0  24.059672900845072  39.886499652051306  14.130514708804274  1.0000
  C   C47       1.0  23.948449828955823  41.263431441061414  13.977381636195854  1.0000
  C   C48       1.0  25.819039785057726  41.246307940606414  12.46462786422421  1.0000
  C   C49       1.0  25.92806282720242  39.869024308516295  12.613665695423862  1.0000
  C   C50       1.0  40.21029659743577  47.019352147423994  13.012486014310289  1.0000
  C   C51       1.0  42.38505809393185  46.404919907118796  12.8120272073916  1.0000
  H   H7        1.0  47.479871228473954  49.97464156343153  14.03493601717861  1.0000
  H   H8        1.0  28.900390034765245  49.72671795980691  12.125037092247288  1.0000
  H   H9        1.0  45.465130285882836  44.87586500185668  12.496726487874861  1.0000
  H   H10       1.0  47.193427971730124  44.79548316093483  12.571942670465837  1.0000
  H   H11       1.0  22.14215648924501  42.12279865824545  12.808957543299611  1.0000
  H   H12       1.0  27.374810494944715  42.516576515617295  13.616636428851182  1.0000
  H   H13       1.0  29.19363097346914  44.49837718682959  13.531989071128631  1.0000
  H   H14       1.0  25.267674744154462  47.620380041638526  12.81877675266807  1.0000
  H   H15       1.0  29.90455052924351  45.282960882559486  11.844233938222228  1.0000
  H   H16       1.0  29.43261865687272  49.02527006920863  13.959484639106703  1.0000
  H   H17       1.0  31.8743225665435  49.25314684921571  14.106634932851787  1.0000
  H   H18       1.0  32.355849265462275  45.48852114664391  12.024049008377045  1.0000
  H   H19       1.0  44.5379155384062  48.9768805494556  13.592331473063238  1.0000
  H   H20       1.0  34.050536996499964  45.69563667010482  12.349828927679566  1.0000
  H   H21       1.0  43.029175871649855  44.39429001063396  12.273411370294188  1.0000
  H   H22       1.0  36.22150863869421  44.76649487858997  12.031868968235935  1.0000
  H   H23       1.0  38.45342266264798  48.87549776621208  13.739874003520741  1.0000
  H   H24       1.0  34.90328895256134  48.77634449239032  13.666055916492933  1.0000
  H   H25       1.0  39.78320047069303  44.87996864352657  12.140814844103597  1.0000
  H   H26       1.0  26.710516488865238  39.31957709077047  12.066329954358814  1.0000
  H   H27       1.0  26.506625946440263  41.77491628708348  11.785313146525953  1.0000
  H   H28       1.0  23.735366196376933  46.07351232738755  12.763394306771811  1.0000
  H   H29       1.0  23.179272553958903  41.81069614964945  14.545574700239143  1.0000
  H   H30       1.0  42.11531765571025  48.48810915186014  13.378385000238803  1.0000
  H   H31       1.0  23.36610874529211  39.35325423214464  14.800220326101666  1.0000
  H   H32       1.0  40.57266946907148  48.010912937476185  13.394784395633822  1.0000
  N   N1        1.0  22.940555137018062  48.15895055031442  12.558493556961421  1.0000
  N   N2        1.0  25.93941490421185  48.39020255046247  12.605063420093252  1.0000
  N   N3        1.0  23.0652295076326  45.273347302813534  12.73667733191347  1.0000
  N   N4        1.0  26.07066140052081  45.50615474448586  12.806409794992252  1.0000
  N   N5        1.0  33.655125172946434  47.58848943631122  13.193249103642822  1.0000
  H   H33       1.0  53.734919851748856  52.4553607423758  13.091413700660407  1.0000
  N   N6        1.0  41.065442536740406  46.09424233960281  12.679557018378784  1.0000
  O   O1        1.0  35.847744877495586  49.03899149518124  13.776947241475831  1.0000
  O   O2        1.0  38.84614954478793  44.60961956117114  12.01200984488733  1.0000
  C   C52       1.0  24.05459822259018  54.480989392826515  11.82857458919919  1.0000
  C   C53       1.0  26.79387455647116  50.39693555794677  12.151097556035882  1.0000
  C   C54       1.0  24.196501840988134  51.69253270510843  12.171814468143904  1.0000
  C   C55       1.0  23.276005263781745  52.264048729707326  11.28064101342425  1.0000
  C   C56       1.0  23.206929871796298  53.641623810991206  11.10998522800379  1.0000
  C   C57       1.0  24.974513344217456  53.93034274213925  12.717365426830304  1.0000
  C   C58       1.0  25.04606831111282  52.552545998427306  12.884085500753415  1.0000
  H   H34       1.0  54.461582836956644  51.47479055464927  11.572609265947985  1.0000
  H   H35       1.0  26.85799881503408  51.46176863315624  11.897410579772684  1.0000
  H   H36       1.0  21.5771390991163  51.22877807950826  12.42157651944946  1.0000
  H   H37       1.0  25.762768465319372  52.130589975402984  13.606788862975566  1.0000
  H   H38       1.0  25.645829512342235  54.58671702935507  13.29362270096411  1.0000
  H   H39       1.0  22.483100861985033  54.06856925803264  10.397622563910195  1.0000
  H   H40       1.0  22.618799113746135  51.61022253665316  10.685554743996295  1.0000
  H   H41       1.0  49.33450539622239  51.83184337722411  13.409214681150015  1.0000
  H   H42       1.0  49.74784869834716  54.49829714622829  10.907001866452834  1.0000
  C   C59       1.0  52.861068391732054  52.896673890525754  12.585765162122774  1.0000
  C   C60       1.0  50.575854502113934  50.00218143974838  12.815229291761929  1.0000
  C   C61       1.0  51.80147626833706  50.61898623786838  12.445692933096026  1.0000
  C   C62       1.0  55.23271960416903  49.477127389591026  12.126043341532238  1.0000
  C   C63       1.0  54.192022993636385  43.698561855208204  13.672706055377132  1.0000
  C   C64       1.0  48.274759035570774  44.84596125009758  12.782260144983482  1.0000
  C   C65       1.0  55.179240309169366  47.07834217066232  12.952434487563723  1.0000
  C   C66       1.0  49.406668422232855  50.7423038748129  13.293491106446094  1.0000
  C   C67       1.0  53.02696881424584  49.92290845899338  12.355172817970942  1.0000
  C   C68       1.0  48.48436832981795  49.80970467094578  13.62486606655808  1.0000
  C   C69       1.0  49.08341524171938  48.51328228729132  13.297728352708097  1.0000
  C   C70       1.0  52.944335943013186  44.37147534467352  13.315662351276613  1.0000
  C   C71       1.0  48.45724837806612  47.29119536329415  13.481386206762801  1.0000
  C   C72       1.0  48.99390787379044  46.040328569780975  13.153040499254534  1.0000
  C   C73       1.0  54.55940680321078  48.31453200449818  12.61752165672876  1.0000
  C   C74       1.0  55.1553051138244  44.64889295405051  13.629005234453723  1.0000
  C   C75       1.0  50.46796299691409  44.3537742515411  13.102377319717116  1.0000
  C   C76       1.0  49.176860562060305  43.81717927557501  12.75245762840151  1.0000
  C   C77       1.0  54.48650135704425  45.88500573891392  13.223459396687398  1.0000
  C   C78       1.0  51.70187999402387  43.68686295480459  13.182279216731667  1.0000
  C   C79       1.0  58.767570522493266  48.16022776425167  13.529313801773203  1.0000
  C   C80       1.0  56.660388560825616  47.07037317088923  12.977453507633975  1.0000
  C   C81       1.0  57.37771700832036  48.15815969758923  13.502044996291804  1.0000
  C   C82       1.0  57.39828734685486  45.987227148724756  12.473198564946365  1.0000
  C   C83       1.0  59.48425754400035  47.07597803345186  13.026100792408712  1.0000
  C   C84       1.0  58.78867851392233  45.99037355505364  12.497252704100726  1.0000
  C   C85       1.0  51.73832143569127  39.406133513485685  12.956566256306255  1.0000
  C   C86       1.0  51.71153384943947  42.216446829119235  13.104638813862941  1.0000
  C   C87       1.0  50.67232258158324  40.0662222227995  13.563737539350859  1.0000
  C   C88       1.0  50.658469087282995  41.45340434360704  13.635567009858736  1.0000
  C   C89       1.0  52.77729202465939  41.53347778381356  12.495744066661038  1.0000
  C   C90       1.0  52.79038963557742  40.1464964433298  12.422143415489886  1.0000
  H   H43       1.0  56.303757716369425  49.54323723854847  11.901500044406738  1.0000
  H   H44       1.0  48.977050506122815  42.773095054953345  12.482927745818733  1.0000
  H   H45       1.0  54.304204621131284  42.64765087406711  13.968732460492726  1.0000
  H   H46       1.0  56.21994990490971  44.53367639547518  13.86989157748778  1.0000
  H   H47       1.0  52.510137681161105  47.99236349310229  13.048504714294046  1.0000
  H   H48       1.0  56.86750582296287  45.13270665853504  12.02360673436544  1.0000
  H   H49       1.0  56.828558585282124  49.01485995285066  13.925298469704572  1.0000
  H   H50       1.0  59.30173171638146  49.02358479007903  13.957372932700503  1.0000
  H   H51       1.0  59.34107304367894  45.12902663448228  12.088526131160217  1.0000
  H   H52       1.0  53.633048008748794  39.63223411508851  11.933055160618396  1.0000
  H   H53       1.0  53.602871979992095  42.10978469084017  12.047833185274659  1.0000
  H   H54       1.0  51.04802409102475  46.32551319947643  13.580919760812852  1.0000
  H   H55       1.0  49.821118583469755  41.96299370749372  14.138844310396468  1.0000
  H   H56       1.0  49.83954697101814  39.48803679468775  13.995052420844374  1.0000
  N   N7        1.0  50.3412659641406  48.681530438105234  12.822310737045832  1.0000
  N   N8        1.0  53.252775287750644  48.63494456245044  12.694561336034694  1.0000
  N   N9        1.0  50.27853771469592  45.67096919607909  13.324502612844592  1.0000
  N   N10       1.0  53.15744111973059  45.67973211866993  13.0912753975257  1.0000
  H   H57       1.0  49.825735954293016  52.047298473477866  11.285537535921549  1.0000
  H   H58       1.0  53.66402193039962  54.89829161598291  12.685288762932029  1.0000
  C   C91       1.0  51.703627367356034  54.84918124891549  11.76794797989202  1.0000
  C   C92       1.0  54.29201574256577  50.46253284833018  11.957361067171526  1.0000
  C   C93       1.0  51.78906035383486  52.071085759061916  12.208158155842515  1.0000
  C   C94       1.0  50.67056073618523  52.67638262267385  11.609072995335717  1.0000
  C   C95       1.0  50.63031944873042  54.04658870155342  11.387593120045993  1.0000
  C   C96       1.0  52.81728483253863  54.26819249352322  12.370208952306065  1.0000
  H   H59       1.0  23.998960658668416  55.572656832085364  11.693753414061895  1.0000
  H   H60       1.0  25.136773218301922  38.09180320369806  13.569141727888606  1.0000
  H   H61       1.0  15.602152353115292  46.35591860149028  12.581338902720455  1.0000
  H   H62       1.0  60.58501488262924  47.07745074214441  13.046235049589326  1.0000
  H   H63       1.0  51.67064431966757  55.936688646587356  11.596825239173787  1.0000
  H   H64       1.0  51.749203269854135  38.30611256785923  12.89953873746534  1.0000
