# Supplementary material for: Fracture Behavior of a 2D Imine‐Based Polymer
Source: Adv Sci (Weinh). 2024 Sep 12;11(42):2407017. doi: 10.1002/advs.202407017 (PMC11558127; doi:10.1002/advs.202407017)
Supplement: Supplementary file 2 — Supporting Information [file ADVS-11-2407017-s004.zip › 44-55_0.1_relaxed.cif]

data_image0
_chemical_formula_structural       C6H6C45H26N5HNO2C7H9C32H14N4H2C6H6
_chemical_formula_sum              "C96 H64 N10 O2"
loop_
  _atom_site_type_symbol
  _atom_site_label
  _atom_site_symmetry_multiplicity
  _atom_site_Cartn_x
  _atom_site_Cartn_y
  _atom_site_Cartn_z
  _atom_site_occupancy
  C   C1        1.0  20.269887603840488  46.55445681519375  12.509404298067276  1.0000
  C   C2        1.0  18.05747975626375  47.25373154933246  13.234405280555356  1.0000
  C   C3        1.0  18.2753755524273  45.52281182379005  11.577855731704856  1.0000
  C   C4        1.0  19.659468568649725  45.629819566999075  11.648950478205533  1.0000
  C   C5        1.0  19.4413854655318  47.36398371328687  13.300976554015133  1.0000
  C   C6        1.0  17.467696090638043  46.33382931870268  12.371085534030804  1.0000
  H   H1        1.0  20.40931089857369  49.22465226444445  12.402038122388042  1.0000
  H   H2        1.0  20.284457170359225  44.998799750733454  10.997120336314833  1.0000
  H   H3        1.0  20.8650691726237  43.904120196648854  12.606620621394253  1.0000
  H   H4        1.0  19.893652202741833  48.07943592632362  14.005972662028404  1.0000
  H   H5        1.0  17.818629738946854  44.79657832619042  10.886706371404383  1.0000
  H   H6        1.0  17.427058770453506  47.89465493557542  13.871213023013775  1.0000
  C   C7        1.0  23.71101883072113  49.61111540597181  12.505273796029224  1.0000
  C   C8        1.0  24.890887649324853  50.38216043452029  12.46925985324245  1.0000
  C   C9        1.0  28.454724136668858  49.723272685715045  12.570318184622819  1.0000
  C   C10       1.0  27.956273967200868  43.73245110232884  13.474950942555806  1.0000
  C   C11       1.0  21.931546508341217  44.14849622929222  12.678762819974947  1.0000
  C   C12       1.0  28.62898028431509  47.23353880870176  13.006203471070041  1.0000
  C   C13       1.0  45.802445262728675  46.53678418973684  12.464607315206507  1.0000
  C   C14       1.0  22.378144559620985  50.20863864973265  12.432965829332625  1.0000
  C   C15       1.0  26.19738185933351  49.857187068286656  12.57308156683086  1.0000
  C   C16       1.0  43.580651851146115  47.26611729192663  13.12831916133635  1.0000
  C   C17       1.0  21.5046839519798  49.176724746595035  12.456917251663336  1.0000
  C   C18       1.0  22.31441336704239  47.96375377416858  12.569552344945821  1.0000
  C   C19       1.0  26.65355672398683  44.303060974870846  13.134309379111823  1.0000
  C   C20       1.0  21.746263471498942  46.67321851245452  12.58245837366097  1.0000
  C   C21       1.0  22.482175731051644  45.470831263808854  12.655467851573949  1.0000
  C   C22       1.0  27.897287609018733  48.426448046658614  12.810992020078992  1.0000
  C   C23       1.0  28.830394616646874  44.76451035415947  13.463671897473745  1.0000
  C   C24       1.0  24.1805082875701  44.03603845558988  12.888915363581749  1.0000
  C   C25       1.0  22.97407333783193  43.26801478886822  12.805999092552518  1.0000
  C   C26       1.0  28.04994175922752  45.950652984384945  13.114674610090757  1.0000
  C   C27       1.0  25.48238221749923  43.52053082218455  13.067813589232493  1.0000
  C   C28       1.0  32.07577824992442  48.527916628486025  13.887923295401029  1.0000
  C   C29       1.0  30.095799283322407  47.35326322843287  13.101240053176479  1.0000
  C   C30       1.0  30.6987169468519  48.41479926951449  13.79715171556112  1.0000
  C   C31       1.0  30.94544115949133  46.410040675786064  12.49415677652558  1.0000
  C   C32       1.0  32.931860456668545  47.58940726969335  13.274608595516717  1.0000
  C   C33       1.0  32.321162792582726  46.52548518217171  12.573951745453986  1.0000
  C   C34       1.0  43.818518793643506  45.46536224415183  11.550398915184944  1.0000
  C   C35       1.0  45.19721885595907  45.57776743730501  11.636333233350783  1.0000
  C   C36       1.0  36.489489715973725  46.94057242223291  12.802980580710104  1.0000
  C   C37       1.0  35.038652327450855  46.899235199624385  12.774610679468386  1.0000
  C   C38       1.0  37.216798145060345  47.918454041403464  13.52563749541033  1.0000
  C   C39       1.0  39.327409369140526  46.947434504826816  12.796934550915973  1.0000
  C   C40       1.0  38.610144108497806  47.91128304045346  13.516464302652922  1.0000
  C   C41       1.0  38.611406612585974  45.96952865587405  12.073336119775261  1.0000
  C   C42       1.0  37.21958139371852  45.97443272676169  12.084197347504686  1.0000
  C   C43       1.0  44.95662737511245  47.37663441899461  13.21061693774031  1.0000
  C   C44       1.0  25.90949737317582  39.27417781137805  13.542430524002585  1.0000
  C   C45       1.0  25.618878563332252  42.05452706604393  13.227029960533867  1.0000
  C   C46       1.0  24.878320610139742  39.94950301506368  14.190464397553217  1.0000
  C   C47       1.0  24.733293470300975  41.322644189119295  14.032283782688074  1.0000
  C   C48       1.0  26.65285836927633  41.3582096781246  12.582345998860513  1.0000
  C   C49       1.0  26.795094824326913  39.98451667469487  12.735782076764394  1.0000
  C   C50       1.0  40.87619784786702  46.995164106200264  12.82491539051576  1.0000
  C   C51       1.0  42.967292871476594  46.3085466077875  12.292081370773944  1.0000
  H   H7        1.0  45.94094907711356  49.21121353451101  12.314317004239001  1.0000
  H   H8        1.0  29.52422086469162  49.949803459087576  12.489723301416028  1.0000
  H   H9        1.0  45.828745343299204  44.920111942480645  11.017694897428557  1.0000
  H   H10       1.0  46.39590873611864  43.88775714609952  12.635975794328346  1.0000
  H   H11       1.0  22.912873659967445  42.174029997590836  12.843630603862083  1.0000
  H   H12       1.0  28.161181819602046  42.68345848038402  13.725660749336114  1.0000
  H   H13       1.0  29.90056163742665  44.73814413954516  13.706100010681967  1.0000
  H   H14       1.0  25.879465337987153  47.792572420058626  12.923749320861788  1.0000
  H   H15       1.0  30.50657808725317  45.58080542773496  11.915911580493672  1.0000
  H   H16       1.0  30.063400559976788  49.15502066102104  14.309784220780974  1.0000
  H   H17       1.0  32.51125809654641  49.36714844277476  14.45359875899383  1.0000
  H   H18       1.0  32.963892934314245  45.77806151442976  12.074932547596596  1.0000
  H   H19       1.0  45.39658765068488  48.116716431038185  13.897975173480505  1.0000
  H   H20       1.0  34.58689948207761  46.06809912685448  12.17169105962404  1.0000
  H   H21       1.0  43.38089129092956  44.70935107984582  10.878932275183892  1.0000
  H   H22       1.0  36.67213216017063  45.20635482023757  11.516366493328688  1.0000
  H   H23       1.0  39.15834236273097  48.678911875793524  14.084079479319875  1.0000
  H   H24       1.0  35.59632179530474  48.73299473585129  14.130627600581903  1.0000
  H   H25       1.0  40.23952235028888  45.17008261656273  11.46652981337606  1.0000
  H   H26       1.0  27.60979009811209  39.45726719087719  12.214237495096187  1.0000
  H   H27       1.0  27.346758718851266  41.90510453126026  11.924073296863876  1.0000
  H   H28       1.0  24.488513332795595  46.13060300886248  12.812787420063753  1.0000
  H   H29       1.0  23.929227356430392  41.84742997326664  14.572583974322365  1.0000
  H   H30       1.0  42.94049447876352  47.93399487155597  13.732209480061389  1.0000
  H   H31       1.0  24.17846413538305  39.39700652450596  14.83743157546023  1.0000
  H   H32       1.0  41.313520297151015  47.81380260484636  13.452082682002992  1.0000
  N   N1        1.0  23.62699423403597  48.269057127428724  12.598910869034098  1.0000
  N   N2        1.0  26.556841750451454  48.57371689354471  12.781173765385363  1.0000
  N   N3        1.0  23.818625481075376  45.33078812463132  12.775577607735727  1.0000
  N   N4        1.0  26.75077262764352  45.63457814284524  12.947676638234098  1.0000
  N   N5        1.0  34.27602083425237  47.75681992183438  13.392522408624481  1.0000
  H   H33       1.0  51.74862097181584  52.32544658572188  13.80368110568591  1.0000
  N   N6        1.0  41.6198263045258  46.1560679271541  12.174537881034174  1.0000
  O   O1        1.0  36.55329788670809  48.92253543667315  14.272375366194495  1.0000
  O   O2        1.0  39.28735029423236  44.969170906109966  11.32685830638953  1.0000
  C   C52       1.0  24.591257884288844  54.632250209290774  11.931960886785015  1.0000
  C   C53       1.0  27.41217708997118  50.601129927085765  12.424472294572626  1.0000
  C   C54       1.0  24.777758309720245  51.847855401622816  12.288798884521508  1.0000
  C   C55       1.0  23.889144243547523  52.397791696806195  11.352596272714441  1.0000
  C   C56       1.0  23.79833919307403  53.77319215275768  11.175187906038822  1.0000
  C   C57       1.0  25.47753722267614  54.1033593178989  12.86692133135289  1.0000
  C   C58       1.0  25.571380269956883  52.727848324900194  13.040512450690033  1.0000
  H   H34       1.0  53.00458224202986  51.67024001667369  12.226045007043425  1.0000
  H   H35       1.0  27.477837332158504  51.67389250460824  12.20698555725231  1.0000
  H   H36       1.0  22.147985514054078  51.28011240478617  12.372332161983826  1.0000
  H   H37       1.0  26.260965940757227  52.32407325312184  13.799158460135885  1.0000
  H   H38       1.0  26.104621890374183  54.775250576956935  13.474308457889453  1.0000
  H   H39       1.0  23.10107330345067  54.18289358997044  10.427162297076258  1.0000
  H   H40       1.0  23.276360760772373  51.72932518893255  10.727150449636536  1.0000
  H   H41       1.0  47.678732492417666  51.26458118860648  12.298079228057746  1.0000
  H   H42       1.0  48.62798744520116  54.15233536038581  10.377389694697014  1.0000
  C   C59       1.0  51.06795817212951  52.72283466827312  13.03371736775619  1.0000
  C   C60       1.0  49.239427436854584  49.59720832177585  12.478476683977382  1.0000
  C   C61       1.0  50.418166296340544  50.370013571995074  12.452840110710591  1.0000
  C   C62       1.0  53.98284125141641  49.72048026283758  12.59164045857278  1.0000
  C   C63       1.0  53.48596655304166  43.7335996457787  13.525996982010017  1.0000
  C   C64       1.0  47.46108929405533  44.13685985139373  12.71045541190591  1.0000
  C   C65       1.0  54.155247906075196  47.22957103135909  13.023332081454368  1.0000
  C   C66       1.0  47.908391475063645  50.19402864527231  12.375850252125064  1.0000
  C   C67       1.0  51.724877044669704  49.849674673457855  12.573791105175093  1.0000
  C   C68       1.0  47.03462538766978  49.16239617909204  12.393212594085314  1.0000
  C   C69       1.0  47.84131970215895  47.95086524954197  12.53671574261645  1.0000
  C   C70       1.0  52.18046082969028  44.3017360306615  13.1918117676424  1.0000
  C   C71       1.0  47.272943362930974  46.65914290939132  12.55678625578844  1.0000
  C   C72       1.0  48.01027030544539  45.45896188224781  12.661012022189047  1.0000
  C   C73       1.0  53.425478574327634  48.42145512881962  12.823444048904792  1.0000
  C   C74       1.0  54.36068472633274  44.76461244335236  13.495647230622472  1.0000
  C   C75       1.0  49.70778971542358  44.03264979941261  12.94417374810947  1.0000
  C   C76       1.0  48.503327673819115  43.26122079818187  12.868025147788961  1.0000
  C   C77       1.0  53.5769917349785  45.94873010887018  13.14530751094495  1.0000
  C   C78       1.0  51.00824822331915  43.519847545356015  13.138774648529747  1.0000
  C   C79       1.0  57.61838089728915  48.50186233717942  13.889906741607067  1.0000
  C   C80       1.0  55.62772542164503  47.34558172661907  13.10789357695774  1.0000
  C   C81       1.0  56.234903324074736  48.396857584613514  13.812004480419988  1.0000
  C   C82       1.0  56.460399615510106  46.40529105383147  12.481271538536408  1.0000
  C   C83       1.0  58.42959915879587  47.56067578488703  13.26061316125187  1.0000
  C   C84       1.0  57.84379840454131  46.5124162028943  12.555030705020144  1.0000
  C   C85       1.0  51.386533588408035  39.270984994734754  13.634691257422862  1.0000
  C   C86       1.0  51.13698841591392  42.054802198403706  13.31497566673716  1.0000
  C   C87       1.0  50.37170107284223  39.963867283535315  14.28992638621766  1.0000
  C   C88       1.0  50.247030890961085  41.338697577511596  14.129671489688747  1.0000
  C   C89       1.0  52.15725440720635  41.341977798134096  12.667160202114436  1.0000
  C   C90       1.0  52.27873753759095  39.96635292288417  12.82236129725022  1.0000
  H   H43       1.0  55.05305721832782  49.949468297294125  12.525342016185238  1.0000
  H   H44       1.0  48.443032872375134  42.16828850312283  12.930737598185736  1.0000
  H   H45       1.0  53.69228302602805  42.686454556872384  13.782463463019004  1.0000
  H   H46       1.0  55.43396094784901  44.739811575448535  13.72451626312819  1.0000
  H   H47       1.0  51.408095944055155  47.783476377303714  12.91682528912085  1.0000
  H   H48       1.0  56.01049465837608  45.58512350189011  11.899169931384812  1.0000
  H   H49       1.0  55.60597409004528  49.13436794821704  14.336111884245271  1.0000
  H   H50       1.0  58.07216176938789  49.33039812272093  14.456720526114596  1.0000
  H   H51       1.0  58.4775299148761  45.76741206184619  12.048073624274922  1.0000
  H   H52       1.0  53.08109403532094  39.42534804869825  12.29599466673018  1.0000
  H   H53       1.0  52.85465900202636  41.876875778773844  12.002901222770639  1.0000
  H   H54       1.0  50.01444598310014  46.12509406795672  12.821722295771867  1.0000
  H   H55       1.0  49.45461802044671  41.87682433039763  14.674047383701117  1.0000
  H   H56       1.0  49.667371509350794  39.42359521237035  14.942248675342448  1.0000
  N   N7        1.0  49.15306111480028  48.25614958657608  12.5856407754741  1.0000
  N   N8        1.0  52.084956165570496  48.56690371071318  12.784381274831695  1.0000
  N   N9        1.0  49.34532863795295  45.324027200247585  12.79904190645194  1.0000
  N   N10       1.0  52.27619117104676  45.63126769906563  12.992180197469  1.0000
  H   H57       1.0  48.83129555294138  51.70048199308992  10.67437817373573  1.0000
  H   H58       1.0  51.563869354431446  54.776321396825395  13.48401852728655  1.0000
  C   C91       1.0  50.08158162140302  54.617323269017426  11.913257774182204  1.0000
  C   C92       1.0  52.93984084190421  50.59654956256107  12.438925207603475  1.0000
  C   C93       1.0  50.29936156917423  51.83495858268226  12.265965747248767  1.0000
  C   C94       1.0  49.4227294943902  52.375503121333345  11.313150207648931  1.0000
  C   C95       1.0  49.31638623945083  53.74998978107145  11.13762667258594  1.0000
  C   C96       1.0  50.958122557201214  54.09765797591195  12.86250962831309  1.0000
  H   H59       1.0  24.519015127200223  55.72211882598674  11.791225844366764  1.0000
  H   H60       1.0  26.02448755050169  38.18614278129728  13.667992157316709  1.0000
  H   H61       1.0  16.371153366277493  46.24815979315837  12.315967767123192  1.0000
  H   H62       1.0  59.52586231116726  47.64512826106405  13.320555718262083  1.0000
  H   H63       1.0  49.99581336498729  55.70662628509213  11.775500304834528  1.0000
  H   H64       1.0  51.4837168946645  38.18107997036871  13.75950813027495  1.0000
