# Supplementary material for: Fracture Behavior of a 2D Imine‐Based Polymer
Source: Adv Sci (Weinh). 2024 Sep 12;11(42):2407017. doi: 10.1002/advs.202407017 (PMC11558127; doi:10.1002/advs.202407017)
Supplement: Supplementary file 2 — Supporting Information [file ADVS-11-2407017-s004.zip › 44-55_0.2_relaxed.cif]

data_image0
_chemical_formula_structural       C6H6C45H26N5HNO2C7H9C32H14N4H2C6H6
_chemical_formula_sum              "C96 H64 N10 O2"
loop_
  _atom_site_type_symbol
  _atom_site_label
  _atom_site_symmetry_multiplicity
  _atom_site_Cartn_x
  _atom_site_Cartn_y
  _atom_site_Cartn_z
  _atom_site_occupancy
  C   C1        1.0  20.224473240611506  46.55473072443661  12.509618425962417  1.0000
  C   C2        1.0  18.01231146735421  47.25089897509969  13.238288992895974  1.0000
  C   C3        1.0  18.22979304340818  45.51931888834423  11.582558669212094  1.0000
  C   C4        1.0  19.613852424913237  45.62953746313256  11.649917274833955  1.0000
  C   C5        1.0  19.396245054920495  47.36314291338001  13.302493978537766  1.0000
  C   C6        1.0  17.42211388335108  46.329045079453394  12.377200373459873  1.0000
  H   H1        1.0  20.36684095351868  49.226963545783036  12.3964829982787  1.0000
  H   H2        1.0  20.238974425108793  44.99952526257236  10.997213937216085  1.0000
  H   H3        1.0  20.819803999976916  43.90330676390348  12.610949735212552  1.0000
  H   H4        1.0  19.849403438861728  48.0783763126981  14.007140706928674  1.0000
  H   H5        1.0  17.772257082962224  44.791422707710126  10.893620454313067  1.0000
  H   H6        1.0  17.381704551334476  47.890547170373814  13.876180823526632  1.0000
  C   C7        1.0  23.668974434488966  49.60885546076179  12.503883390600407  1.0000
  C   C8        1.0  24.849916149692593  50.37830629516508  12.465685054003524  1.0000
  C   C9        1.0  28.41423679844239  49.720667331092876  12.559796260452856  1.0000
  C   C10       1.0  27.91001713182829  43.73179332084601  13.482871248666548  1.0000
  C   C11       1.0  21.88617089560138  44.14856510805012  12.681707293076068  1.0000
  C   C12       1.0  28.58929617133315  47.2302190447679  13.000398980408464  1.0000
  C   C13       1.0  45.84747697474194  46.53579658227716  12.466536224077974  1.0000
  C   C14       1.0  22.336838227912214  50.20818476686682  12.430298574816636  1.0000
  C   C15       1.0  26.15658478419571  49.85316866970161  12.56797828534216  1.0000
  C   C16       1.0  43.63620386293099  47.27843734968315  13.15391019398788  1.0000
  C   C17       1.0  21.461865283245814  49.17763287008641  12.453926436524497  1.0000
  C   C18       1.0  22.26964767167731  47.96371160820288  12.568732482955063  1.0000
  C   C19       1.0  26.608973510086617  44.30320824640524  13.13776170801794  1.0000
  C   C20       1.0  21.700794158356484  46.67353505721766  12.582348845659897  1.0000
  C   C21       1.0  22.436542840487395  45.471069323229365  12.65710905007094  1.0000
  C   C22       1.0  27.858205687730525  48.42346455468888  12.802800833050089  1.0000
  C   C23       1.0  28.786018665533256  44.762246839667455  13.469058755306255  1.0000
  C   C24       1.0  24.135225179121896  44.03662239934186  12.890951560731619  1.0000
  C   C25       1.0  22.92885487892203  43.26836462011155  12.80880004625351  1.0000
  C   C26       1.0  28.00843045594908  45.94839409627482  13.11352340451279  1.0000
  C   C27       1.0  25.437142484489712  43.52148172394605  13.071063316189887  1.0000
  C   C28       1.0  32.0369957194636  48.52768435288072  13.870627814175673  1.0000
  C   C29       1.0  30.056245057276115  47.34815404536123  13.093881496590058  1.0000
  C   C30       1.0  30.659937016020884  48.414972352947714  13.781154550427374  1.0000
  C   C31       1.0  30.905328424128097  46.398551604463535  12.495570932104854  1.0000
  C   C32       1.0  32.892133844700034  47.583046767732085  13.26569332514643  1.0000
  C   C33       1.0  32.28139490156849  46.51319161373151  12.574572144017996  1.0000
  C   C34       1.0  43.84594286341154  45.48651887769687  11.563407880751644  1.0000
  C   C35       1.0  45.22708750479947  45.58563514555544  11.639430024775601  1.0000
  C   C36       1.0  36.45471125213777  46.947179838536066  12.809333647402656  1.0000
  C   C37       1.0  35.00361590153011  46.894842349630764  12.772575030360102  1.0000
  C   C38       1.0  37.167047408077266  47.93304892317839  13.534803966081482  1.0000
  C   C39       1.0  39.281511695918894  46.97945956275885  12.821935698251707  1.0000
  C   C40       1.0  38.562416094524444  47.9390958947469  13.535235344058414  1.0000
  C   C41       1.0  38.58893424744015  45.993382616759  12.095203695947598  1.0000
  C   C42       1.0  37.19670331813803  45.98523779659618  12.096594823464443  1.0000
  C   C43       1.0  45.0140505575538  47.37771497836813  13.224473437513051  1.0000
  C   C44       1.0  25.853104208090436  39.27167621356667  13.523801318965546  1.0000
  C   C45       1.0  25.572594754047856  42.055164524102004  13.227293503340551  1.0000
  C   C46       1.0  24.821994554221387  39.94569445720505  14.173306981269517  1.0000
  C   C47       1.0  24.68261712588202  41.32054778982092  14.025213224857717  1.0000
  C   C48       1.0  26.607774776764188  41.360359679163146  12.582878344684591  1.0000
  C   C49       1.0  26.745473624613695  39.98520882363953  12.727548316674573  1.0000
  C   C50       1.0  40.92980037144605  47.03892512819233  12.858954025262333  1.0000
  C   C51       1.0  43.00858425128246  46.33266265298155  12.315783886602201  1.0000
  H   H7        1.0  45.99098248440883  49.20617065227047  12.312831983119288  1.0000
  H   H8        1.0  29.483327580700475  49.94866567701432  12.476175312578347  1.0000
  H   H9        1.0  45.84684592108108  44.92411296418583  11.012807726587239  1.0000
  H   H10       1.0  46.44948123443589  43.87669442531583  12.598796020613857  1.0000
  H   H11       1.0  22.86752645618529  42.17431342794603  12.847176905849977  1.0000
  H   H12       1.0  28.11220312761205  42.68378093260371  13.739358797707995  1.0000
  H   H13       1.0  29.855357582755584  44.734410572736124  13.71450677895693  1.0000
  H   H14       1.0  25.8415210857857  47.78816738458209  12.920678277623628  1.0000
  H   H15       1.0  30.465760104271606  45.56461654773152  11.92435227626022  1.0000
  H   H16       1.0  30.02581132527921  49.160830532689914  14.287104086348263  1.0000
  H   H17       1.0  32.47445910138838  49.371513612333246  14.42793414366258  1.0000
  H   H18       1.0  32.923684462825015  45.76090132187968  12.082287832046863  1.0000
  H   H19       1.0  45.465037239365714  48.111789666570985  13.911346390051548  1.0000
  H   H20       1.0  34.558537459101174  46.058631461532244  12.171158362278794  1.0000
  H   H21       1.0  43.39566755292407  44.73873376879998  10.890957682271367  1.0000
  H   H22       1.0  36.65850688893314  45.21201268291855  11.526838954427335  1.0000
  H   H23       1.0  39.10064765378868  48.71241269760635  14.104620823874702  1.0000
  H   H24       1.0  35.535384826662614  48.73429999591584  14.127848282880242  1.0000
  H   H25       1.0  40.231352795366085  45.211764430045655  11.502508091937834  1.0000
  H   H26       1.0  27.56156898330593  39.45940352866286  12.20667548285352  1.0000
  H   H27       1.0  27.306302369045984  41.910071761775455  11.931880534291498  1.0000
  H   H28       1.0  24.443586706983744  46.13045745290003  12.812923175711427  1.0000
  H   H29       1.0  23.87901809594137  41.84398918579315  14.567488511938276  1.0000
  H   H30       1.0  43.00715687333921  47.94680758858376  13.768651585779427  1.0000
  H   H31       1.0  24.11755577567393  39.39062780708408  14.813102104723608  1.0000
  H   H32       1.0  41.351177931472755  47.861904206145525  13.489348337352368  1.0000
  N   N1        1.0  23.582605836177834  48.267061869718525  12.59916034944117  1.0000
  N   N2        1.0  26.517588848625408  48.57011690913789  12.776379526580431  1.0000
  N   N3        1.0  23.77301942089589  45.33118736823193  12.777065656290533  1.0000
  N   N4        1.0  26.70886792847544  45.633804171380184  12.946196320068674  1.0000
  N   N5        1.0  34.235971508558904  47.75209427944883  13.384016725058459  1.0000
  H   H33       1.0  51.79978534905799  52.31789209049044  13.79913199738729  1.0000
  N   N6        1.0  41.65758742913315  46.19593938535151  12.20805019750319  1.0000
  O   O1        1.0  36.49050229615636  48.93274691303785  14.275365006360891  1.0000
  O   O2        1.0  39.285017531168286  44.999092819059875  11.35522382429119  1.0000
  C   C52       1.0  24.53526467488433  54.628726602311055  11.937136233863535  1.0000
  C   C53       1.0  27.370622944495835  50.59766864711863  12.41606192194755  1.0000
  C   C54       1.0  24.735945206400412  51.84409172768377  12.284824332580726  1.0000
  C   C55       1.0  23.843551616622875  52.3928739962451  11.351423595059586  1.0000
  C   C56       1.0  23.74510111289571  53.76838939636793  11.178971984959718  1.0000
  C   C57       1.0  25.427808556887477  54.101121336437096  12.86687815283242  1.0000
  C   C58       1.0  25.528619498245945  52.725418254369565  13.035959125320774  1.0000
  H   H34       1.0  53.05322137238412  51.66551405515426  12.2206235009105  1.0000
  H   H35       1.0  27.434901325433124  51.67046248297274  12.198144772980049  1.0000
  H   H36       1.0  22.107309085092886  51.27964863644789  12.367985880224056  1.0000
  H   H37       1.0  26.222041951546522  52.32265456605691  13.791640530300299  1.0000
  H   H38       1.0  26.053427870870326  54.77429681209801  13.474498142465292  1.0000
  H   H39       1.0  23.04323465572766  54.177117075374085  10.434573948367348  1.0000
  H   H40       1.0  23.232392433650872  51.72342928142941  10.72541675377215  1.0000
  H   H41       1.0  47.73042357854703  51.25830514175251  12.300671634229793  1.0000
  H   H42       1.0  48.671795182026486  54.14746479547694  10.381169549503392  1.0000
  C   C59       1.0  51.1183695215996  52.715274657046976  13.029847421057909  1.0000
  C   C60       1.0  49.290323800889155  49.589276994841036  12.47060183510171  1.0000
  C   C61       1.0  50.46925414949512  50.36216857118476  12.445700430524566  1.0000
  C   C62       1.0  54.03460393163689  49.71672027632911  12.584540066507877  1.0000
  C   C63       1.0  53.5358856562227  43.73076743026332  13.528781073533134  1.0000
  C   C64       1.0  47.51342782883593  44.1282977088403  12.682474303533887  1.0000
  C   C65       1.0  54.20962680902129  47.22579473059112  13.021174131792243  1.0000
  C   C66       1.0  47.959431733016025  50.18737654225283  12.373192744103136  1.0000
  C   C67       1.0  51.7764258573537  49.84251586965613  12.566027538917345  1.0000
  C   C68       1.0  47.084788979656906  49.15651288658808  12.38955521327452  1.0000
  C   C69       1.0  47.890665105205784  47.943799401584705  12.527767210563727  1.0000
  C   C70       1.0  52.23250320353849  44.299386071580344  13.186424202588615  1.0000
  C   C71       1.0  47.320283779508166  46.65271454953146  12.547060769395397  1.0000
  C   C72       1.0  48.05868147932516  45.45241180328083  12.644612955418284  1.0000
  C   C73       1.0  53.479240976658865  48.416647883764576  12.816429980353744  1.0000
  C   C74       1.0  54.41162657398497  44.76109050790616  13.502135768961098  1.0000
  C   C75       1.0  49.75986553276586  44.02915983547612  12.925701079459769  1.0000
  C   C76       1.0  48.55783234458183  43.25483023079377  12.839030556281452  1.0000
  C   C77       1.0  53.630861517601275  45.94524011849126  13.145122774274302  1.0000
  C   C78       1.0  51.06024285360988  43.517640048962846  13.126512954108874  1.0000
  C   C79       1.0  57.67182540552043  48.50162130259172  13.887621310095025  1.0000
  C   C80       1.0  55.68208303984204  47.34231886127289  13.107554686834773  1.0000
  C   C81       1.0  56.28829376898681  48.394688900321306  13.810839139586433  1.0000
  C   C82       1.0  56.51559311855483  46.40184578050002  12.482450992893137  1.0000
  C   C83       1.0  58.48410011139229  47.560237892467626  13.260008841745238  1.0000
  C   C84       1.0  57.89904317190102  46.50990926211018  12.556834685186253  1.0000
  C   C85       1.0  51.440648006794106  39.271267044486905  13.648496436760027  1.0000
  C   C86       1.0  51.188633890598226  42.0528153507631  13.307974764074926  1.0000
  C   C87       1.0  50.4194275651264  39.96664494026362  14.291047259501433  1.0000
  C   C88       1.0  50.293642345645694  41.34017550977431  14.120291152353047  1.0000
  C   C89       1.0  52.21437458278412  41.337033161152235  12.671893864597106  1.0000
  C   C90       1.0  52.33693501311185  39.962547810511126  12.837148937588818  1.0000
  H   H43       1.0  55.10416886884014  49.948267545822034  12.517257600928232  1.0000
  H   H44       1.0  48.50119819812094  42.16115666370338  12.893292644620324  1.0000
  H   H45       1.0  53.74046185597359  42.68371940218745  13.78746417611525  1.0000
  H   H46       1.0  55.48328996244998  44.73551100943968  13.738289876269864  1.0000
  H   H47       1.0  51.46255743546386  47.77586087301127  12.907926683276987  1.0000
  H   H48       1.0  56.06583199785179  45.58152289968527  11.90043221977259  1.0000
  H   H49       1.0  55.65846808234238  49.132152299171516  14.333937012959801  1.0000
  H   H50       1.0  58.125472048967566  49.33184041335483  14.45203907816576  1.0000
  H   H51       1.0  58.53383022544808  45.76487683441003  12.051345945223737  1.0000
  H   H52       1.0  53.14359725151224  39.41908187267711  12.31970932602798  1.0000
  H   H53       1.0  52.91594288609304  41.86818444565589  12.009028237596043  1.0000
  H   H54       1.0  50.05932624860696  46.1238512362525  12.8209177718133  1.0000
  H   H55       1.0  49.496096029776474  41.880694222825646  14.654722240925333  1.0000
  H   H56       1.0  49.711113326512816  39.42952271293848  14.941812452384681  1.0000
  N   N7        1.0  49.20289568078362  48.247956679039724  12.573939676578192  1.0000
  N   N8        1.0  52.13846135652223  48.56022445091979  12.776312121091797  1.0000
  N   N9        1.0  49.39392253401154  45.32022092735239  12.785197769660208  1.0000
  N   N10       1.0  52.330616691848306  45.62852190323334  12.985591673905233  1.0000
  H   H57       1.0  48.87996974600604  51.69531021487238  10.671372247639614  1.0000
  H   H58       1.0  51.61100616804511  54.7686733770156  13.484977705304185  1.0000
  C   C91       1.0  50.128040425119515  54.61109415052499  11.914882661847333  1.0000
  C   C92       1.0  52.99031464771616  50.59126721324739  12.431972828621225  1.0000
  C   C93       1.0  50.349958888963066  51.827727833181136  12.261344329464729  1.0000
  C   C94       1.0  49.47189610448424  52.36956319134578  11.310479883526616  1.0000
  C   C95       1.0  49.362978323768026  53.74435414569708  11.13851098077759  1.0000
  C   C96       1.0  51.006397569463644  54.090393381172284  12.861874904898597  1.0000
  H   H59       1.0  24.455865409769178  55.718733203331126  11.801497348061725  1.0000
  H   H60       1.0  25.963250457546458  38.18218109761966  13.640773240283977  1.0000
  H   H61       1.0  16.325537010851132  46.24036785995139  12.325685909639319  1.0000
  H   H62       1.0  59.580415192077176  47.646256076579846  13.318942816158026  1.0000
  H   H63       1.0  50.039552062910815  55.7006527080162  11.780650508800017  1.0000
  H   H64       1.0  51.539317538668286  38.182497256922105  13.781973194858917  1.0000
