# Supplementary material for: Fracture Behavior of a 2D Imine‐Based Polymer
Source: Adv Sci (Weinh). 2024 Sep 12;11(42):2407017. doi: 10.1002/advs.202407017 (PMC11558127; doi:10.1002/advs.202407017)
Supplement: Supplementary file 2 — Supporting Information [file ADVS-11-2407017-s004.zip › 44-55_0.3_relaxed.cif]

data_image0
_chemical_formula_structural       C6H6C45H26N5HNO2C7H9C32H14N4H2C6H6
_chemical_formula_sum              "C96 H64 N10 O2"
loop_
  _atom_site_type_symbol
  _atom_site_label
  _atom_site_symmetry_multiplicity
  _atom_site_Cartn_x
  _atom_site_Cartn_y
  _atom_site_Cartn_z
  _atom_site_occupancy
  C   C1        1.0  20.17730684720474  46.55241716529895  12.512788508423364  1.0000
  C   C2        1.0  17.96561260708885  47.254058742928976  13.239370353839444  1.0000
  C   C3        1.0  18.179959858849916  45.51838812088638  11.588708125293621  1.0000
  C   C4        1.0  19.564267883279406  45.62565613931523  11.656311748364509  1.0000
  C   C5        1.0  19.349768153692505  47.36428844236745  13.303156073647934  1.0000
  C   C6        1.0  17.372936136919048  46.33158064565285  12.380587405747866  1.0000
  H   H1        1.0  20.323124944308706  49.22538637364668  12.406663027614815  1.0000
  H   H2        1.0  20.187274622170055  44.99206690152474  11.004977604693462  1.0000
  H   H3        1.0  20.776118390195414  43.89949401450025  12.603221905493532  1.0000
  H   H4        1.0  19.803145488035593  48.08241467765977  14.004850584589802  1.0000
  H   H5        1.0  17.72230168170026  44.79037116020775  10.900278790028548  1.0000
  H   H6        1.0  17.33733501305331  47.89748101166002  13.875525906524441  1.0000
  C   C7        1.0  23.62595264432896  49.60375992144019  12.50260507135432  1.0000
  C   C8        1.0  24.807275509076415  50.372548304123086  12.462534130134479  1.0000
  C   C9        1.0  28.372206663222833  49.714976556274344  12.548067687869048  1.0000
  C   C10       1.0  27.8665463417883  43.72982211239065  13.483012304877974  1.0000
  C   C11       1.0  21.84234704111506  44.14526680311085  12.676234205441508  1.0000
  C   C12       1.0  28.54938684061623  47.22651491256146  12.995249896546596  1.0000
  C   C13       1.0  45.894793040924995  46.53461035243315  12.465351974016254  1.0000
  C   C14       1.0  22.294345419195206  50.2047478910992  12.433696432501897  1.0000
  C   C15       1.0  26.11434273319619  49.84731014016155  12.560992879488264  1.0000
  C   C16       1.0  43.69066512019687  47.281852361095986  13.166762965774389  1.0000
  C   C17       1.0  21.418286113929582  49.1752339767827  12.459145432430732  1.0000
  C   C18       1.0  22.224651908434588  47.9601597953674  12.569880290530577  1.0000
  C   C19       1.0  26.566119982754728  44.30193671867324  13.136245481069613  1.0000
  C   C20       1.0  21.654141774907192  46.6705336282971  12.583211749535778  1.0000
  C   C21       1.0  22.391050009446058  45.46841309727918  12.655044167627105  1.0000
  C   C22       1.0  27.81684573240485  48.41843718141936  12.795098343379133  1.0000
  C   C23       1.0  28.743525872776154  44.75951286765416  13.468854836385619  1.0000
  C   C24       1.0  24.091774267984032  44.03554165424239  12.886790387710048  1.0000
  C   C25       1.0  22.88616753841281  43.26606205506193  12.802037919654946  1.0000
  C   C26       1.0  27.967329513871256  45.945637489178125  13.111496854746422  1.0000
  C   C27       1.0  25.393895844470013  43.52069016808219  13.0672927925618  1.0000
  C   C28       1.0  31.995275891335677  48.52912131563878  13.867959347806659  1.0000
  C   C29       1.0  30.0166942330005  47.346066723834625  13.090249214534296  1.0000
  C   C30       1.0  30.61839587764763  48.414593399636495  13.776697178902626  1.0000
  C   C31       1.0  30.868596059771946  46.397112608923095  12.494888467542903  1.0000
  C   C32       1.0  32.85376634508071  47.58552186979136  13.265778180894428  1.0000
  C   C33       1.0  32.244699878764656  46.513965463175126  12.575606307464753  1.0000
  C   C34       1.0  43.885129597595906  45.4930972975024  11.570855964039406  1.0000
  C   C35       1.0  45.26734801551167  45.58899578895897  11.638828242136302  1.0000
  C   C36       1.0  36.421171085453885  46.95741614276558  12.817413650520598  1.0000
  C   C37       1.0  34.96921069379309  46.90230490549734  12.777758010173532  1.0000
  C   C38       1.0  37.12756138468556  47.94644899017405  13.543487945270002  1.0000
  C   C39       1.0  39.24024774439817  46.99864954717027  12.840029353738068  1.0000
  C   C40       1.0  38.5245706540311  47.9581474483876  13.549413931460892  1.0000
  C   C41       1.0  38.56157069073782  46.00845305013787  12.112195064031056  1.0000
  C   C42       1.0  37.168724713308464  45.995634676183805  12.108075233234823  1.0000
  C   C43       1.0  45.06901984974924  47.375761668372405  13.231934955147254  1.0000
  C   C44       1.0  25.822720993783033  39.27187707721955  13.520765641622594  1.0000
  C   C45       1.0  25.53110687517835  42.05424816857772  13.221757982482005  1.0000
  C   C46       1.0  24.78930611573839  39.94268018082328  14.170009381975524  1.0000
  C   C47       1.0  24.64399061405531  41.31681129639399  14.020218123818326  1.0000
  C   C48       1.0  26.56764526369894  41.36239346793658  12.576291128410418  1.0000
  C   C49       1.0  26.710575281082594  39.98790851737304  12.72165572105804  1.0000
  C   C50       1.0  40.98836986553032  47.06316257311734  12.880333953720795  1.0000
  C   C51       1.0  43.05599225132473  46.34079842689557  12.329332689589652  1.0000
  H   H7        1.0  46.038659854533826  49.20566467394438  12.316556992133114  1.0000
  H   H8        1.0  29.441254384949136  49.942392677751165  12.461382158624929  1.0000
  H   H9        1.0  45.88230051746605  44.9281704988013  11.006827556068313  1.0000
  H   H10       1.0  46.498190839173  43.87342695922764  12.58041594254013  1.0000
  H   H11       1.0  22.8260750857453  42.17182549428026  12.837534440907504  1.0000
  H   H12       1.0  28.068341502609318  42.682241312865116  13.740580483568232  1.0000
  H   H13       1.0  29.812726466339072  44.73203249765319  13.714557129925112  1.0000
  H   H14       1.0  25.800685190067657  47.78308446011785  12.919757482405073  1.0000
  H   H15       1.0  30.43149458542378  45.561050142896775  11.924748560920387  1.0000
  H   H16       1.0  29.981720111780017  49.15963078029945  14.281125383763124  1.0000
  H   H17       1.0  32.42871871227113  49.3745163314818  14.42573130525549  1.0000
  H   H18       1.0  32.88873498696935  45.76159463569627  12.086140659025848  1.0000
  H   H19       1.0  45.52651194694198  48.104451489689346  13.92028560723749  1.0000
  H   H20       1.0  34.52739236905377  46.06479621608046  12.176237055974743  1.0000
  H   H21       1.0  43.43029382153032  44.747774036227995  10.898909716620338  1.0000
  H   H22       1.0  36.634488822792214  45.21973605804323  11.537804691224265  1.0000
  H   H23       1.0  39.05805296854736  48.73433844823407  14.119613425783252  1.0000
  H   H24       1.0  35.49247750505783  48.745137789074555  14.130499845055164  1.0000
  H   H25       1.0  40.21481591425077  45.238845308642354  11.533822851566262  1.0000
  H   H26       1.0  27.527149476995568  39.46443380877545  12.199220179663632  1.0000
  H   H27       1.0  27.26306344682234  41.913753938131876  11.923507770323534  1.0000
  H   H28       1.0  24.395467999475468  46.13139024378596  12.814074044480114  1.0000
  H   H29       1.0  23.83790401777316  41.837442322993745  14.561469646034585  1.0000
  H   H30       1.0  43.06594978163006  47.95127825192341  13.784424646442918  1.0000
  H   H31       1.0  24.087504435640607  39.38552430271912  14.810966000957986  1.0000
  H   H32       1.0  41.395912069209466  47.893172909951666  13.509337583609943  1.0000
  N   N1        1.0  23.53819075400533  48.26197905167231  12.596163963004631  1.0000
  N   N2        1.0  26.476061754087194  48.564623541377166  12.770199491741325  1.0000
  N   N3        1.0  23.727710481213784  45.32990273523942  12.775242997375479  1.0000
  N   N4        1.0  26.667425398776462  45.632222906929904  12.944018285450774  1.0000
  N   N5        1.0  34.19718586137776  47.7576210644578  13.386520917816199  1.0000
  H   H33       1.0  51.84335853546763  52.31629670094803  13.795707254983823  1.0000
  N   N6        1.0  41.702359675601826  46.214617932099074  12.231965933525897  1.0000
  O   O1        1.0  36.44672324589307  48.94586677806975  14.280633090274318  1.0000
  O   O2        1.0  39.27353284460171  45.01748745020677  11.378653186827187  1.0000
  C   C52       1.0  24.507645610989222  54.62434706185174  11.935407188629394  1.0000
  C   C53       1.0  27.328123289409625  50.59159039418558  12.404857669043535  1.0000
  C   C54       1.0  24.6950556129702  51.83886687799844  12.284344963126383  1.0000
  C   C55       1.0  23.804418838314497  52.39137567320759  11.351598658445438  1.0000
  C   C56       1.0  23.71302540587138  53.76729136545441  11.178120919204769  1.0000
  C   C57       1.0  25.396563171345676  54.092984393611985  12.866491630409163  1.0000
  C   C58       1.0  25.490795119706064  52.716935196836914  13.036103742141957  1.0000
  H   H34       1.0  53.10240348418602  51.66361773512703  12.215651199867246  1.0000
  H   H35       1.0  27.39208325772136  51.663833376447705  12.184428296840336  1.0000
  H   H36       1.0  22.06609564877498  51.276533684875446  12.373656012082751  1.0000
  H   H37       1.0  26.182435500057025  52.311088195517236  13.791757604024454  1.0000
  H   H38       1.0  26.025420028440326  54.763249448444796  13.474054388649158  1.0000
  H   H39       1.0  23.01390122262417  54.17906282814315  10.43284742281769  1.0000
  H   H40       1.0  23.190219867685702  51.72476006585972  10.725656681631257  1.0000
  H   H41       1.0  47.778994106386634  51.25591836976287  12.303483417040871  1.0000
  H   H42       1.0  48.70704243945393  54.139324711423896  10.381491823602044  1.0000
  C   C59       1.0  51.15952750324956  52.71286548492559  13.028238629468074  1.0000
  C   C60       1.0  49.338740294687  49.585934569075576  12.46747004145355  1.0000
  C   C61       1.0  50.51766741338982  50.35867605969855  12.441278720224648  1.0000
  C   C62       1.0  54.08374863794475  49.71568885769455  12.582144789016585  1.0000
  C   C63       1.0  53.582038062656736  43.73118598454344  13.530409897522055  1.0000
  C   C64       1.0  47.561747402042855  44.12573884359408  12.666916594643354  1.0000
  C   C65       1.0  54.25912780460477  47.224535530988454  13.017253469600785  1.0000
  C   C66       1.0  48.00793770698829  50.18494677354423  12.374144113443847  1.0000
  C   C67       1.0  51.82540590312786  49.840218860003866  12.560637870833986  1.0000
  C   C68       1.0  47.13261324922173  49.154806285337045  12.390547037976411  1.0000
  C   C69       1.0  47.93812074739414  47.94132953659527  12.52403714102408  1.0000
  C   C70       1.0  52.27942938931244  44.29948831856248  13.185179877966416  1.0000
  C   C71       1.0  47.367899723417004  46.65020809456288  12.539446810994935  1.0000
  C   C72       1.0  48.106538042825804  45.450055017131604  12.631745894424235  1.0000
  C   C73       1.0  53.52877837687581  48.41539606135864  12.81307913792191  1.0000
  C   C74       1.0  54.45842655852521  44.76083862977496  13.500922478664219  1.0000
  C   C75       1.0  49.80761793011619  44.027918184382834  12.916293746800452  1.0000
  C   C76       1.0  48.60617917916618  43.252878715123714  12.825704516794803  1.0000
  C   C77       1.0  53.678945705368  45.944425204059236  13.140753358141499  1.0000
  C   C78       1.0  51.107243413758155  43.517696334655426  13.123670784319643  1.0000
  C   C79       1.0  57.72273937680022  48.500145046477144  13.88154277338318  1.0000
  C   C80       1.0  55.73162652148085  47.34019731602823  13.104409126918489  1.0000
  C   C81       1.0  56.33912635423292  48.39507382673746  13.803059173847403  1.0000
  C   C82       1.0  56.56536525015765  46.39576810984058  12.485290229056666  1.0000
  C   C83       1.0  58.53530357663607  47.55518087534813  13.259332916096428  1.0000
  C   C84       1.0  57.94887037612176  46.502759231540274  12.560229414480466  1.0000
  C   C85       1.0  51.473177072897776  39.2710294593553  13.649655284759431  1.0000
  C   C86       1.0  51.23295629632569  42.05323591650326  13.308625444987905  1.0000
  C   C87       1.0  50.453468637035655  39.970333408230196  14.290377769827979  1.0000
  C   C88       1.0  50.3335704759593  41.34433766400378  14.119389530174535  1.0000
  C   C89       1.0  52.25781304675887  41.333895921813635  12.675500799679554  1.0000
  C   C90       1.0  52.37470041849242  39.958956023505586  12.841273431810599  1.0000
  H   H43       1.0  55.153641064185926  49.94689755333441  12.51823859009851  1.0000
  H   H44       1.0  48.549612588897055  42.15925296344401  12.878795131512016  1.0000
  H   H45       1.0  53.78600962352427  42.6852496300509  13.792818460959753  1.0000
  H   H46       1.0  55.5299990756917  44.73628477396976  13.73642906217517  1.0000
  H   H47       1.0  51.51284100044304  47.773073399108014  12.903197096872955  1.0000
  H   H48       1.0  56.11609224909594  45.57175712557815  11.908014304102666  1.0000
  H   H49       1.0  55.71066934357952  49.136670943621326  14.321931170819814  1.0000
  H   H50       1.0  58.17581905480119  49.331806297457526  14.444258217250654  1.0000
  H   H51       1.0  58.58216918777761  45.75374013799048  12.05864278327425  1.0000
  H   H52       1.0  53.180719879827244  39.41233899332405  12.326132688638827  1.0000
  H   H53       1.0  52.9630499209979  41.862432847459985  12.01451042768388  1.0000
  H   H54       1.0  50.10595953585482  46.12305007339112  12.812857866694726  1.0000
  H   H55       1.0  49.53731247596454  41.88803242261339  14.652511059411276  1.0000
  H   H56       1.0  49.741348274987374  39.436058406315134  14.93940441322874  1.0000
  N   N7        1.0  49.250586759188444  48.24444577135003  12.56809292153741  1.0000
  N   N8        1.0  52.18798853551486  48.55816690213562  12.77157169861619  1.0000
  N   N9        1.0  49.44157720857893  45.318623302679185  12.774078539349377  1.0000
  N   N10       1.0  52.37855652969737  45.628116473455016  12.981151670849306  1.0000
  H   H57       1.0  48.92536216718907  51.68750845842464  10.668068049713325  1.0000
  H   H58       1.0  51.64360953205182  54.76745738947544  13.486461683109088  1.0000
  C   C91       1.0  50.160136735617456  54.60644315907906  11.917369798404925  1.0000
  C   C92       1.0  53.039182595282874  50.589620829988434  12.427832766441755  1.0000
  C   C93       1.0  50.39457610548601  51.82387530642343  12.258320410704888  1.0000
  C   C94       1.0  49.513919973705214  52.36344033920744  11.308554924304794  1.0000
  C   C95       1.0  49.39906608683313  53.73796544318787  11.138969157701979  1.0000
  C   C96       1.0  51.04120623652826  54.08778895514389  12.862951320131629  1.0000
  H   H59       1.0  24.434861332289483  55.71467393993456  11.798039384933205  1.0000
  H   H60       1.0  25.937769764739727  38.18299949318869  13.6395984134187  1.0000
  H   H61       1.0  16.27631895711416  46.24585296971904  12.328177371744642  1.0000
  H   H62       1.0  59.631656966806844  47.63940316792781  13.319895639037558  1.0000
  H   H63       1.0  50.06696644283977  55.69581656057673  11.784975194215704  1.0000
  H   H64       1.0  51.56636486451912  38.18163670954861  13.782439570663925  1.0000
