# Supplementary material for: Fracture Behavior of a 2D Imine‐Based Polymer
Source: Adv Sci (Weinh). 2024 Sep 12;11(42):2407017. doi: 10.1002/advs.202407017 (PMC11558127; doi:10.1002/advs.202407017)
Supplement: Supplementary file 2 — Supporting Information [file ADVS-11-2407017-s004.zip › 44-55_0.4_relaxed.cif]

data_image0
_chemical_formula_structural       C6H6C45H26N5HNO2C7H9C32H14N4H2C6H6
_chemical_formula_sum              "C96 H64 N10 O2"
loop_
  _atom_site_type_symbol
  _atom_site_label
  _atom_site_symmetry_multiplicity
  _atom_site_Cartn_x
  _atom_site_Cartn_y
  _atom_site_Cartn_z
  _atom_site_occupancy
  C   C1        1.0  20.130194401076565  46.5511796417352  12.514053138470423  1.0000
  C   C2        1.0  17.92015557480478  47.248456108810224  13.24888318001053  1.0000
  C   C3        1.0  18.132134441734994  45.51863434077707  11.590535207777966  1.0000
  C   C4        1.0  19.516481734006735  45.627046681089034  11.655345288604847  1.0000
  C   C5        1.0  19.30434180973814  47.35976267157928  13.309344493920744  1.0000
  C   C6        1.0  17.326958986556193  46.328427376353645  12.38782602368105  1.0000
  H   H1        1.0  20.27862622250635  49.22534097001106  12.408164210260026  1.0000
  H   H2        1.0  20.13891861981384  44.99690815438923  11.00022591013876  1.0000
  H   H3        1.0  20.72772746466465  43.898018818546056  12.609190698512158  1.0000
  H   H4        1.0  19.759241346860033  48.074606147842445  14.013167994689633  1.0000
  H   H5        1.0  17.67303282469865  44.79181729262773  10.901276121305571  1.0000
  H   H6        1.0  17.29242130817662  47.88856328693175  13.88940621016245  1.0000
  C   C7        1.0  23.58252902023828  49.59798328895596  12.500245142675684  1.0000
  C   C8        1.0  24.764641944974038  50.365153465036826  12.455439929505163  1.0000
  C   C9        1.0  28.329394287981202  49.70840346237592  12.533866115572208  1.0000
  C   C10       1.0  27.819178971993214  43.72369397987042  13.474533085631894  1.0000
  C   C11       1.0  21.79406948360463  44.14373067280135  12.67922726790862  1.0000
  C   C12       1.0  28.50705342227729  47.21879076016625  12.981388985065763  1.0000
  C   C13       1.0  45.93978549706702  46.540612098587275  12.481913872200279  1.0000
  C   C14       1.0  22.251765555127594  50.20111426946993  12.434319653532445  1.0000
  C   C15       1.0  26.071588358385426  49.83928600231214  12.55059128841176  1.0000
  C   C16       1.0  43.74850398583662  47.30653010316397  13.2059966718988  1.0000
  C   C17       1.0  21.37377263859452  49.173202415334465  12.460326230506526  1.0000
  C   C18       1.0  22.178671407478287  47.9571761846733  12.5696563015911  1.0000
  C   C19       1.0  26.51916310538628  44.29799254329128  13.130267508132663  1.0000
  C   C20       1.0  21.606792842464607  46.66855305289368  12.583234960461683  1.0000
  C   C21       1.0  22.343085311013976  45.4665110518519  12.655023403322666  1.0000
  C   C22       1.0  27.775186570114563  48.41132692123695  12.781714215080235  1.0000
  C   C23       1.0  28.698366940598945  44.7513947315773  13.4560757703665  1.0000
  C   C24       1.0  24.0439380708424  44.0343826385342  12.88561604246455  1.0000
  C   C25       1.0  22.83816625966246  43.26493466061395  12.804148789026701  1.0000
  C   C26       1.0  27.923698107527493  45.938674975400005  13.098870003423958  1.0000
  C   C27       1.0  25.345667472198034  43.518313244331694  13.065008872109114  1.0000
  C   C28       1.0  31.94779212560354  48.52950426568933  13.852740264763488  1.0000
  C   C29       1.0  29.973772367588023  47.33824318873883  13.077270663368072  1.0000
  C   C30       1.0  30.57157076870133  48.41180359141082  13.759370101891772  1.0000
  C   C31       1.0  30.82856025064743  46.38694600729067  12.489681211989526  1.0000
  C   C32       1.0  32.80890359631635  47.583291184377664  13.258456774238491  1.0000
  C   C33       1.0  32.20441281425083  46.506227713206904  12.573019760438509  1.0000
  C   C34       1.0  43.91166041556433  45.5212165234792  11.602809984550746  1.0000
  C   C35       1.0  45.295671003019834  45.602609742115035  11.659901824046308  1.0000
  C   C36       1.0  36.38189916445353  46.97201940403393  12.833453951134107  1.0000
  C   C37       1.0  34.93074091077738  46.90464750662132  12.78374131088714  1.0000
  C   C38       1.0  37.07215292456742  47.971452805807495  13.560127193659556  1.0000
  C   C39       1.0  39.1922973435606  47.04085158256618  12.878138530333516  1.0000
  C   C40       1.0  38.46994831320841  47.99782805798584  13.577673745171511  1.0000
  C   C41       1.0  38.535642211992425  46.04021055672957  12.148867690553233  1.0000
  C   C42       1.0  37.14315036435232  46.013469699137104  12.13373895149746  1.0000
  C   C43       1.0  45.12849928102871  47.3873552879117  13.258040495305229  1.0000
  C   C44       1.0  25.750540839151085  39.265519310204624  13.50633493874001  1.0000
  C   C45       1.0  25.47884714539924  42.05138197502872  13.219309982508232  1.0000
  C   C46       1.0  24.72113893333249  39.94064252566785  14.157399205499123  1.0000
  C   C47       1.0  24.58635747281956  41.31644736131427  14.014227903174469  1.0000
  C   C48       1.0  26.512424389523687  41.3554169095616  12.573548679573658  1.0000
  C   C49       1.0  26.64576261938915  39.97931677194674  12.713483194074884  1.0000
  C   C50       1.0  41.03972655371868  47.11749453059291  12.931089332695612  1.0000
  C   C51       1.0  43.09843651324731  46.37482342620968  12.370568559734284  1.0000
  H   H7        1.0  46.09154783820625  49.20592148204364  12.315353694465562  1.0000
  H   H8        1.0  29.397873113038546  49.93799310363066  12.446229460348652  1.0000
  H   H9        1.0  45.89723694634825  44.936351032684094  11.021254678602087  1.0000
  H   H10       1.0  46.54602383289478  43.86946132082157  12.56344294403859  1.0000
  H   H11       1.0  22.77914701780248  42.17078522372946  12.841828209322752  1.0000
  H   H12       1.0  28.01853994095503  42.67585824166813  13.733640353150147  1.0000
  H   H13       1.0  29.768333316071626  44.7212366666791  13.69829114278832  1.0000
  H   H14       1.0  25.75958693481297  47.774975111505704  12.910464723036242  1.0000
  H   H15       1.0  30.393721473490086  45.546867083246724  11.92382000846348  1.0000
  H   H16       1.0  29.933052793883128  49.15927451268759  14.257929922612904  1.0000
  H   H17       1.0  32.379954688219556  49.37894594517636  14.405770008228114  1.0000
  H   H18       1.0  32.85082406956254  45.75170223628095  12.08969173569936  1.0000
  H   H19       1.0  45.59933653155625  48.1111502457878  13.942318913038676  1.0000
  H   H20       1.0  34.497451686840826  46.061102193462524  12.184547596204094  1.0000
  H   H21       1.0  43.442487294694345  44.78408902846492  10.931706056566659  1.0000
  H   H22       1.0  36.62041408775521  45.2302476849334  11.563080945032224  1.0000
  H   H23       1.0  38.99050581068161  48.78208031319042  14.148693690571303  1.0000
  H   H24       1.0  35.42557192508401  48.75745456545314  14.131229725774142  1.0000
  H   H25       1.0  40.20418556832508  45.289385556626485  11.589932421163766  1.0000
  H   H26       1.0  27.459920705802666  39.45284151994206  12.19036377898163  1.0000
  H   H27       1.0  27.212789416531496  41.905137302548574  11.924559662058623  1.0000
  H   H28       1.0  24.34804954358943  46.13011708670079  12.807351470321596  1.0000
  H   H29       1.0  23.783440391763357  41.84041120198388  14.556962636548695  1.0000
  H   H30       1.0  43.135722447556404  47.97943484927142  13.831613552504134  1.0000
  H   H31       1.0  24.01339806924957  39.38561806646074  14.793479277861357  1.0000
  H   H32       1.0  41.43059624156221  47.953881804174365  13.562008417365377  1.0000
  N   N1        1.0  23.492775554045956  48.256409332285145  12.59444601622261  1.0000
  N   N2        1.0  26.434313932160734  48.55683819715561  12.75928297050546  1.0000
  N   N3        1.0  23.67996246199158  45.32859952951431  12.772969215309573  1.0000
  N   N4        1.0  26.622715645869764  45.6276977427709  12.935213197923984  1.0000
  N   N5        1.0  34.15124566151177  47.759528772417326  13.383235116512042  1.0000
  H   H33       1.0  51.911207788682674  52.297773695873886  13.786515936664408  1.0000
  N   N6        1.0  41.742111437861155  46.265780575775544  12.284506697402538  1.0000
  O   O1        1.0  36.37731376920685  48.967915289029236  14.2875876383309  1.0000
  O   O2        1.0  39.26912054291502  45.05467038982372  11.42666365346718  1.0000
  C   C52       1.0  24.44074582689187  54.616740732666436  11.93883407686254  1.0000
  C   C53       1.0  27.28441371100782  50.58408987471657  12.39201462415467  1.0000
  C   C54       1.0  24.6498461166832  51.83121882622761  12.277081293399002  1.0000
  C   C55       1.0  23.751393205968082  52.380912280349804  11.35014892328155  1.0000
  C   C56       1.0  23.648679710298374  53.75663046732909  11.18239074160008  1.0000
  C   C57       1.0  25.339140189040823  54.08807076493679  12.862289802859747  1.0000
  C   C58       1.0  25.444452873230833  52.71208989670718  13.026520720079555  1.0000
  H   H34       1.0  53.15494703645572  51.652822029903  12.200071313867982  1.0000
  H   H35       1.0  27.346565312208448  51.65620021433305  12.170982621843496  1.0000
  H   H36       1.0  22.02596098992523  51.27336563369686  12.374515136302985  1.0000
  H   H37       1.0  26.14285184720871  52.30859588988707  13.777159175745338  1.0000
  H   H38       1.0  25.96595618274546  54.760594191586264  13.469157192552812  1.0000
  H   H39       1.0  22.941492374434013  54.16547909051648  10.443303530817616  1.0000
  H   H40       1.0  23.13839515641669  51.711762081803904  10.72569307855642  1.0000
  H   H41       1.0  47.8372225386257  51.2529880901642  12.295080082828424  1.0000
  H   H42       1.0  48.78020726088531  54.1447653523121  10.380573968804063  1.0000
  C   C59       1.0  51.2278760933171  52.69926108588145  13.021047034318766  1.0000
  C   C60       1.0  49.39291434927148  49.57939325692703  12.45850770267844  1.0000
  C   C61       1.0  50.57338517783191  50.34965949919124  12.431629594727504  1.0000
  C   C62       1.0  54.139294306667715  49.70593922598983  12.567071938022432  1.0000
  C   C63       1.0  53.62864872709873  43.725087008849385  13.524187802641642  1.0000
  C   C64       1.0  47.60934223977968  44.12206673344374  12.651353093624374  1.0000
  C   C65       1.0  54.31508490747229  47.21603395252513  13.0105216919889  1.0000
  C   C66       1.0  48.063233024448635  50.18138284534293  12.367328596919508  1.0000
  C   C67       1.0  51.880616137002846  49.82918727554063  12.549181087826302  1.0000
  C   C68       1.0  47.185607494354045  49.153194381626506  12.387827100260493  1.0000
  C   C69       1.0  47.988770871139174  47.93799852317995  12.52086213801797  1.0000
  C   C70       1.0  52.32894343093971  44.29563215724766  13.170638987789705  1.0000
  C   C71       1.0  47.414685871453415  46.648610385162094  12.54074180052346  1.0000
  C   C72       1.0  48.152405516264686  45.44715799285951  12.624502935940486  1.0000
  C   C73       1.0  53.58508006429717  48.40606332530162  12.801213576263418  1.0000
  C   C74       1.0  54.50737060416417  44.752845233104736  13.499907766658545  1.0000
  C   C75       1.0  49.8561590628069  44.02502723300574  12.896190113677392  1.0000
  C   C76       1.0  48.65527537620439  43.24928556893694  12.802016710321869  1.0000
  C   C77       1.0  53.73203602649656  45.937500680356315  13.134172058362704  1.0000
  C   C78       1.0  51.15620409658229  43.514856331535995  13.102835428982242  1.0000
  C   C79       1.0  57.77601755049048  48.493606992575145  13.88126581574707  1.0000
  C   C80       1.0  55.787345324922136  47.331367848559125  13.10186216675728  1.0000
  C   C81       1.0  56.392614236767386  48.38767694381074  13.800238638312763  1.0000
  C   C82       1.0  56.622316272928536  46.38669139876891  12.485014684296113  1.0000
  C   C83       1.0  58.58962199587264  47.548425702989846  13.260817895888678  1.0000
  C   C84       1.0  58.00562284985097  46.495038529551316  12.561215775498416  1.0000
  C   C85       1.0  51.547400051194934  39.274391187035086  13.658420423390078  1.0000
  C   C86       1.0  51.28491664407145  42.05120606829881  13.290731389589675  1.0000
  C   C87       1.0  50.51568373393988  39.97000392916842  14.283610634139423  1.0000
  C   C88       1.0  50.38496245851657  41.34131503115634  14.099858036489337  1.0000
  C   C89       1.0  52.3204949127361  41.33519572137234  12.671056713356545  1.0000
  C   C90       1.0  52.44877754188897  39.96317326820761  12.850619050105967  1.0000
  H   H43       1.0  55.208869176520345  49.93760985760026  12.499635672302674  1.0000
  H   H44       1.0  48.599442408026995  42.155133329375175  12.846245860536445  1.0000
  H   H45       1.0  53.82878453043339  42.67850471692955  13.78800405034302  1.0000
  H   H46       1.0  55.57713772049126  44.725653264647256  13.744327244925882  1.0000
  H   H47       1.0  51.57080579637509  47.76137824461201  12.895208993118628  1.0000
  H   H48       1.0  56.17379571264425  45.562579837148746  11.907548068249627  1.0000
  H   H49       1.0  55.76214313456421  49.12910430700336  14.31692473018364  1.0000
  H   H50       1.0  58.227844722706294  49.32656600088335  14.443292297019354  1.0000
  H   H51       1.0  58.64037499239589  45.746717925769346  12.060361546938465  1.0000
  H   H52       1.0  53.26490561549633  39.420074879035006  12.348235132508874  1.0000
  H   H53       1.0  53.026841909624  41.86419685586502  12.011501057949781  1.0000
  H   H54       1.0  50.14992028485404  46.12210708943942  12.809816480995485  1.0000
  H   H55       1.0  49.580428956018054  41.88273790567576  14.622861691165008  1.0000
  H   H56       1.0  49.80361144306219  39.435266792720505  14.932044111012452  1.0000
  N   N7        1.0  49.30211197441243  48.238152111286645  12.560293629518167  1.0000
  N   N8        1.0  52.24413220411011  48.54752377800622  12.760395510412097  1.0000
  N   N9        1.0  49.48811050879115  45.31611646828701  12.761754342820653  1.0000
  N   N10       1.0  52.43189618601068  45.62396247027384  12.966994856540094  1.0000
  H   H57       1.0  48.98402859298849  51.691229417558034  10.662416508735548  1.0000
  H   H58       1.0  51.72681966084381  54.74997618445689  13.480585569639041  1.0000
  C   C91       1.0  50.23850188751949  54.60045690316896  11.91471223074963  1.0000
  C   C92       1.0  53.09384849200678  50.57888543246499  12.413342411971351  1.0000
  C   C93       1.0  50.45586831673378  51.81582702150392  12.25144560615754  1.0000
  C   C94       1.0  49.57729382351202  52.36221749216279  11.303704054196954  1.0000
  C   C95       1.0  49.47062528637544  53.73780044298878  11.136528720055047  1.0000
  C   C96       1.0  51.118171491134746  54.075064496557154  12.85784344116863  1.0000
  H   H59       1.0  24.358010712806372  55.707061093773966  11.80702098157914  1.0000
  H   H60       1.0  25.856133646552113  38.175007885385156  13.618036218162775  1.0000
  H   H61       1.0  16.230146254938568  46.241873538241556  12.33776874197926  1.0000
  H   H62       1.0  59.68581905697084  47.633369926851536  13.323100371655991  1.0000
  H   H63       1.0  50.15266867471772  55.69054289529429  11.783440550500407  1.0000
  H   H64       1.0  51.650838752822075  38.187591855796406  13.80350234689608  1.0000
