# Supplementary material for: Fracture Behavior of a 2D Imine‐Based Polymer
Source: Adv Sci (Weinh). 2024 Sep 12;11(42):2407017. doi: 10.1002/advs.202407017 (PMC11558127; doi:10.1002/advs.202407017)
Supplement: Supplementary file 2 — Supporting Information [file ADVS-11-2407017-s004.zip › 44-55_0.5_relaxed.cif]

data_image0
_chemical_formula_structural       C6H6C45H26N5HNO2C7H9C32H14N4H2C6H6
_chemical_formula_sum              "C96 H64 N10 O2"
loop_
  _atom_site_type_symbol
  _atom_site_label
  _atom_site_symmetry_multiplicity
  _atom_site_Cartn_x
  _atom_site_Cartn_y
  _atom_site_Cartn_z
  _atom_site_occupancy
  C   C1        1.0  20.082624842590732  46.54833760654838  12.516245114537455  1.0000
  C   C2        1.0  17.873586224569806  47.2562119407063  13.245887458668482  1.0000
  C   C3        1.0  18.08093671631446  45.51648751529302  11.598466263391042  1.0000
  C   C4        1.0  19.465660305808456  45.62127211859105  11.662807715356811  1.0000
  C   C5        1.0  19.25814091646041  47.362707107415034  13.30736696545885  1.0000
  C   C6        1.0  17.27731901496705  46.333447535947926  12.38993746883497  1.0000
  H   H1        1.0  20.235102160139036  49.228015902920156  12.421889077706295  1.0000
  H   H2        1.0  20.085785285119883  44.98520709411458  11.011245784518493  1.0000
  H   H3        1.0  20.686775725982017  43.887235519632924  12.595407771748027  1.0000
  H   H4        1.0  19.71453359748236  48.07923217828353  14.008570288444359  1.0000
  H   H5        1.0  17.619634931395336  44.78678759094488  10.914027652677614  1.0000
  H   H6        1.0  17.24764335895565  47.90248201547503  13.881661751599333  1.0000
  C   C7        1.0  23.53986018097313  49.591708882039846  12.500335165374704  1.0000
  C   C8        1.0  24.723160422085755  50.356510578007786  12.452365269833246  1.0000
  C   C9        1.0  28.289184776727943  49.70458681762919  12.524922561727116  1.0000
  C   C10       1.0  27.777622296079347  43.722294335573146  13.473219591283273  1.0000
  C   C11       1.0  21.751979943927097  44.13754631624682  12.668973988100637  1.0000
  C   C12       1.0  28.4711530002488  47.21601898431021  12.979007881113246  1.0000
  C   C13       1.0  45.98751655785994  46.53971303958895  12.47556013074319  1.0000
  C   C14       1.0  22.21029388116472  50.19780024004107  12.44088997628689  1.0000
  C   C15       1.0  26.03077084431828  49.83085451829966  12.542579676701912  1.0000
  C   C16       1.0  43.80206911317446  47.30447837394868  13.212802147078502  1.0000
  C   C17       1.0  21.330273119268792  49.17172555714553  12.468540755274395  1.0000
  C   C18       1.0  22.132837774931595  47.953189599830644  12.57180892603972  1.0000
  C   C19       1.0  26.47871412652351  44.29865901422385  13.12783631102438  1.0000
  C   C20       1.0  21.559612472311677  46.6644962369377  12.583131337953496  1.0000
  C   C21       1.0  22.297143017617092  45.46238933501528  12.650237035375099  1.0000
  C   C22       1.0  27.73771226468618  48.407244488488224  12.776539130449496  1.0000
  C   C23       1.0  28.659020326069957  44.748010956893026  13.453854098160017  1.0000
  C   C24       1.0  24.00216431372833  44.03392042466906  12.87909241807615  1.0000
  C   C25       1.0  22.798588460589077  43.26143676051646  12.79307742552135  1.0000
  C   C26       1.0  27.886622198788288  45.93663293273522  13.097013622357421  1.0000
  C   C27       1.0  25.304582610440136  43.51999965013459  13.059437743780922  1.0000
  C   C28       1.0  31.908061114374505  48.53154157139739  13.859067100162136  1.0000
  C   C29       1.0  29.93788396832113  47.337444894978105  13.077487388411857  1.0000
  C   C30       1.0  30.532313465542323  48.410871594550706  13.762601850892523  1.0000
  C   C31       1.0  30.7958950831768  46.389689915710285  12.489181287064241  1.0000
  C   C32       1.0  32.77221917321259  47.5893837988702  13.26334354760331  1.0000
  C   C33       1.0  32.17131781840613  46.51274734685393  12.574194595049889  1.0000
  C   C34       1.0  43.955551856912265  45.52259630445693  11.603839901821795  1.0000
  C   C35       1.0  45.34004647987207  45.603511728146536  11.654458144137786  1.0000
  C   C36       1.0  36.345641225336756  46.982011350826795  12.841351345268805  1.0000
  C   C37       1.0  34.89472016365308  46.91478488757797  12.790575074715969  1.0000
  C   C38       1.0  37.03396869691442  47.981896783612626  13.568339094991352  1.0000
  C   C39       1.0  39.14976905556176  47.05003402628885  12.890143402785728  1.0000
  C   C40       1.0  38.43278352364792  48.008709639996304  13.588452800503978  1.0000
  C   C41       1.0  38.4998933313216  46.047831093911654  12.160151403657416  1.0000
  C   C42       1.0  37.10722213348013  46.02165519522553  12.142970140922017  1.0000
  C   C43       1.0  45.18199383434174  47.38493753248568  13.259064171308694  1.0000
  C   C44       1.0  25.737747163665933  39.271106547228804  13.508906119357258  1.0000
  C   C45       1.0  25.441375672108787  42.05316207414041  13.211761505243679  1.0000
  C   C46       1.0  24.703800740335026  39.93991025228251  14.159341614213366  1.0000
  C   C47       1.0  24.555963170911916  41.31391422286267  14.01039974169952  1.0000
  C   C48       1.0  26.47746722401372  41.363052048401315  12.563832480203162  1.0000
  C   C49       1.0  26.623185483281294  39.98880767771248  12.708595661894732  1.0000
  C   C50       1.0  41.09712740264253  47.131088527262094  12.943561800695708  1.0000
  C   C51       1.0  43.14840066775804  46.375809014450475  12.377282475089844  1.0000
  H   H7        1.0  46.1385015610891  49.20565245414328  12.31644254005464  1.0000
  H   H8        1.0  29.357448954717587  49.93533584607341  12.436678060506367  1.0000
  H   H9        1.0  45.93893491955077  44.93834256872467  11.011646281658328  1.0000
  H   H10       1.0  46.592745189226314  43.86880641199093  12.558242142768842  1.0000
  H   H11       1.0  22.74193004606596  42.16702478394245  12.826708508407973  1.0000
  H   H12       1.0  27.9751070136413  42.67452078700243  13.733366768383782  1.0000
  H   H13       1.0  29.72913790617374  44.71576984416096  13.694722276918286  1.0000
  H   H14       1.0  25.724656699945466  47.76607261560654  12.908105277845387  1.0000
  H   H15       1.0  30.363356690684164  45.55023196230999  11.92081462347201  1.0000
  H   H16       1.0  29.891260589871422  49.15565671559908  14.261296557544206  1.0000
  H   H17       1.0  32.33746048601903  49.38010882613393  14.41518010019459  1.0000
  H   H18       1.0  32.82044073651532  45.76185380595908  12.088875594284648  1.0000
  H   H19       1.0  45.65718054085492  48.10610039790391  13.943528164190843  1.0000
  H   H20       1.0  34.46378195085568  46.070334995742314  12.190818476775092  1.0000
  H   H21       1.0  43.48343870119541  44.78687391912312  10.933651167514032  1.0000
  H   H22       1.0  36.58363352303117  45.2386988127563  11.5723711006548  1.0000
  H   H23       1.0  38.95335338206963  48.79366091040283  14.159200349310547  1.0000
  H   H24       1.0  35.38636772239926  48.76790644783508  14.135451476651717  1.0000
  H   H25       1.0  40.17169359800513  45.29887800942419  11.607082719670379  1.0000
  H   H26       1.0  27.440612999509295  39.46729873348229  12.18548301572368  1.0000
  H   H27       1.0  27.1709452053286  41.916353252697775  11.910602388743289  1.0000
  H   H28       1.0  24.29909410402316  46.1312436010996  12.808833276057916  1.0000
  H   H29       1.0  23.749787398462583  41.83278351647012  14.553216281782484  1.0000
  H   H30       1.0  43.19106870272733  47.97478189630536  13.842631619980269  1.0000
  H   H31       1.0  24.00415622908279  39.381276415478176  14.801437205924147  1.0000
  H   H32       1.0  41.47438143130488  47.97566342763656  13.57238761189932  1.0000
  N   N1        1.0  23.447522232445195  48.25011199437497  12.59209212525857  1.0000
  N   N2        1.0  26.396495691257417  48.549649117572024  12.75333804168208  1.0000
  N   N3        1.0  23.63426243806608  45.327337725236944  12.769451620232706  1.0000
  N   N4        1.0  26.58498005055586  45.62809904071336  12.932876897605675  1.0000
  N   N5        1.0  34.11399570751396  47.76883803454069  13.389715990820573  1.0000
  H   H33       1.0  51.9505934974132  52.30489042702506  13.782330291137448  1.0000
  N   N6        1.0  41.7903172806465  46.27605076346813  12.301094072080645  1.0000
  O   O1        1.0  36.3378550325366  48.979293431109525  14.293484121005458  1.0000
  O   O2        1.0  39.23970962721298  45.06262198057339  11.440217659830562  1.0000
  C   C52       1.0  24.43249147371336  54.60969251680982  11.93406670418556  1.0000
  C   C53       1.0  27.242232292332986  50.57766860898204  12.380637400829924  1.0000
  C   C54       1.0  24.612382674862506  51.823305056864655  12.277272618073486  1.0000
  C   C55       1.0  23.719219758803888  52.3799616184028  11.349573224719164  1.0000
  C   C56       1.0  23.632029781224077  53.756495198418314  11.178589876049964  1.0000
  C   C57       1.0  25.32215516599831  54.07401141813659  12.861936916008935  1.0000
  C   C58       1.0  25.412630373397068  52.69740756911318  13.028611446318514  1.0000
  H   H34       1.0  53.19942734255944  51.654579085264885  12.203878332035156  1.0000
  H   H35       1.0  27.3021548429114  51.64932936830244  12.15579618010395  1.0000
  H   H36       1.0  21.986674253384184  51.27066486701396  12.384417623224683  1.0000
  H   H37       1.0  26.104728618086757  52.28730604630631  13.781501404995948  1.0000
  H   H38       1.0  25.95456557030206  54.74109607968915  13.469160565359546  1.0000
  H   H39       1.0  22.931563215608296  54.17200933091929  10.436724702475393  1.0000
  H   H40       1.0  23.09955379419233  51.71626816879761  10.725885682252095  1.0000
  H   H41       1.0  47.88393599821589  51.25199839353011  12.304153547951017  1.0000
  H   H42       1.0  48.79707067347868  54.12951703110526  10.38470657859865  1.0000
  C   C59       1.0  51.26372092980298  52.70163314418969  13.017682101252825  1.0000
  C   C60       1.0  49.44012030119276  49.577643790233054  12.45630386434207  1.0000
  C   C61       1.0  50.62053795757585  50.34770380789171  12.429342437780134  1.0000
  C   C62       1.0  54.18686985020943  49.70914813689749  12.568660297603476  1.0000
  C   C63       1.0  53.67468722345763  43.72610645878271  13.5248104848395  1.0000
  C   C64       1.0  47.65607976619831  44.12168028621143  12.646440295099595  1.0000
  C   C65       1.0  54.36437561592034  47.2169888224629  13.008593586662704  1.0000
  C   C66       1.0  48.11043578884651  50.180239994094784  12.369551807158949  1.0000
  C   C67       1.0  51.927953970413256  49.82863272192573  12.548622411752048  1.0000
  C   C68       1.0  47.23259316019427  49.152334657033  12.387020373933463  1.0000
  C   C69       1.0  48.035772030515226  47.936728881965664  12.513796496468862  1.0000
  C   C70       1.0  52.375543869784984  44.297854366055404  13.172689299782078  1.0000
  C   C71       1.0  47.46194259118781  46.64754721511338  12.53051228262263  1.0000
  C   C72       1.0  48.19921416394084  45.44664386625418  12.615173398889398  1.0000
  C   C73       1.0  53.634650826878755  48.407748272757296  12.800879644063546  1.0000
  C   C74       1.0  54.554726994006806  44.75261243739406  13.498018789807709  1.0000
  C   C75       1.0  49.90253267713815  44.02700426590202  12.896287580483303  1.0000
  C   C76       1.0  48.70220018825922  43.25026741540839  12.8031221293152  1.0000
  C   C77       1.0  53.780512092997185  45.93840940818136  13.132625673947766  1.0000
  C   C78       1.0  51.20207119341668  43.51828026576612  13.10806114714449  1.0000
  C   C79       1.0  57.82859228508673  48.49224745219228  13.872185816609116  1.0000
  C   C80       1.0  55.836726760218006  47.330770143264026  13.098644338134813  1.0000
  C   C81       1.0  56.44489220214387  48.38940732703651  13.791177233737999  1.0000
  C   C82       1.0  56.67015181810576  46.380918348912466  12.487382495718872  1.0000
  C   C83       1.0  58.640499557402045  47.54098973136188  13.258839947006933  1.0000
  C   C84       1.0  58.05371069404371  46.48525183453986  12.565145937075501  1.0000
  C   C85       1.0  51.55791924130631  39.27371117283004  13.650037750887627  1.0000
  C   C86       1.0  51.32571844242556  42.05489769895038  13.299271672095188  1.0000
  C   C87       1.0  50.53497883691622  39.97675768452574  14.281426644157406  1.0000
  C   C88       1.0  50.41991663771151  41.35055819187146  14.106701680575105  1.0000
  C   C89       1.0  52.35465066587517  41.332293201675874  12.676737968685757  1.0000
  C   C90       1.0  52.467791321442476  39.95775854637025  12.847679755749699  1.0000
  H   H43       1.0  55.255734316260195  49.944503428501825  12.50223140432016  1.0000
  H   H44       1.0  48.64759042921491  42.15630223751904  12.852942868066096  1.0000
  H   H45       1.0  53.8731152240586  42.6792574907589  13.788092983739718  1.0000
  H   H46       1.0  55.62465383831826  44.7229132964267  13.740691011028494  1.0000
  H   H47       1.0  51.621121570096065  47.760182602413224  12.892430159901552  1.0000
  H   H48       1.0  56.22026981597614  45.55530506818887  11.913093221498436  1.0000
  H   H49       1.0  55.81688003090505  49.13600130654087  14.303284702227169  1.0000
  H   H50       1.0  58.28281429213915  49.32748875807359  14.428845666687767  1.0000
  H   H51       1.0  58.68682967600856  45.73158575245808  12.07025713799788  1.0000
  H   H52       1.0  53.27699123499138  39.40830058186073  12.34082055693772  1.0000
  H   H53       1.0  53.0658705147401  41.85801334526053  12.019958877587838  1.0000
  H   H54       1.0  50.19655943620546  46.123377135540906  12.799906179416872  1.0000
  H   H55       1.0  49.62165758586634  41.898150299182426  14.63288586222932  1.0000
  H   H56       1.0  49.81620115393225  39.44557222036493  14.92556394585029  1.0000
  N   N7        1.0  49.349220948392585  48.23612156433092  12.553420888978359  1.0000
  N   N8        1.0  52.29347398629487  48.547501795760255  12.759681701066883  1.0000
  N   N9        1.0  49.53474630346402  45.31721080858424  12.75455209284525  1.0000
  N   N10       1.0  52.47990047201511  45.62583615829213  12.967338434046415  1.0000
  H   H57       1.0  49.026391576815  51.67725442163252  10.66027675036532  1.0000
  H   H58       1.0  51.742101727103524  54.756224235755454  13.482131278226689  1.0000
  C   C91       1.0  50.254314593246455  54.595981308373496  11.917128172763645  1.0000
  C   C92       1.0  53.13997649722634  50.58031248437576  12.414985000253651  1.0000
  C   C93       1.0  50.49813023207949  51.81306706797246  12.247914653353112  1.0000
  C   C94       1.0  49.61447217502507  52.3531740397524  11.30128355447374  1.0000
  C   C95       1.0  49.49420690957837  53.727867284607946  11.137361097428576  1.0000
  C   C96       1.0  51.14071722193394  54.076733507567255  12.857399996251587  1.0000
  H   H59       1.0  24.363594987970686  55.70045026962937  11.797974224360628  1.0000
  H   H60       1.0  25.855664553870145  38.18254348134963  13.628188315625826  1.0000
  H   H61       1.0  16.180326421470507  46.25025754592939  12.339859611042186  1.0000
  H   H62       1.0  59.73693210381471  47.623011279666464  13.321509369760546  1.0000
  H   H63       1.0  50.155209775528625  55.68557862022514  11.790714583505236  1.0000
  H   H64       1.0  51.6467938416824  38.18424802740157  13.784941992134465  1.0000
