# Supplementary material for: Fracture Behavior of a 2D Imine‐Based Polymer
Source: Adv Sci (Weinh). 2024 Sep 12;11(42):2407017. doi: 10.1002/advs.202407017 (PMC11558127; doi:10.1002/advs.202407017)
Supplement: Supplementary file 2 — Supporting Information [file ADVS-11-2407017-s004.zip › 44-55_0.6_relaxed.cif]

data_image0
_chemical_formula_structural       C6H6C45H26N5HNO2C7H9C32H14N4H2C6H6
_chemical_formula_sum              "C96 H64 N10 O2"
loop_
  _atom_site_type_symbol
  _atom_site_label
  _atom_site_symmetry_multiplicity
  _atom_site_Cartn_x
  _atom_site_Cartn_y
  _atom_site_Cartn_z
  _atom_site_occupancy
  C   C1        1.0  20.03736077615427  46.54566152283518  12.517725540044504  1.0000
  C   C2        1.0  17.83014597958868  47.24391003306982  13.260014560105402  1.0000
  C   C3        1.0  18.03548009324149  45.515646051181974  11.59967361420748  1.0000
  C   C4        1.0  19.42009117354909  45.622580323044595  11.660388687913153  1.0000
  C   C5        1.0  19.21455605996436  47.354132786269105  13.316302607028263  1.0000
  C   C6        1.0  17.23321554877552  46.32529509027305  12.4000251425602  1.0000
  H   H1        1.0  20.187917993706247  49.220047291971476  12.414146099593424  1.0000
  H   H2        1.0  20.03985734891891  44.9921454675252  11.002972964530176  1.0000
  H   H3        1.0  20.635172292840256  43.89155737591994  12.609533565985794  1.0000
  H   H4        1.0  19.67215947482377  48.06846988895657  14.018996441168124  1.0000
  H   H5        1.0  17.57372295237821  44.79045209406102  10.910755056573251  1.0000
  H   H6        1.0  17.20513362884508  47.883837609923475  13.903084091566821  1.0000
  C   C7        1.0  23.49261352866602  49.58982944928869  12.49291381128644  1.0000
  C   C8        1.0  24.67517033357228  50.35585161847057  12.443481068620883  1.0000
  C   C9        1.0  28.23965911524133  49.697553579592835  12.512138832171829  1.0000
  C   C10       1.0  27.72886421126625  43.713908540992236  13.458402103322394  1.0000
  C   C11       1.0  21.701723557225783  44.137483353406  12.676559196487778  1.0000
  C   C12       1.0  28.41832434118739  47.20908504471933  12.966027763964894  1.0000
  C   C13       1.0  46.039447155702575  46.55138235474425  12.50103469823465  1.0000
  C   C14       1.0  22.162079235911047  50.19433022985317  12.432984566239298  1.0000
  C   C15       1.0  25.98207334243007  49.82898017262235  12.53380432454747  1.0000
  C   C16       1.0  43.864705729628  47.33692658534307  13.251999403567593  1.0000
  C   C17       1.0  21.283313654819192  49.16716467144269  12.461771849126544  1.0000
  C   C18       1.0  22.087529098752537  47.95033017484319  12.56698092274555  1.0000
  C   C19       1.0  26.428801607197965  44.28951897583334  13.116122455283746  1.0000
  C   C20       1.0  21.514405559260688  46.66227939064391  12.581996878380336  1.0000
  C   C21       1.0  22.250831796523226  45.46019671338128  12.650946339379809  1.0000
  C   C22       1.0  27.685844225745917  48.401065956172005  12.763899778423044  1.0000
  C   C23       1.0  28.60876081767443  44.741035997369146  13.439542440032639  1.0000
  C   C24       1.0  23.952390969779405  44.02786992596218  12.87671989919126  1.0000
  C   C25       1.0  22.746192902573743  43.25869170805014  12.798447130131583  1.0000
  C   C26       1.0  27.834587908086817  45.92915107714886  13.083867062083282  1.0000
  C   C27       1.0  25.254257465859133  43.51107998126158  13.053149280322618  1.0000
  C   C28       1.0  31.850838747348334  48.53235941800231  13.84792855844391  1.0000
  C   C29       1.0  29.884658281445827  47.33143385894809  13.066816034672707  1.0000
  C   C30       1.0  30.475617203467035  48.40888446866777  13.748885045981494  1.0000
  C   C31       1.0  30.745496737992802  46.38147939100739  12.486015806409807  1.0000
  C   C32       1.0  32.71825015586536  47.58766792373838  13.26023091280071  1.0000
  C   C33       1.0  32.12068575891211  46.50620200001847  12.575629833107135  1.0000
  C   C34       1.0  43.99150531957826  45.55307645923868  11.642453406411482  1.0000
  C   C35       1.0  45.377430064279565  45.62095247809759  11.68476956571826  1.0000
  C   C36       1.0  36.297625584926614  46.99487417558802  12.86041706044208  1.0000
  C   C37       1.0  34.84726952267867  46.916838893679845  12.800532381165928  1.0000
  C   C38       1.0  36.97280225691688  48.004008629655395  13.58693875631763  1.0000
  C   C39       1.0  39.09912023959643  47.08806388514406  12.928950023426786  1.0000
  C   C40       1.0  38.372179758428985  48.043917011763114  13.617328061972913  1.0000
  C   C41       1.0  38.464857603979645  46.07716836864444  12.199104348799446  1.0000
  C   C42       1.0  37.07275430875456  46.03780601236473  12.17158363665892  1.0000
  C   C43       1.0  45.2458854613221  47.40361422810222  13.28935746519439  1.0000
  C   C44       1.0  25.655372327129832  39.25771651194437  13.493589161459767  1.0000
  C   C45       1.0  25.38645100522832  42.04403254648862  13.207184916550595  1.0000
  C   C46       1.0  24.627754798468597  39.93392270550317  14.14635042087615  1.0000
  C   C47       1.0  24.494502796189234  41.30993323329179  14.003542419026905  1.0000
  C   C48       1.0  26.418257996100163  41.34691392983633  12.559841500718454  1.0000
  C   C49       1.0  26.550207822841646  39.970623291314844  12.699448606241845  1.0000
  C   C50       1.0  41.14571513402451  47.179718913088514  12.997007771493857  1.0000
  C   C51       1.0  43.19787681009983  46.414212678865546  12.42049575431105  1.0000
  H   H7        1.0  46.199325429775  49.21230957944858  12.32241305810412  1.0000
  H   H8        1.0  29.308041268259643  49.92658753564991  12.421640036628418  1.0000
  H   H9        1.0  45.965193670848166  44.950087648527436  11.037929385458167  1.0000
  H   H10       1.0  46.643081810901926  43.87307996712254  12.551350044237733  1.0000
  H   H11       1.0  22.687035227722927  42.1645816363208  12.836245473805615  1.0000
  H   H12       1.0  27.927899241115302  42.66561433508073  13.71654875606773  1.0000
  H   H13       1.0  29.679205267992952  44.70987775389683  13.67996494399162  1.0000
  H   H14       1.0  25.67059024688898  47.76540658771258  12.89932829210013  1.0000
  H   H15       1.0  30.31604023638165  45.53829077697676  11.920411982565412  1.0000
  H   H16       1.0  29.831561423824322  49.15510920182213  14.242444623857441  1.0000
  H   H17       1.0  32.27652942603947  49.385317038752504  14.40054502281417  1.0000
  H   H18       1.0  32.77170474274773  45.75247567252322  12.09775779350945  1.0000
  H   H19       1.0  45.73198315597429  48.12108767326153  13.969751616256518  1.0000
  H   H20       1.0  34.42369203152061  46.06741026655569  12.202701719096972  1.0000
  H   H21       1.0  43.50722965106999  44.82237034314523  10.975199851126117  1.0000
  H   H22       1.0  36.561372756051725  45.247067463827975  11.600616165702919  1.0000
  H   H23       1.0  38.880242644232204  48.83672284064918  14.188871723540105  1.0000
  H   H24       1.0  35.3160518462484  48.78010212533498  14.140665691751508  1.0000
  H   H25       1.0  40.149113213056225  45.345370748235865  11.663987216635547  1.0000
  H   H26       1.0  27.36266431759628  39.44303949629625  12.174733453465432  1.0000
  H   H27       1.0  27.118207616741437  41.89571046008888  11.909675709317705  1.0000
  H   H28       1.0  24.25622799331773  46.12362553221954  12.797399324268746  1.0000
  H   H29       1.0  23.69283601440599  41.83458560724382  14.547409724620898  1.0000
  H   H30       1.0  43.26430181457621  48.01360597358837  13.8848982043328  1.0000
  H   H31       1.0  23.920056828241357  39.37951681391886  14.783204001525654  1.0000
  H   H32       1.0  41.50135700441174  48.02741209557934  13.634621013787212  1.0000
  N   N1        1.0  23.40201171983772  48.248251993046075  12.586716189377372  1.0000
  N   N2        1.0  26.344938273219654  48.54668564727506  12.74325822427052  1.0000
  N   N3        1.0  23.588058817023697  45.32211682277851  12.765017391098635  1.0000
  N   N4        1.0  26.533238723121304  45.619129237010235  12.921050243408434  1.0000
  N   N5        1.0  34.059108471382984  47.770229302794384  13.390962088240126  1.0000
  H   H33       1.0  52.02983616343809  52.28824938564309  13.770173095205402  1.0000
  N   N6        1.0  41.83787951635969  46.33156414507874  12.354182246026138  1.0000
  O   O1        1.0  36.26513904269724  48.99975130580151  14.303343412560096  1.0000
  O   O2        1.0  39.22321643353245  45.09623019185123  11.49011083534919  1.0000
  C   C52       1.0  24.352796315826456  54.60855122992695  11.936277595399575  1.0000
  C   C53       1.0  27.19462195482617  50.573279073804336  12.370655013854226  1.0000
  C   C54       1.0  24.561073859623583  51.82222224328685  12.267669146963357  1.0000
  C   C55       1.0  23.65837187088787  52.374618284556085  11.34649736878339  1.0000
  C   C56       1.0  23.556025811867826  53.75078283301186  11.182090139236951  1.0000
  C   C57       1.0  25.255477376335378  54.077275896558106  12.854069689283119  1.0000
  C   C58       1.0  25.36026339724519  52.700841191275224  13.01494559068189  1.0000
  H   H34       1.0  53.26832317403346  51.64232868657497  12.181136578186237  1.0000
  H   H35       1.0  27.256433382648748  51.64493553195663  12.146687286190414  1.0000
  H   H36       1.0  21.936727933543008  51.26689733814245  12.374735029042007  1.0000
  H   H37       1.0  26.061748021411976  52.29505586259496  13.761468137531944  1.0000
  H   H38       1.0  25.886051220707873  54.74814318992983  13.459026856190416  1.0000
  H   H39       1.0  22.845496864929522  54.16195464727369  10.447400560867774  1.0000
  H   H40       1.0  23.041191871495858  51.707362090702915  10.724181261771788  1.0000
  H   H41       1.0  47.95090964043766  51.254166182335794  12.28874006809187  1.0000
  H   H42       1.0  48.88930039118036  54.1440416894081  10.377830874776285  1.0000
  C   C59       1.0  51.344312592333516  52.69162785813576  13.007703507879935  1.0000
  C   C60       1.0  49.50252971892645  49.5763910285232  12.448599349542055  1.0000
  C   C61       1.0  50.68472424050812  50.34381749326673  12.417594256378662  1.0000
  C   C62       1.0  54.24971849128361  49.69504826489432  12.551857114587634  1.0000
  C   C63       1.0  53.72481114687893  43.71703446732523  13.516602817001077  1.0000
  C   C64       1.0  47.706827584541514  44.12360590069382  12.639568135382213  1.0000
  C   C65       1.0  54.421708549462174  47.205565447277586  13.000365957742675  1.0000
  C   C66       1.0  48.1740791495746  50.1820127769632  12.362513692548056  1.0000
  C   C67       1.0  51.991195737911376  49.821129743297156  12.533783199097378  1.0000
  C   C68       1.0  47.29361843753339  49.15645083270305  12.3900413826524  1.0000
  C   C69       1.0  48.09407504855206  47.93906116544616  12.520200482271937  1.0000
  C   C70       1.0  52.42753519055658  44.290462529022314  13.158239894240523  1.0000
  C   C71       1.0  47.515759153266096  46.65152598429373  12.543486800974655  1.0000
  C   C72       1.0  48.25113494648326  45.448182398409195  12.61830859177433  1.0000
  C   C73       1.0  53.69382951213974  48.39633083235085  12.788195698698921  1.0000
  C   C74       1.0  54.60623425868379  44.74250864150676  13.493425688157176  1.0000
  C   C75       1.0  49.95408205907965  44.02338314522485  12.879914903733004  1.0000
  C   C76       1.0  48.75229802167366  43.24905854513126  12.783830530342955  1.0000
  C   C77       1.0  53.83504413857654  45.92872804733822  13.124405656297059  1.0000
  C   C78       1.0  51.25344762431084  43.51173307852469  13.087329569102184  1.0000
  C   C79       1.0  57.88319934984135  48.47972863467244  13.874327836598683  1.0000
  C   C80       1.0  55.89404874119228  47.318455553894225  13.09434943958613  1.0000
  C   C81       1.0  56.49977457311573  48.37586134428456  13.790745766923692  1.0000
  C   C82       1.0  56.72884451132767  46.370941904550556  12.481611171765525  1.0000
  C   C83       1.0  58.69671773114337  47.53205096383765  13.257676703947048  1.0000
  C   C84       1.0  58.112225368350515  46.47779399131618  12.55981382176551  1.0000
  C   C85       1.0  51.642025355397884  39.272902377162076  13.65521952566571  1.0000
  C   C86       1.0  51.38036442839271  42.048412034809886  13.277945971199918  1.0000
  C   C87       1.0  50.60678867138345  39.96991154265137  14.273059454008619  1.0000
  C   C88       1.0  50.476855281303344  41.340712147633056  14.084996840591991  1.0000
  C   C89       1.0  52.41909270218328  41.33087323562741  12.665290713203616  1.0000
  C   C90       1.0  52.54720014785063  39.9595165913634  12.849769118682628  1.0000
  H   H43       1.0  55.31942933468868  49.92538446105841  12.483923458541671  1.0000
  H   H44       1.0  48.695884429560735  42.15468076045025  12.822358193831038  1.0000
  H   H45       1.0  53.921674070847494  42.67032135348818  13.782767222847083  1.0000
  H   H46       1.0  55.67513666651458  44.71317893286719  13.741061034194257  1.0000
  H   H47       1.0  51.679006506907854  47.75413942168045  12.883876093766375  1.0000
  H   H48       1.0  56.28027934775326  45.545366791483175  11.906180386072293  1.0000
  H   H49       1.0  55.869707759823896  49.12000507601501  14.303936724517838  1.0000
  H   H50       1.0  58.33514506626681  49.31298096971703  14.435623791217736  1.0000
  H   H51       1.0  58.74670765238792  45.72759257433017  12.061597373017866  1.0000
  H   H52       1.0  53.36647529640153  39.41532212966844  12.353627992166372  1.0000
  H   H53       1.0  53.12817972169126  41.85824669025153  12.007428160902563  1.0000
  H   H54       1.0  50.24934233738248  46.120712860741946  12.804482629806303  1.0000
  H   H55       1.0  49.669909211154135  41.883854195791294  14.602510680808319  1.0000
  H   H56       1.0  49.891731763697116  39.436822230957816  14.919649546420253  1.0000
  N   N7        1.0  49.40841809866857  48.2355284388065  12.55227908711574  1.0000
  N   N8        1.0  52.35306866780081  48.53928229584623  12.74663733023408  1.0000
  N   N9        1.0  49.58715579807306  45.315303052536166  12.75047203954803  1.0000
  N   N10       1.0  52.53453812917061  45.61829204160454  12.95375752783977  1.0000
  H   H57       1.0  49.0933665029641  51.68982102560862  10.652837213068317  1.0000
  H   H58       1.0  51.845218026095466  54.741031914906415  13.470826060004354  1.0000
  C   C91       1.0  50.35195465272792  54.59556979232925  11.909134591180473  1.0000
  C   C92       1.0  53.20540310620261  50.5689507551996  12.396314714701594  1.0000
  C   C93       1.0  50.56941657184111  51.81027919938087  12.238577058617413  1.0000
  C   C94       1.0  49.68863602820403  52.359016164514685  11.294228230214003  1.0000
  C   C95       1.0  49.58190218725168  53.73502931005796  11.130709293455364  1.0000
  C   C96       1.0  51.23463593577899  54.067822560943725  12.848088528296708  1.0000
  H   H59       1.0  24.270938302914217  55.69920145859247  11.806476356452013  1.0000
  H   H60       1.0  25.759865196979487  38.167026334381305  13.605101053966303  1.0000
  H   H61       1.0  16.136363818783583  46.240097875554376  12.35295763329301  1.0000
  H   H62       1.0  59.792838798762645  47.6154912330007  13.321824750203533  1.0000
  H   H63       1.0  50.265474474676196  55.685988660715914  11.781404854530049  1.0000
  H   H64       1.0  51.74535337124735  38.186609709826925  13.804247422847677  1.0000
