# Supplementary material for: Fracture Behavior of a 2D Imine‐Based Polymer
Source: Adv Sci (Weinh). 2024 Sep 12;11(42):2407017. doi: 10.1002/advs.202407017 (PMC11558127; doi:10.1002/advs.202407017)
Supplement: Supplementary file 2 — Supporting Information [file ADVS-11-2407017-s004.zip › 44-55_0.7_relaxed.cif]

data_image0
_chemical_formula_structural       C6H6C45H26N5HNO2C7H9C32H14N4H2C6H6
_chemical_formula_sum              "C96 H64 N10 O2"
loop_
  _atom_site_type_symbol
  _atom_site_label
  _atom_site_symmetry_multiplicity
  _atom_site_Cartn_x
  _atom_site_Cartn_y
  _atom_site_Cartn_z
  _atom_site_occupancy
  C   C1        1.0  19.98904749643183  46.54282838817764  12.51989071798303  1.0000
  C   C2        1.0  17.78253108376159  47.25078932632701  13.257497586076175  1.0000
  C   C3        1.0  17.98403980178639  45.51300104261067  11.607088074414422  1.0000
  C   C4        1.0  19.368924342095777  45.617218846875566  11.66719112993302  1.0000
  C   C5        1.0  19.16728080590117  47.35676636837534  13.314477352877446  1.0000
  C   C6        1.0  17.18332901193678  46.329410116545446  12.40207215054292  1.0000
  H   H1        1.0  20.142392211708803  49.22031807536324  12.427045868736545  1.0000
  H   H2        1.0  19.98716270437696  44.98110673992653  11.01395027393197  1.0000
  H   H3        1.0  20.592530393943772  43.88244405371655  12.595160526284662  1.0000
  H   H4        1.0  19.626259950236676  48.07262558740877  14.014672777259204  1.0000
  H   H5        1.0  17.520419232644063  44.78431592915432  10.92314953002754  1.0000
  H   H6        1.0  17.158708966082976  47.895476237973526  13.897091839459398  1.0000
  C   C7        1.0  23.44742372960552  49.58451492078811  12.492861725292768  1.0000
  C   C8        1.0  24.63058433604579  50.34950225408047  12.441348411057227  1.0000
  C   C9        1.0  28.195881758805477  49.6919639945365  12.500696741096741  1.0000
  C   C10       1.0  27.684260797495025  43.71184198889234  13.456805957085404  1.0000
  C   C11       1.0  21.65816146139726  44.13115794075886  12.66591674401847  1.0000
  C   C12       1.0  28.376673143703183  47.2054427517507  12.960861499994621  1.0000
  C   C13       1.0  46.09557785490129  46.55236333799002  12.497742988477464  1.0000
  C   C14       1.0  22.117732850695873  50.19101214425811  12.43848913716586  1.0000
  C   C15       1.0  25.937907881715955  49.82241078482421  12.526843411308464  1.0000
  C   C16       1.0  43.9282240901389  47.342013877579205  13.262491768141347  1.0000
  C   C17       1.0  21.237711122346134  49.16504765366069  12.469160704090873  1.0000
  C   C18       1.0  22.04015430548327  47.946357722986505  12.569017552284365  1.0000
  C   C19       1.0  26.385167075955426  44.287862956165014  13.112010832992704  1.0000
  C   C20       1.0  21.466553999729616  46.65783939135718  12.582104996977725  1.0000
  C   C21       1.0  22.20440502042467  45.45552440808075  12.646329984343856  1.0000
  C   C22       1.0  27.642875920678055  48.395945172702596  12.755966562974182  1.0000
  C   C23       1.0  28.565424856644437  44.73789703227908  13.43781664008115  1.0000
  C   C24       1.0  23.908409885220575  44.02479084177693  12.868867122327194  1.0000
  C   C25       1.0  22.703985664529284  43.253580832892744  12.786101420047725  1.0000
  C   C26       1.0  27.79275913265102  45.926010141331574  13.08020287915804  1.0000
  C   C27       1.0  25.210654530516678  43.50939676997129  13.0457491354446  1.0000
  C   C28       1.0  31.80413776737926  48.53395157674283  13.854876855844596  1.0000
  C   C29       1.0  29.842719815241704  47.33050918372484  13.06554100177867  1.0000
  C   C30       1.0  30.429456133130206  48.40754308529929  13.75183411518413  1.0000
  C   C31       1.0  30.707714221583423  46.38471003680279  12.484278837473235  1.0000
  C   C32       1.0  32.67589246468279  47.59427675314232  13.26596849209264  1.0000
  C   C33       1.0  32.082367229362525  46.513684722883525  12.576578490373343  1.0000
  C   C34       1.0  44.040908169767015  45.55932394574187  11.649651017699986  1.0000
  C   C35       1.0  45.42740575010609  45.624540643636394  11.683916298643275  1.0000
  C   C36       1.0  36.25676965171255  47.006409082971125  12.870548620052347  1.0000
  C   C37       1.0  34.80650648106542  46.929199767434106  12.809293353646435  1.0000
  C   C38       1.0  36.93251686591854  48.01488259280778  13.597078609910534  1.0000
  C   C39       1.0  39.056194901750324  47.09513432316767  12.942664113032917  1.0000
  C   C40       1.0  38.33281268935622  48.052875073505376  13.629458572659503  1.0000
  C   C41       1.0  38.42332773506656  46.0845160492123  12.212736435269674  1.0000
  C   C42       1.0  37.0314500901428  46.0471632195564  12.183220563219399  1.0000
  C   C43       1.0  45.30944240699378  47.40437776478184  13.293323800887903  1.0000
  C   C44       1.0  25.639395731017085  39.25987860652194  13.49616695448027  1.0000
  C   C45       1.0  25.34621625051694  42.042425166796775  13.198308685197864  1.0000
  C   C46       1.0  24.607884328316544  39.93050852328335  14.148610524956426  1.0000
  C   C47       1.0  24.461498120632736  41.30456750701401  13.999120609397696  1.0000
  C   C48       1.0  26.380305445946192  41.350552147488365  12.549022651107759  1.0000
  C   C49       1.0  26.52424660594173  39.97615439173508  12.693910880843678  1.0000
  C   C50       1.0  41.20241484084516  47.1948511131018  13.015705004085408  1.0000
  C   C51       1.0  43.25554195969594  46.4225036671439  12.432780042601914  1.0000
  H   H7        1.0  46.25264406945515  49.21147806663347  12.323352698202191  1.0000
  H   H8        1.0  29.264085442717196  49.92094062583457  12.407068022349476  1.0000
  H   H9        1.0  46.01086358037301  44.95401736683165  11.032795928270462  1.0000
  H   H10       1.0  46.694288011857296  43.87562346399192  12.545632289793355  1.0000
  H   H11       1.0  22.647165142717785  42.15908184490122  12.819262630190611  1.0000
  H   H12       1.0  27.881650089463704  42.6639296470235  13.716124515176617  1.0000
  H   H13       1.0  29.635482156197337  44.706502245078426  13.67920219194497  1.0000
  H   H14       1.0  25.627847864270464  47.75979226427388  12.896822176847762  1.0000
  H   H15       1.0  30.28328564534086  45.541465925757606  11.915113447732148  1.0000
  H   H16       1.0  29.78232298717719  49.15052983621354  14.245961213445982  1.0000
  H   H17       1.0  32.22648030039784  49.385587819247846  14.411454740919988  1.0000
  H   H18       1.0  32.73668477950377  45.76398627660051  12.096864853530688  1.0000
  H   H19       1.0  45.80082641451753  48.118481151209345  13.973246653430662  1.0000
  H   H20       1.0  34.38366876867455  46.079891539326724  12.210047570762221  1.0000
  H   H21       1.0  43.550949716525615  44.82998954528847  10.985272520307358  1.0000
  H   H22       1.0  36.52070025907075  45.25616671006883  11.61178160432042  1.0000
  H   H23       1.0  38.842945657796335  48.84513737844619  14.200676024141417  1.0000
  H   H24       1.0  35.27559076972413  48.79329964658265  14.1469178959238  1.0000
  H   H25       1.0  40.10650766022258  45.34830992356338  11.680396195390022  1.0000
  H   H26       1.0  27.339462863481735  39.45306275088077  12.16895869204504  1.0000
  H   H27       1.0  27.073745624910362  41.902649499999974  11.894754171595999  1.0000
  H   H28       1.0  24.209195743946438  46.12060990864361  12.7999747256315  1.0000
  H   H29       1.0  23.65715632896158  41.82476406548314  14.543394731250162  1.0000
  H   H30       1.0  43.3325522052643  48.01891469132628  13.898872919902272  1.0000
  H   H31       1.0  23.90873198768164  39.37307426560574  14.79225044974004  1.0000
  H   H32       1.0  41.53766957839571  48.05072432522883  13.654063633225633  1.0000
  N   N1        1.0  23.354976151716283  48.24289852095446  12.58434202591143  1.0000
  N   N2        1.0  26.301778342960038  48.540502598773685  12.736601371534332  1.0000
  N   N3        1.0  23.54181251582036  45.318775392405286  12.761133056823358  1.0000
  N   N4        1.0  26.49116963112311  45.617182262990596  12.916406158862243  1.0000
  N   N5        1.0  34.01604212519914  47.78066443394798  13.399676991555706  1.0000
  H   H33       1.0  52.07274478004145  52.29878218546034  13.766575461481686  1.0000
  N   N6        1.0  41.89439638746942  46.350519104060396  12.377757172059859  1.0000
  O   O1        1.0  36.22450494152185  49.01222260925825  14.311133044041922  1.0000
  O   O2        1.0  39.18213165646579  45.101233862986994  11.504912557723936  1.0000
  C   C52       1.0  24.34002801424481  54.604279409874266  11.929854391752054  1.0000
  C   C53       1.0  27.149920761075126  50.56686372764825  12.359767220928234  1.0000
  C   C54       1.0  24.520530522915283  51.81679905086478  12.268350322494246  1.0000
  C   C55       1.0  23.623335056878236  52.375528223892125  11.345679504963908  1.0000
  C   C56       1.0  23.535648917537333  53.75233186745583  11.177114931684667  1.0000
  C   C57       1.0  25.23431285430172  54.06678534768098  12.8522936003613  1.0000
  C   C58       1.0  25.32509160592488  52.68988008330077  13.016509731101422  1.0000
  H   H34       1.0  53.31915409872998  51.645217339194716  12.181826097904498  1.0000
  H   H35       1.0  27.210378983797806  51.638087940731275  12.133797489950744  1.0000
  H   H36       1.0  21.893754875137702  51.26394835526051  12.383404483033312  1.0000
  H   H37       1.0  26.020985682655283  52.278913985773954  13.76544649873194  1.0000
  H   H38       1.0  25.869742489044008  54.732954994249205  13.457527443626592  1.0000
  H   H39       1.0  22.831295470018347  54.1690948964877  10.43953016605303  1.0000
  H   H40       1.0  23.00025725445991  51.713018252799905  10.724191233666739  1.0000
  H   H41       1.0  48.00206647601952  51.25493615523024  12.298898337713723  1.0000
  H   H42       1.0  48.913523313277565  54.13280625629679  10.378958554209229  1.0000
  C   C59       1.0  51.38462277915093  52.6977223042011  13.004109286106534  1.0000
  C   C60       1.0  49.55511302793508  49.57793784042263  12.446752285047717  1.0000
  C   C61       1.0  50.73625876719757  50.34614694508419  12.414942232780215  1.0000
  C   C62       1.0  54.30028544380546  49.69676084252032  12.550941084915605  1.0000
  C   C63       1.0  53.77411328698512  43.71698214492514  13.518497366653527  1.0000
  C   C64       1.0  47.75844932645404  44.12438237546957  12.634761870527498  1.0000
  C   C65       1.0  54.47112655382506  47.20549189953233  12.996613683824384  1.0000
  C   C66       1.0  48.22629588973268  50.18279290380537  12.365744313632584  1.0000
  C   C67       1.0  52.04244771701358  49.82380349150188  12.53143845101231  1.0000
  C   C68       1.0  47.346906855843514  49.156411853097815  12.389437110137267  1.0000
  C   C69       1.0  48.14866638020324  47.93938943008936  12.513598033499154  1.0000
  C   C70       1.0  52.47699936678787  44.2899414052763  13.161117795844259  1.0000
  C   C71       1.0  47.57144395871446  46.65162336778218  12.533935368422664  1.0000
  C   C72       1.0  48.305033488724874  45.44791946093999  12.608876904621784  1.0000
  C   C73       1.0  53.74410756138171  48.39746575867753  12.785467913453  1.0000
  C   C74       1.0  54.65566405726935  44.74224556917052  13.492410726031865  1.0000
  C   C75       1.0  50.0048999877642  44.022436591078794  12.880065634608181  1.0000
  C   C76       1.0  48.802288785087434  43.24914188413862  12.785001735562961  1.0000
  C   C77       1.0  53.884602227333616  45.92831732603207  13.122114386926187  1.0000
  C   C78       1.0  51.30288982882257  43.51122947836161  13.09337952268086  1.0000
  C   C79       1.0  57.9355991789266  48.47641522949971  13.864977742042372  1.0000
  C   C80       1.0  55.943677381671456  47.31615661738604  13.089775795833303  1.0000
  C   C81       1.0  56.551942404667535  48.37519767976583  13.781453168422253  1.0000
  C   C82       1.0  56.77702712314252  46.36333644253138  12.48301836804214  1.0000
  C   C83       1.0  58.74737264869578  47.522702945027994  13.255390885510288  1.0000
  C   C84       1.0  58.16066100649357  46.465968744339484  12.563131888589412  1.0000
  C   C85       1.0  51.655228902804545  39.26767403889609  13.644787167903344  1.0000
  C   C86       1.0  51.42394043399693  42.047740823325896  13.286067033134207  1.0000
  C   C87       1.0  50.629972534934986  39.97200118510101  14.271068945293349  1.0000
  C   C88       1.0  50.515130930615825  41.34531675103481  14.09196551104104  1.0000
  C   C89       1.0  52.453943453424614  41.32341000476645  12.66730613862269  1.0000
  C   C90       1.0  52.56671175593069  39.949390114877545  12.84227015091232  1.0000
  H   H43       1.0  55.36990870804274  49.9277911221676  12.484677937971949  1.0000
  H   H44       1.0  48.74413895312085  42.15507446814113  12.83002074297173  1.0000
  H   H45       1.0  53.9701745278918  42.670863536591405  13.786181506187866  1.0000
  H   H46       1.0  55.72483068562452  44.71226473660452  13.737646651546706  1.0000
  H   H47       1.0  51.727224551557846  47.7580332964079  12.879471398169708  1.0000
  H   H48       1.0  56.326745594829305  45.53667387922014  11.910632952796684  1.0000
  H   H49       1.0  55.923329683076716  49.12396780960526  14.28944853586354  1.0000
  H   H50       1.0  58.38953453289732  49.312494504064155  14.420488380348896  1.0000
  H   H51       1.0  58.79391568542212  45.71109679433363  12.070178600535764  1.0000
  H   H52       1.0  53.37774632663161  39.398899205505344  12.339304955186815  1.0000
  H   H53       1.0  53.16697977403274  41.84753492562526  12.011121516541122  1.0000
  H   H54       1.0  50.30406489975586  46.118690604712405  12.794503628715887  1.0000
  H   H55       1.0  49.71542089741377  41.89416862739826  14.61467295634881  1.0000
  H   H56       1.0  49.910114985644086  39.442558549397546  14.915585624065724  1.0000
  N   N7        1.0  49.46276231312615  48.236629725088235  12.545449614900406  1.0000
  N   N8        1.0  52.4033845070696  48.5416038676029  12.743795515463464  1.0000
  N   N9        1.0  49.640598103703674  45.314167679468575  12.743115895656024  1.0000
  N   N10       1.0  52.58386997344454  45.61747615732255  12.953737738294521  1.0000
  H   H57       1.0  49.138693575740284  51.67982472303835  10.651502644150538  1.0000
  H   H58       1.0  51.86655281161496  54.75088423212828  13.470387339238066  1.0000
  C   C91       1.0  50.37504735654241  54.594726629208274  11.90855018926158  1.0000
  C   C92       1.0  53.2565204136939  50.571534239740906  12.395782610240653  1.0000
  C   C93       1.0  50.61593337260381  51.8115885174376  12.234693261722976  1.0000
  C   C94       1.0  49.72997099630302  52.35389883765091  11.29152964249514  1.0000
  C   C95       1.0  49.61138380888578  53.728968244473926  11.129657732934755  1.0000
  C   C96       1.0  51.26271778918153  54.07314915285988  12.846224947888857  1.0000
  H   H59       1.0  24.27045399003502  55.69528683687998  11.796055076456211  1.0000
  H   H60       1.0  25.755170232354487  38.17101577881804  13.614606884909279  1.0000
  H   H61       1.0  16.086187721247143  46.24664041036241  12.355318549399584  1.0000
  H   H62       1.0  59.84383764352564  47.60368852929443  13.319938092760264  1.0000
  H   H63       1.0  50.27840338974433  55.684506539001575  11.782790524627185  1.0000
  H   H64       1.0  51.74514151716263  38.178960173955815  13.784310934146443  1.0000
