# Supplementary material for: Fracture Behavior of a 2D Imine‐Based Polymer
Source: Adv Sci (Weinh). 2024 Sep 12;11(42):2407017. doi: 10.1002/advs.202407017 (PMC11558127; doi:10.1002/advs.202407017)
Supplement: Supplementary file 2 — Supporting Information [file ADVS-11-2407017-s004.zip › 44-55_0.8_relaxed.cif]

data_image0
_chemical_formula_structural       C6H6C45H26N5HNO2C7H9C32H14N4H2C6H6
_chemical_formula_sum              "C96 H64 N10 O2"
loop_
  _atom_site_type_symbol
  _atom_site_label
  _atom_site_symmetry_multiplicity
  _atom_site_Cartn_x
  _atom_site_Cartn_y
  _atom_site_Cartn_z
  _atom_site_occupancy
  C   C1        1.0  19.944662443923  46.53782059770658  12.520138635303331  1.0000
  C   C2        1.0  17.74030774956968  47.235047314726025  13.271277522875627  1.0000
  C   C3        1.0  17.939852193980034  45.50995233105485  11.606674429747146  1.0000
  C   C4        1.0  19.324680473796306  45.6164683104283  11.663135227146725  1.0000
  C   C5        1.0  19.12494991612019  47.34497395000497  13.323069523842957  1.0000
  C   C6        1.0  17.14060730213041  46.3181955994533  12.411377985195132  1.0000
  H   H1        1.0  20.09278860167412  49.21156987784753  12.419381368712676  1.0000
  H   H2        1.0  19.94274659106531  44.98727438989561  11.003040701502712  1.0000
  H   H3        1.0  20.54158717591655  43.88424147278617  12.606004164398747  1.0000
  H   H4        1.0  19.585580200945937  48.05792825262586  14.025096229057862  1.0000
  H   H5        1.0  17.47522528249454  44.786657526115036  10.91765864487012  1.0000
  H   H6        1.0  17.116927916314413  47.87349170401856  13.917455143732091  1.0000
  C   C7        1.0  23.397064032449446  49.58390717212194  12.48312838686983  1.0000
  C   C8        1.0  24.57929396073622  50.3500557082217  12.429500989928355  1.0000
  C   C9        1.0  28.14356239854494  49.68875192590424  12.49305455115489  1.0000
  C   C10       1.0  27.636782658679778  43.70578533954494  13.442428125150233  1.0000
  C   C11       1.0  21.60829868537306  44.12971861370957  12.670776062348331  1.0000
  C   C12       1.0  28.321685871157474  47.2024805805571  12.954600689712095  1.0000
  C   C13       1.0  46.15109163681405  46.57105670579353  12.527895963397498  1.0000
  C   C14       1.0  22.065868271166746  50.18742517377141  12.429054889272402  1.0000
  C   C15       1.0  25.886287359207966  49.82248312693498  12.516459114634436  1.0000
  C   C16       1.0  43.99292617834606  47.37457407144715  13.306134958458111  1.0000
  C   C17       1.0  21.188196021255298  49.159423896946635  12.461614664918057  1.0000
  C   C18       1.0  21.993648330179646  47.94311247810169  12.562710189151888  1.0000
  C   C19       1.0  26.33601906678704  44.28029263770852  13.101441399812353  1.0000
  C   C20       1.0  21.421743968768226  46.654516500223714  12.57899946794534  1.0000
  C   C21       1.0  22.157984434116834  45.45218217977356  12.644779398219598  1.0000
  C   C22       1.0  27.588793808241974  48.393646366789625  12.749123937476952  1.0000
  C   C23       1.0  28.515601403664842  44.733855649269685  13.425223664933926  1.0000
  C   C24       1.0  23.859226893418196  44.018836195581464  12.866038836444853  1.0000
  C   C25       1.0  22.652444315885823  43.25031764755096  12.789633211312424  1.0000
  C   C26       1.0  27.74027047538937  45.92162298618832  13.071684466004422  1.0000
  C   C27       1.0  25.161268769053795  43.5017051688888  13.039995120987445  1.0000
  C   C28       1.0  31.744158574325773  48.53846697857329  13.854138785497998  1.0000
  C   C29       1.0  29.78689510180758  47.32939182654205  13.062785076217843  1.0000
  C   C30       1.0  30.37021685246452  48.40882735934232  13.748004025696538  1.0000
  C   C31       1.0  30.654507987211694  46.38406248369992  12.485445831738026  1.0000
  C   C32       1.0  32.6181036285821  47.59779902592917  13.270314267502572  1.0000
  C   C33       1.0  32.02846164936205  46.514450640695344  12.582290330489515  1.0000
  C   C34       1.0  44.08551450150942  45.59207158814192  11.690254436203325  1.0000
  C   C35       1.0  45.47257952937896  45.64781824914823  11.717366338448567  1.0000
  C   C36       1.0  36.19956197087908  47.01237386435482  12.887587300176179  1.0000
  C   C37       1.0  34.750264755125265  46.93237450496309  12.821796205121023  1.0000
  C   C38       1.0  36.87019751696549  48.024681940677915  13.61263735485936  1.0000
  C   C39       1.0  38.99908756864831  47.107576495682814  12.97015043884024  1.0000
  C   C40       1.0  38.27090100150787  48.06551765616446  13.649916873601953  1.0000
  C   C41       1.0  38.37064699807001  46.093140787781294  12.241427731636367  1.0000
  C   C42       1.0  36.9790592784493  46.05234239806358  12.206372490046371  1.0000
  C   C43       1.0  45.374961492543676  47.42810802164742  13.328066514805837  1.0000
  C   C44       1.0  25.560451178368634  39.248351644398575  13.480309525037855  1.0000
  C   C45       1.0  25.29303716007329  42.03472607538526  13.19420313208058  1.0000
  C   C46       1.0  24.53379154105629  39.92515107975183  14.133836211073506  1.0000
  C   C47       1.0  24.40123764329985  41.30118177865708  13.991266868546168  1.0000
  C   C48       1.0  26.32383435245484  41.33702886311474  12.545873804140545  1.0000
  C   C49       1.0  26.45492864318099  39.96067797197435  12.685341356896773  1.0000
  C   C50       1.0  41.24353239044867  47.22736311223766  13.068192874176807  1.0000
  C   C51       1.0  43.311044673862895  46.459752789037324  12.478731149692562  1.0000
  H   H7        1.0  46.317962318213304  49.226098740587574  12.332879014573223  1.0000
  H   H8        1.0  29.212048660067104  49.916157529998415  12.400774496482455  1.0000
  H   H9        1.0  46.04780616595567  44.973695982914904  11.062645180999027  1.0000
  H   H10       1.0  46.7419961098943  43.887246257852404  12.558368016729299  1.0000
  H   H11       1.0  22.59208179440408  42.15627197540704  12.826618556010793  1.0000
  H   H12       1.0  27.837451379981612  42.65746754120045  13.698067254906926  1.0000
  H   H13       1.0  29.58614410176619  44.703337337723475  13.664389856096733  1.0000
  H   H14       1.0  25.57313514947542  47.760421201084704  12.88795015401485  1.0000
  H   H15       1.0  30.23248809330669  45.53960978630216  11.917003117373792  1.0000
  H   H16       1.0  29.720556977546472  49.15118862325292  14.238799661578819  1.0000
  H   H17       1.0  32.163595141581986  49.39268763154027  14.409290669149849  1.0000
  H   H18       1.0  32.68574087746167  45.76434441318657  12.107400421200268  1.0000
  H   H19       1.0  45.875229400356865  48.13973542611277  14.004252220897413  1.0000
  H   H20       1.0  34.33015778132372  46.08024447920361  12.224660711568362  1.0000
  H   H21       1.0  43.58683341503402  44.86738866832298  11.027299425272949  1.0000
  H   H22       1.0  36.47172545730739  45.25818295926237  11.635911097016603  1.0000
  H   H23       1.0  38.77461972792542  48.86245916743713  14.221083573580984  1.0000
  H   H24       1.0  35.210190885790006  48.802461827971285  14.155880542360803  1.0000
  H   H25       1.0  40.056741454203845  45.357597238822166  11.716551404309374  1.0000
  H   H26       1.0  27.26659014781845  39.43245612108339  12.160153285315698  1.0000
  H   H27       1.0  27.02380117119713  41.885115935482155  11.895064998326033  1.0000
  H   H28       1.0  24.16400957714069  46.114467973653284  12.78763939184472  1.0000
  H   H29       1.0  23.600303939024155  41.8262148654404  14.535865608535294  1.0000
  H   H30       1.0  43.40524593377126  48.05451864040946  13.946181602128842  1.0000
  H   H31       1.0  23.826595684120726  39.37129162543795  14.771495626232761  1.0000
  H   H32       1.0  41.54496096231244  48.0873171774776  13.719156416915382  1.0000
  N   N1        1.0  23.30783193589124  48.242206796207896  12.576517258211933  1.0000
  N   N2        1.0  26.24805949786227  48.54021227169104  12.72763933395096  1.0000
  N   N3        1.0  23.49536078494333  45.313328717023126  12.755706389989024  1.0000
  N   N4        1.0  26.439252059971412  45.610205510035996  12.90830382969248  1.0000
  N   N5        1.0  33.957619527044756  47.78572934334149  13.4066163438367  1.0000
  H   H33       1.0  52.163218382379085  52.285573079989746  13.74765297500345  1.0000
  N   N6        1.0  41.949077089028556  46.40063604500006  12.432740931157884  1.0000
  O   O1        1.0  36.158552448403185  49.02339630841308  14.321359656928182  1.0000
  O   O2        1.0  39.13475209470029  45.108135468519315  11.53935301963054  1.0000
  C   C52       1.0  24.258879967232257  54.60313907698691  11.929015093604601  1.0000
  C   C53       1.0  27.0993274473887  50.565249679751275  12.350250160723698  1.0000
  C   C54       1.0  24.465227700177607  51.816511230647635  12.255963067333035  1.0000
  C   C55       1.0  23.558019609641246  52.37098853062024  11.340407047831796  1.0000
  C   C56       1.0  23.456647542500498  53.74745494601296  11.178232063176806  1.0000
  C   C57       1.0  25.1660246999828  54.069907007049714  12.841255864333576  1.0000
  C   C58       1.0  25.269437046433293  52.69323237458633  13.00020039934682  1.0000
  H   H34       1.0  53.39582991976589  51.63278767045669  12.160083277541036  1.0000
  H   H35       1.0  27.161981401299673  51.63621096777191  12.123240079719583  1.0000
  H   H36       1.0  21.839076043263315  51.25975585757681  12.372806645455494  1.0000
  H   H37       1.0  25.974400035127726  52.28546502954121  13.742386802079645  1.0000
  H   H38       1.0  25.800769143645276  54.73927657920322  13.443628988205344  1.0000
  H   H39       1.0  22.7427118001025  54.16079023438715  10.448002719952875  1.0000
  H   H40       1.0  22.936419843058562  51.7054542733466  10.720576908652593  1.0000
  H   H41       1.0  48.07379968581324  51.26262566221275  12.281642775555559  1.0000
  H   H42       1.0  49.01034317059975  54.14875625942535  10.371181486581904  1.0000
  C   C59       1.0  51.47523337140208  52.69086433035847  12.988421211249483  1.0000
  C   C60       1.0  49.622181830625244  49.58155710955627  12.4398352426728  1.0000
  C   C61       1.0  50.80633559053643  50.34519741478669  12.402597430116968  1.0000
  C   C62       1.0  54.36877136041964  49.68247384308603  12.535629810209118  1.0000
  C   C63       1.0  53.825250645907566  43.70698140154132  13.505280254101697  1.0000
  C   C64       1.0  47.80737413952035  44.13316696157183  12.642530271163407  1.0000
  C   C65       1.0  54.530541821814  47.193376862649394  12.988767098190527  1.0000
  C   C66       1.0  48.29509858275001  50.19046437293829  12.358571251328808  1.0000
  C   C67       1.0  52.11086106045559  49.81786903626082  12.517376718866993  1.0000
  C   C68       1.0  47.4122064680776  49.16741063775925  12.395430075353516  1.0000
  C   C69       1.0  48.21010423884695  47.94827061981318  12.5249441800395  1.0000
  C   C70       1.0  52.52974327957794  44.28309841605648  13.14573565515399  1.0000
  C   C71       1.0  47.62799886162094  46.66257531175276  12.55385083522666  1.0000
  C   C72       1.0  48.35749994994945  45.45548887945242  12.62149065610249  1.0000
  C   C73       1.0  53.80739211615418  48.386530842952915  12.774659204461756  1.0000
  C   C74       1.0  54.708936011478734  44.73037330165171  13.483114520594556  1.0000
  C   C75       1.0  50.05569715946244  44.022859082489894  12.870901901467768  1.0000
  C   C76       1.0  48.85015428189974  43.253952219054064  12.77842124448577  1.0000
  C   C77       1.0  53.940961622911466  45.91803465207414  13.112760250058326  1.0000
  C   C78       1.0  51.35376411912148  43.50701880175178  13.075315324226604  1.0000
  C   C79       1.0  57.99237691223847  48.46001034550176  13.8691200449261  1.0000
  C   C80       1.0  56.00270957358511  47.30275729971623  13.08506363642074  1.0000
  C   C81       1.0  56.60899460355524  48.35895377226828  13.782710465322255  1.0000
  C   C82       1.0  56.836488407343026  46.35299497891235  12.474616461444327  1.0000
  C   C83       1.0  58.80495669941366  47.51043417288688  13.254209802038133  1.0000
  C   C84       1.0  58.21987921389607  46.4570873540557  12.555517409201528  1.0000
  C   C85       1.0  51.735270096714196  39.26779525544488  13.642405275282766  1.0000
  C   C86       1.0  51.47768096617604  42.04355824827794  13.265338605829461  1.0000
  C   C87       1.0  50.69924528504323  39.965687195833006  14.257993522038582  1.0000
  C   C88       1.0  50.57142517032542  41.33672683842691  14.070055618288938  1.0000
  C   C89       1.0  52.516552040766975  41.32481595140268  12.654254112017004  1.0000
  C   C90       1.0  52.64325463112953  39.95339017410709  12.83919092270015  1.0000
  H   H43       1.0  55.439452635856775  49.90854689453373  12.467100672850828  1.0000
  H   H44       1.0  48.78941482181431  42.15983033156232  12.815013781781625  1.0000
  H   H45       1.0  54.019370104663885  42.6604369666676  13.77271053419649  1.0000
  H   H46       1.0  55.77747360925131  44.69891734805527  13.731086749657512  1.0000
  H   H47       1.0  51.78957928093756  47.75348500823134  12.872585459139453  1.0000
  H   H48       1.0  56.38704688171112  45.528324580767226  11.898718130573219  1.0000
  H   H49       1.0  55.97902036532999  49.1045555463243  14.293877394491654  1.0000
  H   H50       1.0  58.44539255874266  49.29217323250565  14.431280428728282  1.0000
  H   H51       1.0  58.854608142770445  45.70594294528748  12.059018161847765  1.0000
  H   H52       1.0  53.46330092218052  39.408257999081336  12.345057981701519  1.0000
  H   H53       1.0  53.22775358596964  41.85164154016981  11.998288517196023  1.0000
  H   H54       1.0  50.359558488111546  46.118706546229504  12.798891615429614  1.0000
  H   H55       1.0  49.76438483671421  41.88107485883082  14.586093135523354  1.0000
  H   H56       1.0  49.98201421625171  39.433303688723434  14.902903961869255  1.0000
  N   N7        1.0  49.52532375562629  48.2412373009478  12.548029277191644  1.0000
  N   N8        1.0  52.46724514013151  48.53494075300737  12.732728997630012  1.0000
  N   N9        1.0  49.693629579459106  45.316498032388544  12.745213290147383  1.0000
  N   N10       1.0  52.63987169071746  45.61062995304443  12.94119065007413  1.0000
  H   H57       1.0  49.21097017432329  51.694087711882794  10.64445385576894  1.0000
  H   H58       1.0  51.982307379034395  54.738985489897715  13.449713463152433  1.0000
  C   C91       1.0  50.481415017058026  54.59719526182164  11.895189427686907  1.0000
  C   C92       1.0  53.32806119828803  50.56033032813667  12.377955049164218  1.0000
  C   C93       1.0  50.69499822525687  51.811482510869354  12.222572656457709  1.0000
  C   C94       1.0  49.81075299675809  52.36213495204253  11.282776345647598  1.0000
  C   C95       1.0  49.70605850461819  53.73833651152393  11.120213081944314  1.0000
  C   C96       1.0  51.36763906395207  54.067286671946746  12.829540916637484  1.0000
  H   H59       1.0  24.177966020225703  55.69391179773591  11.800914015750173  1.0000
  H   H60       1.0  25.66480445495268  38.15777908023837  13.592439950144524  1.0000
  H   H61       1.0  16.043366393947892  46.23299936104034  12.367872705041425  1.0000
  H   H62       1.0  59.901302293013224  47.59207613046307  13.320349420258912  1.0000
  H   H63       1.0  50.395342089724295  55.6878995798004  11.769135595033456  1.0000
  H   H64       1.0  51.836603899906656  38.181268767229426  13.790953757739723  1.0000
