# Supplementary material for: Fracture Behavior of a 2D Imine‐Based Polymer
Source: Adv Sci (Weinh). 2024 Sep 12;11(42):2407017. doi: 10.1002/advs.202407017 (PMC11558127; doi:10.1002/advs.202407017)
Supplement: Supplementary file 2 — Supporting Information [file ADVS-11-2407017-s004.zip › 44-55_0.9_relaxed.cif]

data_image0
_chemical_formula_structural       C6H6C45H26N5HNO2C7H9C32H14N4H2C6H6
_chemical_formula_sum              "C96 H64 N10 O2"
loop_
  _atom_site_type_symbol
  _atom_site_label
  _atom_site_symmetry_multiplicity
  _atom_site_Cartn_x
  _atom_site_Cartn_y
  _atom_site_Cartn_z
  _atom_site_occupancy
  C   C1        1.0  19.898047652522827  46.53351915713936  12.520873461290659  1.0000
  C   C2        1.0  17.69430530578562  47.23322866264203  13.272902018692216  1.0000
  C   C3        1.0  17.891206753344086  45.506559760191216  11.60986580581907  1.0000
  C   C4        1.0  19.27624016641151  45.612516085512404  11.66466469364382  1.0000
  C   C5        1.0  19.079195414462866  47.341458552015425  13.324072045608826  1.0000
  C   C6        1.0  17.092841973509334  46.31606883807999  12.414371283954177  1.0000
  H   H1        1.0  20.044026173464342  49.20797582842645  12.420980728060508  1.0000
  H   H2        1.0  19.89323762883502  44.98283118882164  11.003896201930171  1.0000
  H   H3        1.0  20.495248498234986  43.87906896948324  12.59933300152342  1.0000
  H   H4        1.0  19.54120129200137  48.05324802600046  14.0264956462318  1.0000
  H   H5        1.0  17.42573447346177  44.78212190333977  10.922479635449251  1.0000
  H   H6        1.0  17.07233919657879  47.87365985835852  13.91857270356748  1.0000
  C   C7        1.0  23.34802369555802  49.58214905510238  12.483480733547397  1.0000
  C   C8        1.0  24.53007080936404  50.34854550770089  12.428906890433812  1.0000
  C   C9        1.0  28.094075905385118  49.68444756116157  12.483484236173005  1.0000
  C   C10       1.0  27.590333321256622  43.7024993559344  13.436220770016698  1.0000
  C   C11       1.0  21.5620597081701  44.124760440729716  12.663994984305063  1.0000
  C   C12       1.0  28.272240565022646  47.199772113014056  12.949062893313226  1.0000
  C   C13       1.0  46.21330586198019  46.5804658982747  12.536973439017192  1.0000
  C   C14       1.0  22.0164117285974  50.184378451089465  12.430288849241137  1.0000
  C   C15       1.0  25.837017302335354  49.82037849072003  12.513073023166971  1.0000
  C   C16       1.0  44.06366045491392  47.39273881364334  13.331598452462968  1.0000
  C   C17       1.0  21.139553910222066  49.15566435323097  12.462884001653826  1.0000
  C   C18       1.0  21.946153808792946  47.93971907345449  12.563050582700294  1.0000
  C   C19       1.0  26.289675546777517  44.27556750726306  13.092349620583182  1.0000
  C   C20       1.0  21.375464773682012  46.650206446563836  12.578501394153909  1.0000
  C   C21       1.0  22.111984645534584  45.4474423948725  12.641049696173361  1.0000
  C   C22       1.0  27.538672591970087  48.3900985489942  12.741486726150285  1.0000
  C   C23       1.0  28.467909700254875  44.73171278236162  13.421939872937877  1.0000
  C   C24       1.0  23.813025757861304  44.012558596786924  12.85730948080375  1.0000
  C   C25       1.0  22.606032391731727  43.24452075589179  12.780098213001622  1.0000
  C   C26       1.0  27.692185597435607  45.918352935264195  13.06563247820085  1.0000
  C   C27       1.0  25.11551224676585  43.49617731483042  13.029772376528287  1.0000
  C   C28       1.0  31.688822748620723  48.54255799859224  13.859866137939319  1.0000
  C   C29       1.0  29.73698551987055  47.3293796604895  13.060998751493837  1.0000
  C   C30       1.0  30.315501136516172  48.409625182036386  13.749376614437677  1.0000
  C   C31       1.0  30.608009639514425  46.38603800135752  12.485154809392373  1.0000
  C   C32       1.0  32.566328189708095  47.60453738005175  13.277071060889199  1.0000
  C   C33       1.0  31.98128993982126  46.5205026096535  12.585840812992268  1.0000
  C   C34       1.0  44.13739287475345  45.61183203446602  11.711597413378392  1.0000
  C   C35       1.0  45.525082285219426  45.66097872621087  11.730271518874652  1.0000
  C   C36       1.0  36.14710083773362  47.01966587874502  12.900829286016261  1.0000
  C   C37       1.0  34.698582924666425  46.94182356574206  12.832887511065513  1.0000
  C   C38       1.0  36.81919638593413  48.030967517529646  13.625152942772372  1.0000
  C   C39       1.0  38.94890906693187  47.10795201315185  12.986326153139466  1.0000
  C   C40       1.0  38.22053974645661  48.06754751376865  13.663160185796746  1.0000
  C   C41       1.0  38.31667751010971  46.09435619703399  12.258942831787191  1.0000
  C   C42       1.0  36.92545589117256  46.05686440599921  12.222249119711078  1.0000
  C   C43       1.0  45.44608408274942  47.43921243972418  13.343975719743204  1.0000
  C   C44       1.0  25.52930129615583  39.2456531135077  13.477627000454907  1.0000
  C   C45       1.0  25.25012004312941  42.0297775756588  13.18448341099837  1.0000
  C   C46       1.0  24.500353392709457  39.91985188654804  14.130308894498299  1.0000
  C   C47       1.0  24.361887958056514  41.29498341788543  13.98422897382292  1.0000
  C   C48       1.0  26.283192038334487  41.33479333484934  12.536901857358984  1.0000
  C   C49       1.0  26.42037630215246  39.959461021590776  12.680073539989749  1.0000
  C   C50       1.0  41.29169929878615  47.24772380963108  13.101420718550226  1.0000
  C   C51       1.0  43.373345790151205  46.48277314947437  12.506028380990717  1.0000
  H   H7        1.0  46.38073526433229  49.230542573059104  12.335784725904599  1.0000
  H   H8        1.0  29.16260494772107  49.909928672602454  12.38662224962943  1.0000
  H   H9        1.0  46.09262854455874  44.98402597001283  11.07191081814254  1.0000
  H   H10       1.0  46.79684583422019  43.894902095301134  12.55890794105936  1.0000
  H   H11       1.0  22.545119883469162  42.150380210263336  12.814230358330148  1.0000
  H   H12       1.0  27.79166792793221  42.654536272482694  13.692728569804123  1.0000
  H   H13       1.0  29.53770121498764  44.702844015030905  13.664917714775628  1.0000
  H   H14       1.0  25.522419447050574  47.75902935854813  12.8855834964445  1.0000
  H   H15       1.0  30.190123092025342  45.540879582358876  11.913923362854847  1.0000
  H   H16       1.0  29.661827593192534  49.14988605663823  14.238663475721426  1.0000
  H   H17       1.0  32.10482064432095  49.3971943389297  14.41719448802062  1.0000
  H   H18       1.0  32.6424854846604  45.773309818644066  12.111149585518673  1.0000
  H   H19       1.0  45.9533249802793  48.147366663479566  14.01835287646697  1.0000
  H   H20       1.0  34.27758602263679  46.090697181771404  12.234610703299195  1.0000
  H   H21       1.0  43.63092920377262  44.89036937991676  11.050808183508101  1.0000
  H   H22       1.0  36.41747247427515  45.26245181967697  11.652513831582436  1.0000
  H   H23       1.0  38.724267219797575  48.86472290875617  14.234559184592129  1.0000
  H   H24       1.0  35.15935359555608  48.81172128338235  14.16385817472961  1.0000
  H   H25       1.0  39.99673908443923  45.34618572831627  11.73380081469111  1.0000
  H   H26       1.0  27.235033655327335  39.43352095404549  12.157161048670604  1.0000
  H   H27       1.0  26.980771348319063  41.884501869814706  11.884924134317604  1.0000
  H   H28       1.0  24.119246781590395  46.107344848696165  12.786304301491892  1.0000
  H   H29       1.0  23.560495003039698  41.81853198259927  14.529595039240943  1.0000
  H   H30       1.0  43.48379999531671  48.073807228894914  13.977141635284484  1.0000
  H   H31       1.0  23.796949202882512  39.36473677057993  14.771252171880672  1.0000
  H   H32       1.0  41.56171206870053  48.11463298966764  13.757863617044682  1.0000
  N   N1        1.0  23.26001191477041  48.24026850734679  12.576378446271017  1.0000
  N   N2        1.0  26.197958158625767  48.5377377111272  12.723178299275627  1.0000
  N   N3        1.0  23.449457488068614  45.30744388313266  12.7500509844141  1.0000
  N   N4        1.0  26.391879286869774  45.60553989490062  12.899162612091004  1.0000
  N   N5        1.0  33.90506291023144  47.794826595375746  13.417255212226454  1.0000
  H   H33       1.0  52.22284005519616  52.299431790870486  13.739286064896955  1.0000
  N   N6        1.0  42.01086364017144  46.436602669483975  12.471683841491458  1.0000
  O   O1        1.0  36.10761963710044  49.03229692249986  14.331451816538621  1.0000
  O   O2        1.0  39.07435361150162  45.10247090345703  11.557211738066107  1.0000
  C   C52       1.0  24.224186900335354  54.60179717668232  11.921739821651226  1.0000
  C   C53       1.0  27.050288383430733  50.56193862557864  12.343197007418015  1.0000
  C   C54       1.0  24.418753698140424  51.81495918695385  12.254546965434962  1.0000
  C   C55       1.0  23.513485094078103  52.37115931823313  11.338292918806498  1.0000
  C   C56       1.0  23.4181069139551  53.74778658592354  11.173265773243324  1.0000
  C   C57       1.0  25.12959056694162  54.066578261900325  12.834528716516084  1.0000
  C   C58       1.0  25.227217847280965  52.689847728819856  12.996368817363484  1.0000
  H   H34       1.0  53.464891182139205  51.63336822013059  12.152011746650016  1.0000
  H   H35       1.0  27.114001168918517  51.63278049949713  12.115992127443556  1.0000
  H   H36       1.0  21.78869072514529  51.256392408106784  12.374236098039116  1.0000
  H   H37       1.0  25.93129942455602  52.280870359378994  13.73877534148999  1.0000
  H   H38       1.0  25.76843115676158  54.73446950219237  13.434027585400754  1.0000
  H   H39       1.0  22.706342860603325  54.16263621986931  10.44193236858157  1.0000
  H   H40       1.0  22.889505006367205  51.706955762018964  10.719481189441005  1.0000
  H   H41       1.0  48.134329161875336  51.268297726661324  12.286853571291855  1.0000
  H   H42       1.0  49.056797854517015  54.14991192967157  10.367423849411681  1.0000
  C   C59       1.0  51.533632602738585  52.701702894109815  12.979582738962765  1.0000
  C   C60       1.0  49.684738510517384  49.588197078305974  12.436362923664793  1.0000
  C   C61       1.0  50.86802676391206  50.35316817743792  12.39740375739792  1.0000
  C   C62       1.0  54.42882382270699  49.678097076368815  12.526105539494695  1.0000
  C   C63       1.0  53.87984316453344  43.702005970431756  13.505938215255075  1.0000
  C   C64       1.0  47.86283616039518  44.137935522314386  12.642918141540306  1.0000
  C   C65       1.0  54.582022132601345  47.188993971346484  12.983238346198744  1.0000
  C   C66       1.0  48.35702061097226  50.1961835275805  12.35984444903126  1.0000
  C   C67       1.0  52.17200122645475  49.82384989119458  12.510466534740084  1.0000
  C   C68       1.0  47.47513798293428  49.17237357076003  12.396220366505666  1.0000
  C   C69       1.0  48.27413105481248  47.95345227276222  12.522513533354367  1.0000
  C   C70       1.0  52.58351445685661  44.276473368454134  13.147251930133379  1.0000
  C   C71       1.0  47.69099128028464  46.667966148204776  12.55405098294277  1.0000
  C   C72       1.0  48.417172862047956  45.4586063935063  12.620270024681354  1.0000
  C   C73       1.0  53.86228837250576  48.384334668821715  12.76671847503161  1.0000
  C   C74       1.0  54.762191452541835  44.72665924514177  13.482696590542952  1.0000
  C   C75       1.0  50.110621463041674  44.02050121466984  12.87129248700327  1.0000
  C   C76       1.0  48.902611722424375  43.25548317742576  12.779930748399343  1.0000
  C   C77       1.0  53.99271615236854  45.91350483726607  13.111283897330265  1.0000
  C   C78       1.0  51.40700066075778  43.50097071751111  13.076840499004058  1.0000
  C   C79       1.0  58.045957663727364  48.45137632921794  13.862917530671238  1.0000
  C   C80       1.0  56.05469620381859  47.29603855680228  13.079323367374625  1.0000
  C   C81       1.0  56.662406675282675  48.352169401481625  13.775835326292537  1.0000
  C   C82       1.0  56.88751020551027  46.34350088551566  12.471718512867445  1.0000
  C   C83       1.0  58.85764099988464  47.497868937936026  13.252646123626972  1.0000
  C   C84       1.0  58.271109795769334  46.44359449233575  12.556285506083176  1.0000
  C   C85       1.0  51.763765916423644  39.25646149094064  13.629357609750981  1.0000
  C   C86       1.0  51.525724149655964  42.03652689932305  13.265444768400975  1.0000
  C   C87       1.0  50.73617805081709  39.959824593396384  14.25275287070761  1.0000
  C   C88       1.0  50.61745418402933  41.33247045498329  14.070557251691504  1.0000
  C   C89       1.0  52.557311573026254  41.31270127669052  12.648143196166487  1.0000
  C   C90       1.0  52.673134706312446  39.939141629627926  12.825313203488806  1.0000
  H   H43       1.0  55.50043548964503  49.899604313042786  12.456134021128825  1.0000
  H   H44       1.0  48.83846356960145  42.161584595332826  12.817177033644784  1.0000
  H   H45       1.0  54.075447197957466  42.65572809446561  13.773292140085859  1.0000
  H   H46       1.0  55.83105714980512  44.69589257338148  13.729927692392202  1.0000
  H   H47       1.0  51.83985933385546  47.762816928944346  12.8670922661435  1.0000
  H   H48       1.0  56.43698535931272  45.51991908701517  11.894862317856493  1.0000
  H   H49       1.0  56.03296980416306  49.09902914565369  14.285899884813666  1.0000
  H   H50       1.0  58.49956146524495  49.28546314835023  14.421923032898937  1.0000
  H   H51       1.0  58.904656378089555  45.68793826195254  12.064782698829923  1.0000
  H   H52       1.0  53.48533585099652  39.38946657506706  12.323491813641267  1.0000
  H   H53       1.0  53.26944178235653  41.83657313707353  11.990832562483819  1.0000
  H   H54       1.0  50.42218152806919  46.1148188494111  12.79355537077171  1.0000
  H   H55       1.0  49.81491316519748  41.87958629677016  14.590646647646821  1.0000
  H   H56       1.0  50.017488323417275  39.42974431944761  14.897802287779419  1.0000
  N   N7        1.0  49.58912752196666  48.24750546796183  12.542627829115242  1.0000
  N   N8        1.0  52.52283909436304  48.539360016155044  12.725848653994122  1.0000
  N   N9        1.0  49.75284146349907  45.31522259293921  12.743899760915998  1.0000
  N   N10       1.0  52.691923256066374  45.60398129709643  12.941417484026433  1.0000
  H   H57       1.0  49.26459412270256  51.696138218109375  10.643818391221817  1.0000
  H   H58       1.0  52.03447688068555  54.752257326727545  13.438529903413109  1.0000
  C   C91       1.0  50.532215947339026  54.60404665640537  11.885962966178235  1.0000
  C   C92       1.0  53.39217304710204  50.561081556509095  12.369825441206084  1.0000
  C   C93       1.0  50.754160358724754  51.81926679475504  12.216425009622208  1.0000
  C   C94       1.0  49.865693167598  52.3666572110292  11.278422840342174  1.0000
  C   C95       1.0  49.75666251479954  53.74229899463247  11.114338399977859  1.0000
  C   C96       1.0  51.421507823418345  54.077754252218696  12.819516984804956  1.0000
  H   H59       1.0  24.147529696285172  55.69271974128776  11.791621314746497  1.0000
  H   H60       1.0  25.63872254913595  38.15588405771325  13.593178156943319  1.0000
  H   H61       1.0  15.995572263834037  46.2310339624559  12.372636311523138  1.0000
  H   H62       1.0  59.95404950163723  47.57762381205996  13.319679499851246  1.0000
  H   H63       1.0  50.443453260329406  55.694284934130806  11.758117561204848  1.0000
  H   H64       1.0  51.85814363967086  38.16856248616602  13.77337326956784  1.0000
