# Supplementary material for: Fracture Behavior of a 2D Imine‐Based Polymer
Source: Adv Sci (Weinh). 2024 Sep 12;11(42):2407017. doi: 10.1002/advs.202407017 (PMC11558127; doi:10.1002/advs.202407017)
Supplement: Supplementary file 2 — Supporting Information [file ADVS-11-2407017-s004.zip › 44-55_1.0_relaxed.cif]

data_image0
_chemical_formula_structural       C6H6C45H26N5HNO2C7H9C32H14N4H2C6H6
_chemical_formula_sum              "C96 H64 N10 O2"
loop_
  _atom_site_type_symbol
  _atom_site_label
  _atom_site_symmetry_multiplicity
  _atom_site_Cartn_x
  _atom_site_Cartn_y
  _atom_site_Cartn_z
  _atom_site_occupancy
  C   C1        1.0  19.851987884943796  46.52851206944047  12.519067098456262  1.0000
  C   C2        1.0  17.650127963984414  47.220185987462536  13.280578292678728  1.0000
  C   C3        1.0  17.8462422514782  45.50147063572444  11.608148769203785  1.0000
  C   C4        1.0  19.23095315334974  45.60940712299048  11.660390220363938  1.0000
  C   C5        1.0  19.034560944429728  47.331819402414375  13.32806379334716  1.0000
  C   C6        1.0  17.049547892247205  46.30571110305951  12.41901538001026  1.0000
  H   H1        1.0  19.99285098240767  49.19921866029669  12.418757498235994  1.0000
  H   H2        1.0  19.84771605661223  44.9835515623706  10.995872143880034  1.0000
  H   H3        1.0  20.44702749104688  43.87745454536242  12.59839630711745  1.0000
  H   H4        1.0  19.496870555974436  48.04279992254553  14.031138869200197  1.0000
  H   H5        1.0  17.379679328828175  44.78054361481699  10.91813637852912  1.0000
  H   H6        1.0  17.027811850637292  47.8548679572789  13.931286412527996  1.0000
  C   C7        1.0  23.296206819878975  49.58118358361118  12.474742829104022  1.0000
  C   C8        1.0  24.476610431888684  50.34955624000093  12.418664667918435  1.0000
  C   C9        1.0  28.040084457033487  49.68463907994052  12.48085092929287  1.0000
  C   C10       1.0  27.54184107556383  43.70165801686887  13.431605828542677  1.0000
  C   C11       1.0  21.514109021937973  44.122086798515255  12.661888549241347  1.0000
  C   C12       1.0  28.216573568810336  47.20085159399584  12.948983849625174  1.0000
  C   C13       1.0  46.27322717193165  46.59908856455634  12.563220200866274  1.0000
  C   C14       1.0  21.963276882471693  50.18087233023369  12.423749927373104  1.0000
  C   C15       1.0  25.78340745925548  49.821671297640655  12.50441141381684  1.0000
  C   C16       1.0  44.13408509256997  47.42066759455669  13.37543961332645  1.0000
  C   C17       1.0  21.0886959456934  49.15028223280908  12.458445828177437  1.0000
  C   C18       1.0  21.898105361864125  47.93628454809977  12.557498995960826  1.0000
  C   C19       1.0  26.23996176578279  44.27249268217643  13.089060792240089  1.0000
  C   C20       1.0  21.32897741963424  46.64655104402869  12.574305770584129  1.0000
  C   C21       1.0  22.06517379781228  45.44411916704712  12.637029222007255  1.0000
  C   C22       1.0  27.483386996790536  48.390877778050054  12.739313238092953  1.0000
  C   C23       1.0  28.416948700973844  44.73304234822508  13.418254300217455  1.0000
  C   C24       1.0  23.765066895009923  44.008569527748165  12.853638304625456  1.0000
  C   C25       1.0  22.55763507174616  43.24135382976478  12.777831954089432  1.0000
  C   C26       1.0  27.638279738678424  45.91858011190739  13.064294699428448  1.0000
  C   C27       1.0  25.067080419591093  43.49141404057221  13.026130893401307  1.0000
  C   C28       1.0  31.630408800957063  48.54637996741734  13.865219166462104  1.0000
  C   C29       1.0  29.680848913532678  47.332102002227224  13.062988532639086  1.0000
  C   C30       1.0  30.257367654803147  48.412426936702836  13.752702774584781  1.0000
  C   C31       1.0  30.55317241243966  46.38989097967952  12.487864763695107  1.0000
  C   C32       1.0  32.50968580982384  47.608882166063516  13.284015611592086  1.0000
  C   C33       1.0  31.926043224461154  46.52470442288143  12.591660356258032  1.0000
  C   C34       1.0  44.188799509420804  45.642105445259226  11.749034686656103  1.0000
  C   C35       1.0  45.57655288589467  45.68477619804948  11.758015895988718  1.0000
  C   C36       1.0  36.08912603202587  47.01583393954678  12.913361612032476  1.0000
  C   C37       1.0  34.64107673338153  46.942037169960955  12.84514301892771  1.0000
  C   C38       1.0  36.76399702601431  48.0267671409044  13.634836507563577  1.0000
  C   C39       1.0  38.89386560140775  47.09684372588922  13.00054100795024  1.0000
  C   C40       1.0  38.16555323482251  48.05906901402513  13.67289613409487  1.0000
  C   C41       1.0  38.257505526367446  46.08325007497437  12.275607301153936  1.0000
  C   C42       1.0  36.866342288208735  46.04934073152316  12.237926585116623  1.0000
  C   C43       1.0  45.51682334077032  47.460097272898516  13.377940165532788  1.0000
  C   C44       1.0  25.473193894001515  39.238778143604726  13.466499853092369  1.0000
  C   C45       1.0  25.200903697626156  42.02479764090015  13.179548676381287  1.0000
  C   C46       1.0  24.443851511969374  39.91365352689603  14.118014902690176  1.0000
  C   C47       1.0  24.30905715311238  41.28948269972897  13.974879830935881  1.0000
  C   C48       1.0  26.234504300274352  41.3290062580794  12.533587049613525  1.0000
  C   C49       1.0  26.367955304920596  39.95287955360941  12.673378590026418  1.0000
  C   C50       1.0  41.332985274253666  47.27355878820884  13.14500992033374  1.0000
  C   C51       1.0  43.43640145944323  46.514803638774424  12.551770551855226  1.0000
  H   H7        1.0  46.44645513088812  49.245747466757905  12.351628338149569  1.0000
  H   H8        1.0  29.109052686143624  49.90954679326568  12.387544190951251  1.0000
  H   H9        1.0  46.13635026199218  45.00776682545262  11.09312298095335  1.0000
  H   H10       1.0  46.846136367436436  43.91165464670913  12.57519162233361  1.0000
  H   H11       1.0  22.49655209156825  42.14739673229357  12.81337359703236  1.0000
  H   H12       1.0  27.74534692131356  42.653474728939635  13.686208781182435  1.0000
  H   H13       1.0  29.487193065302137  44.70629101587803  13.659837713243054  1.0000
  H   H14       1.0  25.46584124812386  47.7616733895096  12.880510471869338  1.0000
  H   H15       1.0  30.135493070340694  45.54539816781988  11.915613443361634  1.0000
  H   H16       1.0  29.602295556019975  49.151780804913955  14.241651225412408  1.0000
  H   H17       1.0  32.043857609577735  49.401240564014905  14.423949615541702  1.0000
  H   H18       1.0  32.587542737621064  45.77690893997427  12.118747173794429  1.0000
  H   H19       1.0  46.03375904687495  48.163926810466606  14.049743906707784  1.0000
  H   H20       1.0  34.21978934541129  46.08979266822531  12.248810433466483  1.0000
  H   H21       1.0  43.67244399891115  44.92571554224885  11.090621483618746  1.0000
  H   H22       1.0  36.3568054316987  45.254864108520444  11.66954048983317  1.0000
  H   H23       1.0  38.669974568190156  48.857698287186956  14.242782786640579  1.0000
  H   H24       1.0  35.10763987546846  48.81472971709055  14.172030267677627  1.0000
  H   H25       1.0  39.93345304380883  45.324519319537224  11.750239912948482  1.0000
  H   H26       1.0  27.181736721759794  39.42607861338504  12.149766766258512  1.0000
  H   H27       1.0  26.934675552954  41.87847520367404  11.884295543327285  1.0000
  H   H28       1.0  24.07296499631758  46.10319106757616  12.778365861628489  1.0000
  H   H29       1.0  23.505929486023117  41.81299552197729  14.517661051552864  1.0000
  H   H30       1.0  43.561251722948676  48.102140909497294  14.026159007563423  1.0000
  H   H31       1.0  23.736257569972853  39.35833756607598  14.754311521050223  1.0000
  H   H32       1.0  41.5591138513288  48.15599022971564  13.798657143693784  1.0000
  N   N1        1.0  23.211428965411265  48.23914573127797  12.568534503117576  1.0000
  N   N2        1.0  26.142858471888132  48.53904455864006  12.71715873819253  1.0000
  N   N3        1.0  23.40256254504926  45.30364097647806  12.745491639712538  1.0000
  N   N4        1.0  26.33874368903237  45.6029030473586  12.897216137220319  1.0000
  N   N5        1.0  33.84834205829139  47.7984056336572  13.426225727021086  1.0000
  H   H33       1.0  52.31252691137267  52.29451851297769  13.717157793940428  1.0000
  N   N6        1.0  42.07393884223591  46.479074285807876  12.530372542240618  1.0000
  O   O1        1.0  36.05628855817104  49.03287029898915  14.338682100909931  1.0000
  O   O2        1.0  39.01052291801108  45.084783462339644  11.575029617670454  1.0000
  C   C52       1.0  24.156650241408556  54.602108849749385  11.915755540446437  1.0000
  C   C53       1.0  26.997204652302855  50.56250247959508  12.336245305988285  1.0000
  C   C54       1.0  24.362049360316885  51.81552449487016  12.244660742320875  1.0000
  C   C55       1.0  23.450817519562168  52.36985723776331  11.33310974393496  1.0000
  C   C56       1.0  23.349862552685384  53.746303668913136  11.169980608296399  1.0000
  C   C57       1.0  25.067879025011525  54.068927470440535  12.823979588960656  1.0000
  C   C58       1.0  25.1707626321364  52.692316567847165  12.983908585318263  1.0000
  H   H34       1.0  53.53789015916628  51.62433547297542  12.135366060569751  1.0000
  H   H35       1.0  27.061535364505644  51.63290726202076  12.10692792296649  1.0000
  H   H36       1.0  21.733255964471898  51.25254236238423  12.367533048680032  1.0000
  H   H37       1.0  25.878877050355964  52.28460606014846  13.72311521939519  1.0000
  H   H38       1.0  25.70683322801193  54.73836711957596  13.421845123742715  1.0000
  H   H39       1.0  22.632918888775855  54.15939823040176  10.442554228491755  1.0000
  H   H40       1.0  22.82564469564525  51.70406167912003  10.717288175243244  1.0000
  H   H41       1.0  48.207328348418876  51.27799466968411  12.280662682751316  1.0000
  H   H42       1.0  49.13930345960433  54.15831754422238  10.35964841793374  1.0000
  C   C59       1.0  51.61990075451258  52.699580472338575  12.96196019002218  1.0000
  C   C60       1.0  49.75213286182068  49.59375973795542  12.433027181867736  1.0000
  C   C61       1.0  50.937811642177586  50.35439222799148  12.387874307910378  1.0000
  C   C62       1.0  54.496034525897535  49.667608085662486  12.515639538752007  1.0000
  C   C63       1.0  53.93052310837547  43.69457078366871  13.492912967516904  1.0000
  C   C64       1.0  47.913586235355694  44.14972879096671  12.652743625799138  1.0000
  C   C65       1.0  54.64154543154251  47.17985610812211  12.976726211325383  1.0000
  C   C66       1.0  48.42594873130878  50.20534481626184  12.359438276604733  1.0000
  C   C67       1.0  52.23974566198747  49.820171876323975  12.500002807523833  1.0000
  C   C68       1.0  47.54110102202319  49.18447334537353  12.40662352783312  1.0000
  C   C69       1.0  48.33744322419991  47.963719200512124  12.533241371076393  1.0000
  C   C70       1.0  52.6356807011789  44.27291981136303  13.134660465191  1.0000
  C   C71       1.0  47.75086725530139  46.68023196240052  12.570099598806138  1.0000
  C   C72       1.0  48.47282727920325  45.46824226917927  12.629991219865243  1.0000
  C   C73       1.0  53.92525452098914  48.37659050501625  12.75927611923342  1.0000
  C   C74       1.0  54.81519290267261  44.71716993128934  13.47159885595765  1.0000
  C   C75       1.0  50.161942047925066  44.02312644924675  12.866631261295758  1.0000
  C   C76       1.0  48.95068078739739  43.262687845498384  12.780720930602389  1.0000
  C   C77       1.0  54.0486258689104  45.906310734537  13.102522241253292  1.0000
  C   C78       1.0  51.457607007711445  43.49975383464264  13.065082857550895  1.0000
  C   C79       1.0  58.104112952223296  48.435541023407104  13.865702204457511  1.0000
  C   C80       1.0  56.113885315440676  47.284327185145195  13.075552875883785  1.0000
  C   C81       1.0  56.72081147303549  48.33847876629279  13.77559766044434  1.0000
  C   C82       1.0  56.94580422294114  46.332917642189976  12.465286577423887  1.0000
  C   C83       1.0  58.91461975478116  47.48397658019531  13.251618056338907  1.0000
  C   C84       1.0  58.32922106599109  46.43302854054032  12.54991095541355  1.0000
  C   C85       1.0  51.822323335623594  39.257100329065054  13.618548625246742  1.0000
  C   C86       1.0  51.57632127343018  42.035490894945426  13.251752204716517  1.0000
  C   C87       1.0  50.79054832446517  39.95743568864383  14.238472180988156  1.0000
  C   C88       1.0  50.66841712624059  41.32966739937218  14.055643054036294  1.0000
  C   C89       1.0  52.611881741487814  41.31451121821738  12.637604051611346  1.0000
  C   C90       1.0  52.73229461391221  39.941808617750105  12.81687720122834  1.0000
  H   H43       1.0  55.56827704612888  49.88509004861487  12.444983846361579  1.0000
  H   H44       1.0  48.8828194366658  42.16887125173626  12.816259180078363  1.0000
  H   H45       1.0  54.123366789504736  42.647234162473275  13.759101978486965  1.0000
  H   H46       1.0  55.88383452369807  44.68428918013046  13.719139602975138  1.0000
  H   H47       1.0  51.901493276540954  47.760602300977204  12.862131081650258  1.0000
  H   H48       1.0  56.49532643121747  45.51024489298083  11.887256838731313  1.0000
  H   H49       1.0  56.091389227314345  49.08496330397769  14.286078201011248  1.0000
  H   H50       1.0  58.55853337907487  49.26558270102408  14.429715655020924  1.0000
  H   H51       1.0  58.96335829374152  45.68091524098087  12.054165667385558  1.0000
  H   H52       1.0  53.5492417824068  39.394917244471436  12.319708050096837  1.0000
  H   H53       1.0  53.324612447727034  41.840616335321826  11.982647082441844  1.0000
  H   H54       1.0  50.48157251722846  46.11629766389647  12.795034043435617  1.0000
  H   H55       1.0  49.86421697268297  41.87540221535449  14.574657513993186  1.0000
  H   H56       1.0  50.072262752360416  39.425869823264655  14.882735685336346  1.0000
  N   N7        1.0  49.653339010964174  48.25379166533255  12.545248779111107  1.0000
  N   N8        1.0  52.58630676901905  48.53507131458498  12.718011650634361  1.0000
  N   N9        1.0  49.80866749896424  45.31960106489842  12.744505398523685  1.0000
  N   N10       1.0  52.74712863713066  45.60048474951258  12.931183976996346  1.0000
  H   H57       1.0  49.33388127303996  51.70385301656356  10.638324023059644  1.0000
  H   H58       1.0  52.13662300810563  54.7474469235287  13.414106482988355  1.0000
  C   C91       1.0  50.623653068383135  54.605926874520044  11.871075717080155  1.0000
  C   C92       1.0  53.46210946611925  50.55309469920752  12.356463217479599  1.0000
  C   C93       1.0  50.83086176646018  51.82050884311611  12.204725384461925  1.0000
  C   C94       1.0  49.940997542826004  52.37153351376505  11.270135448549304  1.0000
  C   C95       1.0  49.83960484249186  53.74756882049827  11.104392291171747  1.0000
  C   C96       1.0  51.51543503732657  54.075888151404754  12.80017803675332  1.0000
  H   H59       1.0  24.076384199540747  55.69290101138558  11.786418840183748  1.0000
  H   H60       1.0  25.579140598483455  38.14820753064972  13.578609115403543  1.0000
  H   H61       1.0  15.952509770818784  46.21957990478852  12.378782912698751  1.0000
  H   H62       1.0  60.01091390455969  47.56201465107905  13.320872638893624  1.0000
  H   H63       1.0  50.54066102219692  55.6964681372678  11.742416746619986  1.0000
  H   H64       1.0  51.919264836582336  38.1696643387179  13.763144117090865  1.0000
