# Supplementary material for: Fracture Behavior of a 2D Imine‐Based Polymer
Source: Adv Sci (Weinh). 2024 Sep 12;11(42):2407017. doi: 10.1002/advs.202407017 (PMC11558127; doi:10.1002/advs.202407017)
Supplement: Supplementary file 2 — Supporting Information [file ADVS-11-2407017-s004.zip › 44-55_1.1_relaxed.cif]

data_image0
_chemical_formula_structural       C6H6C45H26N5HNO2C7H9C32H14N4H2C6H6
_chemical_formula_sum              "C96 H64 N10 O2"
loop_
  _atom_site_type_symbol
  _atom_site_label
  _atom_site_symmetry_multiplicity
  _atom_site_Cartn_x
  _atom_site_Cartn_y
  _atom_site_Cartn_z
  _atom_site_occupancy
  C   C1        1.0  19.80622199186206  46.52357779884865  12.51687555252589  1.0000
  C   C2        1.0  17.604594791424677  47.211428003344714  13.283008225326517  1.0000
  C   C3        1.0  17.80037388239323  45.49680027723128  11.605830715950272  1.0000
  C   C4        1.0  19.185045534971877  45.60650913377032  11.656177443819752  1.0000
  C   C5        1.0  18.988999423908947  47.32402010509087  13.328968250756319  1.0000
  C   C6        1.0  17.004173504035002  46.29829130766948  12.419940170163354  1.0000
  H   H1        1.0  19.94197188631584  49.19288419283065  12.414495863373332  1.0000
  H   H2        1.0  19.80096509624679  44.98330444284442  10.988436958890107  1.0000
  H   H3        1.0  20.40018669491846  43.875204328361  12.594269277361754  1.0000
  H   H4        1.0  19.450934029840568  48.032613895927  14.03453506388091  1.0000
  H   H5        1.0  17.333704436733115  44.77590848759998  10.915518504053345  1.0000
  H   H6        1.0  16.98254291900132  47.84431146297691  13.936107600467825  1.0000
  C   C7        1.0  23.244431582202267  49.58134989255993  12.472697660120106  1.0000
  C   C8        1.0  24.42383907479074  50.35122175695331  12.416147904191762  1.0000
  C   C9        1.0  27.987459266565946  49.684696390720006  12.478408240956377  1.0000
  C   C10       1.0  27.49360854928689  43.70151149388364  13.429359099684142  1.0000
  C   C11       1.0  21.46755878761473  44.11835630597364  12.656947712750643  1.0000
  C   C12       1.0  28.16256724768848  47.20156148902315  12.948167177332621  1.0000
  C   C13       1.0  46.337379357901895  46.61420572605106  12.583871088114272  1.0000
  C   C14       1.0  21.91036157169911  50.17819994096053  12.420683680182574  1.0000
  C   C15       1.0  25.73068888193973  49.823185254910484  12.502092198622428  1.0000
  C   C16       1.0  44.20784788342268  47.44072147636408  13.416773490494764  1.0000
  C   C17       1.0  21.0378280228031  49.14584546246921  12.4554964303148  1.0000
  C   C18       1.0  21.849761794352457  47.93346593583644  12.555478921559162  1.0000
  C   C19       1.0  26.191500512235372  44.26953603396424  13.083941017600155  1.0000
  C   C20       1.0  21.28316434396183  46.64259837993154  12.571503949953492  1.0000
  C   C21       1.0  22.019486507456197  45.440108611425565  12.633043866116873  1.0000
  C   C22       1.0  27.42972269849513  48.39147656720937  12.737476853951526  1.0000
  C   C23       1.0  28.36659858356661  44.73466847574645  13.418882318447263  1.0000
  C   C24       1.0  23.71812984533746  44.00285257101612  12.84724941126732  1.0000
  C   C25       1.0  22.510217170027314  43.236422280225014  12.771423973983236  1.0000
  C   C26       1.0  27.586443864788794  45.91843447468209  13.062444505632017  1.0000
  C   C27       1.0  25.020219379644193  43.48610296468286  13.019276340482667  1.0000
  C   C28       1.0  31.57283661048199  48.54924392227656  13.869731444190394  1.0000
  C   C29       1.0  29.62606340603616  47.33405112951564  13.064092390288854  1.0000
  C   C30       1.0  30.200081395980707  48.415022457929425  13.754767010931623  1.0000
  C   C31       1.0  30.49976231486801  46.39245417993737  12.490133639041389  1.0000
  C   C32       1.0  32.453587755985566  47.611954323351284  13.290465510323472  1.0000
  C   C33       1.0  31.872226040566503  46.52791775736461  12.596064968971437  1.0000
  C   C34       1.0  44.24301948852754  45.668264672356045  11.781947085694455  1.0000
  C   C35       1.0  45.630904330245755  45.705648555487514  11.780885286531225  1.0000
  C   C36       1.0  36.03141919011428  47.01215811756184  12.926381956677934  1.0000
  C   C37       1.0  34.5840819893645  46.94283080201256  12.857070553434305  1.0000
  C   C38       1.0  36.70902267090631  48.02220567473718  13.645693225384122  1.0000
  C   C39       1.0  38.83864723826271  47.08409939864129  13.014007842165329  1.0000
  C   C40       1.0  38.11097927562822  48.04912940130468  13.683050429202368  1.0000
  C   C41       1.0  38.19667322081145  46.07139453832604  12.291929550025909  1.0000
  C   C42       1.0  36.80587984723378  46.04132015265622  12.253746543316542  1.0000
  C   C43       1.0  45.59080256186864  47.474806011926695  13.407782711716548  1.0000
  C   C44       1.0  25.43223437845072  39.234291439847986  13.459234615854015  1.0000
  C   C45       1.0  25.155831804544643  42.01975294961791  13.172494708589255  1.0000
  C   C46       1.0  24.40009003229248  39.90722860854999  14.108200708615342  1.0000
  C   C47       1.0  24.263213783147027  41.282799330401744  13.965498838859826  1.0000
  C   C48       1.0  26.192230132529286  41.325998206451295  12.528892045762916  1.0000
  C   C49       1.0  26.32803837561078  39.950222725343856  12.668925298637763  1.0000
  C   C50       1.0  41.37426951354605  47.301182295873026  13.171660070142789  1.0000
  C   C51       1.0  43.501271932322844  46.54166867234573  12.59331471873105  1.0000
  H   H7        1.0  46.51274018988941  49.25609158536038  12.366163577068324  1.0000
  H   H8        1.0  29.056471852183563  49.909579589235676  12.384068380365477  1.0000
  H   H9        1.0  46.183795290133226  45.02860837260029  11.110645875567647  1.0000
  H   H10       1.0  46.89953292204995  43.92595498331569  12.586071845516976  1.0000
  H   H11       1.0  22.44824170421493  42.1423279760192  12.806082125585007  1.0000
  H   H12       1.0  27.698256162639336  42.65380570277908  13.684328108296361  1.0000
  H   H13       1.0  29.436082086253812  44.70968047307364  13.663653498740548  1.0000
  H   H14       1.0  25.411417081446604  47.76392630118836  12.878878957145332  1.0000
  H   H15       1.0  30.08385994018557  45.547862258759004  11.917014346142745  1.0000
  H   H16       1.0  29.543931976346563  49.1543894274151  14.24257957232714  1.0000
  H   H17       1.0  31.98581095472493  49.40373174789723  14.429272918979695  1.0000
  H   H18       1.0  32.535318411576  45.780846688384756  12.123782199907064  1.0000
  H   H19       1.0  46.11543394077177  48.17449126031773  14.077703962539857  1.0000
  H   H20       1.0  34.159586210988415  46.091559115304136  12.261882216784304  1.0000
  H   H21       1.0  43.71874432723751  44.95717273034756  11.12414812197438  1.0000
  H   H22       1.0  36.295471789226454  45.24649501675961  11.68663969870489  1.0000
  H   H23       1.0  38.615385880761494  48.84899521289714  14.251847315822875  1.0000
  H   H24       1.0  35.05339050787337  48.81520385335626  14.17921696471307  1.0000
  H   H25       1.0  39.86817292580506  45.301217036947435  11.766617570239221  1.0000
  H   H26       1.0  27.144790973983376  39.42554172584729  12.148095292928792  1.0000
  H   H27       1.0  26.89323585425031  41.877336275991865  11.881988807891483  1.0000
  H   H28       1.0  24.028459071836338  46.09694002023353  12.774640772770674  1.0000
  H   H29       1.0  23.458567971669375  41.80518792326685  14.507201896370816  1.0000
  H   H30       1.0  43.643432450731275  48.12079612753338  14.075181569341066  1.0000
  H   H31       1.0  23.69201181614621  39.350743021833836  14.74257204430562  1.0000
  H   H32       1.0  41.560113942875454  48.21492758819027  13.795773569123009  1.0000
  N   N1        1.0  23.162354926818796  48.239217818157044  12.567149967926074  1.0000
  N   N2        1.0  26.08931549317262  48.540491322554196  12.715559461122067  1.0000
  N   N3        1.0  23.3568138403599  45.298409455663226  12.740552194702575  1.0000
  N   N4        1.0  26.287929902540228  45.60022371519955  12.892727379481027  1.0000
  N   N5        1.0  33.79185733571762  47.801396709547824  13.435903996787284  1.0000
  H   H33       1.0  52.389711132423095  52.30181555724007  13.700383606065104  1.0000
  N   N6        1.0  42.13911250673421  46.51508116406686  12.586230812149939  1.0000
  O   O1        1.0  36.00250870058759  49.031840092117164  14.346495586789166  1.0000
  O   O2        1.0  38.94415155076903  45.066912273619195  11.592462245692307  1.0000
  C   C52       1.0  24.102594967348647  54.60324681253223  11.90673422439947  1.0000
  C   C53       1.0  26.94492850884287  50.56284546111332  12.333185474606868  1.0000
  C   C54       1.0  24.30853731193735  51.81684548936082  12.240298639831158  1.0000
  C   C55       1.0  23.395662905198872  52.36975882185041  11.329479519554386  1.0000
  C   C56       1.0  23.29444928235642  53.74588682634173  11.164241733330178  1.0000
  C   C57       1.0  25.015377715032976  54.07136016342734  12.814134301258475  1.0000
  C   C58       1.0  25.118477687455723  52.69512673356343  12.976425954443997  1.0000
  H   H34       1.0  53.61120454353552  51.620749034358404  12.121344120319733  1.0000
  H   H35       1.0  27.009582027082267  51.63284478824671  12.10327243359541  1.0000
  H   H36       1.0  21.678566256838298  51.249355386868764  12.363816819273675  1.0000
  H   H37       1.0  25.828483279294115  52.28875481607274  13.714541153433402  1.0000
  H   H38       1.0  25.655394420972634  54.74149229664193  13.409803306369177  1.0000
  H   H39       1.0  22.57581948727743  54.157501485774446  10.437868325193289  1.0000
  H   H40       1.0  22.769938022746597  51.70286088776604  10.715381204917106  1.0000
  H   H41       1.0  48.27493945518769  51.28731219204901  12.286093846228772  1.0000
  H   H42       1.0  49.20390453324639  54.16448655287102  10.35414473118152  1.0000
  C   C59       1.0  51.69519423754059  52.70655244528056  12.946811631776656  1.0000
  C   C60       1.0  49.81917134109948  49.6021478714587  12.431319235400306  1.0000
  C   C61       1.0  51.00540916151181  50.36141792141952  12.380972552220236  1.0000
  C   C62       1.0  54.56117530631116  49.65970675526693  12.503348262336477  1.0000
  C   C63       1.0  53.98465462186491  43.68777211490302  13.486499144318648  1.0000
  C   C64       1.0  47.96827531644591  44.159896023141364  12.660012998596539  1.0000
  C   C65       1.0  54.69678273746714  47.17278203728848  12.970590747290652  1.0000
  C   C66       1.0  48.493170942240674  50.214649511214176  12.363810014947747  1.0000
  C   C67       1.0  52.30586750289187  49.823122674732396  12.49088992362962  1.0000
  C   C68       1.0  47.6077320763937  49.19448591430513  12.416096833776946  1.0000
  C   C69       1.0  48.40393701921924  47.97324601607947  12.53987822155088  1.0000
  C   C70       1.0  52.68985047232968  44.266660355779536  13.129972732684342  1.0000
  C   C71       1.0  47.81546610575847  46.690666011963955  12.580288821154696  1.0000
  C   C72       1.0  48.53331497549841  45.47603921127103  12.636237416616112  1.0000
  C   C73       1.0  53.98462371345345  48.37169078722035  12.750432632467161  1.0000
  C   C74       1.0  54.869371245989704  44.710365976161626  13.46670993514092  1.0000
  C   C75       1.0  50.21668242455548  44.02305209206749  12.865828339420034  1.0000
  C   C76       1.0  49.001881268210134  43.26815312317437  12.782899717453638  1.0000
  C   C77       1.0  54.102842601014366  45.89991605429959  13.097860813466458  1.0000
  C   C78       1.0  51.51077753557243  43.495092724755715  13.06080287865497  1.0000
  C   C79       1.0  58.16001255271747  48.422525791814756  13.86405605983691  1.0000
  C   C80       1.0  56.16929073707014  47.274729632271566  13.07047835087862  1.0000
  C   C81       1.0  56.7767212048149  48.3272379071914  13.772601880048859  1.0000
  C   C82       1.0  57.000458656307885  46.32245757637204  12.460557994362949  1.0000
  C   C83       1.0  58.96953426079535  47.46936028349424  13.251118686003982  1.0000
  C   C84       1.0  58.38381834805865  46.41964009536893  12.547879803258544  1.0000
  C   C85       1.0  51.86460116108285  39.2503818364827  13.604425944370584  1.0000
  C   C86       1.0  51.62555319183673  42.03021887764923  13.243653167361469  1.0000
  C   C87       1.0  50.83561759803191  39.95215872823518  14.22725429751819  1.0000
  C   C88       1.0  50.71663302624256  41.32502236206727  14.04700498031679  1.0000
  C   C89       1.0  52.65809676253609  41.30782634483681  12.626225036193587  1.0000
  C   C90       1.0  52.77482771212915  39.93433669111467  12.802413483722951  1.0000
  H   H43       1.0  55.634601988848196  49.871467409547854  12.430371978763697  1.0000
  H   H44       1.0  48.9288036403766  42.174727874163686  12.81670302547341  1.0000
  H   H45       1.0  54.17709120965485  42.639988258360226  13.750497203106438  1.0000
  H   H46       1.0  55.93810205656495  44.67644245969255  13.714381176371464  1.0000
  H   H47       1.0  51.95665097137409  47.76718980734803  12.857329745533967  1.0000
  H   H48       1.0  56.550021220160204  45.50216635977847  11.879321958489346  1.0000
  H   H49       1.0  56.14787213819595  49.07390307088631  14.283716224154867  1.0000
  H   H50       1.0  58.61493551567662  49.252577205717664  14.427943261195418  1.0000
  H   H51       1.0  59.0171531384761  45.665732296786416  12.053642142738687  1.0000
  H   H52       1.0  53.58876016704858  39.386028980145554  12.301983817038238  1.0000
  H   H53       1.0  53.37159247293251  41.83332483352652  11.971633347650116  1.0000
  H   H54       1.0  50.546346348239574  46.11404316070043  12.794666994757794  1.0000
  H   H55       1.0  49.914654884279045  41.87131894100385  14.56880757668899  1.0000
  H   H56       1.0  50.11652385394191  39.421089263410934  14.871083635881407  1.0000
  N   N7        1.0  49.720023760995225  48.26229060919135  12.545208718714242  1.0000
  N   N8        1.0  52.64643158087737  48.53674547224507  12.71072621974908  1.0000
  N   N9        1.0  49.86886548669995  45.32122411048762  12.7458946546891  1.0000
  N   N10       1.0  52.80116872553218  45.594361702073876  12.92727367508709  1.0000
  H   H57       1.0  49.39495475794076  51.71015487135737  10.638285374440528  1.0000
  H   H58       1.0  52.218224217529944  54.75469342372903  13.391064109651658  1.0000
  C   C91       1.0  50.698009564585114  54.6127601894191  11.855811476979117  1.0000
  C   C92       1.0  53.53131917733475  50.55007326640743  12.34428321127241  1.0000
  C   C93       1.0  50.90056408152137  51.827335485291  12.195592135264956  1.0000
  C   C94       1.0  50.00719146559465  52.37833684525945  11.264449073024847  1.0000
  C   C95       1.0  49.9076154640255  53.754215163772336  11.095874772888333  1.0000
  C   C96       1.0  51.59271679790463  54.08277033275849  12.78204495323195  1.0000
  H   H59       1.0  24.021028403968756  55.69388127290509  11.776886549566038  1.0000
  H   H60       1.0  25.53959359453672  38.143939371278385  13.570727247359665  1.0000
  H   H61       1.0  15.906894043308872  46.21052517851898  12.381575497552923  1.0000
  H   H62       1.0  60.06603817159022  47.54530939385371  13.321993325810872  1.0000
  H   H63       1.0  50.61720793831348  55.70320830512322  11.723856730947507  1.0000
  H   H64       1.0  51.958678908942574  38.16228521982061  13.746674779928588  1.0000
