# Supplementary material for: Fracture Behavior of a 2D Imine‐Based Polymer
Source: Adv Sci (Weinh). 2024 Sep 12;11(42):2407017. doi: 10.1002/advs.202407017 (PMC11558127; doi:10.1002/advs.202407017)
Supplement: Supplementary file 2 — Supporting Information [file ADVS-11-2407017-s004.zip › 44-55_1.2_relaxed.cif]

data_image0
_chemical_formula_structural       C6H6C45H26N5HNO2C7H9C32H14N4H2C6H6
_chemical_formula_sum              "C96 H64 N10 O2"
loop_
  _atom_site_type_symbol
  _atom_site_label
  _atom_site_symmetry_multiplicity
  _atom_site_Cartn_x
  _atom_site_Cartn_y
  _atom_site_Cartn_z
  _atom_site_occupancy
  C   C1        1.0  19.77254864982522  46.532787659734986  12.493200598764922  1.0000
  C   C2        1.0  17.552607329725507  47.28042184083403  13.15304829148317  1.0000
  C   C3        1.0  17.779059765704453  45.55323232815462  11.497989645740567  1.0000
  C   C4        1.0  19.162961835070398  45.628091767441106  11.610336730511971  1.0000
  C   C5        1.0  18.936694118234872  47.357772211452456  13.261766717493849  1.0000
  C   C6        1.0  16.963615645815203  46.37816574524217  12.269774001561867  1.0000
  H   H1        1.0  20.0048026444597  49.22040801517636  12.457936245869922  1.0000
  H   H2        1.0  19.790523411611563  44.98482640670225  10.973064572684901  1.0000
  H   H3        1.0  20.339701654441047  43.84680556313343  12.525137507466843  1.0000
  H   H4        1.0  19.381829203010344  48.06102039422597  13.983512060356299  1.0000
  H   H5        1.0  17.32876966555732  44.83959577479254  10.789475581620424  1.0000
  H   H6        1.0  16.920347133116863  47.93486799586693  13.77433285335254  1.0000
  C   C7        1.0  23.31911009613087  49.47942958048493  12.597457709241029  1.0000
  C   C8        1.0  24.524106349179352  50.21113982621084  12.567131416368353  1.0000
  C   C9        1.0  28.076232709114098  49.50452154512562  12.749107597928658  1.0000
  C   C10       1.0  27.389210039073205  43.535303068287476  13.653889234322124  1.0000
  C   C11       1.0  21.404463996127852  44.08124137222513  12.639870311107126  1.0000
  C   C12       1.0  28.204158650511758  47.01265564370716  13.22223613501163  1.0000
  C   C13       1.0  46.29425495347116  47.18911655048695  12.344430685302395  1.0000
  C   C14       1.0  22.009908800912783  50.127844428272276  12.514569999722077  1.0000
  C   C15       1.0  25.819529321352107  49.66356470856246  12.701087323313908  1.0000
  C   C16       1.0  44.14260266919082  48.304021823395104  12.637292497633052  1.0000
  C   C17       1.0  21.09696709070636  49.13039512265013  12.523560901701314  1.0000
  C   C18       1.0  21.858481119914554  47.88689448860644  12.63395931159885  1.0000
  C   C19       1.0  26.12302342563216  44.153880875893705  13.262296974719948  1.0000
  C   C20       1.0  21.249503318699045  46.61456127983967  12.609956036472456  1.0000
  C   C21       1.0  21.965192389354737  45.39865809261166  12.67403197077232  1.0000
  C   C22       1.0  27.49927784881769  48.21774568949141  12.995824986295764  1.0000
  C   C23       1.0  28.299407519160436  44.5356403582323  13.690154344982885  1.0000
  C   C24       1.0  23.64639950891752  43.94331559344761  12.916455403930428  1.0000
  C   C25       1.0  22.43670842071618  43.18908259984744  12.770461041951046  1.0000
  C   C26       1.0  27.57820452230312  45.750152991731035  13.315788564148587  1.0000
  C   C27       1.0  24.934371995030332  43.40460586922575  13.127687616567638  1.0000
  C   C28       1.0  31.669885853043397  48.28711418150921  14.062820869882314  1.0000
  C   C29       1.0  29.671885530196807  47.097334192238  13.340101552663834  1.0000
  C   C30       1.0  30.291595332236252  48.178550357048564  13.99176140673295  1.0000
  C   C31       1.0  30.51327912761897  46.118107291598015  12.778217270122715  1.0000
  C   C32       1.0  32.518374565529314  47.319811871953405  13.481890842094336  1.0000
  C   C33       1.0  31.891602251445967  46.22492549293349  12.844296447654258  1.0000
  C   C34       1.0  44.31247794859926  46.36459998461274  11.184217499281885  1.0000
  C   C35       1.0  45.65441744911604  46.26146172050615  11.49687863876677  1.0000
  C   C36       1.0  36.06999413334979  46.6797044818591  12.940145734311367  1.0000
  C   C37       1.0  34.627914542393476  46.573536531572934  13.054361016055575  1.0000
  C   C38       1.0  36.783892450919545  47.846991103428834  13.293509755486948  1.0000
  C   C39       1.0  38.87325465436239  46.87895087806231  12.520301920203124  1.0000
  C   C40       1.0  38.1656884685903  47.93663891264218  13.067224492175038  1.0000
  C   C41       1.0  38.17546828378672  45.71340517419057  12.162142043969832  1.0000
  C   C42       1.0  36.80681672344431  45.60881377945576  12.384436150671563  1.0000
  C   C43       1.0  45.48659340517638  48.18570542743173  12.931729360285821  1.0000
  C   C44       1.0  25.272768278837248  39.1335499087281  13.426150174570898  1.0000
  C   C45       1.0  25.041223759904124  41.930880504852944  13.234183277442835  1.0000
  C   C46       1.0  24.2296654929438  39.79676898927105  14.06757170818867  1.0000
  C   C47       1.0  24.114796126074054  41.1785679056084  13.971532491229693  1.0000
  C   C48       1.0  26.08696548992359  41.2464561901753  12.595655152635372  1.0000
  C   C49       1.0  26.200953031011913  39.86484306428854  12.688993463076484  1.0000
  C   C50       1.0  41.061938010855215  47.6307266005172  11.229638046796067  1.0000
  C   C51       1.0  43.520040755111374  47.40578820799026  11.7324623902836  1.0000
  H   H7        1.0  46.738343333917236  49.84941076194886  12.203344093399672  1.0000
  H   H8        1.0  29.14970007995842  49.71987784518364  12.689511433278934  1.0000
  H   H9        1.0  46.25021078818288  45.46926752864625  11.015555617031813  1.0000
  H   H10       1.0  46.632722104134004  44.458475273551535  12.657024604652822  1.0000
  H   H11       1.0  22.365671707794746  42.095000707598174  12.770093383247664  1.0000
  H   H12       1.0  27.545170279363745  42.47869249574778  13.907408075823769  1.0000
  H   H13       1.0  29.35532058932641  44.47017771852571  13.98156851470224  1.0000
  H   H14       1.0  25.476391372474353  47.60359051047991  13.07039933410172  1.0000
  H   H15       1.0  30.06504799274776  45.26823932682524  12.237357424701443  1.0000
  H   H16       1.0  29.667880585143315  48.94688618882774  14.477116104081944  1.0000
  H   H17       1.0  32.11424707470296  49.14917504346352  14.58580727825322  1.0000
  H   H18       1.0  32.52298862925538  45.45150133508485  12.371233945909843  1.0000
  H   H19       1.0  45.933080925957164  48.88825006824518  13.652746565738004  1.0000
  H   H20       1.0  34.176421744031956  45.619432647319584  12.672902094232837  1.0000
  H   H21       1.0  43.856536457821754  45.65455535983278  10.476928541914347  1.0000
  H   H22       1.0  36.27399306781295  44.69227920788435  12.083281483118858  1.0000
  H   H23       1.0  38.68184361219245  48.87663129611629  13.334069271046163  1.0000
  H   H24       1.0  35.176508133565534  48.69413579570831  13.88845375013741  1.0000
  H   H25       1.0  39.78070269894459  44.91272779805223  11.493289232671026  1.0000
  H   H26       1.0  27.025784064818776  39.34838276086336  12.172770581803022  1.0000
  H   H27       1.0  26.81429894255312  41.81174303374451  11.990961057128857  1.0000
  H   H28       1.0  23.96725212319764  46.03938174522929  12.91299894205359  1.0000
  H   H29       1.0  23.301043310848513  41.69240726804446  14.507659778710302  1.0000
  H   H30       1.0  43.546164516525444  49.10631063671046  13.098004973277341  1.0000
  H   H31       1.0  23.494950985612125  39.22737663694927  14.65879569241061  1.0000
  H   H32       1.0  40.49378631969324  48.15960457392702  10.415053256338423  1.0000
  N   N1        1.0  23.18137569696471  48.14149206448868  12.684315841438112  1.0000
  N   N2        1.0  26.16111903846227  48.38012470037673  12.937312075779623  1.0000
  N   N3        1.0  23.29619408686056  45.243651148352484  12.832242835240507  1.0000
  N   N4        1.0  26.27578467341865  45.48227666430155  13.094089457877265  1.0000
  N   N5        1.0  33.86237819762521  47.518762342371936  13.527579866366967  1.0000
  H   H33       1.0  52.76502758050364  52.293748820863094  13.960490711285518  1.0000
  N   N6        1.0  42.28080318664998  47.63539258156896  11.280574862651552  1.0000
  O   O1        1.0  36.12250224995215  48.97073081738538  13.855820351154813  1.0000
  O   O2        1.0  38.863092038437664  44.608182926920726  11.547127459271334  1.0000
  C   C52       1.0  24.28858950793596  54.451678658326415  11.931243716647627  1.0000
  C   C53       1.0  27.046198365576206  50.39073715184447  12.567273509673715  1.0000
  C   C54       1.0  24.443180837339  51.67493257787047  12.351489244075424  1.0000
  C   C55       1.0  23.58398004654033  52.21162343385611  11.38063379646637  1.0000
  C   C56       1.0  23.508627290129226  53.58334069250635  11.17156202610077  1.0000
  C   C57       1.0  25.14805306154844  53.93573590396369  12.897926634356796  1.0000
  C   C58       1.0  25.227476273746255  52.563346529521944  13.102308465707457  1.0000
  H   H34       1.0  53.98279200845891  51.55824855496666  12.337263074145483  1.0000
  H   H35       1.0  27.128327156473212  51.45947197671326  12.336968219333361  1.0000
  H   H36       1.0  21.819315623521483  51.20761111126311  12.462537017649424  1.0000
  H   H37       1.0  25.895566738485694  52.17038933579762  13.885380064347768  1.0000
  H   H38       1.0  25.76473907571961  54.61582059175177  13.50683525354056  1.0000
  H   H39       1.0  22.834041663695317  53.98237177674816  10.397284111572901  1.0000
  H   H40       1.0  22.980992950098564  51.53387347522123  10.755344835229637  1.0000
  H   H41       1.0  48.69769992683994  51.6855695985518  12.266916760106946  1.0000
  H   H42       1.0  50.00964775417197  54.44795024068792  10.414225334622282  1.0000
  C   C59       1.0  52.162582168957684  52.763871859582586  13.166658431029058  1.0000
  C   C60       1.0  50.046501528454  49.8527395929642  12.534337621094027  1.0000
  C   C61       1.0  51.302067053844  50.49193448786398  12.540299311424876  1.0000
  C   C62       1.0  54.794545888574284  49.53007007205965  12.68577363632761  1.0000
  C   C63       1.0  53.67214015860902  43.626650031066966  13.58796207419427  1.0000
  C   C64       1.0  47.713548966590714  44.62092784977411  12.742121779325077  1.0000
  C   C65       1.0  54.74337540511144  47.02438063875705  13.096934646154459  1.0000
  C   C66       1.0  48.799292594664784  50.597249102168036  12.36600849722665  1.0000
  C   C67       1.0  52.55398937666305  49.85042060776228  12.674229186845457  1.0000
  C   C68       1.0  47.81268559428832  49.673424093693924  12.344495394103136  1.0000
  C   C69       1.0  48.46410335312059  48.37950606710631  12.543544082405875  1.0000
  C   C70       1.0  52.441800269732  44.345940701925294  13.258718830854797  1.0000
  C   C71       1.0  47.752613865539374  47.1552308539296  12.550775844497698  1.0000
  C   C72       1.0  48.37302521726228  45.89063615142376  12.686791722728042  1.0000
  C   C73       1.0  54.12882217736019  48.282206842453476  12.910195901545888  1.0000
  C   C74       1.0  54.663711968646965  44.54565712780051  13.555783946154852  1.0000
  C   C75       1.0  49.94219785582284  44.33015862192029  13.009074108418803  1.0000
  C   C76       1.0  48.677079546714715  43.66314151321232  12.926442082087028  1.0000
  C   C77       1.0  54.02537875421067  45.81498109823522  13.211588520801746  1.0000
  C   C78       1.0  51.18962359128763  43.698608217323724  13.206667022369057  1.0000
  C   C79       1.0  58.325445227527595  47.94113433756334  13.94004602107474  1.0000
  C   C80       1.0  56.22056012678483  46.98806871172284  13.176296313986496  1.0000
  C   C81       1.0  56.93778939928088  47.978477240385395  13.865978499399235  1.0000
  C   C82       1.0  56.95284089837083  45.9607531626952  12.560037777595713  1.0000
  C   C83       1.0  59.03700226590692  46.91635242821671  13.3196511548213  1.0000
  C   C84       1.0  58.340919030845896  45.9268984078162  12.62821554869777  1.0000
  C   C85       1.0  51.146362112176796  39.432461945416975  13.7004577444966  1.0000
  C   C86       1.0  51.17128331670277  42.22627420718011  13.380787267023889  1.0000
  C   C87       1.0  50.22447134284061  40.22429907542715  14.380342440696143  1.0000
  C   C88       1.0  50.23423377724701  41.604790160011355  14.219242554601642  1.0000
  C   C89       1.0  52.09710743371594  41.41453801608477  12.708171639175013  1.0000
  C   C90       1.0  52.082263649974124  40.03356232518226  12.862678414075551  1.0000
  H   H43       1.0  55.87995637775153  49.668497921934424  12.614876294213822  1.0000
  H   H44       1.0  48.52439463036906  42.57970969860002  13.00141188875696  1.0000
  H   H45       1.0  53.75180810396877  42.56185902960429  13.841818734444296  1.0000
  H   H46       1.0  55.72672519306654  44.392041084770646  13.780254965981262  1.0000
  H   H47       1.0  52.07013107659013  47.81034260068225  13.004072824243034  1.0000
  H   H48       1.0  56.41973741874234  45.18347491576791  11.98955264528486  1.0000
  H   H49       1.0  56.391478490793624  48.78360668470591  14.383046883907285  1.0000
  H   H50       1.0  58.86209361485201  48.72493482184097  14.498049197388909  1.0000
  H   H51       1.0  58.891137907080164  45.11452137857243  12.126946406754996  1.0000
  H   H52       1.0  52.81120849048507  39.41428731210431  12.316347808917843  1.0000
  H   H53       1.0  52.82902844100155  41.87614738103512  12.026257003083579  1.0000
  H   H54       1.0  50.417937859429095  46.39413135188627  12.864313571308294  1.0000
  H   H55       1.0  49.516243831894286  42.221377013832694  14.78346584988288  1.0000
  H   H56       1.0  49.486845998461376  39.75817618115711  15.052415370906324  1.0000
  N   N7        1.0  49.79852131815981  48.53176298173611  12.649412509926897  1.0000
  N   N8        1.0  52.80506556284182  48.5410352578528  12.877704707535738  1.0000
  N   N9        1.0  49.68913345612565  45.646372753109205  12.852207869313627  1.0000
  N   N10       1.0  52.695235287738626  45.654768013441426  13.061183301841117  1.0000
  H   H57       1.0  49.94663853822794  51.988293574128846  10.69676916008262  1.0000
  H   H58       1.0  52.847168485990586  54.75324465462327  13.656903290213236  1.0000
  C   C91       1.0  51.42797995743779  54.754994789213065  12.021215824817792  1.0000
  C   C92       1.0  53.828533529696884  50.49201157408438  12.543068753349456  1.0000
  C   C93       1.0  51.34105666751837  51.964011534252776  12.358349852068002  1.0000
  C   C94       1.0  50.571680896925386  52.59565370772653  11.370273910492816  1.0000
  C   C95       1.0  50.61573581402757  53.974560800253606  11.202697150225921  1.0000
  C   C96       1.0  52.20270541757124  54.14361650884648  13.003668767698683  1.0000
  H   H59       1.0  24.226951914273492  55.5390321748296  11.768067637735738  1.0000
  H   H60       1.0  25.3624983065324  38.038454169028164  13.500790622439562  1.0000
  H   H61       1.0  15.867650371436572  46.3166513201666  12.182758324260618  1.0000
  H   H62       1.0  60.13635394362527  46.88901925079283  13.375306060810662  1.0000
  H   H63       1.0  51.45964228265964  55.84787526411588  11.889986258367667  1.0000
  H   H64       1.0  51.13627296280515  38.338281542284285  13.825391409523448  1.0000
