# Supplementary material for: Fracture Behavior of a 2D Imine‐Based Polymer
Source: Adv Sci (Weinh). 2024 Sep 12;11(42):2407017. doi: 10.1002/advs.202407017 (PMC11558127; doi:10.1002/advs.202407017)
Supplement: Supplementary file 2 — Supporting Information [file ADVS-11-2407017-s004.zip › 44-55_1.3_relaxed.cif]

data_image0
_chemical_formula_structural       C6H6C45H26N5HNO2C7H9C32H14N4H2C6H6
_chemical_formula_sum              "C96 H64 N10 O2"
loop_
  _atom_site_type_symbol
  _atom_site_label
  _atom_site_symmetry_multiplicity
  _atom_site_Cartn_x
  _atom_site_Cartn_y
  _atom_site_Cartn_z
  _atom_site_occupancy
  C   C1        1.0  19.725912484193252  46.523971638404106  12.504322468638115  1.0000
  C   C2        1.0  17.517721025449667  47.28612095949536  13.185974893362268  1.0000
  C   C3        1.0  17.71757164514012  45.550178611919904  11.535500833699958  1.0000
  C   C4        1.0  19.102968646564587  45.618272632557726  11.63197223923438  1.0000
  C   C5        1.0  18.903021567367674  47.35526406818794  13.280026365517044  1.0000
  C   C6        1.0  16.915842373286942  46.383898010613144  12.311696533628199  1.0000
  H   H1        1.0  19.954008978082456  49.20572153331172  12.43773364665195  1.0000
  H   H2        1.0  19.719686330939584  44.968755535105736  10.990583106546387  1.0000
  H   H3        1.0  20.292126517692495  43.83625186068441  12.532481507870347  1.0000
  H   H4        1.0  19.360112570015307  48.05679676891015  13.99575692637365  1.0000
  H   H5        1.0  17.254939903172367  44.83513252571025  10.836445783258494  1.0000
  H   H6        1.0  16.895573353569603  47.94622468858352  13.811365026089778  1.0000
  C   C7        1.0  23.26625666043062  49.4747672001672  12.586705676942223  1.0000
  C   C8        1.0  24.46966235801192  50.208872533949645  12.55896704257739  1.0000
  C   C9        1.0  28.021809753048352  49.496906629122094  12.718603668332568  1.0000
  C   C10       1.0  27.34663040193263  43.52895375953152  13.633064116830418  1.0000
  C   C11       1.0  21.357733509571435  44.07075961312413  12.641729539043125  1.0000
  C   C12       1.0  28.151672036245483  47.00883699748533  13.202429475494565  1.0000
  C   C13       1.0  46.362405597381304  47.20637312981425  12.320318766058888  1.0000
  C   C14       1.0  21.95562879065121  50.11877667759977  12.499890868297204  1.0000
  C   C15       1.0  25.765386438014353  49.659837264362196  12.685963750463115  1.0000
  C   C16       1.0  44.1979255522801  48.294453729998864  12.618555939495721  1.0000
  C   C17       1.0  21.04585446051385  49.118460190791744  12.507996807207391  1.0000
  C   C18       1.0  21.81077493680233  47.87743531671672  12.623780849562891  1.0000
  C   C19       1.0  26.077414921774793  44.145391901711626  13.249264581223876  1.0000
  C   C20       1.0  21.203721578429782  46.603967102517636  12.606234035165846  1.0000
  C   C21       1.0  21.919402181457315  45.388070147290264  12.668480185362682  1.0000
  C   C22       1.0  27.444411627085493  48.212226888223974  12.974687727734219  1.0000
  C   C23       1.0  28.255131549776703  44.53081146020114  13.666055885468575  1.0000
  C   C24       1.0  23.600747105680803  43.933108568729295  12.910392231385304  1.0000
  C   C25       1.0  22.390214000263686  43.17877089608028  12.77202416254555  1.0000
  C   C26       1.0  27.529532670632864  45.74463994301365  13.29794044453548  1.0000
  C   C27       1.0  24.88891285631322  43.394997222241194  13.121093430930687  1.0000
  C   C28       1.0  31.610793713278067  48.29730206875182  14.050158533997472  1.0000
  C   C29       1.0  29.618655625408483  47.10014450449213  13.322603766104683  1.0000
  C   C30       1.0  30.23310119478152  48.184599770925466  13.97395837269007  1.0000
  C   C31       1.0  30.465018094477834  46.122747780872935  12.765704000920575  1.0000
  C   C32       1.0  32.46413766007705  47.3313696529312  13.474427332220658  1.0000
  C   C33       1.0  31.842358233024807  46.234050510570334  12.836281005281167  1.0000
  C   C34       1.0  44.39400091575647  46.37100076097613  11.14411950534584  1.0000
  C   C35       1.0  45.73560260858927  46.282476648200856  11.457742877791155  1.0000
  C   C36       1.0  36.01424594425088  46.692559557735485  12.930612241030891  1.0000
  C   C37       1.0  34.57199274687378  46.59454832012927  13.035580283100078  1.0000
  C   C38       1.0  36.73614711703825  47.845105225566584  13.31406282087644  1.0000
  C   C39       1.0  38.824373573021525  46.86516890344173  12.554466772363881  1.0000
  C   C40       1.0  38.12223853167916  47.922451247191916  13.108369569109886  1.0000
  C   C41       1.0  38.11724656532891  45.71669785369103  12.161083466474064  1.0000
  C   C42       1.0  36.744595578236535  45.62463595113765  12.360441295468807  1.0000
  C   C43       1.0  45.54265375973141  48.19131506217912  12.912041635608915  1.0000
  C   C44       1.0  25.214431145953835  39.12412959653151  13.439133681317772  1.0000
  C   C45       1.0  24.993355904056937  41.921653099968125  13.235864541144117  1.0000
  C   C46       1.0  24.178889697141486  39.79480761115721  14.08503887880517  1.0000
  C   C47       1.0  24.069081175740862  41.17665586885155  13.98345615981198  1.0000
  C   C48       1.0  26.033092780559507  41.230070191138935  12.595538005513129  1.0000
  C   C49       1.0  26.14175668550516  39.84827574781594  12.693927951183209  1.0000
  C   C50       1.0  41.12115680433978  47.585908053081056  11.225334744948126  1.0000
  C   C51       1.0  43.58591770835659  47.393542836931374  11.707152919197235  1.0000
  H   H7        1.0  46.807293890031  49.873964473420195  12.224588948642808  1.0000
  H   H8        1.0  29.09498298729174  49.710386829377384  12.64854937783056  1.0000
  H   H9        1.0  46.34316530314099  45.50628664463603  10.966054822355048  1.0000
  H   H10       1.0  46.690363014970565  44.48350576350094  12.618522106276215  1.0000
  H   H11       1.0  22.31960240929472  42.08455944338192  12.777581118641102  1.0000
  H   H12       1.0  27.506091833306332  42.47195194592464  13.88132134851897  1.0000
  H   H13       1.0  29.313350839732323  44.46531947411342  13.948540134896511  1.0000
  H   H14       1.0  25.420312073678772  47.603087487945  13.06704935818658  1.0000
  H   H15       1.0  30.02193941750238  45.270894049284855  12.224402040561642  1.0000
  H   H16       1.0  29.60507118775209  48.95294599532526  14.453511296352158  1.0000
  H   H17       1.0  32.05013246966347  49.162778039092544  14.571441813833141  1.0000
  H   H18       1.0  32.4779387496705  45.46225889789151  12.366292092699595  1.0000
  H   H19       1.0  45.98025685175121  48.894513557250335  13.63776719776211  1.0000
  H   H20       1.0  34.1180289746832  45.6512994995494  12.630792452860288  1.0000
  H   H21       1.0  43.94875994815691  45.66528171236904  10.426068799690835  1.0000
  H   H22       1.0  36.20552881459599  44.72072193757578  12.033205324448188  1.0000
  H   H23       1.0  38.64638521876013  48.84869206788472  13.407381635501936  1.0000
  H   H24       1.0  35.13131638647027  48.6913481934199  13.916592641432876  1.0000
  H   H25       1.0  39.723151353731815  44.9094462018097  11.50205128814233  1.0000
  H   H26       1.0  26.962178436118563  39.32560939404187  12.176710345571406  1.0000
  H   H27       1.0  26.759002212400258  41.78927810755721  11.983905817530372  1.0000
  H   H28       1.0  23.922280650150444  46.02932853678462  12.895636531471657  1.0000
  H   H29       1.0  23.260497918233686  41.69569738280687  14.522500671382472  1.0000
  H   H30       1.0  43.58915898620421  49.08285337187496  13.087142458523013  1.0000
  H   H31       1.0  23.446784265338735  39.231121602476925  14.685129872818049  1.0000
  H   H32       1.0  40.547647592068614  48.11170037212647  10.411176871799247  1.0000
  N   N1        1.0  23.132735498535155  48.136310219347806  12.67440352194972  1.0000
  N   N2        1.0  26.106227816076352  48.376240503566336  12.92218209832842  1.0000
  N   N3        1.0  23.251107060032883  45.23318802788015  12.820295797621982  1.0000
  N   N4        1.0  26.226632162245274  45.47431254550617  13.082084910781358  1.0000
  N   N5        1.0  33.807718107484625  47.53185712199101  13.526733771798678  1.0000
  H   H33       1.0  52.83344252308153  52.316870294697075  13.965150679847488  1.0000
  N   N6        1.0  42.34017201609617  47.6022428406244  11.268045237805964  1.0000
  O   O1        1.0  36.07939634542976  48.96167511003996  13.896210032001184  1.0000
  O   O2        1.0  38.80140902712046  44.61438266649403  11.535995747219896  1.0000
  C   C52       1.0  24.264034714998303  54.45648167852553  11.953688328179718  1.0000
  C   C53       1.0  26.992190441131314  50.38449520016289  12.541185489931095  1.0000
  C   C54       1.0  24.39248113433237  51.67457737123759  12.355425443078158  1.0000
  C   C55       1.0  23.532303341161356  52.22663910638363  11.394260256312783  1.0000
  C   C56       1.0  23.46986427864578  53.600568318871794  11.19462843971327  1.0000
  C   C57       1.0  25.122837893857763  53.9254793679727  12.91284465237164  1.0000
  C   C58       1.0  25.188060590844227  52.55112201848407  13.108675383456792  1.0000
  H   H34       1.0  54.06082072122081  51.555265544975654  12.35415005975853  1.0000
  H   H35       1.0  27.074216758275526  51.45178705502331  12.303751213804253  1.0000
  H   H36       1.0  21.7635107679188  51.19775864020968  12.442046142813613  1.0000
  H   H37       1.0  25.85577118654197  52.14637966297107  13.886012157317207  1.0000
  H   H38       1.0  25.750348232427996  54.59496955847843  13.522537200738757  1.0000
  H   H39       1.0  22.793860152509737  54.01138015373326  10.427848177683638  1.0000
  H   H40       1.0  22.918895194225524  51.55964977446434  10.767863394394373  1.0000
  H   H41       1.0  48.7725291397194  51.7051080582088  12.292020644498253  1.0000
  H   H42       1.0  50.07205677251599  54.443266699374064  10.40481627959124  1.0000
  C   C59       1.0  52.231865244622874  52.77957795449284  13.166355213266636  1.0000
  C   C60       1.0  50.116294984472674  49.867241564158796  12.544925031117446  1.0000
  C   C61       1.0  51.37354779478301  50.50228226831439  12.549955116716635  1.0000
  C   C62       1.0  54.85999893696528  49.52087396033363  12.697960267994288  1.0000
  C   C63       1.0  53.72040256232939  43.621205279941236  13.603834549653262  1.0000
  C   C64       1.0  47.77115380337155  44.64011103214622  12.712801151474624  1.0000
  C   C65       1.0  54.79682034375154  47.01706579930444  13.111106312648918  1.0000
  C   C66       1.0  48.870721908471744  50.61592987719301  12.384385420653233  1.0000
  C   C67       1.0  52.62239247598697  49.85523062371327  12.684983707765374  1.0000
  C   C68       1.0  47.88171665433533  49.69466850648285  12.359537666066208  1.0000
  C   C69       1.0  48.53045910210036  48.3979044941464  12.54728208553826  1.0000
  C   C70       1.0  52.49162992484663  44.34190184388573  13.270901285155437  1.0000
  C   C71       1.0  47.81805369745188  47.17389114315347  12.538428949695643  1.0000
  C   C72       1.0  48.43638060107398  45.90700020583804  12.669103963195367  1.0000
  C   C73       1.0  54.186773689316745  48.27682947292377  12.920887344681663  1.0000
  C   C74       1.0  54.71337122666291  44.538900238799634  13.572906718407546  1.0000
  C   C75       1.0  49.9952918700699  44.33815826216867  13.000449500330927  1.0000
  C   C76       1.0  48.72843587829743  43.67715048305163  12.902192178943622  1.0000
  C   C77       1.0  54.07721162760336  45.808950851196066  13.227066685540457  1.0000
  C   C78       1.0  51.237241123684726  43.69936881350826  13.210500298288723  1.0000
  C   C79       1.0  58.380363025944426  47.93955771675542  13.941180816026154  1.0000
  C   C80       1.0  56.27409447219876  46.9790192195977  13.190078203778501  1.0000
  C   C81       1.0  56.99218347957912  47.970740592494124  13.877210434220327  1.0000
  C   C82       1.0  57.00559266659634  45.95364360685072  12.569700590849296  1.0000
  C   C83       1.0  59.09044415262871  46.91691948176531  13.315980558004094  1.0000
  C   C84       1.0  58.39403670954414  45.9239134654576  12.63034916465587  1.0000
  C   C85       1.0  51.166689650229245  39.43499372074182  13.71150831293251  1.0000
  C   C86       1.0  51.20861728002385  42.22779550816574  13.386041477868313  1.0000
  C   C87       1.0  50.23460009753336  40.23153414586664  14.371751433754481  1.0000
  C   C88       1.0  50.25341551539468  41.611580611403234  14.208116888316091  1.0000
  C   C89       1.0  52.142775607788465  41.41089834763292  12.731504158936257  1.0000
  C   C90       1.0  52.120485945044905  40.03049975684642  12.88998705122425  1.0000
  H   H43       1.0  55.94623680616844  49.65202485484787  12.627838926875908  1.0000
  H   H44       1.0  48.56974814981496  42.59430676624102  12.970221808287127  1.0000
  H   H45       1.0  53.79961624259697  42.55610276329553  13.857053232915678  1.0000
  H   H46       1.0  55.77586182924362  44.38377558748935  13.79980134236972  1.0000
  H   H47       1.0  52.12368711230868  47.819268694463  13.011572697347644  1.0000
  H   H48       1.0  56.47266995820759  45.175685453769475  12.000086208950238  1.0000
  H   H49       1.0  56.44645125984675  48.77301133795184  14.399029532931428  1.0000
  H   H50       1.0  58.918326447114225  48.72719752277789  14.492784757519406  1.0000
  H   H51       1.0  58.94441192546276  45.11337695211087  12.126154540534118  1.0000
  H   H52       1.0  52.85799215547577  39.4076538700986  12.359484507782168  1.0000
  H   H53       1.0  52.88731845961859  41.868774959043606  12.060795629891707  1.0000
  H   H54       1.0  50.482872383539096  46.39949144525072  12.868823687822994  1.0000
  H   H55       1.0  49.52686862777096  42.231885415168456  14.75695878373496  1.0000
  H   H56       1.0  49.48249917036902  39.76972087558902  15.030842565596938  1.0000
  N   N7        1.0  49.86523359633538  48.54624229727358  12.653166625258084  1.0000
  N   N8        1.0  52.86469143104607  48.54397209324603  12.88702266162007  1.0000
  N   N9        1.0  49.74989483787562  45.65611751734761  12.845217442088138  1.0000
  N   N10       1.0  52.74727565174419  45.65034598721672  13.073716665376038  1.0000
  H   H57       1.0  50.02091668150986  51.98302286296026  10.698638963783107  1.0000
  H   H58       1.0  52.90481083611159  54.77484371776459  13.64914505279203  1.0000
  C   C91       1.0  51.48980363428009  54.762552494480005  12.010366025883787  1.0000
  C   C92       1.0  53.900452309020295  50.48938726926233  12.55646227131983  1.0000
  C   C93       1.0  51.41444121459957  51.97312858563417  12.360770287605204  1.0000
  C   C94       1.0  50.6438044020785  52.596943064310835  11.368398354070573  1.0000
  C   C95       1.0  50.68143714858026  53.97527199948727  11.194436740243729  1.0000
  C   C96       1.0  52.26572941480286  54.15877796479134  12.996706737236881  1.0000
  H   H59       1.0  24.213842682374256  55.54548624888075  11.796464098528217  1.0000
  H   H60       1.0  25.30032294749607  38.0289535055345  13.518697597287522  1.0000
  H   H61       1.0  15.818740367541025  46.32998287242064  12.235402522532464  1.0000
  H   H62       1.0  60.19034896187875  46.89342825036928  13.363891246974331  1.0000
  H   H63       1.0  51.51704089656755  55.85516113213902  11.874523136388431  1.0000
  H   H64       1.0  51.150738599806395  38.34137543938561  13.839662506189798  1.0000
