# Supplementary material for: Fracture Behavior of a 2D Imine‐Based Polymer
Source: Adv Sci (Weinh). 2024 Sep 12;11(42):2407017. doi: 10.1002/advs.202407017 (PMC11558127; doi:10.1002/advs.202407017)
Supplement: Supplementary file 2 — Supporting Information [file ADVS-11-2407017-s004.zip › 44-55_1.4_relaxed.cif]

data_image0
_chemical_formula_structural       C6H6C45H26N5HNO2C7H9C32H14N4H2C6H6
_chemical_formula_sum              "C96 H64 N10 O2"
loop_
  _atom_site_type_symbol
  _atom_site_label
  _atom_site_symmetry_multiplicity
  _atom_site_Cartn_x
  _atom_site_Cartn_y
  _atom_site_Cartn_z
  _atom_site_occupancy
  C   C1        1.0  19.678196216105746  46.52248965903417  12.51805357237704  1.0000
  C   C2        1.0  17.47405011484951  47.27866538389792  13.216435089416782  1.0000
  C   C3        1.0  17.66619065277185  45.54486922809499  11.562318286814973  1.0000
  C   C4        1.0  19.051937088800887  45.61589841687985  11.649255554854555  1.0000
  C   C5        1.0  18.859684769364897  47.35203116899286  13.299987275541694  1.0000
  C   C6        1.0  16.86846534747293  46.37534584396422  12.346014276216081  1.0000
  H   H1        1.0  19.90179809794499  49.20090098299166  12.445160072365164  1.0000
  H   H2        1.0  19.666607914427143  44.96843906235241  11.003730279186732  1.0000
  H   H3        1.0  20.238086130659454  43.84003779950303  12.553634278984523  1.0000
  H   H4        1.0  19.32126404774544  48.055358062452456  14.01118191090709  1.0000
  H   H5        1.0  17.199760527771527  44.83137094952524  10.864413298416585  1.0000
  H   H6        1.0  16.854272719803348  47.936214746849046  13.846629226098816  1.0000
  C   C7        1.0  23.213928119015776  49.477241611776  12.579416812041364  1.0000
  C   C8        1.0  24.416198127611956  50.21267050365063  12.548952545898647  1.0000
  C   C9        1.0  27.967318725023976  49.49469098010296  12.694444670590846  1.0000
  C   C10       1.0  27.298335658644046  43.52614298487435  13.6165084017296  1.0000
  C   C11       1.0  21.30496154601025  44.07166428303728  12.655843246672662  1.0000
  C   C12       1.0  28.095006750879318  47.006763843599806  13.177173756977464  1.0000
  C   C13       1.0  46.432052525257404  47.223172282996096  12.29133759495909  1.0000
  C   C14       1.0  21.901806701878282  50.11895811204676  12.498144427283004  1.0000
  C   C15       1.0  25.711644329147987  49.66213202219789  12.670164146096281  1.0000
  C   C16       1.0  44.267345509135026  48.305134406795275  12.606678411032041  1.0000
  C   C17       1.0  20.99420324130074  49.11674107207321  12.510184255267685  1.0000
  C   C18       1.0  21.762045086707467  47.87735423454299  12.622840490997174  1.0000
  C   C19       1.0  26.026104600631285  44.139549287301804  13.23774789393773  1.0000
  C   C20       1.0  21.156216454588115  46.60359517755008  12.611098238834236  1.0000
  C   C21       1.0  21.870494447012472  45.38734411954727  12.674183604291795  1.0000
  C   C22       1.0  27.388274196010414  48.210743593636494  12.950977650063074  1.0000
  C   C23       1.0  28.204895000033307  44.529999201420424  13.643291124871578  1.0000
  C   C24       1.0  23.548848011952877  43.9287605018202  12.9133118407923  1.0000
  C   C25       1.0  22.33552067339271  43.177277438294595  12.784233310278937  1.0000
  C   C26       1.0  27.47509377394716  45.74187008806342  13.276332450286697  1.0000
  C   C27       1.0  24.83703831572628  43.388701857182724  13.118549472647565  1.0000
  C   C28       1.0  31.55365230457617  48.29394020824879  14.026220070710547  1.0000
  C   C29       1.0  29.56193597638745  47.098515230554  13.295089095758648  1.0000
  C   C30       1.0  30.175971840488952  48.181158901059895  13.94950540296866  1.0000
  C   C31       1.0  30.407857640442177  46.1223384885817  12.735783461781892  1.0000
  C   C32       1.0  32.40678786174224  47.32969718171905  13.447477831574423  1.0000
  C   C33       1.0  31.784993495445317  46.23362327431947  12.807333767579754  1.0000
  C   C34       1.0  44.46096990602559  46.38687071564772  11.121268818753261  1.0000
  C   C35       1.0  45.80384821859309  46.301182790446646  11.426496150426688  1.0000
  C   C36       1.0  35.95621073012121  46.68011484992315  12.915654889807954  1.0000
  C   C37       1.0  34.51261326912822  46.59205558119388  13.003889803905533  1.0000
  C   C38       1.0  36.68498643658787  47.817023781709146  13.33188686012272  1.0000
  C   C39       1.0  38.776216520948424  46.82340511402333  12.596832701095035  1.0000
  C   C40       1.0  38.07628022705639  47.87916588029054  13.15547726935098  1.0000
  C   C41       1.0  38.061164403824435  45.69310476636081  12.166154180618348  1.0000
  C   C42       1.0  36.68410006124409  45.61426023246505  12.338331337183316  1.0000
  C   C43       1.0  45.6134126411242  48.205343704579256  12.890770266096219  1.0000
  C   C44       1.0  25.155307244843303  39.118467701005365  13.453479727123131  1.0000
  C   C45       1.0  24.939727142624896  41.91578208222204  13.23847275324253  1.0000
  C   C46       1.0  24.122756717739705  39.7941294477713  14.098904011386415  1.0000
  C   C47       1.0  24.01567322346434  41.17567281561698  13.991338893579588  1.0000
  C   C48       1.0  25.97626283479128  41.21911502369326  12.598345856584377  1.0000
  C   C49       1.0  26.08182604828504  39.8374803438983  12.702338625454008  1.0000
  C   C50       1.0  41.178482608426236  47.56302725268757  11.253961861977693  1.0000
  C   C51       1.0  43.651406282341725  47.403124567711146  11.696877598731996  1.0000
  H   H7        1.0  46.8776376566019  49.89124691941375  12.207961890022784  1.0000
  H   H8        1.0  29.040735671459235  49.70527135630611  12.620467163082246  1.0000
  H   H9        1.0  46.41144491728333  45.52810244394994  10.929382098529047  1.0000
  H   H10       1.0  46.75063165835108  44.50110614905918  12.572979584743967  1.0000
  H   H11       1.0  22.26096777772016  42.083479559298745  12.79384836053199  1.0000
  H   H12       1.0  27.461196519460145  42.469761053321015  13.865921174900114  1.0000
  H   H13       1.0  29.26469183226625  44.46706713165321  13.920862697927609  1.0000
  H   H14       1.0  25.362685892481757  47.60635380476304  13.051003796739007  1.0000
  H   H15       1.0  29.96474124134774  45.272021284681024  12.192210595924582  1.0000
  H   H16       1.0  29.547187529615094  48.94726428036209  14.43153731369965  1.0000
  H   H17       1.0  31.992865944549035  49.15704579934006  14.551397896982973  1.0000
  H   H18       1.0  32.42056576429958  45.46171726991908  12.337782839804358  1.0000
  H   H19       1.0  46.05399099952545  48.904550455936466  13.61886746703041  1.0000
  H   H20       1.0  34.05537979050988  45.65692166116847  12.583220165441391  1.0000
  H   H21       1.0  44.01280700856505  45.681676513029544  10.404543268256353  1.0000
  H   H22       1.0  36.13985325186491  44.72386546795327  11.983620565686293  1.0000
  H   H23       1.0  38.60733719351445  48.79080720410109  13.486179825959658  1.0000
  H   H24       1.0  35.0815713723915  48.66741324074993  13.932522210794325  1.0000
  H   H25       1.0  39.668530529255946  44.882307134865115  11.51549096375202  1.0000
  H   H26       1.0  26.898555745604174  39.31055506848988  12.183710759131516  1.0000
  H   H27       1.0  26.702007151534207  41.773488842698235  11.98209268223771  1.0000
  H   H28       1.0  23.8766097134206  46.02375900560189  12.889159469021362  1.0000
  H   H29       1.0  23.208995096925708  41.69852383909239  14.529503764457534  1.0000
  H   H30       1.0  43.6582634635519  49.08768615052043  13.084622340305197  1.0000
  H   H31       1.0  23.390261856394133  39.234557351383465  14.702324106622934  1.0000
  H   H32       1.0  40.58947470680246  48.09326725176221  10.452451307375721  1.0000
  N   N1        1.0  23.08369733990701  48.13852989459318  12.667436835484152  1.0000
  N   N2        1.0  26.050359413093982  48.377363953726416  12.902606431714824  1.0000
  N   N3        1.0  23.202549774174813  45.229549992776896  12.819978358910289  1.0000
  N   N4        1.0  26.171884419876058  45.468440678157954  13.066637059577165  1.0000
  N   N5        1.0  33.750673501123494  47.52661295267052  13.504150410619065  1.0000
  H   H33       1.0  52.91860916520318  52.32155954427356  13.961191083323504  1.0000
  N   N6        1.0  42.398052754418956  47.60053735089933  11.278504506036464  1.0000
  O   O1        1.0  36.03177014611733  48.93036779628899  13.924241044893792  1.0000
  O   O2        1.0  38.74387649615651  44.59470200328717  11.53227841421339  1.0000
  C   C52       1.0  24.20354205254444  54.4630105931778  11.972178132827791  1.0000
  C   C53       1.0  26.939024978438812  50.38494625386208  12.522205202329094  1.0000
  C   C54       1.0  24.337860049095212  51.679053171902574  12.352996480995028  1.0000
  C   C55       1.0  23.47257010190398  52.23651223599606  11.399492260256618  1.0000
  C   C56       1.0  23.40724579995322  53.611689666974435  11.210146867160452  1.0000
  C   C57       1.0  25.06812384492509  53.92663410288972  12.923180951557667  1.0000
  C   C58       1.0  25.136376602036965  52.5510330455193  13.108532382561382  1.0000
  H   H34       1.0  54.135981823125185  51.55706234627753  12.35683434384251  1.0000
  H   H35       1.0  27.021709247033986  51.45269635114133  12.286340162392708  1.0000
  H   H36       1.0  21.707103731221682  51.19765570338445  12.441228598101429  1.0000
  H   H37       1.0  25.80815635268298  52.14127894187819  13.879819407376282  1.0000
  H   H38       1.0  25.69738180658259  54.592929681888116  13.534718709083613  1.0000
  H   H39       1.0  22.727249165800433  54.02735211594686  10.449390199159033  1.0000
  H   H40       1.0  22.856928775285123  51.57325829432548  10.77125911295288  1.0000
  H   H41       1.0  48.842991052863  51.7203952780149  12.29569058626231  1.0000
  H   H42       1.0  50.15472291486901  54.458871944242134  10.409956339655489  1.0000
  C   C59       1.0  52.31527294789548  52.78680024107669  13.165276183763728  1.0000
  C   C60       1.0  50.1849163101606  49.88066783751788  12.544591107362105  1.0000
  C   C61       1.0  51.442854131479315  50.51387067967749  12.554132752474532  1.0000
  C   C62       1.0  54.92650410851645  49.52118609523068  12.70698913864309  1.0000
  C   C63       1.0  53.76960000095546  43.6267312927639  13.62015999554934  1.0000
  C   C64       1.0  47.831112381639926  44.65413268037748  12.676823625463474  1.0000
  C   C65       1.0  54.853134832120844  47.01857630715  13.12185032988329  1.0000
  C   C66       1.0  48.94049852230418  50.63076728306352  12.382469672421985  1.0000
  C   C67       1.0  52.69001957760842  49.863467239606976  12.69015882200647  1.0000
  C   C68       1.0  47.95110494759886  49.71016690643426  12.348250572272875  1.0000
  C   C69       1.0  48.59844807194832  48.41213436633165  12.532623394780082  1.0000
  C   C70       1.0  52.54392802497103  44.34685919926017  13.275026424094113  1.0000
  C   C71       1.0  47.885446120550284  47.1883110779661  12.511211914299627  1.0000
  C   C72       1.0  48.50022161319588  45.91905923577281  12.639384305156817  1.0000
  C   C73       1.0  54.24823977525216  48.280146834558046  12.930250453794882  1.0000
  C   C74       1.0  54.763229978230974  44.5437647202225  13.592021080870007  1.0000
  C   C75       1.0  50.05136438693583  44.34582784009285  12.983429708073585  1.0000
  C   C76       1.0  48.783902445065024  43.688255642775516  12.87431922450901  1.0000
  C   C77       1.0  54.130263029007445  45.81261514588344  13.237154268031297  1.0000
  C   C78       1.0  51.28991779447468  43.70506159361015  13.20618743342175  1.0000
  C   C79       1.0  58.43939332044635  47.92426978541863  13.95378391701385  1.0000
  C   C80       1.0  56.32948507914936  46.97460670675991  13.201979096967488  1.0000
  C   C81       1.0  57.05161622345999  47.96392839687081  13.888003121815238  1.0000
  C   C82       1.0  57.05490053298436  45.94385545142904  12.583495640561845  1.0000
  C   C83       1.0  59.14371814486734  46.89663721173239  13.330379387683305  1.0000
  C   C84       1.0  58.442974100462344  45.90680421571214  12.644795985625374  1.0000
  C   C85       1.0  51.20901887118714  39.44357738713588  13.724974646704112  1.0000
  C   C86       1.0  51.25773054037243  42.23453647202851  13.387371862679833  1.0000
  C   C87       1.0  50.27116617340676  40.24414570356942  14.372221231618573  1.0000
  C   C88       1.0  50.293457911485845  41.62339933667816  14.202591806676129  1.0000
  C   C89       1.0  52.197677957440014  41.41360055183698  12.746154355427135  1.0000
  C   C90       1.0  52.17200188741189  40.03394481557227  12.910498104933628  1.0000
  H   H43       1.0  56.01334395082513  49.64870400887691  12.639123041023888  1.0000
  H   H44       1.0  48.62194784628983  42.60580574136485  12.9418128068028  1.0000
  H   H45       1.0  53.84684892150873  42.562943947989766  13.879443148332184  1.0000
  H   H46       1.0  55.82408182574784  44.39045944682986  13.827276478899895  1.0000
  H   H47       1.0  52.18318633014823  47.830412919135114  13.020220408002963  1.0000
  H   H48       1.0  56.51687130533328  45.16780525062491  12.015906954189898  1.0000
  H   H49       1.0  56.50917391161784  48.770497624427215  14.40685874889204  1.0000
  H   H50       1.0  58.98165474933437  48.70790378997871  14.506555908487606  1.0000
  H   H51       1.0  58.98961860573467  45.09308215234354  12.14198262671406  1.0000
  H   H52       1.0  52.913819494430676  39.40733404592743  12.390221719522394  1.0000
  H   H53       1.0  52.94943567118607  41.86760425732463  12.080943188859415  1.0000
  H   H54       1.0  50.54616437099602  46.40577454486574  12.858491824381346  1.0000
  H   H55       1.0  49.56233086092059  42.24742288796364  14.741123998021642  1.0000
  H   H56       1.0  49.51171813856756  39.786036626674075  15.025581880871918  1.0000
  N   N7        1.0  49.93257571121956  48.55921638147048  12.645740761231009  1.0000
  N   N8        1.0  52.92721541349407  48.55169663829832  12.89418390003258  1.0000
  N   N9        1.0  49.811477602318305  45.66450205721135  12.825620881381909  1.0000
  N   N10       1.0  52.80138760569017  45.654591073400624  13.075152811147417  1.0000
  H   H57       1.0  50.08830159298394  51.99948475249957  10.709077942889492  1.0000
  H   H58       1.0  53.005867603209005  54.777846370408355  13.639206345926919  1.0000
  C   C91       1.0  51.58122901898872  54.77219868332994  12.008727320984592  1.0000
  C   C92       1.0  53.9705050846117  50.49271523060219  12.562073168209764  1.0000
  C   C93       1.0  51.48871975904536  51.98410879391079  12.365125629466368  1.0000
  C   C94       1.0  50.71743830033422  52.61096253812156  11.375280564127298  1.0000
  C   C95       1.0  50.76350129473759  53.98864513062228  11.198486399141887  1.0000
  C   C96       1.0  52.35795024032098  54.16523829310686  12.992358011762903  1.0000
  H   H59       1.0  24.151562094759136  55.55282624215387  11.822358906734348  1.0000
  H   H60       1.0  25.23920135240494  38.02350376799213  13.53752921785253  1.0000
  H   H61       1.0  15.77099637174734  46.31878468272057  12.277596293675723  1.0000
  H   H62       1.0  60.24330612268542  46.86649210768517  13.380240674926144  1.0000
  H   H63       1.0  51.615201590437906  55.86433030740008  11.870744548195583  1.0000
  H   H64       1.0  51.18927686417822  38.35044247433536  13.856637431941024  1.0000
