# Supplementary material for: Fracture Behavior of a 2D Imine‐Based Polymer
Source: Adv Sci (Weinh). 2024 Sep 12;11(42):2407017. doi: 10.1002/advs.202407017 (PMC11558127; doi:10.1002/advs.202407017)
Supplement: Supplementary file 2 — Supporting Information [file ADVS-11-2407017-s004.zip › 44-55_1.5_relaxed.cif]

data_image0
_chemical_formula_structural       C6H6C45H26N5HNO2C7H9C32H14N4H2C6H6
_chemical_formula_sum              "C96 H64 N10 O2"
loop_
  _atom_site_type_symbol
  _atom_site_label
  _atom_site_symmetry_multiplicity
  _atom_site_Cartn_x
  _atom_site_Cartn_y
  _atom_site_Cartn_z
  _atom_site_occupancy
  C   C1        1.0  19.63026137336274  46.52020348950957  12.530047939061784  1.0000
  C   C2        1.0  17.428746446514786  47.274991122057656  13.237041534993853  1.0000
  C   C3        1.0  17.615728114369357  45.54219840515623  11.580838439920505  1.0000
  C   C4        1.0  19.001702469968496  45.61390675694574  11.662658428122414  1.0000
  C   C5        1.0  18.81451803061302  47.34864506402111  13.316038639419522  1.0000
  C   C6        1.0  16.820851038689664  46.372139388153094  12.367922093783472  1.0000
  H   H1        1.0  19.849428474079744  49.19716383448699  12.456373663819514  1.0000
  H   H2        1.0  19.614374318390677  44.96735251567282  11.014265280868058  1.0000
  H   H3        1.0  20.18835433366605  43.839626859548645  12.566574197701055  1.0000
  H   H4        1.0  19.278327727984202  48.051202953174844  14.02663062979511  1.0000
  H   H5        1.0  17.146919317845462  44.82892086022102  10.884404367666267  1.0000
  H   H6        1.0  16.81067413964796  47.931747717737565  13.869736148776438  1.0000
  C   C7        1.0  23.16152525890557  49.478984424739345  12.581104972736934  1.0000
  C   C8        1.0  24.36269172877497  50.21577555275614  12.546860329394278  1.0000
  C   C9        1.0  27.91383264744722  49.495364038482705  12.673442237120865  1.0000
  C   C10       1.0  27.252314994039704  43.52651372239537  13.60229545939638  1.0000
  C   C11       1.0  21.255805386201846  44.070424694093724  12.664647967111634  1.0000
  C   C12       1.0  28.042777004009487  47.00757912708312  13.15463205485582  1.0000
  C   C13       1.0  46.49753697612566  47.242446954760254  12.267892780937354  1.0000
  C   C14       1.0  21.8481169539105  50.118584323881755  12.504678666674595  1.0000
  C   C15       1.0  25.658451744825445  49.664667125274036  12.661021351091282  1.0000
  C   C16       1.0  44.33141094494197  48.3184816608843  12.594159230293887  1.0000
  C   C17       1.0  20.942281919499344  49.11475042299432  12.51838453020406  1.0000
  C   C18       1.0  21.71272027862047  47.87652711942243  12.627755639428653  1.0000
  C   C19       1.0  25.97767502478336  44.137769381550875  13.22832873391222  1.0000
  C   C20       1.0  21.10839879016389  46.60208814899951  12.617855984410653  1.0000
  C   C21       1.0  21.82252502352017  45.38565254210955  12.679028731726296  1.0000
  C   C22       1.0  27.335138839720308  48.211577824487456  12.931533217327416  1.0000
  C   C23       1.0  28.157633514059608  44.53165665962441  13.622996420774996  1.0000
  C   C24       1.0  23.50018249922075  43.925921555709536  12.914704266594427  1.0000
  C   C25       1.0  22.28589331951638  43.17523945807561  12.791147124733564  1.0000
  C   C26       1.0  27.424529334757136  45.74208811322059  13.257254914689037  1.0000
  C   C27       1.0  24.788806087664266  43.38571957545543  13.116281772045792  1.0000
  C   C28       1.0  31.50270476456235  48.2924419354015  14.000546659337786  1.0000
  C   C29       1.0  29.50993408493806  47.09997055689601  13.2680179376814  1.0000
  C   C30       1.0  30.125010067172965  48.1817666582912  13.922904475110327  1.0000
  C   C31       1.0  30.354422695429182  46.12380637781639  12.706384861134824  1.0000
  C   C32       1.0  32.35457782663878  47.32702339640466  13.421596594978102  1.0000
  C   C33       1.0  31.731552683631346  46.233119817245345  12.778535681029679  1.0000
  C   C34       1.0  44.52505193299635  46.403382131392014  11.101691425113827  1.0000
  C   C35       1.0  45.86867366210213  46.321475198998904  11.401233051222205  1.0000
  C   C36       1.0  35.902919024694704  46.66093334496749  12.907987265281557  1.0000
  C   C37       1.0  34.45835041098838  46.58477076615628  12.979194597746893  1.0000
  C   C38       1.0  36.63781626576051  47.78283185517175  13.353409917240352  1.0000
  C   C39       1.0  38.73096288035677  46.77115871294821  12.647994942105449  1.0000
  C   C40       1.0  38.03323809219829  47.82835700483744  13.206106303849404  1.0000
  C   C41       1.0  38.008175686564336  45.66063706127808  12.179131213419545  1.0000
  C   C42       1.0  36.62742889105217  45.595642292844815  12.325472458041801  1.0000
  C   C43       1.0  45.67864142139703  48.22333845438649  12.870750930833838  1.0000
  C   C44       1.0  25.106554546875806  39.11648874013741  13.466061248196022  1.0000
  C   C45       1.0  24.891482666959103  41.91314250084009  13.240643414045769  1.0000
  C   C46       1.0  24.076830692672697  39.79525662311067  14.112901534862301  1.0000
  C   C47       1.0  23.969975030447134  41.17643677406056  13.99995908678944  1.0000
  C   C48       1.0  25.925180970163378  41.21330956497894  12.599291835237052  1.0000
  C   C49       1.0  26.030405462237606  39.83201615118866  12.708392273738648  1.0000
  C   C50       1.0  41.23314143199617  47.53462369399557  11.285128717621133  1.0000
  C   C51       1.0  43.71295050624039  47.413207606743626  11.687625032163965  1.0000
  H   H7        1.0  46.946332370211024  49.911160997287396  12.195413512330555  1.0000
  H   H8        1.0  28.987039552778242  49.70493360916962  12.594443783486929  1.0000
  H   H9        1.0  46.47700239882611  45.55215559391732  10.899184102004961  1.0000
  H   H10       1.0  46.806738191485046  44.52126579351598  12.538528032957062  1.0000
  H   H11       1.0  22.210508600401596  42.08149416722586  12.802707053898896  1.0000
  H   H12       1.0  27.41752569606502  42.47052632269936  13.852605192436908  1.0000
  H   H13       1.0  29.218778726825054  44.47052769223597  13.89621767332905  1.0000
  H   H14       1.0  25.309127859393605  47.60913645770366  13.041628980353918  1.0000
  H   H15       1.0  29.9092802082062  45.27517438914816  12.161525109529853  1.0000
  H   H16       1.0  29.496675648844455  48.94814265972135  14.405423325851565  1.0000
  H   H17       1.0  31.94290423888693  49.15417199421956  14.527371230540536  1.0000
  H   H18       1.0  32.366141703106756  45.460635960369515  12.308260813809037  1.0000
  H   H19       1.0  46.12049904435921  48.92239353615615  13.598286380411334  1.0000
  H   H20       1.0  33.99807062429104  45.65805143860566  12.543618522357075  1.0000
  H   H21       1.0  44.07551022119361  45.69836921367168  10.38553065111325  1.0000
  H   H22       1.0  36.07839012263504  44.71935352551175  11.94372453380109  1.0000
  H   H23       1.0  38.569569145221564  48.72404363448368  13.570623173165112  1.0000
  H   H24       1.0  35.03551624874566  48.637708932302836  13.950125531022714  1.0000
  H   H25       1.0  39.615549164315965  44.84391940714928  11.536514232776115  1.0000
  H   H26       1.0  26.844811094695622  39.30254176732173  12.188507023498225  1.0000
  H   H27       1.0  26.648899129037922  41.76481444492379  11.978141914134138  1.0000
  H   H28       1.0  23.830258434001426  46.02022950002577  12.886280788089541  1.0000
  H   H29       1.0  23.165676664636198  41.701791537135186  14.539270707735966  1.0000
  H   H30       1.0  43.72095997372977  49.09602854778721  13.078676668295628  1.0000
  H   H31       1.0  23.34646536837351  39.238408697900006  14.721491142994363  1.0000
  H   H32       1.0  40.62451855604203  48.06305320918662  10.496168754676711  1.0000
  N   N1        1.0  23.034000928044843  48.139885202832474  12.6685767069326  1.0000
  N   N2        1.0  25.997118318383887  48.37922497247562  12.88997535121221  1.0000
  N   N3        1.0  23.154907594547463  45.22689686707676  12.820294281070703  1.0000
  N   N4        1.0  26.120842434628063  45.46652241591669  13.053618991875705  1.0000
  N   N5        1.0  33.69890348184457  47.51834248513332  13.485363845492202  1.0000
  H   H33       1.0  52.99128756070991  52.32664070221093  13.961943177663317  1.0000
  N   N6        1.0  42.45254230651907  47.597349967679  11.288296748662674  1.0000
  O   O1        1.0  35.9880261634375  48.892495288910155  13.956117194472965  1.0000
  O   O2        1.0  38.687744689400375  44.565975480372636  11.535741909207257  1.0000
  C   C52       1.0  24.14930033113303  54.467748310305026  11.98110651563605  1.0000
  C   C53       1.0  26.88548571564619  50.3867955342372  12.507539327264398  1.0000
  C   C54       1.0  24.283526625522146  51.68259215714858  12.354617286225979  1.0000
  C   C55       1.0  23.413520079646773  52.24302573664598  11.407219329290541  1.0000
  C   C56       1.0  23.34825100204886  53.61882861424563  11.221448082443917  1.0000
  C   C57       1.0  25.0183081397065  53.92844496283333  12.926333885487153  1.0000
  C   C58       1.0  25.08662615846321  52.55226450979362  13.107948049565824  1.0000
  H   H34       1.0  54.20921707493855  51.55714973343081  12.354959810970904  1.0000
  H   H35       1.0  26.967893829142156  51.454665837765845  12.271989541065544  1.0000
  H   H36       1.0  21.651460842252018  51.19705308700509  12.44893673974499  1.0000
  H   H37       1.0  25.76206878970563  52.14027764476856  13.87482105698124  1.0000
  H   H38       1.0  25.651274301870387  54.592863783742445  13.53609327277207  1.0000
  H   H39       1.0  22.66456725677358  54.036679087849805  10.465224679404123  1.0000
  H   H40       1.0  22.79382419382184  51.58184055010986  10.780908511668372  1.0000
  H   H41       1.0  48.91471102026349  51.736599841606456  12.293269761547151  1.0000
  H   H42       1.0  50.235236242140616  54.47550454370393  10.411505536646175  1.0000
  C   C59       1.0  52.38963041614131  52.794459591973585  13.16628606297116  1.0000
  C   C60       1.0  50.25263420067461  49.893960001192525  12.539358061285945  1.0000
  C   C61       1.0  51.51161655852752  50.524493600182666  12.551574109958645  1.0000
  C   C62       1.0  54.99129582003517  49.5181140063741  12.706350585247359  1.0000
  C   C63       1.0  53.81602290108406  43.62876756460401  13.63208571931211  1.0000
  C   C64       1.0  47.88705498316413  44.67079048635267  12.648822563008064  1.0000
  C   C65       1.0  54.90801813577346  47.01696854882666  13.126985398101175  1.0000
  C   C66       1.0  49.00995780716244  50.6465404028348  12.376949158476457  1.0000
  C   C67       1.0  52.756474638352465  49.869609973518116  12.68816411698555  1.0000
  C   C68       1.0  48.0191082566774  49.7276127303422  12.337689048148425  1.0000
  C   C69       1.0  48.66400656583429  48.42797558938303  12.51935574599961  1.0000
  C   C70       1.0  52.59359147253749  44.34960055990173  13.277202914375364  1.0000
  C   C71       1.0  47.9491966850402  47.20492352707097  12.48978243534625  1.0000
  C   C72       1.0  48.560639298884126  45.93338382081642  12.6163909294036  1.0000
  C   C73       1.0  54.30786608549934  48.28010724086602  12.930475115290886  1.0000
  C   C74       1.0  54.81120915585395  44.54422164362868  13.606197203841884  1.0000
  C   C75       1.0  50.10390935961189  44.354581371217215  12.969497839384056  1.0000
  C   C76       1.0  48.8352545712351  43.70137080095304  12.851916102957878  1.0000
  C   C77       1.0  54.18222233391504  45.812859039944605  13.243549449798227  1.0000
  C   C78       1.0  51.33887698627289  43.710102838676725  13.201561142829641  1.0000
  C   C79       1.0  58.493466751249386  47.91495073654753  13.967895194159121  1.0000
  C   C80       1.0  56.38373435578877  46.96905742800555  13.211999739940673  1.0000
  C   C81       1.0  57.106079377471566  47.95826968977695  13.898011376538143  1.0000
  C   C82       1.0  57.107704518280926  45.93442056830847  12.59837867313298  1.0000
  C   C83       1.0  59.19632603341002  46.883470851616906  13.349432390568033  1.0000
  C   C84       1.0  58.49540627380192  45.89363509597246  12.664113415004927  1.0000
  C   C85       1.0  51.24420745306593  39.45016360729238  13.733043266757692  1.0000
  C   C86       1.0  51.30177801060306  42.240323463008  13.386515514264133  1.0000
  C   C87       1.0  50.301913013843574  40.25485776208432  14.36848514171244  1.0000
  C   C88       1.0  50.32867589016582  41.6335385697279  14.194682692074373  1.0000
  C   C89       1.0  52.246279125508146  41.415211809430375  12.757504700010266  1.0000
  C   C90       1.0  52.21625439731469  40.036137095644506  12.926059148576396  1.0000
  H   H43       1.0  56.078642940428  49.64089897995274  12.638507246570835  1.0000
  H   H44       1.0  48.66930883369955  42.61952832856788  12.917721580490559  1.0000
  H   H45       1.0  53.890306015202235  42.56566366499958  13.895394100416572  1.0000
  H   H46       1.0  55.8704327152169  44.39034223214313  13.84852556530523  1.0000
  H   H47       1.0  52.24068016928852  47.83931308002628  13.01959925197692  1.0000
  H   H48       1.0  56.56921257828961  45.158495295121426  12.030913648461704  1.0000
  H   H49       1.0  56.564263242777976  48.76756915519554  14.413393713536836  1.0000
  H   H50       1.0  59.03636730604137  48.69848916961152  14.520122447339771  1.0000
  H   H51       1.0  59.04158309145588  45.07722150430162  12.165268056537016  1.0000
  H   H52       1.0  52.96207314696727  39.40634315621199  12.415485646759885  1.0000
  H   H53       1.0  53.00523147228184  41.86535647045878  12.097902226154348  1.0000
  H   H54       1.0  50.60715631761733  46.41243460333693  12.850693274832148  1.0000
  H   H55       1.0  49.593711364702074  42.260811422985824  14.724008323188453  1.0000
  H   H56       1.0  49.535418452029056  39.80044506011999  15.016258243296571  1.0000
  N   N7        1.0  49.99795260867038  48.57244883368198  12.636084338198673  1.0000
  N   N8        1.0  52.98802675721277  48.55691397957675  12.892581071904068  1.0000
  N   N9        1.0  49.86982236737352  45.67417482368814  12.81029921554189  1.0000
  N   N10       1.0  52.853998634477605  45.656393061261696  13.074852937921776  1.0000
  H   H57       1.0  50.16309794864103  52.015642958219054  10.70674410955919  1.0000
  H   H58       1.0  53.083519769318436  54.783384203910074  13.644502033086496  1.0000
  C   C91       1.0  51.6602474425255  54.78317779666537  12.012679339362228  1.0000
  C   C92       1.0  54.039333335566305  50.49362175941854  12.560540052070776  1.0000
  C   C93       1.0  51.56187469463203  51.99481420341465  12.364237682634469  1.0000
  C   C94       1.0  50.79289429073204  52.62477952245521  11.374542917810047  1.0000
  C   C95       1.0  50.841960527073056  54.00264047511821  11.20006413070806  1.0000
  C   C96       1.0  52.43499022422571  54.17314596121512  12.99596063672524  1.0000
  H   H59       1.0  24.097577863369352  55.55801104952983  11.833755575062318  1.0000
  H   H60       1.0  25.189924235446558  38.02173829170213  13.553777296192724  1.0000
  H   H61       1.0  15.723197053613392  46.31538478863887  12.30298898546092  1.0000
  H   H62       1.0  60.295627518908596  46.850438755610746  13.402839018892905  1.0000
  H   H63       1.0  51.696862096823  55.875390724934675  11.87642987782844  1.0000
  H   H64       1.0  51.22133373179509  38.357427711901664  13.868414866636678  1.0000
