# Supplementary material for: Fracture Behavior of a 2D Imine‐Based Polymer
Source: Adv Sci (Weinh). 2024 Sep 12;11(42):2407017. doi: 10.1002/advs.202407017 (PMC11558127; doi:10.1002/advs.202407017)
Supplement: Supplementary file 2 — Supporting Information [file ADVS-11-2407017-s004.zip › 44-55_1.6_relaxed.cif]

data_image0
_chemical_formula_structural       C6H6C45H26N5HNO2C7H9C32H14N4H2C6H6
_chemical_formula_sum              "C96 H64 N10 O2"
loop_
  _atom_site_type_symbol
  _atom_site_label
  _atom_site_symmetry_multiplicity
  _atom_site_Cartn_x
  _atom_site_Cartn_y
  _atom_site_Cartn_z
  _atom_site_occupancy
  C   C1        1.0  19.58281711981593  46.51863533620654  12.540711420310085  1.0000
  C   C2        1.0  17.3825541436439  47.26926583466273  13.255275205297245  1.0000
  C   C3        1.0  17.56724675465198  45.53919683560408  11.59560941853406  1.0000
  C   C4        1.0  18.953315408172394  45.612800208432205  11.673678420475978  1.0000
  C   C5        1.0  18.768480044120036  47.34476004440562  13.33034356609676  1.0000
  C   C6        1.0  16.7737825606126  46.36678937293425  12.386415257693363  1.0000
  H   H1        1.0  19.79780379768656  49.19473181984036  12.468896711806424  1.0000
  H   H2        1.0  19.565389204650735  44.968302356388115  11.022778963979077  1.0000
  H   H3        1.0  20.139080823993467  43.8405846427726  12.579139906117678  1.0000
  H   H4        1.0  19.23364295475634  48.046708526796664  14.040474263605443  1.0000
  H   H5        1.0  17.097125902884006  44.82645076258727  10.89938202060597  1.0000
  H   H6        1.0  16.765111301855303  47.92400849332308  13.890649319080513  1.0000
  C   C7        1.0  23.109475566777196  49.48185991489565  12.581825019279423  1.0000
  C   C8        1.0  24.309781593854105  50.21990630856206  12.543442669701518  1.0000
  C   C9        1.0  27.86106087032572  49.49717253798984  12.652440227192699  1.0000
  C   C10       1.0  27.20637566056043  43.52856394364826  13.590690534738426  1.0000
  C   C11       1.0  21.20698283858679  44.07049087238632  12.67331460397753  1.0000
  C   C12       1.0  27.990644158816973  47.00970684325487  13.133208434988626  1.0000
  C   C13       1.0  46.56223412283841  47.25995464540472  12.242719804704633  1.0000
  C   C14       1.0  21.794902364380185  50.119428570390596  12.51089115204083  1.0000
  C   C15       1.0  25.60594392924209  49.66844665400434  12.650903024078803  1.0000
  C   C16       1.0  44.39405233533356  48.32823094713469  12.581041076646203  1.0000
  C   C17       1.0  20.890824037108434  49.11408751599134  12.526721014893045  1.0000
  C   C18       1.0  21.663476470507447  47.87701466426684  12.632420651767585  1.0000
  C   C19       1.0  25.92966051463564  44.137133984597604  13.22001857758873  1.0000
  C   C20       1.0  21.060985110640097  46.601745416547814  12.624261681324107  1.0000
  C   C21       1.0  21.77497548961985  45.38527392869772  12.68406082568605  1.0000
  C   C22       1.0  27.282502863073997  48.213767994899385  12.912682941427109  1.0000
  C   C23       1.0  28.110289833438955  44.53502718639893  13.606041303550755  1.0000
  C   C24       1.0  23.451801855001552  43.92433600608646  12.916499316341074  1.0000
  C   C25       1.0  22.236566540791436  43.174531695769204  12.798069319141321  1.0000
  C   C26       1.0  27.37435443712134  45.743621123413206  13.240335220392026  1.0000
  C   C27       1.0  24.740907352180308  43.38400692068602  13.114459455450255  1.0000
  C   C28       1.0  31.452134369985828  48.291841782382555  13.975462825938791  1.0000
  C   C29       1.0  29.457686238878672  47.10240098726957  13.242934808222039  1.0000
  C   C30       1.0  30.0743562928893  48.183623359155575  13.897154607335453  1.0000
  C   C31       1.0  30.30059338179796  46.12546724913003  12.680348309983716  1.0000
  C   C32       1.0  32.30234880059154  47.324265626436706  13.397796110865924  1.0000
  C   C33       1.0  31.67776030144763  46.23223221663454  12.753062731010207  1.0000
  C   C34       1.0  44.587622586223674  46.41520359243104  11.083838064692744  1.0000
  C   C35       1.0  45.932501379877756  46.33864246456103  11.376008150189307  1.0000
  C   C36       1.0  35.849473433415895  46.63888369273096  12.905604740188068  1.0000
  C   C37       1.0  34.40411160624542  46.575587784105274  12.958470091704857  1.0000
  C   C38       1.0  36.590185477865546  47.74597461716255  13.3786215759253  1.0000
  C   C39       1.0  38.6850904149426  46.71378386686991  12.70706795552663  1.0000
  C   C40       1.0  37.989084469820064  47.77375929973763  13.261477839300198  1.0000
  C   C41       1.0  37.954983585439095  45.62463574945956  12.199401872968291  1.0000
  C   C42       1.0  36.571192146967974  45.573422989558836  12.320437625057888  1.0000
  C   C43       1.0  45.7428479924388  48.239372561027004  12.848638391613006  1.0000
  C   C44       1.0  25.05879080046518  39.1158306681324  13.475495973912643  1.0000
  C   C45       1.0  24.843941201800117  41.911879199169476  13.242674441416812  1.0000
  C   C46       1.0  24.031141822943095  39.796759646176426  14.123211209351037  1.0000
  C   C47       1.0  23.924287702435482  41.177546867550575  14.006616157330186  1.0000
  C   C48       1.0  25.875740717203527  41.209984508349976  12.600527800848496  1.0000
  C   C49       1.0  25.98078310269303  39.8289581781914  12.713214673963744  1.0000
  C   C50       1.0  41.28689044445411  47.49724807875313  11.322164949409505  1.0000
  C   C51       1.0  43.772810657858926  47.41830120051434  11.679713682596407  1.0000
  H   H7        1.0  47.013790526826185  49.92961204701906  12.180089061064452  1.0000
  H   H8        1.0  28.933991602485975  49.705800100509215  12.568352256260988  1.0000
  H   H9        1.0  46.54183093554192  45.573000942120544  10.869456865110788  1.0000
  H   H10       1.0  46.86335024510191  44.54007518859327  12.504815761445657  1.0000
  H   H11       1.0  22.160177490791487  42.08096802030643  12.81157213586747  1.0000
  H   H12       1.0  27.373964541005122  42.47352440743146  13.842612052077365  1.0000
  H   H13       1.0  29.17226801623874  44.47610285063202  13.875679747048574  1.0000
  H   H14       1.0  25.256158590897282  47.613357285608366  13.031941592147898  1.0000
  H   H15       1.0  29.85452958160868  45.277755187563145  12.1350281350432  1.0000
  H   H16       1.0  29.447260775727166  48.95063503613971  14.37977982552187  1.0000
  H   H17       1.0  31.893887698564697  49.15234689126185  14.502951024234537  1.0000
  H   H18       1.0  32.31160162354506  45.458565646702496  12.283412546697516  1.0000
  H   H19       1.0  46.1860312623656  48.939249016130205  13.57460702637423  1.0000
  H   H20       1.0  33.94036469275138  45.657025054187336  12.509338624221172  1.0000
  H   H21       1.0  44.13706105650351  45.70895924329446  10.369598521205543  1.0000
  H   H22       1.0  36.01809844956809  44.71252380893238  11.910617654763183  1.0000
  H   H23       1.0  38.52958248928464  48.652419486531315  13.660010717717034  1.0000
  H   H24       1.0  34.98911927566995  48.605015662576484  13.97297067906537  1.0000
  H   H25       1.0  39.56185473113485  44.804016896458855  11.560610554876034  1.0000
  H   H26       1.0  26.79352862302132  39.29774231322728  12.19262507217209  1.0000
  H   H27       1.0  26.597985175160453  41.75946433134626  11.975770384925887  1.0000
  H   H28       1.0  23.78436781662463  46.017965969522834  12.884329300427417  1.0000
  H   H29       1.0  23.12165063149954  41.70480926819585  14.546496555909057  1.0000
  H   H30       1.0  43.78260315406718  49.10132255644349  13.07131295356601  1.0000
  H   H31       1.0  23.302400363535675  39.241968673392066  14.73548214097788  1.0000
  H   H32       1.0  40.65588856774844  48.020771471665086  10.547255312880601  1.0000
  N   N1        1.0  22.984438790178224  48.14255234927403  12.668379672479078  1.0000
  N   N2        1.0  25.94442786762483  48.38245109519304  12.87700144744458  1.0000
  N   N3        1.0  23.10764011852401  45.22552879594432  12.821192212376694  1.0000
  N   N4        1.0  26.070382916414466  45.46573665824043  13.042124177018108  1.0000
  N   N5        1.0  33.647115155279856  47.50940230862682  13.46828822534001  1.0000
  H   H33       1.0  53.064662772930596  52.32987107997309  13.961021600101654  1.0000
  N   N6        1.0  42.50510984306093  47.587410135526454  11.300428572589038  1.0000
  O   O1        1.0  35.94368614107601  48.85148134956391  13.991006121156357  1.0000
  O   O2        1.0  38.63139564694856  44.53536513209884  11.54499121879328  1.0000
  C   C52       1.0  24.092074056068007  54.47290444999664  11.988217296104969  1.0000
  C   C53       1.0  26.832746357834992  50.3897006257273  12.49230044154251  1.0000
  C   C54       1.0  24.229226997306185  51.687013365750374  12.354555639657008  1.0000
  C   C55       1.0  23.354131749121606  52.249301067244545  11.412911827806047  1.0000
  C   C56       1.0  23.28749458418786  53.6254632747534  11.23065074809856  1.0000
  C   C57       1.0  24.96626313555555  53.93179165596352  12.927640349360262  1.0000
  C   C58       1.0  25.036015573272383  52.555237556409544  13.105675236574271  1.0000
  H   H34       1.0  54.28072186183969  51.558898266954856  12.35383323020304  1.0000
  H   H35       1.0  26.914852927338274  51.457706058056225  12.257344304138055  1.0000
  H   H36       1.0  21.59629636520138  51.19751257188937  12.456942362129157  1.0000
  H   H37       1.0  25.715656792758615  52.14158348313986  13.867953694693506  1.0000
  H   H38       1.0  25.602101907838758  54.594976821371496  13.535701082844518  1.0000
  H   H39       1.0  22.599874460437803  54.04486547849792  10.478869756984187  1.0000
  H   H40       1.0  22.73146355923078  51.5893154150712  10.788201369002214  1.0000
  H   H41       1.0  48.98396691353432  51.75204716084245  12.28932038394569  1.0000
  H   H42       1.0  50.314888992305605  54.493763962886874  10.41492147870618  1.0000
  C   C59       1.0  52.464249138118745  52.800864722104826  13.166276760146374  1.0000
  C   C60       1.0  50.31889110488254  49.90702295511256  12.532414126902944  1.0000
  C   C61       1.0  51.57888111957958  50.53501316040555  12.548143453139982  1.0000
  C   C62       1.0  55.055290995055344  49.51741339536578  12.708184150480262  1.0000
  C   C63       1.0  53.863619955652595  43.632242142759665  13.640620719676246  1.0000
  C   C64       1.0  47.94351940920848  44.68639952011946  12.620718512443847  1.0000
  C   C65       1.0  54.96308587744836  47.01732344699504  13.132259385110272  1.0000
  C   C66       1.0  49.07771731737791  50.66165916685848  12.369480218179657  1.0000
  C   C67       1.0  52.82179728291091  49.876472218199275  12.68593875417651  1.0000
  C   C68       1.0  48.08582942119124  49.74405186598266  12.324697566278397  1.0000
  C   C69       1.0  48.728620687643215  48.44304127155459  12.503812244484937  1.0000
  C   C70       1.0  52.644205405857775  44.3536960197323  13.277179930306474  1.0000
  C   C71       1.0  48.01231392058194  47.22068932558813  12.466186487594607  1.0000
  C   C72       1.0  48.62071327912176  45.9470239297365  12.591854275028151  1.0000
  C   C73       1.0  54.3672541456306  48.28196427068035  12.932027160660713  1.0000
  C   C74       1.0  54.86003758870709  44.54638364313842  13.617972913463648  1.0000
  C   C75       1.0  50.157276527723724  44.363829060168385  12.954157509518204  1.0000
  C   C76       1.0  48.887746535408745  43.71411848516934  12.829336938974988  1.0000
  C   C77       1.0  54.23471144188165  45.814880520374096  13.248590631210662  1.0000
  C   C78       1.0  51.38904479954633  43.71626722516955  13.195277750799043  1.0000
  C   C79       1.0  58.548183227202635  47.90548708399005  13.983557793029648  1.0000
  C   C80       1.0  56.4380888329503  46.96542249393989  13.22216099348922  1.0000
  C   C81       1.0  57.16132620828079  47.9535921361552  13.908597589226295  1.0000
  C   C82       1.0  57.1604432231158  45.92717153757014  12.612741345271862  1.0000
  C   C83       1.0  59.249352964822165  46.87036831921775  13.369276055717497  1.0000
  C   C84       1.0  58.547627199426465  45.881543464028454  12.683410177568835  1.0000
  C   C85       1.0  51.28005331734167  39.45840750649268  13.739035848639706  1.0000
  C   C86       1.0  51.34711680720279  42.247155749192004  13.38411677480336  1.0000
  C   C87       1.0  50.335224704929175  40.2674242254344  14.36524457428595  1.0000
  C   C88       1.0  50.36657206095037  41.64539207732585  14.187001227714148  1.0000
  C   C89       1.0  52.29399679186156  41.417687597700436  12.764256549264875  1.0000
  C   C90       1.0  52.259276673688525  40.03926037910304  12.937146023806338  1.0000
  H   H43       1.0  56.143190382905885  49.63671008116016  12.642080151917325  1.0000
  H   H44       1.0  48.71811595995628  42.63274695520176  12.894570058865662  1.0000
  H   H45       1.0  53.935031835378595  42.56978986343037  13.907127168100656  1.0000
  H   H46       1.0  55.91758511119118  44.39182047617981  13.8667940073783  1.0000
  H   H47       1.0  52.29819237645817  47.84854186838292  13.01814542702925  1.0000
  H   H48       1.0  56.620690004410655  45.1523381230987  12.045095640781065  1.0000
  H   H49       1.0  56.62022603481733  48.76554756366042  14.42041901549531  1.0000
  H   H50       1.0  59.09229102112056  48.68791474099165  14.5361930188638  1.0000
  H   H51       1.0  59.09287398584243  45.06237764826557  12.188019345733075  1.0000
  H   H52       1.0  53.006991180406594  39.40600024018629  12.433659177833052  1.0000
  H   H53       1.0  53.05889392351468  41.863908292433365  12.108770846885243  1.0000
  H   H54       1.0  50.66717109015513  46.420083555118744  12.839104587218637  1.0000
  H   H55       1.0  49.62951222361861  42.27622112673669  14.70922761310854  1.0000
  H   H56       1.0  49.56305200327366  39.81698342784343  15.008876994253365  1.0000
  N   N7        1.0  50.06228433757193  48.58544442280047  12.624581854416071  1.0000
  N   N8        1.0  53.04844171811369  48.56310367922774  12.891227691819275  1.0000
  N   N9        1.0  49.92803995589462  45.68404443462151  12.792672010914186  1.0000
  N   N10       1.0  52.90726763464347  45.659723938365424  13.07309009814588  1.0000
  H   H57       1.0  50.23402370296404  52.033784802304375  10.706570385404076  1.0000
  H   H58       1.0  53.165653700129084  54.786626867426655  13.647009850101286  1.0000
  C   C91       1.0  51.74182912144917  54.79396786586524  12.015717506899724  1.0000
  C   C92       1.0  54.106855079862235  50.49611779088916  12.560056596736327  1.0000
  C   C93       1.0  51.63337634705716  52.00534026255316  12.363384193160199  1.0000
  C   C94       1.0  50.86619063304267  52.639604649657315  11.375037164654234  1.0000
  C   C95       1.0  50.92028577555584  54.01759757755693  11.202496262645028  1.0000
  C   C96       1.0  52.51465380205095  54.17966825548068  12.997860223876145  1.0000
  H   H59       1.0  24.03919501108906  55.56340311679626  11.843762584656142  1.0000
  H   H60       1.0  25.142234582040324  38.02139633254765  13.566236918335091  1.0000
  H   H61       1.0  15.67581041762082  46.30852680327352  12.32467045863865  1.0000
  H   H62       1.0  60.348478436607145  46.83343614412628  13.426688193954043  1.0000
  H   H63       1.0  51.782205053461794  55.88633155128006  11.881160188526806  1.0000
  H   H64       1.0  51.253349298994955  38.36627305791873  13.877505453703758  1.0000
