# Supplementary material for: Fracture Behavior of a 2D Imine‐Based Polymer
Source: Adv Sci (Weinh). 2024 Sep 12;11(42):2407017. doi: 10.1002/advs.202407017 (PMC11558127; doi:10.1002/advs.202407017)
Supplement: Supplementary file 2 — Supporting Information [file ADVS-11-2407017-s004.zip › 44-55_1.7_relaxed.cif]

data_image0
_chemical_formula_structural       C6H6C45H26N5HNO2C7H9C32H14N4H2C6H6
_chemical_formula_sum              "C96 H64 N10 O2"
loop_
  _atom_site_type_symbol
  _atom_site_label
  _atom_site_symmetry_multiplicity
  _atom_site_Cartn_x
  _atom_site_Cartn_y
  _atom_site_Cartn_z
  _atom_site_occupancy
  C   C1        1.0  19.535359311961088  46.51716192923078  12.549792356402676  1.0000
  C   C2        1.0  17.336283645469614  47.26411196653558  13.271101841690873  1.0000
  C   C3        1.0  17.518921231057252  45.536666974377006  11.608060450931525  1.0000
  C   C4        1.0  18.9050490586751  45.611836909234555  11.682857811702302  1.0000
  C   C5        1.0  18.722257687614658  47.34120366691799  13.342758688488649  1.0000
  C   C6        1.0  16.726706077412448  46.3621828002074  12.402250418077402  1.0000
  H   H1        1.0  19.746312334413346  49.192607727342896  12.480675874230487  1.0000
  H   H2        1.0  19.51649792966918  44.969216401906884  11.029592639329975  1.0000
  H   H3        1.0  20.090873669194032  43.84127702335709  12.588564932192401  1.0000
  H   H4        1.0  19.188631235188463  48.04249442316365  14.052739931826887  1.0000
  H   H5        1.0  17.047582603503518  44.82454583289029  10.911956126582139  1.0000
  H   H6        1.0  16.719372928134664  47.91709693667225  13.908919987447767  1.0000
  C   C7        1.0  23.05775916365442  49.484754614760895  12.582441998958961  1.0000
  C   C8        1.0  24.257124239176076  50.22403044129941  12.540019272457863  1.0000
  C   C9        1.0  27.808697849957785  49.50007472942039  12.632223050973563  1.0000
  C   C10       1.0  27.160857103272377  43.53186388877051  13.58070005147802  1.0000
  C   C11       1.0  21.159143117086284  44.070701322030004  12.679602376469559  1.0000
  C   C12       1.0  27.939518314483607  47.01294497443479  13.113454693665485  1.0000
  C   C13       1.0  46.62561907262248  47.27628712774612  12.218496194577138  1.0000
  C   C14       1.0  21.74202854193833  50.12035036790283  12.516978460548247  1.0000
  C   C15       1.0  25.553738094311402  49.67247159753529  12.641122439491426  1.0000
  C   C16       1.0  44.45489199701293  48.33546723586878  12.569014711253937  1.0000
  C   C17       1.0  20.839591574613337  49.11358801387743  12.53459345753121  1.0000
  C   C18       1.0  21.614383852125723  47.87757941138347  12.636453665702867  1.0000
  C   C19       1.0  25.882357933441398  44.13796593427929  13.21246429856573  1.0000
  C   C20       1.0  21.013548256061114  46.60161224667425  12.629479899584204  1.0000
  C   C21       1.0  21.72778556559875  45.3852420911717  12.687614634420557  1.0000
  C   C22       1.0  27.230635859037655  48.21691015496586  12.8948539512914  1.0000
  C   C23       1.0  28.063438215236182  44.53955599200918  13.59118582899816  1.0000
  C   C24       1.0  23.404395662024616  43.92373398075693  12.917142132417563  1.0000
  C   C25       1.0  22.188567167341947  43.17429253696244  12.80282092255978  1.0000
  C   C26       1.0  27.324920355469615  45.74635624030921  13.224733065177217  1.0000
  C   C27       1.0  24.69398829968303  43.3836166033974  13.112327422629003  1.0000
  C   C28       1.0  31.402517363612034  48.292384350494046  13.952087483108972  1.0000
  C   C29       1.0  29.406481908153573  47.1058227314436  13.219570379261427  1.0000
  C   C30       1.0  30.024647743516347  48.18692339333919  13.872615738358684  1.0000
  C   C31       1.0  30.247824205704035  46.12735723432949  12.65725056090122  1.0000
  C   C32       1.0  32.25112792512505  47.32187451037777  13.376834455751897  1.0000
  C   C33       1.0  31.624938253929237  46.23130363892569  12.731148754390151  1.0000
  C   C34       1.0  44.64924376488369  46.42434249300547  11.067579171249351  1.0000
  C   C35       1.0  45.99550196489462  46.354162538146575  11.35202478205135  1.0000
  C   C36       1.0  35.79663402798604  46.61547783623961  12.90846357962978  1.0000
  C   C37       1.0  34.35083091701119  46.565335084694986  12.942940282429042  1.0000
  C   C38       1.0  36.54250369755572  47.70826608746994  13.407530632138672  1.0000
  C   C39       1.0  38.638802423927245  46.65509424696347  12.770061276521108  1.0000
  C   C40       1.0  37.943928470157324  47.71832450465131  13.31940799656711  1.0000
  C   C41       1.0  37.90206924470891  45.58800587273128  12.224254085562581  1.0000
  C   C42       1.0  36.51575710396812  45.54975336703862  12.321240421491682  1.0000
  C   C43       1.0  45.80539340334934  48.25386085553698  12.82737117387854  1.0000
  C   C44       1.0  25.013114805275176  39.11655326738882  13.483573875978214  1.0000
  C   C45       1.0  24.79767607486414  41.91190538832388  13.24403605901791  1.0000
  C   C46       1.0  23.98681349122832  39.79907125063574  14.131739057362658  1.0000
  C   C47       1.0  23.879589317314945  41.17952768844246  14.01178545621145  1.0000
  C   C48       1.0  25.828207966529085  41.208462647206254  12.601576265174876  1.0000
  C   C49       1.0  25.93345580056013  39.827765874066  12.71754625632544  1.0000
  C   C50       1.0  41.34088611749419  47.45406601098517  11.362411103969029  1.0000
  C   C51       1.0  43.83155868587254  47.42007408017215  11.673565169549128  1.0000
  H   H7        1.0  47.07990747872984  49.947049350865015  12.164380996247067  1.0000
  H   H8        1.0  28.881349694661882  49.708127352554236  12.54310576275019  1.0000
  H   H9        1.0  46.605959738771595  45.592556159392714  10.840868150265884  1.0000
  H   H10       1.0  46.919399189217735  44.55800955771705  12.474102661331477  1.0000
  H   H11       1.0  22.111638088553285  42.080771719912725  12.817734734450434  1.0000
  H   H12       1.0  27.330574327860802  42.47769858267515  13.834593894411524  1.0000
  H   H13       1.0  29.12618008565441  44.48268983542733  13.858063774575259  1.0000
  H   H14       1.0  25.20434726981821  47.61773350666685  13.02338345171311  1.0000
  H   H15       1.0  29.80053742506641  45.280265380531866  12.112156835001139  1.0000
  H   H16       1.0  29.398743916149016  48.95528110392106  14.354679926291814  1.0000
  H   H17       1.0  31.845856464160583  49.15202858487701  14.479724311493847  1.0000
  H   H18       1.0  32.25778244662916  45.45596456917964  12.262984618502124  1.0000
  H   H19       1.0  46.249623051360345  48.95530829586768  13.551103795810931  1.0000
  H   H20       1.0  33.88385449493252  45.65443200418054  12.481835172583368  1.0000
  H   H21       1.0  44.19771562082701  45.71654606980318  10.3555082146526  1.0000
  H   H22       1.0  35.95966010187406  44.70464481921515  11.883594046313391  1.0000
  H   H23       1.0  38.487099024031444  48.57990262102238  13.750792274376199  1.0000
  H   H24       1.0  34.942550081837254  48.57075396633757  13.999691112945643  1.0000
  H   H25       1.0  39.50821851271651  44.765611980219234  11.58621200565982  1.0000
  H   H26       1.0  26.745069752265213  39.29525940517226  12.1965827696795  1.0000
  H   H27       1.0  26.549136505437154  41.756430063140286  11.973908109483904  1.0000
  H   H28       1.0  23.738343359231425  46.01683885820633  12.882248205485716  1.0000
  H   H29       1.0  23.078083987111025  41.708227342471304  14.55194387480262  1.0000
  H   H30       1.0  43.842158129569064  49.103946001338954  13.064876955822836  1.0000
  H   H31       1.0  23.259457877865696  39.24588514036623  14.746980298033712  1.0000
  H   H32       1.0  40.68584217328691  47.97034196255079  10.601932005625692  1.0000
  N   N1        1.0  22.935075820894255  48.14508703411261  12.668051101475594  1.0000
  N   N2        1.0  25.89255994964006  48.386202984609355  12.864926149509033  1.0000
  N   N3        1.0  23.060711600832644  45.22499033069082  12.821217355875742  1.0000
  N   N4        1.0  26.020740431545203  45.46637667988982  13.031222902196342  1.0000
  N   N5        1.0  33.59627654203342  47.500479235160356  13.454417097341448  1.0000
  H   H33       1.0  53.13437496553054  52.33268709363687  13.961041039512978  1.0000
  N   N6        1.0  42.556733097144445  47.573169662719096  11.314433184013104  1.0000
  O   O1        1.0  35.898891831541036  48.809431801154155  14.029060889217202  1.0000
  O   O2        1.0  38.57557368863975  44.5052982462898  11.558072346366002  1.0000
  C   C52       1.0  24.035364156021352  54.4777507395747  11.993124882958863  1.0000
  C   C53       1.0  26.780104742158432  50.393210384555914  12.477210915936304  1.0000
  C   C54       1.0  24.175163050226267  51.69130729539694  12.353838462553327  1.0000
  C   C55       1.0  23.29494917357946  52.25498265528262  11.417787641101148  1.0000
  C   C56       1.0  23.22703702650017  53.63139771652794  11.238304379862528  1.0000
  C   C57       1.0  24.91468439359834  53.93523672927857  12.926947701915267  1.0000
  C   C58       1.0  24.985729799180007  52.558449976292835  13.102199705348857  1.0000
  H   H34       1.0  54.35047902258988  51.561063577007296  12.353128064274506  1.0000
  H   H35       1.0  26.861691980430066  51.461231475049935  12.242376392446667  1.0000
  H   H36       1.0  21.541568873518315  51.198148341428826  12.464969931907174  1.0000
  H   H37       1.0  25.669559749646805  52.143580051694094  13.860062984026317  1.0000
  H   H38       1.0  25.55355848668992  54.59752334982399  13.532781386919844  1.0000
  H   H39       1.0  22.535405505208605  54.05195826910977  10.490886095203624  1.0000
  H   H40       1.0  22.6692659865175  51.59591361475075  10.79510652375151  1.0000
  H   H41       1.0  49.05203618053292  51.766660545048964  12.283344546344331  1.0000
  H   H42       1.0  50.39386512012496  54.511150469718395  10.416722181796727  1.0000
  C   C59       1.0  52.53598134661255  52.80695889512104  13.166706502823283  1.0000
  C   C60       1.0  50.38399436146781  49.91922395649489  12.524292749973991  1.0000
  C   C61       1.0  51.64488927666336  50.54491978994217  12.54362713703877  1.0000
  C   C62       1.0  55.118218166105684  49.51726724403737  12.709478298736986  1.0000
  C   C63       1.0  53.911461865533596  43.63572943923317  13.646630978698763  1.0000
  C   C64       1.0  47.99951559418291  44.70140556713937  12.594478225773729  1.0000
  C   C65       1.0  55.01808074860303  47.01802704118689  13.135878257429448  1.0000
  C   C66       1.0  49.14428874038029  50.6759181057769  12.360648610314437  1.0000
  C   C67       1.0  52.88598729254742  49.88300833912354  12.6828179793728  1.0000
  C   C68       1.0  48.1513386329895  49.759639765995736  12.310954589207695  1.0000
  C   C69       1.0  48.792034105898495  48.45733151550904  12.487880449135337  1.0000
  C   C70       1.0  52.69491595141099  44.35776384158792  13.275296074977934  1.0000
  C   C71       1.0  48.07436156915013  47.23564735837289  12.443271046311123  1.0000
  C   C72       1.0  48.680131566997595  45.960140456768634  12.5684353125007  1.0000
  C   C73       1.0  54.42607291683161  48.28396038550812  12.93230062469807  1.0000
  C   C74       1.0  54.90910535464766  44.54863609400206  13.626971957388205  1.0000
  C   C75       1.0  50.210452022990616  44.37284269700581  12.938782252559212  1.0000
  C   C76       1.0  48.94008248552527  43.7265104621933  12.807884043859143  1.0000
  C   C77       1.0  54.2871817185858  45.81699952035226  13.251477360376787  1.0000
  C   C78       1.0  51.439278886757855  43.72239336621218  13.187871641694903  1.0000
  C   C79       1.0  58.601996655485266  47.89800350183077  13.99933644806244  1.0000
  C   C80       1.0  56.4924666889532  46.962760681427945  13.231126123271508  1.0000
  C   C81       1.0  57.215598850680266  47.949990736833016  13.918936414841337  1.0000
  C   C82       1.0  57.213972830136136  45.92151457572201  12.625855121810464  1.0000
  C   C83       1.0  59.30228687415229  46.859976562891895  13.389060615891614  1.0000
  C   C84       1.0  58.60069846351771  45.87211074081076  12.70183765218041  1.0000
  C   C85       1.0  51.31706666337541  39.466469219627456  13.742932327990752  1.0000
  C   C86       1.0  51.3928469008725  42.25404148361327  13.380150497570513  1.0000
  C   C87       1.0  50.369677295493496  40.27944836986872  14.360139162233096  1.0000
  C   C88       1.0  50.40539051421823  41.65678160709845  14.177959880736054  1.0000
  C   C89       1.0  52.34214676817037  41.420561172053425  12.769323565553579  1.0000
  C   C90       1.0  52.30313462141105  40.04273744720102  12.946137452957618  1.0000
  H   H43       1.0  56.206605912435705  49.63332055968479  12.645550504879354  1.0000
  H   H44       1.0  48.767030852773125  42.645674516905544  12.872791197363796  1.0000
  H   H45       1.0  53.98014628109691  42.57393823844373  13.916071610881705  1.0000
  H   H46       1.0  55.96512014007651  44.39341619265195  13.881825059691346  1.0000
  H   H47       1.0  52.35532533993161  47.857016215621776  13.014585897685691  1.0000
  H   H48       1.0  56.67387182035088  45.14758789870572  12.057327733112125  1.0000
  H   H49       1.0  56.67454573689675  48.76404845264675  14.427465634757894  1.0000
  H   H50       1.0  59.14638438532678  48.679441650232874  14.553007588198108  1.0000
  H   H51       1.0  59.145683677937576  45.050789237811664  12.209834183325647  1.0000
  H   H52       1.0  53.05288674334826  39.406193785156596  12.449758645475542  1.0000
  H   H53       1.0  53.11260073037353  41.86293853559091  12.117830340385774  1.0000
  H   H54       1.0  50.72656471455096  46.427547480343414  12.826583193541271  1.0000
  H   H55       1.0  49.66616144449099  42.29072622709068  14.693272363706082  1.0000
  H   H56       1.0  49.59200380735273  39.832617659368566  14.999762473436943  1.0000
  N   N7        1.0  50.125472892778085  48.59766205125191  12.612347483385934  1.0000
  N   N8        1.0  53.1081808104911  48.56891979460564  12.888378109780003  1.0000
  N   N9        1.0  49.98574515413259  45.69356746514931  12.775138807352242  1.0000
  N   N10       1.0  52.96051739786062  45.66307819060934  13.069661968694788  1.0000
  H   H57       1.0  50.30519734345629  52.05093381949971  10.704056886934312  1.0000
  H   H58       1.0  53.242922192548605  54.789679638294366  13.651507151281201  1.0000
  C   C91       1.0  51.82046655288145  54.80425281517792  12.019128029524632  1.0000
  C   C92       1.0  54.17295861113439  50.49885183180102  12.559333203851859  1.0000
  C   C93       1.0  51.703289335521866  52.01531686396908  12.36175710608209  1.0000
  C   C94       1.0  50.93869560040949  52.65370726761372  11.374034436221542  1.0000
  C   C95       1.0  50.997151442736936  54.03173824273588  11.20394761318495  1.0000
  C   C96       1.0  52.59061890464509  54.18580542150808  13.000806111731013  1.0000
  H   H59       1.0  23.981358774744766  55.56846800969375  11.850957799008897  1.0000
  H   H60       1.0  25.096827019143262  38.022409281152036  13.576972004100847  1.0000
  H   H61       1.0  15.62857952836762  46.3027144763425  12.343239576047116  1.0000
  H   H62       1.0  60.40107560533771  46.820003481746795  13.45079365940933  1.0000
  H   H63       1.0  51.86421087451796  55.89671503863931  11.886528273629722  1.0000
  H   H64       1.0  51.28686204599279  38.37476017699841  13.884456572667283  1.0000
