# Supplementary material for: Fracture Behavior of a 2D Imine‐Based Polymer
Source: Adv Sci (Weinh). 2024 Sep 12;11(42):2407017. doi: 10.1002/advs.202407017 (PMC11558127; doi:10.1002/advs.202407017)
Supplement: Supplementary file 2 — Supporting Information [file ADVS-11-2407017-s004.zip › 44-55_1.8_relaxed.cif]

data_image0
_chemical_formula_structural       C6H6C45H26N5HNO2C7H9C32H14N4H2C6H6
_chemical_formula_sum              "C96 H64 N10 O2"
loop_
  _atom_site_type_symbol
  _atom_site_label
  _atom_site_symmetry_multiplicity
  _atom_site_Cartn_x
  _atom_site_Cartn_y
  _atom_site_Cartn_z
  _atom_site_occupancy
  C   C1        1.0  19.487644284578693  46.51629145287083  12.556467955283917  1.0000
  C   C2        1.0  17.289454683827156  47.26223255696435  13.282048048059174  1.0000
  C   C3        1.0  17.470007973441792  45.534366271259  11.618789795020714  1.0000
  C   C4        1.0  18.856137500913395  45.61088252136137  11.690396538391376  1.0000
  C   C5        1.0  18.675475643014163  47.339657175445865  13.35124582896349  1.0000
  C   C6        1.0  16.679165172429922  46.359824245749266  12.414300730261521  1.0000
  H   H1        1.0  19.696854438968387  49.19371011393325  12.48896125806625  1.0000
  H   H2        1.0  19.46596857423959  44.96888110915586  11.03501535277505  1.0000
  H   H3        1.0  20.044758538130903  43.84064737303319  12.592473239217782  1.0000
  H   H4        1.0  19.142269377844894  48.03995927301359  14.061869763100969  1.0000
  H   H5        1.0  16.998013593704858  44.81981279698779  10.92560435704292  1.0000
  H   H6        1.0  16.673840999242014  47.91480488121068  13.921661852304238  1.0000
  C   C7        1.0  23.008405978239274  49.486374784667326  12.584284225338779  1.0000
  C   C8        1.0  24.20736015157974  50.22617256940269  12.53775646182774  1.0000
  C   C9        1.0  27.759700016901554  49.50249560719193  12.614899507257702  1.0000
  C   C10       1.0  27.11550584172902  43.53552745606774  13.573283664293234  1.0000
  C   C11       1.0  21.113237567807936  44.07049146012324  12.682064404177096  1.0000
  C   C12       1.0  27.8922215161534  47.015695755185675  13.09714797583874  1.0000
  C   C13       1.0  46.68444373122549  47.28940819290317  12.19764253333202  1.0000
  C   C14       1.0  21.6923364500688  50.12124719860525  12.522577381846599  1.0000
  C   C15       1.0  25.50452177145222  49.67476627255183  12.632626074526115  1.0000
  C   C16       1.0  44.51109223313341  48.34376647317817  12.551712351474649  1.0000
  C   C17       1.0  20.790244189720593  49.11419029286577  12.54115281696887  1.0000
  C   C18       1.0  21.565913391894384  47.87831949425794  12.640682404668604  1.0000
  C   C19       1.0  25.836446613229523  44.14018633939962  13.20546360364438  1.0000
  C   C20       1.0  20.966103821846772  46.60168343258073  12.633852734513574  1.0000
  C   C21       1.0  21.68130724374991  45.38546046461562  12.689796178897875  1.0000
  C   C22       1.0  27.18255288005406  48.219301134404894  12.879528213165047  1.0000
  C   C23       1.0  28.017640921504697  44.5435631734576  13.580211591099594  1.0000
  C   C24       1.0  23.35870899178919  43.92428057601947  12.915601132344882  1.0000
  C   C25       1.0  22.143234282276005  43.17435284448166  12.803407425284018  1.0000
  C   C26       1.0  27.278132953662944  45.74905983078929  13.2116798675971  1.0000
  C   C27       1.0  24.6487783927781  43.38486358086755  13.108993061250386  1.0000
  C   C28       1.0  31.356048772622778  48.29361189528696  13.932763485654528  1.0000
  C   C29       1.0  29.359019735868962  47.10912473405258  13.200962652494376  1.0000
  C   C30       1.0  29.97820872550551  48.191247471527156  13.851577122222869  1.0000
  C   C31       1.0  30.19897606587628  46.128607805784334  12.639867831982446  1.0000
  C   C32       1.0  32.20331626815758  47.319147167364676  13.362170747986232  1.0000
  C   C33       1.0  31.576061267339778  46.22974175732792  12.71523242634646  1.0000
  C   C34       1.0  44.70668331578695  46.43149015427935  11.051400952064238  1.0000
  C   C35       1.0  46.05360048170998  46.36632649857292  11.331788754245078  1.0000
  C   C36       1.0  35.74719879911837  46.593920909177115  12.916616585967837  1.0000
  C   C37       1.0  34.301440012637386  46.555889716317694  12.935199896413197  1.0000
  C   C38       1.0  36.4964536762263  47.67472523058089  13.437845506607989  1.0000
  C   C39       1.0  38.592907493228125  46.60428582627387  12.827802296639804  1.0000
  C   C40       1.0  37.89919856259298  47.67039987997091  13.372878528288917  1.0000
  C   C41       1.0  37.852088473968685  45.556001884113854  12.249890142419693  1.0000
  C   C42       1.0  36.46416691360658  45.52829632049631  12.326857622436897  1.0000
  C   C43       1.0  45.86243853719293  48.2675261090328  12.804619172287094  1.0000
  C   C44       1.0  24.972654829295905  39.11929898280415  13.488871191898198  1.0000
  C   C45       1.0  24.7538343208222  41.91372489333248  13.24384479991312  1.0000
  C   C46       1.0  23.94721519564318  39.80223903162182  14.138098688109563  1.0000
  C   C47       1.0  23.8383001362995  41.182370206392235  14.01542434551038  1.0000
  C   C48       1.0  25.783765156139605  41.210044260805404  12.600772085411304  1.0000
  C   C49       1.0  25.890827086167157  39.829669024555564  12.719456311394774  1.0000
  C   C50       1.0  41.39315262963546  47.419585014957875  11.394288830432183  1.0000
  C   C51       1.0  43.886399019316286  47.42209920458607  11.663125495819111  1.0000
  H   H7        1.0  47.141958569570015  49.961002514628156  12.157218697174743  1.0000
  H   H8        1.0  28.83196227923042  49.71177598935295  12.521752624843403  1.0000
  H   H9        1.0  46.664634812882944  45.607601519372345  10.817714042326836  1.0000
  H   H10       1.0  46.975263280671015  44.56885490721661  12.443936883592757  1.0000
  H   H11       1.0  22.06803399231094  42.08062362964627  12.819037536108581  1.0000
  H   H12       1.0  27.285762096645527  42.482412755617894  13.830300853771936  1.0000
  H   H13       1.0  29.08077684993466  44.48808938336224  13.845707854302074  1.0000
  H   H14       1.0  25.156731601016574  47.61996992335767  13.01488417599389  1.0000
  H   H15       1.0  29.750755860825954  45.28078547364401  12.096443994713981  1.0000
  H   H16       1.0  29.35329365978425  48.961439509542814  14.332271984261492  1.0000
  H   H17       1.0  31.80036514807988  49.15347661621934  14.459001954131834  1.0000
  H   H18       1.0  32.20800110265273  45.4528012038973  12.248315511441412  1.0000
  H   H19       1.0  46.305803440903404  48.97312885724616  13.524402364809736  1.0000
  H   H20       1.0  33.832260579818374  45.65292897348566  12.46126717697741  1.0000
  H   H21       1.0  44.255349756301484  45.72254042071095  10.340370338018614  1.0000
  H   H22       1.0  35.907244079479284  44.69567546156302  11.866514579020235  1.0000
  H   H23       1.0  38.44358630274033  48.51701210983237  13.83191357138631  1.0000
  H   H24       1.0  34.89680526170662  48.53905834749216  14.027136035007228  1.0000
  H   H25       1.0  39.45787692049459  44.72907782581247  11.617874611081515  1.0000
  H   H26       1.0  26.70275557254989  39.29695977850314  12.199075791003953  1.0000
  H   H27       1.0  26.502436388024964  41.75771879770261  11.970515737973573  1.0000
  H   H28       1.0  23.692410972685874  46.01707660666148  12.881417181597728  1.0000
  H   H29       1.0  23.037723286273106  41.71166043822715  14.556475919205345  1.0000
  H   H30       1.0  43.89727259458893  49.11089019756096  13.048323003288388  1.0000
  H   H31       1.0  23.22251940889588  39.249733297093165  14.757302377817576  1.0000
  H   H32       1.0  40.71658502049488  47.92843277336575  10.647656521478112  1.0000
  N   N1        1.0  22.886520097922087  48.14661607218413  12.669421124108304  1.0000
  N   N2        1.0  25.844396276320207  48.388428217806464  12.854450467301177  1.0000
  N   N3        1.0  23.014562993033714  45.22543525553732  12.820620939332322  1.0000
  N   N4        1.0  25.973795191235382  45.46827812331865  13.02101786019176  1.0000
  N   N5        1.0  33.548620440263186  47.49159037520535  13.44873621654695  1.0000
  H   H33       1.0  53.1941676320545  52.336886615374404  13.96287405237167  1.0000
  N   N6        1.0  42.60595558716617  47.56108551155371  11.321071722681603  1.0000
  O   O1        1.0  35.85455144200842  48.771002723351764  14.068313343608514  1.0000
  O   O2        1.0  38.52306346637323  44.47875956740755  11.573679430916082  1.0000
  C   C52       1.0  23.98558253329026  54.48102145767399  11.99506504997897  1.0000
  C   C53       1.0  26.730297154302498  50.395359456474075  12.464043174476398  1.0000
  C   C54       1.0  24.12489937083373  51.693668283250986  12.353390041039644  1.0000
  C   C55       1.0  23.241827179247665  52.25873777387176  11.421009638656203  1.0000
  C   C56       1.0  23.17429458310244  53.63534227916775  11.242657640955061  1.0000
  C   C57       1.0  24.867377753837534  53.93696708027495  12.925630496969152  1.0000
  C   C58       1.0  24.938271597373813  52.56000688831094  13.099586291125634  1.0000
  H   H34       1.0  54.413109797291575  51.56439053565862  12.353863224621557  1.0000
  H   H35       1.0  26.811317951957566  51.46320381589228  12.229048864077086  1.0000
  H   H36       1.0  21.491999564323716  51.198958658546815  12.471338877546666  1.0000
  H   H37       1.0  25.624765843304328  52.144491877807106  13.854568129997041  1.0000
  H   H38       1.0  25.508524076982802  54.598130249552156  13.530140533052107  1.0000
  H   H39       1.0  22.480180750664875  54.056640283966324  10.498109365501833  1.0000
  H   H40       1.0  22.61389553946619  51.600530441371184  10.79979126567665  1.0000
  H   H41       1.0  49.115967641028384  51.77810731068606  12.283867874959109  1.0000
  H   H42       1.0  50.46240688276783  54.524329752660556  10.416775353177025  1.0000
  C   C59       1.0  52.598458774302486  52.81307220110972  13.167604385532002  1.0000
  C   C60       1.0  50.445136435841164  49.928287804604224  12.519350263641897  1.0000
  C   C61       1.0  51.70641095876317  50.55278496398271  12.539935874364868  1.0000
  C   C62       1.0  55.1771262490392  49.51776881235463  12.708386709901642  1.0000
  C   C63       1.0  53.96026101111359  43.63804792751755  13.651006011064327  1.0000
  C   C64       1.0  48.05476946288054  44.711788685741276  12.570160504344436  1.0000
  C   C65       1.0  55.071681660024375  47.0190682108084  13.138538898782427  1.0000
  C   C66       1.0  49.206711395007154  50.686921283314334  12.35735541165098  1.0000
  C   C67       1.0  52.946168948875965  49.888459833188215  12.679764867825376  1.0000
  C   C68       1.0  48.2129765343359  49.77174931246988  12.303533576951613  1.0000
  C   C69       1.0  48.85173744059501  48.468035055424004  12.47681207564783  1.0000
  C   C70       1.0  52.745774470962196  44.36064782835866  13.274701051115285  1.0000
  C   C71       1.0  48.1322552836488  47.24693466750822  12.42533026093897  1.0000
  C   C72       1.0  48.736762229729386  45.96982500504383  12.549655088779966  1.0000
  C   C73       1.0  54.482245648803996  48.28584749523984  12.930772108004613  1.0000
  C   C74       1.0  54.9588416813195  44.55012416213737  13.634742839977957  1.0000
  C   C75       1.0  50.26304290846124  44.379753773428675  12.92719641067196  1.0000
  C   C76       1.0  48.992801081897106  43.73529307912252  12.788095506736541  1.0000
  C   C77       1.0  54.33941996348074  45.81871496752016  13.254919506795188  1.0000
  C   C78       1.0  51.48964496456159  43.72684259627548  13.18256384922416  1.0000
  C   C79       1.0  58.654805679100654  47.89465483153169  14.011157837460143  1.0000
  C   C80       1.0  56.54577289875807  46.961668614566555  13.23823007441038  1.0000
  C   C81       1.0  57.26874046670739  47.94862346629435  13.926705148720288  1.0000
  C   C82       1.0  57.26740733852221  45.91835677765206  12.636643705405925  1.0000
  C   C83       1.0  59.35472615808653  46.853851406167195  13.405305175598015  1.0000
  C   C84       1.0  58.65371838010747  45.86599819179698  12.717459326013355  1.0000
  C   C85       1.0  51.35201196671275  39.47151062011833  13.744114995027688  1.0000
  C   C86       1.0  51.43889424446183  42.258654009377864  13.376821225637107  1.0000
  C   C87       1.0  50.40591529862742  40.28904873499962  14.357086213238993  1.0000
  C   C88       1.0  50.446737708501594  41.665865769924736  14.172264766689828  1.0000
  C   C89       1.0  52.38796729602631  41.42084316544179  12.7716561842398  1.0000
  C   C90       1.0  52.34300326813874  40.04340334068911  12.950269868915242  1.0000
  H   H43       1.0  56.265718538700774  49.63108144405151  12.644780404438889  1.0000
  H   H44       1.0  48.817722391633176  42.65464017698584  12.84931579098441  1.0000
  H   H45       1.0  54.02613391063636  42.57609586017071  13.920350925879914  1.0000
  H   H46       1.0  56.01340859622724  44.39331230116863  13.894872117311419  1.0000
  H   H47       1.0  52.41022762790166  47.863599341327145  13.009531520622184  1.0000
  H   H48       1.0  56.72831878648541  45.14508750706488  12.066415614012065  1.0000
  H   H49       1.0  56.72810430869916  48.763876263047045  14.433506260828699  1.0000
  H   H50       1.0  59.199060052529596  48.67758700478785  14.563205044039863  1.0000
  H   H51       1.0  59.198515560866184  45.04256736501241  12.228465817695831  1.0000
  H   H52       1.0  53.092438498983014  39.40376874023656  12.457854771564918  1.0000
  H   H53       1.0  53.16329420275149  41.85906786240446  12.123072483866338  1.0000
  H   H54       1.0  50.78284862719226  46.433196313598536  12.82176436238577  1.0000
  H   H55       1.0  49.70805938569005  42.30305667573971  14.684306325619039  1.0000
  H   H56       1.0  49.62513707537497  39.84640778496631  14.995577837949458  1.0000
  N   N7        1.0  50.18512559024839  48.60662284999181  12.603352768447373  1.0000
  N   N8        1.0  53.16506105849444  48.57372708312701  12.885031074891797  1.0000
  N   N9        1.0  50.040917915964066  45.700888707475336  12.762957845316688  1.0000
  N   N10       1.0  53.01333419232779  45.66553743589207  13.06862369740129  1.0000
  H   H57       1.0  50.3710771247092  52.06390890764602  10.699578096390962  1.0000
  H   H58       1.0  53.30508597030727  54.794718308243674  13.65814754806941  1.0000
  C   C91       1.0  51.88713756568961  54.81302423403741  12.021843858662649  1.0000
  C   C92       1.0  54.234250811293535  50.5018177887954  12.558075873777861  1.0000
  C   C93       1.0  51.766627447051455  52.023523161477804  12.359740082136417  1.0000
  C   C94       1.0  51.004496697219295  52.66442476579757  11.371603349281974  1.0000
  C   C95       1.0  51.06459394325684  54.04278538570992  11.203746482082474  1.0000
  C   C96       1.0  52.65454319489648  54.19225827593437  13.004261403387346  1.0000
  H   H59       1.0  23.93082900728242  55.572156050454296  11.855047208803041  1.0000
  H   H60       1.0  25.057707643169838  38.025348264473614  13.584762100276208  1.0000
  H   H61       1.0  15.581045486837644  46.29884935983819  12.35847285736914  1.0000
  H   H62       1.0  60.4533740205656  46.81214383214293  13.469952446062639  1.0000
  H   H63       1.0  51.932624664203715  55.9055865274955  11.890422452888236  1.0000
  H   H64       1.0  51.317846914808506  38.3802112253626  13.88778575366823  1.0000
