# Supplementary material for: Fracture Behavior of a 2D Imine‐Based Polymer
Source: Adv Sci (Weinh). 2024 Sep 12;11(42):2407017. doi: 10.1002/advs.202407017 (PMC11558127; doi:10.1002/advs.202407017)
Supplement: Supplementary file 2 — Supporting Information [file ADVS-11-2407017-s004.zip › 44-55_1.9_relaxed.cif]

data_image0
_chemical_formula_structural       C6H6C45H26N5HNO2C7H9C32H14N4H2C6H6
_chemical_formula_sum              "C96 H64 N10 O2"
loop_
  _atom_site_type_symbol
  _atom_site_label
  _atom_site_symmetry_multiplicity
  _atom_site_Cartn_x
  _atom_site_Cartn_y
  _atom_site_Cartn_z
  _atom_site_occupancy
  C   C1        1.0  19.440266928544467  46.51595877474961  12.56245894920212  1.0000
  C   C2        1.0  17.2432827682386  47.259323611924756  13.293447833257025  1.0000
  C   C3        1.0  17.421846303206785  45.53313082414736  11.628013019132084  1.0000
  C   C4        1.0  18.807988714175256  45.610908746893514  11.696654431830042  1.0000
  C   C5        1.0  18.629315845506273  47.33778375472614  13.359966142521008  1.0000
  C   C6        1.0  16.632235676751407  46.35716379694709  12.426103148257212  1.0000
  H   H1        1.0  19.646584831028534  49.193444211235274  12.49603325400275  1.0000
  H   H2        1.0  19.417107066409855  44.970162705910234  11.039408685054479  1.0000
  H   H3        1.0  19.996913197062284  43.84167616213476  12.598762268207054  1.0000
  H   H4        1.0  19.097030464924114  48.03752466689521  14.070498910970061  1.0000
  H   H5        1.0  16.948967541648322  44.81871394446269  10.935380620405999  1.0000
  H   H6        1.0  16.628347962585114  47.91041003202801  13.935136205685785  1.0000
  C   C7        1.0  22.958105648428635  49.48899465392899  12.58294854836651  1.0000
  C   C8        1.0  24.156386366195097  50.22972797675232  12.533363786151247  1.0000
  C   C9        1.0  27.70881318507887  49.50523438843219  12.598819330070384  1.0000
  C   C10       1.0  27.069132728614587  43.53895299199685  13.566549189611068  1.0000
  C   C11       1.0  21.065601368307366  44.0712978603765  12.685949271793765  1.0000
  C   C12       1.0  27.84207986525993  47.01883504021353  13.082064851055351  1.0000
  C   C13       1.0  46.74622527072018  47.3005463219524  12.176935960298463  1.0000
  C   C14       1.0  21.641270434180143  50.122752267911714  12.52502763913397  1.0000
  C   C15       1.0  25.453868584608667  49.678341284439384  12.62373883498518  1.0000
  C   C16       1.0  44.56971759993948  48.34529306428107  12.540585054535482  1.0000
  C   C17       1.0  20.740229561458133  49.114757318030634  12.54541197197944  1.0000
  C   C18       1.0  21.51737512058151  47.87950426014065  12.642425052688097  1.0000
  C   C19       1.0  25.789014125119095  44.141679135910984  13.199273565162962  1.0000
  C   C20       1.0  20.918713191620615  46.602337819862896  12.636970346450408  1.0000
  C   C21       1.0  21.634013763025532  45.38613767636554  12.691650621495457  1.0000
  C   C22       1.0  27.131986891932847  48.22231616931641  12.865395201163906  1.0000
  C   C23       1.0  27.970243659662195  44.54794213492382  13.570133034375674  1.0000
  C   C24       1.0  23.311331573976517  43.9246027765869  12.91501731583942  1.0000
  C   C25       1.0  22.095541818309364  43.17490929568943  12.80589965414115  1.0000
  C   C26       1.0  27.22895761144691  45.75202150014681  13.200159585658946  1.0000
  C   C27       1.0  24.601782315078285  43.38548117377769  13.106407539782024  1.0000
  C   C28       1.0  31.306633778857755  48.29410818106013  13.917034764142567  1.0000
  C   C29       1.0  29.308698999373764  47.11225294762539  13.184145844670812  1.0000
  C   C30       1.0  29.928837256643074  48.19455919773569  13.83348234765303  1.0000
  C   C31       1.0  30.147575861293493  46.12976279456793  12.624881334776681  1.0000
  C   C32       1.0  32.152740056765836  47.316601468725  13.350083654906875  1.0000
  C   C33       1.0  31.52453011030536  46.22817133125477  12.702496112219713  1.0000
  C   C34       1.0  44.76765870878985  46.434812531314854  11.037529076444455  1.0000
  C   C35       1.0  46.115880699593085  46.37637381336177  11.311187424417973  1.0000
  C   C36       1.0  35.69475252552272  46.57342616863966  12.926183064417003  1.0000
  C   C37       1.0  34.249109398809864  46.546234108120785  12.929421457880887  1.0000
  C   C38       1.0  36.446960248125556  47.642282583764306  13.468780581421033  1.0000
  C   C39       1.0  38.543904081940546  46.556861383181484  12.883111487853098  1.0000
  C   C40       1.0  37.85061677277621  47.62446992831515  13.4257659355596  1.0000
  C   C41       1.0  37.799766938164424  45.52590407452655  12.277077379229668  1.0000
  C   C42       1.0  36.41054241163895  45.5082458781304  12.334725331145089  1.0000
  C   C43       1.0  45.92251316752087  48.27650623785936  12.78586949896456  1.0000
  C   C44       1.0  24.927572502777622  39.12084106414744  13.492512011922786  1.0000
  C   C45       1.0  24.707626574847396  41.91473687087239  13.243529121587828  1.0000
  C   C46       1.0  23.902768803241486  39.8044384499761  14.142054173650001  1.0000
  C   C47       1.0  23.793304091816537  41.184334206292235  14.017458766530908  1.0000
  C   C48       1.0  25.73724210786055  41.21049961381301  12.600573814231787  1.0000
  C   C49       1.0  25.844836339739448  39.83035981357262  12.721218390812982  1.0000
  C   C50       1.0  41.44920649218621  47.37533922407393  11.430419623884957  1.0000
  C   C51       1.0  43.944010461951315  47.41789052860684  11.65795538159316  1.0000
  H   H7        1.0  47.204606659145334  49.973382992574756  12.146182575854779  1.0000
  H   H8        1.0  28.780784942592668  49.7142657678074  12.502087850463008  1.0000
  H   H9        1.0  46.728410883619745  45.62160109474798  10.793010975451097  1.0000
  H   H10       1.0  47.03270900268293  44.5812032638991  12.417824889926528  1.0000
  H   H11       1.0  22.020223147571667  42.08121766042638  12.822623935343668  1.0000
  H   H12       1.0  27.240585221897817  42.48649971912067  13.825892590151978  1.0000
  H   H13       1.0  29.033771613859994  44.49397962867133  13.834750939070126  1.0000
  H   H14       1.0  25.1061643333752  47.623875633405106  13.007249158190344  1.0000
  H   H15       1.0  29.698666539636008  45.28223375948826  12.081722675739936  1.0000
  H   H16       1.0  29.304780013183528  48.966459386087955  14.312287281729516  1.0000
  H   H17       1.0  31.7520513896098  49.15345944380465  14.442840194868795  1.0000
  H   H18       1.0  32.1557420658459  45.44937900561295  12.23781512387745  1.0000
  H   H19       1.0  46.365831562826145  48.98457829288127  13.503316791827178  1.0000
  H   H20       1.0  33.77770057157711  45.64980150272097  12.445155956789282  1.0000
  H   H21       1.0  44.31647548675985  45.724115488470936  10.328177816912769  1.0000
  H   H22       1.0  35.85299361924515  44.68824151360545  11.853030551185123  1.0000
  H   H23       1.0  38.395020993928995  48.45771184676858  13.908848639823294  1.0000
  H   H24       1.0  34.847560313325666  48.50868324162039  14.055166461153608  1.0000
  H   H25       1.0  39.4058238021811  44.69677092202141  11.649144944992274  1.0000
  H   H26       1.0  26.65649970344213  39.29713774953261  12.20097431161664  1.0000
  H   H27       1.0  26.45503703570547  41.75752734382004  11.968740552787992  1.0000
  H   H28       1.0  23.645898726316176  46.01705227381566  12.879070039551756  1.0000
  H   H29       1.0  22.993268243513874  41.71426846308462  14.558689964042898  1.0000
  H   H30       1.0  43.95444114029405  49.108802072302204  13.040984809623739  1.0000
  H   H31       1.0  23.17911842944744  39.25264207143063  14.76311234796573  1.0000
  H   H32       1.0  40.7509590033835  47.87577054076578  10.697735435390593  1.0000
  N   N1        1.0  22.83778570106219  48.149126401287745  12.667832364546427  1.0000
  N   N2        1.0  25.793842565904942  48.39183177619398  12.8441788640076  1.0000
  N   N3        1.0  22.967490880060616  45.225834472294764  12.819815724299369  1.0000
  N   N4        1.0  25.92467321887439  45.46960141458049  13.011881277526841  1.0000
  N   N5        1.0  33.498199061303936  47.483167059266  13.443942791161346  1.0000
  H   H33       1.0  53.25741250981563  52.33942922157445  13.963120600702748  1.0000
  N   N6        1.0  42.65791659918615  47.541963978376785  11.33322946707024  1.0000
  O   O1        1.0  35.80648812663575  48.73416109812041  14.106558179128646  1.0000
  O   O2        1.0  38.46955906618551  44.45395897991171  11.592967821989525  1.0000
  C   C52       1.0  23.930809733409216  54.48506622748539  11.996991366114532  1.0000
  C   C53       1.0  26.679322597086433  50.39857988890049  12.451436858967392  1.0000
  C   C54       1.0  24.072772795939507  51.69736073424193  12.350881288305798  1.0000
  C   C55       1.0  23.18598144595134  52.2632891360738  11.422513011634733  1.0000
  C   C56       1.0  23.11711223333186  53.64010961506504  11.246350666511857  1.0000
  C   C57       1.0  24.816725315995072  53.94019943145073  12.923175858498315  1.0000
  C   C58       1.0  24.88885445441853  52.563032626712356  13.09493737277209  1.0000
  H   H34       1.0  54.47785505098357  51.56800602421871  12.35502429692577  1.0000
  H   H35       1.0  26.760041028005528  51.466451120939766  12.216441952403784  1.0000
  H   H36       1.0  21.43975466323998  51.20042378234188  12.47475543239813  1.0000
  H   H37       1.0  25.578602671087815  52.14681242112956  13.846560847789467  1.0000
  H   H38       1.0  25.45989495790919  54.600825202765506  13.526201355323863  1.0000
  H   H39       1.0  22.419824067890552  54.06210222321903  10.50509610693597  1.0000
  H   H40       1.0  22.556066014853236  51.605633657034204  10.802687137589224  1.0000
  H   H41       1.0  49.17948978107606  51.78894122803924  12.280220580314188  1.0000
  H   H42       1.0  50.53422472556336  54.53891362133637  10.418121412215854  1.0000
  C   C59       1.0  52.663742648817994  52.81836975853427  13.16797103311159  1.0000
  C   C60       1.0  50.50711566317064  49.93769018655964  12.511868898384634  1.0000
  C   C61       1.0  51.768806969545395  50.56097077877672  12.53516106624539  1.0000
  C   C62       1.0  55.237521611518865  49.51979201517867  12.710215278586661  1.0000
  C   C63       1.0  54.01108962535507  43.6416608932731  13.653758609957801  1.0000
  C   C64       1.0  48.11195344122252  44.722483956469084  12.547680209389133  1.0000
  C   C65       1.0  55.126611076691674  47.02139731190066  13.140708028094915  1.0000
  C   C66       1.0  49.269512051500406  50.69751972132219  12.350442148278972  1.0000
  C   C67       1.0  53.007363606988235  49.89455500880679  12.67640155380577  1.0000
  C   C68       1.0  48.27525847488142  49.78301799557776  12.293051031455898  1.0000
  C   C69       1.0  48.913016974371985  48.47849206241505  12.463359546821783  1.0000
  C   C70       1.0  52.79860180980355  44.364535914094105  13.271652374970571  1.0000
  C   C71       1.0  48.193057558841986  47.25767287359053  12.405951822143669  1.0000
  C   C72       1.0  48.79600252483745  45.97937639085908  12.529656126980502  1.0000
  C   C73       1.0  54.539881870651016  48.28905604873665  12.930501273164987  1.0000
  C   C74       1.0  55.01024746158516  44.55318934252965  13.640203364087915  1.0000
  C   C75       1.0  50.317983140984715  44.38665209990325  12.913199643996755  1.0000
  C   C76       1.0  49.04744901008562  43.74425451898856  12.76912131493409  1.0000
  C   C77       1.0  54.39302853052703  45.82171811153914  13.256258040441844  1.0000
  C   C78       1.0  51.542351446161334  43.73193190002859  13.175148340408102  1.0000
  C   C79       1.0  58.70857405949126  47.89092830464008  14.023026819952724  1.0000
  C   C80       1.0  56.60011194203151  46.96170091520021  13.244717372781244  1.0000
  C   C81       1.0  57.32290017711397  47.94765322582622  13.934742429571624  1.0000
  C   C82       1.0  57.321132925199585  45.916487763448366  12.645790585803086  1.0000
  C   C83       1.0  59.407798426295294  46.84806482192735  13.420030026812197  1.0000
  C   C84       1.0  58.70695852004889  45.86104822169525  12.730949896521306  1.0000
  C   C85       1.0  51.39390890271872  39.47816663169872  13.745869677402768  1.0000
  C   C86       1.0  51.48813621380927  42.26422683901441  13.372150581607624  1.0000
  C   C87       1.0  50.446395094883584  40.299022606560904  14.352250921339122  1.0000
  C   C88       1.0  50.49084419559373  41.67526994446001  14.164093592128971  1.0000
  C   C89       1.0  52.43829166907072  41.42297232183117  12.77336057560706  1.0000
  C   C90       1.0  52.38966574619856  40.046034754679795  12.955086498523631  1.0000
  H   H43       1.0  56.326493422963246  49.63130963033395  12.649418508628138  1.0000
  H   H44       1.0  48.87013735281291  42.66389734860214  12.829622277794483  1.0000
  H   H45       1.0  54.07524538861215  42.579939669603604  13.924748442092632  1.0000
  H   H46       1.0  56.06366780756155  44.3959003515124  13.90485943101443  1.0000
  H   H47       1.0  52.466736297338485  47.87077885380959  13.003878029512025  1.0000
  H   H48       1.0  56.78201509927894  45.14414873843917  12.074355298823399  1.0000
  H   H49       1.0  56.78248784881633  48.764281591723446  14.439501410956522  1.0000
  H   H50       1.0  59.25302878179514  48.67312476117985  14.575831389971517  1.0000
  H   H51       1.0  59.25151297524923  45.0361731802767  12.244212780030642  1.0000
  H   H52       1.0  53.140041129744525  39.40358148552391  12.467576692319058  1.0000
  H   H53       1.0  53.21775660109661  41.85790969689755  12.127501915715499  1.0000
  H   H54       1.0  50.84179117715612  46.43912878070303  12.810280000552098  1.0000
  H   H55       1.0  49.75102660704255  42.31515694210749  14.67111581629147  1.0000
  H   H56       1.0  49.661731695854904  39.85954960298413  14.98824905752016  1.0000
  N   N7        1.0  50.24622952312499  48.61591021299804  12.59219132427141  1.0000
  N   N8        1.0  53.22334337104891  48.57932950732943  12.881513586756611  1.0000
  N   N9        1.0  50.09888453255855  45.708137820636495  12.747584327649054  1.0000
  N   N10       1.0  53.067657157192734  45.66907055554926  13.0649645661712  1.0000
  H   H57       1.0  50.4368334682673  52.07830841847457  10.696803484784692  1.0000
  H   H58       1.0  53.374004066432  54.797589159684755  13.662669977245434  1.0000
  C   C91       1.0  51.958522780078376  54.82175300089479  12.024370890672147  1.0000
  C   C92       1.0  54.29671127892761  50.50561893008023  12.558061185150127  1.0000
  C   C93       1.0  51.831321868940016  52.031888593734415  12.357734003716372  1.0000
  C   C94       1.0  51.071173958188  52.676192984245795  11.370281771739064  1.0000
  C   C95       1.0  51.13475202566656  54.05464568902662  11.204627533033017  1.0000
  C   C96       1.0  52.72314021151524  54.19767059725245  13.006882266553566  1.0000
  H   H59       1.0  23.874755251113584  55.57635773310095  11.858995978452638  1.0000
  H   H60       1.0  25.013172362050476  38.02708672868941  13.59006982582527  1.0000
  H   H61       1.0  15.534053292633484  46.29509818292489  12.372674107551031  1.0000
  H   H62       1.0  60.50617955994291  46.80411060853248  13.48784719675635  1.0000
  H   H63       1.0  52.00660960752012  55.91442525362581  11.894734128936802  1.0000
  H   H64       1.0  51.35683004457235  38.38732138578409  13.892038257554322  1.0000
