# Supplementary material for: Fracture Behavior of a 2D Imine‐Based Polymer
Source: Adv Sci (Weinh). 2024 Sep 12;11(42):2407017. doi: 10.1002/advs.202407017 (PMC11558127; doi:10.1002/advs.202407017)
Supplement: Supplementary file 2 — Supporting Information [file ADVS-11-2407017-s004.zip › 55-89_0.1_relaxed.cif]

data_image0
_chemical_formula_structural       C6H6C45H26N5HNO2C7H9C32H14N4H2C6H6
_chemical_formula_sum              "C96 H64 N10 O2"
loop_
  _atom_site_type_symbol
  _atom_site_label
  _atom_site_symmetry_multiplicity
  _atom_site_Cartn_x
  _atom_site_Cartn_y
  _atom_site_Cartn_z
  _atom_site_occupancy
  C   C1        1.0  20.269882840313752  46.554877803333326  12.509272742766164  1.0000
  C   C2        1.0  18.05746682148432  47.257952120248035  13.232165214406084  1.0000
  C   C3        1.0  18.274063306245196  45.523513127275336  11.579608825411839  1.0000
  C   C4        1.0  19.6582988160451  45.6294636669038  11.650467909276847  1.0000
  C   C5        1.0  19.441585239199846  47.36642225019173  13.299209271219665  1.0000
  C   C6        1.0  17.46650325132921  46.337174211956636  12.370404437408798  1.0000
  H   H1        1.0  20.416998677041654  49.22998099451425  12.407930031872967  1.0000
  H   H2        1.0  20.282788573858298  44.995782263254426  11.000828435446303  1.0000
  H   H3        1.0  20.87341984178709  43.89798407527564  12.601847158738018  1.0000
  H   H4        1.0  19.894684070496577  48.08192790221875  14.003601500887658  1.0000
  H   H5        1.0  17.816628988470253  44.79609917148766  10.890182362516391  1.0000
  H   H6        1.0  17.42767947392655  47.900496329147266  13.868085894312102  1.0000
  C   C7        1.0  23.720203076837365  49.603831331017155  12.508163649778977  1.0000
  C   C8        1.0  24.90169906503393  50.37241921315469  12.470435815118838  1.0000
  C   C9        1.0  28.467439711325486  49.724018490736086  12.570686309458248  1.0000
  C   C10       1.0  27.965179006582442  43.73329153346721  13.470943968859839  1.0000
  C   C11       1.0  21.938802062182692  44.14685881617181  12.675648008111962  1.0000
  C   C12       1.0  28.64849178381835  47.23282058355997  13.003087884931091  1.0000
  C   C13       1.0  45.780657287568076  46.53696711703002  12.464740140659137  1.0000
  C   C14       1.0  22.38949236568168  50.20647798335768  12.438499379011434  1.0000
  C   C15       1.0  26.209099198989808  49.84932837761154  12.572152864125536  1.0000
  C   C16       1.0  43.54109996389043  47.254082150522535  13.092187626050594  1.0000
  C   C17       1.0  21.51199164699674  49.17810005869873  12.461794450682586  1.0000
  C   C18       1.0  22.31692470124668  47.962005684482236  12.571759998766586  1.0000
  C   C19       1.0  26.663913846750756  44.30844419469518  13.132761027878026  1.0000
  C   C20       1.0  21.74637469000805  46.67252320248473  12.582199058414421  1.0000
  C   C21       1.0  22.48467241891933  45.47121871488962  12.653812383630186  1.0000
  C   C22       1.0  27.914482740933913  48.42487708489869  12.809845424897139  1.0000
  C   C23       1.0  28.843860368850827  44.761420407313345  13.455834998130015  1.0000
  C   C24       1.0  24.18823283101889  44.04245692311282  12.887673686884181  1.0000
  C   C25       1.0  22.98456053605997  43.270238298056746  12.803523809725325  1.0000
  C   C26       1.0  28.067314469295184  45.95038362286811  13.10864292655609  1.0000
  C   C27       1.0  25.490899679113877  43.52854352724436  13.067198654492765  1.0000
  C   C28       1.0  32.0910271461807  48.53487175266102  13.889825458498548  1.0000
  C   C29       1.0  30.11468234726698  47.35442680145146  13.100954836902895  1.0000
  C   C30       1.0  30.71453541857857  48.41852080555942  13.796475600094027  1.0000
  C   C31       1.0  30.968265514653975  46.412044414418865  12.49739260437976  1.0000
  C   C32       1.0  32.95129533219736  47.59773533139719  13.279210770863324  1.0000
  C   C33       1.0  32.34334104518082  46.53145638078665  12.578716790522796  1.0000
  C   C34       1.0  43.818981798883215  45.43495114171128  11.536872976513894  1.0000
  C   C35       1.0  45.192359682020644  45.561991762391166  11.639563604190167  1.0000
  C   C36       1.0  36.50758145618731  46.94798217187573  12.809891996398372  1.0000
  C   C37       1.0  35.059068069654025  46.90909820598663  12.782141292923841  1.0000
  C   C38       1.0  37.2429731913415  47.92319949603421  13.534248507080312  1.0000
  C   C39       1.0  39.36395737156719  46.94643716478884  12.797810891004323  1.0000
  C   C40       1.0  38.63177970389205  47.91203599296744  13.523470580904966  1.0000
  C   C41       1.0  38.625926660613935  45.970856782246834  12.072485523448314  1.0000
  C   C42       1.0  37.23525355055025  45.981887552129166  12.088973956276838  1.0000
  C   C43       1.0  44.91392467263852  47.37957693053139  13.186966565961132  1.0000
  C   C44       1.0  25.916660468533934  39.28192502700086  13.544734986138934  1.0000
  C   C45       1.0  25.625960562956102  42.06218890112206  13.226764395340302  1.0000
  C   C46       1.0  24.88693144492332  39.958275163625984  14.194009565002549  1.0000
  C   C47       1.0  24.74175190243454  41.33133153483086  14.034469048463892  1.0000
  C   C48       1.0  26.657886729516466  41.36466910122982  12.580308257547067  1.0000
  C   C49       1.0  26.800579675972433  39.99115719802749  12.735292378736006  1.0000
  C   C50       1.0  40.7963291190844  46.99029686536922  12.822999985345067  1.0000
  C   C51       1.0  42.94132892522626  46.27663623427569  12.260336311264119  1.0000
  H   H7        1.0  45.925169364427035  49.22237280434058  12.331544706912721  1.0000
  H   H8        1.0  29.536196525035596  49.955615298774724  12.491185578923478  1.0000
  H   H9        1.0  45.83882669307442  44.905707141620454  11.03483407973582  1.0000
  H   H10       1.0  46.37967660149045  43.88804611620579  12.655782108180276  1.0000
  H   H11       1.0  22.927991354395918  42.175849381682816  12.840223166833432  1.0000
  H   H12       1.0  28.166241841168077  42.68412030432231  13.72223789200569  1.0000
  H   H13       1.0  29.914600609206143  44.730538926775  13.694331157312437  1.0000
  H   H14       1.0  25.899470915589763  47.78277787903833  12.920866125955927  1.0000
  H   H15       1.0  30.532764659049967  45.58079344087578  11.919411293246483  1.0000
  H   H16       1.0  30.07670703651471  49.158609877977625  14.3064526010233  1.0000
  H   H17       1.0  32.523196858073625  49.37589667356004  14.455159282004182  1.0000
  H   H18       1.0  32.988502713382424  45.78530350716249  12.080893835275795  1.0000
  H   H19       1.0  45.33733067159032  48.13353717365111  13.870103916830093  1.0000
  H   H20       1.0  34.60754827649268  46.07751306139571  12.179400023449132  1.0000
  H   H21       1.0  43.39814038510718  44.66805985127987  10.867151701185396  1.0000
  H   H22       1.0  36.68563385523979  45.21587714262087  11.520110105984553  1.0000
  H   H23       1.0  39.18047017855064  48.67808472042098  14.092476577201746  1.0000
  H   H24       1.0  35.62340230850743  48.73898703369247  14.14041561616627  1.0000
  H   H25       1.0  40.24293434386392  45.159849342745865  11.453091806978435  1.0000
  H   H26       1.0  27.61408055941479  39.463293758415624  12.212492834675094  1.0000
  H   H27       1.0  27.35059151725086  41.91091868877098  11.920407022224467  1.0000
  H   H28       1.0  24.488245106681543  46.13833371147453  12.812547136797836  1.0000
  H   H29       1.0  23.939191465274124  41.85667592164554  14.576442882832671  1.0000
  H   H30       1.0  42.89133606546236  47.9231507575737  13.684253896976314  1.0000
  H   H31       1.0  24.188208932124493  39.406436137990575  14.842882506413883  1.0000
  H   H32       1.0  41.27890031955722  47.78521290545418  13.434511816507783  1.0000
  N   N1        1.0  23.630788161876048  48.26205884227092  12.60034155362854  1.0000
  N   N2        1.0  26.57345857063696  48.56709785283448  12.77949783861497  1.0000
  N   N3        1.0  23.821600903295725  45.33582713096701  12.774629535694721  1.0000
  N   N4        1.0  26.76639272767187  45.63935769923506  12.944862628029426  1.0000
  N   N5        1.0  34.294695095938565  47.767585777536674  13.399048852371575  1.0000
  H   H33       1.0  51.736718627529854  52.32098594012447  13.81102353137245  1.0000
  N   N6        1.0  41.6073788858876  46.08896705152175  12.116192326907177  1.0000
  O   O1        1.0  36.580162260626935  48.92676819325392  14.282946187311007  1.0000
  O   O2        1.0  39.28242320846548  44.9700935388593  11.322104972999743  1.0000
  C   C52       1.0  24.601087542448862  54.62282945303276  11.932496827934328  1.0000
  C   C53       1.0  27.421390334951404  50.59760284474409  12.424269602861584  1.0000
  C   C54       1.0  24.788339341940897  51.83852752901138  12.290338384021926  1.0000
  C   C55       1.0  23.90114786726041  52.387873531814144  11.352535722761951  1.0000
  C   C56       1.0  23.809920097165108  53.763246152548945  11.174463147292961  1.0000
  C   C57       1.0  25.485572575825337  54.09466320770881  12.869611678647404  1.0000
  C   C58       1.0  25.579689375661193  52.719100778070114  13.043649918294983  1.0000
  H   H34       1.0  52.986345088583334  51.66948943202469  12.227931387213747  1.0000
  H   H35       1.0  27.482397278313705  51.67073411296779  12.20732688002975  1.0000
  H   H36       1.0  22.163217542285338  51.27870272264445  12.379742952891844  1.0000
  H   H37       1.0  26.267544742250184  52.31561437409436  13.803947562700502  1.0000
  H   H38       1.0  26.110622015016993  54.7670472302019  13.478786678638542  1.0000
  H   H39       1.0  23.11334783786338  54.17246784777812  10.42535388623507  1.0000
  H   H40       1.0  23.28961956143265  51.718724747624705  10.726681435669008  1.0000
  H   H41       1.0  47.672440058775656  51.268704337377464  12.311242142041829  1.0000
  H   H42       1.0  48.62615447694915  54.144657833933  10.37391189058094  1.0000
  C   C59       1.0  51.05846768549687  52.71727485779528  13.038384386525388  1.0000
  C   C60       1.0  49.22560840533585  49.59511377272833  12.491098824288725  1.0000
  C   C61       1.0  50.40669968412774  50.36396968545458  12.461207426308981  1.0000
  C   C62       1.0  53.97294061354599  49.72324883726837  12.592078617273316  1.0000
  C   C63       1.0  53.47244385079785  43.73651590557628  13.521155583932936  1.0000
  C   C64       1.0  47.44442309905447  44.14079805667031  12.72417996203261  1.0000
  C   C65       1.0  54.15270246023997  47.231534912671364  13.023751886271237  1.0000
  C   C66       1.0  47.89710350122674  50.197381868715915  12.389957362842667  1.0000
  C   C67       1.0  51.714305704707115  49.84465873826851  12.57920767836234  1.0000
  C   C68       1.0  47.018648391532594  49.1696260937523  12.4091295239728  1.0000
  C   C69       1.0  47.81988434552651  47.955057051436896  12.553348604858476  1.0000
  C   C70       1.0  52.16863210753723  44.31022167703105  13.189689614434304  1.0000
  C   C71       1.0  47.24783289657026  46.66390906335595  12.570158555187126  1.0000
  C   C72       1.0  47.98910274738595  45.46445813786592  12.672019577742082  1.0000
  C   C73       1.0  53.42053350067616  48.42240408200279  12.825043176913995  1.0000
  C   C74       1.0  54.351162179488675  44.764085288394284  13.492322990091903  1.0000
  C   C75       1.0  49.69255096298613  44.04316857168791  12.948150659580465  1.0000
  C   C76       1.0  48.4901242517935  43.26831262025047  12.87691421436867  1.0000
  C   C77       1.0  53.572030984811924  45.95163180122048  13.144540562863003  1.0000
  C   C78       1.0  50.99441305501128  43.53123012630139  13.138234814651716  1.0000
  C   C79       1.0  57.617524581850766  48.50402299095734  13.885014768179245  1.0000
  C   C80       1.0  55.62521872788561  47.34675697237947  13.107445006901937  1.0000
  C   C81       1.0  56.23380119587058  48.399749996353066  13.80781505505775  1.0000
  C   C82       1.0  56.45765154900726  46.40385318447406  12.4843165679681  1.0000
  C   C83       1.0  58.42853480856485  47.55967477712451  13.25999855189687  1.0000
  C   C84       1.0  57.84132804384479  46.50954320703073  12.558143582737138  1.0000
  C   C85       1.0  51.377507792904815  39.28190787895206  13.631591810254681  1.0000
  C   C86       1.0  51.123627091769904  42.0657116296437  13.312888138968828  1.0000
  C   C87       1.0  50.363196157262166  39.97331000990388  14.289233578990231  1.0000
  C   C88       1.0  50.2369444281715  41.34819020380923  14.129991181895395  1.0000
  C   C89       1.0  52.14297356767041  41.353944133203065  12.662281459317906  1.0000
  C   C90       1.0  52.26703593226633  39.97850431534066  12.81731652869384  1.0000
  H   H43       1.0  55.04199669807586  49.95673476388639  12.52329203783367  1.0000
  H   H44       1.0  48.433146573966354  42.17522580711364  12.940414794396004  1.0000
  H   H45       1.0  53.67540152205835  42.688319996039844  13.775406832336962  1.0000
  H   H46       1.0  55.42420978329133  44.73452494900898  13.720512171740408  1.0000
  H   H47       1.0  51.40621029354589  47.77672144915407  12.922873450213972  1.0000
  H   H48       1.0  56.00658095107638  45.58278388126915  11.904513695063027  1.0000
  H   H49       1.0  55.605518661022316  49.14043907322951  14.327978293899228  1.0000
  H   H50       1.0  58.07213593300843  49.33454945543413  14.448303870793879  1.0000
  H   H51       1.0  58.47421788448006  45.76219635698134  12.053291775027134  1.0000
  H   H52       1.0  53.06957581007396  39.4387461195618  12.289648438196211  1.0000
  H   H53       1.0  52.83853391401055  41.889547802895564  11.996656103482495  1.0000
  H   H54       1.0  49.99059643774823  46.137760911865335  12.82352547113684  1.0000
  H   H55       1.0  49.44593313845726  41.88530444527037  14.677314892873442  1.0000
  H   H56       1.0  49.66103027599524  39.43200848036812  14.94333068259476  1.0000
  N   N7        1.0  49.13300214999386  48.25447896029999  12.600505373581056  1.0000
  N   N8        1.0  52.07935135622078  48.563211275186646  12.789247358587582  1.0000
  N   N9        1.0  49.32508500362984  45.33355080400324  12.80563112129005  1.0000
  N   N10       1.0  52.26975013249293  45.63964632567713  12.992185473853365  1.0000
  H   H57       1.0  48.82524389628898  51.69310936456671  10.676546115599251  1.0000
  H   H58       1.0  51.555920584509  54.77110603976708  13.485528716609846  1.0000
  C   C91       1.0  50.077319758822014  54.61075134606771  11.911675380787088  1.0000
  C   C92       1.0  52.92640369005376  50.59547363411476  12.441171526519136  1.0000
  C   C93       1.0  50.29008384818857  51.82894610510488  12.27097937387519  1.0000
  C   C94       1.0  49.416571683711304  52.36861930270211  11.314913927308082  1.0000
  C   C95       1.0  49.31232332428067  53.74290688312158  11.136468558817354  1.0000
  C   C96       1.0  50.95072174702106  54.09187651396148  12.864191957970469  1.0000
  H   H59       1.0  24.528674687888344  55.712736355251046  11.791374747047033  1.0000
  H   H60       1.0  26.031650416921547  38.193881080270785  13.671079708828499  1.0000
  H   H61       1.0  16.369818203521085  46.25289822554158  12.314989093394239  1.0000
  H   H62       1.0  59.52508796463276  47.64277347606268  13.320146542354076  1.0000
  H   H63       1.0  49.99344103499337  55.69985338879578  11.77126907772562  1.0000
  H   H64       1.0  51.47627616647854  38.1920559690855  13.755839649723804  1.0000
