# Supplementary material for: Fracture Behavior of a 2D Imine‐Based Polymer
Source: Adv Sci (Weinh). 2024 Sep 12;11(42):2407017. doi: 10.1002/advs.202407017 (PMC11558127; doi:10.1002/advs.202407017)
Supplement: Supplementary file 2 — Supporting Information [file ADVS-11-2407017-s004.zip › 55-89_0.2_relaxed.cif]

data_image0
_chemical_formula_structural       C6H6C45H26N5HNO2C7H9C32H14N4H2C6H6
_chemical_formula_sum              "C96 H64 N10 O2"
loop_
  _atom_site_type_symbol
  _atom_site_label
  _atom_site_symmetry_multiplicity
  _atom_site_Cartn_x
  _atom_site_Cartn_y
  _atom_site_Cartn_z
  _atom_site_occupancy
  C   C1        1.0  20.226584930205313  46.554043550049514  12.511999658116652  1.0000
  C   C2        1.0  18.013869118689414  47.26287642542268  13.232008727425967  1.0000
  C   C3        1.0  18.227342269277948  45.518669699303814  11.591089440326186  1.0000
  C   C4        1.0  19.611965052499688  45.62381850082324  11.660163273785663  1.0000
  C   C5        1.0  19.398316328721485  47.370813333763635  13.296958943122743  1.0000
  C   C6        1.0  17.41979315317154  46.33738687001709  12.37716576411564  1.0000
  H   H1        1.0  20.382555962270423  49.234777348727356  12.41167214232902  1.0000
  H   H2        1.0  20.234432031587932  44.98538275555073  11.013141998829253  1.0000
  H   H3        1.0  20.83982433949431  43.89233626311946  12.597864834325083  1.0000
  H   H4        1.0  19.851378718048576  48.091222193542926  13.996319793801492  1.0000
  H   H5        1.0  17.770109091858348  44.786708065848735  10.906233130922898  1.0000
  H   H6        1.0  17.386263030111554  47.91068812791997  13.864705785456026  1.0000
  C   C7        1.0  23.687882416741207  49.59616257584688  12.50882687686016  1.0000
  C   C8        1.0  24.871454158285065  50.36194931028714  12.469670299689053  1.0000
  C   C9        1.0  28.43915435097478  49.723291742973394  12.56246957288319  1.0000
  C   C10       1.0  27.93202646982385  43.73541494127551  13.473812552607821  1.0000
  C   C11       1.0  21.90413437865035  44.145087133014044  12.67249735199941  1.0000
  C   C12       1.0  28.628437051152208  47.23243745598681  13.000789399073504  1.0000
  C   C13       1.0  45.80485446368568  46.53099232271639  12.453282065234443  1.0000
  C   C14       1.0  22.35902040547648  50.20372000503271  12.440986789053097  1.0000
  C   C15       1.0  26.1800687573976  49.84053328284242  12.56861327593182  1.0000
  C   C16       1.0  43.55387604255256  47.24384394033523  13.055177318670525  1.0000
  C   C17       1.0  21.4776062302906  49.178582404855774  12.464290633139512  1.0000
  C   C18       1.0  22.27817274906194  47.95948637889147  12.572518859258592  1.0000
  C   C19       1.0  26.63318804226796  44.31512855783461  13.132309315271378  1.0000
  C   C20       1.0  21.703701705115172  46.67136217681865  12.583099103616721  1.0000
  C   C21       1.0  22.44467752503589  45.47137452608239  12.652852559299324  1.0000
  C   C22       1.0  27.891582587070747  48.422880515582484  12.805429315813843  1.0000
  C   C23       1.0  28.814689856343747  44.76015535494135  13.458890212763992  1.0000
  C   C24       1.0  24.15455640764388  44.04934573081192  12.884460411381594  1.0000
  C   C25       1.0  22.953626713226885  43.27264689083887  12.798542803226354  1.0000
  C   C26       1.0  28.04343519631332  45.95152723178367  13.108310238058905  1.0000
  C   C27       1.0  25.45836212843094  43.5376769216748  13.065015731217397  1.0000
  C   C28       1.0  32.07015487236096  48.54275984452155  13.88200970474651  1.0000
  C   C29       1.0  30.09456877769441  47.354252269712376  13.100081586387557  1.0000
  C   C30       1.0  30.694056845851076  48.42500688785719  13.786450605415256  1.0000
  C   C31       1.0  30.95138054078726  46.4068260488504  12.507975827885957  1.0000
  C   C32       1.0  32.933704563177514  47.60084997848269  13.281909720486555  1.0000
  C   C33       1.0  32.32637310526214  46.52756544887157  12.59062053278176  1.0000
  C   C34       1.0  43.85566470218256  45.40658636314788  11.521664193204975  1.0000
  C   C35       1.0  45.22534046228338  45.54249767115191  11.634446243004401  1.0000
  C   C36       1.0  36.49303589229731  46.95781407470373  12.819565178556086  1.0000
  C   C37       1.0  35.04570913445298  46.91548921578269  12.790002048442316  1.0000
  C   C38       1.0  37.22885815333958  47.93392363491921  13.546727574750653  1.0000
  C   C39       1.0  39.35628947859916  46.963569521272724  12.808071947483835  1.0000
  C   C40       1.0  38.61558791855725  47.92743965711102  13.53744113825426  1.0000
  C   C41       1.0  38.615085167649625  45.98602471683383  12.079718762192737  1.0000
  C   C42       1.0  37.224882078589154  45.995018218046624  12.09741547756303  1.0000
  C   C43       1.0  44.92413570325322  47.377712024962314  13.156859677851017  1.0000
  C   C44       1.0  25.88467535167446  39.28985823511453  13.534205292159212  1.0000
  C   C45       1.0  25.593749491576965  42.07074099594421  13.222652261877473  1.0000
  C   C46       1.0  24.85620712900308  39.96489106661  14.186782462408132  1.0000
  C   C47       1.0  24.711093615221245  41.338382406950174  14.03067094667214  1.0000
  C   C48       1.0  26.62457017677125  41.37451456144138  12.572955188701938  1.0000
  C   C49       1.0  26.767228806458167  40.00060058057355  12.724613777802924  1.0000
  C   C50       1.0  40.77470436578067  47.01134441258773  12.833365177336624  1.0000
  C   C51       1.0  42.960430756817594  46.25070538335991  12.23033532407228  1.0000
  H   H7        1.0  45.955657579363184  49.23143029818138  12.352577123606634  1.0000
  H   H8        1.0  29.506662002073732  49.95855892264013  12.479804466006822  1.0000
  H   H9        1.0  45.87976547440204  44.883582164163954  11.04106126081372  1.0000
  H   H10       1.0  46.41773615801731  43.876301484469074  12.643930576842738  1.0000
  H   H11       1.0  22.901167749177464  42.178079063884276  12.833175719784643  1.0000
  H   H12       1.0  28.12869730626871  42.68558978568188  13.727640638891543  1.0000
  H   H13       1.0  29.88494608886993  44.72531208987898  13.699722420394945  1.0000
  H   H14       1.0  25.88062674989317  47.77232980154081  12.922102388109934  1.0000
  H   H15       1.0  30.51808026571193  45.56936141283276  11.937461429043202  1.0000
  H   H16       1.0  30.055497857491247  49.16998593281313  14.288296044950869  1.0000
  H   H17       1.0  32.50026470091994  49.38959706572966  14.440442645878942  1.0000
  H   H18       1.0  32.972319827470706  45.77648502395605  12.101165394328175  1.0000
  H   H19       1.0  45.33731687185593  48.14208785613735  13.834724702280761  1.0000
  H   H20       1.0  34.59686677660324  46.08224818977079  12.187786689808528  1.0000
  H   H21       1.0  43.44558522189904  44.62997669768172  10.856531135331872  1.0000
  H   H22       1.0  36.67765497807655  45.22885825211312  11.52678010331028  1.0000
  H   H23       1.0  39.16072723996428  48.69415339349968  14.108838165303222  1.0000
  H   H24       1.0  35.60590652018917  48.74326296704981  14.152201157824917  1.0000
  H   H25       1.0  40.23247533526902  45.1776675769442  11.457347330346444  1.0000
  H   H26       1.0  27.579717414690098  39.47370924073101  12.199286450923188  1.0000
  H   H27       1.0  27.316002970206167  41.92195803164013  11.912573457455938  1.0000
  H   H28       1.0  24.443731485310636  46.14800120822569  12.812804293458129  1.0000
  H   H29       1.0  23.90949075524036  41.862736943000634  14.575012511897052  1.0000
  H   H30       1.0  42.89917795911153  47.91678281004764  13.636847585141272  1.0000
  H   H31       1.0  24.158513201759682  39.411887074311984  14.835675241992305  1.0000
  H   H32       1.0  41.28331119536379  47.79289999155918  13.43206030504984  1.0000
  N   N1        1.0  23.5933058610546  48.25473548849982  12.60002895695833  1.0000
  N   N2        1.0  26.549909333674922  48.56000009259559  12.777054559303442  1.0000
  N   N3        1.0  23.782228461640976  45.341264880312615  12.773166393989994  1.0000
  N   N4        1.0  26.741545767821606  45.645424385340746  12.94281053493556  1.0000
  N   N5        1.0  34.276396232834415  47.773523314074424  13.403493172067087  1.0000
  H   H33       1.0  51.76531132256653  52.31755301042397  13.818529407164862  1.0000
  N   N6        1.0  41.63621170024392  46.04249903482221  12.072040502296561  1.0000
  O   O1        1.0  36.561605306918594  48.93333238819156  14.296985145862106  1.0000
  O   O2        1.0  39.26958662057638  44.98979548783645  11.32825344641331  1.0000
  C   C52       1.0  24.57259350700954  54.61326751922914  11.935769645681702  1.0000
  C   C53       1.0  27.3895642994771  50.59277034775082  12.416808373717053  1.0000
  C   C54       1.0  24.758638509943196  51.828547518037986  12.29066171090051  1.0000
  C   C55       1.0  23.87353547390451  52.379111836848985  11.351638347611827  1.0000
  C   C56       1.0  23.78291628816308  53.75471123390715  11.175138651938656  1.0000
  C   C57       1.0  25.454936371335332  54.08376363714248  12.874070902815074  1.0000
  C   C58       1.0  25.54858519277414  52.708016749062594  13.046669871843621  1.0000
  H   H34       1.0  53.01451937705758  51.667425919532285  12.227466243965086  1.0000
  H   H35       1.0  27.446677327584325  51.6656943495452  12.19761399317322  1.0000
  H   H36       1.0  22.136665747471483  51.277021640231666  12.383271399786858  1.0000
  H   H37       1.0  26.23491414714596  52.30380582290859  13.808012918933068  1.0000
  H   H38       1.0  26.078940214683662  54.75531111257285  13.484970249963677  1.0000
  H   H39       1.0  23.08826179011609  54.16478688846537  10.424903519193586  1.0000
  H   H40       1.0  23.26325612164352  51.710943501062914  10.723493815645101  1.0000
  H   H41       1.0  47.712762464068  51.26823599110373  12.338228889619504  1.0000
  H   H42       1.0  48.65002543219942  54.122972513504905  10.375768798693546  1.0000
  C   C59       1.0  51.08587073793755  52.70992799377703  13.044929431350859  1.0000
  C   C60       1.0  49.25850597649402  49.586207216860124  12.505636378251975  1.0000
  C   C61       1.0  50.441460749690094  50.352284183668125  12.47079600836321  1.0000
  C   C62       1.0  54.011561107649975  49.72662695400991  12.590669515844402  1.0000
  C   C63       1.0  53.509409387761266  43.742128046827816  13.527136464037122  1.0000
  C   C64       1.0  47.480307459060924  44.13720888145065  12.71495496938022  1.0000
  C   C65       1.0  54.20239147789451  47.23446085089602  13.023344530009323  1.0000
  C   C66       1.0  47.932469639746316  50.19520174822919  12.410495346401623  1.0000
  C   C67       1.0  51.75161358015337  49.83683890201505  12.583692894356554  1.0000
  C   C68       1.0  47.04899229900918  49.171656746266756  12.426994403998066  1.0000
  C   C69       1.0  47.844469265466344  47.9526442536004  12.563202419500694  1.0000
  C   C70       1.0  52.207638900091744  44.32035863792959  13.19464115212365  1.0000
  C   C71       1.0  47.26883898721404  46.661667947857744  12.568757364657014  1.0000
  C   C72       1.0  48.01635379694705  45.46418482292067  12.665928558592766  1.0000
  C   C73       1.0  53.466396336828275  48.42358797271598  12.826255349730715  1.0000
  C   C74       1.0  54.3925511689236  44.7659831512002  13.495318617610211  1.0000
  C   C75       1.0  49.728525559921316  44.053775335591865  12.94661021150936  1.0000
  C   C76       1.0  48.53139060642929  43.271469040888526  12.869937112960486  1.0000
  C   C77       1.0  53.617930374141885  45.956091032283844  13.14636198701694  1.0000
  C   C78       1.0  51.03133594954893  43.54462780883562  13.141578527000696  1.0000
  C   C79       1.0  57.67195000958932  48.507511983936574  13.87255159720916  1.0000
  C   C80       1.0  55.675515943089025  47.34920687969612  13.104073704872873  1.0000
  C   C81       1.0  56.2878171079436  48.40590757028956  13.796084327367687  1.0000
  C   C82       1.0  56.507121494924846  46.400992615496705  12.487345536257445  1.0000
  C   C83       1.0  58.48222604485463  47.5578120868583  13.254130320104482  1.0000
  C   C84       1.0  57.891136048905665  46.504609717492045  12.559833607222913  1.0000
  C   C85       1.0  51.39887549328238  39.293195090613416  13.63300794937466  1.0000
  C   C86       1.0  51.15783373460962  42.0786124463018  13.317656039215553  1.0000
  C   C87       1.0  50.39102474997741  39.989273653864664  14.295522372386186  1.0000
  C   C88       1.0  50.27086958003138  41.364837801130356  14.137736754378452  1.0000
  C   C89       1.0  52.1718269364988  41.36259810901279  12.663623098686054  1.0000
  C   C90       1.0  52.28927349138207  39.98632712758736  12.816835899984106  1.0000
  H   H43       1.0  55.079365418886816  49.96483504607485  12.519389263093354  1.0000
  H   H44       1.0  48.481403529715934  42.17783188756136  12.931285223990754  1.0000
  H   H45       1.0  53.70816708618315  42.693257733599665  13.782630271721859  1.0000
  H   H46       1.0  55.46578563080966  44.73246552297583  13.723046988782993  1.0000
  H   H47       1.0  51.457263008365814  47.76642203620534  12.9301938914516  1.0000
  H   H48       1.0  56.055477748158324  45.575964918886456  11.913649279729379  1.0000
  H   H49       1.0  55.66203704689363  49.1516508688034  14.312242552034471  1.0000
  H   H50       1.0  58.12696410857919  49.341381433363644  14.4305293098116  1.0000
  H   H51       1.0  58.52131870611722  45.75197107677225  12.059758009334322  1.0000
  H   H52       1.0  53.08687876148176  39.44312274739729  12.285541545743653  1.0000
  H   H53       1.0  52.86775222962718  41.895319773834196  11.996120287488976  1.0000
  H   H54       1.0  50.01107420842758  46.15194712246851  12.82538265343322  1.0000
  H   H55       1.0  49.484227166330285  41.9050826542305  14.688305507745254  1.0000
  H   H56       1.0  49.6886426723973  39.45082591014009  14.951530215931257  1.0000
  N   N7        1.0  49.15902280363227  48.245554172645555  12.61051136425716  1.0000
  N   N8        1.0  52.124322636773556  48.55756504340106  12.793947609488383  1.0000
  N   N9        1.0  49.35273045657994  45.34182935657335  12.804110496236246  1.0000
  N   N10       1.0  52.31426648530957  45.649087054033885  12.995059058970831  1.0000
  H   H57       1.0  48.85934460018306  51.672772672382266  10.682523596842294  1.0000
  H   H58       1.0  51.5742674583855  54.76660836326373  13.489202044520676  1.0000
  C   C91       1.0  50.097351181176876  54.5976264928083  11.914641505139048  1.0000
  C   C92       1.0  52.95993051961222  50.59328665639696  12.441475582444605  1.0000
  C   C93       1.0  50.3217647108381  51.817314860621664  12.278375554749305  1.0000
  C   C94       1.0  49.44700858784755  52.351875693765834  11.320523173781933  1.0000
  C   C95       1.0  49.33722599912213  53.72538957390208  11.139558090430528  1.0000
  C   C96       1.0  50.972499335910726  54.083878893431944  12.868343290004413  1.0000
  H   H59       1.0  24.500819314938447  55.70327034156718  11.795500716487412  1.0000
  H   H60       1.0  25.999705191982454  38.20161021920272  13.658165449979535  1.0000
  H   H61       1.0  16.32315980772899  46.2532666711385  12.323392911807844  1.0000
  H   H62       1.0  59.578679331678586  47.63941231956073  13.313533901737543  1.0000
  H   H63       1.0  50.00875389360001  55.68615232905956  11.7727425604598  1.0000
  H   H64       1.0  51.49223756163488  38.202608219463016  13.755127717339107  1.0000
