# Supplementary material for: Fracture Behavior of a 2D Imine‐Based Polymer
Source: Adv Sci (Weinh). 2024 Sep 12;11(42):2407017. doi: 10.1002/advs.202407017 (PMC11558127; doi:10.1002/advs.202407017)
Supplement: Supplementary file 2 — Supporting Information [file ADVS-11-2407017-s004.zip › 55-89_0.3_relaxed.cif]

data_image0
_chemical_formula_structural       C6H6C45H26N5HNO2C7H9C32H14N4H2C6H6
_chemical_formula_sum              "C96 H64 N10 O2"
loop_
  _atom_site_type_symbol
  _atom_site_label
  _atom_site_symmetry_multiplicity
  _atom_site_Cartn_x
  _atom_site_Cartn_y
  _atom_site_Cartn_z
  _atom_site_occupancy
  C   C1        1.0  20.18217828424192  46.55412739559218  12.515552319338148  1.0000
  C   C2        1.0  17.969762359210442  47.26954450215122  13.233487358151178  1.0000
  C   C3        1.0  18.17917091077019  45.51641438605257  11.6030329841983  1.0000
  C   C4        1.0  19.5642144793159  45.620189786044435  11.669917423265547  1.0000
  C   C5        1.0  19.354646061603102  47.37587905872063  13.29644549697414  1.0000
  C   C6        1.0  17.372271020931816  46.34028938706305  12.384772220097746  1.0000
  H   H1        1.0  20.3478724287705  49.24018100619294  12.417083892747248  1.0000
  H   H2        1.0  20.184472641284426  44.97670161231207  11.025791718629021  1.0000
  H   H3        1.0  20.804875857039463  43.88623809433598  12.594404155725503  1.0000
  H   H4        1.0  19.80890532490682  48.09982969151842  13.991368647613669  1.0000
  H   H5        1.0  17.72083524126727  44.78097720256838  10.922577317952634  1.0000
  H   H6        1.0  17.344398842150913  47.92216838092437  13.863540534054973  1.0000
  C   C7        1.0  23.65493857110401  49.58778610912953  12.509928790569042  1.0000
  C   C8        1.0  24.840623265020856  50.35040581451856  12.46902526341048  1.0000
  C   C9        1.0  28.410495238949988  49.722072669142804  12.555433486591076  1.0000
  C   C10       1.0  27.897567228744204  43.73655986455369  13.47371693908008  1.0000
  C   C11       1.0  21.868213046954327  44.143149399688305  12.669608809969647  1.0000
  C   C12       1.0  28.607854317394935  47.230953881698355  12.997562859892762  1.0000
  C   C13       1.0  45.82965776310114  46.52489348053162  12.44340171140583  1.0000
  C   C14       1.0  22.328394073055172  50.200802013818205  12.444517030401734  1.0000
  C   C15       1.0  26.15044685673557  49.83083598155876  12.565393700626322  1.0000
  C   C16       1.0  43.56765564838489  47.23252576078022  13.020240464587042  1.0000
  C   C17       1.0  21.442566344981188  49.179515718143826  12.468108654211838  1.0000
  C   C18       1.0  22.237866513681485  47.95710081631233  12.574276658254702  1.0000
  C   C19       1.0  26.601347881628723  44.32116027643803  13.130449557477794  1.0000
  C   C20       1.0  21.65980213460787  46.67036057105011  12.584275441515555  1.0000
  C   C21       1.0  22.4033859385217  45.47151979080425  12.651912627619565  1.0000
  C   C22       1.0  27.86818537468107  48.42006211023702  12.801351030725865  1.0000
  C   C23       1.0  28.784782799818135  44.75732312380552  13.458443374218488  1.0000
  C   C24       1.0  24.119601359838242  44.05615925600525  12.880935143012305  1.0000
  C   C25       1.0  22.921493880805507  43.27494589411255  12.793969055356191  1.0000
  C   C26       1.0  28.019163227332385  45.95138389351246  13.105806739415808  1.0000
  C   C27       1.0  25.424538136989224  43.54663288834074  13.061749583008767  1.0000
  C   C28       1.0  32.04829620091149  48.549117668281454  13.8741398952232  1.0000
  C   C29       1.0  30.073823388121472  47.35315380613716  13.098000467840292  1.0000
  C   C30       1.0  30.67259692689865  48.42986845190059  13.776657866419528  1.0000
  C   C31       1.0  30.933677254930572  46.40143509974313  12.516263937468615  1.0000
  C   C32       1.0  32.915119353677184  47.60351111496645  13.283341930062093  1.0000
  C   C33       1.0  32.30862921934703  46.523891849811676  12.599991456478879  1.0000
  C   C34       1.0  43.89356815068928  45.37890081712059  11.506016672406831  1.0000
  C   C35       1.0  45.25922576345743  45.52362434485216  11.629931219406883  1.0000
  C   C36       1.0  36.47698067521898  46.96767073033971  12.827857270204092  1.0000
  C   C37       1.0  35.03124121693329  46.92150086903705  12.796694919323226  1.0000
  C   C38       1.0  37.21245781291367  47.94651505811623  13.556522730820765  1.0000
  C   C39       1.0  39.346838485347476  46.98222416158635  12.817304401496292  1.0000
  C   C40       1.0  38.59719176236803  47.94528380961868  13.548623351817373  1.0000
  C   C41       1.0  38.60327422688531  46.00099843658441  12.087436273352202  1.0000
  C   C42       1.0  37.213549790852234  46.00706001440621  12.105885917037897  1.0000
  C   C43       1.0  44.93522095346131  47.37543411486438  13.1287558956571  1.0000
  C   C44       1.0  25.850871835847617  39.29786186330669  13.524874793739686  1.0000
  C   C45       1.0  25.55973731135024  42.07922687921336  13.217689730785217  1.0000
  C   C46       1.0  24.824499577715603  39.97238895163346  14.181323520625556  1.0000
  C   C47       1.0  24.679252933233816  41.34610643774898  14.027319357588405  1.0000
  C   C48       1.0  26.58847953440523  41.3835281753831  12.564191400572515  1.0000
  C   C49       1.0  26.73138239685119  40.00944174517444  12.713761038970366  1.0000
  C   C50       1.0  40.75353063389492  47.03417428775245  12.842330080021862  1.0000
  C   C51       1.0  42.98156061554888  46.22482873887806  12.201049287895843  1.0000
  H   H7        1.0  45.98624033722834  49.23905730413267  12.37091026632475  1.0000
  H   H8        1.0  29.476976240294128  49.96143931213429  12.470126980588377  1.0000
  H   H9        1.0  45.922197013027144  44.8634926553193  11.04728416578221  1.0000
  H   H10       1.0  46.45462524126037  43.8658164885178  12.63894471510865  1.0000
  H   H11       1.0  22.873401562102547  42.18003957827257  12.826597475981288  1.0000
  H   H12       1.0  28.089725545828017  42.6865364368551  13.729046686122237  1.0000
  H   H13       1.0  29.854509847395832  44.718275288548135  13.70027915783351  1.0000
  H   H14       1.0  25.861054367199372  47.76122156715051  12.922720456811966  1.0000
  H   H15       1.0  30.502485225251814  45.558470120935816  11.95218217949964  1.0000
  H   H16       1.0  30.032990418721713  49.17893143265836  14.271191714827564  1.0000
  H   H17       1.0  32.4761186107755  49.40107332740675  14.426557434818484  1.0000
  H   H18       1.0  32.95536973914871  45.76900029164964  12.117741008529844  1.0000
  H   H19       1.0  45.33781785539438  48.14998165292355  13.801779589068449  1.0000
  H   H20       1.0  34.58562890024985  46.085882945253445  12.195525095161258  1.0000
  H   H21       1.0  43.49458532136493  44.59422143183785  10.843804084947884  1.0000
  H   H22       1.0  36.66903234549122  45.23931950686672  11.534525497498565  1.0000
  H   H23       1.0  39.13872512717784  48.71365714707726  14.1210162447831  1.0000
  H   H24       1.0  35.58546719671673  48.749114600251204  14.159890157211514  1.0000
  H   H25       1.0  40.221552929302554  45.194599981693315  11.463144413041325  1.0000
  H   H26       1.0  27.54221279583525  39.482983760147434  12.185333083599343  1.0000
  H   H27       1.0  27.278262206879862  41.93175013994788  11.902748143061725  1.0000
  H   H28       1.0  24.39846010792817  46.157105148417514  12.812261407007924  1.0000
  H   H29       1.0  23.87947539773421  41.86989879920831  14.574873860062102  1.0000
  H   H30       1.0  42.90591844386873  47.907420875619074  13.591374459924001  1.0000
  H   H31       1.0  24.128421581149887  39.41854968136572  14.831354415836255  1.0000
  H   H32       1.0  41.28176170155265  47.80741717637914  13.430010268717528  1.0000
  N   N1        1.0  23.554352672975927  48.246683428801454  12.60026239028916  1.0000
  N   N2        1.0  26.52598499992966  48.55216773234385  12.774797170683174  1.0000
  N   N3        1.0  23.741609176551933  45.346601085410754  12.771392991157018  1.0000
  N   N4        1.0  26.71596061134887  45.65072531556079  12.939819836607825  1.0000
  N   N5        1.0  34.256971108534984  47.77944117739222  13.406487956798271  1.0000
  H   H33       1.0  51.79409428040152  52.31148488626517  13.830074646837168  1.0000
  N   N6        1.0  41.66737882238372  45.99709024976065  12.029614267881492  1.0000
  O   O1        1.0  36.540028371111056  48.94271361599063  14.306825212273534  1.0000
  O   O2        1.0  39.25714218211102  45.00831372934208  11.336496422959872  1.0000
  C   C52       1.0  24.542748863772605  54.602652620239674  11.938334189963527  1.0000
  C   C53       1.0  27.357153758574846  50.58720000907934  12.410243131365558  1.0000
  C   C54       1.0  24.72837135325652  51.81753299780785  12.290890895795735  1.0000
  C   C55       1.0  23.845425598986342  52.36893096861301  11.35039039307612  1.0000
  C   C56       1.0  23.75504038821625  53.744713219577534  11.174946894490265  1.0000
  C   C57       1.0  25.423024306091072  54.07234364491891  12.878144074588823  1.0000
  C   C58       1.0  25.516406481277585  52.696390527820085  13.049575928311503  1.0000
  H   H34       1.0  53.04108112094093  51.66528591204985  12.22951631911528  1.0000
  H   H35       1.0  27.410055661014162  51.65999657312517  12.189208393943273  1.0000
  H   H36       1.0  22.11033360073397  51.27488570580077  12.388096871771756  1.0000
  H   H37       1.0  26.20108008267118  52.291506244464856  13.812043366343092  1.0000
  H   H38       1.0  26.045479552401094  54.74337327382759  13.491346154560174  1.0000
  H   H39       1.0  23.061991955701117  54.15553710699023  10.423548925178213  1.0000
  H   H40       1.0  23.236717582770396  51.70139102628814  10.720107248260042  1.0000
  H   H41       1.0  47.75274336139222  51.26697617406284  12.362105342840461  1.0000
  H   H42       1.0  48.68255080425486  54.10430960819759  10.377093381275186  1.0000
  C   C59       1.0  51.11552420054733  52.70089328330974  13.054261684394804  1.0000
  C   C60       1.0  49.291187945552615  49.57767608504023  12.520559818028474  1.0000
  C   C61       1.0  50.47598705956747  50.34055483289023  12.482537729767646  1.0000
  C   C62       1.0  54.04947957674361  49.72990213088493  12.590382162722547  1.0000
  C   C63       1.0  53.54586132652498  43.74700811328332  13.530056324465006  1.0000
  C   C64       1.0  47.51540541936311  44.13387334280814  12.709909047612658  1.0000
  C   C65       1.0  54.25174348609594  47.237018331377556  13.02315903395966  1.0000
  C   C66       1.0  47.96781134774112  50.192873399345316  12.429823790133637  1.0000
  C   C67       1.0  51.78845089289572  49.82862012737928  12.590726971395428  1.0000
  C   C68       1.0  47.0793213433948  49.173489350968964  12.443175140038754  1.0000
  C   C69       1.0  47.8689097925493  47.950464083492996  12.574047606331654  1.0000
  C   C70       1.0  52.24641476926688  44.330348510663036  13.197011649809939  1.0000
  C   C71       1.0  47.29004891720285  46.659468524228835  12.56881869105106  1.0000
  C   C72       1.0  48.04342608389711  45.463771394499915  12.661977569544705  1.0000
  C   C73       1.0  53.51170046706932  48.4244252138838  12.828032529009151  1.0000
  C   C74       1.0  54.43356134162899  44.766898565660036  13.497014061928223  1.0000
  C   C75       1.0  49.764057124220706  44.063550168876915  12.94498030645793  1.0000
  C   C76       1.0  48.57164517006678  43.27445579038337  12.866246289161984  1.0000
  C   C77       1.0  53.664281313918366  45.95984643078961  13.147208758069265  1.0000
  C   C78       1.0  51.068141837306506  43.55766058345308  13.143027569731526  1.0000
  C   C79       1.0  57.725887132602345  48.512495454413454  13.856088865408925  1.0000
  C   C80       1.0  55.72521201474094  47.35106499941058  13.100268180006065  1.0000
  C   C81       1.0  56.341259591835325  48.412230749250234  13.782457930432939  1.0000
  C   C82       1.0  56.55587080895771  46.39708979111419  12.490638712952315  1.0000
  C   C83       1.0  58.535235566858205  47.55687647134575  13.245091982457428  1.0000
  C   C84       1.0  57.94039252765276  46.49911261919142  12.560519328010779  1.0000
  C   C85       1.0  51.42906924759378  39.305611302154105  13.637626492379718  1.0000
  C   C86       1.0  51.19321296972523  42.09128258147511  13.320734173855454  1.0000
  C   C87       1.0  50.42547466374196  40.004546909492454  14.303614458129534  1.0000
  C   C88       1.0  50.307990462933056  41.38025960812253  14.145097699866826  1.0000
  C   C89       1.0  52.20319662797056  41.37248433828676  12.663665516502048  1.0000
  C   C90       1.0  52.31793144615585  39.996011120592385  12.817485285195536  1.0000
  H   H43       1.0  55.115817981923044  49.9735403793088  12.51582448634425  1.0000
  H   H44       1.0  48.52793634352792  42.18051403535215  12.927126533036306  1.0000
  H   H45       1.0  53.74038269197468  42.69769371362526  13.786432130846935  1.0000
  H   H46       1.0  55.506485860891324  44.729233084788504  13.72463035495662  1.0000
  H   H47       1.0  51.50780341558816  47.755642488835406  12.939150510778843  1.0000
  H   H48       1.0  56.10278380967785  45.56777716699718  11.924320489373521  1.0000
  H   H49       1.0  55.71800227103396  49.16371908790347  14.293207120233848  1.0000
  H   H50       1.0  58.182353132986066  49.35054592980385  14.406761109452727  1.0000
  H   H51       1.0  58.56813318270514  45.740830464457474  12.06565262750721  1.0000
  H   H52       1.0  53.11227717312845  39.4504281657412  12.283682673906563  1.0000
  H   H53       1.0  52.897804429239095  41.90289331283653  11.992978427094155  1.0000
  H   H54       1.0  50.031856580189604  46.164981376079595  12.824961080401765  1.0000
  H   H55       1.0  49.52477755463555  41.92286679080281  14.698233071921303  1.0000
  H   H56       1.0  49.7244453783051  39.46838436078121  14.963014832636606  1.0000
  N   N7        1.0  49.184814269678355  48.23698193875675  12.621531844179549  1.0000
  N   N8        1.0  52.168812895408834  48.55155035280566  12.800487815490275  1.0000
  N   N9        1.0  49.3803036063786  45.34931058242549  12.802275313682555  1.0000
  N   N10       1.0  52.35920727278748  45.658380249275716  12.996427253189758  1.0000
  H   H57       1.0  48.896311347370094  51.6550328595424  10.68893468388014  1.0000
  H   H58       1.0  51.59856452373395  54.75960651356266  13.49582885533481  1.0000
  C   C91       1.0  50.1254426936276  54.5846362436608  11.91856622707004  1.0000
  C   C92       1.0  52.99261640643272  50.59093110321843  12.444075408635449  1.0000
  C   C93       1.0  50.35468365020615  51.80556189136158  12.287834422456031  1.0000
  C   C94       1.0  49.48119617565427  52.336602945170746  11.326898248678228  1.0000
  C   C95       1.0  49.36872372210813  53.70955908623777  11.143354433345094  1.0000
  C   C96       1.0  50.999442564537034  54.07434763495117  12.875162377050904  1.0000
  H   H59       1.0  24.471149538269586  55.692861421933486  11.799089388037514  1.0000
  H   H60       1.0  25.96589529272901  38.209350467233314  13.646942482380904  1.0000
  H   H61       1.0  16.275554954087998  46.2574580480966  12.332618167649915  1.0000
  H   H62       1.0  59.63188370245592  47.637127918216414  13.302478690583223  1.0000
  H   H63       1.0  50.03472854410579  55.67275828947433  11.77454027476749  1.0000
  H   H64       1.0  51.52017570825959  38.214867704370135  13.76019404548921  1.0000
