# Supplementary material for: Fracture Behavior of a 2D Imine‐Based Polymer
Source: Adv Sci (Weinh). 2024 Sep 12;11(42):2407017. doi: 10.1002/advs.202407017 (PMC11558127; doi:10.1002/advs.202407017)
Supplement: Supplementary file 2 — Supporting Information [file ADVS-11-2407017-s004.zip › 55-89_0.4_relaxed.cif]

data_image0
_chemical_formula_structural       C6H6C45H26N5HNO2C7H9C32H14N4H2C6H6
_chemical_formula_sum              "C96 H64 N10 O2"
loop_
  _atom_site_type_symbol
  _atom_site_label
  _atom_site_symmetry_multiplicity
  _atom_site_Cartn_x
  _atom_site_Cartn_y
  _atom_site_Cartn_z
  _atom_site_occupancy
  C   C1        1.0  20.13794783780753  46.55467118698206  12.520654390980123  1.0000
  C   C2        1.0  17.926230107393316  47.27649303126533  13.23732979768019  1.0000
  C   C3        1.0  18.130693836452238  45.515582670601304  11.616386573306  1.0000
  C   C4        1.0  19.51618134992455  45.61736922109944  11.681010888563911  1.0000
  C   C5        1.0  19.311477579840975  47.381106099279855  13.298116258581073  1.0000
  C   C6        1.0  17.324768380201785  46.344210583773666  12.394449382396344  1.0000
  H   H1        1.0  20.31275831914675  49.2456671316926  12.422990162637394  1.0000
  H   H2        1.0  20.13349851481154  44.96922665300213  11.038589043664931  1.0000
  H   H3        1.0  20.768185473387014  43.880989983953945  12.59334309829181  1.0000
  H   H4        1.0  19.766644027255396  48.108532475643386  13.988985155043242  1.0000
  H   H5        1.0  17.670961404581664  44.777566430412904  10.939670498487429  1.0000
  H   H6        1.0  17.30356676047746  47.934305225008025  13.864559930749873  1.0000
  C   C7        1.0  23.621285258041095  49.581049209374086  12.511676043425608  1.0000
  C   C8        1.0  24.80911390786717  50.34050007706717  12.468924690307057  1.0000
  C   C9        1.0  28.380719132474532  49.720067769714305  12.548471750650808  1.0000
  C   C10       1.0  27.862455379078074  43.73618721913246  13.470054500530395  1.0000
  C   C11       1.0  21.830667543799095  44.14185935925347  12.668109083720557  1.0000
  C   C12       1.0  28.58521629648328  47.22875495527548  12.993266312864957  1.0000
  C   C13       1.0  45.85576480069302  46.51832787323274  12.43343589322619  1.0000
  C   C14       1.0  22.296652837022396  50.198778026348506  12.448474892360114  1.0000
  C   C15       1.0  26.119867143121013  49.82218413428571  12.563016745568024  1.0000
  C   C16       1.0  43.58305972858455  47.221131124209094  12.98483132492612  1.0000
  C   C17       1.0  21.407185336698955  49.18066965382592  12.472514960852688  1.0000
  C   C18       1.0  22.19804652353849  47.955369560788775  12.57676988117692  1.0000
  C   C19       1.0  26.568358548438383  44.32558690525228  13.126095675575007  1.0000
  C   C20       1.0  21.616191171286538  46.66997787231042  12.586634172663725  1.0000
  C   C21       1.0  22.361519078242996  45.471865382321674  12.651899180007378  1.0000
  C   C22       1.0  27.842941942591683  48.41690917532093  12.797114331885817  1.0000
  C   C23       1.0  28.753636396038836  44.75347374427703  13.455104396091711  1.0000
  C   C24       1.0  24.083247199937766  44.06192525276794  12.877205507080493  1.0000
  C   C25       1.0  22.887148848986694  43.277169028543504  12.790135272083559  1.0000
  C   C26       1.0  27.992942080171066  45.950335565491194  13.101740801090566  1.0000
  C   C27       1.0  25.389374418471462  43.55413019361923  13.057302132334101  1.0000
  C   C28       1.0  32.0246437395618  48.554454383947274  13.864399340330623  1.0000
  C   C29       1.0  30.051040054528773  47.35114896102023  13.094743553541221  1.0000
  C   C30       1.0  30.64937627783281  48.43369423586251  13.765599764096171  1.0000
  C   C31       1.0  30.913621286238428  46.395190819425764  12.522679025500725  1.0000
  C   C32       1.0  32.89427520238727  47.60504270949175  13.282440880113715  1.0000
  C   C33       1.0  32.28842439549222  46.5192090915841  12.60722117860218  1.0000
  C   C34       1.0  43.933578815091  45.34962099607563  11.490687015424902  1.0000
  C   C35       1.0  45.29480808328361  45.503794301760124  11.625703699207092  1.0000
  C   C36       1.0  36.45880706591995  46.97777978314129  12.834806409661883  1.0000
  C   C37       1.0  35.01479439912432  46.926488521512475  12.802085476057131  1.0000
  C   C38       1.0  37.19348425219584  47.96154371965234  13.562566434526794  1.0000
  C   C39       1.0  39.33522462898075  47.0033979073369  12.825345094307089  1.0000
  C   C40       1.0  38.576448015607475  47.966950538123974  13.556165352940317  1.0000
  C   C41       1.0  38.58978600912883  46.01640772334572  12.096497131228903  1.0000
  C   C42       1.0  37.20057402153777  46.0182462273527  12.11510216355593  1.0000
  C   C43       1.0  44.94779816800105  47.373295128743635  13.09957546981558  1.0000
  C   C44       1.0  25.811005926668006  39.30417033833327  13.514403491521849  1.0000
  C   C45       1.0  25.523981591749127  42.08635078217885  13.212510680693562  1.0000
  C   C46       1.0  24.78850064790125  39.979642706681204  14.175858945076648  1.0000
  C   C47       1.0  24.645479104408736  41.35390939586293  14.024717273184441  1.0000
  C   C48       1.0  26.549387021097104  41.389988163850255  12.554637221959094  1.0000
  C   C49       1.0  26.690222543862454  40.01538350242656  12.701579354327222  1.0000
  C   C50       1.0  40.732552375637226  47.059321604237766  12.84911893394387  1.0000
  C   C51       1.0  43.005923233195624  46.19813949176967  12.172167483324346  1.0000
  H   H7        1.0  46.017699167854396  49.246262121831165  12.390248746721076  1.0000
  H   H8        1.0  29.44628296600032  49.96252193655565  12.460380550684333  1.0000
  H   H9        1.0  45.96550862036965  44.84132620930276  11.054350891354602  1.0000
  H   H10       1.0  46.492890597492526  43.85542865771054  12.638105648980915  1.0000
  H   H11       1.0  22.842042139831864  42.18205531459291  12.820856571424635  1.0000
  H   H12       1.0  28.050830918590098  42.68556637254149  13.725937321387393  1.0000
  H   H13       1.0  29.82298075405272  44.710519870889996  13.69796252343556  1.0000
  H   H14       1.0  25.839857085695336  47.750543338764736  12.923102972505356  1.0000
  H   H15       1.0  30.484719163260742  45.54672778677344  11.9648190938554  1.0000
  H   H16       1.0  30.008865956626273  49.18656169151308  14.253270734049437  1.0000
  H   H17       1.0  32.45032407047272  49.4112310443921  14.410917469871194  1.0000
  H   H18       1.0  32.93606243689567  45.76054075782942  12.13228017990226  1.0000
  H   H19       1.0  45.34044876605179  48.158065379380496  13.766471742839942  1.0000
  H   H20       1.0  34.57273338543959  46.0873146299408  12.203312914959257  1.0000
  H   H21       1.0  43.54541842262199  44.55633171350107  10.831851495873524  1.0000
  H   H22       1.0  36.65773762323763  45.247962336430426  11.545118889390364  1.0000
  H   H23       1.0  39.11408580328591  48.73873468747788  14.127987004894283  1.0000
  H   H24       1.0  35.56207037110116  48.75806955450541  14.162970455855643  1.0000
  H   H25       1.0  40.209548500016616  45.211675093375916  11.472406212825888  1.0000
  H   H26       1.0  27.49860778504042  39.48837107377242  12.170071686238263  1.0000
  H   H27       1.0  27.23744095737728  41.93804285136144  11.89129567379499  1.0000
  H   H28       1.0  24.35266157417712  46.165312591632485  12.811358304928703  1.0000
  H   H29       1.0  23.84874541103669  41.87868622365754  14.575766283624729  1.0000
  H   H30       1.0  42.912917852542535  47.89741727992334  13.54452347059094  1.0000
  H   H31       1.0  24.093874398618095  39.42629539712405  14.827826722151034  1.0000
  H   H32       1.0  41.27537128063354  47.828885497810255  13.426049127846747  1.0000
  N   N1        1.0  23.515647197748333  48.24030114001372  12.60099680672742  1.0000
  N   N2        1.0  26.500225640194348  48.54487017344673  12.772834257929567  1.0000
  N   N3        1.0  23.700355590888627  45.35112096901847  12.76969054075175  1.0000
  N   N4        1.0  26.68872604142636  45.6546690226759  12.935307651487387  1.0000
  N   N5        1.0  34.23514441416187  47.78488915246099  13.406861100133725  1.0000
  H   H33       1.0  51.82412384758841  52.30389470811748  13.844809076988613  1.0000
  N   N6        1.0  41.70163206883195  45.95291474922699  11.989692081456962  1.0000
  O   O1        1.0  36.515491765384866  48.955701772479436  14.31071257923581  1.0000
  O   O2        1.0  39.2446832284689  45.02597046111041  11.348377524258419  1.0000
  C   C52       1.0  24.508348492390844  54.592363353865785  11.941306513943925  1.0000
  C   C53       1.0  27.324275508185938  50.58175769918929  12.404534683244425  1.0000
  C   C54       1.0  24.697021704107847  51.80777031839826  12.290786198383564  1.0000
  C   C55       1.0  23.815484178596446  52.358651053927844  11.348719845082014  1.0000
  C   C56       1.0  23.723620165174655  53.73447296798367  11.174781573155697  1.0000
  C   C57       1.0  25.387651154312245  54.062335653943045  12.882208620439608  1.0000
  C   C58       1.0  25.48263809062367  52.686337993466125  13.052118077065451  1.0000
  H   H34       1.0  53.06926410345981  51.66283485570389  12.23231960948245  1.0000
  H   H35       1.0  27.373356064013606  51.654504743039276  12.182377158284725  1.0000
  H   H36       1.0  22.081961181525934  51.273619366403196  12.393064942971172  1.0000
  H   H37       1.0  26.166136930465218  52.2808839019411  13.815388711473833  1.0000
  H   H38       1.0  26.008601617901448  54.73338117787522  13.496862713149676  1.0000
  H   H39       1.0  23.03226110977382  54.14534920897866  10.421868291664723  1.0000
  H   H40       1.0  23.209416091512377  51.6907291433089  10.716190315676462  1.0000
  H   H41       1.0  47.79265812848474  51.26555059016499  12.386801014635118  1.0000
  H   H42       1.0  48.721282420247135  54.08911505936609  10.380183383776354  1.0000
  C   C59       1.0  51.14741986174525  52.691765079043684  13.066658078143677  1.0000
  C   C60       1.0  49.32436718846375  49.56913615836176  12.537111598205374  1.0000
  C   C61       1.0  50.510983690272376  50.329256174649174  12.49609480102497  1.0000
  C   C62       1.0  54.088167747047756  49.732684424130646  12.589187265284586  1.0000
  C   C63       1.0  53.58389278567307  43.751418339692954  13.533308901849734  1.0000
  C   C64       1.0  47.5518305696079  44.1303603738576  12.707502693934973  1.0000
  C   C65       1.0  54.30114985845185  47.23911455294931  13.021850705492083  1.0000
  C   C66       1.0  48.003582328236256  50.19032860092792  12.45010305448118  1.0000
  C   C67       1.0  51.82589408442886  49.820739477952685  12.598353651403523  1.0000
  C   C68       1.0  47.11048462769025  49.17493090639426  12.459820998011791  1.0000
  C   C69       1.0  47.89411587430831  47.94797993169868  12.585284822832863  1.0000
  C   C70       1.0  52.28639949328173  44.338768106812424  13.199134859079928  1.0000
  C   C71       1.0  47.312142274441996  46.656787830343816  12.569640399072172  1.0000
  C   C72       1.0  48.07195930770287  45.4629123799192  12.659010994050206  1.0000
  C   C73       1.0  53.55747061192204  48.425028972171425  12.829460336496066  1.0000
  C   C74       1.0  54.47531219144839  44.76797242573305  13.498870096959855  1.0000
  C   C75       1.0  49.8007270645339  44.07250939893694  12.94469879938375  1.0000
  C   C76       1.0  48.61310050231973  43.27704523154951  12.864975716115785  1.0000
  C   C77       1.0  53.710599296103176  45.96311124872214  13.147424216349398  1.0000
  C   C78       1.0  51.10624733491508  43.5691627687432  13.14426848073264  1.0000
  C   C79       1.0  57.78008058986717  48.51796082764724  13.836772546142289  1.0000
  C   C80       1.0  55.77506597477072  47.352804518710805  13.094702872420294  1.0000
  C   C81       1.0  56.39497049398752  48.41885338020326  13.766498297239545  1.0000
  C   C82       1.0  56.604697520101915  46.39334582401045  12.491613832439704  1.0000
  C   C83       1.0  58.5883717408501  47.556747659062694  13.232698082061157  1.0000
  C   C84       1.0  57.98961382547277  46.49433613676641  12.55837538300514  1.0000
  C   C85       1.0  51.468017727063675  39.31796220640178  13.645480424388255  1.0000
  C   C86       1.0  51.23102828308403  42.10260913260282  13.323380122501533  1.0000
  C   C87       1.0  50.4675830712886  40.01848456753747  14.314618033132245  1.0000
  C   C88       1.0  50.349353571920034  41.393807379769484  14.153310377504331  1.0000
  C   C89       1.0  52.23804364268965  41.3824141921822  12.663311765156154  1.0000
  C   C90       1.0  52.35313987494231  40.006173569990956  12.819439310572685  1.0000
  H   H43       1.0  55.152889571185106  49.98198161080111  12.5095664927819  1.0000
  H   H44       1.0  48.576002507329655  42.18298406309529  12.926171946263139  1.0000
  H   H45       1.0  53.7748893350715  42.70179173207483  13.791176789606935  1.0000
  H   H46       1.0  55.548028466288024  44.72648101627344  13.72657542820766  1.0000
  H   H47       1.0  51.55883043425276  47.74539625162494  12.948955423292942  1.0000
  H   H48       1.0  56.15094090221655  45.559161412927715  11.932703133362864  1.0000
  H   H49       1.0  55.77489306566503  49.1758429871497  14.273126102703902  1.0000
  H   H50       1.0  58.23808936878625  49.359952911940084  14.380249388385854  1.0000
  H   H51       1.0  58.61472632565589  45.72999672837635  12.069450486990638  1.0000
  H   H52       1.0  53.144160735589004  39.45886504826693  12.282351801253913  1.0000
  H   H53       1.0  52.92951539919229  41.91161789403156  11.988371344027971  1.0000
  H   H54       1.0  50.05525555107171  46.176073783870095  12.824634990866135  1.0000
  H   H55       1.0  49.56887013854165  41.938297961652715  14.708501284284798  1.0000
  H   H56       1.0  49.76888105637913  39.483945490358856  14.977765515295529  1.0000
  N   N7        1.0  49.21117018847014  48.22847311641149  12.633663203677843  1.0000
  N   N8        1.0  52.21381266494551  48.545827203397785  12.807404391233687  1.0000
  N   N9        1.0  49.4092705909657  45.35592276292713  12.801260077492207  1.0000
  N   N10       1.0  52.404355914494  45.66619994387864  12.997195846125654  1.0000
  H   H57       1.0  48.93490795214592  51.640227694212825  10.69826642600093  1.0000
  H   H58       1.0  51.62924021736572  54.75140720147565  13.505049845492861  1.0000
  C   C91       1.0  50.16056075534208  54.57310943251933  11.923950078475187  1.0000
  C   C92       1.0  53.02622699863987  50.58831687658495  12.446767854708206  1.0000
  C   C93       1.0  50.38888920519418  51.7946878875296  12.300143246297596  1.0000
  C   C94       1.0  49.51773413865864  52.32365111863646  11.336061962942361  1.0000
  C   C95       1.0  49.405936834145976  53.696206514527006  11.148741392973815  1.0000
  C   C96       1.0  51.03199714748311  54.06486876079116  12.883963930336133  1.0000
  H   H59       1.0  24.435655265119856  55.68257779028644  11.8032119305587  1.0000
  H   H60       1.0  25.92490216341221  38.215352302395054  13.635042111889804  1.0000
  H   H61       1.0  16.22790281895728  46.26288155651567  12.344268753504316  1.0000
  H   H62       1.0  59.6852044515585  47.63596975574911  13.28734444705538  1.0000
  H   H63       1.0  50.06972110474802  55.6610253376508  11.77789142062925  1.0000
  H   H64       1.0  51.558778885375084  38.22734284983931  13.7694821633776  1.0000
