# Supplementary material for: Fracture Behavior of a 2D Imine‐Based Polymer
Source: Adv Sci (Weinh). 2024 Sep 12;11(42):2407017. doi: 10.1002/advs.202407017 (PMC11558127; doi:10.1002/advs.202407017)
Supplement: Supplementary file 2 — Supporting Information [file ADVS-11-2407017-s004.zip › 55-89_0.5_relaxed.cif]

data_image0
_chemical_formula_structural       C6H6C45H26N5HNO2C7H9C32H14N4H2C6H6
_chemical_formula_sum              "C96 H64 N10 O2"
loop_
  _atom_site_type_symbol
  _atom_site_label
  _atom_site_symmetry_multiplicity
  _atom_site_Cartn_x
  _atom_site_Cartn_y
  _atom_site_Cartn_z
  _atom_site_occupancy
  C   C1        1.0  20.092483218649093  46.55559634882257  12.525624109127019  1.0000
  C   C2        1.0  17.881750047652268  47.28468279027783  13.24114379662744  1.0000
  C   C3        1.0  18.081088602546686  45.51580267098716  11.629450302525536  1.0000
  C   C4        1.0  19.467032943192045  45.61543804449192  11.691830214766279  1.0000
  C   C5        1.0  19.26746995648105  47.3869520271744  13.299685009048721  1.0000
  C   C6        1.0  17.276588057795156  46.34959632134098  12.403787680187039  1.0000
  H   H1        1.0  20.27680378179056  49.25162982650753  12.430179369864513  1.0000
  H   H2        1.0  20.082302819769595  44.962380470003374  11.052486666301933  1.0000
  H   H3        1.0  20.731870488769818  43.87551137938944  12.59134204539812  1.0000
  H   H4        1.0  19.724376816371212  48.116886192091776  13.986594016200424  1.0000
  H   H5        1.0  17.620108624561578  44.774376266510224  10.95728549694971  1.0000
  H   H6        1.0  17.261400839909005  47.94636091065046  13.866655096729774  1.0000
  C   C7        1.0  23.58761549466364  49.572426819527735  12.513263636486064  1.0000
  C   C8        1.0  24.777455406560886  50.329052231190886  12.468727831215983  1.0000
  C   C9        1.0  28.350729113024798  49.718036881156955  12.54286002716015  1.0000
  C   C10       1.0  27.826666073056273  43.73558924303922  13.465623203463592  1.0000
  C   C11       1.0  21.793227039567885  44.140038331994596  12.666350979943848  1.0000
  C   C12       1.0  28.56240612196661  47.226074886016995  12.98847146330962  1.0000
  C   C13       1.0  45.88432037651665  46.51198664989746  12.425258018046522  1.0000
  C   C14       1.0  22.265305883730193  50.19586396673013  12.452777056597503  1.0000
  C   C15       1.0  26.089311713667723  49.81239012238742  12.560200913554104  1.0000
  C   C16       1.0  43.60054180207286  47.20646531708026  12.950678884039906  1.0000
  C   C17       1.0  21.37121739859317  49.18173921344323  12.477652332698376  1.0000
  C   C18       1.0  22.156953126932017  47.95292481123289  12.579541939512929  1.0000
  C   C19       1.0  26.534621503100052  44.33032741552895  13.122057366802185  1.0000
  C   C20       1.0  21.571321491110314  46.66900286374301  12.589160615710261  1.0000
  C   C21       1.0  22.31907942671119  45.4718882312436  12.651733251048816  1.0000
  C   C22       1.0  27.817841151115015  48.41333700130466  12.793159666052128  1.0000
  C   C23       1.0  28.722411391445164  44.749022897902385  13.449361097183614  1.0000
  C   C24       1.0  24.046488989888534  44.06801026176356  12.873742361598017  1.0000
  C   C25       1.0  22.85310733614213  43.27915034660014  12.786213404024672  1.0000
  C   C26       1.0  27.96657213839611  45.94892410912425  13.096254049350952  1.0000
  C   C27       1.0  25.353596944447816  43.56165475274067  13.052949129346892  1.0000
  C   C28       1.0  31.999680574507735  48.55909591719364  13.857280645388045  1.0000
  C   C29       1.0  30.02785855561148  47.34887528843931  13.09110380377526  1.0000
  C   C30       1.0  30.624891295300714  48.435874312632286  13.756642618064719  1.0000
  C   C31       1.0  30.89391559417271  46.391119038239424  12.526406345527437  1.0000
  C   C32       1.0  32.87310487583955  47.60823395866623  13.281547863236764  1.0000
  C   C33       1.0  32.26855057995972  46.517740155389816  12.611552775325707  1.0000
  C   C34       1.0  43.976365393065564  45.32143214755749  11.475136159567292  1.0000
  C   C35       1.0  45.33324747845649  45.4853683072112  11.622297435816414  1.0000
  C   C36       1.0  36.44018335842659  46.9879545914708  12.840581029643042  1.0000
  C   C37       1.0  34.99786740524567  46.93238750817413  12.806764317048843  1.0000
  C   C38       1.0  37.17326062432029  47.977656627209676  13.566105223581925  1.0000
  C   C39       1.0  39.32141387356566  47.02406280472367  12.833007899233472  1.0000
  C   C40       1.0  38.55444632715821  47.98918317092919  13.561546353806467  1.0000
  C   C41       1.0  38.57578040005995  46.03029904904524  12.106739118647171  1.0000
  C   C42       1.0  37.18730753469648  46.027917220138704  12.125072555888277  1.0000
  C   C43       1.0  44.96232187314802  47.36888303119684  13.073270650977998  1.0000
  C   C44       1.0  25.776916225711393  39.31114377240765  13.507600016010949  1.0000
  C   C45       1.0  25.487504251207813  42.0931214834273  13.206306338611459  1.0000
  C   C46       1.0  24.756373322513333  39.98617085270783  14.172471014090418  1.0000
  C   C47       1.0  24.612001076462082  41.36031800848617  14.021488842198242  1.0000
  C   C48       1.0  26.51056828384376  41.39699020334024  12.544456999354429  1.0000
  C   C49       1.0  26.652510732419916  40.022463838293824  12.69102123584326  1.0000
  C   C50       1.0  40.711017091179656  47.08359598552027  12.855085082228356  1.0000
  C   C51       1.0  43.03244969680414  46.1699996309292  12.143363058938332  1.0000
  H   H7        1.0  46.05000245209114  49.25179664491162  12.408251544898711  1.0000
  H   H8        1.0  29.415027774936455  49.964615459344984  12.45289851842159  1.0000
  H   H9        1.0  46.01330011700188  44.823957237765875  11.060759530416082  1.0000
  H   H10       1.0  46.53065284790567  43.84660748244147  12.639996795900037  1.0000
  H   H11       1.0  22.812764482475156  42.18382257647363  12.815212679488262  1.0000
  H   H12       1.0  28.010461519465114  42.684069660031426  13.722178749594791  1.0000
  H   H13       1.0  29.79188607163317  44.70106044648833  13.690921501187866  1.0000
  H   H14       1.0  25.817722440746845  47.73962779145652  12.922567152819862  1.0000
  H   H15       1.0  30.467148214184235  45.538787481264116  11.973139897207815  1.0000
  H   H16       1.0  29.983120584422576  49.19086214348447  14.239290691454256  1.0000
  H   H17       1.0  32.422846595357925  49.4196423552918  14.399971006854939  1.0000
  H   H18       1.0  32.91729699797324  45.757289304049664  12.141003122441766  1.0000
  H   H19       1.0  45.34339078411178  48.16403833914452  13.73488766193555  1.0000
  H   H20       1.0  34.55890471140439  46.08953787222544  12.211217040999282  1.0000
  H   H21       1.0  43.598904989965796  44.521691600167905  10.818512396725076  1.0000
  H   H22       1.0  36.64954276897259  45.25295130649231  11.557042279383335  1.0000
  H   H23       1.0  39.08787823427851  48.76511372832831  14.131257414333064  1.0000
  H   H24       1.0  35.53692973293675  48.76834211277574  14.16036032448344  1.0000
  H   H25       1.0  40.19819374664505  45.22794264056288  11.486157893648809  1.0000
  H   H26       1.0  27.4588017613689  39.495637597914154  12.156144695424352  1.0000
  H   H27       1.0  27.196409005937856  41.945268252371925  11.878865804094152  1.0000
  H   H28       1.0  24.307182266937147  46.17312313950333  12.810099150808309  1.0000
  H   H29       1.0  23.817078226638074  41.884643121303725  14.575634681630547  1.0000
  H   H30       1.0  42.921649215608184  47.88310172998305  13.498478650764163  1.0000
  H   H31       1.0  24.064367935929443  39.43255763095706  14.82690902838605  1.0000
  H   H32       1.0  41.262665440778555  47.852386758285164  13.424128122135862  1.0000
  N   N1        1.0  23.475922636629544  48.23213967782765  12.601977373751065  1.0000
  N   N2        1.0  26.474583544792512  48.53662196175573  12.770459534767262  1.0000
  N   N3        1.0  23.658518076768452  45.35583272709552  12.768136735027399  1.0000
  N   N4        1.0  26.660907738652995  45.658796503532336  12.93065835645585  1.0000
  N   N5        1.0  34.21315165405699  47.79151647128111  13.40653718082958  1.0000
  H   H33       1.0  51.85542331593894  52.29663226366562  13.8570994381139  1.0000
  N   N6        1.0  41.7379156051634  45.90840992757614  11.951215314434005  1.0000
  O   O1        1.0  36.489148985739014  48.97092544077924  14.309790640198859  1.0000
  O   O2        1.0  39.23370827015999  45.041021842479324  11.363795225872355  1.0000
  C   C52       1.0  24.480838933810045  54.58237593905738  11.942119424350699  1.0000
  C   C53       1.0  27.29103742859183  50.57583006525521  12.399461592470725  1.0000
  C   C54       1.0  24.666081207554193  51.797017337829985  12.291514623642499  1.0000
  C   C55       1.0  23.786816436926042  52.349286264284345  11.348137774483105  1.0000
  C   C56       1.0  23.696670039380937  53.72524498681604  11.174225230966817  1.0000
  C   C57       1.0  25.357380508893968  54.05108913177759  12.884821023233764  1.0000
  C   C58       1.0  25.45076398049104  52.674958076618296  13.054613889974082  1.0000
  H   H34       1.0  53.09604094144427  51.661559607620156  12.234984450875995  1.0000
  H   H35       1.0  27.336271686996085  51.64850888007552  12.176013975616735  1.0000
  H   H36       1.0  22.05556996575762  51.27192270095866  12.39860849036593  1.0000
  H   H37       1.0  26.1324641899774  52.26923151283096  13.819334767137544  1.0000
  H   H38       1.0  25.976866562478467  54.72153037929448  13.50151232540533  1.0000
  H   H39       1.0  23.006603322809  54.13680377175128  10.420582304748203  1.0000
  H   H40       1.0  23.18086051447475  51.682256131634496  10.714590105332144  1.0000
  H   H41       1.0  47.833210459693476  51.26433649187863  12.410150606630586  1.0000
  H   H42       1.0  48.75510867003344  54.074547603655  10.38610006851238  1.0000
  C   C59       1.0  51.17922210838257  52.6828531233029  13.077590640460034  1.0000
  C   C60       1.0  49.358316328995  49.56140154174244  12.550791815200897  1.0000
  C   C61       1.0  50.5464029875745  50.31882388592126  12.507132929994754  1.0000
  C   C62       1.0  54.12617953280603  49.73631031314608  12.588900829630813  1.0000
  C   C63       1.0  53.62211388152076  43.756138176088726  13.534919087054865  1.0000
  C   C64       1.0  47.5881896083472  44.12746619076126  12.707810943745425  1.0000
  C   C65       1.0  54.35058198294612  47.24185199125935  13.02023279570132  1.0000
  C   C66       1.0  48.039788246882885  50.18782918646395  12.468373054161138  1.0000
  C   C67       1.0  51.863294528324275  49.81342351708709  12.605362865338988  1.0000
  C   C68       1.0  47.142611001424555  49.17563700818522  12.475879732411588  1.0000
  C   C69       1.0  47.92163574617904  47.94554070266321  12.59532684069672  1.0000
  C   C70       1.0  52.32638734744217  44.34808877175803  13.201088085994241  1.0000
  C   C71       1.0  47.33677243103991  46.65436958878056  12.570374258285485  1.0000
  C   C72       1.0  48.10177011548285  45.461986435455124  12.657384667543127  1.0000
  C   C73       1.0  53.60282423194455  48.42622089434806  12.830495946899918  1.0000
  C   C74       1.0  54.517788670200304  44.769034353384356  13.498154659762639  1.0000
  C   C75       1.0  49.83754808070933  44.08067853418175  12.945441028340161  1.0000
  C   C76       1.0  48.653828889299604  43.279488396814806  12.866690848830721  1.0000
  C   C77       1.0  53.75723011925157  45.96690652508952  13.146884359553656  1.0000
  C   C78       1.0  51.14471676113528  43.58083431800107  13.147268973045003  1.0000
  C   C79       1.0  57.83411819621794  48.522097819188296  13.818404305158655  1.0000
  C   C80       1.0  55.824876147226554  47.354828627369876  13.089324893895565  1.0000
  C   C81       1.0  56.44859891372786  48.42476099754808  13.75149043679232  1.0000
  C   C82       1.0  56.652904068192555  46.39001880386559  12.49219216244943  1.0000
  C   C83       1.0  58.64087971961645  47.55539957633535  13.220652468495564  1.0000
  C   C84       1.0  58.03820404262219  46.48924628442648  12.555554679518867  1.0000
  C   C85       1.0  51.501713698994685  39.32901764898918  13.650853279274672  1.0000
  C   C86       1.0  51.26895317770568  42.114175777257564  13.328626980465646  1.0000
  C   C87       1.0  50.50549594958264  40.031841730971394  14.323796943574425  1.0000
  C   C88       1.0  50.38940961528972  41.40735996246811  14.162523893580728  1.0000
  C   C89       1.0  52.27193796971022  41.391696773557555  12.665043131089606  1.0000
  C   C90       1.0  52.38500468382224  40.01534635416369  12.821446114814039  1.0000
  H   H43       1.0  55.18933121052276  49.990864029307836  12.506866679085295  1.0000
  H   H44       1.0  48.62146695737265  42.185246741761965  12.930083433810502  1.0000
  H   H45       1.0  53.80920458293949  42.7058289246458  13.793590169499481  1.0000
  H   H46       1.0  55.590618216011265  44.723486232092775  13.725470127917664  1.0000
  H   H47       1.0  51.609154467288  47.73554940691172  12.956312656254395  1.0000
  H   H48       1.0  56.19689972107615  45.55241655607683  11.940532404494318  1.0000
  H   H49       1.0  55.83042536859222  49.186914003718194  14.252688367979415  1.0000
  H   H50       1.0  58.29333092663357  49.36824953220942  14.354138949340442  1.0000
  H   H51       1.0  58.660772884443475  45.72074666068412  12.07020116061675  1.0000
  H   H52       1.0  53.17346023000627  39.46671892934989  12.282181143208767  1.0000
  H   H53       1.0  52.961810955712984  41.91899275417295  11.98708204892203  1.0000
  H   H54       1.0  50.07916071492593  46.18729164119769  12.822510892221917  1.0000
  H   H55       1.0  49.612115956667736  41.95311639938303  14.720925421933385  1.0000
  H   H56       1.0  49.809042040217015  39.49885904068454  14.990470494101245  1.0000
  N   N7        1.0  49.23967215584868  48.220714874256416  12.64360854234677  1.0000
  N   N8        1.0  52.258461408129854  48.540467935283466  12.812984563659127  1.0000
  N   N9        1.0  49.43948845944866  45.36190070237986  12.800300372179942  1.0000
  N   N10       1.0  52.449693722110126  45.674924006128236  12.99785751574517  1.0000
  H   H57       1.0  48.97159868019651  51.62635660785432  10.706124831486349  1.0000
  H   H58       1.0  51.65667756245724  54.743577547009856  13.515380792519617  1.0000
  C   C91       1.0  50.19060006451344  54.56160173918746  11.932321966519279  1.0000
  C   C92       1.0  53.05937654861871  50.586727252743415  12.44976899743916  1.0000
  C   C93       1.0  50.42328363223334  51.7843376284907  12.310275927676825  1.0000
  C   C94       1.0  49.552591347578826  52.31095367691188  11.34448354637198  1.0000
  C   C95       1.0  49.43871120970475  53.683171424195216  11.156297334709057  1.0000
  C   C96       1.0  51.06140689880411  54.05563784563024  12.894054536539564  1.0000
  H   H59       1.0  24.40931446081151  55.672679102670664  11.804097315284096  1.0000
  H   H60       1.0  25.89128824197859  38.22238384445446  13.627446066411315  1.0000
  H   H61       1.0  16.17962237637025  46.26988043696555  12.355002539498036  1.0000
  H   H62       1.0  59.73772429970443  47.63364032634303  13.272931798444668  1.0000
  H   H63       1.0  50.098905140740854  55.649129499528684  11.784743989268003  1.0000
  H   H64       1.0  51.591543706966654  38.23840005334098  13.775437374661895  1.0000
