# Supplementary material for: Fracture Behavior of a 2D Imine‐Based Polymer
Source: Adv Sci (Weinh). 2024 Sep 12;11(42):2407017. doi: 10.1002/advs.202407017 (PMC11558127; doi:10.1002/advs.202407017)
Supplement: Supplementary file 2 — Supporting Information [file ADVS-11-2407017-s004.zip › 55-89_0.6_relaxed.cif]

data_image0
_chemical_formula_structural       C6H6C45H26N5HNO2C7H9C32H14N4H2C6H6
_chemical_formula_sum              "C96 H64 N10 O2"
loop_
  _atom_site_type_symbol
  _atom_site_label
  _atom_site_symmetry_multiplicity
  _atom_site_Cartn_x
  _atom_site_Cartn_y
  _atom_site_Cartn_z
  _atom_site_occupancy
  C   C1        1.0  20.047667774426202  46.55681208025789  12.532145028030662  1.0000
  C   C2        1.0  17.83807635686344  47.29244845329655  13.247069172184998  1.0000
  C   C3        1.0  18.03204655641051  45.516266850339754  11.644132993037097  1.0000
  C   C4        1.0  19.418363401867342  45.61374880823065  11.704057983395915  1.0000
  C   C5        1.0  19.22411861772181  47.392697402925826  13.30325054266488  1.0000
  C   C6        1.0  17.22894580810568  46.3547105260089  12.415232994243116  1.0000
  H   H1        1.0  20.240527015282584  49.25693901654833  12.43641531354456  1.0000
  H   H2        1.0  20.030855357408957  44.95627197670191  11.066445067422189  1.0000
  H   H3        1.0  20.693149404927603  43.87172984153055  12.592858802799043  1.0000
  H   H4        1.0  19.682421854466572  48.12562068037671  13.986182761671518  1.0000
  H   H5        1.0  17.569650902604643  44.77243215460165  10.975605460124525  1.0000
  H   H6        1.0  17.220629738655248  47.95891993550556  13.870266415461339  1.0000
  C   C7        1.0  23.552684086729673  49.56642537937755  12.515487521282722  1.0000
  C   C8        1.0  24.744440679876522  50.32017173733249  12.469340807479044  1.0000
  C   C9        1.0  28.31908356823683  49.71518068205573  12.536312623507442  1.0000
  C   C10       1.0  27.78995207812673  43.733638036190726  13.458278485935468  1.0000
  C   C11       1.0  21.75385844811594  44.139216664100275  12.666695190542404  1.0000
  C   C12       1.0  28.536626647069042  47.222817603671366  12.98255808314271  1.0000
  C   C13       1.0  45.9149132589447  46.50461662837962  12.415719583209464  1.0000
  C   C14       1.0  22.232175706997033  50.194196397911526  12.45692539393043  1.0000
  C   C15       1.0  26.05713808123706  49.80431936494084  12.558452795487254  1.0000
  C   C16       1.0  43.621045202079706  47.19243476760823  12.915771601991873  1.0000
  C   C17       1.0  21.334725332816795  49.183058803809416  12.482482054005498  1.0000
  C   C18       1.0  22.116311119071213  47.951600457649626  12.582787158094108  1.0000
  C   C19       1.0  26.499554371972113  44.33301923236977  13.115685456717335  1.0000
  C   C20       1.0  21.52708197731643  46.66894806468153  12.59269564491294  1.0000
  C   C21       1.0  22.27620527551081  45.47227814130915  12.652828871143326  1.0000
  C   C22       1.0  27.789851956090864  48.40950376431643  12.788551676139836  1.0000
  C   C23       1.0  28.689344897140607  44.7439276126252  13.441977603542538  1.0000
  C   C24       1.0  24.008162918218016  44.07264309604866  12.870209350254981  1.0000
  C   C25       1.0  22.816294348371308  43.28105379150364  12.78368497785455  1.0000
  C   C26       1.0  27.937689860300544  45.94658947626502  13.089810042835744  1.0000
  C   C27       1.0  25.316360690688423  43.56732361889401  13.047464513564368  1.0000
  C   C28       1.0  31.97262837678631  48.56274728109641  13.846563759909847  1.0000
  C   C29       1.0  30.00188463904067  47.34587185907667  13.085960829238106  1.0000
  C   C30       1.0  30.598388433642505  48.43758061780032  13.745222577082899  1.0000
  C   C31       1.0  30.870585727213115  46.38537137345152  12.528852570938714  1.0000
  C   C32       1.0  32.84875227835452  47.60945032965347  13.277653527073065  1.0000
  C   C33       1.0  32.245077347825614  46.51374996379049  12.614257021083885  1.0000
  C   C34       1.0  44.020933295697354  45.29172973632941  11.460237569146686  1.0000
  C   C35       1.0  45.373546730379424  45.46579274316596  11.618231237672436  1.0000
  C   C36       1.0  36.418851691665246  46.99828968346265  12.845403141843134  1.0000
  C   C37       1.0  34.978027947027854  46.93652513176099  12.810065356015278  1.0000
  C   C38       1.0  37.14917643129727  47.996213346440676  13.566523853508468  1.0000
  C   C39       1.0  39.30490115469297  47.048540732719  12.840531637147226  1.0000
  C   C40       1.0  38.52889677550494  48.01578422373434  13.564150277711231  1.0000
  C   C41       1.0  38.56028614539374  46.046028564977796  12.119105021474498  1.0000
  C   C42       1.0  37.17235151924919  46.03733167130881  12.136157993772374  1.0000
  C   C43       1.0  44.97993765030159  47.36457068220219  13.044765674211671  1.0000
  C   C44       1.0  25.735827433830437  39.31586266956736  13.498627832125647  1.0000
  C   C45       1.0  25.449409126550616  42.098362112637716  13.20014286511985  1.0000
  C   C46       1.0  24.719362076358948  39.99209065369843  14.168472570931531  1.0000
  C   C47       1.0  24.576572600538316  41.36661884397527  14.019036180956958  1.0000
  C   C48       1.0  26.46867141790902  41.40116240842761  12.533671282310559  1.0000
  C   C49       1.0  26.609047777628355  40.02629568221429  12.678768511804957  1.0000
  C   C50       1.0  40.6889402823288  47.11124250511099  12.859731409317654  1.0000
  C   C51       1.0  43.0626709663736  46.14167640326639  12.11547435264208  1.0000
  H   H7        1.0  46.08417059650948  49.256968416460055  12.428734718624783  1.0000
  H   H8        1.0  29.38248971456137  49.96435245693398  12.443537398619108  1.0000
  H   H9        1.0  46.06139850710661  44.803349071512436  11.06718305339783  1.0000
  H   H10       1.0  46.57128713315124  43.83677683695403  12.643596892618856  1.0000
  H   H11       1.0  22.77841446232723  42.18557256062705  12.811132002585365  1.0000
  H   H12       1.0  27.970524495113843  42.68136850618588  13.714407252093398  1.0000
  H   H13       1.0  29.75873463545322  44.692043687796456  13.68319348854734  1.0000
  H   H14       1.0  25.79300103847116  47.729916032204144  12.922148664133775  1.0000
  H   H15       1.0  30.445975644368687  45.528628884345075  11.98077129183571  1.0000
  H   H16       1.0  29.955710935447883  49.19506940999602  14.222693506557405  1.0000
  H   H17       1.0  32.39386938428627  49.427179343670396  14.384602126659178  1.0000
  H   H18       1.0  32.89468140815322  45.750709139432935  12.149293414736016  1.0000
  H   H19       1.0  45.35116449736571  48.17002098333325  13.699645531405338  1.0000
  H   H20       1.0  34.543089493734  46.08847236301874  12.219049296585753  1.0000
  H   H21       1.0  43.65389156777554  44.48436701367189  10.807094844195781  1.0000
  H   H22       1.0  36.63813748484126  45.25686931518421  11.572138536102317  1.0000
  H   H23       1.0  39.057437575611466  48.79769816350901  14.130475279484559  1.0000
  H   H24       1.0  35.50763306392233  48.78156280501668  14.154215377600357  1.0000
  H   H25       1.0  40.18729224357345  45.248189100826664  11.505198241129646  1.0000
  H   H26       1.0  27.412411025380806  39.49861118613113  12.140439409895299  1.0000
  H   H27       1.0  27.152261165830815  41.948795347513105  11.8652491545438  1.0000
  H   H28       1.0  24.261314917985207  46.179668468339045  12.808552621338174  1.0000
  H   H29       1.0  23.78495085193267  41.8920820552365  14.576787310436307  1.0000
  H   H30       1.0  42.932795819314336  47.86945094366432  13.451097912065482  1.0000
  H   H31       1.0  24.029456746965632  39.43938880618185  14.825801321352078  1.0000
  H   H32       1.0  41.24286016176552  47.88426714913668  13.421504158818655  1.0000
  N   N1        1.0  23.43628160271333  48.226421828612125  12.603463129172523  1.0000
  N   N2        1.0  26.446278581287864  48.52965544541784  12.768360295253526  1.0000
  N   N3        1.0  23.616233570034247  45.35948844689302  12.766722886029978  1.0000
  N   N4        1.0  26.630884356269267  45.661104274421945  12.924706175483555  1.0000
  N   N5        1.0  34.18783579831451  47.79692740257985  13.40306839120388  1.0000
  H   H33       1.0  51.88849108849378  52.2891967264975  13.871788775505857  1.0000
  N   N6        1.0  41.77731791847212  45.86648182994936  11.916722576250155  1.0000
  O   O1        1.0  36.458505924112956  48.989708193600116  14.303996917610805  1.0000
  O   O2        1.0  39.22413555784911  45.05753935722893  11.383705172574858  1.0000
  C   C52       1.0  24.447733189681276  54.57340709576722  11.94390222517867  1.0000
  C   C53       1.0  27.25691514977896  50.57031549357558  12.39483170482564  1.0000
  C   C54       1.0  24.633621774992285  51.78838968508363  12.292147678772029  1.0000
  C   C55       1.0  23.75594589227923  52.34043653707224  11.347207824086269  1.0000
  C   C56       1.0  23.66551872472615  53.71648737031678  11.173851987371497  1.0000
  C   C57       1.0  25.3228172512751  54.04219859884059  12.887978118274102  1.0000
  C   C58       1.0  25.416645054091095  52.66598631333817  13.057150869508035  1.0000
  H   H34       1.0  53.12645429890159  51.65991922265474  12.238068365535712  1.0000
  H   H35       1.0  27.29912944240297  51.64301295037303  12.17087440943753  1.0000
  H   H36       1.0  22.025671463846564  51.271026072902025  12.403495823868944  1.0000
  H   H37       1.0  26.097080099374946  52.2599130491039  13.82285545465839  1.0000
  H   H38       1.0  25.94127994191407  54.71251155441081  13.505757624798783  1.0000
  H   H39       1.0  22.97713527257265  54.12802472077824  10.41870723517845  1.0000
  H   H40       1.0  23.151771991801105  51.67325899062838  10.712080528192889  1.0000
  H   H41       1.0  47.87401320195406  51.26251484092523  12.436139661174174  1.0000
  H   H42       1.0  48.79285074792372  54.062791540279754  10.394501401250514  1.0000
  C   C59       1.0  51.21323163264866  52.674661473319844  13.09113402687386  1.0000
  C   C60       1.0  49.393758739967524  49.55374226279369  12.566088418192447  1.0000
  C   C61       1.0  50.5832248330864  50.30910347357846  12.520089420418845  1.0000
  C   C62       1.0  54.16607186555684  49.739046621089095  12.587000343448674  1.0000
  C   C63       1.0  53.663047862575006  43.760150426348204  13.53710290502579  1.0000
  C   C64       1.0  47.62727019081617  44.1237462651563  12.7088063844577  1.0000
  C   C65       1.0  54.40048075591952  47.24390939761203  13.0171139603163  1.0000
  C   C66       1.0  48.07734484044385  50.185000468707486  12.488709605539533  1.0000
  C   C67       1.0  51.902369835868846  49.806836642127394  12.61237397211035  1.0000
  C   C68       1.0  47.17654697108301  49.17580838945793  12.492444222562245  1.0000
  C   C69       1.0  47.950788132302435  47.942538482851454  12.605093196237503  1.0000
  C   C70       1.0  52.36867109522563  44.355262055055206  13.203111882012296  1.0000
  C   C71       1.0  47.363576783548794  46.65097001093044  12.570498838864332  1.0000
  C   C72       1.0  48.134326892043084  45.460237971471386  12.655698359229241  1.0000
  C   C73       1.0  53.6492139113907  48.42699742138521  12.830498981020414  1.0000
  C   C74       1.0  54.56174937047271  44.77027565397741  13.49799831704862  1.0000
  C   C75       1.0  49.87686792626695  44.087522022496444  12.947132286238475  1.0000
  C   C76       1.0  48.697215316498344  43.281088229802776  12.869385508566669  1.0000
  C   C77       1.0  53.804687002966844  45.96978336315857  13.14555163010736  1.0000
  C   C78       1.0  51.18563821129266  43.590239539114506  13.150109815878317  1.0000
  C   C79       1.0  57.888390759256545  48.52700096838727  13.79779349014991  1.0000
  C   C80       1.0  55.875128891376846  47.356629835909715  13.081819363479102  1.0000
  C   C81       1.0  56.502474560331024  48.430703530682095  13.734553863925274  1.0000
  C   C82       1.0  56.7019928269122  46.38717387265107  12.490023623327804  1.0000
  C   C83       1.0  58.69395367644119  47.55551529625849  13.205821097477976  1.0000
  C   C84       1.0  58.0876234793904  46.48540609084928  12.549990796095605  1.0000
  C   C85       1.0  51.54349108346763  39.33915089214621  13.659933229584638  1.0000
  C   C86       1.0  51.30992306196779  42.12352845734385  13.333440611265187  1.0000
  C   C87       1.0  50.550995491665  40.04359687174038  14.336638459941295  1.0000
  C   C88       1.0  50.43419704251934  41.41875078188575  14.173035554221594  1.0000
  C   C89       1.0  52.30952704033014  41.3996288020786  12.666384610059419  1.0000
  C   C90       1.0  52.422848561177034  40.02350425351456  12.824682030720481  1.0000
  H   H43       1.0  55.22769654333516  49.99848408938592  12.50048404664802  1.0000
  H   H44       1.0  48.67012467783221  42.18694405592586  12.935008165777356  1.0000
  H   H45       1.0  53.847534684664176  42.7096912762627  13.797342496414544  1.0000
  H   H46       1.0  55.6345908271255  44.72175275571285  13.724579190701428  1.0000
  H   H47       1.0  51.66035735069901  47.72682701826601  12.964220120430921  1.0000
  H   H48       1.0  56.244963024777725  45.54549804907873  11.945192779595558  1.0000
  H   H49       1.0  55.887071137249016  49.197548848416034  14.232123436440157  1.0000
  H   H50       1.0  58.348870121939534  49.376691650538675  14.32687566550559  1.0000
  H   H51       1.0  58.70751070451166  45.71181139198143  12.069365251265221  1.0000
  H   H52       1.0  53.20788433460417  39.47342928828995  12.281977662458814  1.0000
  H   H53       1.0  52.996113338400995  41.92571686862877  11.98408830176057  1.0000
  H   H54       1.0  50.107366967884  46.19576126499905  12.820867263037329  1.0000
  H   H55       1.0  49.659835670006416  41.96612190184616  14.733977273193192  1.0000
  H   H56       1.0  49.85739618280314  39.51219578673312  15.007460057932425  1.0000
  N   N7        1.0  49.26972624814176  48.212945826999665  12.653547178936462  1.0000
  N   N8        1.0  52.30426486475099  48.53568529292651  12.818414897611303  1.0000
  N   N9        1.0  49.47241117707015  45.366526246278724  12.799740354213318  1.0000
  N   N10       1.0  52.49611175193317  45.68150188954253  12.99804513325669  1.0000
  H   H57       1.0  49.00963195677691  51.614773271133515  10.717824517999064  1.0000
  H   H58       1.0  51.68944898248219  54.73583522924158  13.527496819026386  1.0000
  C   C91       1.0  50.225964200658105  54.551989009011855  11.942152423780419  1.0000
  C   C92       1.0  53.09485539201873  50.584852535440504  12.452352711903956  1.0000
  C   C93       1.0  50.459047776504214  51.7750656039376  12.323423056764026  1.0000
  C   C94       1.0  49.58931251008008  52.300474547292175  11.35616866036621  1.0000
  C   C95       1.0  49.47559968334733  53.672416063549555  11.16592486707474  1.0000
  C   C96       1.0  51.095448730335946  54.047240748656314  12.905737401850558  1.0000
  H   H59       1.0  24.376082825714867  55.663715629121725  11.80621354058343  1.0000
  H   H60       1.0  25.8493440306558  38.22694438577063  13.617842738789543  1.0000
  H   H61       1.0  16.1319362819537  46.276696314639985  12.368409621155282  1.0000
  H   H62       1.0  59.79085574659605  47.6328768008401  13.255233323608607  1.0000
  H   H63       1.0  50.13412570233716  55.63937854872635  11.793592866869123  1.0000
  H   H64       1.0  51.63314014418214  38.24868654632535  13.785753737266795  1.0000
