# Supplementary material for: Fracture Behavior of a 2D Imine‐Based Polymer
Source: Adv Sci (Weinh). 2024 Sep 12;11(42):2407017. doi: 10.1002/advs.202407017 (PMC11558127; doi:10.1002/advs.202407017)
Supplement: Supplementary file 2 — Supporting Information [file ADVS-11-2407017-s004.zip › 55-89_0.7_relaxed.cif]

data_image0
_chemical_formula_structural       C6H6C45H26N5HNO2C7H9C32H14N4H2C6H6
_chemical_formula_sum              "C96 H64 N10 O2"
loop_
  _atom_site_type_symbol
  _atom_site_label
  _atom_site_symmetry_multiplicity
  _atom_site_Cartn_x
  _atom_site_Cartn_y
  _atom_site_Cartn_z
  _atom_site_occupancy
  C   C1        1.0  20.003045882237803  46.56103975883263  12.543828142892924  1.0000
  C   C2        1.0  17.79631825738593  47.299508100195894  13.26573799034999  1.0000
  C   C3        1.0  17.983085879764836  45.5207727128722  11.664962187332575  1.0000
  C   C4        1.0  19.369795042104105  45.61743494577665  11.719313145009764  1.0000
  C   C5        1.0  19.182715659206266  47.39862931806361  13.316668789747945  1.0000
  C   C6        1.0  17.183296663743615  46.361059699027905  12.437606102283452  1.0000
  H   H1        1.0  20.204329436266256  49.26453751378225  12.446345988186875  1.0000
  H   H2        1.0  19.978955247107145  44.958254314608496  11.080288843640712  1.0000
  H   H3        1.0  20.650685123159054  43.87222825589299  12.606090289387321  1.0000
  H   H4        1.0  19.64384872040272  48.13157726737279  13.997580330195802  1.0000
  H   H5        1.0  17.517238822290267  44.77604460870922  10.999785979290516  1.0000
  H   H6        1.0  17.181523297154815  47.96733515916596  13.89033683004429  1.0000
  C   C7        1.0  23.517781547828125  49.561306149826954  12.517702461839042  1.0000
  C   C8        1.0  24.711556473121696  50.311665724343925  12.466826116760771  1.0000
  C   C9        1.0  28.287119717370135  49.711621995003505  12.528228148005526  1.0000
  C   C10       1.0  27.750605058987173  43.72878116028708  13.44165687713751  1.0000
  C   C11       1.0  21.711385057442435  44.1410819493555  12.674917313801041  1.0000
  C   C12       1.0  28.508737711428058  47.21703470201543  12.971434302247125  1.0000
  C   C13       1.0  45.945506773953156  46.49515590921174  12.412885008902865  1.0000
  C   C14       1.0  22.199510864717162  50.194057761218836  12.462289979950029  1.0000
  C   C15       1.0  26.024662438171497  49.79626956423394  12.554984308900139  1.0000
  C   C16       1.0  43.64408355328614  47.18044015361568  12.89006474281788  1.0000
  C   C17       1.0  21.298060944542016  49.1866527027236  12.490548706408338  1.0000
  C   C18       1.0  22.074975688626374  47.95243827478644  12.589456359949331  1.0000
  C   C19       1.0  26.461557689125762  44.33377981597693  13.105551442296974  1.0000
  C   C20       1.0  21.48265215384871  46.67133336364505  12.600074325735399  1.0000
  C   C21       1.0  22.2319785567057  45.47469981582249  12.65811501894467  1.0000
  C   C22       1.0  27.761147487476407  48.404743905096396  12.782211570646211  1.0000
  C   C23       1.0  28.65416226839045  44.7352144048361  13.424529999699125  1.0000
  C   C24       1.0  23.96702362050947  44.07792587420925  12.869089549559133  1.0000
  C   C25       1.0  22.775733314610285  43.28468005470303  12.787693191708652  1.0000
  C   C26       1.0  27.906425922690307  45.9416956758447  13.077443725130117  1.0000
  C   C27       1.0  25.275752344987275  43.57193560143399  13.041747570304748  1.0000
  C   C28       1.0  31.944634410405992  48.56246840509761  13.82253370447495  1.0000
  C   C29       1.0  29.973807621269277  47.33880558804444  13.072193978455084  1.0000
  C   C30       1.0  30.570877764600546  48.435860390692284  13.723033695451997  1.0000
  C   C31       1.0  30.843655382223975  46.37420435086721  12.522518686181078  1.0000
  C   C32       1.0  32.82174256225013  47.60487908096201  13.261732373887163  1.0000
  C   C33       1.0  32.21821328818618  46.50325615344867  12.607037366761562  1.0000
  C   C34       1.0  44.06241230609391  45.262564542745864  11.456033298557584  1.0000
  C   C35       1.0  45.41116584873872  45.44409596664761  11.623592567377012  1.0000
  C   C36       1.0  36.39576018405081  47.00894983120294  12.843197399472155  1.0000
  C   C37       1.0  34.956697250030935  46.93450492288159  12.80590721133917  1.0000
  C   C38       1.0  37.11760973269862  48.024540812286205  13.551582165772004  1.0000
  C   C39       1.0  39.28445445561504  47.08467876186844  12.84285267981054  1.0000
  C   C40       1.0  38.49588439524094  48.057373822191  13.55137072231455  1.0000
  C   C41       1.0  38.546887644524375  46.064850767626446  12.133931131503273  1.0000
  C   C42       1.0  37.159401609139515  46.04466298507717  12.148562171709703  1.0000
  C   C43       1.0  45.00076937338468  47.359782684554915  13.02422857778288  1.0000
  C   C44       1.0  25.662209581981106  39.315433972474096  13.480315468072384  1.0000
  C   C45       1.0  25.40297763677771  42.102150345770006  13.193921478099053  1.0000
  C   C46       1.0  24.657403737439264  39.999742041742614  14.159591847313056  1.0000
  C   C47       1.0  24.5286174620569  41.376242782627806  14.016453208035621  1.0000
  C   C48       1.0  26.41221478831777  41.39733842365767  12.520471220601076  1.0000
  C   C49       1.0  26.53925067347984  40.02046272319456  12.659834447221405  1.0000
  C   C50       1.0  40.66386604791109  47.153404255137936  12.86138426619584  1.0000
  C   C51       1.0  43.093400579115865  46.11726726980811  12.09679064509805  1.0000
  H   H7        1.0  46.11799896973051  49.257896036576724  12.438895171591168  1.0000
  H   H8        1.0  29.349649178849845  49.96436512369385  12.433029110446984  1.0000
  H   H9        1.0  46.104263598236535  44.77864975829279  11.082867733538547  1.0000
  H   H10       1.0  46.61184717321668  43.82712551550123  12.66387002199329  1.0000
  H   H11       1.0  22.73968846758638  42.18903701340172  12.815521861114531  1.0000
  H   H12       1.0  27.9274839036244  42.67530823589235  13.693417484320682  1.0000
  H   H13       1.0  29.72393176340603  44.67800937502384  13.661940899523973  1.0000
  H   H14       1.0  25.76674248629434  47.721098770578394  12.92155142619292  1.0000
  H   H15       1.0  30.420019824974553  45.51287227069053  11.980552628517575  1.0000
  H   H16       1.0  29.928548856610465  49.19713641150444  14.194870396583536  1.0000
  H   H17       1.0  32.36624447407464  49.431367466778774  14.352900227042447  1.0000
  H   H18       1.0  32.86764496024484  45.73651995593773  12.148166163250577  1.0000
  H   H19       1.0  45.363797397774576  48.17557716971947  13.671164474020836  1.0000
  H   H20       1.0  34.52872067276227  46.07568969049758  12.225600462003621  1.0000
  H   H21       1.0  43.70194932856279  44.4489189662953  10.807085700125135  1.0000
  H   H22       1.0  36.632395536065594  45.25238511176228  11.594362903135398  1.0000
  H   H23       1.0  39.01604797840758  48.85247085044489  14.106734483227523  1.0000
  H   H24       1.0  35.46776170154213  48.80246770062313  14.125805198590044  1.0000
  H   H25       1.0  40.181884716918255  45.2718167249523  11.535881364561462  1.0000
  H   H26       1.0  27.333965397377117  39.48643208683106  12.114765873675541  1.0000
  H   H27       1.0  27.09822005946691  41.94028014500946  11.850846264104975  1.0000
  H   H28       1.0  24.215422173553726  46.18634830681933  12.803584520206892  1.0000
  H   H29       1.0  23.746453376979552  41.90796229447797  14.58156044318972  1.0000
  H   H30       1.0  42.947762230040105  47.858473936467654  13.412883414995235  1.0000
  H   H31       1.0  23.964575662495434  39.451626988141925  14.817841295542175  1.0000
  H   H32       1.0  41.2113628211384  47.93868478028977  13.413354384718234  1.0000
  N   N1        1.0  23.396083908086375  48.222001434834986  12.607044619873738  1.0000
  N   N2        1.0  26.417259006334625  48.522749448173485  12.765808600306917  1.0000
  N   N3        1.0  23.57261150413637  45.36403672285633  12.766675573735213  1.0000
  N   N4        1.0  26.597942641282483  45.66169280974283  12.916551888096674  1.0000
  N   N5        1.0  34.159631348351986  47.79818636487457  13.386421103090377  1.0000
  H   H33       1.0  51.93499878468571  52.26646131056323  13.89265653508626  1.0000
  N   N6        1.0  41.816751570291  45.833046507463564  11.891091342610233  1.0000
  O   O1        1.0  36.41641335692209  49.02219180235047  14.273865110359381  1.0000
  O   O2        1.0  39.22081624968038  45.07337606359155  11.415210186197926  1.0000
  C   C52       1.0  24.39049330500267  54.5648696184247  11.949555511133598  1.0000
  C   C53       1.0  27.222641304265082  50.56427596294748  12.388427017863041  1.0000
  C   C54       1.0  24.598507681632174  51.77978534953385  12.287982259233454  1.0000
  C   C55       1.0  23.716721395756867  52.32856134773802  11.344901314719415  1.0000
  C   C56       1.0  23.614994597406042  53.704394348473635  11.176498202372388  1.0000
  C   C57       1.0  25.271776858786495  54.036902179270776  12.889639770673359  1.0000
  C   C58       1.0  25.376691307603085  52.660809189908164  13.05383383008853  1.0000
  H   H34       1.0  53.1507629928569  51.65436644470024  12.239083316931087  1.0000
  H   H35       1.0  27.261693702006017  51.63682905748433  12.163501629138553  1.0000
  H   H36       1.0  21.997214737169575  51.271514825474725  12.409267515709493  1.0000
  H   H37       1.0  26.06136921819975  52.25724035677037  13.816928274508992  1.0000
  H   H38       1.0  25.88505448658059  54.70980061725439  13.509936665088256  1.0000
  H   H39       1.0  22.921603826486166  54.11318382850076  10.424398794255586  1.0000
  H   H40       1.0  23.11701110710176  51.658996357167474  10.708070353309816  1.0000
  H   H41       1.0  47.914448291368906  51.257261423350954  12.461737621800335  1.0000
  H   H42       1.0  48.84738259237567  54.061845607862  10.419714556417523  1.0000
  C   C59       1.0  51.261115145132756  52.65653578741053  13.113099466789684  1.0000
  C   C60       1.0  49.42858590995554  49.54356111619289  12.58428620516947  1.0000
  C   C61       1.0  50.62036467785632  50.295048275382754  12.539045144635248  1.0000
  C   C62       1.0  54.205802626450755  49.739882099081576  12.578762032805667  1.0000
  C   C63       1.0  53.706624865296234  43.763337673824786  13.535943637915981  1.0000
  C   C64       1.0  47.66685492782111  44.11898646697175  12.722543624788479  1.0000
  C   C65       1.0  54.454505937848715  47.24437510397788  13.00959763089655  1.0000
  C   C66       1.0  48.114481262505784  50.17922086184325  12.508361586037012  1.0000
  C   C67       1.0  51.94134011326443  49.79448943383087  12.622929974205343  1.0000
  C   C68       1.0  47.20996025672549  49.17309550784915  12.50477675103137  1.0000
  C   C69       1.0  47.97950626171386  47.93719089711362  12.614102290963785  1.0000
  C   C70       1.0  52.41441865967567  44.36234255105597  13.200069458791594  1.0000
  C   C71       1.0  47.39077725408564  46.645393977807  12.574130245372999  1.0000
  C   C72       1.0  48.16727279892175  45.45697892707941  12.66209505265742  1.0000
  C   C73       1.0  53.6982816135807  48.42516656912486  12.82626730408273  1.0000
  C   C74       1.0  54.60942687492489  44.76974625521414  13.495578370574426  1.0000
  C   C75       1.0  49.9178954753179  44.09348423812555  12.952125857381802  1.0000
  C   C76       1.0  48.741629532388245  43.28169835020762  12.882245859644392  1.0000
  C   C77       1.0  53.857217883184035  45.97110822922386  13.140312438349708  1.0000
  C   C78       1.0  51.229740895365225  43.59986672354811  13.149413917903376  1.0000
  C   C79       1.0  57.94560143030852  48.53442779241595  13.765987328557575  1.0000
  C   C80       1.0  55.92902013285933  47.35801656986449  13.067771182798845  1.0000
  C   C81       1.0  56.559362360828594  48.43701170186788  13.709702566313538  1.0000
  C   C82       1.0  56.75439689888377  46.384926797578906  12.479324104694207  1.0000
  C   C83       1.0  58.74937498007277  47.55925734543488  13.177389771538131  1.0000
  C   C84       1.0  58.14036435132233  46.48448460581089  12.531661026885377  1.0000
  C   C85       1.0  51.6203011423145  39.35457420067052  13.68323266393549  1.0000
  C   C86       1.0  51.35931668908055  42.13380926085319  13.334875147614254  1.0000
  C   C87       1.0  50.62349718972763  40.05520933489837  14.357547450905662  1.0000
  C   C88       1.0  50.49344715323987  41.42788278784718  14.183370159869334  1.0000
  C   C89       1.0  52.36102064971049  41.41318068433237  12.667111176361406  1.0000
  C   C90       1.0  52.48838221307373  40.03969970571766  12.8367971933458  1.0000
  H   H43       1.0  55.264904854134834  50.005829050898384  12.482535656907976  1.0000
  H   H44       1.0  48.71868207191168  42.18787865245013  12.953172297717794  1.0000
  H   H45       1.0  53.88701890260237  42.71319973914106  13.799295121143391  1.0000
  H   H46       1.0  55.681105951636624  44.7174933483813  13.725263019995463  1.0000
  H   H47       1.0  51.71733867240132  47.71085998143795  12.97607977337864  1.0000
  H   H48       1.0  56.295840968303715  45.53931291507372  11.942118543143973  1.0000
  H   H49       1.0  55.94642451376323  49.208002617149816  14.203777524153738  1.0000
  H   H50       1.0  58.40856537098347  49.38791834095523  14.2869755409796  1.0000
  H   H51       1.0  58.75874743711042  45.708124505179555  12.053009743883498  1.0000
  H   H52       1.0  53.27652967793463  39.49245807469871  12.295615467400282  1.0000
  H   H53       1.0  53.039648799187205  41.93977659136648  11.977167366585157  1.0000
  H   H54       1.0  50.13587877780743  46.20356431425099  12.821220847780893  1.0000
  H   H55       1.0  49.71767435786598  41.97313524950221  14.74422061177725  1.0000
  H   H56       1.0  49.93806982899544  39.523283839137214  15.036381313681892  1.0000
  N   N7        1.0  49.29914122338096  48.20274608964823  12.665996524525672  1.0000
  N   N8        1.0  52.352685429889306  48.52575351028552  12.824856094959179  1.0000
  N   N9        1.0  49.506233971583136  45.37007423626122  12.803033077323883  1.0000
  N   N10       1.0  52.54756955293395  45.6876749101895  12.993082056190278  1.0000
  H   H57       1.0  49.04820013834406  51.61217942223034  10.741993216553688  1.0000
  H   H58       1.0  51.7544927954349  54.714227873381766  13.547341866465317  1.0000
  C   C91       1.0  50.28648625653381  54.54086648887258  11.964987855782333  1.0000
  C   C92       1.0  53.128138114681825  50.5790634006539  12.453484670080215  1.0000
  C   C93       1.0  50.50006921272814  51.762071603050146  12.346083136933586  1.0000
  C   C94       1.0  49.63280087713738  52.29370884072823  11.38018602731936  1.0000
  C   C95       1.0  49.52811225858886  53.66660855195694  11.190544506144029  1.0000
  C   C96       1.0  51.15341805775083  54.02987329887449  12.927600003341352  1.0000
  H   H59       1.0  24.307952036122057  55.65527685483284  11.817996875987992  1.0000
  H   H60       1.0  25.762751072864038  38.22429675564059  13.591658813665838  1.0000
  H   H61       1.0  16.085965462975807  46.28422949409591  12.394687424699134  1.0000
  H   H62       1.0  59.846656796742096  47.63684392677613  13.222021525801301  1.0000
  H   H63       1.0  50.20349801313576  55.62890752705733  11.815104231425025  1.0000
  H   H64       1.0  51.722214390699875  38.2664744301442  13.819863381142165  1.0000
