# Supplementary material for: Fracture Behavior of a 2D Imine‐Based Polymer
Source: Adv Sci (Weinh). 2024 Sep 12;11(42):2407017. doi: 10.1002/advs.202407017 (PMC11558127; doi:10.1002/advs.202407017)
Supplement: Supplementary file 2 — Supporting Information [file ADVS-11-2407017-s004.zip › 55-89_0.8_relaxed.cif]

data_image0
_chemical_formula_structural       C6H6C45H26N5HNO2C7H9C32H14N4H2C6H6
_chemical_formula_sum              "C96 H64 N10 O2"
loop_
  _atom_site_type_symbol
  _atom_site_label
  _atom_site_symmetry_multiplicity
  _atom_site_Cartn_x
  _atom_site_Cartn_y
  _atom_site_Cartn_z
  _atom_site_occupancy
  C   C1        1.0  19.956058583038857  46.561308565144316  12.548198596568318  1.0000
  C   C2        1.0  17.74956967641088  47.3088893744312  13.265907970995896  1.0000
  C   C3        1.0  17.931343723715457  45.52099018535441  11.676615910232224  1.0000
  C   C4        1.0  19.318624526237716  45.61442353466586  11.730302015238394  1.0000
  C   C5        1.0  19.136543434072166  47.404691726705884  13.316114091432002  1.0000
  C   C6        1.0  17.13252458595259  46.36766956165381  12.443620052051102  1.0000
  H   H1        1.0  20.16794368287313  49.27188304021896  12.459352750353247  1.0000
  H   H2        1.0  19.92549472200173  44.948758806562296  11.09589155524143  1.0000
  H   H3        1.0  20.614653121696545  43.86176135150552  12.596581933022824  1.0000
  H   H4        1.0  19.598861344060797  48.14034744236305  13.993252631708309  1.0000
  H   H5        1.0  17.46366164244123  44.77260089021157  11.016684725401966  1.0000
  H   H6        1.0  17.136762770132627  47.98165671518693  13.887240916782588  1.0000
  C   C7        1.0  23.483293592687588  49.552200109172134  12.519949395135782  1.0000
  C   C8        1.0  24.679457617486115  50.2989584359674  12.467253799015289  1.0000
  C   C9        1.0  28.25699964593412  49.708430681187  12.521838385338715  1.0000
  C   C10       1.0  27.714889686443087  43.72818700669856  13.438382215615043  1.0000
  C   C11       1.0  21.673531535607832  44.13709768629146  12.668583719993709  1.0000
  C   C12       1.0  28.48598121457445  47.21361558771749  12.965516480554973  1.0000
  C   C13       1.0  45.97934916780055  46.48792127183973  12.403674303723735  1.0000
  C   C14       1.0  22.167619633706913  50.19083454071079  12.469990854048243  1.0000
  C   C15       1.0  25.99372062346186  49.784850490802725  12.550298292458436  1.0000
  C   C16       1.0  43.66754250670667  47.15854928506619  12.857375441866278  1.0000
  C   C17       1.0  21.261441328435552  49.18754563940576  12.499053864976968  1.0000
  C   C18       1.0  22.03294600506889  47.94938841379546  12.592640408415868  1.0000
  C   C19       1.0  26.427750091571273  44.33844696391302  13.102783662415643  1.0000
  C   C20       1.0  21.436578805806  46.66950462289409  12.602235075599648  1.0000
  C   C21       1.0  22.188081193052536  45.47330967121831  12.656455094488123  1.0000
  C   C22       1.0  27.73582793306302  48.40001384385349  12.7763546999742  1.0000
  C   C23       1.0  28.623457171007434  44.73016132772936  13.41701105706957  1.0000
  C   C24       1.0  23.929668815129673  44.083297344959355  12.865174770444261  1.0000
  C   C25       1.0  22.7418116150933  43.28532317798418  12.780336019960306  1.0000
  C   C26       1.0  27.880504823039136  45.93950120867503  13.0704330029291  1.0000
  C   C27       1.0  25.23969214721547  43.57972787538478  13.037844385522746  1.0000
  C   C28       1.0  31.918436148960172  48.56583629341872  13.822610159035552  1.0000
  C   C29       1.0  29.950902153014646  47.337128364735534  13.068453773897081  1.0000
  C   C30       1.0  30.545186932972086  48.4354056676198  13.720527760502053  1.0000
  C   C31       1.0  30.82500093098174  46.37492033326223  12.520476828728262  1.0000
  C   C32       1.0  32.79984314729308  47.61150570035063  13.26139371814917  1.0000
  C   C33       1.0  32.19910004269167  46.50864715639545  12.605614629208674  1.0000
  C   C34       1.0  44.11313689556102  45.2349958253076  11.434335260220859  1.0000
  C   C35       1.0  45.45753632135159  45.42878504991765  11.61434831928497  1.0000
  C   C36       1.0  36.37584005719452  47.02080232204409  12.848683315487829  1.0000
  C   C37       1.0  34.93753596402033  46.94358575367448  12.808982779441012  1.0000
  C   C38       1.0  37.094411020077274  48.04158420972735  13.555701262494688  1.0000
  C   C39       1.0  39.26564026584336  47.10452582010646  12.855167636141394  1.0000
  C   C40       1.0  38.47149515625478  48.07842730353702  13.559756960562645  1.0000
  C   C41       1.0  38.531028827825295  46.079232703304605  12.148328109644062  1.0000
  C   C42       1.0  37.14367096187493  46.054826988646475  12.159651759203697  1.0000
  C   C43       1.0  45.02100698204574  47.34980180859394  12.999998333322424  1.0000
  C   C44       1.0  25.648960255444596  39.32562199236545  13.480086374872773  1.0000
  C   C45       1.0  25.36917116350731  42.10964084860761  13.187822912347352  1.0000
  C   C46       1.0  24.641053365020962  40.00446701730439  14.160253380505255  1.0000
  C   C47       1.0  24.501467375264752  41.37970012847285  14.013706179577824  1.0000
  C   C48       1.0  26.3796452503142  41.409809443585665  12.511035632348278  1.0000
  C   C49       1.0  26.517023579258083  40.03426439520678  12.653181329351565  1.0000
  C   C50       1.0  40.64211713160748  47.17360226209122  12.871060415074052  1.0000
  C   C51       1.0  43.129317545647616  46.08503834501149  12.066032268900415  1.0000
  H   H7        1.0  46.15209944203771  49.25847624473  12.462091153049032  1.0000
  H   H8        1.0  29.31873709949736  49.964331389597156  12.426159329755592  1.0000
  H   H9        1.0  46.16030457117975  44.767309796941035  11.080814388630296  1.0000
  H   H10       1.0  46.65109532210102  43.822464049453  12.670661652772056  1.0000
  H   H11       1.0  22.710898930817493  42.18953406478548  12.804821762133276  1.0000
  H   H12       1.0  27.88715144990807  42.67449679393107  13.693069826326  1.0000
  H   H13       1.0  29.693842996450183  44.66832914661225  13.650620670528587  1.0000
  H   H14       1.0  25.745350419607924  47.70761174492141  12.916535491747869  1.0000
  H   H15       1.0  30.40482800903346  45.51226330455181  11.978086189734576  1.0000
  H   H16       1.0  29.90048819538409  49.195097802223025  14.19190156121578  1.0000
  H   H17       1.0  32.33626189156299  49.43536171236729  14.355289262577779  1.0000
  H   H18       1.0  32.85152235621659  45.744681312596576  12.146051841686075  1.0000
  H   H19       1.0  45.370759407017516  48.17354050659448  13.644327985060858  1.0000
  H   H20       1.0  34.51203976310418  46.08219297068714  12.230387073620637  1.0000
  H   H21       1.0  43.76496524427591  44.41607438506519  10.78555356408983  1.0000
  H   H22       1.0  36.619405778465364  45.2588290000881  11.60787988837377  1.0000
  H   H23       1.0  38.98826441988599  48.87663828848932  14.113530426494167  1.0000
  H   H24       1.0  35.44110416006646  48.81801993617311  14.121863680386666  1.0000
  H   H25       1.0  40.172917099911444  45.294521147924065  11.560136136224902  1.0000
  H   H26       1.0  27.314299085761874  39.50473882250467  12.107442240929233  1.0000
  H   H27       1.0  27.058980479035114  41.956429519563166  11.837564299829172  1.0000
  H   H28       1.0  24.168346488237137  46.19285338102699  12.805943710462136  1.0000
  H   H29       1.0  23.716940357580622  41.90694869181176  14.57972514672587  1.0000
  H   H30       1.0  42.9588826292879  47.83161312322512  13.36970134620916  1.0000
  H   H31       1.0  23.955876023284386  39.45310957218964  14.823866087009097  1.0000
  H   H32       1.0  41.17768655973717  47.96761340630343  13.424072450903076  1.0000
  N   N1        1.0  23.355399809432186  48.213334871424074  12.606921597721048  1.0000
  N   N2        1.0  26.39149313922327  48.512853153232506  12.76043264575563  1.0000
  N   N3        1.0  23.529196164112744  45.367717705761336  12.765728373929596  1.0000
  N   N4        1.0  26.570435517708923  45.66537807231443  12.911913920755417  1.0000
  N   N5        1.0  34.13714752241  47.807445703140054  13.386358353296353  1.0000
  H   H33       1.0  51.96178101437838  52.265167250984916  13.897104427038036  1.0000
  N   N6        1.0  41.8608085401009  45.79153839406208  11.8564935255798  1.0000
  O   O1        1.0  36.38869198682772  49.04061495514489  14.272112363364613  1.0000
  O   O2        1.0  39.21402599111879  45.09022350847912  11.437299230388588  1.0000
  C   C52       1.0  24.38455084192806  54.55333518323573  11.946967042859221  1.0000
  C   C53       1.0  27.18915016970176  50.5568852339611  12.381948140174377  1.0000
  C   C54       1.0  24.570080774705946  51.767866649385084  12.290815340522894  1.0000
  C   C55       1.0  23.692774258107725  52.321347097858336  11.346485951441105  1.0000
  C   C56       1.0  23.602624794013842  53.69770898862724  11.175078276520594  1.0000
  C   C57       1.0  25.25889128758226  54.0206606401593  12.890909884191839  1.0000
  C   C58       1.0  25.352401648305115  52.64411977167131  13.057896378141773  1.0000
  H   H34       1.0  53.18115922844851  51.65616944287666  12.24192285106344  1.0000
  H   H35       1.0  27.224219860976966  51.62955687888366  12.156552847346182  1.0000
  H   H36       1.0  21.970042199065595  51.26920562520002  12.419595124618468  1.0000
  H   H37       1.0  26.031505080069962  52.23616418036099  13.823712523655356  1.0000
  H   H38       1.0  25.87656606579466  54.68995005524045  13.510747143152747  1.0000
  H   H39       1.0  22.91422312585588  54.11078315830075  10.42068087372946  1.0000
  H   H40       1.0  23.08804803582227  51.65507162269694  10.71092409843818  1.0000
  H   H41       1.0  47.95384935363809  51.254966826768225  12.479825093302125  1.0000
  H   H42       1.0  48.86082759562151  54.0478987505295  10.429105138148534  1.0000
  C   C59       1.0  51.286253584067246  52.65237786798469  13.117586552272247  1.0000
  C   C60       1.0  49.46440218137981  49.5375935043974  12.590441444055179  1.0000
  C   C61       1.0  50.65656298200141  50.28808007934146  12.540741250931607  1.0000
  C   C62       1.0  54.24401026071369  49.746055262689275  12.581233969071285  1.0000
  C   C63       1.0  53.74667728139796  43.76754022159162  13.535361680538792  1.0000
  C   C64       1.0  47.70533064760914  44.1174408416169  12.726435052139138  1.0000
  C   C65       1.0  54.50051346884025  47.248247537664746  13.00731129500212  1.0000
  C   C66       1.0  48.15147248794219  50.176254230112114  12.522142692628734  1.0000
  C   C67       1.0  51.979169239243994  49.79121289791479  12.623110318244716  1.0000
  C   C68       1.0  47.24453598206025  49.17218503907361  12.52000398997048  1.0000
  C   C69       1.0  48.01160015101956  47.93475176661472  12.621423430453575  1.0000
  C   C70       1.0  52.454760316514175  44.3693532808554  13.204000246472285  1.0000
  C   C71       1.0  47.42120624885474  46.64308805407662  12.575376046441828  1.0000
  C   C72       1.0  48.20169947226658  45.456283768519484  12.66211688373881  1.0000
  C   C73       1.0  53.742025788970864  48.42874648742768  12.826883092533292  1.0000
  C   C74       1.0  54.65195521073787  44.77162409846603  13.49069060207759  1.0000
  C   C75       1.0  49.956138671423666  44.099439702560446  12.957589264352393  1.0000
  C   C76       1.0  48.78279505748321  43.283846933731404  12.889424201142822  1.0000
  C   C77       1.0  53.90133374010614  45.97513958054104  13.138414734739577  1.0000
  C   C78       1.0  51.26901239730134  43.60863777629433  13.158202424329682  1.0000
  C   C79       1.0  57.996975574063704  48.53620993317554  13.751745483287324  1.0000
  C   C80       1.0  55.97559364755195  47.36055634311199  13.062724194109997  1.0000
  C   C81       1.0  56.61021302681284  48.44190302634233  13.696819069414286  1.0000
  C   C82       1.0  56.79943310224079  46.382587867811026  12.479663966674806  1.0000
  C   C83       1.0  58.799196966556416  47.55535680654779  13.169995108138162  1.0000
  C   C84       1.0  58.18584266114623  46.47862348385416  12.531348706318864  1.0000
  C   C85       1.0  51.632486343887685  39.360195195213315  13.682162381818088  1.0000
  C   C86       1.0  51.39491422566122  42.14268166271017  13.346790254596547  1.0000
  C   C87       1.0  50.64424671927522  40.066461729602686  14.363280004665734  1.0000
  C   C88       1.0  50.52616409584791  41.44105494400075  14.196043101421488  1.0000
  C   C89       1.0  52.38968089979945  41.41692666786656  12.674671879865121  1.0000
  C   C90       1.0  52.50548636947653  40.04160737573728  12.83781082039675  1.0000
  H   H43       1.0  55.301635467915794  50.01858336514944  12.487048255855816  1.0000
  H   H44       1.0  48.76409047558197  42.190051324606515  12.963687832734372  1.0000
  H   H45       1.0  53.92501781257338  42.716770557965816  13.797603164424677  1.0000
  H   H46       1.0  55.724641295945986  44.714957966935394  13.714897947193933  1.0000
  H   H47       1.0  51.76312939574436  47.706860719589656  12.97409608641636  1.0000
  H   H48       1.0  56.33888527837323  45.53513174338949  11.947101160949915  1.0000
  H   H49       1.0  55.99974267173452  49.21821920260023  14.185581262704924  1.0000
  H   H50       1.0  58.46207843207391  49.39267442200456  14.265953855117042  1.0000
  H   H51       1.0  58.80166630024358  45.69755714336627  12.05716905529918  1.0000
  H   H52       1.0  53.28674123202081  39.489860912079976  12.291163608365736  1.0000
  H   H53       1.0  53.07023940370327  41.9413366975398  11.985049961331827  1.0000
  H   H54       1.0  50.167672829840015  46.20994102771325  12.818066518603976  1.0000
  H   H55       1.0  49.75641766949848  41.9906513264418  14.761077206089949  1.0000
  H   H56       1.0  49.95470675455157  39.53685821953047  15.03982441495698  1.0000
  N   N7        1.0  49.33199206984709  48.19682109002502  12.669685882695621  1.0000
  N   N8        1.0  52.395938126340845  48.52425040477285  12.825161224878629  1.0000
  N   N9        1.0  49.540799019417015  45.37414106310202  12.803812157997708  1.0000
  N   N10       1.0  52.59059525208235  45.69429078911258  12.995485006894668  1.0000
  H   H57       1.0  49.08119378842646  51.59843467114946  10.743368078619593  1.0000
  H   H58       1.0  51.76110302915015  54.71269433801439  13.560799665229098  1.0000
  C   C91       1.0  50.29745490164422  54.53285815182977  11.975195791474114  1.0000
  C   C92       1.0  53.16271545154031  50.580615258610855  12.455010220251246  1.0000
  C   C93       1.0  50.53146627939682  51.75487499808211  12.348149585149176  1.0000
  C   C94       1.0  49.66132919838774  52.28282881954321  11.382723976937541  1.0000
  C   C95       1.0  49.54623931673032  53.65541896242321  11.197301009421546  1.0000
  C   C96       1.0  51.16782469827202  54.02547150017231  12.9366599471852  1.0000
  H   H59       1.0  24.312846964081196  55.643957333451006  11.811223148834195  1.0000
  H   H60       1.0  25.76017370986463  38.23608415235025  13.597081076182882  1.0000
  H   H61       1.0  16.034959982236305  46.29302136623977  12.401740007260099  1.0000
  H   H62       1.0  59.8966201243017  47.63058255979175  13.213480829265487  1.0000
  H   H63       1.0  50.20424125132156  55.62078145050362  11.830611108773844  1.0000
  H   H64       1.0  51.72337300321199  38.270197792778895  13.811137634423329  1.0000
