# Supplementary material for: Fracture Behavior of a 2D Imine‐Based Polymer
Source: Adv Sci (Weinh). 2024 Sep 12;11(42):2407017. doi: 10.1002/advs.202407017 (PMC11558127; doi:10.1002/advs.202407017)
Supplement: Supplementary file 2 — Supporting Information [file ADVS-11-2407017-s004.zip › 55-89_0.9_relaxed.cif]

data_image0
_chemical_formula_structural       C6H6C45H26N5HNO2C7H9C32H14N4H2C6H6
_chemical_formula_sum              "C96 H64 N10 O2"
loop_
  _atom_site_type_symbol
  _atom_site_label
  _atom_site_symmetry_multiplicity
  _atom_site_Cartn_x
  _atom_site_Cartn_y
  _atom_site_Cartn_z
  _atom_site_occupancy
  C   C1        1.0  19.910996834450987  46.56238653672482  12.556668531698987  1.0000
  C   C2        1.0  17.70591629539585  47.316639829688214  13.273272387837942  1.0000
  C   C3        1.0  17.882674781066537  45.52161181303578  11.692651424508426  1.0000
  C   C4        1.0  19.270232518175682  45.61279682752125  11.744289975744394  1.0000
  C   C5        1.0  19.09315946023769  47.41053083548027  13.321310120717321  1.0000
  C   C6        1.0  17.085270621812107  46.372732885262344  12.456515171045725  1.0000
  H   H1        1.0  20.128371268630758  49.27348682447635  12.463092435801702  1.0000
  H   H2        1.0  19.874653650190808  44.943331569798126  11.11142698952984  1.0000
  H   H3        1.0  20.571092687859196  43.8631319643962  12.602916980328313  1.0000
  H   H4        1.0  19.55708100582958  48.15002956447986  13.99324373598382  1.0000
  H   H5        1.0  17.414510600560778  44.771483568016095  11.035240086689306  1.0000
  H   H6        1.0  17.096436193572593  47.99456020930993  13.891981811513254  1.0000
  C   C7        1.0  23.44457763982145  49.54859787145614  12.52282343159248  1.0000
  C   C8        1.0  24.641933753726114  50.29391944308657  12.469968851509565  1.0000
  C   C9        1.0  28.219570091503165  49.70325826590099  12.511480925071167  1.0000
  C   C10       1.0  27.674556964497793  43.723846067434444  13.42757061897539  1.0000
  C   C11       1.0  21.63033503200442  44.13744088950859  12.672010296909065  1.0000
  C   C12       1.0  28.45120283647656  47.2088700485652  12.956685238608554  1.0000
  C   C13       1.0  46.02165563177238  46.47820236111941  12.390601666372957  1.0000
  C   C14       1.0  22.12979076301019  50.18966892541093  12.473124682491113  1.0000
  C   C15       1.0  25.956407084700967  49.779528870839435  12.54953991354033  1.0000
  C   C16       1.0  43.70307462542265  47.14630800751685  12.825368273968884  1.0000
  C   C17       1.0  21.221925003171112  49.187895676152166  12.502352893020884  1.0000
  C   C18       1.0  21.99103861304541  47.94839113223247  12.595906802351934  1.0000
  C   C19       1.0  26.3880128413545  44.336845986472426  13.092860197887019  1.0000
  C   C20       1.0  21.39199887000317  46.66954027723879  12.60719418089603  1.0000
  C   C21       1.0  22.14423273388253  45.47355124269705  12.65927764134436  1.0000
  C   C22       1.0  27.699773586762603  48.39495538626278  12.768407992541949  1.0000
  C   C23       1.0  28.584637762650296  44.724476102933025  13.407895454799238  1.0000
  C   C24       1.0  23.88748139659792  44.084246789696465  12.86111837989201  1.0000
  C   C25       1.0  22.699348094660298  43.285944388526985  12.779432879185364  1.0000
  C   C26       1.0  27.843946819417816  45.935377859096796  13.061917156480412  1.0000
  C   C27       1.0  25.198351918584496  43.580189168716515  13.029804956251294  1.0000
  C   C28       1.0  31.88237957046008  48.56746269242749  13.807821501140575  1.0000
  C   C29       1.0  29.915904318270034  47.33273287307563  13.060126351536283  1.0000
  C   C30       1.0  30.509479945850508  48.43546897915315  13.70589190201406  1.0000
  C   C31       1.0  30.79207974500424  46.36782106690856  12.519648488564782  1.0000
  C   C32       1.0  32.765947353749134  47.61057240455244  13.253563245458887  1.0000
  C   C33       1.0  32.166107940185256  46.50255355532224  12.605016208464582  1.0000
  C   C34       1.0  44.162516119963534  45.208600305077994  11.423819038507093  1.0000
  C   C35       1.0  45.50436145044404  45.40980992332969  11.609158023074723  1.0000
  C   C36       1.0  36.347234788695886  47.032500302621365  12.852883431869566  1.0000
  C   C37       1.0  34.90923428381227  46.94676941211042  12.8097247654073  1.0000
  C   C38       1.0  37.057511096398436  48.06345660901997  13.555749782296479  1.0000
  C   C39       1.0  39.239182101575864  47.13914756513497  12.868611960044005  1.0000
  C   C40       1.0  38.43388587329487  48.112278123487464  13.564884246699277  1.0000
  C   C41       1.0  38.512322844813156  46.10367350857743  12.167029506907586  1.0000
  C   C42       1.0  37.12493326260042  46.067488943110874  12.172967376341322  1.0000
  C   C43       1.0  45.05498791340787  47.34256676382391  12.971438042522168  1.0000
  C   C44       1.0  25.60903103244938  39.326325831569974  13.473455252274313  1.0000
  C   C45       1.0  25.327996341447303  42.109809696921545  13.179585525152456  1.0000
  C   C46       1.0  24.604590659240486  40.0059218859691  14.157865231801399  1.0000
  C   C47       1.0  24.464425634015207  41.38096063056531  14.010641499954108  1.0000
  C   C48       1.0  26.335246803879553  41.40930897610074  12.498522873351677  1.0000
  C   C49       1.0  26.472887790356346  40.03389055908954  12.641280401983533  1.0000
  C   C50       1.0  40.61459308303566  47.21082436320746  12.880438074129048  1.0000
  C   C51       1.0  43.16920902597317  46.06106015584884  12.044222241822972  1.0000
  H   H7        1.0  46.19486572729555  49.260383874206575  12.482544498562113  1.0000
  H   H8        1.0  29.280559337866936  49.9591424998247  12.409808379699436  1.0000
  H   H9        1.0  46.21139931921597  44.74584536351095  11.08422482209166  1.0000
  H   H10       1.0  46.700986738328766  43.81021085782984  12.667682162183068  1.0000
  H   H11       1.0  22.66830969859164  42.1901374910607  12.803024947868389  1.0000
  H   H12       1.0  27.846020365707407  42.669423387774565  13.681323206423082  1.0000
  H   H13       1.0  29.654857841573293  44.66053131529416  13.642405364698426  1.0000
  H   H14       1.0  25.710458371851203  47.7016699226101  12.916287743447766  1.0000
  H   H15       1.0  30.37294477807713  45.50095307891599  11.983295370611732  1.0000
  H   H16       1.0  29.863865092971324  49.19729274195064  14.172476711913843  1.0000
  H   H17       1.0  32.298634548852704  49.44074124600637  14.335382311056506  1.0000
  H   H18       1.0  32.81881161156774  45.73527044017553  12.151736910031193  1.0000
  H   H19       1.0  45.398347463153314  48.1756056391244  13.607039614841906  1.0000
  H   H20       1.0  34.48959016939028  46.07956222184758  12.236082762850069  1.0000
  H   H21       1.0  43.81962745237756  44.38287237603025  10.781439168827399  1.0000
  H   H22       1.0  36.60977264724883  45.263423262257234  11.624210122589478  1.0000
  H   H23       1.0  38.94168446167104  48.91857287001201  14.115672967195161  1.0000
  H   H24       1.0  35.39586081516477  48.83054240612819  14.111409033291961  1.0000
  H   H25       1.0  40.16539014209308  45.33452707768335  11.593353834293655  1.0000
  H   H26       1.0  27.266747803264803  39.503587639067234  12.091537860810755  1.0000
  H   H27       1.0  27.01136852898283  41.95482200333225  11.820794896879574  1.0000
  H   H28       1.0  24.12301041173564  46.1953775216175  12.803564248872801  1.0000
  H   H29       1.0  23.68276523707275  41.909147323214185  14.579789457904534  1.0000
  H   H30       1.0  42.98982167172507  47.82284243425182  13.325549993159736  1.0000
  H   H31       1.0  23.92228008332195  39.455478416274396  14.824955460514952  1.0000
  H   H32       1.0  41.13252403170813  48.01873181081977  13.432727481170076  1.0000
  N   N1        1.0  23.314064722621808  48.20992134396291  12.609256439809926  1.0000
  N   N2        1.0  26.355389353611887  48.50750327838259  12.757335944365403  1.0000
  N   N3        1.0  23.485769568821716  45.3685497371649  12.764035152496941  1.0000
  N   N4        1.0  26.533410049961933  45.66364481112136  12.902968760005647  1.0000
  N   N5        1.0  34.102435672121786  47.810733081941294  13.378951854319567  1.0000
  H   H33       1.0  51.99915909239159  52.26405860223227  13.911147095219695  1.0000
  N   N6        1.0  41.90640800688346  45.76202487549018  11.837582957054883  1.0000
  O   O1        1.0  36.34131654843373  49.06138206341158  14.263493027563596  1.0000
  O   O2        1.0  39.210029350086714  45.1186735423261  11.466997307896333  1.0000
  C   C52       1.0  24.35356733315405  54.548815295077986  11.947599403423263  1.0000
  C   C53       1.0  27.151189236418336  50.551900370783684  12.376879118566645  1.0000
  C   C54       1.0  24.53409395505111  51.76328217313569  12.294046782899192  1.0000
  C   C55       1.0  23.659603813998316  52.3174685350783  11.347540790835893  1.0000
  C   C56       1.0  23.57190853238079  53.6937639762999  11.174908744805194  1.0000
  C   C57       1.0  25.225395424281846  54.015408359362496  12.893411346753204  1.0000
  C   C58       1.0  25.316714905453566  52.63889789249954  13.06166153094122  1.0000
  H   H34       1.0  53.223710113174725  51.6562404680229  12.244341288226613  1.0000
  H   H35       1.0  27.18601640647975  51.62464381292968  12.151752230350718  1.0000
  H   H36       1.0  21.93387661750064  51.268631741837694  12.422581587334353  1.0000
  H   H37       1.0  25.994822460832832  52.23110105220747  13.828519944708367  1.0000
  H   H38       1.0  25.84347133308811  54.68422905843292  13.513164101841989  1.0000
  H   H39       1.0  22.886198474468895  54.10701941176229  10.418292704033066  1.0000
  H   H40       1.0  23.055900927822066  51.65169211289212  10.710465247245402  1.0000
  H   H41       1.0  47.998411239859564  51.25179634854068  12.508282249207342  1.0000
  H   H42       1.0  48.8958966569736  54.038988138380724  10.441140356134266  1.0000
  C   C59       1.0  51.32217716506646  52.64978749159985  13.132117060989463  1.0000
  C   C60       1.0  49.507578581783626  49.53166862415311  12.601941154603757  1.0000
  C   C61       1.0  50.699652346483795  50.28310228159762  12.551622541874618  1.0000
  C   C62       1.0  54.289257877332496  49.74671487461457  12.576737341203524  1.0000
  C   C63       1.0  53.79606456797038  43.770262020316615  13.53933163841307  1.0000
  C   C64       1.0  47.753594677386424  44.110700573073196  12.723181689156313  1.0000
  C   C65       1.0  54.551345655300224  47.249333044435105  13.00072641638304  1.0000
  C   C66       1.0  48.19547712670036  50.1724128147329  12.541524469885667  1.0000
  C   C67       1.0  52.02416966897237  49.78904560928571  12.627414785585719  1.0000
  C   C68       1.0  47.28712519898421  49.16937465444465  12.534225513027716  1.0000
  C   C69       1.0  48.052111716983305  47.929730643863785  12.62449785329993  1.0000
  C   C70       1.0  52.503639352831215  44.37189942540792  13.207973556528506  1.0000
  C   C71       1.0  47.46133490109398  46.637032847384816  12.568598663573312  1.0000
  C   C72       1.0  48.245361390138115  45.45095363543697  12.656093482237292  1.0000
  C   C73       1.0  53.79016391851375  48.42881758351528  12.822990084139748  1.0000
  C   C74       1.0  54.70166952576707  44.77378528176982  13.489811451207743  1.0000
  C   C75       1.0  50.00406890755346  44.1001180642475  12.95863457306968  1.0000
  C   C76       1.0  48.833609927756946  43.28088118753444  12.890497073909534  1.0000
  C   C77       1.0  53.95128060329411  45.976677626536016  13.135470351082459  1.0000
  C   C78       1.0  51.31778640770026  43.611443605046986  13.16342087762047  1.0000
  C   C79       1.0  58.05072404726191  48.54001983048062  13.731568491969842  1.0000
  C   C80       1.0  56.02681249832951  47.36205294177682  13.05194103649994  1.0000
  C   C81       1.0  56.66380692485053  48.4460070196783  13.679590014184352  1.0000
  C   C82       1.0  56.85011510674613  46.38100716812829  12.472863105578133  1.0000
  C   C83       1.0  58.85261143030122  47.556447063631744  13.153549193037568  1.0000
  C   C84       1.0  58.23668425130708  46.47670336589239  12.522112646270052  1.0000
  C   C85       1.0  51.675426994057965  39.36200961146265  13.693078032355363  1.0000
  C   C86       1.0  51.44295653935933  42.14518620539776  13.35538800531857  1.0000
  C   C87       1.0  50.69430655796462  40.07219478928852  14.380362067678487  1.0000
  C   C88       1.0  50.577885161969895  41.44672060194791  14.211117463932107  1.0000
  C   C89       1.0  52.431752890198545  41.41574980563439  12.678477737377785  1.0000
  C   C90       1.0  52.54427761159076  40.040152629093384  12.841979485140541  1.0000
  H   H43       1.0  55.346565287015146  50.01915586527821  12.479404186457149  1.0000
  H   H44       1.0  48.817921611947725  42.18725502125812  12.967837515351933  1.0000
  H   H45       1.0  53.97506569417221  42.7199677932211  13.804337551108247  1.0000
  H   H46       1.0  55.775075273365395  44.7187249739225  13.712023116568872  1.0000
  H   H47       1.0  51.814167139626775  47.70311785724195  12.977649036732057  1.0000
  H   H48       1.0  56.388968009109966  45.5298678521229  11.94655512531075  1.0000
  H   H49       1.0  56.05512614159457  49.22469536491581  14.16699995128541  1.0000
  H   H50       1.0  58.515400084413194  49.39895985411314  14.241761620553541  1.0000
  H   H51       1.0  58.850113160897685  45.691780976725845  12.0515935585413  1.0000
  H   H52       1.0  53.32000867822146  39.48548771680769  12.290588932953282  1.0000
  H   H53       1.0  53.10960874321799  41.9368512047119  11.983768436819883  1.0000
  H   H54       1.0  50.20727819333704  46.21198407093796  12.813458126583436  1.0000
  H   H55       1.0  49.81232426065357  41.99846641570139  14.779793488716674  1.0000
  H   H56       1.0  50.009083620601736  39.5456787952528  15.063544979136266  1.0000
  N   N7        1.0  49.372841008684475  48.19039885848237  12.67238225072931  1.0000
  N   N8        1.0  52.44397398339237  48.52242686795455  12.82611668019162  1.0000
  N   N9        1.0  49.58447950381115  45.37299761225219  12.800677543067208  1.0000
  N   N10       1.0  52.64015205120448  45.696320910686865  12.99563430512489  1.0000
  H   H57       1.0  49.120165576873454  51.590590299421685  10.757178436300679  1.0000
  H   H58       1.0  51.79201863637656  54.711172008598915  13.57481301626717  1.0000
  C   C91       1.0  50.328496812531164  54.52775708772853  11.98954934054368  1.0000
  C   C92       1.0  53.20632631447308  50.58033842419511  12.456058195864571  1.0000
  C   C93       1.0  50.57052977159517  51.75038389344728  12.361880534629792  1.0000
  C   C94       1.0  49.698367805097035  52.27620818869547  11.397015625466459  1.0000
  C   C95       1.0  49.5802767394222  53.64837531900462  11.211028882856082  1.0000
  C   C96       1.0  51.19983753888663  54.02261170602493  12.95125284820829  1.0000
  H   H59       1.0  24.28417206785554  55.6393476703586  11.81046633202255  1.0000
  H   H60       1.0  25.720648792572373  38.23703404505332  13.591054302241478  1.0000
  H   H61       1.0  15.987794456719776  46.299855934955424  12.416058700940644  1.0000
  H   H62       1.0  59.94983892549632  47.63193938724398  13.194377610694328  1.0000
  H   H63       1.0  50.2333152701583  55.615332086009616  11.844325277393624  1.0000
  H   H64       1.0  51.76414385354318  38.271900396039214  13.82283348942129  1.0000
