# Supplementary material for: Fracture Behavior of a 2D Imine‐Based Polymer
Source: Adv Sci (Weinh). 2024 Sep 12;11(42):2407017. doi: 10.1002/advs.202407017 (PMC11558127; doi:10.1002/advs.202407017)
Supplement: Supplementary file 2 — Supporting Information [file ADVS-11-2407017-s004.zip › 55-89_1.0_relaxed.cif]

data_image0
_chemical_formula_structural       C6H6C45H26N5HNO2C7H9C32H14N4H2C6H6
_chemical_formula_sum              "C96 H64 N10 O2"
loop_
  _atom_site_type_symbol
  _atom_site_label
  _atom_site_symmetry_multiplicity
  _atom_site_Cartn_x
  _atom_site_Cartn_y
  _atom_site_Cartn_z
  _atom_site_occupancy
  C   C1        1.0  19.866807794492328  46.56668963847209  12.569654426084732  1.0000
  C   C2        1.0  17.665514899759835  47.32158122707659  13.296543338544994  1.0000
  C   C3        1.0  17.83466473609794  45.5275652214156  11.713509194355268  1.0000
  C   C4        1.0  19.222432955904555  45.618241430407274  11.758849088489152  1.0000
  C   C5        1.0  19.052979957008667  47.41461856230832  13.338680098351317  1.0000
  C   C6        1.0  17.04130255388616  46.37868074180972  12.481410023268612  1.0000
  H   H1        1.0  20.088627571653063  49.27776607601507  12.472153887469977  1.0000
  H   H2        1.0  19.823838487808825  44.94894174762357  11.122967792672545  1.0000
  H   H3        1.0  20.522795765346476  43.86649655666049  12.623525604635242  1.0000
  H   H4        1.0  19.520330926723577  48.15258419017989  14.009906330867244  1.0000
  H   H5        1.0  17.362625623598397  44.778460171851954  11.057662563295668  1.0000
  H   H6        1.0  17.058451244914927  47.99889380356306  13.918421854481423  1.0000
  C   C7        1.0  23.40566362484284  49.54610253756157  12.521910746322783  1.0000
  C   C8        1.0  24.60413024008839  50.28897909317245  12.463192766151378  1.0000
  C   C9        1.0  28.18113602829451  49.6960566356747  12.496766161418657  1.0000
  C   C10       1.0  27.62988460173709  43.71504519371893  13.406566573534842  1.0000
  C   C11       1.0  21.582807595353664  44.13988913031971  12.685206603491142  1.0000
  C   C12       1.0  28.412298850965833  47.1998615909232  12.939955326661577  1.0000
  C   C13       1.0  46.06177364348718  46.4673814040711  12.398412758563035  1.0000
  C   C14       1.0  22.09210310895538  50.190035692959306  12.476097165384234  1.0000
  C   C15       1.0  25.918153839839118  49.77314965454541  12.540533102813818  1.0000
  C   C16       1.0  43.74233150253644  47.13385555575988  12.837574042877765  1.0000
  C   C17       1.0  21.182068971010032  49.190415653229564  12.509003309351971  1.0000
  C   C18       1.0  21.948825040879704  47.94955982602375  12.601514752826715  1.0000
  C   C19       1.0  26.343204416683236  44.33190019504955  13.080819191692646  1.0000
  C   C20       1.0  21.347908598526807  46.67192515801384  12.61539613940287  1.0000
  C   C21       1.0  22.098582739434814  45.47518501850153  12.666576944416422  1.0000
  C   C22       1.0  27.661773601121954  48.38770014983491  12.755719821928002  1.0000
  C   C23       1.0  28.542337425591906  44.713494940955165  13.384932148447838  1.0000
  C   C24       1.0  23.84097995413144  44.08425547147069  12.862412245313259  1.0000
  C   C25       1.0  22.65130864576431  43.2873911874162  12.78881248074243  1.0000
  C   C26       1.0  27.802905434878245  45.92704521159296  13.045180810841817  1.0000
  C   C27       1.0  25.151711785996646  43.57786657615161  13.02461363481648  1.0000
  C   C28       1.0  31.84403089625051  48.55956495137966  13.782375692919171  1.0000
  C   C29       1.0  29.877413674991885  47.32188705479315  13.039958632437802  1.0000
  C   C30       1.0  30.47130130186667  48.42703171322457  13.681558629866926  1.0000
  C   C31       1.0  30.754178388511647  46.35491973462464  12.503432060313527  1.0000
  C   C32       1.0  32.728050528747666  47.60005584642005  13.233202695153278  1.0000
  C   C33       1.0  32.12863019487725  46.48907398936301  12.589015763081832  1.0000
  C   C34       1.0  44.201495601101634  45.191236990620546  11.438497695177384  1.0000
  C   C35       1.0  45.54229361169252  45.390563855981284  11.628792068846055  1.0000
  C   C36       1.0  36.31698356081479  47.04857343432129  12.849344898550708  1.0000
  C   C37       1.0  34.87947869666389  46.94396474319546  12.80092873733303  1.0000
  C   C38       1.0  37.00944344425763  48.095093396627156  13.547847998117392  1.0000
  C   C39       1.0  39.206648843659984  47.20044889108851  12.871860428697737  1.0000
  C   C40       1.0  38.38471346108463  48.16276885254732  13.563166671350462  1.0000
  C   C41       1.0  38.49805623334321  46.149507861870845  12.175588275736295  1.0000
  C   C42       1.0  37.11058171124332  46.090163943126306  12.17934730295439  1.0000
  C   C43       1.0  45.093841838948194  47.338834953281484  12.968786308007633  1.0000
  C   C44       1.0  25.528379357561995  39.319205489967146  13.45502755675554  1.0000
  C   C45       1.0  25.275304458515887  42.10678696109024  13.173903174842659  1.0000
  C   C46       1.0  24.5357855813633  40.00660837036495  14.148810838415063  1.0000
  C   C47       1.0  24.40987593215845  41.383629678039085  14.008143482409778  1.0000
  C   C48       1.0  26.272458589026495  41.398917937904415  12.48591287920893  1.0000
  C   C49       1.0  26.39633854691285  40.021482732029206  12.622699048834475  1.0000
  C   C50       1.0  40.58018619033917  47.31283364655065  12.846080910474841  1.0000
  C   C51       1.0  43.20642474435738  46.03977067916079  12.066676532593853  1.0000
  H   H7        1.0  46.23833378900447  49.255697894640754  12.475880379449357  1.0000
  H   H8        1.0  29.241814842625566  49.952482779319844  12.392317121318245  1.0000
  H   H9        1.0  46.24737671332695  44.72235482287188  11.106621277683267  1.0000
  H   H10       1.0  46.74912788871488  43.801277781275004  12.689356443178566  1.0000
  H   H11       1.0  22.619409312689676  42.19154573942168  12.814742796616732  1.0000
  H   H12       1.0  27.79967761555869  42.65938732393336  13.655178882158568  1.0000
  H   H13       1.0  29.61363339634927  44.64606026006654  13.613421549095673  1.0000
  H   H14       1.0  25.672590972734387  47.69582375065378  12.91065271574648  1.0000
  H   H15       1.0  30.33526828253968  45.48611804907704  11.969891299260125  1.0000
  H   H16       1.0  29.82620863104049  49.19122520327784  14.145077845727984  1.0000
  H   H17       1.0  32.26093152961135  49.435505952251795  14.305203338774415  1.0000
  H   H18       1.0  32.780411493663784  45.71924554039874  12.139106801763416  1.0000
  H   H19       1.0  45.436519664007676  48.183590433344605  13.589555796831986  1.0000
  H   H20       1.0  34.47168452900751  46.06783567329423  12.233037148128194  1.0000
  H   H21       1.0  43.85632654102917  44.35661632511303  10.809038891698673  1.0000
  H   H22       1.0  36.60837358656558  45.274781879838585  11.635125346085523  1.0000
  H   H23       1.0  38.879005861563186  48.98181843143835  14.107033010379215  1.0000
  H   H24       1.0  35.33604850881276  48.84300121272062  14.09481661841369  1.0000
  H   H25       1.0  40.16611298922343  45.399306527864056  11.622108688815196  1.0000
  H   H26       1.0  27.181162868914708  39.48492962074137  12.066176844835192  1.0000
  H   H27       1.0  26.951118812656414  41.9398908643831  11.807201128923573  1.0000
  H   H28       1.0  24.07872652272629  46.1953449982223  12.797304732147682  1.0000
  H   H29       1.0  23.637646256008107  41.917876069322055  14.584459159691164  1.0000
  H   H30       1.0  43.02746607833732  47.82069113880532  13.320311520359503  1.0000
  H   H31       1.0  23.85029752943599  39.46061102117782  14.81631204436346  1.0000
  H   H32       1.0  41.061486991746634  48.10758511102313  13.452006106994391  1.0000
  N   N1        1.0  23.272478110567285  48.207879154423956  12.610786143686159  1.0000
  N   N2        1.0  26.317332393927735  48.50115242180153  12.748827166363856  1.0000
  N   N3        1.0  23.44053437734336  45.36891477225803  12.76494711123332  1.0000
  N   N4        1.0  26.490865853457546  45.65878100892571  12.892720995939762  1.0000
  N   N5        1.0  34.06347444350456  47.805442303692715  13.359927170219477  1.0000
  H   H33       1.0  52.05787540529415  52.23727270034632  13.92544447281768  1.0000
  N   N6        1.0  41.947965180214666  45.72364760202585  11.892289429267084  1.0000
  O   O1        1.0  36.27784875216341  49.08762727547964  14.248472350729243  1.0000
  O   O2        1.0  39.21491145627177  45.16984982101839  11.49026804272711  1.0000
  C   C52       1.0  24.293244023167382  54.54431505842781  11.953803174740598  1.0000
  C   C53       1.0  27.112533880744586  50.54478795777806  12.364079277443958  1.0000
  C   C54       1.0  24.494515408620646  51.75829570022741  12.286921919421545  1.0000
  C   C55       1.0  23.6137036084379  52.310872753431745  11.345215295709634  1.0000
  C   C56       1.0  23.515583949203002  53.68729980117796  11.179154468151177  1.0000
  C   C57       1.0  25.173163544393013  54.012490860935436  12.893015767472779  1.0000
  C   C58       1.0  25.275034137693307  52.63575864779053  13.054354725765311  1.0000
  H   H34       1.0  53.260071625724024  51.64917730931469  12.241788517852166  1.0000
  H   H35       1.0  27.14621656179601  51.61729323595522  12.137940751434359  1.0000
  H   H36       1.0  21.898223417463  51.26932506899849  12.425273880856563  1.0000
  H   H37       1.0  25.95869648830502  52.22885539755417  13.816664506860965  1.0000
  H   H38       1.0  25.788157088412984  54.6828727187542  13.514258384822895  1.0000
  H   H39       1.0  22.82333469628286  54.09919559324192  10.427668377310809  1.0000
  H   H40       1.0  23.0120674404299  51.643743676921446  10.707599643298623  1.0000
  H   H41       1.0  48.04584884200653  51.243782979710446  12.514863284759324  1.0000
  H   H42       1.0  48.952638321272666  54.04659884963012  10.475599268641627  1.0000
  C   C59       1.0  51.38022968610145  52.630180531541214  13.15058282271625  1.0000
  C   C60       1.0  49.55148414248017  49.52090457241999  12.608168153529652  1.0000
  C   C61       1.0  50.74524901182083  50.27014656629219  12.56110835179258  1.0000
  C   C62       1.0  54.33635747288583  49.743964576887514  12.56592308672891  1.0000
  C   C63       1.0  53.84797356283783  43.769215076051545  13.53180231036365  1.0000
  C   C64       1.0  47.80143470734128  44.103852776471065  12.737047887326689  1.0000
  C   C65       1.0  54.608474355534476  47.246382617850735  12.988632613545393  1.0000
  C   C66       1.0  48.24077704713931  50.164034409472876  12.546279108668605  1.0000
  C   C67       1.0  52.07082033621223  49.777148991010094  12.630483546617928  1.0000
  C   C68       1.0  47.33033487152503  49.16268147679082  12.532826844256515  1.0000
  C   C69       1.0  48.09251325666542  47.92177113710015  12.624621175961401  1.0000
  C   C70       1.0  52.55673234649639  44.372672538861735  13.198112546582573  1.0000
  C   C71       1.0  47.50078939519759  46.628863408686634  12.57145087811771  1.0000
  C   C72       1.0  48.28875441854429  45.444757830197844  12.662235218187169  1.0000
  C   C73       1.0  53.843718170197874  48.42405648742788  12.813738577402553  1.0000
  C   C74       1.0  54.755910471270354  44.77062395290072  13.481420531542991  1.0000
  C   C75       1.0  50.053507494949706  44.10019032823537  12.958913387669313  1.0000
  C   C76       1.0  48.885131206700656  43.277623019376044  12.90071710153984  1.0000
  C   C77       1.0  54.008127819407136  45.97401341215365  13.124098829437276  1.0000
  C   C78       1.0  51.3698950230611  43.61379285505822  13.156615983046073  1.0000
  C   C79       1.0  58.10896264365451  48.54361758717389  13.702381035020688  1.0000
  C   C80       1.0  56.083758718558975  47.36067083594463  13.034933454421866  1.0000
  C   C81       1.0  56.72196341781822  48.44733010997774  13.656894449685371  1.0000
  C   C82       1.0  56.90614849318849  46.37947061378341  12.454582004023962  1.0000
  C   C83       1.0  58.909653929749666  47.560017621856474  13.122795281472925  1.0000
  C   C84       1.0  58.29280833187923  46.47807951104168  12.496055866497336  1.0000
  C   C85       1.0  51.763270973945744  39.372394164184406  13.724035580954004  1.0000
  C   C86       1.0  51.50076906374807  42.14887723193983  13.354073683810123  1.0000
  C   C87       1.0  50.774642051952114  40.08003063558732  14.403229324902638  1.0000
  C   C88       1.0  50.6438313192633  41.451273320173186  14.21841985923827  1.0000
  C   C89       1.0  52.49460535038417  41.421358929497366  12.682000852116422  1.0000
  C   C90       1.0  52.62266190708017  40.0492670306637  12.862218617081732  1.0000
  H   H43       1.0  55.39172692181671  50.0216242204517  12.46162125795207  1.0000
  H   H44       1.0  48.87221915031091  42.184433813360044  12.982407016128604  1.0000
  H   H45       1.0  54.025011339083186  42.719633586767486  13.800623711295648  1.0000
  H   H46       1.0  55.828449743884626  44.714091154078226  13.707194612205884  1.0000
  H   H47       1.0  51.87373528898028  47.68823269216788  12.979564798667429  1.0000
  H   H48       1.0  56.443903308098896  45.526420977641735  11.932374042504978  1.0000
  H   H49       1.0  56.11433997190132  49.22712805264182  14.143888261918768  1.0000
  H   H50       1.0  58.57534139448084  49.40387363064096  14.209031935690053  1.0000
  H   H51       1.0  58.90591202359531  45.69398565206868  12.023337545333609  1.0000
  H   H52       1.0  53.404463049094694  39.49662442834809  12.317150888650827  1.0000
  H   H53       1.0  53.16571417932091  41.9414035682434  11.979795952092749  1.0000
  H   H54       1.0  50.248642921862725  46.21280497931648  12.809241059511521  1.0000
  H   H55       1.0  49.874607710204565  42.00199531904846  14.783047516503379  1.0000
  H   H56       1.0  50.096166455883505  39.55424154579904  15.093799597462658  1.0000
  N   N7        1.0  49.413627047292515  48.17981230075438  12.675876144494445  1.0000
  N   N8        1.0  52.49718173535206  48.511981422189244  12.824686758518155  1.0000
  N   N9        1.0  49.62887835377  45.37132191353239  12.800286697366825  1.0000
  N   N10       1.0  52.69646933878073  45.696408683284325  12.98379073687833  1.0000
  H   H57       1.0  49.165083289180494  51.5954342733855  10.777186824690387  1.0000
  H   H58       1.0  51.865979107062984  54.68660803994659  13.599675257398566  1.0000
  C   C91       1.0  50.394272402552915  54.5193624423847  12.02042879101505  1.0000
  C   C92       1.0  53.24909250335726  50.57303147726673  12.453061502338326  1.0000
  C   C93       1.0  50.62006862556449  51.73878173923974  12.379153378506171  1.0000
  C   C94       1.0  49.7487488769318  52.274381751925795  11.419082438809529  1.0000
  C   C95       1.0  49.63724141127129  53.64825558898894  11.24125749110168  1.0000
  C   C96       1.0  51.265937493993555  54.00449509712533  12.976586781303826  1.0000
  H   H59       1.0  24.213783528880402  55.63513790963706  11.82366337827633  1.0000
  H   H60       1.0  25.626637479661404  38.227784161155654  13.564536340744299  1.0000
  H   H61       1.0  15.943582122529369  46.30680576001627  12.445209061515833  1.0000
  H   H62       1.0  60.007086217224035  47.636887279901735  13.158985464981635  1.0000
  H   H63       1.0  50.30562966656704  55.60810295672205  11.879993993622223  1.0000
  H   H64       1.0  51.86589399930477  38.2853483271834  13.868782377834531  1.0000
