# Supplementary material for: Fracture Behavior of a 2D Imine‐Based Polymer
Source: Adv Sci (Weinh). 2024 Sep 12;11(42):2407017. doi: 10.1002/advs.202407017 (PMC11558127; doi:10.1002/advs.202407017)
Supplement: Supplementary file 2 — Supporting Information [file ADVS-11-2407017-s004.zip › 55-89_1.1_relaxed.cif]

data_image0
_chemical_formula_structural       C6H6C45H26N5HNO2C7H9C32H14N4H2C6H6
_chemical_formula_sum              "C96 H64 N10 O2"
loop_
  _atom_site_type_symbol
  _atom_site_label
  _atom_site_symmetry_multiplicity
  _atom_site_Cartn_x
  _atom_site_Cartn_y
  _atom_site_Cartn_z
  _atom_site_occupancy
  C   C1        1.0  19.823207494339886  46.57015215814755  12.58493861549355  1.0000
  C   C2        1.0  17.625939867910482  47.32772681959989  13.320799234923637  1.0000
  C   C3        1.0  17.78627098983096  45.53536717314093  11.734871004628902  1.0000
  C   C4        1.0  19.174399648363586  45.62344532026069  11.775646955307094  1.0000
  C   C5        1.0  19.013784969467558  47.418839571247474  13.357819126137116  1.0000
  C   C6        1.0  16.997072850678432  46.38663949113437  12.506997208798749  1.0000
  H   H1        1.0  20.049194109578533  49.28113170412811  12.489406454371723  1.0000
  H   H2        1.0  19.772996968351126  44.95382485832642  11.1373251987223  1.0000
  H   H3        1.0  20.4730303338578  43.86885744346705  12.63794897937795  1.0000
  H   H4        1.0  19.485264050688496  48.15551487243086  14.027788634248001  1.0000
  H   H5        1.0  17.31043791470259  44.78786816037491  11.079877393875904  1.0000
  H   H6        1.0  17.021889320856157  48.00492129540622  13.94578834808993  1.0000
  C   C7        1.0  23.366692529919163  49.543671588083114  12.521521905356554  1.0000
  C   C8        1.0  24.56646812436418  50.284256140754806  12.45781046833772  1.0000
  C   C9        1.0  28.142387541593585  49.68203921908419  12.478329022703601  1.0000
  C   C10       1.0  27.584360077355125  43.70104505343778  13.382237644512653  1.0000
  C   C11       1.0  21.533904936324117  44.14021302763041  12.69347388459027  1.0000
  C   C12       1.0  28.36930411886462  47.1856950364976  12.919422399586875  1.0000
  C   C13       1.0  46.10665861207722  46.45752326680112  12.421821282950468  1.0000
  C   C14       1.0  22.053912734763706  50.18960619519829  12.482807758570607  1.0000
  C   C15       1.0  25.87968164582948  49.76533548948046  12.528929222684319  1.0000
  C   C16       1.0  43.79086267703806  47.13599150681776  12.871417581641703  1.0000
  C   C17       1.0  21.142503468805234  49.19145779693852  12.519847836407054  1.0000
  C   C18       1.0  21.907724988649747  47.949306860504606  12.607334166189347  1.0000
  C   C19       1.0  26.29694182754668  44.32044107329288  13.064110628751239  1.0000
  C   C20       1.0  21.304724786009196  46.67270235406487  12.624002677403464  1.0000
  C   C21       1.0  22.052973902730375  45.47431211805742  12.67168760481179  1.0000
  C   C22       1.0  27.620219228132843  48.37477453199155  12.73774690801258  1.0000
  C   C23       1.0  28.49811687922223  44.698173598083606  13.357944289278674  1.0000
  C   C24       1.0  23.792801261494166  44.07885713749181  12.858832644481076  1.0000
  C   C25       1.0  22.600615839364927  43.285024935582776  12.791596152138213  1.0000
  C   C26       1.0  27.75891617552783  45.913646087591204  13.02498353269365  1.0000
  C   C27       1.0  25.10312157966914  43.56942237846458  13.013784642885897  1.0000
  C   C28       1.0  31.79901790882665  48.544405859220866  13.770775572594758  1.0000
  C   C29       1.0  29.835343809790274  47.30798659071514  13.020292907895342  1.0000
  C   C30       1.0  30.426396725261235  48.41030144427984  13.668493130882053  1.0000
  C   C31       1.0  30.713939072795338  46.34569758928535  12.479070824894535  1.0000
  C   C32       1.0  32.68476933607107  47.590500951426066  13.216167594464027  1.0000
  C   C33       1.0  32.08869724076943  46.48211538896911  12.566022339585746  1.0000
  C   C34       1.0  44.23885929379193  45.18177287009256  11.475491282734124  1.0000
  C   C35       1.0  45.579371262388335  45.36568377652208  11.676558572403092  1.0000
  C   C36       1.0  36.28287161038937  47.07653188189065  12.832950790609175  1.0000
  C   C37       1.0  34.84325763162104  46.9552168725827  12.776324680459169  1.0000
  C   C38       1.0  36.954495574527726  48.116836455900305  13.556915604471198  1.0000
  C   C39       1.0  39.16541831310564  47.272677037294194  12.871574742457895  1.0000
  C   C40       1.0  38.33057409323069  48.19900169516566  13.586780510107086  1.0000
  C   C41       1.0  38.47976961399765  46.22721005856146  12.152089638405824  1.0000
  C   C42       1.0  37.09118053158049  46.14267043441907  12.1492324865365  1.0000
  C   C43       1.0  45.14111471630756  47.34759225519461  12.974064379410029  1.0000
  C   C44       1.0  25.468765477338295  39.30983461557819  13.444764038601827  1.0000
  C   C45       1.0  25.22308461851892  42.09816650222895  13.163002542513665  1.0000
  C   C46       1.0  24.482002815127178  40.000915524513154  14.143321829460518  1.0000
  C   C47       1.0  24.359900757829006  41.378236750841836  14.002397334566753  1.0000
  C   C48       1.0  26.21410744861056  41.38658893518533  12.470026047878532  1.0000
  C   C49       1.0  26.33416753008593  40.00879562433803  12.606933392149651  1.0000
  C   C50       1.0  40.54025632603994  47.44003642658652  12.788759991428257  1.0000
  C   C51       1.0  43.24315903675043  46.02691259850788  12.11837110963693  1.0000
  H   H7        1.0  46.288175247910104  49.25269681307773  12.461894502689553  1.0000
  H   H8        1.0  29.203732215347085  49.93481585607869  12.371007381757058  1.0000
  H   H9        1.0  46.281412366359746  44.68284975732291  11.168715190363303  1.0000
  H   H10       1.0  46.798884385405245  43.78781450461231  12.74250441833231  1.0000
  H   H11       1.0  22.56501173525921  42.18936100512011  12.817949964237789  1.0000
  H   H12       1.0  27.7541128048056  42.64470524863869  13.627367948619112  1.0000
  H   H13       1.0  29.57046285419554  44.628954326214604  13.580094686668097  1.0000
  H   H14       1.0  25.629498334270167  47.68860477221093  12.898360929012773  1.0000
  H   H15       1.0  30.297052842467256  45.47808010828608  11.941874340192436  1.0000
  H   H16       1.0  29.779096146315872  49.17022900912067  14.136078706028906  1.0000
  H   H17       1.0  32.21343922197352  49.4180859627956  14.298776875158774  1.0000
  H   H18       1.0  32.742463287828826  45.71570589739649  12.113594442784295  1.0000
  H   H19       1.0  45.49126181508838  48.21079583301046  13.564774672028443  1.0000
  H   H20       1.0  34.44712311094566  46.08413067341603  12.192342334317118  1.0000
  H   H21       1.0  43.88823855262979  44.3284405678571  10.874455279953176  1.0000
  H   H22       1.0  36.60327974667953  45.330723366204865  11.587038983791002  1.0000
  H   H23       1.0  38.80923282564896  49.01578309429493  14.148568429839619  1.0000
  H   H24       1.0  35.268545533112466  48.83363779131606  14.109433088105693  1.0000
  H   H25       1.0  40.16732173332256  45.51643277102307  11.61321863649404  1.0000
  H   H26       1.0  27.11478934844447  39.46919467378936  12.047207530057008  1.0000
  H   H27       1.0  26.890760525341424  41.92476008853745  11.787156665646641  1.0000
  H   H28       1.0  24.036656463801  46.188287940036744  12.792096736141461  1.0000
  H   H29       1.0  23.592280445453937  41.91506754094472  14.5824595435957  1.0000
  H   H30       1.0  43.08344036295944  47.85030906018265  13.324205411742122  1.0000
  H   H31       1.0  23.79915870508817  39.45744712281576  14.815816192034598  1.0000
  H   H32       1.0  40.95759263977215  48.191075892105374  13.498309048556827  1.0000
  N   N1        1.0  23.231748378071348  48.20564640458809  12.60972324472493  1.0000
  N   N2        1.0  26.276062650042856  48.49193468355372  12.734229595634337  1.0000
  N   N3        1.0  23.3950833115472  45.36441490618519  12.763185866802894  1.0000
  N   N4        1.0  26.445798825915716  45.64733467317403  12.877698355958504  1.0000
  N   N5        1.0  34.01973207912142  47.799783743106374  13.34613795634938  1.0000
  H   H33       1.0  52.105108136734266  52.211214805949886  13.93823465675479  1.0000
  N   N6        1.0  41.989739969552225  45.69071020543582  12.004156863308303  1.0000
  O   O1        1.0  36.206631974894975  49.0861864262677  14.273918361060785  1.0000
  O   O2        1.0  39.222587661888525  45.27182502762317  11.461284248352205  1.0000
  C   C52       1.0  24.257265622695826  54.53969809752184  11.954265473789349  1.0000
  C   C53       1.0  27.075774962681457  50.533948093852004  12.349547232299983  1.0000
  C   C54       1.0  24.458453843719127  51.753795973084166  12.283239961728022  1.0000
  C   C55       1.0  23.57287893234037  52.30780036151635  11.346748949672943  1.0000
  C   C56       1.0  23.474529721927528  53.68438609477728  11.182819720385286  1.0000
  C   C57       1.0  25.142492419114543  54.0066271483424  12.887824587017738  1.0000
  C   C58       1.0  25.24407753298474  52.62967521898213  13.0472960901265  1.0000
  H   H34       1.0  53.30380150950591  51.64401780833038  12.23069209554319  1.0000
  H   H35       1.0  27.111704731389104  51.606730047138285  12.124411175678821  1.0000
  H   H36       1.0  21.861143079677305  51.26903123250889  12.43412696240514  1.0000
  H   H37       1.0  25.93122134276762  52.22125540011601  13.805696936098412  1.0000
  H   H38       1.0  25.76153766417654  54.676193136781535  13.506153376617593  1.0000
  H   H39       1.0  22.778541299521418  54.09797352377574  10.435544233535161  1.0000
  H   H40       1.0  22.966764299033006  51.64175841218523  10.712218971009172  1.0000
  H   H41       1.0  48.09779799778393  51.23479288601807  12.496667344470461  1.0000
  H   H42       1.0  49.004838890232655  54.05476764689158  10.501997727498434  1.0000
  C   C59       1.0  51.42872922747792  52.61224131709812  13.166312879176155  1.0000
  C   C60       1.0  49.60019067552036  49.510312100292815  12.604407837882427  1.0000
  C   C61       1.0  50.793836909862705  50.25868772714842  12.557120443706479  1.0000
  C   C62       1.0  54.38591972554408  49.74211044200515  12.550371069931144  1.0000
  C   C63       1.0  53.90387711953634  43.7681225305414  13.520460724141246  1.0000
  C   C64       1.0  47.850659679463796  44.09407151787061  12.77212235583163  1.0000
  C   C65       1.0  54.66500760490246  47.2438004003861  12.96893983226613  1.0000
  C   C66       1.0  48.29122806788291  50.15526514670852  12.536242231726114  1.0000
  C   C67       1.0  52.12070976748845  49.7682338328019  12.621902012189091  1.0000
  C   C68       1.0  47.37908103227197  49.15567242297211  12.524751018573035  1.0000
  C   C69       1.0  48.13800682961837  47.913593312397246  12.627261627474155  1.0000
  C   C70       1.0  52.61185686562523  44.37154081289567  13.189964964669938  1.0000
  C   C71       1.0  47.54377614759949  46.619419958790004  12.58554406527329  1.0000
  C   C72       1.0  48.33413154982321  45.43511904935211  12.678794429005169  1.0000
  C   C73       1.0  53.897988840031964  48.42058456432591  12.798062807488865  1.0000
  C   C74       1.0  54.81239213205415  44.76861470212089  13.464345657569616  1.0000
  C   C75       1.0  50.105246774419975  44.09648584272964  12.968139233915531  1.0000
  C   C76       1.0  48.938110008021084  43.27122268932589  12.929983142449826  1.0000
  C   C77       1.0  54.06451798357275  45.971697474935056  13.107203930800098  1.0000
  C   C78       1.0  51.4240858177171  43.61316876441115  13.158667001787476  1.0000
  C   C79       1.0  58.167067283733324  48.54288715725915  13.671419829009775  1.0000
  C   C80       1.0  56.140181871178605  47.35837895220693  13.011311039346687  1.0000
  C   C81       1.0  56.779920543089396  48.44682591028948  13.62871338459511  1.0000
  C   C82       1.0  56.96132343419863  46.37517882555375  12.432385909794322  1.0000
  C   C83       1.0  58.96657638753591  47.55762691583645  13.092936657268815  1.0000
  C   C84       1.0  58.34814165721685  46.47372112979232  12.471008241501627  1.0000
  C   C85       1.0  51.82755135493234  39.376096686367696  13.745666122046911  1.0000
  C   C86       1.0  51.55748844762743  42.14929062337241  13.363041550540109  1.0000
  C   C87       1.0  50.84279813628271  40.085276170689966  14.428796270741072  1.0000
  C   C88       1.0  50.70857445758935  41.45538727449561  14.238193240809117  1.0000
  C   C89       1.0  52.54724118497464  41.420055747120244  12.686856639142633  1.0000
  C   C90       1.0  52.679399061262714  40.0492562535394  12.873566224968616  1.0000
  H   H43       1.0  55.43981916901477  50.02367671943125  12.443345493781901  1.0000
  H   H44       1.0  48.92900284492513  42.17864948914923  13.022586599099917  1.0000
  H   H45       1.0  54.080606114781105  42.719407976317825  13.79241416908696  1.0000
  H   H46       1.0  55.885390605604776  44.71147911344171  13.686499601430599  1.0000
  H   H47       1.0  51.93044494972378  47.678746222539104  12.97013791079417  1.0000
  H   H48       1.0  56.497746321365675  45.52057340364966  11.913754093364586  1.0000
  H   H49       1.0  56.173153658505186  49.22807230148718  14.114413274806417  1.0000
  H   H50       1.0  58.634755054559115  49.40470190100886  14.17422675433836  1.0000
  H   H51       1.0  58.96057477370436  45.688386253503374  11.999468986094037  1.0000
  H   H52       1.0  53.45796411296625  39.49471022257841  12.325687410505047  1.0000
  H   H53       1.0  53.21229141948119  41.93751393894989  11.97704536229928  1.0000
  H   H54       1.0  50.29230623700612  46.20911475365753  12.795839933558867  1.0000
  H   H55       1.0  49.943481008311764  42.00853178759359  14.806086929512558  1.0000
  H   H56       1.0  50.17038484098942  39.56227992026065  15.127387525023645  1.0000
  N   N7        1.0  49.459259421059954  48.169458690738026  12.677455337710406  1.0000
  N   N8        1.0  52.55122053276872  48.50421062521452  12.813114398609024  1.0000
  N   N9        1.0  49.67566587438047  45.365269260559415  12.802641251216532  1.0000
  N   N10       1.0  52.752220461529134  45.69455077956026  12.971655144872152  1.0000
  H   H57       1.0  49.216678924202064  51.600760512462955  10.779648299753074  1.0000
  H   H58       1.0  51.91504224919481  54.66380941713177  13.635615272459951  1.0000
  C   C91       1.0  50.445127935545834  54.51212541729414  12.052672280310718  1.0000
  C   C92       1.0  53.29576691776197  50.567849535834206  12.441448051403464  1.0000
  C   C93       1.0  50.6694817510718  51.728636573038415  12.385083496752934  1.0000
  C   C94       1.0  49.79965847489174  52.273187968942814  11.428949192302017  1.0000
  C   C95       1.0  49.689437440249606  53.64873299043254  11.263604158321526  1.0000
  C   C96       1.0  51.316182346674516  53.9880779441914  13.004395986996299  1.0000
  H   H59       1.0  24.17811985938332  55.63055614199395  11.825608147606419  1.0000
  H   H60       1.0  25.565328895212918  38.218299746318216  13.555906263703887  1.0000
  H   H61       1.0  15.899146048693044  46.31604210598062  12.475227510689804  1.0000
  H   H62       1.0  60.064064208718264  47.63493800930201  13.126084389538736  1.0000
  H   H63       1.0  50.35599264963538  55.60223962299544  11.923730271255003  1.0000
  H   H64       1.0  51.93223754375168  38.290061219826214  13.894862410628631  1.0000
