# Supplementary material for: Fracture Behavior of a 2D Imine‐Based Polymer
Source: Adv Sci (Weinh). 2024 Sep 12;11(42):2407017. doi: 10.1002/advs.202407017 (PMC11558127; doi:10.1002/advs.202407017)
Supplement: Supplementary file 2 — Supporting Information [file ADVS-11-2407017-s004.zip › 55-89_1.2_relaxed.cif]

data_image0
_chemical_formula_structural       C6H6C45H26N5HNO2C7H9C32H14N4H2C6H6
_chemical_formula_sum              "C96 H64 N10 O2"
loop_
  _atom_site_type_symbol
  _atom_site_label
  _atom_site_symmetry_multiplicity
  _atom_site_Cartn_x
  _atom_site_Cartn_y
  _atom_site_Cartn_z
  _atom_site_occupancy
  C   C1        1.0  19.77424667101554  46.56944312243875  12.59054168669216  1.0000
  C   C2        1.0  17.577773660951575  47.33688732028952  13.322311666865835  1.0000
  C   C3        1.0  17.732636192277393  45.53461443496127  11.748617830492275  1.0000
  C   C4        1.0  19.121113993880854  45.619539332709024  11.78811786448362  1.0000
  C   C5        1.0  18.965936118225574  47.42436824463018  13.358135169122475  1.0000
  C   C6        1.0  16.945039210262177  46.392665424798565  12.515043905634936  1.0000
  H   H1        1.0  20.010237415041605  49.285327904136686  12.50387644555109  1.0000
  H   H2        1.0  19.716375713273216  44.94376888846947  11.153335382851683  1.0000
  H   H3        1.0  20.432171858647223  43.86221211297158  12.627244652732868  1.0000
  H   H4        1.0  19.438087469461436  48.16474955257609  14.023293525404869  1.0000
  H   H5        1.0  17.255421087846962  44.783226388276894  11.099042483357053  1.0000
  H   H6        1.0  16.9766771901215  48.02010450208982  13.943616818743374  1.0000
  C   C7        1.0  23.329426591481607  49.533677757591775  12.523940310407829  1.0000
  C   C8        1.0  24.53121881051689  50.27121340250456  12.458341552964486  1.0000
  C   C9        1.0  28.108122576291624  49.675212699302  12.46659458585231  1.0000
  C   C10       1.0  27.544579848878655  43.697381668840514  13.375086489318235  1.0000
  C   C11       1.0  21.492072237098494  44.13607741690422  12.687239429220439  1.0000
  C   C12       1.0  28.33992474544745  47.17869316667349  12.906306223700534  1.0000
  C   C13       1.0  46.15221706370066  46.44939779429357  12.411427911939338  1.0000
  C   C14       1.0  22.0191058174908  50.18511694681622  12.491250543468189  1.0000
  C   C15       1.0  25.844964773676733  49.75284356416391  12.523003141216018  1.0000
  C   C16       1.0  43.833438592243304  47.11450251150876  12.868918534480313  1.0000
  C   C17       1.0  21.103489918211974  49.19074766366328  12.529281142001539  1.0000
  C   C18       1.0  21.863633729728896  47.94498783576317  12.611308152357013  1.0000
  C   C19       1.0  26.25840927469485  44.32150304974976  13.058617165405359  1.0000
  C   C20       1.0  21.256540440587408  46.66981867139977  12.627303505013172  1.0000
  C   C21       1.0  22.006559813967105  45.471938561015406  12.670892676790329  1.0000
  C   C22       1.0  27.589434211021942  48.36647150036725  12.724768244818517  1.0000
  C   C23       1.0  28.462577274410886  44.69056553299724  13.345756778012623  1.0000
  C   C24       1.0  23.75132368256226  44.08151807464398  12.855022631807405  1.0000
  C   C25       1.0  22.561601131648423  43.28411930739147  12.783985459063054  1.0000
  C   C26       1.0  27.727189727506428  45.90831392943516  13.013025281925035  1.0000
  C   C27       1.0  25.06246189665966  43.57334246430462  13.00951530889219  1.0000
  C   C28       1.0  31.763838950411234  48.54357866002793  13.768716773357822  1.0000
  C   C29       1.0  29.806046229474386  47.302752380704995  13.010067161360876  1.0000
  C   C30       1.0  30.391651234017296  48.405255711912886  13.662450306932453  1.0000
  C   C31       1.0  30.68870781153824  46.34429257290711  12.469475663119965  1.0000
  C   C32       1.0  32.653444348838754  47.594025516973424  13.213724444505582  1.0000
  C   C33       1.0  32.063136618560755  46.485481040104595  12.559468849786526  1.0000
  C   C34       1.0  44.29025084639  45.16367960846096  11.464579981594875  1.0000
  C   C35       1.0  45.62865851241977  45.350231247829754  11.67214605143393  1.0000
  C   C36       1.0  36.25788387303641  47.095698554651456  12.840839076831493  1.0000
  C   C37       1.0  34.81596041703789  46.96844390871665  12.777771412646226  1.0000
  C   C38       1.0  36.919432351993535  48.13570920959129  13.571880130988196  1.0000
  C   C39       1.0  39.13418665429558  47.312979164215285  12.884411599575378  1.0000
  C   C40       1.0  38.29581608064846  48.22638572594397  13.605196275535238  1.0000
  C   C41       1.0  38.46104473937892  46.26563782192021  12.162324820756956  1.0000
  C   C42       1.0  37.07125827842146  46.16961903241939  12.155423580362307  1.0000
  C   C43       1.0  45.180536481849714  47.34027067010332  12.955778137576672  1.0000
  C   C44       1.0  25.448706067483435  39.31608875465504  13.443171598945463  1.0000
  C   C45       1.0  25.184995814770264  42.10180769832273  13.157089123743308  1.0000
  C   C46       1.0  24.460998106416643  40.00260982822375  14.144802427320604  1.0000
  C   C47       1.0  24.329315158295433  41.37889375713755  14.001351435081503  1.0000
  C   C48       1.0  26.175763215093916  41.394539418548725  12.459253267101346  1.0000
  C   C49       1.0  26.304741237106384  40.01786094554706  12.598152521006439  1.0000
  C   C50       1.0  40.51226899806427  47.492529518835546  12.779320637681613  1.0000
  C   C51       1.0  43.286185991290196  45.99555390062751  12.1204809463786  1.0000
  H   H7        1.0  46.331066031391664  49.25427432231919  12.491050985191615  1.0000
  H   H8        1.0  29.168327636725085  49.93119109934145  12.35709081319489  1.0000
  H   H9        1.0  46.33522212086018  44.66907980848641  11.16779775778065  1.0000
  H   H10       1.0  46.84645152454559  43.78055524923815  12.740211893179167  1.0000
  H   H11       1.0  22.530518575271543  42.18824900931403  12.80678395764712  1.0000
  H   H12       1.0  27.71080694861557  42.64074349726049  13.623094714700931  1.0000
  H   H13       1.0  29.53560239095901  44.61711162917489  13.563687119864564  1.0000
  H   H14       1.0  25.601812841155454  47.67361176139918  12.887998882052292  1.0000
  H   H15       1.0  30.275941713239657  45.475839290305544  11.930675909167206  1.0000
  H   H16       1.0  29.740862691530328  49.162133267896884  14.130097490711925  1.0000
  H   H17       1.0  32.17440014883991  49.41699036710518  14.300546852540483  1.0000
  H   H18       1.0  32.72084693802253  45.72252201949012  12.106533379948093  1.0000
  H   H19       1.0  45.526803138560716  48.21467550856659  13.532342582683228  1.0000
  H   H20       1.0  34.42556615417167  46.09899262547589  12.187376592948134  1.0000
  H   H21       1.0  43.94425852739096  44.29896900848582  10.876991923556341  1.0000
  H   H22       1.0  36.590078329423086  45.35805921653191  11.586734187581616  1.0000
  H   H23       1.0  38.76752832476155  49.045047034231715  14.170174202401626  1.0000
  H   H24       1.0  35.22851187319081  48.8428038927001  14.122116404909127  1.0000
  H   H25       1.0  40.15864786573899  45.57503834817061  11.634212461073627  1.0000
  H   H26       1.0  27.08531023409436  39.4820273268037  12.034921813559588  1.0000
  H   H27       1.0  26.845180271293476  41.93581032824482  11.771516991418421  1.0000
  H   H28       1.0  23.9863003498307  46.193305700460954  12.796747964116413  1.0000
  H   H29       1.0  23.56109353280428  41.91254962420588  14.58355751411484  1.0000
  H   H30       1.0  43.124060287579525  47.83551642153077  13.30764744994005  1.0000
  H   H31       1.0  23.78524211139036  39.456705795282076  14.822173830998834  1.0000
  H   H32       1.0  40.88310371787961  48.25200423284555  13.511117707503015  1.0000
  N   N1        1.0  23.188873112745217  48.19598351767108  12.609685127767463  1.0000
  N   N2        1.0  26.24498676189095  48.47997289155425  12.724048505180562  1.0000
  N   N3        1.0  23.34907146384054  45.36598342205975  12.762631471297299  1.0000
  N   N4        1.0  26.412606150192758  45.647276462138265  12.869360370806351  1.0000
  N   N5        1.0  33.98794933035965  47.80597258097811  13.348570550813331  1.0000
  H   H33       1.0  52.13053500481623  52.21423947798097  13.948279761911948  1.0000
  N   N6        1.0  42.037757060681784  45.653106764102155  12.03309378193391  1.0000
  O   O1        1.0  36.164549010769264  49.097599090258875  14.292690445085242  1.0000
  O   O2        1.0  39.21789151008027  45.320205613227365  11.475327398439667  1.0000
  C   C52       1.0  24.248183278773247  54.5287436004472  11.951153283579167  1.0000
  C   C53       1.0  27.039184869529628  50.524477762771404  12.341957488675419  1.0000
  C   C54       1.0  24.427163776543626  51.741715427652494  12.286464541907412  1.0000
  C   C55       1.0  23.546937063542757  52.30052747644264  11.348045730145888  1.0000
  C   C56       1.0  23.459924094074655  53.67757901458426  11.180907610990218  1.0000
  C   C57       1.0  25.126225590483447  53.99063438154039  12.888491734490941  1.0000
  C   C58       1.0  25.216813108931987  52.613372629096546  13.051170289674499  1.0000
  H   H34       1.0  53.344929372704776  51.64613783113277  12.2351532952937  1.0000
  H   H35       1.0  27.07282070399535  51.597786228642306  12.1192699176722  1.0000
  H   H36       1.0  21.831469128798126  51.26578473540619  12.445748553985961  1.0000
  H   H37       1.0  25.899682174890152  52.20189966130165  13.811790620845088  1.0000
  H   H38       1.0  25.749099743410497  54.65634928221418  13.506728663013646  1.0000
  H   H39       1.0  22.768735830427996  54.09455456576596  10.431359746372415  1.0000
  H   H40       1.0  22.93727758121311  51.637835570487574  10.713460228525687  1.0000
  H   H41       1.0  48.143248492699726  51.23284642570659  12.52237883581621  1.0000
  H   H42       1.0  49.03539668984047  54.04502858689398  10.500177322799  1.0000
  C   C59       1.0  51.455382984011635  52.61274983908569  13.174038975273714  1.0000
  C   C60       1.0  49.64427468762332  49.506033639511365  12.60669952092961  1.0000
  C   C61       1.0  50.836445868829955  50.25587847307085  12.55706186641333  1.0000
  C   C62       1.0  54.42959286770227  49.74357908487036  12.547184174898517  1.0000
  C   C63       1.0  53.950421781485474  43.76933777770324  13.522021344985435  1.0000
  C   C64       1.0  47.897239010317115  44.09012947836926  12.769735024078656  1.0000
  C   C65       1.0  54.71145079514644  47.24415530742575  12.960880401317795  1.0000
  C   C66       1.0  48.3357548401311  50.15265812964964  12.551570347703272  1.0000
  C   C67       1.0  52.164527677258185  49.76757330841775  12.619111954976644  1.0000
  C   C68       1.0  47.42256039650174  49.15405660189445  12.540464055501895  1.0000
  C   C69       1.0  48.18092096640193  47.910360769031435  12.62809239012712  1.0000
  C   C70       1.0  52.657304920865535  44.373442650413395  13.19726101951654  1.0000
  C   C71       1.0  47.586417652902966  46.61524381760513  12.57730556657084  1.0000
  C   C72       1.0  48.37887488450958  45.431421355270054  12.670343007509548  1.0000
  C   C73       1.0  53.94324069289048  48.42092397862783  12.791679999942653  1.0000
  C   C74       1.0  54.8596992035756  44.768814997920266  13.4578610815666  1.0000
  C   C75       1.0  50.1508370380375  44.09755538888257  12.973982063979104  1.0000
  C   C76       1.0  48.98556674358973  43.2701319171478  12.936309021234683  1.0000
  C   C77       1.0  54.110819000150975  45.97223506970149  13.102821781603911  1.0000
  C   C78       1.0  51.469201431791745  43.61587740785362  13.170604356994705  1.0000
  C   C79       1.0  58.21682494117266  48.54195209013896  13.654362003746474  1.0000
  C   C80       1.0  56.18698974282419  47.358018608295055  13.000594003494015  1.0000
  C   C81       1.0  56.82945137804098  48.44805214787774  13.61252919550302  1.0000
  C   C82       1.0  57.007100198354635  46.370981839205854  12.426597326699603  1.0000
  C   C83       1.0  59.0151704665667  47.55225083012852  13.081759346958844  1.0000
  C   C84       1.0  58.3940856743784  46.46645365165287  12.465669839989037  1.0000
  C   C85       1.0  51.84678397444062  39.37423114917043  13.748120410960382  1.0000
  C   C86       1.0  51.59882685420736  42.15166574229699  13.377931946568863  1.0000
  C   C87       1.0  50.87603408946016  40.09045784362961  14.443819701010622  1.0000
  C   C88       1.0  50.75196981361204  41.46233272210678  14.258722287842117  1.0000
  C   C89       1.0  52.57676172300244  41.41623326676581  12.691890842718951  1.0000
  C   C90       1.0  52.69708945022653  40.04334579243453  12.871565899667612  1.0000
  H   H43       1.0  55.48362589657796  50.02546760667806  12.441977787586966  1.0000
  H   H44       1.0  48.977738594182675  42.17800595464538  13.034463390513627  1.0000
  H   H45       1.0  54.12763523026189  42.72027786079648  13.792950550952947  1.0000
  H   H46       1.0  55.93454897400113  44.71073574905736  13.672135978800876  1.0000
  H   H47       1.0  51.97613713670518  47.67714311398147  12.961935103316529  1.0000
  H   H48       1.0  56.54280406611253  45.514433900200345  11.912062757951436  1.0000
  H   H49       1.0  56.22475255456358  49.23254181045421  14.095468464591054  1.0000
  H   H50       1.0  58.6849942255529  49.40644771882178  14.15195952648739  1.0000
  H   H51       1.0  59.00410234635908  45.67652412102268  11.998961463026719  1.0000
  H   H52       1.0  53.46454521343855  39.483965048020316  12.31337771246026  1.0000
  H   H53       1.0  53.23980992523134  41.93032261153863  11.977956944020638  1.0000
  H   H54       1.0  50.33505150215001  46.2097921946411  12.789431390976718  1.0000
  H   H55       1.0  49.99581805794634  42.019316122839406  14.834805719508045  1.0000
  H   H56       1.0  50.2054855522144  39.57086692075865  15.146583071120382  1.0000
  N   N7        1.0  49.50253757022187  48.16463549757456  12.672261162393859  1.0000
  N   N8        1.0  52.596394402807164  48.50350936054015  12.807099906400433  1.0000
  N   N9        1.0  49.71988615397343  45.36475297966303  12.799815592779588  1.0000
  N   N10       1.0  52.79757009700768  45.69585798372817  12.97486452190154  1.0000
  H   H57       1.0  49.25980211895579  51.59181250342204  10.776127277468735  1.0000
  H   H58       1.0  51.92272941333185  54.66682490324026  13.65242342209451  1.0000
  C   C91       1.0  50.46390734997106  54.508651726380826  12.060051519877202  1.0000
  C   C92       1.0  53.338536212355  50.568992839836284  12.441234812578491  1.0000
  C   C93       1.0  50.70583027992328  51.726086152576464  12.387267829616214  1.0000
  C   C94       1.0  49.83626731203027  52.26691984518485  11.428592430570395  1.0000
  C   C95       1.0  49.71812939684427  53.642044675478054  11.265124971754085  1.0000
  C   C96       1.0  51.33277167706355  53.98834430883927  13.015866454412114  1.0000
  H   H59       1.0  24.17867378015773  55.61992114366826  11.819193343875078  1.0000
  H   H60       1.0  25.55301254457009  38.22571298519921  13.557027320835672  1.0000
  H   H61       1.0  15.846855230690274  46.32472700200287  12.484325511430582  1.0000
  H   H62       1.0  60.11270754565725  47.627848495617556  13.114411058373085  1.0000
  H   H63       1.0  50.368655129082825  55.598380102393406  11.932236262555332  1.0000
  H   H64       1.0  51.94221946603315  38.28637020313157  13.891303691033917  1.0000
