# Supplementary material for: Fracture Behavior of a 2D Imine‐Based Polymer
Source: Adv Sci (Weinh). 2024 Sep 12;11(42):2407017. doi: 10.1002/advs.202407017 (PMC11558127; doi:10.1002/advs.202407017)
Supplement: Supplementary file 2 — Supporting Information [file ADVS-11-2407017-s004.zip › 55-89_1.3_relaxed.cif]

data_image0
_chemical_formula_structural       C6H6C45H26N5HNO2C7H9C32H14N4H2C6H6
_chemical_formula_sum              "C96 H64 N10 O2"
loop_
  _atom_site_type_symbol
  _atom_site_label
  _atom_site_symmetry_multiplicity
  _atom_site_Cartn_x
  _atom_site_Cartn_y
  _atom_site_Cartn_z
  _atom_site_occupancy
  C   C1        1.0  19.73328139440558  46.56956346871506  12.602037520225062  1.0000
  C   C2        1.0  17.54180555411315  47.334494314719485  13.347879870567702  1.0000
  C   C3        1.0  17.688990134367348  45.53965228498501  11.763662303878796  1.0000
  C   C4        1.0  19.07759409498435  45.62363428026377  11.79753296369701  1.0000
  C   C5        1.0  18.930082446267132  47.421525276190465  13.377679004423353  1.0000
  C   C6        1.0  16.90588030343259  46.394290452294186  12.53842911024379  1.0000
  H   H1        1.0  19.96362643252799  49.27891801951078  12.500575940948462  1.0000
  H   H2        1.0  19.671031966599994  44.95172537844644  11.156925481571495  1.0000
  H   H3        1.0  20.376054201201793  43.868741094159766  12.657752150217405  1.0000
  H   H4        1.0  19.40719256645557  48.15804668601696  14.043652412086663  1.0000
  H   H5        1.0  17.20776958753053  44.79260338951469  11.11198679110295  1.0000
  H   H6        1.0  16.943037971635675  48.01455635938941  13.975017088349496  1.0000
  C   C7        1.0  23.28163213714753  49.535990092161  12.51525245952463  1.0000
  C   C8        1.0  24.482793897127788  50.27388085375591  12.446286812092566  1.0000
  C   C9        1.0  28.056775231676408  49.66180816533064  12.450031015539286  1.0000
  C   C10       1.0  27.49317100269969  43.68059998128477  13.345980593896781  1.0000
  C   C11       1.0  21.438090925645287  44.136340620158805  12.705572712353208  1.0000
  C   C12       1.0  28.27940715679733  47.16549635507283  12.890394347554135  1.0000
  C   C13       1.0  46.21520016128596  46.446541423717576  12.433893532018311  1.0000
  C   C14       1.0  21.969859010878597  50.18425724836652  12.483026189179078  1.0000
  C   C15       1.0  25.794552588366965  49.75096266105972  12.510324919680908  1.0000
  C   C16       1.0  43.906716880884645  47.120349236531624  12.928398473922368  1.0000
  C   C17       1.0  21.056920159802832  49.18766595376401  12.525349708548937  1.0000
  C   C18       1.0  21.820346852864578  47.94422508015909  12.609886308933929  1.0000
  C   C19       1.0  26.204094002352196  44.30364412125751  13.040483861065491  1.0000
  C   C20       1.0  21.215179714316786  46.668789127995325  12.632417496885731  1.0000
  C   C21       1.0  21.960782610060726  45.468883667098304  12.677807934338572  1.0000
  C   C22       1.0  27.531999379837725  48.35559562643381  12.710363306913177  1.0000
  C   C23       1.0  28.408513744289152  44.67606055214978  13.317663259302194  1.0000
  C   C24       1.0  23.697886659429923  44.06874311231303  12.854790514454523  1.0000
  C   C25       1.0  22.50289294611121  43.27820501228153  12.797607552926745  1.0000
  C   C26       1.0  27.668939675513922  45.89406815640476  12.994896549219336  1.0000
  C   C27       1.0  25.00793609457914  43.55551885672833  12.999523803803692  1.0000
  C   C28       1.0  31.699523674685953  48.53470229947471  13.755353721631353  1.0000
  C   C29       1.0  29.74577129469298  47.29015095873106  12.99408770261048  1.0000
  C   C30       1.0  30.327839809683113  48.39193285206486  13.650012305131677  1.0000
  C   C31       1.0  30.63067239492769  46.33609739072515  12.450003734539626  1.0000
  C   C32       1.0  32.591026970721735  47.589062326777245  13.198128412024126  1.0000
  C   C33       1.0  32.00505669166006  46.48040466699454  12.541326564932591  1.0000
  C   C34       1.0  44.337484165522206  45.19074820744869  11.479450285789891  1.0000
  C   C35       1.0  45.67779252145398  45.35543309249324  11.692062341416205  1.0000
  C   C36       1.0  36.20466243424486  47.125699046321806  12.845558985297627  1.0000
  C   C37       1.0  34.76224294841957  46.97777229086354  12.771440520474501  1.0000
  C   C38       1.0  36.84117112288175  48.1808159773702  13.574787057628205  1.0000
  C   C39       1.0  39.07256238878337  47.392255594799614  12.907644202927601  1.0000
  C   C40       1.0  38.216562160848724  48.2952268811144  13.614592594813686  1.0000
  C   C41       1.0  38.42609984687615  46.328284543776945  12.191367797663412  1.0000
  C   C42       1.0  37.036133025176085  46.20851397967719  12.173316489714916  1.0000
  C   C43       1.0  45.2549626201923  47.34065636768593  12.995390632514772  1.0000
  C   C44       1.0  25.366120494439674  39.2949861081444  13.425592778101002  1.0000
  C   C45       1.0  25.125529288776878  42.083783267238054  13.14761242074755  1.0000
  C   C46       1.0  24.38772427322468  39.98827980891678  14.133487219761577  1.0000
  C   C47       1.0  24.267882891745803  41.36597594287538  13.994455637405995  1.0000
  C   C48       1.0  26.10821465426383  41.37000411231433  12.445100138914402  1.0000
  C   C49       1.0  26.225810129572082  39.991872538501575  12.580285787118536  1.0000
  C   C50       1.0  40.45596350045716  47.58390422564216  12.80995407501249  1.0000
  C   C51       1.0  43.34096611642308  46.017548827644255  12.161061444862336  1.0000
  H   H7        1.0  46.395014160753334  49.24136696414383  12.45842849750277  1.0000
  H   H8        1.0  29.11815076661153  49.91245513566792  12.338101312249067  1.0000
  H   H9        1.0  46.3763649521357  44.66825278397494  11.184211129114116  1.0000
  H   H10       1.0  46.90840573763859  43.77331226840998  12.749550921106218  1.0000
  H   H11       1.0  22.464148224061795  42.18271640796042  12.826510881225317  1.0000
  H   H12       1.0  27.66347700882723  42.622842205693765  13.585327765231755  1.0000
  H   H13       1.0  29.4827703632739  44.60397160292435  13.529172806965013  1.0000
  H   H14       1.0  25.539617999182305  47.674982222779846  12.878885005380257  1.0000
  H   H15       1.0  30.22054236813937  45.46891419805763  11.907231096815819  1.0000
  H   H16       1.0  29.675066879174985  49.145702115105145  14.119268700240719  1.0000
  H   H17       1.0  32.108387789232964  49.40821745943763  14.28821429311555  1.0000
  H   H18       1.0  32.66483724700934  45.720399761065984  12.086829733777849  1.0000
  H   H19       1.0  45.615105929997775  48.205254646031406  13.578493613654626  1.0000
  H   H20       1.0  34.38606689456433  46.10146932736587  12.181807884258058  1.0000
  H   H21       1.0  43.981126783541356  44.328876444895535  10.893111598057425  1.0000
  H   H22       1.0  36.57124333071554  45.386292433993546  11.606436725882542  1.0000
  H   H23       1.0  38.66984438268572  49.12759244011519  14.17455239410702  1.0000
  H   H24       1.0  35.13633267095305  48.86461777235451  14.114225637986308  1.0000
  H   H25       1.0  40.14046674993036  45.66553065491706  11.689446258771822  1.0000
  H   H26       1.0  26.999666881262254  39.45073636981285  12.01296976903217  1.0000
  H   H27       1.0  26.779788135859  41.90705258378473  11.75617413023453  1.0000
  H   H28       1.0  23.947396973912873  46.17745737974672  12.782998581645465  1.0000
  H   H29       1.0  23.506962329462624  41.90471397658311  14.581561986218915  1.0000
  H   H30       1.0  43.20852670839712  47.84508791193926  13.378511754798948  1.0000
  H   H31       1.0  23.7094981664458  39.44646816694824  14.811546106755866  1.0000
  H   H32       1.0  40.76537162977563  48.37421641331705  13.542964571715983  1.0000
  N   N1        1.0  23.14482053579131  48.19815908581847  12.604842941820667  1.0000
  N   N2        1.0  26.188198010409213  48.47608671416596  12.711456836187098  1.0000
  N   N3        1.0  23.303228895623608  45.35539485448141  12.760307102037398  1.0000
  N   N4        1.0  26.354249026490564  45.630595023858966  12.856555735117077  1.0000
  N   N5        1.0  33.92437330007906  47.80832360799171  13.334640441498353  1.0000
  H   H33       1.0  52.20809262669795  52.196596854548645  13.949625324313939  1.0000
  N   N6        1.0  42.091498039730325  45.69166267418023  12.087049937237287  1.0000
  O   O1        1.0  36.067639168343106  49.135851868438124  14.285745506732576  1.0000
  O   O2        1.0  39.20755203986623  45.391396995143005  11.521939721852188  1.0000
  C   C52       1.0  24.187638665060135  54.53190063980452  11.954788462327409  1.0000
  C   C53       1.0  26.992015397717605  50.51654447186708  12.326747606221847  1.0000
  C   C54       1.0  24.378429981215085  51.74432199730502  12.276025493062154  1.0000
  C   C55       1.0  23.491237581334534  52.30425242752809  11.344655565158781  1.0000
  C   C56       1.0  23.398259225524036  53.68170789462503  11.184511904609503  1.0000
  C   C57       1.0  25.073990496950326  53.99281781323687  12.883758401569096  1.0000
  C   C58       1.0  25.170423385688178  52.615089964935876  13.03934117084415  1.0000
  H   H34       1.0  53.40751980859016  51.63624351777702  12.230320855566081  1.0000
  H   H35       1.0  27.02980787161612  51.589274581011615  12.102612493626616  1.0000
  H   H36       1.0  21.779047503846964  51.264068679245845  12.434349925805126  1.0000
  H   H37       1.0  25.859296531421897  52.20194923414814  13.793615109418527  1.0000
  H   H38       1.0  25.698205769049608  54.65804654571989  13.501388183140671  1.0000
  H   H39       1.0  22.701196529923088  54.09990808813392  10.440939452392223  1.0000
  H   H40       1.0  22.88030177987796  51.64215938112461  10.71054421842406  1.0000
  H   H41       1.0  48.20297465698857  51.22340377637426  12.494157178652987  1.0000
  H   H42       1.0  49.103901470604676  54.05091872649597  10.522725483016801  1.0000
  C   C59       1.0  51.5305134308031  52.60022451563792  13.180077280875597  1.0000
  C   C60       1.0  49.70652841810778  49.499550091366395  12.60583792111959  1.0000
  C   C61       1.0  50.899473732794895  50.24833223389917  12.55947472167541  1.0000
  C   C62       1.0  54.49190016278329  49.73312891103793  12.536926546645727  1.0000
  C   C63       1.0  54.01656909924088  43.75896071442188  13.505701156639079  1.0000
  C   C64       1.0  47.95990354177867  44.08126069680201  12.776386849597028  1.0000
  C   C65       1.0  54.77465625199475  47.23395374761857  12.946750735858803  1.0000
  C   C66       1.0  48.39741233001664  50.144016578547166  12.536549332269015  1.0000
  C   C67       1.0  52.227128170797656  49.758312712031504  12.619671802863678  1.0000
  C   C68       1.0  47.485631651806514  49.14403206500914  12.524850458213292  1.0000
  C   C69       1.0  48.244940057904536  47.90239908337708  12.630227996208632  1.0000
  C   C70       1.0  52.72260299999513  44.36256653191705  13.18344309808106  1.0000
  C   C71       1.0  47.65031533725214  46.60698132150953  12.58725979180997  1.0000
  C   C72       1.0  48.44190674084316  45.422167022922835  12.67624193298478  1.0000
  C   C73       1.0  54.00574297509004  48.410755748980904  12.78286641174738  1.0000
  C   C74       1.0  54.92548019965628  44.75855122950913  13.440598617695601  1.0000
  C   C75       1.0  50.21479415438389  44.08745234874169  12.971119386300193  1.0000
  C   C76       1.0  49.04891580002516  43.2608059266176  12.938278156660557  1.0000
  C   C77       1.0  54.175565540596644  45.961538526359604  13.087520810624493  1.0000
  C   C78       1.0  51.53412612915208  43.605401399911884  13.161095235416393  1.0000
  C   C79       1.0  58.27942633129138  48.53525112741386  13.631514507863464  1.0000
  C   C80       1.0  56.24987175549989  47.34952296263734  12.981320311448682  1.0000
  C   C81       1.0  56.89213264574666  48.43801694263367  13.596058381842234  1.0000
  C   C82       1.0  57.068929651148345  46.36676647740543  12.398789051051795  1.0000
  C   C83       1.0  59.07686272237268  47.550882386150505  13.048596196959027  1.0000
  C   C84       1.0  58.45585499001641  46.46644185932898  12.43010981146001  1.0000
  C   C85       1.0  51.93677267670593  39.373227826317255  13.780859599338894  1.0000
  C   C86       1.0  51.66648799627108  42.14271942981743  13.374968085724404  1.0000
  C   C87       1.0  50.95923953864023  40.08986778453418  14.466603496797036  1.0000
  C   C88       1.0  50.82434181668457  41.45816910453935  14.263845497104878  1.0000
  C   C89       1.0  52.64855325617063  41.406216337984404  12.69575991451889  1.0000
  C   C90       1.0  52.78052730380974  40.03699128400081  12.893797260982982  1.0000
  H   H43       1.0  55.54532125639414  50.014853011803595  12.425102682711618  1.0000
  H   H44       1.0  49.0413422777392  42.16877040152882  13.036560991386533  1.0000
  H   H45       1.0  54.19493126326805  42.71050758638526  13.777133911982435  1.0000
  H   H46       1.0  56.000416603504696  44.70126694182808  13.653682926677266  1.0000
  H   H47       1.0  52.03950133579088  47.66760173148256  12.962736500927647  1.0000
  H   H48       1.0  56.60325257241807  45.51165224138896  11.883083449567446  1.0000
  H   H49       1.0  56.287152964811895  49.21836593006406  14.085413197806432  1.0000
  H   H50       1.0  58.74874233242445  49.397451165783174  14.132189934815873  1.0000
  H   H51       1.0  59.06621974452774  45.68129656559681  11.955721043467301  1.0000
  H   H52       1.0  53.55277929125045  39.47647740502406  12.343175664210714  1.0000
  H   H53       1.0  53.306892199967756  41.916489147223615  11.974606216247887  1.0000
  H   H54       1.0  50.39862939098313  46.199787378864535  12.789870436325117  1.0000
  H   H55       1.0  50.06481112097868  42.01752797308883  14.833160127827579  1.0000
  H   H56       1.0  50.29316850512212  39.57416897419552  15.17667491644581  1.0000
  N   N7        1.0  49.56586197784936  48.15837869369094  12.679549964160852  1.0000
  N   N8        1.0  52.6590610816068  48.49390964014808  12.804988356729424  1.0000
  N   N9        1.0  49.783478064781306  45.354883291462855  12.799092593194432  1.0000
  N   N10       1.0  52.862203858015185  45.68507581240423  12.961577951943742  1.0000
  H   H57       1.0  49.32402972449538  51.59622188229665  10.785384343613888  1.0000
  H   H58       1.0  52.008688193482904  54.65059655186439  13.662870949527898  1.0000
  C   C91       1.0  50.54024802596151  54.50386989097992  12.078381180945655  1.0000
  C   C92       1.0  53.40086481189993  50.55917427059334  12.436947774516007  1.0000
  C   C93       1.0  50.77396542890864  51.7191476300475  12.393465231509884  1.0000
  C   C94       1.0  49.9038901636695  52.26676162873375  11.43937677636296  1.0000
  C   C95       1.0  49.78885371486842  53.64286823767468  11.282789700021475  1.0000
  C   C96       1.0  51.4126195125879  53.97675214128125  13.02722211078981  1.0000
  H   H59       1.0  24.112352671390287  55.62337615644072  11.829412992897455  1.0000
  H   H60       1.0  25.46093542349347  38.203380032989315  13.535424757921932  1.0000
  H   H61       1.0  15.807414700471783  46.326668372241045  12.512600005023433  1.0000
  H   H62       1.0  60.17451853078059  47.629439661583206  13.075399200240277  1.0000
  H   H63       1.0  50.44630805452599  55.59442551779815  11.957042937543331  1.0000
  H   H64       1.0  52.042328754134736  38.288649258866144  13.939839941014176  1.0000
