# Supplementary material for: Fracture Behavior of a 2D Imine‐Based Polymer
Source: Adv Sci (Weinh). 2024 Sep 12;11(42):2407017. doi: 10.1002/advs.202407017 (PMC11558127; doi:10.1002/advs.202407017)
Supplement: Supplementary file 2 — Supporting Information [file ADVS-11-2407017-s004.zip › 55-89_1.4_relaxed.cif]

data_image0
_chemical_formula_structural       C6H6C45H26N5HNO2C7H9C32H14N4H2C6H6
_chemical_formula_sum              "C96 H64 N10 O2"
loop_
  _atom_site_type_symbol
  _atom_site_label
  _atom_site_symmetry_multiplicity
  _atom_site_Cartn_x
  _atom_site_Cartn_y
  _atom_site_Cartn_z
  _atom_site_occupancy
  C   C1        1.0  19.68684271198357  46.566083931180415  12.611388969473685  1.0000
  C   C2        1.0  17.499349934898888  47.332917978214034  13.36548820126961  1.0000
  C   C3        1.0  17.639302550224627  45.539639880636194  11.77806473749758  1.0000
  C   C4        1.0  19.028003567154983  45.6219708341095  11.807489543197303  1.0000
  C   C5        1.0  18.887738623527767  47.41807987159463  13.391118574906294  1.0000
  C   C6        1.0  16.860478108249843  46.39442318226435  12.55663490607616  1.0000
  H   H1        1.0  19.91593446977242  49.27389797533154  12.511518811121185  1.0000
  H   H2        1.0  19.618789852023482  44.95039874188124  11.164089106758379  1.0000
  H   H3        1.0  20.32411136440523  43.86619137962723  12.664691984118305  1.0000
  H   H4        1.0  19.368036344033445  48.152837741066676  14.056811917661145  1.0000
  H   H5        1.0  17.15469312198248  44.79415145047778  11.127249616916401  1.0000
  H   H6        1.0  16.90302398352864  48.01269070296829  13.99519695128283  1.0000
  C   C7        1.0  23.233623185469195  49.53152684927494  12.512031402341403  1.0000
  C   C8        1.0  24.434719232967645  50.26866949694673  12.438278375832668  1.0000
  C   C9        1.0  28.006823229102775  49.64812694954231  12.428324519966813  1.0000
  C   C10       1.0  27.443799328429158  43.66646376705396  13.319577953080884  1.0000
  C   C11       1.0  21.386951378520727  44.13144640221846  12.707695731617108  1.0000
  C   C12       1.0  28.22628593887157  47.15296765814235  12.871324000668299  1.0000
  C   C13       1.0  46.28203725764268  46.44296683732374  12.446633159376123  1.0000
  C   C14       1.0  21.921738706734402  50.17960185918099  12.485974575767342  1.0000
  C   C15       1.0  25.745359054710924  49.74300468686843  12.49614128315846  1.0000
  C   C16       1.0  43.982333272899425  47.11837241781131  12.97591276080489  1.0000
  C   C17       1.0  21.009331945539415  49.1827131857591  12.531493939832059  1.0000
  C   C18       1.0  21.773463685358255  47.9393220153421  12.611904208808683  1.0000
  C   C19       1.0  26.15332345596904  44.28993203369784  13.021111256988917  1.0000
  C   C20       1.0  21.168709219084285  46.663890703369276  12.636271616652254  1.0000
  C   C21       1.0  21.912634163913744  45.46287062691152  12.677890623166798  1.0000
  C   C22       1.0  27.479534843552603  48.343315829482  12.691147413796893  1.0000
  C   C23       1.0  28.35868151874346  44.66229441782345  13.2903890775777  1.0000
  C   C24       1.0  23.64695216208199  44.058559898982345  12.846891295093071  1.0000
  C   C25       1.0  22.450020565811062  43.27068090739477  12.794900404773067  1.0000
  C   C26       1.0  27.61739920194009  45.88095265733846  12.973879881053058  1.0000
  C   C27       1.0  24.956527103906897  43.54289335641937  12.985391299834024  1.0000
  C   C28       1.0  31.634493052995357  48.537469027118284  13.751824456156495  1.0000
  C   C29       1.0  29.692056268799572  47.282068728125545  12.980361730068447  1.0000
  C   C30       1.0  30.26425299623938  48.38509218615104  13.64248326312145  1.0000
  C   C31       1.0  30.584085130247463  46.334915554913586  12.436461846332033  1.0000
  C   C32       1.0  32.53285956714674  47.599362345669114  13.194217762990165  1.0000
  C   C33       1.0  31.957311914892337  46.48829152246259  12.533138274578413  1.0000
  C   C34       1.0  44.392146442568524  45.2040454732721  11.495144787046058  1.0000
  C   C35       1.0  45.73400017047059  45.356434917628974  11.705168884338704  1.0000
  C   C36       1.0  36.15325526567243  47.16547161293472  12.863848787621563  1.0000
  C   C37       1.0  34.710891146058124  47.000905090460975  12.78354482741815  1.0000
  C   C38       1.0  36.77134534004985  48.242199830757095  13.575327895102003  1.0000
  C   C39       1.0  39.013696496868526  47.46344058611106  12.941777510903211  1.0000
  C   C40       1.0  38.145729286792374  48.37295448986528  13.619987954813558  1.0000
  C   C41       1.0  38.386998415397414  46.37861688345334  12.24428806129857  1.0000
  C   C42       1.0  36.997013268389594  46.24384297336342  12.216200299576357  1.0000
  C   C43       1.0  45.330584436562816  47.33798250795054  13.022636417024287  1.0000
  C   C44       1.0  25.309051066639768  39.282660880075156  13.415053053160307  1.0000
  C   C45       1.0  25.07197242557062  42.071250904289705  13.13398741775001  1.0000
  C   C46       1.0  24.33513336475536  39.97865725064233  14.126536826941894  1.0000
  C   C47       1.0  24.216894193448656  41.3563285616031  13.985862858270627  1.0000
  C   C48       1.0  26.04989653695271  41.35481723739564  12.427712515740508  1.0000
  C   C49       1.0  26.16579210450675  39.97668697711692  12.564374656800958  1.0000
  C   C50       1.0  40.40406788874058  47.64904904338737  12.8597477114112  1.0000
  C   C51       1.0  43.402397170666795  46.02575846038269  12.198059848839474  1.0000
  H   H7        1.0  46.458865382862946  49.23206927512288  12.4543287980344  1.0000
  H   H8        1.0  29.068493156769765  49.89563949251976  12.311988856278886  1.0000
  H   H9        1.0  46.426207253246496  44.66694532469889  11.191480883957306  1.0000
  H   H10       1.0  46.97154793463214  43.76813647908461  12.746141583288136  1.0000
  H   H11       1.0  22.4086868070803  42.1752747092954  12.823733508021274  1.0000
  H   H12       1.0  27.615366718334187  42.6080158375236  13.55461949955742  1.0000
  H   H13       1.0  29.434050540542852  44.59003191834276  13.496156554588634  1.0000
  H   H14       1.0  25.48551447359295  47.668338204693306  12.866790018367304  1.0000
  H   H15       1.0  30.181626036154828  45.46643698089341  11.889907702449452  1.0000
  H   H16       1.0  29.604571979576527  49.13238070879917  14.112291213254014  1.0000
  H   H17       1.0  32.036146415558335  49.41193512032852  14.288461025876236  1.0000
  H   H18       1.0  32.62414126502314  45.734511236946666  12.078659227750107  1.0000
  H   H19       1.0  45.700701149243606  48.19779389418189  13.606687510466426  1.0000
  H   H20       1.0  34.346621415784156  46.11321355905626  12.203243732105324  1.0000
  H   H21       1.0  44.02717441120968  44.34230724327271  10.913562311650898  1.0000
  H   H22       1.0  36.544196493079525  45.40532493226288  11.663452865450278  1.0000
  H   H23       1.0  38.58654871912545  49.221086437819594  14.166201741949841  1.0000
  H   H24       1.0  35.05638006348796  48.92045654553038  14.09031095804688  1.0000
  H   H25       1.0  40.11259563673605  45.730949824029885  11.770679670329896  1.0000
  H   H26       1.0  26.93613467070498  39.43331772298328  11.9943242639462  1.0000
  H   H27       1.0  26.719118118026465  41.88983979273725  11.73503323827362  1.0000
  H   H28       1.0  23.902047442571398  46.16600219689648  12.774945243656061  1.0000
  H   H29       1.0  23.45988269298448  41.89739566590131  14.575925065235404  1.0000
  H   H30       1.0  43.292502201343986  47.84579273087849  13.434211984546026  1.0000
  H   H31       1.0  23.6594699342215  39.43900492142405  14.808980288837517  1.0000
  H   H32       1.0  40.66641339578575  48.48452510627372  13.563881276111102  1.0000
  N   N1        1.0  23.097819920595292  48.193618652847775  12.601293319547796  1.0000
  N   N2        1.0  26.136050688075866  48.46686285476923  12.695256964385099  1.0000
  N   N3        1.0  23.255129896324675  45.34615815442255  12.754396481531108  1.0000
  N   N4        1.0  26.302294839767544  45.617335900783914  12.839278605705605  1.0000
  N   N5        1.0  33.86424048194898  47.82968692974858  13.333410461441023  1.0000
  H   H33       1.0  52.2717676978793  52.19097485835358  13.953020194176482  1.0000
  N   N6        1.0  42.15150219820113  45.71689282150716  12.137193443826677  1.0000
  O   O1        1.0  35.98383532774462  49.2045386502064  14.2613876298974  1.0000
  O   O2        1.0  39.1863309541959  45.43912964459484  11.601319587425401  1.0000
  C   C52       1.0  24.146657460531273  54.52714795764059  11.950896240194377  1.0000
  C   C53       1.0  26.94395820457908  50.5055795789233  12.308203116034283  1.0000
  C   C54       1.0  24.332104919434776  51.739220868198586  12.270033565113026  1.0000
  C   C55       1.0  23.441611420322523  52.30150170323902  11.3433268461349  1.0000
  C   C56       1.0  23.351432472034016  53.679250809792414  11.184091268369135  1.0000
  C   C57       1.0  25.035971079979053  53.98561016896083  12.87559401454851  1.0000
  C   C58       1.0  25.129773522028806  52.60760738981744  13.030113665890184  1.0000
  H   H34       1.0  53.47052543893742  51.63213210171972  12.226532042512423  1.0000
  H   H35       1.0  26.983635649073257  51.578090975161246  12.08344491754842  1.0000
  H   H36       1.0  21.730520591047892  51.25939489417841  12.438948473027445  1.0000
  H   H37       1.0  25.821118550317195  52.192285034989894  13.78091427335795  1.0000
  H   H38       1.0  25.66475605619579  54.64912730431889  13.490441190391197  1.0000
  H   H39       1.0  22.652117471917638  54.09954187878353  10.443830060031605  1.0000
  H   H40       1.0  22.826061702215043  51.64101660291496  10.71201157358555  1.0000
  H   H41       1.0  48.26272826127001  51.217384230283365  12.491248124066232  1.0000
  H   H42       1.0  49.163547304023886  54.05487380938387  10.534708786521339  1.0000
  C   C59       1.0  51.593418381582765  52.596807028586696  13.18526178360966  1.0000
  C   C60       1.0  49.76911945409354  49.49663635273205  12.6063180566398  1.0000
  C   C61       1.0  50.960746371056665  50.246950936767526  12.559876548599282  1.0000
  C   C62       1.0  54.55180145177411  49.7257485209249  12.524553412081268  1.0000
  C   C63       1.0  54.080136769322905  43.75124866701413  13.497026591928677  1.0000
  C   C64       1.0  48.02352300361361  44.07431796264061  12.773005073726491  1.0000
  C   C65       1.0  54.831606011691655  47.22619151012186  12.930641580349931  1.0000
  C   C66       1.0  48.4590558056408  50.13848102794436  12.535903357759935  1.0000
  C   C67       1.0  52.28791631676746  49.75576377003487  12.61623889847262  1.0000
  C   C68       1.0  47.54929672496734  49.13663456210755  12.524420543478618  1.0000
  C   C69       1.0  48.31106719556755  47.89657373470462  12.631844121345734  1.0000
  C   C70       1.0  52.7845546401607  44.35216059664939  13.176676197704072  1.0000
  C   C71       1.0  47.71739281456006  46.600457233804754  12.589641717475303  1.0000
  C   C72       1.0  48.50770425248004  45.414365995833826  12.672952152065626  1.0000
  C   C73       1.0  54.063697442247005  48.40395208004008  12.770080679870544  1.0000
  C   C74       1.0  54.98720245782018  44.75214794767672  13.427037001746035  1.0000
  C   C75       1.0  50.27817525761507  44.076873404981185  12.9668946119696  1.0000
  C   C76       1.0  49.111290625138984  43.25201853757782  12.934629019806843  1.0000
  C   C77       1.0  54.23430900439187  45.95334761471327  13.073958684147422  1.0000
  C   C78       1.0  51.596929050176165  43.594001155156775  13.157735226797529  1.0000
  C   C79       1.0  58.3370715102936  48.52527837705705  13.609972740956785  1.0000
  C   C80       1.0  56.30658142337432  47.341271849654994  12.961567386149794  1.0000
  C   C81       1.0  56.94985841867766  48.42847232586666  13.577316374371984  1.0000
  C   C82       1.0  57.1235125369367  46.359093159145814  12.375218732505758  1.0000
  C   C83       1.0  59.13226682677452  47.541457373722935  13.023442732084739  1.0000
  C   C84       1.0  58.51039468980553  46.45810967897708  12.40411253429907  1.0000
  C   C85       1.0  51.99609388412532  39.364132927707665  13.793111374671808  1.0000
  C   C86       1.0  51.72852010418261  42.13222632259896  13.37673549271692  1.0000
  C   C87       1.0  51.01845548455105  40.08399433087244  14.475272091178049  1.0000
  C   C88       1.0  50.88486867681399  41.45161481500452  14.26725603392146  1.0000
  C   C89       1.0  52.710738136945984  41.39259075750334  12.701246068669251  1.0000
  C   C90       1.0  52.841262912879984  40.02396983248244  12.904461106009403  1.0000
  H   H43       1.0  55.60528941397412  50.005356212688525  12.408673975239594  1.0000
  H   H44       1.0  49.102323371388245  42.16008061621115  13.033240334226306  1.0000
  H   H45       1.0  54.26077609501586  42.70359450536676  13.770186882205119  1.0000
  H   H46       1.0  56.06281476949224  44.696922711844  13.637071166539604  1.0000
  H   H47       1.0  52.095463759347105  47.66587407705195  12.956677037011902  1.0000
  H   H48       1.0  56.65626078309189  45.50533554784906  11.858579852400965  1.0000
  H   H49       1.0  56.34589405170248  49.20772749252897  14.069619311510015  1.0000
  H   H50       1.0  58.80816842648934  49.38620432705363  14.111055104319664  1.0000
  H   H51       1.0  59.120012969043195  45.67380127581219  11.927350738848773  1.0000
  H   H52       1.0  53.613386327720114  39.46072721249223  12.356504639615343  1.0000
  H   H53       1.0  53.37005961923216  41.89971594744907  11.978728333138267  1.0000
  H   H54       1.0  50.466307678108535  46.18843339550673  12.78608835295373  1.0000
  H   H55       1.0  50.12512875786841  42.01375661639923  14.833491623499024  1.0000
  H   H56       1.0  50.351205056859804  39.57139928335263  15.186456224208646  1.0000
  N   N7        1.0  49.63137201902511  48.15506035644632  12.680613164309552  1.0000
  N   N8        1.0  52.71734267924714  48.489941322721165  12.79721598251007  1.0000
  N   N9        1.0  49.849247796911875  45.344992030948475  12.794201719853431  1.0000
  N   N10       1.0  52.92117284821454  45.67455926100773  12.951872533904625  1.0000
  H   H57       1.0  49.38371073729598  51.59936326490764  10.790868272588572  1.0000
  H   H58       1.0  52.07180748756941  54.64597777967929  13.67348681133967  1.0000
  C   C91       1.0  50.6018205172599  54.50347995029073  12.089982220509059  1.0000
  C   C92       1.0  53.4623368659447  50.55464474852324  12.430875180267323  1.0000
  C   C93       1.0  50.835481622133166  51.71805698648328  12.397391749052359  1.0000
  C   C94       1.0  49.964530783192124  52.26822927397255  11.445647452124055  1.0000
  C   C95       1.0  49.84951224514885  53.64477509146632  11.29278832237012  1.0000
  C   C96       1.0  51.47531117079114  53.97379351471946  13.036400333028675  1.0000
  H   H59       1.0  24.073576722138252  55.618859410442084  11.826183037265377  1.0000
  H   H60       1.0  25.402749855555385  38.191063370404066  13.526349732648523  1.0000
  H   H61       1.0  15.761739366269627  46.32811538302643  12.53434845221832  1.0000
  H   H62       1.0  60.23012883423846  47.61954325792691  13.04811935925661  1.0000
  H   H63       1.0  50.50761960289544  55.59436964087164  11.971839764459045  1.0000
  H   H64       1.0  52.100594520689576  38.280064258129165  13.956154108954356  1.0000
