# Supplementary material for: Fracture Behavior of a 2D Imine‐Based Polymer
Source: Adv Sci (Weinh). 2024 Sep 12;11(42):2407017. doi: 10.1002/advs.202407017 (PMC11558127; doi:10.1002/advs.202407017)
Supplement: Supplementary file 2 — Supporting Information [file ADVS-11-2407017-s004.zip › 55-89_1.5_relaxed.cif]

data_image0
_chemical_formula_structural       C6H6C45H26N5HNO2C7H9C32H14N4H2C6H6
_chemical_formula_sum              "C96 H64 N10 O2"
loop_
  _atom_site_type_symbol
  _atom_site_label
  _atom_site_symmetry_multiplicity
  _atom_site_Cartn_x
  _atom_site_Cartn_y
  _atom_site_Cartn_z
  _atom_site_occupancy
  C   C1        1.0  19.64164247863154  46.56075108917811  12.616420986115944  1.0000
  C   C2        1.0  17.457655457609906  47.32554393965234  13.380609429194536  1.0000
  C   C3        1.0  17.592106714515374  45.535498822261424  11.788171130678263  1.0000
  C   C4        1.0  18.98073549033055  45.618350409237735  11.812296884240515  1.0000
  C   C5        1.0  18.845934744937292  47.41091953410918  13.401550300296943  1.0000
  C   C6        1.0  16.816826276870625  46.388636427879206  12.571856333219129  1.0000
  H   H1        1.0  19.867464058233512  49.26541316793291  12.514835472345613  1.0000
  H   H2        1.0  19.56960255549332  44.94871633068307  11.164993187236204  1.0000
  H   H3        1.0  20.274239189893063  43.86341764127117  12.668779680441462  1.0000
  H   H4        1.0  19.329067844474825  48.14386576204956  14.067205711286809  1.0000
  H   H5        1.0  17.104842653745134  44.79210193370862  11.137118331745421  1.0000
  H   H6        1.0  16.863264548811966  48.00385954504362  14.013477532852878  1.0000
  C   C7        1.0  23.18458391087158  49.52850162972196  12.50685317859832  1.0000
  C   C8        1.0  24.384445921346767  50.266502218927315  12.428742234477914  1.0000
  C   C9        1.0  27.954323980269933  49.639010234114416  12.410794447819036  1.0000
  C   C10       1.0  27.395259471145195  43.65702450495075  13.30345109539682  1.0000
  C   C11       1.0  21.33791545116054  44.126876282953845  12.708085844450759  1.0000
  C   C12       1.0  28.170299720484984  47.145075090926575  12.858062456458754  1.0000
  C   C13       1.0  46.35199255344319  46.43844214970244  12.453676843091012  1.0000
  C   C14       1.0  21.871943264594478  50.174978036282205  12.48459581331454  1.0000
  C   C15       1.0  25.693917866672965  49.738850447294915  12.482094292450428  1.0000
  C   C16       1.0  44.06054443618943  47.1167957877265  13.009786984323833  1.0000
  C   C17       1.0  20.96125105791526  49.176627442638534  12.53247498183064  1.0000
  C   C18       1.0  21.72752054393698  47.93434014383112  12.611151998638068  1.0000
  C   C19       1.0  26.103305007397903  44.278880347604215  13.008036348216116  1.0000
  C   C20       1.0  21.123529218539083  46.65877842672124  12.637195961082137  1.0000
  C   C21       1.0  21.866428835139644  45.457207324621834  12.676616776659264  1.0000
  C   C22       1.0  27.424617154591587  48.33557550946314  12.676070798614704  1.0000
  C   C23       1.0  28.30821981403504  44.65467369571922  13.275649846367326  1.0000
  C   C24       1.0  23.598034879127606  44.04932086419441  12.840558456900025  1.0000
  C   C25       1.0  22.39942350695795  43.26401718545229  12.792256696160363  1.0000
  C   C26       1.0  27.563965502241402  45.87234952702305  12.961056581058912  1.0000
  C   C27       1.0  24.90704143013371  43.53156142149659  12.974872899876923  1.0000
  C   C28       1.0  31.565932480871147  48.54480746801093  13.751634668680744  1.0000
  C   C29       1.0  29.634818037259535  47.27868126509708  12.973315015597027  1.0000
  C   C30       1.0  30.196988616405488  48.384218080142915  13.63941757151804  1.0000
  C   C31       1.0  30.53310480672396  46.33623375524865  12.432345635558406  1.0000
  C   C32       1.0  32.470647589747514  47.6121198227356  13.196100642508252  1.0000
  C   C33       1.0  31.905084268471164  46.4971526595848  12.533781088193512  1.0000
  C   C34       1.0  44.451818756352715  45.215405234710396  11.503435681435795  1.0000
  C   C35       1.0  45.79473019314949  45.35611381148749  11.71241160905646  1.0000
  C   C36       1.0  36.095019954843515  47.20257519291721  12.886184517865308  1.0000
  C   C37       1.0  34.653665601312504  47.022609323649625  12.802832143706679  1.0000
  C   C38       1.0  36.69729122837777  48.30307064163332  13.573327337846811  1.0000
  C   C39       1.0  38.94862223459312  47.52686393198831  12.976598484868523  1.0000
  C   C40       1.0  38.07067223794342  48.4486827154358  13.62010285076003  1.0000
  C   C41       1.0  38.338517671478826  46.419347479374146  12.303798218624555  1.0000
  C   C42       1.0  36.94879560176033  46.27236652720056  12.267070875783075  1.0000
  C   C43       1.0  45.408871220258185  47.334216672638334  13.042355910824023  1.0000
  C   C44       1.0  25.259554927886384  39.27131475061985  13.402322953749259  1.0000
  C   C45       1.0  25.022523775380037  42.06010810110642  13.122630386906557  1.0000
  C   C46       1.0  24.287865402998833  39.96732786543674  14.116920187231122  1.0000
  C   C47       1.0  24.169978211794398  41.34511456623523  13.976857914680814  1.0000
  C   C48       1.0  25.998912903066806  41.34385425721689  12.414023057899907  1.0000
  C   C49       1.0  26.11425827749349  39.965549755290525  12.549750445189007  1.0000
  C   C50       1.0  40.34632001640571  47.69966971688386  12.918817412401506  1.0000
  C   C51       1.0  43.468406885778386  46.03595942020992  12.219780736678148  1.0000
  H   H7        1.0  46.52390964637306  49.22195870352608  12.452478196015983  1.0000
  H   H8        1.0  29.01629280490504  49.88365483506842  12.29133734212159  1.0000
  H   H9        1.0  46.480905920136685  44.66455722799088  11.19367801593341  1.0000
  H   H10       1.0  47.03706612631836  43.76334782073409  12.73620060258909  1.0000
  H   H11       1.0  22.35683730967448  42.16869256973908  12.821179773144157  1.0000
  H   H12       1.0  27.56824586326129  42.59840361903075  13.536904449574342  1.0000
  H   H13       1.0  29.384374905599945  44.583653625344354  13.479128976459625  1.0000
  H   H14       1.0  25.429327565242993  47.66553819066025  12.856681766762572  1.0000
  H   H15       1.0  30.136334874744392  45.46642499923382  11.883973623395601  1.0000
  H   H16       1.0  29.530424977057955  49.12611388127153  14.109160642651677  1.0000
  H   H17       1.0  31.961245463828565  49.42118756920165  14.289548538485464  1.0000
  H   H18       1.0  32.57767667833949  45.7472876635278  12.081627924289796  1.0000
  H   H19       1.0  45.78804453243467  48.18733546160461  13.630738172030293  1.0000
  H   H20       1.0  34.2993790083258  46.12118810782685  12.23869146626711  1.0000
  H   H21       1.0  44.07963877621077  44.354312159090114  10.925850447265631  1.0000
  H   H22       1.0  36.505815409012904  45.41659695026195  11.732783499928233  1.0000
  H   H23       1.0  38.50241986933583  49.31351718264751  14.14789644908189  1.0000
  H   H24       1.0  34.97446148676045  48.97830922048572  14.064272081422503  1.0000
  H   H25       1.0  40.072572581975415  45.78185068221247  11.853952489609613  1.0000
  H   H26       1.0  26.882125324778908  39.421715503561416  11.976795145644903  1.0000
  H   H27       1.0  26.666424966573917  41.87861743563279  11.719542068411021  1.0000
  H   H28       1.0  23.857736658569493  46.15615717900597  12.767392639474522  1.0000
  H   H29       1.0  23.414577036210577  41.88622327972671  14.56878734305444  1.0000
  H   H30       1.0  43.377756548488776  47.84567143358525  13.475749916496696  1.0000
  H   H31       1.0  23.61336723792253  39.42747733579798  14.80061832523701  1.0000
  H   H32       1.0  40.57264135742586  48.58356637093224  13.578398143790531  1.0000
  N   N1        1.0  23.051481927937736  48.1903557659185  12.596810648587628  1.0000
  N   N2        1.0  26.081475143570966  48.46181913583358  12.681667207942489  1.0000
  N   N3        1.0  23.208910519625583  45.3378260924764  12.748921680540759  1.0000
  N   N4        1.0  26.24927984514347  45.60674886368432  12.827425139199535  1.0000
  N   N5        1.0  33.800002607748226  47.853276981085976  13.336449599481728  1.0000
  H   H33       1.0  52.338397821621356  52.18934221171565  13.952746116532964  1.0000
  N   N6        1.0  42.21446895085046  45.750793929277634  12.162881558616242  1.0000
  O   O1        1.0  35.89822270855273  49.277951352521335  14.228318514967349  1.0000
  O   O2        1.0  39.15195008811248  45.47378119018293  11.688051414495057  1.0000
  C   C52       1.0  24.099748585353915  54.5254087521209  11.945805395687847  1.0000
  C   C53       1.0  26.893436764852183  50.498773468264396  12.290744899190145  1.0000
  C   C54       1.0  24.282679868525346  51.73695789956714  12.26201087032869  1.0000
  C   C55       1.0  23.388613727649112  52.301207166640985  11.340096358683828  1.0000
  C   C56       1.0  23.29972104168408  53.679197916424386  11.182146415731683  1.0000
  C   C57       1.0  24.99278523976428  53.98179796360557  12.865803331544026  1.0000
  C   C58       1.0  25.085439312353017  52.60350264178734  13.01874404132767  1.0000
  H   H34       1.0  53.53454069410622  51.62692702023304  12.224190748939954  1.0000
  H   H35       1.0  26.934673012757184  51.57113273567599  12.064732397157558  1.0000
  H   H36       1.0  21.67894363048657  51.25459462808596  12.437572927435463  1.0000
  H   H37       1.0  25.779692924102218  52.18617236318356  13.765768800191836  1.0000
  H   H38       1.0  25.625633826979264  54.64395691427644  13.477997910764529  1.0000
  H   H39       1.0  22.597436438803868  54.10104076569202  10.445521089958813  1.0000
  H   H40       1.0  22.769299248601204  51.64190593418992  10.711452339434327  1.0000
  H   H41       1.0  48.32354691267422  51.21147654990079  12.496460033439362  1.0000
  H   H42       1.0  49.22090253336122  54.055464070373226  10.544324523212373  1.0000
  C   C59       1.0  51.65715337375333  52.59526193972235  13.187797645173271  1.0000
  C   C60       1.0  49.83320886239617  49.49393505161622  12.60874308013537  1.0000
  C   C61       1.0  51.023619237702576  50.24564019024834  12.5619209883783  1.0000
  C   C62       1.0  54.61344051875731  49.71784381436727  12.513843961148613  1.0000
  C   C63       1.0  54.144600812049866  43.74302557123576  13.490221595314948  1.0000
  C   C64       1.0  48.08953000980723  44.06714598558123  12.765727549682673  1.0000
  C   C65       1.0  54.88998673519763  47.21828612699287  12.918994711063695  1.0000
  C   C66       1.0  48.52182748669144  50.13281939700867  12.539186473246943  1.0000
  C   C67       1.0  52.35020120488571  49.75260049366796  12.614337594201539  1.0000
  C   C68       1.0  47.614460596221164  49.12874704551218  12.525898576839884  1.0000
  C   C69       1.0  48.37948113836044  47.89033474115809  12.632195102517171  1.0000
  C   C70       1.0  52.84780022230658  44.341154392036714  13.169551172520999  1.0000
  C   C71       1.0  47.78725055915945  46.59338852922869  12.589451677674372  1.0000
  C   C72       1.0  48.576342098439  45.40628170174642  12.668194479999409  1.0000
  C   C73       1.0  54.12333788539335  48.39675724546189  12.759245747360776  1.0000
  C   C74       1.0  55.049304077142395  44.74608548379272  13.41872663936514  1.0000
  C   C75       1.0  50.343361047795995  44.065152028033175  12.962016360246997  1.0000
  C   C76       1.0  49.17536802214141  43.242224926575965  12.927848147630382  1.0000
  C   C77       1.0  54.29364573922282  45.9452755520659  13.064352571148516  1.0000
  C   C78       1.0  51.661557826437296  43.581221693998856  13.152516633538436  1.0000
  C   C79       1.0  58.39580628836728  48.51693255976321  13.593096443388802  1.0000
  C   C80       1.0  56.36485694246664  47.33324850903236  12.947316067423916  1.0000
  C   C81       1.0  57.008677520587845  48.41981467836837  13.56350846970082  1.0000
  C   C82       1.0  57.17997808798028  46.35231966926579  12.35647873226229  1.0000
  C   C83       1.0  59.189083498162994  47.53400934246998  13.002718510197264  1.0000
  C   C84       1.0  58.566782721463625  46.451614436449304  12.382390180505782  1.0000
  C   C85       1.0  52.055611012434504  39.352322557961955  13.798572157950208  1.0000
  C   C86       1.0  51.79283790168364  42.12011110873586  13.375124465652565  1.0000
  C   C87       1.0  51.079049808164555  40.07578489630094  14.478437885003967  1.0000
  C   C88       1.0  50.947510586838916  41.44309199335375  14.266795319974205  1.0000
  C   C89       1.0  52.77458067633807  41.37712440435833  12.702674289042555  1.0000
  C   C90       1.0  52.90245347282364  40.00860405375078  12.908906898575434  1.0000
  H   H43       1.0  55.66704176971568  49.99569661277702  12.394210755360932  1.0000
  H   H44       1.0  49.16467603636214  42.150053639347696  13.025314142717267  1.0000
  H   H45       1.0  54.327628205547086  42.69590780103673  13.764823175328376  1.0000
  H   H46       1.0  56.12492718884735  44.69437262405194  13.629913158282081  1.0000
  H   H47       1.0  52.15381967039543  47.662752323731794  12.951735565823212  1.0000
  H   H48       1.0  56.71135274319864  45.49948244756234  11.839498432913208  1.0000
  H   H49       1.0  56.40528812933711  49.19759945306772  14.058821557844682  1.0000
  H   H50       1.0  58.8683112073442  49.376315120366904  14.095518159942241  1.0000
  H   H51       1.0  59.17584838413938  45.66844328236993  11.902969643019043  1.0000
  H   H52       1.0  53.67385909639437  39.442502500077715  12.362824182242461  1.0000
  H   H53       1.0  53.43533614582604  41.88123335474941  11.979513219452596  1.0000
  H   H54       1.0  50.53658936525349  46.17650767113169  12.786740852485387  1.0000
  H   H55       1.0  50.1882199204266  42.008091148816014  14.830869703316987  1.0000
  H   H56       1.0  50.41082345758726  39.566130081969945  15.190694781692496  1.0000
  N   N7        1.0  49.69901703221807  48.15183087662164  12.68109854376988  1.0000
  N   N8        1.0  52.77722973943957  48.485327155590724  12.791003865091183  1.0000
  N   N9        1.0  49.91755019666621  45.334470714396545  12.790270428295107  1.0000
  N   N10       1.0  52.98113978797358  45.66358086658366  12.942917206689525  1.0000
  H   H57       1.0  49.443050224801134  51.599623774463765  10.796622957859913  1.0000
  H   H58       1.0  52.13587918743515  54.644257874606225  13.677327212657039  1.0000
  C   C91       1.0  50.66128178023979  54.502766160842754  12.098054277954668  1.0000
  C   C92       1.0  53.52542178878612  50.549157098517405  12.426103549069662  1.0000
  C   C93       1.0  50.897445681191215  51.716801047224216  12.401226169158441  1.0000
  C   C94       1.0  50.02435785354162  52.26780568784656  11.451779671515272  1.0000
  C   C95       1.0  49.90801059130418  53.644500674491084  11.301079498320428  1.0000
  C   C96       1.0  51.53766795497739  53.97234108306361  13.041340303353968  1.0000
  H   H59       1.0  24.02808429077035  55.6174013104472  11.821631887860104  1.0000
  H   H60       1.0  25.35230395308978  38.179382895201414  13.512307393226212  1.0000
  H   H61       1.0  15.718359006516089  46.323059973970686  12.552426096693237  1.0000
  H   H62       1.0  60.28678491247549  47.61171621142499  13.02594831032969  1.0000
  H   H63       1.0  50.56627039899711  55.59381837498267  11.981601737074632  1.0000
  H   H64       1.0  52.157990512606276  38.26827717191472  13.963913223649229  1.0000
