# Supplementary material for: Fracture Behavior of a 2D Imine‐Based Polymer
Source: Adv Sci (Weinh). 2024 Sep 12;11(42):2407017. doi: 10.1002/advs.202407017 (PMC11558127; doi:10.1002/advs.202407017)
Supplement: Supplementary file 2 — Supporting Information [file ADVS-11-2407017-s004.zip › 55-89_1.6_relaxed.cif]

data_image0
_chemical_formula_structural       C6H6C45H26N5HNO2C7H9C32H14N4H2C6H6
_chemical_formula_sum              "C96 H64 N10 O2"
loop_
  _atom_site_type_symbol
  _atom_site_label
  _atom_site_symmetry_multiplicity
  _atom_site_Cartn_x
  _atom_site_Cartn_y
  _atom_site_Cartn_z
  _atom_site_occupancy
  C   C1        1.0  19.596820357507355  46.55249398623277  12.62041624379994  1.0000
  C   C2        1.0  17.415903577152907  47.31251089707916  13.395111452210875  1.0000
  C   C3        1.0  17.546897652710612  45.529738089355504  11.792793740599475  1.0000
  C   C4        1.0  18.935353317200715  45.61320440145875  11.813404062346724  1.0000
  C   C5        1.0  18.803996279155438  47.39876662112131  13.412196017321406  1.0000
  C   C6        1.0  16.774582167146555  46.378718250155586  12.583371018809169  1.0000
  H   H1        1.0  19.812830353923456  49.253023768071216  12.515936746839989  1.0000
  H   H2        1.0  19.52335031159227  44.947681640034574  11.161181787512467  1.0000
  H   H3        1.0  20.223733481612108  43.859865449900745  12.67132560130933  1.0000
  H   H4        1.0  19.289388480864858  48.128716811362196  14.07954586254617  1.0000
  H   H5        1.0  17.057431289510873  44.78943520562239  11.13992666698605  1.0000
  H   H6        1.0  16.822195140208205  47.98670575243048  14.032933979210666  1.0000
  C   C7        1.0  23.12824199152595  49.52850529161379  12.498464560128255  1.0000
  C   C8        1.0  24.32624107080132  50.26896688971613  12.416960333125767  1.0000
  C   C9        1.0  27.894533368164133  49.63342208721582  12.395865958163759  1.0000
  C   C10       1.0  27.34492136038002  43.65092901072335  13.292993004268816  1.0000
  C   C11       1.0  21.288175943664207  44.12049095754418  12.707624743729744  1.0000
  C   C12       1.0  28.10654445211907  47.14236604976992  12.852733155286748  1.0000
  C   C13       1.0  46.429699260726714  46.434435433894485  12.462393629981657  1.0000
  C   C14       1.0  21.813453887831518  50.16997150993045  12.479038845898938  1.0000
  C   C15       1.0  25.63483177395004  49.739534690917125  12.468627028233142  1.0000
  C   C16       1.0  44.14624709303993  47.11857832608438  13.039344578306515  1.0000
  C   C17       1.0  20.906800299570012  49.16814832403865  12.530556760052788  1.0000
  C   C18       1.0  21.678072257340013  47.928884050662454  12.608219681941975  1.0000
  C   C19       1.0  26.05086986988733  44.268316282585474  12.998443625753877  1.0000
  C   C20       1.0  21.078162941097883  46.65167640881439  12.636758555030822  1.0000
  C   C21       1.0  21.81981065042349  45.44961804257409  12.674669867935055  1.0000
  C   C22       1.0  27.361304900739487  48.332160316506716  12.66556919725339  1.0000
  C   C23       1.0  28.253695392427872  44.65239075269989  13.267838361181816  1.0000
  C   C24       1.0  23.547921471428445  44.037396647147325  12.834481680392958  1.0000
  C   C25       1.0  22.347544268611184  43.254882802338464  12.789018591056792  1.0000
  C   C26       1.0  27.504854679726613  45.867684021628854  12.954853961570056  1.0000
  C   C27       1.0  24.85645712260003  43.51839666450463  12.965935969174076  1.0000
  C   C28       1.0  31.48918978590309  48.56038968822891  13.759949786281531  1.0000
  C   C29       1.0  29.569755997664824  47.281720283882784  12.974419203695277  1.0000
  C   C30       1.0  30.121887807234902  48.38970778285958  13.644388090918332  1.0000
  C   C31       1.0  30.47482302245199  46.34534895980699  12.435057259510437  1.0000
  C   C32       1.0  32.40044140298246  47.63410541872312  13.205802758785468  1.0000
  C   C33       1.0  31.84526889957314  46.51540844090801  12.54159485356625  1.0000
  C   C34       1.0  44.52057990406229  45.228148269717465  11.51048162003742  1.0000
  C   C35       1.0  45.864407485524524  45.35792474810176  11.718206163756228  1.0000
  C   C36       1.0  36.02681222506784  47.2414400916934  12.91082397102178  1.0000
  C   C37       1.0  34.58626292369874  47.05161229927571  12.827310363685521  1.0000
  C   C38       1.0  36.61994626637536  48.362508388455915  13.570489200710261  1.0000
  C   C39       1.0  38.87566623778168  47.57683089984725  13.010097201292993  1.0000
  C   C40       1.0  37.99293690468576  48.51524804005022  13.618509333575728  1.0000
  C   C41       1.0  38.27447600608152  46.45191905177865  12.361483914408797  1.0000
  C   C42       1.0  36.88544654392002  46.299081259171935  12.319119952611814  1.0000
  C   C43       1.0  45.494898034690685  47.33081857596132  13.063281506412679  1.0000
  C   C44       1.0  25.209236694650905  39.25784772132167  13.387750148838519  1.0000
  C   C45       1.0  24.9726994450237  42.0471520071485  13.112339921706278  1.0000
  C   C46       1.0  24.23718031991278  39.9528599001959  14.102843452090482  1.0000
  C   C47       1.0  24.119419961023027  41.33083079803384  13.964878038351541  1.0000
  C   C48       1.0  25.949773222607575  41.33193368685861  12.403642275729899  1.0000
  C   C49       1.0  26.064823972537752  39.953415024291296  12.537061298184902  1.0000
  C   C50       1.0  40.27970538857374  47.72988538466429  12.982748839511382  1.0000
  C   C51       1.0  43.54373740129267  46.05057771688235  12.236160539797728  1.0000
  H   H7        1.0  46.596027174296005  49.20917954798907  12.444108824345436  1.0000
  H   H8        1.0  28.95719666293889  49.874601301250465  12.274508972480195  1.0000
  H   H9        1.0  46.545844506052404  44.66427114305687  11.195792456779776  1.0000
  H   H10       1.0  47.10796207844111  43.757923850832135  12.732731525628433  1.0000
  H   H11       1.0  22.301938717836016  42.159702226613184  12.818194906300016  1.0000
  H   H12       1.0  27.52207855544846  42.592556431600144  13.523685808182076  1.0000
  H   H13       1.0  29.32988689245025  44.58535551819934  13.471356595256452  1.0000
  H   H14       1.0  25.36328887527872  47.66916185303949  12.849927183577353  1.0000
  H   H15       1.0  30.085531188758207  45.47377167321388  11.88414644075161  1.0000
  H   H16       1.0  29.448396586834324  49.12565740914514  14.112947359409333  1.0000
  H   H17       1.0  31.877298804567086  49.438628757384436  14.299823988625734  1.0000
  H   H18       1.0  32.52521169640881  45.7711831948768  12.09089716020796  1.0000
  H   H19       1.0  45.882654937974166  48.175868072930285  13.65760030194027  1.0000
  H   H20       1.0  34.23791081987053  46.13783532704009  12.27868912762507  1.0000
  H   H21       1.0  44.14065230328116  44.37051115264654  10.93236408471838  1.0000
  H   H22       1.0  36.44821266179115  45.42781996588916  11.80572179607394  1.0000
  H   H23       1.0  38.41867370874898  49.39402760713096  14.127861896985554  1.0000
  H   H24       1.0  34.891968090067074  49.043522146793286  14.036495429599688  1.0000
  H   H25       1.0  40.01228718441514  45.815830715363916  11.935028427333982  1.0000
  H   H26       1.0  26.83329218717723  39.410366923768294  11.964028915120249  1.0000
  H   H27       1.0  26.61802729738997  41.86775830377873  11.710687532713022  1.0000
  H   H28       1.0  23.814191079695142  46.14247573286459  12.76084899781306  1.0000
  H   H29       1.0  23.363544078236355  41.870921295807634  14.557168913420432  1.0000
  H   H30       1.0  43.46973181410249  47.84784652018098  13.513778021605557  1.0000
  H   H31       1.0  23.56241210511734  39.41193889395165  14.785527467831747  1.0000
  H   H32       1.0  40.48081796004591  48.655574467637265  13.593025690470462  1.0000
  N   N1        1.0  23.000893295031535  48.18992584381767  12.589896386227034  1.0000
  N   N2        1.0  26.01860474713157  48.46171129369059  12.67015843911663  1.0000
  N   N3        1.0  23.162114544602254  45.32694007952959  12.743949506086214  1.0000
  N   N4        1.0  26.191459075046318  45.59696792749585  12.819801291254818  1.0000
  N   N5        1.0  33.7279241911152  47.885810164305376  13.346012719466911  1.0000
  H   H33       1.0  52.41246652840304  52.18494385220334  13.949853071400009  1.0000
  N   N6        1.0  42.28619912561467  45.79205343996394  12.17712869345915  1.0000
  O   O1        1.0  35.81391200945139  49.35144148933814  14.195021734752794  1.0000
  O   O2        1.0  39.09623544669967  45.49663045907206  11.771351370957337  1.0000
  C   C52       1.0  24.041024996214105  54.527593669920606  11.936749847840304  1.0000
  C   C53       1.0  26.835998616260905  50.49578327679214  12.274275607706198  1.0000
  C   C54       1.0  24.223989740178354  51.73906540186909  12.250885866526549  1.0000
  C   C55       1.0  23.32441311204525  52.30413300910308  11.33480579677395  1.0000
  C   C56       1.0  23.23546064688977  53.682166025933476  11.177923701412476  1.0000
  C   C57       1.0  24.93955244818384  53.98321370460244  12.850913669512686  1.0000
  C   C58       1.0  25.032157480340732  52.60492750430901  13.002864407138139  1.0000
  H   H34       1.0  53.60590609738781  51.62173451069833  12.21943980266794  1.0000
  H   H35       1.0  26.87990621260971  51.56725902261926  12.044865452176069  1.0000
  H   H36       1.0  21.61655608750449  51.24865769909282  12.431357951317503  1.0000
  H   H37       1.0  25.73090516943559  52.18686205912767  13.745278052566391  1.0000
  H   H38       1.0  25.576727827582648  54.644792618609266  13.459289812166316  1.0000
  H   H39       1.0  22.528951351823405  54.10485188163983  10.445831771149285  1.0000
  H   H40       1.0  22.700707135379186  51.6454779902674  10.709741718052362  1.0000
  H   H41       1.0  48.38858778809679  51.204019627520054  12.48919767444093  1.0000
  H   H42       1.0  49.2854272552749  54.0591705305705  10.554647454338582  1.0000
  C   C59       1.0  51.729217712634764  52.59297501645935  13.18772987667707  1.0000
  C   C60       1.0  49.90311505071312  49.49156808534882  12.608877574438376  1.0000
  C   C61       1.0  51.091681506751925  50.245350975946174  12.561135329027534  1.0000
  C   C62       1.0  54.67965765344831  49.70928232862984  12.505692683215454  1.0000
  C   C63       1.0  54.21591289527107  43.73347706796509  13.482631493420762  1.0000
  C   C64       1.0  48.16125087501744  44.05898076287892  12.762105367682256  1.0000
  C   C65       1.0  54.951159379251905  47.209993647728815  12.909304951474622  1.0000
  C   C66       1.0  48.59025248524451  50.12630806630858  12.536051535030253  1.0000
  C   C67       1.0  52.41732932039535  49.75050644218166  12.61146475241848  1.0000
  C   C68       1.0  47.68621650167632  49.119359003946066  12.522988576231462  1.0000
  C   C69       1.0  48.454929150055726  47.88356102138967  12.633911687302597  1.0000
  C   C70       1.0  52.917238958401036  44.327531548189846  13.163103259363908  1.0000
  C   C71       1.0  47.86481251393678  46.585737699028876  12.592063244592998  1.0000
  C   C72       1.0  48.65151017196918  45.396925200156204  12.66603822355264  1.0000
  C   C73       1.0  54.18623836716001  48.38951055701917  12.751636854113377  1.0000
  C   C74       1.0  55.11744482807618  44.739172275421126  13.409504728535387  1.0000
  C   C75       1.0  50.414973231616734  44.05089544174116  12.956631592191199  1.0000
  C   C76       1.0  49.24512588593398  43.231005596213976  12.922170078212716  1.0000
  C   C77       1.0  54.35780086250448  45.93599865341967  13.055675457540021  1.0000
  C   C78       1.0  51.732481503242404  43.56551230988885  13.147131373409943  1.0000
  C   C79       1.0  58.455766105922834  48.507425372813834  13.582471092374396  1.0000
  C   C80       1.0  56.42546097110902  47.32537740995883  12.935200390566864  1.0000
  C   C81       1.0  57.06884936722292  48.409737866598135  13.555225162102685  1.0000
  C   C82       1.0  57.238722768366486  46.34679437826798  12.338387608388162  1.0000
  C   C83       1.0  59.24707787210844  47.52723644832885  12.985493894128492  1.0000
  C   C84       1.0  58.62532650930143  46.446802719487614  12.361679519991306  1.0000
  C   C85       1.0  52.12649773123615  39.338277855769384  13.80039240623051  1.0000
  C   C86       1.0  51.86368482359893  42.10500965229358  13.371585169930633  1.0000
  C   C87       1.0  51.14690614031552  40.062152439583826  14.475666711289765  1.0000
  C   C88       1.0  51.015513329034675  41.428905688946024  14.261283242606828  1.0000
  C   C89       1.0  52.84835018107283  41.36154812211521  12.703673292330222  1.0000
  C   C90       1.0  52.9761856654386  39.99356044909246  12.912743039032119  1.0000
  H   H43       1.0  55.733709524334884  49.983899170771394  12.383327824844129  1.0000
  H   H44       1.0  49.23202776169549  42.1387826953595  13.018196826407383  1.0000
  H   H45       1.0  54.4018509221805  42.68711414752422  13.757762789877564  1.0000
  H   H46       1.0  56.19336343091137  44.6905784460714  13.619271483764551  1.0000
  H   H47       1.0  52.21402731446533  47.66206534792677  12.948536199602103  1.0000
  H   H48       1.0  56.76867417655749  45.496259386374206  11.818925740310897  1.0000
  H   H49       1.0  56.465594514351835  49.18448067456171  14.05537410277374  1.0000
  H   H50       1.0  58.92971453121298  49.36449431875817  14.087290143990119  1.0000
  H   H51       1.0  59.234471485393215  45.66671569325078  11.877479304383298  1.0000
  H   H52       1.0  53.74979656904725  39.42686213897361  12.37030751019538  1.0000
  H   H53       1.0  53.51140431984763  41.864798117266176  11.981955071029253  1.0000
  H   H54       1.0  50.61462513525445  46.16117217231616  12.784144122550192  1.0000
  H   H55       1.0  50.25399864218239  41.99470764487662  14.821587512980134  1.0000
  H   H56       1.0  50.47634187338278  39.55339960268472  15.18633283352502  1.0000
  N   N7        1.0  49.773437204219626  48.149031921820004  12.683484250515303  1.0000
  N   N8        1.0  52.84053342722564  48.48175499661585  12.786413281351344  1.0000
  N   N9        1.0  49.99263122326636  45.321578583166115  12.78636180053509  1.0000
  N   N10       1.0  53.04601921994972  45.65036355719889  12.93588536036144  1.0000
  H   H57       1.0  49.50574240673017  51.60295397697682  10.802869812139672  1.0000
  H   H58       1.0  52.21184597535221  54.64069176507717  13.678373029985258  1.0000
  C   C91       1.0  50.73187852395684  54.502981996334505  12.10366859058141  1.0000
  C   C92       1.0  53.59398266008508  50.54399920553729  12.421047057647737  1.0000
  C   C93       1.0  50.966057500914964  51.71645515346964  12.40233178691196  1.0000
  C   C94       1.0  50.090087766278536  52.269553828015205  11.456860593129758  1.0000
  C   C95       1.0  49.975044705380725  53.64658560077917  11.308143728240282  1.0000
  C   C96       1.0  51.61098512563632  53.97040329897019  13.043213759666905  1.0000
  H   H59       1.0  23.96913297817707  55.619580676839966  11.813606151005157  1.0000
  H   H60       1.0  25.302053440866068  38.165746396060435  13.49625382877357  1.0000
  H   H61       1.0  15.675864868184187  46.3121633641101  12.567302297784384  1.0000
  H   H62       1.0  60.34499435793555  47.60563656452841  13.006242370053295  1.0000
  H   H63       1.0  50.637617378816174  55.59430994859627  11.988965502744247  1.0000
  H   H64       1.0  52.228689063434736  38.254686511059084  13.967897361584246  1.0000
