# Supplementary material for: Fracture Behavior of a 2D Imine‐Based Polymer
Source: Adv Sci (Weinh). 2024 Sep 12;11(42):2407017. doi: 10.1002/advs.202407017 (PMC11558127; doi:10.1002/advs.202407017)
Supplement: Supplementary file 2 — Supporting Information [file ADVS-11-2407017-s004.zip › 55-89_1.7_relaxed.cif]

data_image0
_chemical_formula_structural       C6H6C45H26N5HNO2C7H9C32H14N4H2C6H6
_chemical_formula_sum              "C96 H64 N10 O2"
loop_
  _atom_site_type_symbol
  _atom_site_label
  _atom_site_symmetry_multiplicity
  _atom_site_Cartn_x
  _atom_site_Cartn_y
  _atom_site_Cartn_z
  _atom_site_occupancy
  C   C1        1.0  19.552399496492125  46.54177365408643  12.621866856472394  1.0000
  C   C2        1.0  17.373583008450474  47.293032306623545  13.407825301793784  1.0000
  C   C3        1.0  17.50371734311987  45.52004850834264  11.79289744368556  1.0000
  C   C4        1.0  18.891858574065306  45.60607294141527  11.81037339137081  1.0000
  C   C5        1.0  18.761345705550102  47.382094413087785  13.421376708195734  1.0000
  C   C6        1.0  16.73322641188635  46.36274565253781  12.591599456872382  1.0000
  H   H1        1.0  19.75408372229492  49.23748799912315  12.515907478296311  1.0000
  H   H2        1.0  19.480032889080015  44.946474019194646  11.152365900707686  1.0000
  H   H3        1.0  20.175128272195956  43.855446596271115  12.668685267440253  1.0000
  H   H4        1.0  19.24787244927683  48.10854430843862  14.091706518075561  1.0000
  H   H5        1.0  17.01305806691985  44.78309445585284  11.137073647538042  1.0000
  H   H6        1.0  16.779471056200034  47.96149452764626  14.051400136444522  1.0000
  C   C7        1.0  23.067496828792713  49.530959640857226  12.489917264111666  1.0000
  C   C8        1.0  24.26231404610376  50.27573708983104  12.405613308836342  1.0000
  C   C9        1.0  27.82955671753991  49.63462964635168  12.385902400756837  1.0000
  C   C10       1.0  27.29536321101608  43.65126977816921  13.289395396131978  1.0000
  C   C11       1.0  21.240122757650106  44.113637624021386  12.703720059530667  1.0000
  C   C12       1.0  28.038603514434048  47.147092396523156  12.853868114738784  1.0000
  C   C13       1.0  46.511594172699894  46.42986926917428  12.469702934642342  1.0000
  C   C14       1.0  21.74939015810901  50.165229490550104  12.472841605762028  1.0000
  C   C15       1.0  25.570536713663007  49.745975263940075  12.457198281214344  1.0000
  C   C16       1.0  44.234403578101926  47.12187344003437  13.05702770390034  1.0000
  C   C17       1.0  20.848508786865988  49.15844115677892  12.527870002115064  1.0000
  C   C18       1.0  21.626953261153623  47.92338763339815  12.60464122457787  1.0000
  C   C19       1.0  25.998741627924776  44.26183901413381  12.992797046511209  1.0000
  C   C20       1.0  21.033037243779507  46.64382043734169  12.63479977013775  1.0000
  C   C21       1.0  21.77432939503554  45.4418327898586  12.670994208505316  1.0000
  C   C22       1.0  27.293269732472073  48.33547011116532  12.659952768277085  1.0000
  C   C23       1.0  28.198102508536003  44.65830236568693  13.268764142698528  1.0000
  C   C24       1.0  23.49929103826656  44.026038872165124  12.82786050797807  1.0000
  C   C25       1.0  22.29767085183528  43.24565845623008  12.782973827227785  1.0000
  C   C26       1.0  27.443185169073885  45.86973354486458  12.955070347194383  1.0000
  C   C27       1.0  24.807552670252605  43.50707722342363  12.958582833394933  1.0000
  C   C28       1.0  31.408422054331137  48.58264829166025  13.775845872373875  1.0000
  C   C29       1.0  29.500393859509163  47.29281441077407  12.981877911099804  1.0000
  C   C30       1.0  30.04286049611145  48.40283500041742  13.655961769710155  1.0000
  C   C31       1.0  30.411730417973864  46.36211719434081  12.444103064933362  1.0000
  C   C32       1.0  32.32569534155732  47.662178195143355  13.222906899889487  1.0000
  C   C33       1.0  31.780353763937118  46.540488587487296  12.556109535665872  1.0000
  C   C34       1.0  44.596866275561055  45.23493832222145  11.516898442208472  1.0000
  C   C35       1.0  45.94095065222885  45.356366880865984  11.72455790866775  1.0000
  C   C36       1.0  35.95140699412844  47.27533467090999  12.936124488668927  1.0000
  C   C37       1.0  34.51148419758726  47.083174495554864  12.854782355133475  1.0000
  C   C38       1.0  36.54343688048178  48.407920280846184  13.575153908684742  1.0000
  C   C39       1.0  38.7982216807755  47.605908153308306  13.039336386689977  1.0000
  C   C40       1.0  37.91688718395478  48.55965066555402  13.622782114445112  1.0000
  C   C41       1.0  38.19727061657216  46.47236066535509  12.407854307988355  1.0000
  C   C42       1.0  36.808678822653405  46.321253825693866  12.36235857821367  1.0000
  C   C43       1.0  45.583518365524526  47.32833596866278  13.077620890998231  1.0000
  C   C44       1.0  25.166088194176492  39.24670981480827  13.373549866218541  1.0000
  C   C45       1.0  24.92638208000976  42.03614284070597  13.103229325462669  1.0000
  C   C46       1.0  24.19056308796508  39.93872694534916  14.086785236730329  1.0000
  C   C47       1.0  24.071080582270945  41.316780583840696  13.951243376492954  1.0000
  C   C48       1.0  25.90717009166486  41.32394879005486  12.396577082676195  1.0000
  C   C49       1.0  26.02373785596146  39.94528760658758  12.527458264010761  1.0000
  C   C50       1.0  40.20678381906126  47.73795598610407  13.035817327422142  1.0000
  C   C51       1.0  43.625284877590346  46.064149493886134  12.243021440572164  1.0000
  H   H7        1.0  46.67117087672142  49.19571838058987  12.43108408710859  1.0000
  H   H8        1.0  28.892859648240393  49.87260302466406  12.263896625130636  1.0000
  H   H9        1.0  46.61926281317163  44.66024829437341  11.201152701465473  1.0000
  H   H10       1.0  47.1816908958031  43.75393753498384  12.738090782076991  1.0000
  H   H11       1.0  22.24963694223891  42.15061072304419  12.811573967704652  1.0000
  H   H12       1.0  27.478104409965688  42.59346579993518  13.518428459114418  1.0000
  H   H13       1.0  29.274041968620296  44.59727444365439  13.474922264560188  1.0000
  H   H14       1.0  25.292482441742624  47.6787581624755  12.845992426365687  1.0000
  H   H15       1.0  30.029279796589925  45.489354759509645  11.890377111621149  1.0000
  H   H16       1.0  29.362952832146053  49.13353721514112  14.123060035584057  1.0000
  H   H17       1.0  31.790120405267196  49.46247738382253  14.317844813859313  1.0000
  H   H18       1.0  32.46727906436191  45.80165584437711  12.106670841274076  1.0000
  H   H19       1.0  45.977708025749465  48.166426389385215  13.67753821858092  1.0000
  H   H20       1.0  34.16434571027117  46.162352430143386  12.316945521142081  1.0000
  H   H21       1.0  44.21080703692594  44.379974809149225  10.938648433850306  1.0000
  H   H22       1.0  36.37099498387021  45.44106982378957  11.865004791215721  1.0000
  H   H23       1.0  38.342879411670225  49.445902383449464  14.118482831031487  1.0000
  H   H24       1.0  34.814989308188416  49.09945706397989  14.024346347188267  1.0000
  H   H25       1.0  39.93423472433554  45.83043262008958  11.99541454266342  1.0000
  H   H26       1.0  26.795089458809713  39.40469273708626  11.956043389207181  1.0000
  H   H27       1.0  26.577256278676447  41.862321271366284  11.70735485582584  1.0000
  H   H28       1.0  23.771552681645147  46.129438528959334  12.755960738105047  1.0000
  H   H29       1.0  23.31237953323038  41.854486782937  14.542117944174048  1.0000
  H   H30       1.0  43.56230335115128  47.85180310672569  13.53662408712572  1.0000
  H   H31       1.0  23.51442565608822  39.39547033039535  14.766107403834978  1.0000
  H   H32       1.0  40.39758540897314  48.69019401387383  13.608607666837543  1.0000
  N   N1        1.0  22.948108443087435  48.19174648026849  12.582933059293898  1.0000
  N   N2        1.0  25.950859085211498  48.46760854116483  12.662024728479006  1.0000
  N   N3        1.0  23.116400292946466  45.31654124890504  12.738673374726456  1.0000
  N   N4        1.0  26.13179225956336  45.591515416515726  12.816107015822341  1.0000
  N   N5        1.0  33.65170525727064  47.921428475901045  13.363719972126669  1.0000
  H   H33       1.0  52.48800965382879  52.18210889444666  13.946220825863362  1.0000
  N   N6        1.0  42.364128567090575  45.833728798473615  12.175170286505647  1.0000
  O   O1        1.0  35.73679829057515  49.40965664995444  14.178212161547272  1.0000
  O   O2        1.0  39.02030164934083  45.50707619082874  11.833930143644801  1.0000
  C   C52       1.0  23.971698809572583  54.53321564714773  11.922581340317421  1.0000
  C   C53       1.0  26.773112791495002  50.49911510835727  12.26080431602345  1.0000
  C   C54       1.0  24.157895300534268  51.74515189354509  12.238551214527618  1.0000
  C   C55       1.0  23.252123422014154  52.30877548781585  11.327655429438424  1.0000
  C   C56       1.0  23.16161431305716  53.68664556988653  11.169949271838641  1.0000
  C   C57       1.0  24.876241405772266  53.990307899187485  12.831610437930967  1.0000
  C   C58       1.0  24.97034461475966  52.612242118727224  12.984543687918482  1.0000
  H   H34       1.0  53.68069653377978  51.61729194532524  12.21543728429392  1.0000
  H   H35       1.0  26.81969335489883  51.5694968890897  12.027434938364635  1.0000
  H   H36       1.0  21.546748894083727  51.242761142023504  12.424511018987168  1.0000
  H   H37       1.0  25.67398520967104  52.19545698677963  13.723049772467636  1.0000
  H   H38       1.0  25.51691142049741  54.65281463162487  13.43521668992046  1.0000
  H   H39       1.0  22.45035175650655  54.1082351497569  10.441922208264428  1.0000
  H   H40       1.0  22.62468291330133  51.64931388171831  10.70721668740801  1.0000
  H   H41       1.0  48.455687349697726  51.197032603059014  12.47634592480512  1.0000
  H   H42       1.0  49.35542379486489  54.064365923001965  10.560516058145685  1.0000
  C   C59       1.0  51.80378530345343  52.592198909597734  13.185990430720484  1.0000
  C   C60       1.0  49.97585222279784  49.4903429835362  12.606774743201186  1.0000
  C   C61       1.0  51.16215210906416  50.24671110389855  12.559197276250568  1.0000
  C   C62       1.0  54.74818474997107  49.70085477606523  12.499954057854724  1.0000
  C   C63       1.0  54.29035625588668  43.72365966883575  13.475461852225873  1.0000
  C   C64       1.0  48.23606960161306  44.05157904921077  12.764732627222651  1.0000
  C   C65       1.0  55.01338124575283  47.20210504546756  12.90268302178374  1.0000
  C   C66       1.0  48.66124758415872  50.12034606587016  12.528743853643158  1.0000
  C   C67       1.0  52.48680664861333  49.74985473806421  12.609031577288215  1.0000
  C   C68       1.0  47.76110696090691  49.11002739270066  12.516286984254936  1.0000
  C   C69       1.0  48.53399736492336  47.877319020029965  12.634231511584053  1.0000
  C   C70       1.0  52.98946599800559  44.31335086236203  13.157988693327244  1.0000
  C   C71       1.0  47.94635071789413  46.57832557801891  12.595018926569574  1.0000
  C   C72       1.0  48.73057105497304  45.38788880723389  12.667247716595396  1.0000
  C   C73       1.0  54.25045089555921  48.382713605287684  12.74648575641714  1.0000
  C   C74       1.0  55.18821550908486  44.73255350784894  13.401559424526189  1.0000
  C   C75       1.0  50.48980069814946  44.03621201565827  12.9542467805561  1.0000
  C   C76       1.0  49.31762303822912  43.219979902218604  12.9222581193581  1.0000
  C   C77       1.0  54.423616420735094  45.926830753332865  13.049337886492895  1.0000
  C   C78       1.0  51.806552646475325  43.54890895500773  13.14318236602832  1.0000
  C   C79       1.0  58.51612841312902  48.49852337373458  13.577086975501047  1.0000
  C   C80       1.0  56.487061000318135  47.31828909208129  12.92657100397009  1.0000
  C   C81       1.0  57.12947521799041  48.39995997294279  13.55190750035415  1.0000
  C   C82       1.0  57.29865357010747  46.34282670711748  12.322921343292721  1.0000
  C   C83       1.0  59.30567026878094  47.521857610110864  12.972593810858754  1.0000
  C   C84       1.0  58.68497603382488  46.44387764573095  12.343899048793519  1.0000
  C   C85       1.0  52.20167755709037  39.32238503713219  13.797199682411579  1.0000
  C   C86       1.0  51.93814297134953  42.08886244731762  13.367668406261538  1.0000
  C   C87       1.0  51.21973112753565  40.04545404277899  14.46984349465196  1.0000
  C   C88       1.0  51.0880703149012  41.41213883713684  14.255148088169909  1.0000
  C   C89       1.0  52.92516347760589  41.34618904846836  12.702406858849303  1.0000
  C   C90       1.0  53.05338854046544  39.97828612487036  12.911927692309996  1.0000
  H   H43       1.0  55.803055515846154  49.971526541342136  12.375698084127402  1.0000
  H   H44       1.0  49.30116181229578  42.127880489821955  13.018220249062502  1.0000
  H   H45       1.0  54.479993690158686  42.67789247165364  13.749760145820378  1.0000
  H   H46       1.0  56.26464435925661  44.68764282318745  13.609694739091777  1.0000
  H   H47       1.0  52.274816563543524  47.66315864596006  12.946267667488618  1.0000
  H   H48       1.0  56.82741115231516  45.49519865211862  11.799792511268231  1.0000
  H   H49       1.0  56.52590665666294  49.170780079217224  14.05773735279314  1.0000
  H   H50       1.0  58.99121669380573  49.352946486183164  14.085281302238483  1.0000
  H   H51       1.0  59.29455963846617  45.66750555903707  11.85441458475741  1.0000
  H   H52       1.0  53.828809062530866  39.41215993254332  12.371542999491547  1.0000
  H   H53       1.0  53.5896687513984  41.8498285744657  11.982324827230476  1.0000
  H   H54       1.0  50.697542191991005  46.14471276001519  12.780615753975136  1.0000
  H   H55       1.0  50.32469774679356  41.977343598699804  14.813442100590127  1.0000
  H   H56       1.0  50.54750296539403  39.53621297590924  15.1786492500009  1.0000
  N   N7        1.0  49.85133073879963  48.14739927475634  12.685237436832526  1.0000
  N   N8        1.0  52.90518366527293  48.47947574950858  12.78308154926393  1.0000
  N   N9        1.0  50.07157203560237  45.308348854666754  12.784730853938367  1.0000
  N   N10       1.0  53.11279625694252  45.63677558940599  12.931296196200869  1.0000
  H   H57       1.0  49.572615734552166  51.607706969301745  10.805951392444987  1.0000
  H   H58       1.0  52.290706590383884  54.63872142856554  13.677469333813246  1.0000
  C   C91       1.0  50.80685578268296  54.50466419174596  12.105981540798643  1.0000
  C   C92       1.0  53.66544356925309  50.539601852229765  12.417207170816638  1.0000
  C   C93       1.0  51.03729468524411  51.717664438659014  12.40161229200385  1.0000
  C   C94       1.0  50.15972222414762  52.27285184804013  11.458867957208202  1.0000
  C   C95       1.0  50.04654507601521  53.65021280426698  11.311743136477409  1.0000
  C   C96       1.0  51.68740313471997  53.96993716781463  13.043047262883142  1.0000
  H   H59       1.0  23.89847567635748  55.625021259944894  11.798813821645595  1.0000
  H   H60       1.0  25.260200859923874  38.15458808796124  13.48002810544482  1.0000
  H   H61       1.0  15.63438326197049  46.29373019326146  12.57855982624334  1.0000
  H   H62       1.0  60.40368591538747  47.60125827656334  12.991148270800887  1.0000
  H   H63       1.0  50.71394530167265  55.59621551849831  11.992364510398708  1.0000
  H   H64       1.0  52.30422825399871  38.238859515144625  13.9650265926836  1.0000
