# Supplementary material for: Fracture Behavior of a 2D Imine‐Based Polymer
Source: Adv Sci (Weinh). 2024 Sep 12;11(42):2407017. doi: 10.1002/advs.202407017 (PMC11558127; doi:10.1002/advs.202407017)
Supplement: Supplementary file 2 — Supporting Information [file ADVS-11-2407017-s004.zip › 55-89_1.8_relaxed.cif]

data_image0
_chemical_formula_structural       C6H6C45H26N5HNO2C7H9C32H14N4H2C6H6
_chemical_formula_sum              "C96 H64 N10 O2"
loop_
  _atom_site_type_symbol
  _atom_site_label
  _atom_site_symmetry_multiplicity
  _atom_site_Cartn_x
  _atom_site_Cartn_y
  _atom_site_Cartn_z
  _atom_site_occupancy
  C   C1        1.0  19.507817144362036  46.53008151622966  12.62053483612105  1.0000
  C   C2        1.0  17.33006233726495  47.270147180010305  13.4165800500625  1.0000
  C   C3        1.0  17.46181992820983  45.50699207008292  11.789759103085926  1.0000
  C   C4        1.0  18.849473051502507  45.59745906698701  11.804152885620102  1.0000
  C   C5        1.0  18.71731000131404  47.36328027113447  13.427611412349265  1.0000
  C   C6        1.0  16.69192158697852  46.34263541164041  12.595963251635393  1.0000
  H   H1        1.0  19.693859050820596  49.22083044915582  12.513633100266707  1.0000
  H   H2        1.0  19.43878905671226  44.94445852364186  11.140695263107494  1.0000
  H   H3        1.0  20.12942596511461  43.84996560412031  12.661586038248368  1.0000
  H   H4        1.0  19.204122789864126  48.086640017619544  14.101006112628955  1.0000
  H   H5        1.0  16.971283114250262  44.77307618757328  11.130769093868972  1.0000
  H   H6        1.0  16.73499569671658  47.93231013660506  14.065456324127046  1.0000
  C   C7        1.0  23.004864425192057  49.53503540816506  12.483073235961779  1.0000
  C   C8        1.0  24.195736124180623  50.285410869179266  12.396233896920817  1.0000
  C   C9        1.0  27.762405817377292  49.64334182741251  12.382764812581648  1.0000
  C   C10       1.0  27.24762074120584  43.6588565784671  13.293274548533041  1.0000
  C   C11       1.0  21.194672945845607  44.10731523136439  12.697006084220895  1.0000
  C   C12       1.0  27.970267618362914  47.1588298761006  12.860044253446821  1.0000
  C   C13       1.0  46.593771136247106  46.42437524139334  12.472583630355333  1.0000
  C   C14       1.0  21.68319454600103  50.161352794228485  12.466972608306618  1.0000
  C   C15       1.0  25.50403298862213  49.75692613273166  12.449335192827826  1.0000
  C   C16       1.0  44.3205795648866  47.123187269361004  13.062747416838928  1.0000
  C   C17       1.0  20.788794064231844  49.14890547959153  12.524459641366322  1.0000
  C   C18       1.0  21.575109235538537  47.91876995971258  12.601362419822264  1.0000
  C   C19       1.0  25.9485001057262  44.261051036097115  12.99197208094744  1.0000
  C   C20       1.0  20.98773330578056  46.63636818478308  12.63163530522475  1.0000
  C   C21       1.0  21.729987904531747  45.43526541165125  12.666314028793499  1.0000
  C   C22       1.0  27.2243520071403  48.345464263192525  12.659872648334089  1.0000
  C   C23       1.0  28.143443619318365  44.67213917652856  13.277847995160707  1.0000
  C   C24       1.0  23.453234177100544  44.0177877434276  12.821785076823891  1.0000
  C   C25       1.0  22.25139537542724  43.23825284873822  12.77510555420799  1.0000
  C   C26       1.0  27.38165730070003  45.87863674372795  12.96108631581465  1.0000
  C   C27       1.0  24.761578380608285  43.500242794274094  12.95365813158838  1.0000
  C   C28       1.0  31.32995428205129  48.607127316346876  13.795213463312367  1.0000
  C   C29       1.0  29.430535047273526  47.310455781896096  12.993663335418754  1.0000
  C   C30       1.0  29.965459085705344  48.42188252677402  13.671049135508254  1.0000
  C   C31       1.0  30.346073315474293  46.38379151487863  12.456967589225167  1.0000
  C   C32       1.0  32.251499289102924  47.690518314845505  13.24388705415078  1.0000
  C   C33       1.0  31.713253948700302  46.567487136871094  12.574080732086356  1.0000
  C   C34       1.0  44.67620040853359  45.23513357948767  11.519904427738393  1.0000
  C   C35       1.0  46.02015931643109  45.351712424063884  11.72804550028432  1.0000
  C   C36       1.0  35.87444186494845  47.2999012207414  12.95984161600034  1.0000
  C   C37       1.0  34.43471684810259  47.11161317308637  12.880766487074052  1.0000
  C   C38       1.0  36.47137774103711  48.434243009488405  13.58994706934722  1.0000
  C   C39       1.0  38.72094841133583  47.61548388908797  13.061631684334772  1.0000
  C   C40       1.0  37.84583229541638  48.57954818871199  13.635771878951717  1.0000
  C   C41       1.0  38.11428896876896  46.48156531261993  12.437252990410332  1.0000
  C   C42       1.0  36.72569634799881  46.337219723244026  12.391820825095584  1.0000
  C   C43       1.0  45.67009579563573  47.32473955405835  13.083878932278854  1.0000
  C   C44       1.0  25.13207623474783  39.24030262066509  13.360482766079791  1.0000
  C   C45       1.0  24.88486626268402  42.029838264115526  13.095940453986907  1.0000
  C   C46       1.0  24.150415616246807  39.92737800474758  14.070099994027373  1.0000
  C   C47       1.0  24.027356935302674  41.30539571422996  13.937448761386364  1.0000
  C   C48       1.0  25.872239651788032  41.32262988095076  12.393441765839835  1.0000
  C   C49       1.0  25.992365867689887  39.943978971641776  12.521249133973196  1.0000
  C   C50       1.0  40.13239115094428  47.730073941922825  13.068589022585257  1.0000
  C   C51       1.0  43.707925640743206  46.07244970211156  12.241194864550415  1.0000
  H   H7        1.0  46.74574367754521  49.18257256006593  12.415122881952092  1.0000
  H   H8        1.0  28.826231981171492  49.87962544461878  12.26194291749974  1.0000
  H   H9        1.0  46.6965771996426  44.65298132505115  11.205801905255724  1.0000
  H   H10       1.0  47.2553995317317  43.751540667713755  12.748267869201019  1.0000
  H   H11       1.0  22.202838858408324  42.143184780953135  12.801992460218502  1.0000
  H   H12       1.0  27.43592201172003  42.60212321422854  13.522366000891441  1.0000
  H   H13       1.0  29.21885211631114  44.618130769582685  13.488850545473563  1.0000
  H   H14       1.0  25.221638106297597  47.69221496537269  12.844670161858476  1.0000
  H   H15       1.0  29.968375838938307  45.51084047648638  11.900340881401986  1.0000
  H   H16       1.0  29.280461105805102  49.148729883503144  14.136936538381681  1.0000
  H   H17       1.0  31.706744924444294  49.487757254622515  14.339032758582952  1.0000
  H   H18       1.0  32.40508265950695  45.83236049129996  12.126057410442776  1.0000
  H   H19       1.0  46.068467852450816  48.157362031065084  13.68862524139105  1.0000
  H   H20       1.0  34.0850070996983  46.188702696062535  12.347926623564856  1.0000
  H   H21       1.0  44.2868873016758  44.381390752930464  10.942096377043057  1.0000
  H   H22       1.0  36.28267882617065  45.45583176414536  11.901519672657042  1.0000
  H   H23       1.0  38.277242001246584  49.466624476070855  14.125574244815281  1.0000
  H   H24       1.0  34.74612941583819  49.13677387927643  14.033615370503007  1.0000
  H   H25       1.0  39.847496997641535  45.83137566905993  12.027602988270113  1.0000
  H   H26       1.0  26.768448479338232  39.407161180102996  11.95258655304803  1.0000
  H   H27       1.0  26.544512785899478  41.86474385439432  11.70937143113273  1.0000
  H   H28       1.0  23.728551215623003  46.120326926681784  12.753151697577453  1.0000
  H   H29       1.0  23.263428887113168  41.83898754572692  14.525261685286345  1.0000
  H   H30       1.0  43.650798730173584  47.85295348703678  13.54566306501546  1.0000
  H   H31       1.0  23.471999191777687  39.380102561747115  14.744112913267472  1.0000
  H   H32       1.0  40.323807533997005  48.692745806785254  13.624415826976033  1.0000
  N   N1        1.0  22.894468552399967  48.195172378027024  12.577855798658064  1.0000
  N   N2        1.0  25.882173014080095  48.47864769636886  12.658335949474111  1.0000
  N   N3        1.0  23.071850173384995  45.3088291360163  12.73413931671299  1.0000
  N   N4        1.0  26.072770578355684  45.59170556242305  12.816524137842137  1.0000
  N   N5        1.0  33.57665315296143  47.9532526699254  13.386504098202424  1.0000
  H   H33       1.0  52.56083209772403  52.18186927906439  13.94280165372991  1.0000
  N   N6        1.0  42.44376871254378  45.86749008782509  12.163081806834965  1.0000
  O   O1        1.0  35.66900596474361  49.44460246103643  14.184520568468427  1.0000
  O   O2        1.0  38.9336116336487  45.50886479051656  11.867880310318016  1.0000
  C   C52       1.0  23.893482744853788  54.54071656360237  11.90530832711921  1.0000
  C   C53       1.0  26.707234436034607  50.50854897024705  12.252574590912454  1.0000
  C   C54       1.0  24.08716363739135  51.753773437176726  12.226533492502318  1.0000
  C   C55       1.0  23.175627024843664  52.31350517697491  11.318954776662459  1.0000
  C   C56       1.0  23.081404305098477  53.69078972718446  11.158613194866094  1.0000
  C   C57       1.0  24.803776567246622  54.001778558714236  12.811040184643245  1.0000
  C   C58       1.0  24.901516163789854  52.62424843684212  12.96654666228833  1.0000
  H   H34       1.0  53.75455238761921  51.61389046788649  12.214873700720812  1.0000
  H   H35       1.0  26.755000504020785  51.57818280095221  12.01571377784503  1.0000
  H   H36       1.0  21.473822595183986  51.237571898867046  12.417573723846509  1.0000
  H   H37       1.0  25.60950699932773  52.210459598938264  13.702547281366392  1.0000
  H   H38       1.0  25.44604010955473  54.66694339544051  13.410055044352825  1.0000
  H   H39       1.0  22.365563290356246  54.109272854104255  10.433174356421244  1.0000
  H   H40       1.0  22.546357159833466  51.651331040344104  10.703305623578274  1.0000
  H   H41       1.0  48.52301669452312  51.19067070826583  12.462592780556095  1.0000
  H   H42       1.0  49.42857952408191  54.06906819458354  10.559811588697496  1.0000
  C   C59       1.0  51.876192528222305  52.59303237024843  13.183595673070371  1.0000
  C   C60       1.0  50.048034868305066  49.48994653026709  12.603614663233538  1.0000
  C   C61       1.0  51.23217633251642  50.24888135256622  12.557327581642232  1.0000
  C   C62       1.0  54.81637255605716  49.69376277959964  12.497202922873672  1.0000
  C   C63       1.0  54.364765620537355  43.7146992416673  13.469361864791534  1.0000
  C   C64       1.0  48.31089750700344  44.04530584939336  12.771185518595617  1.0000
  C   C65       1.0  55.075314097435445  47.19553944731849  12.899189262706551  1.0000
  C   C66       1.0  48.731660070231435  50.11486115481266  12.519511701503085  1.0000
  C   C67       1.0  52.555807963336775  49.74996573535869  12.607941282213615  1.0000
  C   C68       1.0  47.83551150469157  49.10110173311568  12.50675561149073  1.0000
  C   C69       1.0  48.61288660465366  47.871599456249676  12.631542184977503  1.0000
  C   C70       1.0  53.06165173948291  44.299974836564296  13.153449305692348  1.0000
  C   C71       1.0  48.02804960411518  46.57132442291314  12.59616118360183  1.0000
  C   C72       1.0  48.809946670251016  45.37967668044478  12.670089908465817  1.0000
  C   C73       1.0  54.31440550898028  48.37712949357071  12.743285983112855  1.0000
  C   C74       1.0  55.25842526551866  44.727398299027136  13.396307496878878  1.0000
  C   C75       1.0  50.564482758151286  44.02219699009176  12.955071396763621  1.0000
  C   C76       1.0  49.38969436121237  43.20988062240578  12.927130222150193  1.0000
  C   C77       1.0  54.488982460045854  45.919022195462  13.045515827493746  1.0000
  C   C78       1.0  51.88063463726239  43.532854852408875  13.140651851331738  1.0000
  C   C79       1.0  58.57579067326552  48.49115444920554  13.576926730212458  1.0000
  C   C80       1.0  56.54841789747474  47.312635407762066  12.922035978753982  1.0000
  C   C81       1.0  57.189458381492344  48.39116665685298  13.553611908779228  1.0000
  C   C82       1.0  57.35876046854964  46.34159851335795  12.310136606939157  1.0000
  C   C83       1.0  59.364047921936304  47.51894568087206  12.964183688746072  1.0000
  C   C84       1.0  58.744762842172  46.44409617740838  12.329296059782942  1.0000
  C   C85       1.0  52.27800413806041  39.30634711628353  13.791854701642297  1.0000
  C   C86       1.0  52.01359833912501  42.073092020549126  13.364484840814384  1.0000
  C   C87       1.0  51.295525356166685  40.028519576248776  14.464598992045154  1.0000
  C   C88       1.0  51.16336875985611  41.39528775007872  14.25107842993254  1.0000
  C   C89       1.0  53.00151622020267  41.331390131206156  12.699421095734142  1.0000
  C   C90       1.0  53.130129407047754  39.96333679096314  12.907681337982535  1.0000
  H   H43       1.0  55.872063942179544  49.96095274106147  12.372042286582998  1.0000
  H   H44       1.0  49.36981514445682  42.117958609549895  13.02488395896866  1.0000
  H   H45       1.0  54.55860710844636  42.66932028334999  13.742649524399127  1.0000
  H   H46       1.0  56.33501152149002  44.687039337624384  13.604421722912639  1.0000
  H   H47       1.0  52.335733432648276  47.66448378926769  12.943902965714635  1.0000
  H   H48       1.0  56.886692735945694  45.49722674622422  11.782602556833805  1.0000
  H   H49       1.0  56.58521930926306  49.157356304922835  14.065463451829359  1.0000
  H   H50       1.0  59.05155869946279  49.34207336297538  14.09009573736017  1.0000
  H   H51       1.0  59.35486423780005  45.67220852138352  11.833547563230677  1.0000
  H   H52       1.0  53.906183674933885  39.397934210670364  12.36742738951306  1.0000
  H   H53       1.0  53.66642867567861  41.83599625820381  11.98035910466171  1.0000
  H   H54       1.0  50.78095283130701  46.128888711370784  12.777835281385505  1.0000
  H   H55       1.0  50.3998172351681  41.96000247556832  14.809588580835344  1.0000
  H   H56       1.0  50.62323680744515  39.51864411537942  15.172823277896534  1.0000
  N   N7        1.0  49.92888788675142  48.146611625259425  12.685340703809972  1.0000
  N   N8        1.0  52.969547741090174  48.47796503538666  12.78065006657665  1.0000
  N   N9        1.0  50.15080176875936  45.29581833806613  12.785274921831595  1.0000
  N   N10       1.0  53.17926864447088  45.624119690689994  12.927742272548869  1.0000
  H   H57       1.0  49.64220362255174  51.61202239871601  10.804737447099738  1.0000
  H   H58       1.0  52.36693724258305  54.63866954477112  13.674678761186879  1.0000
  C   C91       1.0  50.88126092799982  54.50704386026412  12.10462327119493  1.0000
  C   C92       1.0  53.736468823901355  50.5361574830034  12.415880714358451  1.0000
  C   C93       1.0  51.10779561163347  51.719598311660384  12.399825981822222  1.0000
  C   C94       1.0  50.230315980306  52.276124401083884  11.457802941560495  1.0000
  C   C95       1.0  50.119201861549335  53.653699131326725  11.310856102067278  1.0000
  C   C96       1.0  51.76178653360384  53.970935924473466  13.040902837851363  1.0000
  H   H59       1.0  23.817582729257836  55.63207354673785  11.77921973301704  1.0000
  H   H60       1.0  25.228649370282923  38.14802921940985  13.464202380306327  1.0000
  H   H61       1.0  15.593316414797886  46.270549572182375  12.584856965970399  1.0000
  H   H62       1.0  60.46204610229684  47.599190063303915  12.98158144257832  1.0000
  H   H63       1.0  50.790198744480506  55.59880191083561  11.991027768403942  1.0000
  H   H64       1.0  52.38068604494607  38.22270235025398  13.95860694392298  1.0000
