# Supplementary material for: Fracture Behavior of a 2D Imine‐Based Polymer
Source: Adv Sci (Weinh). 2024 Sep 12;11(42):2407017. doi: 10.1002/advs.202407017 (PMC11558127; doi:10.1002/advs.202407017)
Supplement: Supplementary file 2 — Supporting Information [file ADVS-11-2407017-s004.zip › 55-89_1.9_relaxed.cif]

data_image0
_chemical_formula_structural       C6H6C45H26N5HNO2C7H9C32H14N4H2C6H6
_chemical_formula_sum              "C96 H64 N10 O2"
loop_
  _atom_site_type_symbol
  _atom_site_label
  _atom_site_symmetry_multiplicity
  _atom_site_Cartn_x
  _atom_site_Cartn_y
  _atom_site_Cartn_z
  _atom_site_occupancy
  C   C1        1.0  19.463205825305604  46.51786147273206  12.61728011661347  1.0000
  C   C2        1.0  17.285145848961438  47.2452382108619  13.421681507552849  1.0000
  C   C3        1.0  17.42090705205857  45.492369466729414  11.782888778110726  1.0000
  C   C4        1.0  18.807993862433566  45.58792149846886  11.795681506933672  1.0000
  C   C5        1.0  18.67186423061199  47.34354215952167  13.430864222579634  1.0000
  C   C6        1.0  16.650222525334186  46.32010795393336  12.59608950388644  1.0000
  H   H1        1.0  19.632668123664526  49.20450330493398  12.5102236889476  1.0000
  H   H2        1.0  19.399229123717436  44.94188849452359  11.127238254250752  1.0000
  H   H3        1.0  20.086249324567657  43.84398675264397  12.651373416018545  1.0000
  H   H4        1.0  19.157681589839463  48.06424463250312  14.107710499970361  1.0000
  H   H5        1.0  16.931380347392942  44.76099164389404  11.12033820963613  1.0000
  H   H6        1.0  16.688044791317505  47.900713977420295  14.075375856494691  1.0000
  C   C7        1.0  22.94146615284282  49.540128786302866  12.476545417782107  1.0000
  C   C8        1.0  24.12815973184146  50.29654401086195  12.3888216558098  1.0000
  C   C9        1.0  27.695621879575302  49.65774966741165  12.386221890364261  1.0000
  C   C10       1.0  27.202144241314056  43.671818462500774  13.302700512071766  1.0000
  C   C11       1.0  21.151483325162566  44.101325108029926  12.688786035148283  1.0000
  C   C12       1.0  27.904300641071135  47.17572133454588  12.870569266395938  1.0000
  C   C13       1.0  46.67190813493647  46.41765306630858  12.472262166194488  1.0000
  C   C14       1.0  21.615811318588776  50.157869487731126  12.460578549466158  1.0000
  C   C15       1.0  25.437401517724275  49.7709646095649  12.445506413644438  1.0000
  C   C16       1.0  44.401238608716255  47.121836265114844  13.061907525153874  1.0000
  C   C17       1.0  20.72816475558872  49.13967854400787  12.520211402180001  1.0000
  C   C18       1.0  21.52272399250043  47.914629046197135  12.597414364382864  1.0000
  C   C19       1.0  25.90057887899452  44.265293056244836  12.995337844918847  1.0000
  C   C20       1.0  20.942464485578597  46.62931300136961  12.62752100084083  1.0000
  C   C21       1.0  21.68655958779322  45.42949772054334  12.661091586132065  1.0000
  C   C22       1.0  27.15707817285939  48.36038611600376  12.664819651290108  1.0000
  C   C23       1.0  28.090815978318155  44.69141880503703  13.292268622705068  1.0000
  C   C24       1.0  23.40943126158814  44.012047966917486  12.81687069868033  1.0000
  C   C25       1.0  22.20809090298017  43.23213770020262  12.766687133419277  1.0000
  C   C26       1.0  27.322328915782137  45.89268320676644  12.971306494358686  1.0000
  C   C27       1.0  24.718410657385164  43.49756816326487  12.95167669135429  1.0000
  C   C28       1.0  31.258139862063782  48.6313479086597  13.815678962794028  1.0000
  C   C29       1.0  29.363637958250923  47.33188712409956  13.007625878750781  1.0000
  C   C30       1.0  29.89425525497786  48.44334716483192  13.687984897490718  1.0000
  C   C31       1.0  30.28141158772051  46.40813764645862  12.470399355220286  1.0000
  C   C32       1.0  32.181819127236274  47.71702504906209  13.264603872331026  1.0000
  C   C33       1.0  31.647575765581134  46.594504815638125  12.591081298585145  1.0000
  C   C34       1.0  44.7536911013527  45.23254511757371  11.517530817823769  1.0000
  C   C35       1.0  46.09722977599245  45.34527647065339  11.727852011376973  1.0000
  C   C36       1.0  35.8016325713998  47.316339462737  12.981003279766178  1.0000
  C   C37       1.0  34.3617547389238  47.1353675393847  12.903098402222978  1.0000
  C   C38       1.0  36.40572766286607  48.44643612846688  13.610846926389545  1.0000
  C   C39       1.0  38.648894969080445  47.612644108965206  13.08135891369907  1.0000
  C   C40       1.0  37.78129609810682  48.582814742280036  13.655473432965325  1.0000
  C   C41       1.0  38.03454767677911  46.48399117658782  12.45580410817217  1.0000
  C   C42       1.0  36.645557004267395  46.3485432989337  12.410991189763541  1.0000
  C   C43       1.0  45.751060447050094  47.31976402972794  13.084569228512686  1.0000
  C   C44       1.0  25.104518119557625  39.23845134718423  13.348727012340312  1.0000
  C   C45       1.0  24.84721220462806  42.02772244020289  13.091281918033731  1.0000
  C   C46       1.0  24.114812746241476  39.91906034120675  14.053425336839307  1.0000
  C   C47       1.0  23.986788838635686  41.2969458641826  13.924321866106128  1.0000
  C   C48       1.0  25.842729237458748  41.32698078067917  12.393736535624637  1.0000
  C   C49       1.0  25.96788461774134  39.94845515685326  12.51805729171551  1.0000
  C   C50       1.0  40.06236467177746  47.71191035574568  13.09335637684441  1.0000
  C   C51       1.0  43.7875106804033  46.07649706477636  12.233560492481942  1.0000
  H   H7        1.0  46.81737032245047  49.169747690148846  12.396823956646145  1.0000
  H   H8        1.0  28.759978397376035  49.89370331262093  12.268404304127257  1.0000
  H   H9        1.0  46.77307626746641  44.64458253849814  11.207771649151992  1.0000
  H   H10       1.0  47.3267158518145  43.74807570533323  12.757285192559152  1.0000
  H   H11       1.0  22.159454056839245  42.137032982479894  12.791710488165993  1.0000
  H   H12       1.0  27.396601200333816  42.61638300651996  13.532727752852093  1.0000
  H   H13       1.0  29.165405979105813  44.64489049857591  13.509263618562343  1.0000
  H   H14       1.0  25.15294201552914  47.70812578473903  12.845081131890083  1.0000
  H   H15       1.0  29.9063108167419  45.53612171478066  11.91072155639049  1.0000
  H   H16       1.0  29.206574430185874  49.168041393894256  14.153355990296552  1.0000
  H   H17       1.0  31.63240173711404  49.51167202230124  14.361969200315052  1.0000
  H   H18       1.0  32.3423170482162  45.86209440656053  12.143079610232256  1.0000
  H   H19       1.0  46.15166880101771  48.14878990929439  13.692731220177626  1.0000
  H   H20       1.0  34.00815109966522  46.214639246577086  12.369650116975057  1.0000
  H   H21       1.0  44.36223474422628  44.37989672404319  10.939633438251246  1.0000
  H   H22       1.0  36.19613273286741  45.470540537192356  11.920923308725756  1.0000
  H   H23       1.0  38.21933825507194  49.46632561917623  14.145933372419822  1.0000
  H   H24       1.0  34.68533720930498  49.15906760132996  14.055408895531706  1.0000
  H   H25       1.0  39.76287998771802  45.824891883060545  12.042915116817131  1.0000
  H   H26       1.0  26.750466566089493  39.41685786712171  11.953443382036019  1.0000
  H   H27       1.0  26.517591653589683  41.874223829486105  11.71637952478326  1.0000
  H   H28       1.0  23.6859154686204  46.11377716422631  12.752854503968717  1.0000
  H   H29       1.0  23.216428512998185  41.82536656329486  14.508462406866666  1.0000
  H   H30       1.0  43.73254210804679  47.85218519943544  13.545585215767998  1.0000
  H   H31       1.0  23.433988891863272  39.36676762487947  14.720848772958377  1.0000
  H   H32       1.0  40.25805547605114  48.67697040133161  13.644147015057149  1.0000
  N   N1        1.0  22.84010192335687  48.199627027010365  12.572888634786372  1.0000
  N   N2        1.0  25.814926937373013  48.493214448585114  12.658594319213828  1.0000
  N   N3        1.0  23.028296698309433  45.30325098051484  12.730584798572053  1.0000
  N   N4        1.0  26.016181875765703  45.596846181774296  12.820753386367562  1.0000
  N   N5        1.0  33.50677532600093  47.97945753237592  13.409670965578522  1.0000
  H   H33       1.0  52.628438817494406  52.180696789071156  13.940266521857088  1.0000
  N   N6        1.0  42.52154381170938  45.89128403969282  12.144629214170816  1.0000
  O   O1        1.0  35.609772964368666  49.461475182358235  14.206322771133213  1.0000
  O   O2        1.0  38.84774247758402  45.50692476865786  11.883223669596982  1.0000
  C   C52       1.0  23.809508952326155  54.54898570762798  11.886661253933424  1.0000
  C   C53       1.0  26.640840001480537  50.522458951694084  12.25041365301225  1.0000
  C   C54       1.0  24.01409847308883  51.76367430654059  12.215381656780586  1.0000
  C   C55       1.0  23.09733493137421  52.317557679065324  11.309426131010436  1.0000
  C   C56       1.0  22.997687888229198  53.69402909959093  11.145432251095075  1.0000
  C   C57       1.0  24.724869157277947  54.01592219236502  12.790708956888379  1.0000
  C   C58       1.0  24.82792104495846  52.63921848807063  12.950042780709646  1.0000
  H   H34       1.0  53.82621124125101  51.611103050952764  12.21667039003974  1.0000
  H   H35       1.0  26.689311856765688  51.59145960875247  12.01088374650652  1.0000
  H   H36       1.0  21.399450755537536  51.23266539974673  12.410360633387349  1.0000
  H   H37       1.0  25.539859833025435  52.23023617871758  13.684906036770714  1.0000
  H   H38       1.0  25.36694754216337  54.68511309225063  13.385452605738864  1.0000
  H   H39       1.0  22.277819338394668  54.10790092322205  10.421374285854125  1.0000
  H   H40       1.0  22.46816597634059  51.65147789407133  10.69791044542085  1.0000
  H   H41       1.0  48.58750080863022  51.1838633007509  12.444866807542452  1.0000
  H   H42       1.0  49.50106877236635  54.07159122075479  10.554889881052295  1.0000
  C   C59       1.0  51.94513251095302  52.59292404654756  13.180431285507513  1.0000
  C   C60       1.0  50.117375813235284  49.488543712581496  12.598059499562368  1.0000
  C   C61       1.0  51.29964010540642  50.24997166794358  12.554142342238338  1.0000
  C   C62       1.0  54.8824664122925  49.68776457123743  12.49872021088116  1.0000
  C   C63       1.0  54.437026302214335  43.706695812556916  13.463884911482317  1.0000
  C   C64       1.0  48.383145342567765  44.038828742002494  12.777237623719408  1.0000
  C   C65       1.0  55.136123078088225  47.18988626937931  12.898193821446544  1.0000
  C   C66       1.0  48.79947709006727  50.108985831421215  12.507160317635826  1.0000
  C   C67       1.0  52.622525399769934  49.749902557086884  12.607543022069542  1.0000
  C   C68       1.0  47.90690276470007  49.09211002086872  12.494520404695256  1.0000
  C   C69       1.0  48.687941849427354  47.86556348186357  12.627044531136114  1.0000
  C   C70       1.0  53.13169710278139  44.28828769637121  13.150950636578466  1.0000
  C   C71       1.0  48.1058057264472  46.56398051897154  12.595292483793544  1.0000
  C   C72       1.0  48.88595079286215  45.37153044615499  12.671950786355028  1.0000
  C   C73       1.0  54.37671799592323  48.372279652329055  12.743545551660826  1.0000
  C   C74       1.0  55.32722659755008  44.722402099703366  13.390981777700091  1.0000
  C   C75       1.0  50.63663722180615  44.00956872401274  12.956882223565318  1.0000
  C   C76       1.0  49.45971749558667  43.20047221790524  12.933046067912015  1.0000
  C   C77       1.0  54.55320694240377  45.91201753238278  13.043175249518312  1.0000
  C   C78       1.0  51.952415802642  43.51885335539169  13.139906536979701  1.0000
  C   C79       1.0  58.634042186636066  48.48557700673232  13.581176184485761  1.0000
  C   C80       1.0  56.608770479044075  47.30839244223413  12.920419502229795  1.0000
  C   C81       1.0  57.248014114392745  48.383608157060635  13.559025053838779  1.0000
  C   C82       1.0  57.418724209344106  46.34231654444557  12.300764640853382  1.0000
  C   C83       1.0  59.42180957165248  47.51865214179736  12.96006253223056  1.0000
  C   C84       1.0  58.80443500697676  46.44689020987705  12.318536362708421  1.0000
  C   C85       1.0  52.35546135888571  39.29263109723  13.786892599115852  1.0000
  C   C86       1.0  52.08688369937304  42.05930060266392  13.362398938462903  1.0000
  C   C87       1.0  51.37187711742262  40.01259466787661  14.460502377547659  1.0000
  C   C88       1.0  51.23767577857876  41.37943422206542  14.248248326429911  1.0000
  C   C89       1.0  53.0760264044439  41.31981609150534  12.696549232567017  1.0000
  C   C90       1.0  53.20658860123114  39.951732688733316  12.903507482220597  1.0000
  H   H43       1.0  55.93906511128729  49.95191562563949  12.374327458020195  1.0000
  H   H44       1.0  49.43683937299494  42.10893920457268  13.03363977980001  1.0000
  H   H45       1.0  54.63434549257582  42.66150023681024  13.735133266321357  1.0000
  H   H46       1.0  56.40436037953256  44.68528863209066  13.597283902047062  1.0000
  H   H47       1.0  52.39494672055237  47.66565970369879  12.941994726800734  1.0000
  H   H48       1.0  56.94663962025674  45.50127260275301  11.768142329465553  1.0000
  H   H49       1.0  56.64281919605925  49.144628721326114  14.077222205999364  1.0000
  H   H50       1.0  59.10989859962876  49.33343766473279  14.09929908386926  1.0000
  H   H51       1.0  59.41564416289962  45.679859343633304  11.816723446735137  1.0000
  H   H52       1.0  53.98343528373246  39.38812961072641  12.362559825541185  1.0000
  H   H53       1.0  53.740070867671356  41.82620922089545  11.978019434660167  1.0000
  H   H54       1.0  50.86051683998106  46.114128421195375  12.774006355312855  1.0000
  H   H55       1.0  50.47327368850659  41.94232504975043  14.807448369207867  1.0000
  H   H56       1.0  50.70037479775109  39.50094724845234  15.168166580757072  1.0000
  N   N7        1.0  50.002764665184586  48.144990539424455  12.683813180284327  1.0000
  N   N8        1.0  53.03219548754294  48.47660283351168  12.780037769240874  1.0000
  N   N9        1.0  50.22661487292322  45.28412722618926  12.785472168572923  1.0000
  N   N10       1.0  53.244278494845574  45.61312909830212  12.926850260240064  1.0000
  H   H57       1.0  49.71099805175836  51.61431440340407  10.800644907862987  1.0000
  H   H58       1.0  52.438429251177176  54.63788449440293  13.671396133809496  1.0000
  C   C91       1.0  50.95379119593009  54.50799041203798  12.100229364492295  1.0000
  C   C92       1.0  53.80513757082547  50.53325643902865  12.417141912230145  1.0000
  C   C93       1.0  51.17586944121025  51.72040577305625  12.396360304147759  1.0000
  C   C94       1.0  50.299752884814325  52.2778475086776  11.453711925617203  1.0000
  C   C95       1.0  50.19073082548989  53.65550275442439  11.306368595968188  1.0000
  C   C96       1.0  51.832781396437774  53.97085789607106  13.037353447185042  1.0000
  H   H59       1.0  23.729279533177138  55.63971693343898  11.75772322079863  1.0000
  H   H60       1.0  25.20504706515578  38.146300789923046  13.449697829744544  1.0000
  H   H61       1.0  15.551971696954443  46.24366500458755  12.586702288572102  1.0000
  H   H62       1.0  60.51966947316095  47.60067990825881  12.976008705705667  1.0000
  H   H63       1.0  50.86425005006948  55.5997948485407  11.986207648793913  1.0000
  H   H64       1.0  52.459664371843544  38.2089399506629  13.95251951630724  1.0000
