# Supplementary material for: Fracture Behavior of a 2D Imine‐Based Polymer
Source: Adv Sci (Weinh). 2024 Sep 12;11(42):2407017. doi: 10.1002/advs.202407017 (PMC11558127; doi:10.1002/advs.202407017)
Supplement: Supplementary file 2 — Supporting Information [file ADVS-11-2407017-s004.zip › 89-56_0.0_relaxed.cif]

data_image0
_chemical_formula_structural       C6H6C45H26N5HNO2C7H9C32H14N4H2C6H6
_chemical_formula_sum              "C96 H64 N10 O2"
loop_
  _atom_site_type_symbol
  _atom_site_label
  _atom_site_symmetry_multiplicity
  _atom_site_Cartn_x
  _atom_site_Cartn_y
  _atom_site_Cartn_z
  _atom_site_occupancy
  C   C1        1.0  20.3137209047955  46.55589690584534  12.509107172268939  1.0000
  C   C2        1.0  18.101496705715345  47.253432232656195  13.235067337074021  1.0000
  C   C3        1.0  18.320283605147285  45.531275130432185  11.568818818112293  1.0000
  C   C4        1.0  19.70430430046591  45.636490599634065  11.642512841461  1.0000
  C   C5        1.0  19.4853273886866  47.361576980217905  13.304461575353052  1.0000
  C   C6        1.0  17.512648088813666  46.33911649563396  12.365249850300085  1.0000
  H   H1        1.0  20.451235120186272  49.22487565366417  12.404353043342843  1.0000
  H   H2        1.0  20.330004667661502  45.008147791387366  10.988773031934336  1.0000
  H   H3        1.0  20.905648641773006  43.90706613172242  12.60887387401404  1.0000
  H   H4        1.0  19.937733584146255  48.071691876452  14.014560695917748  1.0000
  H   H5        1.0  17.86331776986592  44.81014596488534  10.872447464477252  1.0000
  H   H6        1.0  17.470591907929727  47.89135445463442  13.874304158053622  1.0000
  C   C7        1.0  23.75243708801995  49.61315422392141  12.507047963772258  1.0000
  C   C8        1.0  24.93173713703318  50.38468509703904  12.471060606196156  1.0000
  C   C9        1.0  28.494587584532905  49.7253223033802  12.58405897414445  1.0000
  C   C10       1.0  27.999564862535443  43.72843676372907  13.460655651514315  1.0000
  C   C11       1.0  21.972553779571328  44.15003550124469  12.681145955802458  1.0000
  C   C12       1.0  28.666737447216423  47.23274867167874  13.006144825360773  1.0000
  C   C13       1.0  45.757196750471635  46.54279134743836  12.475671325103821  1.0000
  C   C14       1.0  22.419484914711603  50.210120769564  12.434716550013027  1.0000
  C   C15       1.0  26.237443215643157  49.85932538234174  12.577702019229399  1.0000
  C   C16       1.0  43.53019736627323  47.26715680764023  13.128157302593442  1.0000
  C   C17       1.0  21.54651526277866  49.17791727552903  12.459318466156047  1.0000
  C   C18       1.0  22.356826777916897  47.96534415470762  12.572268100056112  1.0000
  C   C19       1.0  26.694875677833576  44.29904928811472  13.127930875750224  1.0000
  C   C20       1.0  21.78986294063558  46.674576823982484  12.583844715413033  1.0000
  C   C21       1.0  22.5249862349431  45.471741743510805  12.656808027650953  1.0000
  C   C22       1.0  27.935904887376463  48.427095196506286  12.816074430998395  1.0000
  C   C23       1.0  28.87266410432473  44.7612697895784  13.449578329194148  1.0000
  C   C24       1.0  24.221364693227816  44.034764008680504  12.891302372031651  1.0000
  C   C25       1.0  23.01385525348344  43.268286046995954  12.809780633323813  1.0000
  C   C26       1.0  28.089782161159235  45.9481560015684  13.107886239676974  1.0000
  C   C27       1.0  25.52298487111686  43.51737356317252  13.067425681431299  1.0000
  C   C28       1.0  32.11128592051659  48.53084493201221  13.885858307908272  1.0000
  C   C29       1.0  30.13287237650418  47.35327853249358  13.100880276583702  1.0000
  C   C30       1.0  30.73459264437306  48.41492709962953  13.797921835371776  1.0000
  C   C31       1.0  30.982564957913908  46.41174385523045  12.491130627695581  1.0000
  C   C32       1.0  32.96717395788988  47.593040457269524  13.271511548917339  1.0000
  C   C33       1.0  32.3576990566596  46.52869837507944  12.57033949595182  1.0000
  C   C34       1.0  43.78230868536987  45.46524570762171  11.551408564303362  1.0000
  C   C35       1.0  45.15914439370634  45.580924860253155  11.64495418339834  1.0000
  C   C36       1.0  36.51990572504644  46.9358729191698  12.800562545690804  1.0000
  C   C37       1.0  35.0708919764492  46.897847649005094  12.773047465318365  1.0000
  C   C38       1.0  37.25289598531689  47.91193805215465  13.52218255162885  1.0000
  C   C39       1.0  39.36923948675549  46.93508035342139  12.787021051152353  1.0000
  C   C40       1.0  38.64349638246996  47.90049663637612  13.509617928499928  1.0000
  C   C41       1.0  38.63638689454059  45.958960238910215  12.065278344789991  1.0000
  C   C42       1.0  37.24567024866365  45.96798329813244  12.081154630738418  1.0000
  C   C43       1.0  44.905351003246615  47.382635512494076  13.215462193762892  1.0000
  C   C44       1.0  25.938432892417694  39.27088956450464  13.553384372945413  1.0000
  C   C45       1.0  25.656342644285374  42.05149864181523  13.230492400138562  1.0000
  C   C46       1.0  24.91075329634675  39.95152298788735  14.201474691450027  1.0000
  C   C47       1.0  24.770317383442343  41.32488597652091  14.040185022641214  1.0000
  C   C48       1.0  26.686545586783396  41.349872749832116  12.585703419033308  1.0000
  C   C49       1.0  26.824786337321914  39.97622083745855  12.743185951090341  1.0000
  C   C50       1.0  40.818291523733485  46.97727215757791  12.811184313313847  1.0000
  C   C51       1.0  42.92380133020258  46.30615621109697  12.28920228260355  1.0000
  H   H7        1.0  45.89444467439914  49.21274894712192  12.310822005679027  1.0000
  H   H8        1.0  29.564591575334997  49.95316503029633  12.510539511397237  1.0000
  H   H9        1.0  45.79617589069318  44.92489957673999  11.030415315736331  1.0000
  H   H10       1.0  46.339322068977985  43.89889020020324  12.678799584595025  1.0000
  H   H11       1.0  22.950738791735397  42.174319470833545  12.84799985195901  1.0000
  H   H12       1.0  28.207203719101702  42.6788052756488  13.705554996441856  1.0000
  H   H13       1.0  29.94374909220929  44.7343350532264  13.688048711497057  1.0000
  H   H14       1.0  25.917301451123862  47.79289545249706  12.915363210670522  1.0000
  H   H15       1.0  30.543770281517748  45.58320533322213  11.911685536721784  1.0000
  H   H16       1.0  30.09889648564801  49.153432687491055  14.312712659131266  1.0000
  H   H17       1.0  32.54715800836877  49.37077457254698  14.449936247098258  1.0000
  H   H18       1.0  33.001102763737585  45.78255174226173  12.070337353827917  1.0000
  H   H19       1.0  45.340175849293814  48.125715801576  13.903044945518937  1.0000
  H   H20       1.0  34.61720435782631  46.065612329823864  12.172824428184743  1.0000
  H   H21       1.0  43.34891612207997  44.708947006608085  10.877666515620941  1.0000
  H   H22       1.0  36.69515052023443  45.200884803505645  11.515040588634609  1.0000
  H   H23       1.0  39.19423696638583  48.66703800061028  14.076454082360355  1.0000
  H   H24       1.0  35.63502686591705  48.72924461384615  14.12991007437638  1.0000
  H   H25       1.0  40.25450581614869  45.14995832410413  11.44683217628512  1.0000
  H   H26       1.0  27.637079033020445  39.44517966805354  12.221823020189667  1.0000
  H   H27       1.0  27.380782442481035  41.89258661673184  11.924426281062608  1.0000
  H   H28       1.0  24.533210499574448  46.12801751589677  12.812468745221581  1.0000
  H   H29       1.0  23.96961399982547  41.85386304770167  14.581401585610964  1.0000
  H   H30       1.0  42.88506071313396  47.93244337789933  13.729745085782202  1.0000
  H   H31       1.0  24.210108871408874  39.403220866047704  14.851073500329703  1.0000
  H   H32       1.0  41.2703922103014  47.790873441306104  13.437376181163817  1.0000
  N   N1        1.0  23.669276761867703  48.27118842930488  12.60154543791371  1.0000
  N   N2        1.0  26.595659619601456  48.57501994480602  12.782757926316442  1.0000
  N   N3        1.0  23.861232717409436  45.3299023932314  12.77689073700354  1.0000
  N   N4        1.0  26.790463212453695  45.63111503530947  12.944300466346  1.0000
  N   N5        1.0  34.31112779482295  47.75978639925272  13.38901624550469  1.0000
  H   H33       1.0  51.70465622734337  52.323290446188864  13.816610739558959  1.0000
  N   N6        1.0  41.58016926596367  46.14291047692093  12.161124898086003  1.0000
  O   O1        1.0  36.592442424587105  48.916798981978225  14.27081553096015  1.0000
  O   O2        1.0  39.29740148735056  44.955239053573905  11.315397025698267  1.0000
  C   C52       1.0  24.61806551261198  54.63354589200676  11.930811850210729  1.0000
  C   C53       1.0  27.452721077409663  50.60365126005013  12.437128142857555  1.0000
  C   C54       1.0  24.816770760346678  51.84989191926206  12.28852433532137  1.0000
  C   C55       1.0  23.926749887963293  52.39587762374189  11.3513324990368  1.0000
  C   C56       1.0  23.82954264326349  53.77080299623081  11.173657153925634  1.0000
  C   C57       1.0  25.50657820429606  54.108714842687476  12.866021460043719  1.0000
  C   C58       1.0  25.606722839338843  52.73350781892403  13.03976277960843  1.0000
  H   H34       1.0  52.95854241285221  51.6726288219289  12.242223340473954  1.0000
  H   H35       1.0  27.518759456257346  51.67735787222868  12.22498017908988  1.0000
  H   H36       1.0  22.188658000255028  51.28126793607583  12.373050673187118  1.0000
  H   H37       1.0  26.297436547773838  52.332872851229226  13.798923763613722  1.0000
  H   H38       1.0  26.130578092101175  54.78375116706108  13.473392049579491  1.0000
  H   H39       1.0  23.130477042371645  54.17739346504897  10.425413286116672  1.0000
  H   H40       1.0  23.317241036934014  51.72449419697529  10.725928026013305  1.0000
  H   H41       1.0  47.63102759783062  51.26858024926264  12.288488025188682  1.0000
  H   H42       1.0  48.622925678564734  54.16855393518424  10.365385244836881  1.0000
  C   C59       1.0  51.0325698315859  52.72440673826355  13.040990477722422  1.0000
  C   C60       1.0  49.191820248475736  49.603774582000426  12.481536586132547  1.0000
  C   C61       1.0  50.370675450712206  50.37602019529446  12.459794413699594  1.0000
  C   C62       1.0  53.93343085696796  49.71936248210219  12.597153314435538  1.0000
  C   C63       1.0  53.43389797793993  43.72930780881923  13.51222773791039  1.0000
  C   C64       1.0  47.406827398262266  44.14288218045782  12.736795593026805  1.0000
  C   C65       1.0  54.1019145592334  47.22688642128867  13.021774847802117  1.0000
  C   C66       1.0  47.86077419866745  50.19875550742954  12.37283047278683  1.0000
  C   C67       1.0  51.676008788647565  49.852648833538126  12.58142988115442  1.0000
  C   C68       1.0  46.98796934321426  49.166229562481604  12.392844584157595  1.0000
  C   C69       1.0  47.795507506561364  47.95618266576894  12.543548052052394  1.0000
  C   C70       1.0  52.12854828730467  44.29731004751254  13.177626877605881  1.0000
  C   C71       1.0  47.22693334826852  46.664664242573245  12.570424707800392  1.0000
  C   C72       1.0  47.961387183518006  45.46238944020047  12.674797537701867  1.0000
  C   C73       1.0  53.373894590055656  48.42023480720567  12.824015426659736  1.0000
  C   C74       1.0  54.3074708121241  44.76125170957765  13.487956518170249  1.0000
  C   C75       1.0  49.655452321703606  44.028973450600546  12.944075975654014  1.0000
  C   C76       1.0  48.44676895111736  43.262819844228936  12.885929624498738  1.0000
  C   C77       1.0  53.52373337034573  45.94559003056575  13.13874880509617  1.0000
  C   C78       1.0  50.95687091983565  43.514240591151086  13.126854986952521  1.0000
  C   C79       1.0  57.56126724328238  48.50757341550287  13.886361789499546  1.0000
  C   C80       1.0  55.57382346686839  47.34309599633873  13.108920045765817  1.0000
  C   C81       1.0  56.17820408886526  48.39744042527956  13.810812369951172  1.0000
  C   C82       1.0  56.40847446407904  46.40237139528128  12.485685130093449  1.0000
  C   C83       1.0  58.374361738714704  47.566071638500624  13.260162347260824  1.0000
  C   C84       1.0  57.79160006416411  46.51255914565357  12.559965175426624  1.0000
  C   C85       1.0  51.37512561571933  39.27097158770212  13.638146489078512  1.0000
  C   C86       1.0  51.09216927307529  42.049907318346094  13.302658712009823  1.0000
  C   C87       1.0  50.352138533795355  39.955509788588515  14.289414616355847  1.0000
  C   C88       1.0  50.210835493030636  41.32792420530422  14.121410477335864  1.0000
  C   C89       1.0  52.11911036494277  41.34475697616104  12.65653150178605  1.0000
  C   C90       1.0  52.2576423686158  39.971828412964605  12.819990397500105  1.0000
  H   H43       1.0  55.0037379022593  49.94772887825432  12.530010221080122  1.0000
  H   H44       1.0  48.3817605685255  42.17056782934272  12.956764534763678  1.0000
  H   H45       1.0  53.640974912045145  42.68178009644435  13.766507530917169  1.0000
  H   H46       1.0  55.37964976493193  44.73639774760826  13.720969751499334  1.0000
  H   H47       1.0  51.35465996968456  47.785863998272475  12.913649000639975  1.0000
  H   H48       1.0  55.96012445737421  45.57967729749942  11.905941153311534  1.0000
  H   H49       1.0  55.54713943895576  49.13451965237081  14.333032359120823  1.0000
  H   H50       1.0  58.01321688728824  49.34007550817365  14.448751887861464  1.0000
  H   H51       1.0  58.427266112058525  45.766647534795545  12.056794096868815  1.0000
  H   H52       1.0  53.066403249873936  39.437625916821574  12.296559011847922  1.0000
  H   H53       1.0  52.810086129697055  41.88414222505665  11.989132331884562  1.0000
  H   H54       1.0  49.9715206073414  46.11860666337439  12.805953653022094  1.0000
  H   H55       1.0  49.413281197848306  41.85989148505692  14.664199253175607  1.0000
  H   H56       1.0  49.65508964027497  39.410751063211634  14.945750315967995  1.0000
  N   N7        1.0  49.10679749743073  48.26288906834413  12.593240926567645  1.0000
  N   N8        1.0  52.033595635773786  48.56829142397212  12.786284381027281  1.0000
  N   N9        1.0  49.2971582807193  45.321644849521036  12.799224557930938  1.0000
  N   N10       1.0  52.223514471255996  45.627488078798216  12.981859041311619  1.0000
  H   H57       1.0  48.795280762070334  51.715931903687576  10.676214331742202  1.0000
  H   H58       1.0  51.54999091464608  54.774138919698146  13.48378390322604  1.0000
  C   C91       1.0  50.07526989146047  54.62437061574846  11.905009864794367  1.0000
  C   C92       1.0  52.89203785416914  50.59792370034615  12.449406691895486  1.0000
  C   C93       1.0  50.258908273480195  51.841370693994186  12.27249097616921  1.0000
  C   C94       1.0  49.39178361542875  52.387179416447516  11.314130698818387  1.0000
  C   C95       1.0  49.30273767426941  53.762069480853306  11.131098291881278  1.0000
  C   C96       1.0  50.93953460205767  54.09944305654716  12.862543819119018  1.0000
  H   H59       1.0  24.54066895511122  55.723241523940935  11.790156931925054  1.0000
  H   H60       1.0  26.050119207075674  38.18292275768519  13.681595754899051  1.0000
  H   H61       1.0  16.415996503905383  46.25518321205967  12.307741966308917  1.0000
  H   H62       1.0  59.47067625115041  47.65417441443405  13.318355625696586  1.0000
  H   H63       1.0  50.004290016646436  55.71384332932602  11.75994405790117  1.0000
  H   H64       1.0  51.48630250235999  38.18333536994223  13.77047107650414  1.0000
