# Supplementary material for: Fracture Behavior of a 2D Imine‐Based Polymer
Source: Adv Sci (Weinh). 2024 Sep 12;11(42):2407017. doi: 10.1002/advs.202407017 (PMC11558127; doi:10.1002/advs.202407017)
Supplement: Supplementary file 2 — Supporting Information [file ADVS-11-2407017-s004.zip › 89-56_0.1_relaxed.cif]

data_image0
_chemical_formula_structural       C6H6C45H26N5HNO2C7H9C32H14N4H2C6H6
_chemical_formula_sum              "C96 H64 N10 O2"
loop_
  _atom_site_type_symbol
  _atom_site_label
  _atom_site_symmetry_multiplicity
  _atom_site_Cartn_x
  _atom_site_Cartn_y
  _atom_site_Cartn_z
  _atom_site_occupancy
  C   C1        1.0  20.271160030552277  46.55389704681411  12.509885587277477  1.0000
  C   C2        1.0  18.05839749506334  47.254933417961304  13.233419672823482  1.0000
  C   C3        1.0  18.275840123297794  45.52208429790296  11.579348666790981  1.0000
  C   C4        1.0  19.660001141866058  45.62839708917356  11.650743475184386  1.0000
  C   C5        1.0  19.44237064892918  47.364632970369414  13.300093370175947  1.0000
  C   C6        1.0  17.467866746187664  46.33440376560359  12.37112449961026  1.0000
  H   H1        1.0  20.41424687725065  49.22719719668955  12.406281799730714  1.0000
  H   H2        1.0  20.284656366274064  44.99603272465833  10.999852024485545  1.0000
  H   H3        1.0  20.872952051872392  43.900589155048465  12.604087223936254  1.0000
  H   H4        1.0  19.89467769484832  48.08083410563685  14.004266465005086  1.0000
  H   H5        1.0  17.819235944567577  44.79506002132661  10.88889726684743  1.0000
  H   H6        1.0  17.42860731097846  47.8970810260449  13.869558462648037  1.0000
  C   C7        1.0  23.716859347453735  49.607859107238724  12.50587817421061  1.0000
  C   C8        1.0  24.89744258833626  50.37787893576582  12.468445473008341  1.0000
  C   C9        1.0  28.462531429759057  49.72641111327477  12.571422398787487  1.0000
  C   C10       1.0  27.965392209846556  43.73527430164063  13.47242611954101  1.0000
  C   C11       1.0  21.938740054367123  44.14799277260891  12.677273003775726  1.0000
  C   C12       1.0  28.642121881406457  47.237136519345334  13.01062661508189  1.0000
  C   C13       1.0  45.788477232011964  46.543033175366716  12.472767572092174  1.0000
  C   C14       1.0  22.384882737074147  50.2077215454044  12.435722717485728  1.0000
  C   C15       1.0  26.204607676641075  49.85433118081287  12.571598780812323  1.0000
  C   C16       1.0  43.5463511123063  47.243048682156335  13.101982299725622  1.0000
  C   C17       1.0  21.509567100118385  49.1773880066751  12.459678572915589  1.0000
  C   C18       1.0  22.31722368460041  47.962984539832334  12.570364396472085  1.0000
  C   C19       1.0  26.663180987429055  44.308545022356434  13.13385564437626  1.0000
  C   C20       1.0  21.747794489793783  46.672917823509124  12.582606958302833  1.0000
  C   C21       1.0  22.485961056966055  45.47170748663803  12.654947988754882  1.0000
  C   C22       1.0  27.90816007540895  48.42845939303169  12.813136216168353  1.0000
  C   C23       1.0  28.84124217421229  44.76587389356742  13.462467489310063  1.0000
  C   C24       1.0  24.188278922288283  44.04141888364354  12.888451808581104  1.0000
  C   C25       1.0  22.983669918848626  43.27039142285542  12.804579453750646  1.0000
  C   C26       1.0  28.062651026478086  45.9539460603445  13.116029983401695  1.0000
  C   C27       1.0  25.490966689264017  43.527242966018214  13.067637481744557  1.0000
  C   C28       1.0  32.08447736144921  48.54214088686637  13.899068825364633  1.0000
  C   C29       1.0  30.108577882063944  47.36015200649384  13.109921377631219  1.0000
  C   C30       1.0  30.707734485235317  48.424621360800906  13.805095351328529  1.0000
  C   C31       1.0  30.963040187868746  46.418439939869224  12.50708907580839  1.0000
  C   C32       1.0  32.94572528657925  47.60569812219374  13.289567643476529  1.0000
  C   C33       1.0  32.33802113541326  46.53890259451855  12.589814631611533  1.0000
  C   C34       1.0  43.83426912154416  45.44616658402302  11.525102931050927  1.0000
  C   C35       1.0  45.21063257239773  45.578686289339515  11.631472472680981  1.0000
  C   C36       1.0  36.49940489803812  46.94353216179174  12.806693866845585  1.0000
  C   C37       1.0  35.04873323258685  46.91589925851623  12.788099426160388  1.0000
  C   C38       1.0  37.250666792807344  47.90883526056092  13.52251074322944  1.0000
  C   C39       1.0  39.35044482445623  46.90810489023822  12.769935811638863  1.0000
  C   C40       1.0  38.6423082099714  47.88043199911469  13.498883434457582  1.0000
  C   C41       1.0  38.599504154771196  45.94348676715114  12.053532018858899  1.0000
  C   C42       1.0  37.20878128843999  45.969346386223705  12.080379694391956  1.0000
  C   C43       1.0  44.92246785629867  47.37305802120601  13.205116417302218  1.0000
  C   C44       1.0  25.911084302052874  39.27963030241255  13.541489352156312  1.0000
  C   C45       1.0  25.626185356916196  42.060892682842066  13.227215741015193  1.0000
  C   C46       1.0  24.882249129202638  39.95702123217376  14.191032321358298  1.0000
  C   C47       1.0  24.740273626574403  41.33059178419086  14.033623367447582  1.0000
  C   C48       1.0  26.657956700266798  41.36250530487486  12.58132186722282  1.0000
  C   C49       1.0  26.79739637697153  39.98840216831461  12.734262773407554  1.0000
  C   C50       1.0  40.80668966676984  46.92695797255291  12.776615331960835  1.0000
  C   C51       1.0  42.97716338514746  46.27717234196051  12.259590696650543  1.0000
  H   H7        1.0  45.931850333482664  49.22635124428098  12.344290630218909  1.0000
  H   H8        1.0  29.53154967923563  49.95588330113816  12.491519822507641  1.0000
  H   H9        1.0  45.86183423040396  44.93264281861141  11.021314398741996  1.0000
  H   H10       1.0  46.383702114976344  43.89886601812535  12.667415934420218  1.0000
  H   H11       1.0  22.925522157564078  42.176182648736045  12.84170374257796  1.0000
  H   H12       1.0  28.16876338798736  42.685350599527666  13.720601518810076  1.0000
  H   H13       1.0  29.911680768480693  44.73679634306267  13.703254044424451  1.0000
  H   H14       1.0  25.89252036194599  47.7887321475144  12.92460568647944  1.0000
  H   H15       1.0  30.528785113123373  45.5864621476642  11.929070524370632  1.0000
  H   H16       1.0  30.06930298719536  49.16464178288935  14.31449907441884  1.0000
  H   H17       1.0  32.515303163862846  49.38413603116751  14.464073258062935  1.0000
  H   H18       1.0  32.98318762222226  45.79208965960254  12.092790621304353  1.0000
  H   H19       1.0  45.34253034579349  48.120409108342834  13.897056733618628  1.0000
  H   H20       1.0  34.591148538610966  46.08713033183583  12.186038369427115  1.0000
  H   H21       1.0  43.41300114121027  44.68539316466303  10.84896812145198  1.0000
  H   H22       1.0  36.64563967471252  45.20973081122377  11.516842233992858  1.0000
  H   H23       1.0  39.206162060403656  48.63981468387941  14.062331955856585  1.0000
  H   H24       1.0  35.646486508258306  48.74374813145624  14.142303272850535  1.0000
  H   H25       1.0  40.19989332770652  45.11134050822122  11.42016254984679  1.0000
  H   H26       1.0  27.61040615302935  39.459539270457796  12.211766121596169  1.0000
  H   H27       1.0  27.352267450078816  41.907901601058846  11.922292088123916  1.0000
  H   H28       1.0  24.489818009670472  46.13734093274787  12.81319731757344  1.0000
  H   H29       1.0  23.93801567413348  41.8568737978339  14.575113326915385  1.0000
  H   H30       1.0  42.88063155192082  47.900234982606406  13.691504249878015  1.0000
  H   H31       1.0  24.181763765691727  39.40591364042682  14.838503288435167  1.0000
  H   H32       1.0  41.280493720036205  47.72996963315588  13.402229759126536  1.0000
  N   N1        1.0  23.630414443582392  48.26594729493251  12.598618049694705  1.0000
  N   N2        1.0  26.567328854645318  48.572013445519616  12.781338081522344  1.0000
  N   N3        1.0  23.82275155146236  45.33510451871564  12.775311441524737  1.0000
  N   N4        1.0  26.762838742442455  45.64008943718505  12.948954070409574  1.0000
  N   N5        1.0  34.28981654432984  47.77529575777875  13.408512560980414  1.0000
  H   H33       1.0  51.74600510442349  52.32726226054172  13.804976290459264  1.0000
  N   N6        1.0  41.53765469885184  46.08544202804855  12.113419230541146  1.0000
  O   O1        1.0  36.605701319380344  48.92078944345701  14.276014119103063  1.0000
  O   O2        1.0  39.23885865527324  44.93153570874861  11.296592415143351  1.0000
  C   C52       1.0  24.59387591572897  54.62804938142694  11.933161935502687  1.0000
  C   C53       1.0  27.417708975103523  50.60108898781966  12.42283136072595  1.0000
  C   C54       1.0  24.783649595638032  51.84370778385554  12.288317694104043  1.0000
  C   C55       1.0  23.895167206468383  52.39310220220164  11.351729744841409  1.0000
  C   C56       1.0  23.802761373637797  53.76849994742432  11.17513669769177  1.0000
  C   C57       1.0  25.47986614711572  54.099656248902825  12.868645757337957  1.0000
  C   C58       1.0  25.575471974337194  52.724129851128176  13.041338803295764  1.0000
  H   H34       1.0  52.998779621489675  51.67143959454653  12.223096531782671  1.0000
  H   H35       1.0  27.480573154168997  51.67363807090345  12.203371705963844  1.0000
  H   H36       1.0  22.156521878697564  51.27959993502338  12.376433371345758  1.0000
  H   H37       1.0  26.2647138094752  52.32081013573192  13.800545909615654  1.0000
  H   H38       1.0  26.105301066750556  54.771962857572525  13.477183742697788  1.0000
  H   H39       1.0  23.105649907171184  54.1777486278164  10.426807283714783  1.0000
  H   H40       1.0  23.283535788681316  51.72423318638301  10.7256452785522  1.0000
  H   H41       1.0  47.67711580121929  51.27456053975204  12.310642640397962  1.0000
  H   H42       1.0  48.629749191182974  54.15320746200983  10.374354270752024  1.0000
  C   C59       1.0  51.06624208405093  52.72455463045373  13.034223848032527  1.0000
  C   C60       1.0  49.23296756660602  49.602604025268604  12.488910053294186  1.0000
  C   C61       1.0  50.41426396140594  50.371605267742446  12.456373516867988  1.0000
  C   C62       1.0  53.97926398937399  49.723243625525754  12.590918318942109  1.0000
  C   C63       1.0  53.47754539694569  43.737113415806185  13.523708214520026  1.0000
  C   C64       1.0  47.4490410918704  44.148606021250224  12.73688776975682  1.0000
  C   C65       1.0  54.153712961090854  47.23235206133035  13.024191900398163  1.0000
  C   C66       1.0  47.90318355372548  50.20339273113135  12.390375411938157  1.0000
  C   C67       1.0  51.720888826822495  49.850351859176655  12.574959581558232  1.0000
  C   C68       1.0  47.02588454441242  49.17480374324045  12.415688013816995  1.0000
  C   C69       1.0  47.829297277684915  47.96124160916989  12.55829151998411  1.0000
  C   C70       1.0  52.17240047260291  44.309004862659584  13.19416406843748  1.0000
  C   C71       1.0  47.259153673472824  46.67096407471833  12.581947881991447  1.0000
  C   C72       1.0  47.99735357526965  45.47122507510187  12.687752729595918  1.0000
  C   C73       1.0  53.42334400225397  48.42399993060366  12.82475024367445  1.0000
  C   C74       1.0  54.35474361113222  44.76593424838074  13.493046670058193  1.0000
  C   C75       1.0  49.697015226166585  44.04432857126175  12.958700499832005  1.0000
  C   C76       1.0  48.492269739360815  43.27287117286678  12.886337685702351  1.0000
  C   C77       1.0  53.573258491954206  45.95248350295936  13.146308063349379  1.0000
  C   C78       1.0  50.99829474695669  43.5295553641286  13.143904645071277  1.0000
  C   C79       1.0  57.61908784964917  48.50202216970833  13.88877501012893  1.0000
  C   C80       1.0  55.62661567348936  47.347356866739666  13.107637548612528  1.0000
  C   C81       1.0  56.235373024814294  48.39859779650102  13.81056550062717  1.0000
  C   C82       1.0  56.458806266526  46.40585894269537  12.482145649095202  1.0000
  C   C83       1.0  58.42982044349028  47.559490784391116  13.260745605907704  1.0000
  C   C84       1.0  57.84245073887443  46.51145856059225  12.55598795584017  1.0000
  C   C85       1.0  51.3816039552642  39.27973137337699  13.631808518173738  1.0000
  C   C86       1.0  51.126873117948655  42.06378353056661  13.315200845828638  1.0000
  C   C87       1.0  50.36652618247878  39.9703181538674  14.289004593739001  1.0000
  C   C88       1.0  50.23951813981015  41.3451654090762  14.130573987157232  1.0000
  C   C89       1.0  52.14645914585082  41.35281009004951  12.664094231319856  1.0000
  C   C90       1.0  52.27088942970325  39.977323735928536  12.8182346464627  1.0000
  H   H43       1.0  55.04917732943734  49.953281732311446  12.523684901223914  1.0000
  H   H44       1.0  48.43247140371075  42.17961662422897  12.945253168416501  1.0000
  H   H45       1.0  53.682060185738486  42.68910660181351  13.778041469315193  1.0000
  H   H46       1.0  55.42846797896854  44.73790415486046  13.719371310765233  1.0000
  H   H47       1.0  51.4070206269255  47.78381997785188  12.92102767273487  1.0000
  H   H48       1.0  56.00829295525293  45.585586765957125  11.900814848034068  1.0000
  H   H49       1.0  55.60744220448852  49.13752381549121  14.333822778287642  1.0000
  H   H50       1.0  58.073405602337026  49.33080286285772  14.454932060009783  1.0000
  H   H51       1.0  58.47497031857303  45.76513545177687  12.049457985429488  1.0000
  H   H52       1.0  53.07340284445303  39.43822553263407  12.290225161643045  1.0000
  H   H53       1.0  52.84194130826967  41.88906712540778  11.998964508117062  1.0000
  H   H54       1.0  50.001726536399865  46.13766752757765  12.838772054951601  1.0000
  H   H55       1.0  49.447460188444346  41.88125555094206  14.677492126896222  1.0000
  H   H56       1.0  49.66407566508038  39.428257340261005  14.941898706867057  1.0000
  N   N7        1.0  49.14241345202504  48.26233983536974  12.601294057956604  1.0000
  N   N8        1.0  52.082537114426245  48.568136064515045  12.78691838472746  1.0000
  N   N9        1.0  49.33303692843406  45.33615992693935  12.820840461957845  1.0000
  N   N10       1.0  52.271127859167635  45.63853860142585  12.996307198868454  1.0000
  H   H57       1.0  48.82986802244882  51.70145575343034  10.674814328033031  1.0000
  H   H58       1.0  51.563076704197556  54.777932706665645  13.48306643449384  1.0000
  C   C91       1.0  50.082337250762855  54.618601531310354  11.910928738529867  1.0000
  C   C92       1.0  52.935274959848975  50.59794356185248  12.437543897802685  1.0000
  C   C93       1.0  50.29741401613637  51.83658386151126  12.266910238425597  1.0000
  C   C94       1.0  49.42173831784223  52.37665911437514  11.313035434791768  1.0000
  C   C95       1.0  49.31713284388877  53.751065992952405  11.135553353648971  1.0000
  C   C96       1.0  50.95761904896655  54.09927598887199  12.861459578556383  1.0000
  H   H59       1.0  24.52051126694943  55.71791513282551  11.79294584124338  1.0000
  H   H60       1.0  26.023640889455734  38.19123708688015  13.666375303214204  1.0000
  H   H61       1.0  16.371332201630917  46.249267062596566  12.315858709166598  1.0000
  H   H62       1.0  59.52624611207086  47.64264274793115  13.320808892344392  1.0000
  H   H63       1.0  49.99752564918  55.70779868849947  11.772034894262353  1.0000
  H   H64       1.0  51.48110775712815  38.189929386759786  13.755784565435683  1.0000
