# Supplementary material for: Fracture Behavior of a 2D Imine‐Based Polymer
Source: Adv Sci (Weinh). 2024 Sep 12;11(42):2407017. doi: 10.1002/advs.202407017 (PMC11558127; doi:10.1002/advs.202407017)
Supplement: Supplementary file 2 — Supporting Information [file ADVS-11-2407017-s004.zip › 89-56_0.2_relaxed.cif]

data_image0
_chemical_formula_structural       C6H6C45H26N5HNO2C7H9C32H14N4H2C6H6
_chemical_formula_sum              "C96 H64 N10 O2"
loop_
  _atom_site_type_symbol
  _atom_site_label
  _atom_site_symmetry_multiplicity
  _atom_site_Cartn_x
  _atom_site_Cartn_y
  _atom_site_Cartn_z
  _atom_site_occupancy
  C   C1        1.0  20.228685864778633  46.55571349477737  12.512412111013425  1.0000
  C   C2        1.0  18.015204119148976  47.25509414801144  13.237225701064867  1.0000
  C   C3        1.0  18.23249870617411  45.515544789733035  11.591439208129783  1.0000
  C   C4        1.0  19.616765075241293  45.62611331758439  11.658048705133059  1.0000
  C   C5        1.0  19.39927954148174  47.36755006542082  13.300930516629023  1.0000
  C   C6        1.0  17.423558512555157  46.32922240661092  12.381159028616068  1.0000
  H   H1        1.0  20.3776104482875  49.23552386472263  12.40440098136278  1.0000
  H   H2        1.0  20.241050430668192  44.99233687122268  11.008184103042508  1.0000
  H   H3        1.0  20.84222832505562  43.897803222602775  12.601814469953284  1.0000
  H   H4        1.0  19.851645036856677  48.086621060514695  14.002204486383382  1.0000
  H   H5        1.0  17.77623180468095  44.783271327003  10.906350400620962  1.0000
  H   H6        1.0  17.38578647914918  47.898450633833946  13.872488807273362  1.0000
  C   C7        1.0  23.68182630910875  49.605801672799664  12.50705464715635  1.0000
  C   C8        1.0  24.863910618950523  50.374029715216935  12.46795209723327  1.0000
  C   C9        1.0  28.431906829482354  49.7385050418997  12.578778737919599  1.0000
  C   C10       1.0  27.931837657446316  43.74879576945481  13.49043071047668  1.0000
  C   C11       1.0  21.9065954661589  44.150855723835086  12.675494033590907  1.0000
  C   C12       1.0  28.620422890804818  47.24940394305247  13.027502001805459  1.0000
  C   C13       1.0  45.81600577335531  46.54290873317021  12.464543295555895  1.0000
  C   C14       1.0  22.35132887904779  50.209601493684765  12.435220390625828  1.0000
  C   C15       1.0  26.17279547621453  49.854909290627674  12.575113596153177  1.0000
  C   C16       1.0  43.5546215513521  47.21242238973351  13.063011670988537  1.0000
  C   C17       1.0  21.47262988675836  49.182191205583166  12.45971218124457  1.0000
  C   C18       1.0  22.27639348962247  47.9656221682966  12.57241861434482  1.0000
  C   C19       1.0  26.63325363587865  44.32566597501591  13.144363461488583  1.0000
  C   C20       1.0  21.705295594554304  46.67626682130261  12.584187808145984  1.0000
  C   C21       1.0  22.447112683138297  45.47721376772797  12.655794911756589  1.0000
  C   C22       1.0  27.883984700638972  48.43880961625378  12.825347452037912  1.0000
  C   C23       1.0  28.81071365230334  44.776930151083164  13.486067594860813  1.0000
  C   C24       1.0  24.15681744264411  44.05542210651593  12.888283982908815  1.0000
  C   C25       1.0  22.956002481734057  43.27849798021153  12.801324349061867  1.0000
  C   C26       1.0  28.037824787496213  45.96714864610226  13.133998557260451  1.0000
  C   C27       1.0  25.460611230113322  43.545433858685556  13.071561804868933  1.0000
  C   C28       1.0  32.07103824047877  48.55470621575203  13.893029484227762  1.0000
  C   C29       1.0  30.087178819008138  47.37028128906907  13.124390825282537  1.0000
  C   C30       1.0  30.693364039580082  48.44208690107937  13.802556897801052  1.0000
  C   C31       1.0  30.937685546949755  46.416387783030125  12.534619611218254  1.0000
  C   C32       1.0  32.927392359251  47.60515976819154  13.296995522553422  1.0000
  C   C33       1.0  32.313144887655824  46.53089134191306  12.614729464180352  1.0000
  C   C34       1.0  43.889247944444705  45.42775276022747  11.478407079308132  1.0000
  C   C35       1.0  45.263313318383446  45.57699267978334  11.608010100551033  1.0000
  C   C36       1.0  36.474698711881516  46.9192188443519  12.795123748460117  1.0000
  C   C37       1.0  35.02330117220673  46.903354782814944  12.787892355077318  1.0000
  C   C38       1.0  37.241544507673424  47.87537808046311  13.505978734412196  1.0000
  C   C39       1.0  39.324362372005936  46.85960509672997  12.727524543013491  1.0000
  C   C40       1.0  38.63340767643788  47.83494019986121  13.467907320599965  1.0000
  C   C41       1.0  38.55769421119589  45.90401809369146  12.016470262880153  1.0000
  C   C42       1.0  37.167331838796805  45.94085435029  12.058771338742579  1.0000
  C   C43       1.0  44.93000217356859  47.36022209603178  13.186583565245463  1.0000
  C   C44       1.0  25.86000625276126  39.29290091778456  13.517440410292485  1.0000
  C   C45       1.0  25.59433265636228  42.07835767429663  13.227364447691526  1.0000
  C   C46       1.0  24.83639574277479  39.971601777983146  14.173850305588259  1.0000
  C   C47       1.0  24.70460783385612  41.34748287883519  14.029050944872447  1.0000
  C   C48       1.0  26.623007284760117  41.3793432981056  12.577553243385738  1.0000
  C   C49       1.0  26.753072719591913  40.00301998345859  12.718881264303862  1.0000
  C   C50       1.0  40.78507817717992  46.86182518690296  12.715728547432034  1.0000
  C   C51       1.0  43.02480877009457  46.24467320701121  12.208727840176234  1.0000
  H   H7        1.0  45.96583434640354  49.241315868776184  12.39026943205364  1.0000
  H   H8        1.0  29.499690976892538  49.97360908519259  12.499386415377813  1.0000
  H   H9        1.0  45.93164876093673  44.94112276755305  11.005727172368253  1.0000
  H   H10       1.0  46.422370143871895  43.90079985909502  12.675536804355133  1.0000
  H   H11       1.0  22.90316229181062  42.18385367449613  12.835787051015298  1.0000
  H   H12       1.0  28.130520654890784  42.69844952708023  13.740202144693384  1.0000
  H   H13       1.0  29.879230926737208  44.74443935258443  13.734630086861841  1.0000
  H   H14       1.0  25.87282617847625  47.788426025636284  12.937403207147353  1.0000
  H   H15       1.0  30.499946329275144  45.57795547320455  11.968927569706509  1.0000
  H   H16       1.0  30.060357671267525  49.193856900341935  14.301099570477914  1.0000
  H   H17       1.0  32.50681510340615  49.40412410070327  14.443284974885666  1.0000
  H   H18       1.0  32.95418761788284  45.77326309499894  12.128410612192864  1.0000
  H   H19       1.0  45.33001960957464  48.11154640698607  13.885972115812637  1.0000
  H   H20       1.0  34.556762003077054  46.07676026489101  12.189372967386706  1.0000
  H   H21       1.0  43.4843798973255  44.6669104763411  10.79272695335007  1.0000
  H   H22       1.0  36.591673166719524  45.187683341661774  11.498559993121479  1.0000
  H   H23       1.0  39.20941208279152  48.588015420670935  14.02804764049966  1.0000
  H   H24       1.0  35.6495555336987  48.72135047385076  14.142609354128599  1.0000
  H   H25       1.0  40.14239715630926  45.05938548369559  11.360353526000205  1.0000
  H   H26       1.0  27.563461981764622  39.473262454211635  12.193236826384512  1.0000
  H   H27       1.0  27.321437417480045  41.9260427568007  11.923947382403247  1.0000
  H   H28       1.0  24.447007618025975  46.153250569023214  12.816649321832957  1.0000
  H   H29       1.0  23.906688332422345  41.87482620785453  14.575927849794573  1.0000
  H   H30       1.0  42.86571361208825  47.85481371515999  13.643778194602953  1.0000
  H   H31       1.0  24.13162094204018  39.41963754071919  14.815945125086749  1.0000
  H   H32       1.0  41.27735986441661  47.65200145600764  13.344921550998535  1.0000
  N   N1        1.0  23.590645042404418  48.264407366591875  12.601850651385686  1.0000
  N   N2        1.0  26.542424756636287  48.575649636861286  12.791446117087254  1.0000
  N   N3        1.0  23.784589583848557  45.34733864994411  12.776837230929612  1.0000
  N   N4        1.0  26.73798205925873  45.656894776353134  12.960167064563766  1.0000
  N   N5        1.0  34.27289489503258  47.76861717294163  13.41037716695219  1.0000
  H   H33       1.0  51.795069553070874  52.331212686881614  13.811325614732967  1.0000
  N   N6        1.0  41.49127627649217  46.02005260236524  12.035386263434035  1.0000
  O   O1        1.0  36.6110698275149  48.88992568274802  14.268951699162299  1.0000
  O   O2        1.0  39.178503767859986  44.88884768214044  11.248552018590273  1.0000
  C   C52       1.0  24.53446819545312  54.62311742711997  11.938594790596182  1.0000
  C   C53       1.0  27.38268132626406  50.60701193002038  12.42474055172874  1.0000
  C   C54       1.0  24.746603457558255  51.83948413252725  12.284627322822208  1.0000
  C   C55       1.0  23.85581912075095  52.384736063395664  11.347604729356323  1.0000
  C   C56       1.0  23.751568128856057  53.75990938608433  11.176118467571914  1.0000
  C   C57       1.0  25.426133542366454  54.09892087024701  12.871107695414503  1.0000
  C   C58       1.0  25.532464772074835  52.72360954492439  13.039504245919696  1.0000
  H   H34       1.0  53.031430502415695  51.67296489686372  12.219536525691755  1.0000
  H   H35       1.0  27.440853695446627  51.6788904749734  12.200571396090544  1.0000
  H   H36       1.0  22.12554670641714  51.28203372556199  12.374360423321782  1.0000
  H   H37       1.0  26.224250221482112  52.323231126140996  13.797988851420891  1.0000
  H   H38       1.0  26.04621213535993  54.77425770004129  13.48198849959033  1.0000
  H   H39       1.0  23.050445417954247  54.16612045320873  10.429597187172668  1.0000
  H   H40       1.0  23.2502011483599  51.71305911927242  10.718507042343864  1.0000
  H   H41       1.0  47.719895943203525  51.28324401510424  12.364010061678641  1.0000
  H   H42       1.0  48.670137441154715  54.14293481849111  10.38122292609913  1.0000
  C   C59       1.0  51.113860023411036  52.72457359008707  13.039856936366787  1.0000
  C   C60       1.0  49.27009930080898  49.60325139073878  12.51702266755144  1.0000
  C   C61       1.0  50.45402705104013  50.368711388652464  12.476897829171527  1.0000
  C   C62       1.0  54.02195054853422  49.72916916216357  12.583747439124473  1.0000
  C   C63       1.0  53.51774763579496  43.74684696127963  13.535880784103316  1.0000
  C   C64       1.0  47.486562358348245  44.15526800912993  12.748144772017502  1.0000
  C   C65       1.0  54.206243243772974  47.23913009231108  13.026250058242185  1.0000
  C   C66       1.0  47.941943753654094  50.21036807808406  12.43104835790983  1.0000
  C   C67       1.0  51.76238123122939  49.8484980283609  12.58519931965679  1.0000
  C   C68       1.0  47.06023778663193  49.18528188504316  12.4518549818706  1.0000
  C   C69       1.0  47.858996269457954  47.96737269778374  12.580355622259848  1.0000
  C   C70       1.0  52.21410840727613  44.32423574511312  13.20895349491864  1.0000
  C   C71       1.0  47.28676372288665  46.67781507891159  12.594522923136974  1.0000
  C   C72       1.0  48.0291264940436  45.480503809975914  12.702916848168618  1.0000
  C   C73       1.0  53.472376148507784  48.42880076924391  12.82569185981118  1.0000
  C   C74       1.0  54.39972588671542  44.77153764938628  13.50269036306161  1.0000
  C   C75       1.0  49.73494104980019  44.06064668196031  12.976767338198545  1.0000
  C   C76       1.0  48.53329188204191  43.28424579802853  12.900479022232766  1.0000
  C   C77       1.0  53.62295830808132  45.96110798390555  13.155732265865641  1.0000
  C   C78       1.0  51.037606024388246  43.54791017854033  13.160502075336725  1.0000
  C   C79       1.0  57.67661078003026  48.508961998955044  13.875247599115108  1.0000
  C   C80       1.0  55.67982634518023  47.35341864096574  13.104423483416193  1.0000
  C   C81       1.0  56.29232907220367  48.40722407410117  13.800459808189528  1.0000
  C   C82       1.0  56.51012893874291  46.40747480294819  12.482916047043574  1.0000
  C   C83       1.0  58.48576131127101  47.56113196015005  13.252823927169725  1.0000
  C   C84       1.0  57.89428001750801  46.5103432380423  12.555307220785545  1.0000
  C   C85       1.0  51.42595222867068  39.29701016383786  13.638462691329996  1.0000
  C   C86       1.0  51.167017294999084  42.08134379412835  13.328044595877772  1.0000
  C   C87       1.0  50.41315741093641  39.985395374872525  14.301607372465595  1.0000
  C   C88       1.0  50.283980317217555  41.360467286003285  14.146014208883772  1.0000
  C   C89       1.0  52.18399490046003  41.37230104099726  12.670584501566367  1.0000
  C   C90       1.0  52.31051305731274  39.99660548102101  12.82143773580738  1.0000
  H   H43       1.0  55.0903296413159  49.962969379673424  12.505712759080472  1.0000
  H   H44       1.0  48.478313741136446  42.19058898482635  12.957909951876095  1.0000
  H   H45       1.0  53.71846947324658  42.6980088128512  13.789889510924338  1.0000
  H   H46       1.0  55.47363503272223  44.73825808024938  13.727360489205848  1.0000
  H   H47       1.0  51.45995254238412  47.78096473316591  12.93793122571572  1.0000
  H   H48       1.0  56.05771102129592  45.58546040320998  11.90539587201791  1.0000
  H   H49       1.0  55.66666915733074  49.150301341915785  14.32059738850493  1.0000
  H   H50       1.0  58.13295826851323  49.34091714603963  14.434997634861764  1.0000
  H   H51       1.0  58.52454912464982  45.75967485840145  12.052494381200535  1.0000
  H   H52       1.0  53.11078505497969  39.45907976515645  12.288011748149165  1.0000
  H   H53       1.0  52.87603687124184  41.910433939223545  12.00337057095817  1.0000
  H   H54       1.0  50.02912460256484  46.1565441090432  12.860074925588046  1.0000
  H   H55       1.0  49.493941416997025  41.89475039254091  14.69760901296868  1.0000
  H   H56       1.0  49.71421428791445  39.44127840804877  14.956778193877932  1.0000
  N   N7        1.0  49.17367060299975  48.26282700732065  12.621310398907417  1.0000
  N   N8        1.0  52.130704968600796  48.568216973921366  12.797462315187328  1.0000
  N   N9        1.0  49.36507857231316  45.35110488587234  12.840757300878488  1.0000
  N   N10       1.0  52.31895186676491  45.65305399900194  13.009570268733494  1.0000
  H   H57       1.0  48.86326970698218  51.6925321921046  10.698374041474354  1.0000
  H   H58       1.0  51.620353517167885  54.77967228549691  13.471169620547764  1.0000
  C   C91       1.0  50.13320821450108  54.614237747034444  11.906041094895023  1.0000
  C   C92       1.0  52.97351158975755  50.599561977371266  12.436183419714169  1.0000
  C   C93       1.0  50.33856260105104  51.83367608402128  12.28236918928112  1.0000
  C   C94       1.0  49.460660023884756  52.37036772162316  11.328637360742508  1.0000
  C   C95       1.0  49.36019806963483  53.74391361822492  11.141658322575458  1.0000
  C   C96       1.0  51.00984715220246  54.098470769838144  12.857259975777652  1.0000
  H   H59       1.0  24.450136019784317  55.71284459919193  11.804193313137544  1.0000
  H   H60       1.0  25.963901662014287  38.20248012076883  13.631311228398737  1.0000
  H   H61       1.0  16.327129648212193  46.24016419368186  12.33013740905168  1.0000
  H   H62       1.0  59.58239910479363  47.642711505191066  13.310790544706567  1.0000
  H   H63       1.0  50.051757019419924  55.70276119492214  11.759349678417752  1.0000
  H   H64       1.0  51.52704609300853  38.20703746948903  13.759949191891192  1.0000
