# Supplementary material for: Fracture Behavior of a 2D Imine‐Based Polymer
Source: Adv Sci (Weinh). 2024 Sep 12;11(42):2407017. doi: 10.1002/advs.202407017 (PMC11558127; doi:10.1002/advs.202407017)
Supplement: Supplementary file 2 — Supporting Information [file ADVS-11-2407017-s004.zip › 89-56_0.3_relaxed.cif]

data_image0
_chemical_formula_structural       C6H6C45H26N5HNO2C7H9C32H14N4H2C6H6
_chemical_formula_sum              "C96 H64 N10 O2"
loop_
  _atom_site_type_symbol
  _atom_site_label
  _atom_site_symmetry_multiplicity
  _atom_site_Cartn_x
  _atom_site_Cartn_y
  _atom_site_Cartn_z
  _atom_site_occupancy
  C   C1        1.0  20.18264386102445  46.56172496563762  12.518303782072179  1.0000
  C   C2        1.0  17.969147014274025  47.265052832431955  13.241848103247671  1.0000
  C   C3        1.0  18.18389422981133  45.52070128799953  11.601990918993877  1.0000
  C   C4        1.0  19.568463034467385  45.63023293318304  11.66735304451493  1.0000
  C   C5        1.0  19.35350191802116  47.37637696573271  13.304523649617428  1.0000
  C   C6        1.0  17.375172328238385  46.33725395497029  12.389267073451352  1.0000
  H   H1        1.0  20.339949725684825  49.246750661126754  12.414473917243333  1.0000
  H   H2        1.0  20.191381986532352  44.993510112380065  11.0189628539385  1.0000
  H   H3        1.0  20.805915871001257  43.89716151069109  12.594721261034898  1.0000
  H   H4        1.0  19.806546554619366  48.0971535585834  14.003631789583821  1.0000
  H   H5        1.0  17.72713452565348  44.786289672171804  10.919489989870884  1.0000
  H   H6        1.0  17.341214775841124  47.91119373898814  13.87570810183103  1.0000
  C   C7        1.0  23.646034801477445  49.60459833295923  12.516815661737633  1.0000
  C   C8        1.0  24.829777042268546  50.3705815541917  12.47728617087973  1.0000
  C   C9        1.0  28.40015776862276  49.74661011732088  12.588136750998048  1.0000
  C   C10       1.0  27.893479393873033  43.75883602276349  13.505330004613256  1.0000
  C   C11       1.0  21.868939292700475  44.15480467806796  12.672206883701591  1.0000
  C   C12       1.0  28.59561063259938  47.25640698081376  13.037085825463764  1.0000
  C   C13       1.0  45.84798273473226  46.5409120877768  12.456779213996855  1.0000
  C   C14       1.0  22.317438431222154  50.21318291896595  12.445812749219522  1.0000
  C   C15       1.0  26.140014747672744  49.85436082486971  12.585009400353853  1.0000
  C   C16       1.0  43.56943380203312  47.18440801017136  13.021462757191557  1.0000
  C   C17       1.0  21.434834905011467  49.18908742058228  12.469496925231166  1.0000
  C   C18       1.0  22.23416661609592  47.96951023125889  12.580611026982004  1.0000
  C   C19       1.0  26.59772233557299  44.33974195586604  13.15466817861865  1.0000
  C   C20       1.0  21.65969038967362  46.68137731581277  12.58967925683383  1.0000
  C   C21       1.0  22.40392360044339  45.48340332358854  12.658527287736351  1.0000
  C   C22       1.0  27.857333585661518  48.444946864796144  12.835058048230986  1.0000
  C   C23       1.0  28.77618781140397  44.783691856650464  13.501845861504197  1.0000
  C   C24       1.0  24.11958111371217  44.068136631335626  12.889808072645094  1.0000
  C   C25       1.0  22.922017159518624  43.286610166565424  12.797005298969463  1.0000
  C   C26       1.0  28.008546823145867  45.976113395204095  13.14602864271686  1.0000
  C   C27       1.0  25.424285836839957  43.560990301741036  13.076144787995798  1.0000
  C   C28       1.0  32.05653370300522  48.55269389395888  13.883199404213663  1.0000
  C   C29       1.0  30.063432796916967  47.373279914555724  13.128830994936882  1.0000
  C   C30       1.0  30.6778224195122  48.446538914327085  13.797548132352846  1.0000
  C   C31       1.0  30.90859937724031  46.41194181967748  12.54289199219912  1.0000
  C   C32       1.0  32.90743496869726  47.59573009260125  13.290915857948011  1.0000
  C   C33       1.0  32.28507104982374  46.52027801154503  12.617685516042474  1.0000
  C   C34       1.0  43.94938381691144  45.404333183336185  11.436368624618368  1.0000
  C   C35       1.0  45.320186257037804  45.571150107277475  11.58857326435183  1.0000
  C   C36       1.0  36.451123028617125  46.89331582839487  12.77251599395724  1.0000
  C   C37       1.0  34.99886864556742  46.885822293193826  12.773432037116828  1.0000
  C   C38       1.0  37.23048740339554  47.840902554318006  13.48090820091858  1.0000
  C   C39       1.0  39.30126849394924  46.814918255288106  12.683137402413411  1.0000
  C   C40       1.0  38.622557742267816  47.79141597128061  13.432736841840203  1.0000
  C   C41       1.0  38.52217479881753  45.867923545775746  11.974682381275443  1.0000
  C   C42       1.0  37.13223652054803  45.91338129366011  12.027836422488479  1.0000
  C   C43       1.0  44.94309434994987  47.34838627984617  13.166149020402779  1.0000
  C   C44       1.0  25.82887125723155  39.307299858019775  13.506617614515962  1.0000
  C   C45       1.0  25.559349509655  42.093383286561895  13.227248683993004  1.0000
  C   C46       1.0  24.803330874913406  39.981856651857214  14.164299421746968  1.0000
  C   C47       1.0  24.669756251568632  41.35813418867705  14.024997490157528  1.0000
  C   C48       1.0  26.59003415588955  41.39853029914956  12.576167992720523  1.0000
  C   C49       1.0  26.722213543648895  40.02193488417923  12.712385189747561  1.0000
  C   C50       1.0  40.76557039842408  46.80099148077818  12.655280800469948  1.0000
  C   C51       1.0  43.076070585810726  46.21189612719468  12.15900553939261  1.0000
  H   H7        1.0  45.999871457090215  49.25151530609587  12.422391111319092  1.0000
  H   H8        1.0  29.466993338584203  49.98601332898313  12.508783810005122  1.0000
  H   H9        1.0  46.006046143282546  44.944850882509805  10.99602367642399  1.0000
  H   H10       1.0  46.46294338873035  43.901458905003594  12.685934394657655  1.0000
  H   H11       1.0  22.87373166426099  42.19160967665312  12.826921960216234  1.0000
  H   H12       1.0  28.087797895942575  42.70819392926334  13.75752240625697  1.0000
  H   H13       1.0  29.843751153425686  44.74774239429499  13.754200980525441  1.0000
  H   H14       1.0  25.84999998238003  47.78562986741907  12.947207642040734  1.0000
  H   H15       1.0  30.465413758892936  45.57160599248203  11.984346108192169  1.0000
  H   H16       1.0  30.050641130562877  49.205346393425074  14.292907363762005  1.0000
  H   H17       1.0  32.49768429063593  49.403896678040134  14.42647491414163  1.0000
  H   H18       1.0  32.92022389434027  45.756171762045796  12.13401547799737  1.0000
  H   H19       1.0  45.32390928029785  48.10421359528411  13.871486224113239  1.0000
  H   H20       1.0  34.52619925146611  46.06219604588997  12.175787867860413  1.0000
  H   H21       1.0  43.562393386359226  44.64023255891826  10.743941213000552  1.0000
  H   H22       1.0  36.54812662022726  45.16593036773339  11.468734044310489  1.0000
  H   H23       1.0  39.20673269010493  48.53905907800232  13.991948449489003  1.0000
  H   H24       1.0  35.64836986866459  48.69478019042379  14.131180299724447  1.0000
  H   H25       1.0  40.095475714590805  45.015327865189526  11.301581892614955  1.0000
  H   H26       1.0  27.53454675256601  39.495603023777896  12.186286000018933  1.0000
  H   H27       1.0  27.288569164203626  41.94901099696572  11.925828663221626  1.0000
  H   H28       1.0  24.399266785023446  46.16842946175956  12.826470308644712  1.0000
  H   H29       1.0  23.87058211967288  41.882130396947616  14.573224252257877  1.0000
  H   H30       1.0  42.85734422517417  47.81470358908538  13.589849632730056  1.0000
  H   H31       1.0  24.098558435212592  39.42623497069083  14.803231061711156  1.0000
  H   H32       1.0  41.27649285630215  47.579252614565775  13.286813080264016  1.0000
  N   N1        1.0  23.549584802139993  48.263469951940586  12.61043587010993  1.0000
  N   N2        1.0  26.51514640793981  48.57683336548351  12.80225842090894  1.0000
  N   N3        1.0  23.74176554839122  45.3587050522429  12.781694582862436  1.0000
  N   N4        1.0  26.70785887367773  45.67047568261128  12.969916397356588  1.0000
  N   N5        1.0  34.25420858297312  47.753493203618355  13.399383477133497  1.0000
  H   H33       1.0  51.83819279851738  52.33441895580072  13.821241412189787  1.0000
  N   N6        1.0  41.44825294434741  45.95802097675411  11.959274420589308  1.0000
  O   O1        1.0  36.61140422446765  48.85656316980822  14.252287884826336  1.0000
  O   O2        1.0  39.129123660632345  44.85156709901749  11.197529005177776  1.0000
  C   C52       1.0  24.493008879679785  54.61797892233021  11.937265586807033  1.0000
  C   C53       1.0  27.34731623717236  50.61091253948113  12.434305629686138  1.0000
  C   C54       1.0  24.71123388828307  51.83579240248013  12.290371875028134  1.0000
  C   C55       1.0  23.82318083193517  52.37656794182849  11.348200212396979  1.0000
  C   C56       1.0  23.71582715433727  53.75102542150699  11.173178516770923  1.0000
  C   C57       1.0  25.382289552437946  54.09820479684913  12.87452855808514  1.0000
  C   C58       1.0  25.491703960419297  52.72353189597043  13.046470298951457  1.0000
  H   H34       1.0  53.06309507560173  51.67657209260495  12.219058876468694  1.0000
  H   H35       1.0  27.40133307544121  51.68313369552511  12.210506118803208  1.0000
  H   H36       1.0  22.09541325049699  51.286526021672486  12.38647087856616  1.0000
  H   H37       1.0  26.18133545244914  52.326819861774254  13.808851130637947  1.0000
  H   H38       1.0  25.99798033496307  54.77668119562216  13.486462965592008  1.0000
  H   H39       1.0  23.016782115864245  54.15372195936322  10.42281574231335  1.0000
  H   H40       1.0  23.222119843032594  51.701820362434404  10.718071036393702  1.0000
  H   H41       1.0  47.75916814869587  51.289415284066756  12.400944575498382  1.0000
  H   H42       1.0  48.70555951522707  54.13757702834787  10.39375858260559  1.0000
  C   C59       1.0  51.15535438669489  52.72573192264353  13.050145072870682  1.0000
  C   C60       1.0  49.30590487268242  49.60475792161624  12.54167895740529  1.0000
  C   C61       1.0  50.49132240334761  50.36815336996941  12.496628418182247  1.0000
  C   C62       1.0  54.061744401931996  49.737048899493445  12.583221595401582  1.0000
  C   C63       1.0  53.55843031352887  43.75803875646256  13.552829402375076  1.0000
  C   C64       1.0  47.52585763576281  44.160359799367946  12.760591195349095  1.0000
  C   C65       1.0  54.2547429251113  47.2477919492948  13.03223010627193  1.0000
  C   C66       1.0  47.97871374859065  50.215557246292704  12.461598221380365  1.0000
  C   C67       1.0  51.80131278043012  49.849564758121005  12.598040345263527  1.0000
  C   C68       1.0  47.094343377071084  49.192632207779425  12.479134655018573  1.0000
  C   C69       1.0  47.890187930547896  47.9722683858803  12.60002775865496  1.0000
  C   C70       1.0  52.2556066465232  44.338368202145084  13.227144900363255  1.0000
  C   C71       1.0  47.317515883112755  46.682937742519556  12.606633781814887  1.0000
  C   C72       1.0  48.063372400938114  45.487790252517904  12.717418533337202  1.0000
  C   C73       1.0  53.51763656108466  48.43581391355365  12.832254933838694  1.0000
  C   C74       1.0  54.443379721970885  44.78009305464145  13.515375329112121  1.0000
  C   C75       1.0  49.7743009922566  44.074253614336236  12.994921303356357  1.0000
  C   C76       1.0  48.57556795470473  43.29337937575712  12.915701364568891  1.0000
  C   C77       1.0  53.66931113315779  45.971103272610286  13.167573569599735  1.0000
  C   C78       1.0  51.07786920742246  43.563527393035585  13.179359658038095  1.0000
  C   C79       1.0  57.732118889935116  48.52084921194217  13.85281469169297  1.0000
  C   C80       1.0  55.72902359136596  47.36124934496979  13.102405644081875  1.0000
  C   C81       1.0  56.34721116587906  48.4202091644389  13.785792553097998  1.0000
  C   C82       1.0  56.55606482248347  46.408928865818474  12.485843094298069  1.0000
  C   C83       1.0  58.53804717506983  47.5663583956071  13.23597898103369  1.0000
  C   C84       1.0  57.940823359406345  46.51016705644155  12.551290206066367  1.0000
  C   C85       1.0  51.468085607177  39.31148530858658  13.648736457352639  1.0000
  C   C86       1.0  51.207878848579576  42.09632824410532  13.3445795246091  1.0000
  C   C87       1.0  50.45778703782016  39.99856855928499  14.316923855062395  1.0000
  C   C88       1.0  50.3276942935977  41.37390348740579  14.164242109629008  1.0000
  C   C89       1.0  52.222501159224926  41.38859801194822  12.682124893421287  1.0000
  C   C90       1.0  52.349508123811376  40.01260135308825  12.829692397331435  1.0000
  H   H43       1.0  55.128837219479365  49.97410451093208  12.497777584446746  1.0000
  H   H44       1.0  48.52474114659692  42.199393382826976  12.97255256879105  1.0000
  H   H45       1.0  53.75664485357643  42.709095548737096  13.808707650915835  1.0000
  H   H46       1.0  55.51764363756159  44.74385909420826  13.73783105152841  1.0000
  H   H47       1.0  51.508876063720656  47.781450838010784  12.958872409488908  1.0000
  H   H48       1.0  56.1003689383773  45.582339184815204  11.917497858655057  1.0000
  H   H49       1.0  55.72547403614289  49.16905084787549  14.302389892705566  1.0000
  H   H50       1.0  58.191749690215744  49.35786264414397  14.402395285479608  1.0000
  H   H51       1.0  58.56728576835869  45.75338247113822  12.05280099560487  1.0000
  H   H52       1.0  53.147581215865166  39.476212862356846  12.292062759386884  1.0000
  H   H53       1.0  52.91210081777621  41.92818578247309  12.013521404660661  1.0000
  H   H54       1.0  50.0597422337576  46.17193961257123  12.87777762069169  1.0000
  H   H55       1.0  49.539341452303155  41.90704031204079  14.719466244457221  1.0000
  H   H56       1.0  49.76141697875987  39.45320473922345  14.973699873484012  1.0000
  N   N7        1.0  49.205746277611574  48.26428095088457  12.64147405741913  1.0000
  N   N8        1.0  52.175332992173686  48.57116110791238  12.811624708852078  1.0000
  N   N9        1.0  49.39941551474847  45.36339359067568  12.859723112920046  1.0000
  N   N10       1.0  52.364004517182074  45.666464174729  13.025283922038671  1.0000
  H   H57       1.0  48.89460140548098  51.68815367063717  10.720926371890611  1.0000
  H   H58       1.0  51.668063144410226  54.78156143453593  13.470259986704107  1.0000
  C   C91       1.0  50.17548725031517  54.612471226793865  11.910804253656586  1.0000
  C   C92       1.0  53.00962324108291  50.603613081015055  12.439377592368086  1.0000
  C   C93       1.0  50.37598181392542  51.83305044543568  12.298896493365852  1.0000
  C   C94       1.0  49.495662566901636  52.36753338837586  11.346108103074455  1.0000
  C   C95       1.0  49.39750881419688  53.740478881990654  11.153437345494643  1.0000
  C   C96       1.0  51.05388891211735  54.09900719611063  12.86162110421599  1.0000
  H   H59       1.0  24.406095361461055  55.707228322970906  11.800349428242217  1.0000
  H   H60       1.0  25.934233709217537  38.21658165490618  13.616291856589019  1.0000
  H   H61       1.0  16.278785146646385  46.248835195822394  12.339300076662644  1.0000
  H   H62       1.0  59.63498321712428  47.64700012453739  13.288013479078353  1.0000
  H   H63       1.0  50.09634239913106  55.70043079663913  11.759109127857366  1.0000
  H   H64       1.0  51.56965986975725  38.22136161445846  13.767745376643067  1.0000
