# Supplementary material for: Fracture Behavior of a 2D Imine‐Based Polymer
Source: Adv Sci (Weinh). 2024 Sep 12;11(42):2407017. doi: 10.1002/advs.202407017 (PMC11558127; doi:10.1002/advs.202407017)
Supplement: Supplementary file 2 — Supporting Information [file ADVS-11-2407017-s004.zip › 89-56_0.4_relaxed.cif]

data_image0
_chemical_formula_structural       C6H6C45H26N5HNO2C7H9C32H14N4H2C6H6
_chemical_formula_sum              "C96 H64 N10 O2"
loop_
  _atom_site_type_symbol
  _atom_site_label
  _atom_site_symmetry_multiplicity
  _atom_site_Cartn_x
  _atom_site_Cartn_y
  _atom_site_Cartn_z
  _atom_site_occupancy
  C   C1        1.0  20.137095201055722  46.56159697431738  12.520168875215548  1.0000
  C   C2        1.0  17.924034815034176  47.27460822189262  13.239576618944797  1.0000
  C   C3        1.0  18.133954668785336  45.52122333118432  11.61014186653417  1.0000
  C   C4        1.0  19.519073543105208  45.62677381972815  11.675413056538645  1.0000
  C   C5        1.0  19.30892129438517  47.38262841417131  13.30127211717491  1.0000
  C   C6        1.0  17.326365656728772  46.344207274102736  12.392186416726  1.0000
  H   H1        1.0  20.306309234718963  49.25161893228412  12.426997034994782  1.0000
  H   H2        1.0  20.139653881262625  44.98360991928707  11.03124017541964  1.0000
  H   H3        1.0  20.773227098859383  43.88850782419731  12.582814980536991  1.0000
  H   H4        1.0  19.76323382618049  48.10730191939441  13.995494771228476  1.0000
  H   H5        1.0  17.675375205640755  44.785004621656036  10.930781790125183  1.0000
  H   H6        1.0  17.298228598645586  47.92676219939489  13.869564476820573  1.0000
  C   C7        1.0  23.61447305918729  49.593316094780945  12.518316891628233  1.0000
  C   C8        1.0  24.80041925624409  50.355878608755205  12.476906517303323  1.0000
  C   C9        1.0  28.373073494061494  49.74563383694907  12.58793958840723  1.0000
  C   C10       1.0  27.861157887827098  43.76172470693565  13.506452064436019  1.0000
  C   C11       1.0  21.83449543919065  44.151773214835224  12.665011915130588  1.0000
  C   C12       1.0  28.576562751770865  47.255955542654476  13.037478965393863  1.0000
  C   C13       1.0  45.87690487962117  46.542012690710436  12.45925395905172  1.0000
  C   C14       1.0  22.288748958582286  50.208710517124906  12.45296427765975  1.0000
  C   C15       1.0  26.111884934669362  49.842123527469454  12.581220935864685  1.0000
  C   C16       1.0  43.59032137606485  47.16930248630461  13.006961962814346  1.0000
  C   C17       1.0  21.400911542742037  49.18908943553112  12.477265114012553  1.0000
  C   C18       1.0  22.194083103010186  47.965463208887975  12.582763477703836  1.0000
  C   C19       1.0  26.56724693084593  44.34830138513846  13.156955364353445  1.0000
  C   C20       1.0  21.614752472523467  46.67930245613922  12.58961189560973  1.0000
  C   C21       1.0  22.362338873289257  45.48303071316459  12.65555770726216  1.0000
  C   C22       1.0  27.83554914315331  48.442070363856274  12.834876506154647  1.0000
  C   C23       1.0  28.74937099726087  44.78177047786121  13.498914877916388  1.0000
  C   C24       1.0  24.085703384267166  44.07677072281173  12.887827501031472  1.0000
  C   C25       1.0  22.892263480084136  43.28929933570194  12.790688106157408  1.0000
  C   C26       1.0  27.986613256490628  45.9772347185666  13.145002172672559  1.0000
  C   C27       1.0  25.391592323037397  43.57275145071303  13.076212894016404  1.0000
  C   C28       1.0  32.032834453828144  48.56017766745384  13.889828183948369  1.0000
  C   C29       1.0  30.043732058527205  47.37543369389381  13.132228240602622  1.0000
  C   C30       1.0  30.65437587551119  48.44985648298759  13.802389680951423  1.0000
  C   C31       1.0  30.892075072291398  46.41724592908379  12.546294715593191  1.0000
  C   C32       1.0  32.88741834406666  47.60667893814175  13.2972756797871  1.0000
  C   C33       1.0  32.268027162116205  46.53050504642075  12.622051489538885  1.0000
  C   C34       1.0  43.99825822652078  45.394200718785015  11.414718908306327  1.0000
  C   C35       1.0  45.366516836683175  45.571965468108125  11.581037107752437  1.0000
  C   C36       1.0  36.428978961640766  46.89737148940364  12.775084056777924  1.0000
  C   C37       1.0  34.976835222367555  46.89725960714189  12.780734542612334  1.0000
  C   C38       1.0  37.21845182282707  47.83876441387168  13.47943528681863  1.0000
  C   C39       1.0  39.27776018240214  46.79874825602532  12.670749042116446  1.0000
  C   C40       1.0  38.61033860754123  47.77937634784532  13.42421048826  1.0000
  C   C41       1.0  38.488566190431925  45.85757053605682  11.966284916212077  1.0000
  C   C42       1.0  37.0993814605719  45.912887852196064  12.027257515282365  1.0000
  C   C43       1.0  44.962975835824224  47.34272748117523  13.164520674737243  1.0000
  C   C44       1.0  25.82435719438293  39.32227683281054  13.50870388153084  1.0000
  C   C45       1.0  25.530575632703936  42.10507802338285  13.224339270715305  1.0000
  C   C46       1.0  24.792960952268725  39.989268892598794  14.164957454658923  1.0000
  C   C47       1.0  24.647058731007874  41.36415673991391  14.023154820696465  1.0000
  C   C48       1.0  26.565059092176295  41.41738080149801  12.571715962176487  1.0000
  C   C49       1.0  26.709764975592194  40.04243790883903  12.71059093834727  1.0000
  C   C50       1.0  40.74412665711912  46.76760924824167  12.628305092146912  1.0000
  C   C51       1.0  43.124263176747014  46.196051592256715  12.136823215482242  1.0000
  H   H7        1.0  46.03297115446773  49.25877621589025  12.424727320198249  1.0000
  H   H8        1.0  29.438966214384823  49.9901700213835  12.511262156519637  1.0000
  H   H9        1.0  46.06376455985403  44.95464033930088  10.992180779413555  1.0000
  H   H10       1.0  46.49715108067579  43.90224912771688  12.699970707135593  1.0000
  H   H11       1.0  22.85045777912447  42.19404011257802  12.818224708800516  1.0000
  H   H12       1.0  28.051379768996622  42.71072078446298  13.759764935270729  1.0000
  H   H13       1.0  29.8177081186401  44.740983956949556  13.746673532491897  1.0000
  H   H14       1.0  25.832747568992115  47.770933239145194  12.944013956740918  1.0000
  H   H15       1.0  30.451575762104163  45.57613490114364  11.986714492687016  1.0000
  H   H16       1.0  30.023706253990124  49.20587979231423  14.297569451080149  1.0000
  H   H17       1.0  32.46974877048009  49.41214492608453  14.435078719725967  1.0000
  H   H18       1.0  32.9054859152663  45.76879838288428  12.137403781995678  1.0000
  H   H19       1.0  45.33304710280765  48.098498564493504  13.87569182186449  1.0000
  H   H20       1.0  34.501154709655346  46.07427538588936  12.184348414316498  1.0000
  H   H21       1.0  43.62031704657025  44.63087598191296  10.716530800248915  1.0000
  H   H22       1.0  36.506417188078146  45.17024990534454  11.471620002022432  1.0000
  H   H23       1.0  39.20140415357706  48.52308994393719  13.980687031396146  1.0000
  H   H24       1.0  35.644751081618296  48.702352152532626  14.137069587608067  1.0000
  H   H25       1.0  40.05251979801978  44.99546471699686  11.283329671610533  1.0000
  H   H26       1.0  27.525667424372617  39.52242419381124  12.183809604512014  1.0000
  H   H27       1.0  27.25735539475718  41.973274095825204  11.919337223385865  1.0000
  H   H28       1.0  24.35206709692276  46.18001870454132  12.82955838062116  1.0000
  H   H29       1.0  23.843829638476574  41.882705695883836  14.570673992580033  1.0000
  H   H30       1.0  42.86118297955091  47.78867859366462  13.567677102621582  1.0000
  H   H31       1.0  24.09321744191117  39.428830437670435  14.805120723019119  1.0000
  H   H32       1.0  41.27607405012733  47.533714184027026  13.25943183436612  1.0000
  N   N1        1.0  23.511168607438908  48.25255718113907  12.608982073027397  1.0000
  N   N2        1.0  26.49280146085388  48.5666950087143  12.799683195849335  1.0000
  N   N3        1.0  23.7007569422675  45.36538349355676  12.780858612848656  1.0000
  N   N4        1.0  26.68400195071095  45.678217451208454  12.971303043573712  1.0000
  N   N5        1.0  34.234074765070275  47.76650499009057  13.406730613586205  1.0000
  H   H33       1.0  51.87200445684319  52.33647576729846  13.8171828931688  1.0000
  N   N6        1.0  41.40024992956998  45.92066688548831  11.917759911799244  1.0000
  O   O1        1.0  36.60888932994102  48.858003919095836  14.253822394595678  1.0000
  O   O2        1.0  39.08337533044223  44.837127544389396  11.185708452456293  1.0000
  C   C52       1.0  24.491180478432874  54.604778871504834  11.93508239821762  1.0000
  C   C53       1.0  27.316069484650445  50.60404902314628  12.43066836631846  1.0000
  C   C54       1.0  24.68556358111528  51.8218128785826  12.293103996493446  1.0000
  C   C55       1.0  23.8032416962655  52.367750644312096  11.349033439719808  1.0000
  C   C56       1.0  23.70784150831311  53.74286866490938  11.171587259509835  1.0000
  C   C57       1.0  25.372650807441342  54.07946179161776  12.876608355447054  1.0000
  C   C58       1.0  25.469735747700653  52.70431850311413  13.051273725764803  1.0000
  H   H34       1.0  53.09574885387357  51.677769301625396  12.225831903166814  1.0000
  H   H35       1.0  27.364858586414655  51.67607622096925  12.205017701769869  1.0000
  H   H36       1.0  22.07237568548215  51.28323086540124  12.397480117666873  1.0000
  H   H37       1.0  26.15385540094391  52.302226938838146  13.815738797968848  1.0000
  H   H38       1.0  25.992815651475958  54.753393911637154  13.488809054919445  1.0000
  H   H39       1.0  23.014222336135926  54.149793912147494  10.418681120343814  1.0000
  H   H40       1.0  23.198855007333147  51.69609580268174  10.718841594189556  1.0000
  H   H41       1.0  47.799309625383145  51.290615200811054  12.397648535764343  1.0000
  H   H42       1.0  48.71042500636751  54.117780400821616  10.403893069435176  1.0000
  C   C59       1.0  51.18272708946259  52.72343550615724  13.049627740384997  1.0000
  C   C60       1.0  49.34118481340624  49.60166671190501  12.5462472217039  1.0000
  C   C61       1.0  50.528933917967834  50.361774339221874  12.499383915156983  1.0000
  C   C62       1.0  54.101580284903584  49.7425054132829  12.591118349555964  1.0000
  C   C63       1.0  53.594794994729966  43.764251118714505  13.553039446857406  1.0000
  C   C64       1.0  47.55931398418028  44.164721717186964  12.77235512419914  1.0000
  C   C65       1.0  54.30230328864418  47.25198661319004  13.033958317139358  1.0000
  C   C66       1.0  48.015567000723046  50.21643483083605  12.463209932196666  1.0000
  C   C67       1.0  51.84009413116905  49.846105839485546  12.602535977627067  1.0000
  C   C68       1.0  47.12734252847555  49.196932849458605  12.483279444507463  1.0000
  C   C69       1.0  47.919405184561725  47.97497303108753  12.608976945276977  1.0000
  C   C70       1.0  52.29330110784007  44.34913912899022  13.229895046318537  1.0000
  C   C71       1.0  47.345121113536365  46.68719351109061  12.61832279452335  1.0000
  C   C72       1.0  48.09250902861685  45.49361672308309  12.729462975074359  1.0000
  C   C73       1.0  53.5622884949095  48.439041649408125  12.837902184059494  1.0000
  C   C74       1.0  54.483422242938  44.78285219607761  13.51283806031214  1.0000
  C   C75       1.0  49.80901221022283  44.0864194106682  13.001973172899264  1.0000
  C   C76       1.0  48.61248382093369  43.301718808180084  12.923612924936124  1.0000
  C   C77       1.0  53.71327234651779  45.97650754221007  13.16701020148757  1.0000
  C   C78       1.0  51.11344787987204  43.57726213061816  13.184332430914893  1.0000
  C   C79       1.0  57.78519901641429  48.5232805545829  13.842863175030772  1.0000
  C   C80       1.0  55.77738250283369  47.363782274472975  13.101513639991655  1.0000
  C   C81       1.0  56.39978598461163  48.42544026758878  13.777213707084828  1.0000
  C   C82       1.0  56.60324970203999  46.40671959234567  12.49007520421338  1.0000
  C   C83       1.0  58.589739900872544  47.56405320086321  13.231109088398181  1.0000
  C   C84       1.0  57.98850363824407  46.505595469328306  12.553172104578884  1.0000
  C   C85       1.0  51.47253804730609  39.32172084979034  13.645468900874667  1.0000
  C   C86       1.0  51.238293700616225  42.10986758986168  13.35028559375955  1.0000
  C   C87       1.0  50.468157981806584  40.01571863349572  14.315499015981892  1.0000
  C   C88       1.0  50.352269365329214  41.392755470873226  14.168407327900464  1.0000
  C   C89       1.0  52.24792469367775  41.39566421940397  12.68757356879884  1.0000
  C   C90       1.0  52.362545769435044  40.0181140561409  12.831599692400594  1.0000
  H   H43       1.0  55.168001967260004  49.98399564208016  12.509624181960058  1.0000
  H   H44       1.0  48.565217926484976  42.20756239159305  12.978248863237143  1.0000
  H   H45       1.0  53.79028097860019  42.71498609914146  13.809271832903056  1.0000
  H   H46       1.0  55.558096754682154  44.74388666470196  13.732443927983867  1.0000
  H   H47       1.0  51.55678106212447  47.77579992993621  12.961582417544955  1.0000
  H   H48       1.0  56.145604295698035  45.576776384897514  11.928192590986555  1.0000
  H   H49       1.0  55.78064129266617  49.179558181813285  14.289136823985  1.0000
  H   H50       1.0  58.24675619136564  49.362011226129354  14.388203060963988  1.0000
  H   H51       1.0  58.61232124886833  45.74388546479872  12.0586322257234  1.0000
  H   H52       1.0  53.15728115180733  39.47632726803023  12.294391093265615  1.0000
  H   H53       1.0  52.94299523837541  41.931061232233716  12.021274770338081  1.0000
  H   H54       1.0  50.084594962394114  46.18690158015697  12.884374397401153  1.0000
  H   H55       1.0  49.56934215689237  41.93185403144981  14.72535266554209  1.0000
  H   H56       1.0  49.765057319946536  39.474822717454  14.968816009392482  1.0000
  N   N7        1.0  49.23607082243903  48.262155892774366  12.650597710477607  1.0000
  N   N8        1.0  52.219363061417056  48.56925258679312  12.816541241771407  1.0000
  N   N9        1.0  49.42917487716902  45.37432426440333  12.869650361197323  1.0000
  N   N10       1.0  52.40641784909315  45.676770362007375  13.02750322063391  1.0000
  H   H57       1.0  48.92846270273771  51.669423604063645  10.721714862070638  1.0000
  H   H58       1.0  51.677123131132895  54.78295576799983  13.472419788027745  1.0000
  C   C91       1.0  50.17861274616188  54.60325709498154  11.919679708341743  1.0000
  C   C92       1.0  53.046012923297006  50.60473205406153  12.445957014653846  1.0000
  C   C93       1.0  50.40927034403366  51.825594257388865  12.298883557959439  1.0000
  C   C94       1.0  49.522719967671  52.35352403037201  11.348200234058247  1.0000
  C   C95       1.0  49.40873591899875  53.7256947755859  11.160388633268253  1.0000
  C   C96       1.0  51.06698765079128  54.0960465846601  12.864598458429334  1.0000
  H   H59       1.0  24.41526725001747  55.694409417026144  11.794462441121304  1.0000
  H   H60       1.0  25.93995657023528  38.2329019246064  13.621449648253456  1.0000
  H   H61       1.0  16.229687332884424  46.259728730984925  12.34157579357494  1.0000
  H   H62       1.0  59.6868897880133  47.6418006128252  13.282747132069181  1.0000
  H   H63       1.0  50.08649721626581  55.69086666786067  11.77307153608696  1.0000
  H   H64       1.0  51.56263063217959  38.2299530779972  13.759251444346884  1.0000
