# Supplementary material for: Fracture Behavior of a 2D Imine‐Based Polymer
Source: Adv Sci (Weinh). 2024 Sep 12;11(42):2407017. doi: 10.1002/advs.202407017 (PMC11558127; doi:10.1002/advs.202407017)
Supplement: Supplementary file 2 — Supporting Information [file ADVS-11-2407017-s004.zip › 89-56_0.5_relaxed.cif]

data_image0
_chemical_formula_structural       C6H6C45H26N5HNO2C7H9C32H14N4H2C6H6
_chemical_formula_sum              "C96 H64 N10 O2"
loop_
  _atom_site_type_symbol
  _atom_site_label
  _atom_site_symmetry_multiplicity
  _atom_site_Cartn_x
  _atom_site_Cartn_y
  _atom_site_Cartn_z
  _atom_site_occupancy
  C   C1        1.0  20.094214650575907  46.57068888950447  12.530793044545131  1.0000
  C   C2        1.0  17.881018034773398  47.285932042231124  13.249585562003219  1.0000
  C   C3        1.0  18.089118698830326  45.52795817259105  11.625935152326024  1.0000
  C   C4        1.0  19.474510522947057  45.633787960768515  11.689301778545946  1.0000
  C   C5        1.0  19.266143634891755  47.39379518648161  13.310000452310561  1.0000
  C   C6        1.0  17.281341159439613  46.35312825236323  12.40593325023748  1.0000
  H   H1        1.0  20.26655616824141  49.26255009113829  12.422354384081192  1.0000
  H   H2        1.0  20.093935305644592  44.98866137660052  11.045779175189942  1.0000
  H   H3        1.0  20.731335138756158  43.89552159413476  12.59854603143357  1.0000
  H   H4        1.0  19.720808898552992  48.11965045901122  14.002848407323812  1.0000
  H   H5        1.0  17.630823103948423  44.78843866729036  10.94981455126184  1.0000
  H   H6        1.0  17.25661447292819  47.94013354445825  13.878866709209767  1.0000
  C   C7        1.0  23.57527307696011  49.60054691440824  12.52676041036345  1.0000
  C   C8        1.0  24.762172129670606  50.36233303885809  12.487339010315031  1.0000
  C   C9        1.0  28.335722201304137  49.75474053694894  12.599432241550112  1.0000
  C   C10       1.0  27.818892334419445  43.76840869392762  13.514481256899282  1.0000
  C   C11       1.0  21.79271208782381  44.15971160995826  12.676174872031234  1.0000
  C   C12       1.0  28.541937692992263  47.263134758263206  13.048746918962012  1.0000
  C   C13       1.0  45.914596841424796  46.536915494331794  12.442197372661862  1.0000
  C   C14       1.0  22.249938860344535  50.21670936221783  12.454356637519847  1.0000
  C   C15       1.0  26.074173962207755  49.849549529677205  12.596135886654046  1.0000
  C   C16       1.0  43.610875602268386  47.1428702859037  12.95049409038017  1.0000
  C   C17       1.0  21.3610252498159  49.198065089443816  12.478461993690347  1.0000
  C   C18       1.0  22.15289187716407  47.97387938542513  12.590700512008196  1.0000
  C   C19       1.0  26.52719077042573  44.35706911341039  13.160918151684811  1.0000
  C   C20       1.0  21.572335329377786  46.68788471979885  12.5997325022156  1.0000
  C   C21       1.0  22.319843538052744  45.491335828260844  12.66580030554872  1.0000
  C   C22       1.0  27.80047577407587  48.450256365533015  12.84735714228146  1.0000
  C   C23       1.0  28.707833915237828  44.78790800471418  13.514360127534093  1.0000
  C   C24       1.0  24.04487455819017  44.08554180370299  12.891542022074155  1.0000
  C   C25       1.0  22.851277877045156  43.29761868641798  12.797172391641187  1.0000
  C   C26       1.0  27.94851524894054  45.98506091155314  13.157359791915392  1.0000
  C   C27       1.0  25.351292452951732  43.581766841696115  13.077333508637329  1.0000
  C   C28       1.0  32.01428783993136  48.55433913946448  13.870478982912859  1.0000
  C   C29       1.0  30.010959990182787  47.37605863796908  13.136226856368706  1.0000
  C   C30       1.0  30.63437000888253  48.453697609791696  13.790177197662  1.0000
  C   C31       1.0  30.851880820771047  46.404789818753336  12.55961971999661  1.0000
  C   C32       1.0  32.8604829967965  47.58722910195978  13.287237766043894  1.0000
  C   C33       1.0  32.2292958208013  46.50712183143124  12.629383028333171  1.0000
  C   C34       1.0  44.0623255363196  45.364173302708544  11.37053658491365  1.0000
  C   C35       1.0  45.42653798555055  45.55893110865968  11.559171188693664  1.0000
  C   C36       1.0  36.39925545264009  46.8634324303292  12.744362899575924  1.0000
  C   C37       1.0  34.94591112411315  46.86781018474432  12.759490801546182  1.0000
  C   C38       1.0  37.199045257289654  47.7990502954203  13.445356958265767  1.0000
  C   C39       1.0  39.24896817068384  46.75598276188544  12.616914689234882  1.0000
  C   C40       1.0  38.591078177902425  47.73598314554537  13.379583624851975  1.0000
  C   C41       1.0  38.449797167431974  45.82114336215651  11.91547137460251  1.0000
  C   C42       1.0  37.06105899539059  45.879864707279594  11.987576646038402  1.0000
  C   C43       1.0  44.98079524506571  47.3315981236302  13.128681550761131  1.0000
  C   C44       1.0  25.760496422513388  39.32638638044913  13.492624589823732  1.0000
  C   C45       1.0  25.487151163597012  42.11303882706543  13.222925934194178  1.0000
  C   C46       1.0  24.73735028883051  39.99798771408359  14.157009237057858  1.0000
  C   C47       1.0  24.601771982384463  41.37460223197147  14.022296702103862  1.0000
  C   C48       1.0  26.515312195812726  41.42106232914194  12.564837513439299  1.0000
  C   C49       1.0  26.649357608604667  40.04414971069754  12.696269537757178  1.0000
  C   C50       1.0  40.717898445524874  46.71166319932803  12.557458823655805  1.0000
  C   C51       1.0  43.17493282274006  46.16133063488305  12.078297971836603  1.0000
  H   H7        1.0  46.07194850788057  49.26751802687597  12.468683786342462  1.0000
  H   H8        1.0  29.401105262386984  50.000324852378284  12.520330951532463  1.0000
  H   H9        1.0  46.13968405122383  44.94646015773563  10.984226026298119  1.0000
  H   H10       1.0  46.54624404939094  43.899360679907055  12.69856022097665  1.0000
  H   H11       1.0  22.809277393394254  42.202247703056074  12.82353730899444  1.0000
  H   H12       1.0  28.006417774929705  42.716529314416334  13.766716431484824  1.0000
  H   H13       1.0  29.774250967295394  44.745279391349726  13.77031705176549  1.0000
  H   H14       1.0  25.79854761766823  47.778134214789844  12.960011745484797  1.0000
  H   H15       1.0  30.40421324738486  45.55963637648946  12.011972154918306  1.0000
  H   H16       1.0  30.01363260406719  49.22250107473207  14.278157079652477  1.0000
  H   H17       1.0  32.460134576063275  49.410783222279484  14.401802002906253  1.0000
  H   H18       1.0  32.85855967754018  45.73349722825413  12.152856594399582  1.0000
  H   H19       1.0  45.3319459738455  48.09550564221376  13.840916869312132  1.0000
  H   H20       1.0  34.464619948755946  46.046444024826236  12.165270418706497  1.0000
  H   H21       1.0  43.70476478662693  44.59313108288722  10.66963644085459  1.0000
  H   H22       1.0  36.46270875064284  45.140678216942824  11.432845383328395  1.0000
  H   H23       1.0  39.1879969337624  48.47639539685672  13.93493211156752  1.0000
  H   H24       1.0  35.633038785134346  48.66564304778215  14.117066736414957  1.0000
  H   H25       1.0  40.00654793858622  44.95906501251712  11.21671760610061  1.0000
  H   H26       1.0  27.45975109657751  39.52015302570054  12.164841202461364  1.0000
  H   H27       1.0  27.21066932480348  41.97428032047362  11.913350345727602  1.0000
  H   H28       1.0  24.3096607195639  46.18906095468964  12.832964753095569  1.0000
  H   H29       1.0  23.80480864884102  41.896147734442984  14.576008424749986  1.0000
  H   H30       1.0  42.86231446296842  47.754452958975975  13.496333146723126  1.0000
  H   H31       1.0  24.036192934713778  39.43980370377352  14.797629036756154  1.0000
  H   H32       1.0  41.266381075691335  47.47105534233735  13.184988120600813  1.0000
  N   N1        1.0  23.470097789352998  48.26010651968147  12.621119980466844  1.0000
  N   N2        1.0  26.457435021545958  48.57475123898696  12.815215771135131  1.0000
  N   N3        1.0  23.658666640281343  45.37400417058354  12.787346959554057  1.0000
  N   N4        1.0  26.646196320782707  45.687347205370266  12.978259658465383  1.0000
  N   N5        1.0  34.20876071685781  47.73957020111483  13.388768315223444  1.0000
  H   H33       1.0  51.914641037609236  52.337811744117374  13.844911860266299  1.0000
  N   N6        1.0  41.3554046760996  45.86179566731246  11.838391678744067  1.0000
  O   O1        1.0  36.59829257112113  48.8173861075106  14.228330339829975  1.0000
  O   O2        1.0  39.03530009221854  44.80304473378312  11.125218314079499  1.0000
  C   C52       1.0  24.42637962311504  54.60927753765864  11.938559971675186  1.0000
  C   C53       1.0  27.27764353522572  50.612528048048745  12.444661740092698  1.0000
  C   C54       1.0  24.64399483510742  51.82781332666713  12.29764358855854  1.0000
  C   C55       1.0  23.761915794788003  52.366474381999026  11.348746118290665  1.0000
  C   C56       1.0  23.6548716680534  53.74061160000865  11.17074042884964  1.0000
  C   C57       1.0  25.309395204568318  54.09155680866193  12.882801741434916  1.0000
  C   C58       1.0  25.418492727485514  52.71718530279725  13.057802632477651  1.0000
  H   H34       1.0  53.12906902449906  51.68324256519049  12.228133350608399  1.0000
  H   H35       1.0  27.32555605597342  51.6848984057644  12.21996034845533  1.0000
  H   H36       1.0  22.034198688179607  51.291309101929556  12.393694129880602  1.0000
  H   H37       1.0  26.10295208895131  52.3220981528604  13.825667641216823  1.0000
  H   H38       1.0  25.920576385048555  54.7714360056635  13.497603165536338  1.0000
  H   H39       1.0  22.960736599579455  54.14170459396417  10.415037372506957  1.0000
  H   H40       1.0  23.165436703943847  51.69030687718408  10.715789655633602  1.0000
  H   H41       1.0  47.841981106447214  51.29701767416781  12.457486162096982  1.0000
  H   H42       1.0  48.77833466275116  54.12040676167482  10.409817573523842  1.0000
  C   C59       1.0  51.23093098112454  52.72445806986412  13.07225405494574  1.0000
  C   C60       1.0  49.3811855006359  49.603392024038854  12.578007405885716  1.0000
  C   C61       1.0  50.569555990613814  50.362792227901366  12.52734871016021  1.0000
  C   C62       1.0  54.14438612288232  49.7516812460823  12.587366935758354  1.0000
  C   C63       1.0  53.64249097881648  43.776409267502856  13.574244336485092  1.0000
  C   C64       1.0  47.60669508920813  44.16685597488246  12.777802386609102  1.0000
  C   C65       1.0  54.35460532288448  47.26173068599741  13.038379439836017  1.0000
  C   C66       1.0  48.05636354210461  50.22151832188227  12.507054879293321  1.0000
  C   C67       1.0  51.882325227349654  49.84831533536603  12.619226412218953  1.0000
  C   C68       1.0  47.16647883688805  49.20309011945779  12.518268172583172  1.0000
  C   C69       1.0  47.956178672974  47.97812240567866  12.62740926093168  1.0000
  C   C70       1.0  52.34132160126488  44.363089714894414  13.25261588560873  1.0000
  C   C71       1.0  47.38154902792942  46.689545694368604  12.622397245189175  1.0000
  C   C72       1.0  48.13405877927582  45.49841178752728  12.737319836894784  1.0000
  C   C73       1.0  53.61141658458359  48.44712215913359  12.842293288066196  1.0000
  C   C74       1.0  54.53364001353766  44.792810151074484  13.52843701432504  1.0000
  C   C75       1.0  49.85530295551041  44.09818937648043  13.022733136607549  1.0000
  C   C76       1.0  48.662484708431265  43.308394359359724  12.938873733672207  1.0000
  C   C77       1.0  53.76497089441095  45.98724206927224  13.180896905199837  1.0000
  C   C78       1.0  51.16081453650467  43.5919974324335  13.208430946540625  1.0000
  C   C79       1.0  57.84401632801156  48.53462798312563  13.821652929062793  1.0000
  C   C80       1.0  55.830314229586854  47.37359369919366  13.09681506672137  1.0000
  C   C81       1.0  56.45795421093967  48.43775159999863  13.763935117731862  1.0000
  C   C82       1.0  56.6527795034755  46.41316079493309  12.485748890269573  1.0000
  C   C83       1.0  58.645488479208  47.5717416169115  13.211012272814678  1.0000
  C   C84       1.0  58.03861595011015  46.51099438042839  12.541291247238458  1.0000
  C   C85       1.0  51.54535003867652  39.337950790385776  13.667409580543435  1.0000
  C   C86       1.0  51.29050095579226  42.12415333685548  13.372288047729647  1.0000
  C   C87       1.0  50.54275939482801  40.02628434507154  14.345931954060502  1.0000
  C   C88       1.0  50.41526424303297  41.40238969909817  14.197646681308022  1.0000
  C   C89       1.0  52.298163141275346  41.415491052864546  12.700477450721456  1.0000
  C   C90       1.0  52.42233067049411  40.038708312357166  12.843353302253888  1.0000
  H   H43       1.0  55.208928610605575  49.99677525429931  12.493590151929792  1.0000
  H   H44       1.0  48.62000966563347  42.21409021310408  12.995820823317832  1.0000
  H   H45       1.0  53.835744589002466  42.72727155096206  13.832764169860164  1.0000
  H   H46       1.0  55.60876892127825  44.75059000686341  13.745519095990812  1.0000
  H   H47       1.0  51.61059989497216  47.77678522645251  12.985211795479902  1.0000
  H   H48       1.0  56.19225717668269  45.5814108101998  11.928842562796772  1.0000
  H   H49       1.0  55.842687427629855  49.19497395472038  14.276181161808852  1.0000
  H   H50       1.0  58.30836820919408  49.376581288072614  14.359880177155853  1.0000
  H   H51       1.0  58.658736770554505  45.7462304613819  12.0466611042495  1.0000
  H   H52       1.0  53.21439068148367  39.50130615098454  12.297843310409062  1.0000
  H   H53       1.0  52.98374157769791  41.95491916876211  12.027680891137607  1.0000
  H   H54       1.0  50.12236652255996  46.19966536493078  12.904633569659078  1.0000
  H   H55       1.0  49.63275580058934  41.936390149693  14.760299618316017  1.0000
  H   H56       1.0  49.85021993463692  39.481064752939545  15.00692389376307  1.0000
  N   N7        1.0  49.27347927316256  48.2630907950108  12.669939838364646  1.0000
  N   N8        1.0  52.267929687669735  48.5731654454746  12.832077278208603  1.0000
  N   N9        1.0  49.470286441579844  45.384324707115326  12.887229391979293  1.0000
  N   N10       1.0  52.457024878566386  45.68985313148527  13.046395079254049  1.0000
  H   H57       1.0  48.9707486455345  51.67261626269572  10.748885161489305  1.0000
  H   H58       1.0  51.74053243266121  54.78300083920156  13.482616045356659  1.0000
  C   C91       1.0  50.24796088503351  54.604463438363595  11.924364068689895  1.0000
  C   C92       1.0  53.08473449766212  50.61021339546523  12.450248837951131  1.0000
  C   C93       1.0  50.45242046975068  51.827464312772534  12.325443791970587  1.0000
  C   C94       1.0  49.571078704805394  52.356140759995675  11.370401864214072  1.0000
  C   C95       1.0  49.47085713131235  53.727971903703015  11.171375755307748  1.0000
  C   C96       1.0  51.127177642722415  54.09670738277409  12.877503549832902  1.0000
  H   H59       1.0  24.33992221695423  55.69827473959091  11.7990615818576  1.0000
  H   H60       1.0  25.867508751041115  38.235470185403955  13.598752548166889  1.0000
  H   H61       1.0  16.184745436471758  46.2675469230405  12.357489071712228  1.0000
  H   H62       1.0  59.74289601617686  47.64949646266578  13.255848778762887  1.0000
  H   H63       1.0  50.16725967428502  55.69154800532934  11.767607195428608  1.0000
  H   H64       1.0  51.64440815385919  38.24706235084768  13.782383905282657  1.0000
