# Supplementary material for: Fracture Behavior of a 2D Imine‐Based Polymer
Source: Adv Sci (Weinh). 2024 Sep 12;11(42):2407017. doi: 10.1002/advs.202407017 (PMC11558127; doi:10.1002/advs.202407017)
Supplement: Supplementary file 2 — Supporting Information [file ADVS-11-2407017-s004.zip › 89-56_0.6_relaxed.cif]

data_image0
_chemical_formula_structural       C6H6C45H26N5HNO2C7H9C32H14N4H2C6H6
_chemical_formula_sum              "C96 H64 N10 O2"
loop_
  _atom_site_type_symbol
  _atom_site_label
  _atom_site_symmetry_multiplicity
  _atom_site_Cartn_x
  _atom_site_Cartn_y
  _atom_site_Cartn_z
  _atom_site_occupancy
  C   C1        1.0  20.045475361855384  46.588569348092314  12.548574845091665  1.0000
  C   C2        1.0  17.83373836558357  47.30887717781065  13.267958123357753  1.0000
  C   C3        1.0  18.037217620768935  45.54767365264483  11.647735656156222  1.0000
  C   C4        1.0  19.422802688664532  45.65076079582338  11.710159094324528  1.0000
  C   C5        1.0  19.219137694582148  47.41504303652754  13.326270161609965  1.0000
  C   C6        1.0  17.231274100158302  46.375577925216525  12.42678270753615  1.0000
  H   H1        1.0  20.232399056521626  49.28313070296936  12.447480819449034  1.0000
  H   H2        1.0  20.039910119062615  45.002314170800425  11.067910659693887  1.0000
  H   H3        1.0  20.685032077536963  43.90673010882899  12.606250231100793  1.0000
  H   H4        1.0  19.67501763906346  48.14329600118665  14.015792965290505  1.0000
  H   H5        1.0  17.57715368365227  44.80898280768633  10.971968896483313  1.0000
  H   H6        1.0  17.21109568136569  47.96554375486268  13.896554495104498  1.0000
  C   C7        1.0  23.54301781218986  49.60306808187611  12.544405571918224  1.0000
  C   C8        1.0  24.73256917223419  50.360701717335175  12.501727770881496  1.0000
  C   C9        1.0  28.30696725180732  49.75782606820213  12.611024051514898  1.0000
  C   C10       1.0  27.773336575867134  43.77202347304994  13.521801244761544  1.0000
  C   C11       1.0  21.745585911327957  44.17309074572897  12.686596722838866  1.0000
  C   C12       1.0  28.514526236098888  47.26204980223026  13.047179107107759  1.0000
  C   C13       1.0  45.95498303031722  46.52591845416017  12.428085674754827  1.0000
  C   C14       1.0  22.22100029055156  50.22689047320041  12.475628659123164  1.0000
  C   C15       1.0  26.04481740514646  49.848287403880235  12.608811085997623  1.0000
  C   C16       1.0  43.63801840074551  47.11442507565374  12.898456485092767  1.0000
  C   C17       1.0  21.326272977137112  49.213560243718504  12.500648833114916  1.0000
  C   C18       1.0  22.11083738893523  47.98514155291407  12.60959989577158  1.0000
  C   C19       1.0  26.48348241719464  44.36740840166823  13.172772753262214  1.0000
  C   C20       1.0  21.523811602136412  46.70225800773659  12.616167607352153  1.0000
  C   C21       1.0  22.27060064458349  45.50535220329318  12.679602938936265  1.0000
  C   C22       1.0  27.774157153550238  48.4513241737985  12.853936833680931  1.0000
  C   C23       1.0  28.668707091736547  44.78581075431595  13.513335545464175  1.0000
  C   C24       1.0  23.99808034809739  44.1026840383534  12.904709103877385  1.0000
  C   C25       1.0  22.805802406942252  43.313059169629184  12.807195530085359  1.0000
  C   C26       1.0  27.914835469345455  45.98690500268571  13.158795715842494  1.0000
  C   C27       1.0  25.3041091048869  43.59727478026602  13.090655245357091  1.0000
  C   C28       1.0  32.001353568104435  48.53394418354563  13.8411583548032  1.0000
  C   C29       1.0  29.984902987528876  47.36760940423666  13.123676989104045  1.0000
  C   C30       1.0  30.620136034977516  48.44189792037387  13.771681779176507  1.0000
  C   C31       1.0  30.81590656873847  46.391516696437364  12.540643493793961  1.0000
  C   C32       1.0  32.838406438391175  47.56220642985545  13.251728668908342  1.0000
  C   C33       1.0  32.19475962290207  46.486101593469286  12.598757006373992  1.0000
  C   C34       1.0  44.130765250996106  45.33334929806425  11.328304256223293  1.0000
  C   C35       1.0  45.49027152002275  45.54200177295198  11.538879873797415  1.0000
  C   C36       1.0  36.37244633075977  46.82256274913135  12.686039482231116  1.0000
  C   C37       1.0  34.91824364937508  46.83312789491259  12.708678794588346  1.0000
  C   C38       1.0  37.17918792453647  47.75137348849978  13.38821953188668  1.0000
  C   C39       1.0  39.22245487224295  46.706481687395396  12.547048304704898  1.0000
  C   C40       1.0  38.57124773651523  47.68449531270304  13.316869867192997  1.0000
  C   C41       1.0  38.417533610273466  45.778321055835356  11.84366271136149  1.0000
  C   C42       1.0  37.02875686624711  45.84096707624161  11.921437449087971  1.0000
  C   C43       1.0  45.00472730915215  47.314861438865  13.098470742036339  1.0000
  C   C44       1.0  25.6980187315809  39.33805072171506  13.484901441502522  1.0000
  C   C45       1.0  25.435976324370326  42.12750657869636  13.231266845087909  1.0000
  C   C46       1.0  24.67853050994528  40.010177965061644  14.154322017731708  1.0000
  C   C47       1.0  24.54864138396572  41.38810666675674  14.027583157531714  1.0000
  C   C48       1.0  26.46064422114494  41.43493211837999  12.568414398987604  1.0000
  C   C49       1.0  26.58868686348738  40.05664375351748  12.691302689063626  1.0000
  C   C50       1.0  40.69328393322229  46.65168443231312  12.47885025363528  1.0000
  C   C51       1.0  43.23144645485619  46.126817936916  12.021947639482777  1.0000
  H   H7        1.0  46.106074126247115  49.26528718437603  12.474307181479457  1.0000
  H   H8        1.0  29.371812771234577  50.00685941744212  12.53489029878373  1.0000
  H   H9        1.0  46.21858584895791  44.93583366285325  10.976190658810863  1.0000
  H   H10       1.0  46.595006912898604  43.89341354615134  12.71391874081033  1.0000
  H   H11       1.0  22.7663172134659  42.21754927543948  12.830599017467826  1.0000
  H   H12       1.0  27.955701887437645  42.72002934446811  13.77651140037824  1.0000
  H   H13       1.0  29.73616094697358  44.7373412931366  13.76300602475054  1.0000
  H   H14       1.0  25.77513712556569  47.773343459509604  12.964198158010337  1.0000
  H   H15       1.0  30.358262407881032  45.54825231493848  11.997725131166835  1.0000
  H   H16       1.0  30.006771496968685  49.214251568181  14.263916990886093  1.0000
  H   H17       1.0  32.45431248483983  49.388261488618845  14.369604138435678  1.0000
  H   H18       1.0  32.814906763017675  45.708453318907836  12.117299877917075  1.0000
  H   H19       1.0  45.3392108865122  48.08294225002007  13.814402103540534  1.0000
  H   H20       1.0  34.43002709519565  46.01578092427005  12.114294196865837  1.0000
  H   H21       1.0  43.79004156109684  44.55757867895021  10.623974789759608  1.0000
  H   H22       1.0  36.42528902559366  45.1067114749088  11.365560751307171  1.0000
  H   H23       1.0  39.17229117856707  48.42000499285543  13.874012607939012  1.0000
  H   H24       1.0  35.61989418027314  48.620176534601995  14.07242474855214  1.0000
  H   H25       1.0  39.97339868469796  44.91951762872033  11.137775560218058  1.0000
  H   H26       1.0  27.39470537281034  39.53195966640702  12.153989364441452  1.0000
  H   H27       1.0  27.15734131097132  41.98882600118963  11.918988675114509  1.0000
  H   H28       1.0  24.256774977195438  46.20870777957699  12.848867077903382  1.0000
  H   H29       1.0  23.753463129322444  41.909616620791915  14.583906319340452  1.0000
  H   H30       1.0  42.87228282288559  47.71927207552408  13.429115189230675  1.0000
  H   H31       1.0  23.974754755684142  39.451098520003264  14.791433952722546  1.0000
  H   H32       1.0  41.252601290281426  47.40500401440878  13.106695712192153  1.0000
  N   N1        1.0  23.429935595379444  48.26328251852784  12.637593012681485  1.0000
  N   N2        1.0  26.43078847588285  48.57372406578301  12.824741069624745  1.0000
  N   N3        1.0  23.609482221204207  45.39052533271551  12.8023797491941  1.0000
  N   N4        1.0  26.60978224160987  45.69661190850904  12.987396145874367  1.0000
  N   N5        1.0  34.18831814058945  47.70646936431417  13.344391041031752  1.0000
  H   H33       1.0  51.958647097649894  52.32970805495734  13.86903263129305  1.0000
  N   N6        1.0  41.317770747006534  45.801437170943274  11.753911627916496  1.0000
  O   O1        1.0  36.586309061683345  48.767467773735746  14.179661485737547  1.0000
  O   O2        1.0  39.00033888749445  44.76417848360069  11.046440747871642  1.0000
  C   C52       1.0  24.37982642357648  54.6053032691747  11.94521497078244  1.0000
  C   C53       1.0  27.246922360049464  50.613913469457685  12.459548272098933  1.0000
  C   C54       1.0  24.61269966520556  51.82599345089292  12.309048143255865  1.0000
  C   C55       1.0  23.730520699719158  52.35820594847459  11.356632985040227  1.0000
  C   C56       1.0  23.61579356579293  53.73128806763794  11.175990879548385  1.0000
  C   C57       1.0  25.262652469523328  54.09405895871781  12.893159763944857  1.0000
  C   C58       1.0  25.379921315771956  52.72048313995925  13.070215492166751  1.0000
  H   H34       1.0  53.15458178497645  51.69050221390323  12.235681693164617  1.0000
  H   H35       1.0  27.29109194094329  51.687316562259525  12.239138871228244  1.0000
  H   H36       1.0  22.011239122187586  51.302590279825445  12.416706597856223  1.0000
  H   H37       1.0  26.064119204813778  52.33003812697903  13.84062310428987  1.0000
  H   H38       1.0  25.8671355636421  54.77859919224764  13.509366566955036  1.0000
  H   H39       1.0  22.92165790849322  54.12699568956171  10.417412981056184  1.0000
  H   H40       1.0  23.139405795739975  51.67704923916971  10.723965118072693  1.0000
  H   H41       1.0  47.874826228278636  51.29590026512362  12.481019371833565  1.0000
  H   H42       1.0  48.82143329639394  54.128740253986855  10.443219113246569  1.0000
  C   C59       1.0  51.272640936007434  52.720022304581335  13.10013751767286  1.0000
  C   C60       1.0  49.414958183314404  49.60277908756383  12.600311528914668  1.0000
  C   C61       1.0  50.60361614597497  50.361957240500494  12.553083521058188  1.0000
  C   C62       1.0  54.1808391351718  49.76519848758413  12.592326740785689  1.0000
  C   C63       1.0  53.69064035760033  43.79471437739098  13.599970880916096  1.0000
  C   C64       1.0  47.654102310257024  44.165521042773726  12.794810360571866  1.0000
  C   C65       1.0  54.40400252079202  47.27659777181866  13.046249903914955  1.0000
  C   C66       1.0  48.090014403227244  50.220495045182105  12.526559801333995  1.0000
  C   C67       1.0  51.918173711752715  49.85068970098425  12.638752269014173  1.0000
  C   C68       1.0  47.20046858534415  49.20164435281779  12.528198456700448  1.0000
  C   C69       1.0  47.99027133047124  47.976757594348285  12.636011363635136  1.0000
  C   C70       1.0  52.389380270084224  44.38043973163478  13.276066921378817  1.0000
  C   C71       1.0  47.41874199463895  46.68696859880526  12.626862061924577  1.0000
  C   C72       1.0  48.175520549883984  45.499206095507475  12.749443302271743  1.0000
  C   C73       1.0  53.655751444359616  48.458858377788616  12.852385087913829  1.0000
  C   C74       1.0  54.58230759176388  44.810255413043215  13.547107834894701  1.0000
  C   C75       1.0  49.90237007868448  44.108555292640084  13.04679473665742  1.0000
  C   C76       1.0  48.71334769046893  43.3128719917913  12.963689238212858  1.0000
  C   C77       1.0  53.8141200438362  46.00298965872494  13.194734982222924  1.0000
  C   C78       1.0  51.209727504368146  43.60796618605558  13.234281769906964  1.0000
  C   C79       1.0  57.89960222159084  48.5573058572018  13.790845186011225  1.0000
  C   C80       1.0  55.87986278422008  47.38957608668907  13.093475150568137  1.0000
  C   C81       1.0  56.51311605680685  48.46081358844014  13.743949631109283  1.0000
  C   C82       1.0  56.6979639892934  46.42312575938108  12.485863596433342  1.0000
  C   C83       1.0  58.696554064504625  47.58928789636271  13.182629749387813  1.0000
  C   C84       1.0  58.08419397734426  46.522415606044255  12.527780788340804  1.0000
  C   C85       1.0  51.61738585211571  39.35810142178681  13.703012788151417  1.0000
  C   C86       1.0  51.34548920121335  42.14119992444226  13.40116916624267  1.0000
  C   C87       1.0  50.61093529079807  40.041892613661325  14.380453979659578  1.0000
  C   C88       1.0  50.47527165991061  41.41685943307796  14.229261145110847  1.0000
  C   C89       1.0  52.35656941441374  41.43714036487979  12.729716365848242  1.0000
  C   C90       1.0  52.49002603268463  40.06175421225389  12.876695910489536  1.0000
  H   H43       1.0  55.243516351770126  50.01537041600791  12.491749274478455  1.0000
  H   H44       1.0  48.67609467384328  42.2188053562911  13.027992815718168  1.0000
  H   H45       1.0  53.88401689973431  42.7473554088476  13.865827455441698  1.0000
  H   H46       1.0  55.657479181002785  44.76971587058142  13.763196809057685  1.0000
  H   H47       1.0  51.66131821792731  47.77673252527277  13.009818365309453  1.0000
  H   H48       1.0  56.23300893215415  45.58414238660813  11.943573542012162  1.0000
  H   H49       1.0  55.90265739620338  49.224705056854575  14.251775296883594  1.0000
  H   H50       1.0  58.36800475582725  49.40290181630746  14.319368475475846  1.0000
  H   H51       1.0  58.699816637900625  45.753560536372085  12.034068003290587  1.0000
  H   H52       1.0  53.28591841815123  39.52800304279643  12.332978010561963  1.0000
  H   H53       1.0  53.03796160304871  41.979623606918544  12.054936316642623  1.0000
  H   H54       1.0  50.15888107790522  46.21159159038209  12.919095095258989  1.0000
  H   H55       1.0  49.691191352177555  41.9488250378836  14.791469797526856  1.0000
  H   H56       1.0  49.92213594582049  39.494339116818175  15.043296920953004  1.0000
  N   N7        1.0  49.30718239929689  48.26218169624981  12.686392477842041  1.0000
  N   N8        1.0  52.31155359717364  48.57769958332038  12.850202817962435  1.0000
  N   N9        1.0  49.511607981022316  45.39227203566928  12.905413208999425  1.0000
  N   N10       1.0  52.50567293368705  45.70617953127972  13.063702139972396  1.0000
  H   H57       1.0  49.00139070670122  51.67992701973929  10.782185001995124  1.0000
  H   H58       1.0  51.797645138507555  54.77558515862231  13.506575031290607  1.0000
  C   C91       1.0  50.29631086563179  54.604819912895294  11.95497982269264  1.0000
  C   C92       1.0  53.1160682101497  50.61799301234956  12.461088182388826  1.0000
  C   C93       1.0  50.48766744039074  51.82693298035294  12.355209734647403  1.0000
  C   C94       1.0  49.60568016527741  52.36001902697484  11.403413596856398  1.0000
  C   C95       1.0  49.512633452149345  53.73231300620426  11.20405046845685  1.0000
  C   C96       1.0  51.17662262985048  54.092693403115334  12.904883459399446  1.0000
  H   H59       1.0  24.288166074138623  55.693472526140525  11.803019970184229  1.0000
  H   H60       1.0  25.79970012001675  38.24588677254288  13.583579932195759  1.0000
  H   H61       1.0  16.13447684037557  46.29282595190206  12.378358451413131  1.0000
  H   H62       1.0  59.79418158497553  47.66665898967708  13.21900591421984  1.0000
  H   H63       1.0  50.222404985642825  55.69239239934955  11.797491968779804  1.0000
  H   H64       1.0  51.723124858684  38.2682378034292  13.820557084032464  1.0000
