# Supplementary material for: Fracture Behavior of a 2D Imine‐Based Polymer
Source: Adv Sci (Weinh). 2024 Sep 12;11(42):2407017. doi: 10.1002/advs.202407017 (PMC11558127; doi:10.1002/advs.202407017)
Supplement: Supplementary file 2 — Supporting Information [file ADVS-11-2407017-s004.zip › 89-56_0.7_relaxed.cif]

data_image0
_chemical_formula_structural       C6H6C45H26N5HNO2C7H9C32H14N4H2C6H6
_chemical_formula_sum              "C96 H64 N10 O2"
loop_
  _atom_site_type_symbol
  _atom_site_label
  _atom_site_symmetry_multiplicity
  _atom_site_Cartn_x
  _atom_site_Cartn_y
  _atom_site_Cartn_z
  _atom_site_occupancy
  C   C1        1.0  20.00059477767807  46.58931036216668  12.552671880579302  1.0000
  C   C2        1.0  17.789248700512815  47.32118654891796  13.266401289660516  1.0000
  C   C3        1.0  17.98702617221632  45.54984083476337  11.65861765873459  1.0000
  C   C4        1.0  19.373222257841622  45.648760927655815  11.720373331878447  1.0000
  C   C5        1.0  19.175185110800626  47.42205782641918  13.325132857416204  1.0000
  C   C6        1.0  17.182244669623465  46.385278442604005  12.43111465118997  1.0000
  H   H1        1.0  20.196052599679593  49.291134579303645  12.46224053282331  1.0000
  H   H2        1.0  19.986619839228204  44.99318513223443  11.081807386440147  1.0000
  H   H3        1.0  20.649863752141055  43.89902828531454  12.596989776906923  1.0000
  H   H4        1.0  19.63180817421196  48.15231538023771  14.01190356110391  1.0000
  H   H5        1.0  17.525583576498896  44.80710030643534  10.988158751763518  1.0000
  H   H6        1.0  17.17014807093538  47.98491569283778  13.890989625128679  1.0000
  C   C7        1.0  23.50825432552534  49.5964861551502  12.547730473437467  1.0000
  C   C8        1.0  24.69990987020373  50.35080967079675  12.503122936093382  1.0000
  C   C9        1.0  28.276143441401604  49.755321780194066  12.605786043072115  1.0000
  C   C10       1.0  27.738947528661992  43.77243673525417  13.51915672064049  1.0000
  C   C11       1.0  21.709089598974032  44.16969078763889  12.681121344109835  1.0000
  C   C12       1.0  28.490073835440747  47.260459343620404  13.04611354114202  1.0000
  C   C13       1.0  45.991398016509606  46.52504947926879  12.426603320429338  1.0000
  C   C14       1.0  22.188450004096527  50.22559057282471  12.484898001882328  1.0000
  C   C15       1.0  26.013150145763635  49.839142264953175  12.605341633438082  1.0000
  C   C16       1.0  43.665549865930295  47.09357499816057  12.8761740815285  1.0000
  C   C17       1.0  21.28983149070912  49.2156322671536  12.51058986435913  1.0000
  C   C18       1.0  22.069820924155632  47.983345595731045  12.613714385846782  1.0000
  C   C19       1.0  26.45034380476868  44.37213737852103  13.171621149234472  1.0000
  C   C20       1.0  21.479872653589734  46.700942425594256  12.618584693257933  1.0000
  C   C21       1.0  22.22877505273003  45.504228101070595  12.678718864185173  1.0000
  C   C22       1.0  27.747200123089026  48.44792973259465  12.85113447208376  1.0000
  C   C23       1.0  28.638316972781638  44.78265731673146  13.509118998065974  1.0000
  C   C24       1.0  23.961986923587713  44.106927445439176  12.902322950428468  1.0000
  C   C25       1.0  22.772488647450885  43.31326958250221  12.801194024916684  1.0000
  C   C26       1.0  27.88807330119936  45.98633149314894  13.156630269808693  1.0000
  C   C27       1.0  25.269289916588914  43.6039180404517  13.08824057857558  1.0000
  C   C28       1.0  31.974356283304783  48.53904753535875  13.847282209599996  1.0000
  C   C29       1.0  29.960686992366824  47.36839990537618  13.125298796496182  1.0000
  C   C30       1.0  30.59325284395708  48.44318275764669  13.775534999892086  1.0000
  C   C31       1.0  30.795955705239546  46.39568523248487  12.542524271882472  1.0000
  C   C32       1.0  32.815282248901305  47.571368393479986  13.256917608408186  1.0000
  C   C33       1.0  32.17446032365606  46.495002695922615  12.60168864067163  1.0000
  C   C34       1.0  44.18880923331859  45.319544284913505  11.303302256558654  1.0000
  C   C35       1.0  45.54434315829976  45.539989466400066  11.529482852930894  1.0000
  C   C36       1.0  36.3480775758097  46.827842614255495  12.686643766835886  1.0000
  C   C37       1.0  34.89412809096739  46.84499808933355  12.713782204586206  1.0000
  C   C38       1.0  37.16541847685255  47.74992476535055  13.384713356503369  1.0000
  C   C39       1.0  39.19517600299417  46.689978221265434  12.531824634113304  1.0000
  C   C40       1.0  38.55686457643384  47.672574837600216  13.306135481203144  1.0000
  C   C41       1.0  38.37974200553184  45.768388555269176  11.832609857599675  1.0000
  C   C42       1.0  36.99219598769852  45.841380896936144  11.918278712072844  1.0000
  C   C43       1.0  45.02947328777816  47.306317184673894  13.08939147600022  1.0000
  C   C44       1.0  25.690909890654297  39.34757871477201  13.489013691231511  1.0000
  C   C45       1.0  25.404652392325616  42.13388203594521  13.226690815508569  1.0000
  C   C46       1.0  24.6670992386855  40.013536167567636  14.158037149843702  1.0000
  C   C47       1.0  24.524530054373294  41.38989465014495  14.026560869603728  1.0000
  C   C48       1.0  26.431484292296595  41.446922126372485  12.56122567702462  1.0000
  C   C49       1.0  26.57228119904768  40.070393181576804  12.688888521575413  1.0000
  C   C50       1.0  40.66639775585962  46.617265041801325  12.447268754184682  1.0000
  C   C51       1.0  43.281438262262625  46.1048213378731  11.99337957263718  1.0000
  H   H7        1.0  46.14267504762779  49.269181017556946  12.484667257616023  1.0000
  H   H8        1.0  29.340323412956604  50.006901100281006  12.528200815241942  1.0000
  H   H9        1.0  46.283519055061355  44.94108830493166  10.972880601195381  1.0000
  H   H10       1.0  46.63464213725515  43.89545791855407  12.72416362367289  1.0000
  H   H11       1.0  22.736800919394614  42.21748157049579  12.821793508075944  1.0000
  H   H12       1.0  27.918071749904897  42.71987709552596  13.773711978841323  1.0000
  H   H13       1.0  29.70645465533331  44.73003664193753  13.755321113605815  1.0000
  H   H14       1.0  25.75128834258015  47.7631307528327  12.963761463033833  1.0000
  H   H15       1.0  30.342809853398055  45.55156806471919  11.997584489759427  1.0000
  H   H16       1.0  29.978537154982607  49.21385519090295  14.268379783512849  1.0000
  H   H17       1.0  32.42454454358958  49.39338842295825  14.378039996708061  1.0000
  H   H18       1.0  32.797614871325045  45.720578476291436  12.1187263596914  1.0000
  H   H19       1.0  45.34958701040869  48.07625266432624  13.810137554426692  1.0000
  H   H20       1.0  34.40423675985188  46.02842723578067  12.119807813886162  1.0000
  H   H21       1.0  43.8615090282148  44.543410904650436  10.592691353537514  1.0000
  H   H22       1.0  36.37922960553933  45.11302972900581  11.365526234312927  1.0000
  H   H23       1.0  39.16626776567186  48.40318290290293  13.860275548937734  1.0000
  H   H24       1.0  35.61571798920354  48.62999190510827  14.076110216970429  1.0000
  H   H25       1.0  39.92803820432575  44.90330663629227  11.118782939973034  1.0000
  H   H26       1.0  27.38226239865467  39.55121625562341  12.152088988436176  1.0000
  H   H27       1.0  27.121306236929602  42.004739690455686  11.90783683822128  1.0000
  H   H28       1.0  24.2110823640293  46.21480692581564  12.852799274791952  1.0000
  H   H29       1.0  23.72674217593318  41.90639175982706  14.58387439403843  1.0000
  H   H30       1.0  42.886703004628565  47.68810872307905  13.400957426109255  1.0000
  H   H31       1.0  23.97116487743975  39.45083090808468  14.80050248245956  1.0000
  H   H32       1.0  41.24409717224176  47.36172862807313  13.071983800477081  1.0000
  N   N1        1.0  23.389990825671592  48.2569523464954  12.63821248876507  1.0000
  N   N2        1.0  26.40343221276849  48.566070482280594  12.82204320544671  1.0000
  N   N3        1.0  23.568058055095022  45.39345934431117  12.80257345743671  1.0000
  N   N4        1.0  26.58162590800894  45.70082600503349  12.986656327617794  1.0000
  N   N5        1.0  34.16503208379211  47.71829908435458  13.350400655984897  1.0000
  H   H33       1.0  51.987145998725126  52.33650947215633  13.868174765616066  1.0000
  N   N6        1.0  41.26974535014419  45.76359949310593  11.713305118863056  1.0000
  O   O1        1.0  36.58304153473872  48.77028443776687  14.178689835790783  1.0000
  O   O2        1.0  38.95178496940427  44.751384393315746  11.032202215174696  1.0000
  C   C52       1.0  24.382430397354778  54.59803943727247  11.943041332216314  1.0000
  C   C53       1.0  27.213332686022568  50.60776955454048  12.453246255436882  1.0000
  C   C54       1.0  24.584683242298784  51.81712188066825  12.313312601497904  1.0000
  C   C55       1.0  23.70932397237634  52.35631172242185  11.358764156486535  1.0000
  C   C56       1.0  23.610620467840807  53.73029766751296  11.174473801555552  1.0000
  C   C57       1.0  25.255477638839746  54.07967747033194  12.89615374925756  1.0000
  C   C58       1.0  25.357132792021297  52.705402589911536  13.076464446851881  1.0000
  H   H34       1.0  53.18871369438239  51.69519060572302  12.242558972009137  1.0000
  H   H35       1.0  27.254970650741026  51.68087504686053  12.23054992738632  1.0000
  H   H36       1.0  21.982852314447033  51.302413770099875  12.429910056848563  1.0000
  H   H37       1.0  26.034702040314176  52.30917779300515  13.849764297528354  1.0000
  H   H38       1.0  25.865373486361264  54.75877227934375  13.513061194151984  1.0000
  H   H39       1.0  22.923644465832787  54.13193250548325  10.412578440047964  1.0000
  H   H40       1.0  23.11259263764643  51.68032092721646  10.72587075833425  1.0000
  H   H41       1.0  47.91517344181175  51.297459873775516  12.483075429711064  1.0000
  H   H42       1.0  48.82583955926673  54.11548791528874  10.453586100122564  1.0000
  C   C59       1.0  51.29780630656447  52.72270519916572  13.10025304312973  1.0000
  C   C60       1.0  49.453231028988796  49.602097554522736  12.604235963051773  1.0000
  C   C61       1.0  50.64293450780045  50.359786053114796  12.552717834351698  1.0000
  C   C62       1.0  54.22197328722278  49.772596025352165  12.597624920849164  1.0000
  C   C63       1.0  53.73152938104824  43.79942880668285  13.60082355975901  1.0000
  C   C64       1.0  47.693136434909334  44.17001838767155  12.804677651026552  1.0000
  C   C65       1.0  54.45118764636816  47.28160353850032  13.047190094934782  1.0000
  C   C66       1.0  48.12878591577935  50.221853173716326  12.530962256026388  1.0000
  C   C67       1.0  51.95857650101239  49.850726881234536  12.640485773071646  1.0000
  C   C68       1.0  47.23716993622511  49.20478709464282  12.536613175696182  1.0000
  C   C69       1.0  48.025171587256786  47.9794606323592  12.646526746757331  1.0000
  C   C70       1.0  52.43096716980723  44.38844220573834  13.280974195826746  1.0000
  C   C71       1.0  47.453089541296166  46.690532172777104  12.637167770182456  1.0000
  C   C72       1.0  48.21188130363726  45.5045836416748  12.761331084685585  1.0000
  C   C73       1.0  53.701000363180405  48.46382887072412  12.85540730794052  1.0000
  C   C74       1.0  54.62572919537437  44.812618407385585  13.545566420399375  1.0000
  C   C75       1.0  49.9418406558105  44.11772257057318  13.05635876049141  1.0000
  C   C76       1.0  48.754319603982566  43.31961391078327  12.97183969494253  1.0000
  C   C77       1.0  53.85988578041562  46.00792298610538  13.195674598479767  1.0000
  C   C78       1.0  51.24974478895951  43.61796068349266  13.242728068675998  1.0000
  C   C79       1.0  57.95179094626631  48.56080110135303  13.782007529296251  1.0000
  C   C80       1.0  55.92778977443119  47.39340076308501  13.092603776099587  1.0000
  C   C81       1.0  56.56488643096288  48.466514925474634  13.73666929752145  1.0000
  C   C82       1.0  56.74527732234102  46.42276708313541  12.490261620294364  1.0000
  C   C83       1.0  58.74803068014407  47.58739522722244  13.18089637950038  1.0000
  C   C84       1.0  58.13186999747684  46.518314233624544  12.532843906411326  1.0000
  C   C85       1.0  51.62381815732253  39.36407206566654  13.704205742456358  1.0000
  C   C86       1.0  51.379796131967204  42.15077890567658  13.41062929841486  1.0000
  C   C87       1.0  50.62397289118733  40.05558690358364  14.383473526306782  1.0000
  C   C88       1.0  50.50293308172176  41.43231540123411  14.237123792496059  1.0000
  C   C89       1.0  52.38515586783616  41.43928695749446  12.738789128151227  1.0000
  C   C90       1.0  52.50455600564524  40.06212345258634  12.881803360635308  1.0000
  H   H43       1.0  55.28372788457283  50.02771362243254  12.499596769534255  1.0000
  H   H44       1.0  48.71893204575574  42.22522742501335  13.031739714135913  1.0000
  H   H45       1.0  53.92282975912989  42.75108832378599  13.864208155046683  1.0000
  H   H46       1.0  55.701162444024185  44.767892214077904  13.759179004564702  1.0000
  H   H47       1.0  51.70899496415697  47.77496239700699  13.008359679266913  1.0000
  H   H48       1.0  56.28005565312731  45.5822100581277  11.95082893195244  1.0000
  H   H49       1.0  55.957517646895894  49.23526248534207  14.240920020359654  1.0000
  H   H50       1.0  58.42106131482392  49.41013830591317  14.30399138329897  1.0000
  H   H51       1.0  58.74452334377523  45.74370978838288  12.044357948335133  1.0000
  H   H52       1.0  53.294763029277746  39.52204868655934  12.336423777235945  1.0000
  H   H53       1.0  53.07210420947431  41.97675397768107  12.065694918135105  1.0000
  H   H54       1.0  50.19332104413717  46.22174391653404  12.931213334275622  1.0000
  H   H55       1.0  49.723343893362696  41.969924947110755  14.800265550431984  1.0000
  H   H56       1.0  49.927923378216185  39.512791134199595  15.042589887011541  1.0000
  N   N7        1.0  49.34280298790074  48.262095630335224  12.694881720783888  1.0000
  N   N8        1.0  52.356404624512145  48.579129485898  12.852391628000687  1.0000
  N   N9        1.0  49.548163568349985  45.40073881761419  12.917567796641219  1.0000
  N   N10       1.0  52.550361242655086  45.713883919144976  13.068137147164297  1.0000
  H   H57       1.0  49.03787751604351  51.667369496195775  10.778524120133811  1.0000
  H   H58       1.0  51.79672879001566  54.78243721988011  13.51791589363226  1.0000
  C   C91       1.0  50.29734344169471  54.60175089728804  11.965995400253483  1.0000
  C   C92       1.0  53.154365428836066  50.62198818361006  12.465567992865319  1.0000
  C   C93       1.0  50.521691115638475  51.82440638499751  12.352657782898232  1.0000
  C   C94       1.0  49.634965238777085  52.35185502731532  11.401970156842916  1.0000
  C   C95       1.0  49.52423278104259  53.72389403150684  11.210352921838776  1.0000
  C   C96       1.0  51.1849376259993  54.09513897823375  12.912023824541459  1.0000
  H   H59       1.0  24.304043355162484  55.686847116903344  11.797243597291574  1.0000
  H   H60       1.0  25.80417082544173  38.25710269032744  13.593746435695982  1.0000
  H   H61       1.0  16.085246398130778  46.30616944292724  12.38311317969697  1.0000
  H   H62       1.0  59.84576570649816  47.66253945308408  13.216495607882344  1.0000
  H   H63       1.0  50.20778674909184  55.6891459755177  11.816063293416008  1.0000
  H   H64       1.0  51.71727213486687  38.27258962516982  13.816869375070304  1.0000
