# Supplementary material for: Fracture Behavior of a 2D Imine‐Based Polymer
Source: Adv Sci (Weinh). 2024 Sep 12;11(42):2407017. doi: 10.1002/advs.202407017 (PMC11558127; doi:10.1002/advs.202407017)
Supplement: Supplementary file 2 — Supporting Information [file ADVS-11-2407017-s004.zip › 89-56_0.8_relaxed.cif]

data_image0
_chemical_formula_structural       C6H6C45H26N5HNO2C7H9C32H14N4H2C6H6
_chemical_formula_sum              "C96 H64 N10 O2"
loop_
  _atom_site_type_symbol
  _atom_site_label
  _atom_site_symmetry_multiplicity
  _atom_site_Cartn_x
  _atom_site_Cartn_y
  _atom_site_Cartn_z
  _atom_site_occupancy
  C   C1        1.0  19.957012985192915  46.59929887682658  12.566291470395688  1.0000
  C   C2        1.0  17.74733027995153  47.334997504591236  13.282187140512676  1.0000
  C   C3        1.0  17.940687513814613  45.55987511691464  11.677753580836836  1.0000
  C   C4        1.0  19.32722010586654  45.65767772643425  11.737008175980469  1.0000
  C   C5        1.0  19.133682470444864  47.43474230654201  13.338089400291947  1.0000
  C   C6        1.0  17.137808260650143  46.39763293977872  12.450034363496995  1.0000
  H   H1        1.0  20.15490346643042  49.29903088663773  12.459330404742058  1.0000
  H   H2        1.0  19.939701969608226  45.00082958792324  11.098819208365349  1.0000
  H   H3        1.0  20.600468476434546  43.910385158673485  12.621335257162409  1.0000
  H   H4        1.0  19.59319912837517  48.16541439806779  14.022553870717983  1.0000
  H   H5        1.0  17.4771350921193  44.81583722994947  11.009823369007355  1.0000
  H   H6        1.0  17.129479538922567  48.00099897591401  13.906023480265324  1.0000
  C   C7        1.0  23.467342029225545  49.603323754416806  12.554341773026573  1.0000
  C   C8        1.0  24.660049007285803  50.35664839931256  12.511687279267154  1.0000
  C   C9        1.0  28.235704385746693  49.754949776663835  12.6073793503661  1.0000
  C   C10       1.0  27.691953237390724  43.771331965861464  13.515310770712766  1.0000
  C   C11       1.0  21.660992542149724  44.17827783815879  12.697546187959391  1.0000
  C   C12       1.0  28.446584350924784  47.25929515531458  13.045334492115238  1.0000
  C   C13       1.0  46.045002094005206  46.51543036203742  12.405266554967548  1.0000
  C   C14       1.0  22.147755349101534  50.23249990272124  12.485879171198103  1.0000
  C   C15       1.0  25.97284770762426  49.84356077143035  12.6152809985372  1.0000
  C   C16       1.0  43.71614228088705  47.08722822261218  12.848464123149757  1.0000
  C   C17       1.0  21.24850274570284  49.22308616827863  12.512030973783073  1.0000
  C   C18       1.0  22.027823641146618  47.990970877095336  12.621016019665126  1.0000
  C   C19       1.0  26.404167691704185  44.37234489593849  13.167346533636444  1.0000
  C   C20       1.0  21.43665323253761  46.709205576639846  12.629766866967659  1.0000
  C   C21       1.0  22.183885035424847  45.51151431780533  12.690384103790608  1.0000
  C   C22       1.0  27.705141968632095  48.44844935571401  12.85371116013478  1.0000
  C   C23       1.0  28.59135854487672  44.78149665750439  13.509994522742431  1.0000
  C   C24       1.0  23.91491121023146  44.11027490307674  12.905162851687649  1.0000
  C   C25       1.0  22.722963987673772  43.31936266517404  12.811821458707357  1.0000
  C   C26       1.0  27.84264839740964  45.98597281612293  13.156985684312717  1.0000
  C   C27       1.0  25.222370143329957  43.60539212170868  13.08488560751021  1.0000
  C   C28       1.0  31.94034570084993  48.52724504940047  13.824228659640898  1.0000
  C   C29       1.0  29.917807078073317  47.362147647125326  13.11810606924508  1.0000
  C   C30       1.0  30.55846884646802  48.43810544985231  13.75856038961829  1.0000
  C   C31       1.0  30.746375661188228  46.38100081692382  12.539379028222285  1.0000
  C   C32       1.0  32.774232692758204  47.55072530074099  13.238168671644777  1.0000
  C   C33       1.0  32.12581934923211  46.47231875028091  12.593680140153468  1.0000
  C   C34       1.0  44.241874435933376  45.3053460406713  11.28457601727156  1.0000
  C   C35       1.0  45.59798100202812  45.52615106081326  11.512495085624435  1.0000
  C   C36       1.0  36.304901251798185  46.803595233617365  12.654440556090202  1.0000
  C   C37       1.0  34.85045968891111  46.819223009641405  12.685085264306997  1.0000
  C   C38       1.0  37.12066285518704  47.72619044598421  13.354234590647259  1.0000
  C   C39       1.0  39.151828975003795  46.673567317460765  12.498281192908172  1.0000
  C   C40       1.0  38.512664906499225  47.65321180741487  13.275098902594474  1.0000
  C   C41       1.0  38.338816455239495  45.75252539429209  11.796380802977978  1.0000
  C   C42       1.0  36.950992402776706  45.82120887834255  11.882275835785387  1.0000
  C   C43       1.0  45.08083107749883  47.298936998374266  13.062133681016093  1.0000
  C   C44       1.0  25.631279465184246  39.34769081306025  13.482380440722471  1.0000
  C   C45       1.0  25.3556141624827  42.135103013259815  13.22287492344835  1.0000
  C   C46       1.0  24.614505294282555  40.01765414982283  14.158021039478307  1.0000
  C   C47       1.0  24.477388175705595  41.394632512266305  14.028041886249124  1.0000
  C   C48       1.0  26.37684230633175  41.44461504513661  12.55252599547798  1.0000
  C   C49       1.0  26.51215954259973  40.06733832924314  12.678843024966083  1.0000
  C   C50       1.0  40.62464750709611  46.59672321495126  12.408820407234396  1.0000
  C   C51       1.0  43.334273036958066  46.094868836157765  11.968933156098615  1.0000
  H   H7        1.0  46.192557524898504  49.26472103469694  12.494010472754642  1.0000
  H   H8        1.0  29.300055557618258  50.00410782654167  12.524634053781448  1.0000
  H   H9        1.0  46.33709038286454  44.923786763093794  10.959089375429759  1.0000
  H   H10       1.0  46.69782892781323  43.88423594952631  12.703007930577686  1.0000
  H   H11       1.0  22.684414759426797  42.22373308149826  12.833557872836275  1.0000
  H   H12       1.0  27.87062416931965  42.71824476143899  13.767713603893847  1.0000
  H   H13       1.0  29.658203067405893  44.728604843702804  13.761261566336259  1.0000
  H   H14       1.0  25.70700830220867  47.769016007351766  12.973696088813908  1.0000
  H   H15       1.0  30.286825893703337  45.535394125790475  12.001867044077642  1.0000
  H   H16       1.0  29.949870694743982  49.21591010976062  14.247766259645802  1.0000
  H   H17       1.0  32.397343353165844  49.383671726912716  14.345995107752826  1.0000
  H   H18       1.0  32.74303076469063  45.69008225617763  12.115294769096888  1.0000
  H   H19       1.0  45.398954611789705  48.07280382329972  13.779552497618099  1.0000
  H   H20       1.0  34.35813131828127  46.003707711601244  12.09119683959347  1.0000
  H   H21       1.0  43.917688445769286  44.52503369982513  10.57654254678545  1.0000
  H   H22       1.0  36.34081773803818  45.09224580913065  11.327179347073825  1.0000
  H   H23       1.0  39.12005785027313  48.384099984248806  13.831093970002204  1.0000
  H   H24       1.0  35.56862113961416  48.600341127836465  14.048695986745857  1.0000
  H   H25       1.0  39.89472416763008  44.89966368462683  11.084238794196207  1.0000
  H   H26       1.0  27.31716908693667  39.544819457843296  12.137929920233509  1.0000
  H   H27       1.0  27.066393619440603  41.99989905491689  11.896629292573387  1.0000
  H   H28       1.0  24.17011994528188  46.21645487212323  12.852799691069105  1.0000
  H   H29       1.0  23.68608455299505  41.91481231850096  14.591159935115062  1.0000
  H   H30       1.0  42.94320843597572  47.6871604290885  13.372326935141391  1.0000
  H   H31       1.0  23.919611931175567  39.45762917571494  14.80391929050476  1.0000
  H   H32       1.0  41.20243115409705  47.34453065222168  13.026110429884351  1.0000
  N   N1        1.0  23.34808638933332  48.26409862976228  12.647818730907666  1.0000
  N   N2        1.0  26.361436157466375  48.569638038105424  12.830219971929342  1.0000
  N   N3        1.0  23.523523444948268  45.39769088793087  12.807094382243108  1.0000
  N   N4        1.0  26.53634189300598  45.70137538100064  12.984920742117417  1.0000
  N   N5        1.0  34.12484340669217  47.69272513671545  13.325494000468462  1.0000
  H   H33       1.0  52.02724686955674  52.33993573430633  13.891899892850923  1.0000
  N   N6        1.0  41.22390459010589  45.738282503825594  11.681034937467793  1.0000
  O   O1        1.0  36.53614549434211  48.7426613567598  14.151344965803315  1.0000
  O   O2        1.0  38.91702732742593  44.742117138052635  10.992862940485363  1.0000
  C   C52       1.0  24.34019028778806  54.60395997235247  11.950579220155436  1.0000
  C   C53       1.0  27.174143272306278  50.60992238559967  12.460359682822578  1.0000
  C   C54       1.0  24.546420977383846  51.822938440525434  12.319833306566524  1.0000
  C   C55       1.0  23.672002387213787  52.361394488769925  11.363920355189995  1.0000
  C   C56       1.0  23.5708837974585  53.73532786553319  11.18061369458063  1.0000
  C   C57       1.0  25.21452701022651  54.08624784867872  12.90278452360908  1.0000
  C   C58       1.0  25.31822398499007  52.71204421528405  13.08273675852032  1.0000
  H   H34       1.0  53.23418249153853  51.70222334069875  12.249966918940565  1.0000
  H   H35       1.0  27.217823600093528  51.68317390382751  12.239286938162179  1.0000
  H   H36       1.0  21.942771773155595  51.30904220829135  12.42649763628634  1.0000
  H   H37       1.0  25.9964674759497  52.31685083525382  13.85599610194974  1.0000
  H   H38       1.0  25.823791192168535  54.76601714446655  13.519288445116578  1.0000
  H   H39       1.0  22.883675578069266  54.13618661621916  10.418635857207917  1.0000
  H   H40       1.0  23.077669077413923  51.684787726518394  10.729324499884463  1.0000
  H   H41       1.0  47.961900560904176  51.29445635554094  12.515964718866652  1.0000
  H   H42       1.0  48.87666353013948  54.11728794676101  10.466948884533371  1.0000
  C   C59       1.0  51.34030519222479  52.72524652778445  13.1214968897853  1.0000
  C   C60       1.0  49.50246587355108  49.60065593772587  12.616990284169301  1.0000
  C   C61       1.0  50.69037795587718  50.36171950753131  12.569007035052305  1.0000
  C   C62       1.0  54.2709258386721  49.78059336406014  12.598106519455184  1.0000
  C   C63       1.0  53.79140039608455  43.80967202816161  13.619841786464864  1.0000
  C   C64       1.0  47.75456197190576  44.163047775657155  12.79190984310862  1.0000
  C   C65       1.0  54.50585920445561  47.29024015326068  13.049670762238113  1.0000
  C   C66       1.0  48.17718750726778  50.218805339250096  12.550400873955322  1.0000
  C   C67       1.0  52.007572014156494  49.85562135218093  12.650622508211072  1.0000
  C   C68       1.0  47.28726083987741  49.20026370070776  12.543496730889874  1.0000
  C   C69       1.0  48.076844499436916  47.9745262950117  12.641024307653641  1.0000
  C   C70       1.0  52.48963912903839  44.39533211056832  13.298523755668215  1.0000
  C   C71       1.0  47.50669805222376  46.683844226445764  12.620520113324257  1.0000
  C   C72       1.0  48.268712495455105  45.4995814183998  12.747933379855226  1.0000
  C   C73       1.0  53.75305256477986  48.47094745515438  12.857619180411863  1.0000
  C   C74       1.0  54.684466924021066  44.82360205021784  13.55900664068637  1.0000
  C   C75       1.0  50.00138894836203  44.11941880178943  13.063195468955392  1.0000
  C   C76       1.0  48.8172095493192  43.317222480715245  12.972617745097478  1.0000
  C   C77       1.0  53.91638649908283  46.016438372029995  13.20510020781881  1.0000
  C   C78       1.0  51.30945200920035  43.623327521415106  13.26002122792664  1.0000
  C   C79       1.0  58.00920236813692  48.57254080733494  13.77070797843614  1.0000
  C   C80       1.0  55.98301777237724  47.40316972239942  13.089932653700656  1.0000
  C   C81       1.0  56.6220140477323  48.47741079429484  13.730333505465312  1.0000
  C   C82       1.0  56.7992155542844  46.431907255169556  12.48658295989406  1.0000
  C   C83       1.0  58.80423535345674  47.598542458652496  13.168698842703957  1.0000
  C   C84       1.0  58.18613732451089  46.52793381984304  12.524672183669024  1.0000
  C   C85       1.0  51.69028550207389  39.369911829515985  13.732575810387843  1.0000
  C   C86       1.0  51.4414048287377  42.15629284144114  13.432551668489605  1.0000
  C   C87       1.0  50.69333996836803  40.06257979396832  14.415027165106343  1.0000
  C   C88       1.0  50.56886453627764  41.438670412405415  14.264378934474932  1.0000
  C   C89       1.0  52.44438216342441  41.443802302549734  12.758220997760892  1.0000
  C   C90       1.0  52.56530387050951  40.06686347907772  12.903018976105313  1.0000
  H   H43       1.0  55.332038901453245  50.0367965852613  12.495684908506096  1.0000
  H   H44       1.0  48.785203880808254  42.22317357519389  13.038550239636137  1.0000
  H   H45       1.0  53.98430345092387  42.762888882541034  13.887216343763193  1.0000
  H   H46       1.0  55.76056474092056  44.78113753964809  13.770695891455032  1.0000
  H   H47       1.0  51.762285782577656  47.77965097875995  13.018518146907661  1.0000
  H   H48       1.0  56.33171913000393  45.59099438164295  11.949470171768919  1.0000
  H   H49       1.0  56.01519833917453  49.245610057175526  14.236267888394432  1.0000
  H   H50       1.0  58.47998473049716  49.42334263613849  14.289180769589226  1.0000
  H   H51       1.0  58.79791862545213  45.752206743565594  12.036603376510998  1.0000
  H   H52       1.0  53.3527563073222  39.525780172521934  12.354297694043222  1.0000
  H   H53       1.0  53.127636507041146  41.979784305614345  12.080283962367618  1.0000
  H   H54       1.0  50.245619672061494  46.22408383838933  12.931333654448272  1.0000
  H   H55       1.0  49.790029173133185  41.97611094016684  14.828670366749053  1.0000
  H   H56       1.0  50.002324785760734  39.52051213027327  15.080318931311583  1.0000
  N   N7        1.0  49.39390985675701  48.259604038883744  12.693717276338234  1.0000
  N   N8        1.0  52.408181376862146  48.58433477262565  12.859517588757765  1.0000
  N   N9        1.0  49.604076900448725  45.40039669052035  12.915312378656068  1.0000
  N   N10       1.0  52.60717069908838  45.720113213820085  13.08052690400856  1.0000
  H   H57       1.0  49.08304443554411  51.66952491421703  10.79726987695404  1.0000
  H   H58       1.0  51.83930893724477  54.78525257752579  13.538225779451425  1.0000
  C   C91       1.0  50.34512286599523  54.60386977937892  11.981781709472632  1.0000
  C   C92       1.0  53.20161197607231  50.628849378869546  12.472104128348043  1.0000
  C   C93       1.0  50.565876482985836  51.82667928246223  12.372513559565064  1.0000
  C   C94       1.0  49.68050370013362  52.35386216953184  11.420444299378946  1.0000
  C   C95       1.0  49.572209599448954  53.72576554648367  11.226276464501765  1.0000
  C   C96       1.0  51.228806308930416  54.0975586123925  12.931534180871795  1.0000
  H   H59       1.0  24.258615577243134  55.69274614429513  11.806660051473349  1.0000
  H   H60       1.0  25.73949994483714  38.25652874995337  13.584745092742867  1.0000
  H   H61       1.0  16.040532472769964  46.31900608032003  12.404491774006939  1.0000
  H   H62       1.0  59.90209149699094  47.674647626386836  13.199989133523607  1.0000
  H   H63       1.0  50.258603165750635  55.69116510524441  11.828815810360954  1.0000
  H   H64       1.0  51.78625802129461  38.278689708446905  13.848492733574009  1.0000
