# Supplementary material for: Fracture Behavior of a 2D Imine‐Based Polymer
Source: Adv Sci (Weinh). 2024 Sep 12;11(42):2407017. doi: 10.1002/advs.202407017 (PMC11558127; doi:10.1002/advs.202407017)
Supplement: Supplementary file 2 — Supporting Information [file ADVS-11-2407017-s004.zip › 89-56_0.9_relaxed.cif]

data_image0
_chemical_formula_structural       C6H6C45H26N5HNO2C7H9C32H14N4H2C6H6
_chemical_formula_sum              "C96 H64 N10 O2"
loop_
  _atom_site_type_symbol
  _atom_site_label
  _atom_site_symmetry_multiplicity
  _atom_site_Cartn_x
  _atom_site_Cartn_y
  _atom_site_Cartn_z
  _atom_site_occupancy
  C   C1        1.0  19.910117927403753  46.61526275810395  12.583114479269701  1.0000
  C   C2        1.0  17.70426313777228  47.352163254700784  13.306543060095185  1.0000
  C   C3        1.0  17.891440136692804  45.579808144014216  11.697473661129987  1.0000
  C   C4        1.0  19.277987143536667  45.67553719934116  11.753577750615557  1.0000
  C   C5        1.0  19.09056218595126  47.450847500682045  13.358518469010527  1.0000
  C   C6        1.0  17.092412917836043  46.41710672917258  12.473832327639933  1.0000
  H   H1        1.0  20.1127149037368  49.310951918780205  12.47381880696443  1.0000
  H   H2        1.0  19.887922403210602  45.01909883634051  11.112434543678502  1.0000
  H   H3        1.0  20.54185158810136  43.92752644889415  12.642244200624141  1.0000
  H   H4        1.0  19.552113510202698  48.18075916934245  14.042483170284711  1.0000
  H   H5        1.0  17.4258166352809  44.83795442368375  11.028861130938951  1.0000
  H   H6        1.0  17.089089617481854  48.017241485689205  13.93368378005131  1.0000
  C   C7        1.0  23.425997575037265  49.61050452260149  12.562698463161238  1.0000
  C   C8        1.0  24.619549509395256  50.36169021489811  12.517046705722231  1.0000
  C   C9        1.0  28.192830638153453  49.74807520656286  12.603548427551928  1.0000
  C   C10       1.0  27.63489365270467  43.76482806619499  13.511231033821653  1.0000
  C   C11       1.0  21.603827511444404  44.19044052150912  12.715503730529889  1.0000
  C   C12       1.0  28.394894003686332  47.24973162167391  13.031752860112583  1.0000
  C   C13       1.0  46.11231583670006  46.50882111579584  12.401007761432535  1.0000
  C   C14       1.0  22.107463507140938  50.242087463527035  12.496623332758391  1.0000
  C   C15       1.0  25.930464105865404  49.844139092969755  12.616998517344234  1.0000
  C   C16       1.0  43.79342059506355  47.106416843422195  12.870216644856496  1.0000
  C   C17       1.0  21.206570420574078  49.23420947579461  12.525083212364315  1.0000
  C   C18       1.0  21.98429810755469  48.001036641464154  12.633513627860008  1.0000
  C   C19       1.0  26.34667459560378  44.36832527052923  13.169918929494765  1.0000
  C   C20       1.0  21.389710487122986  46.72129105539043  12.644201004192281  1.0000
  C   C21       1.0  22.132377505946252  45.52129111661916  12.704716485901479  1.0000
  C   C22       1.0  27.65818817926192  48.44242939403066  12.846807559941606  1.0000
  C   C23       1.0  28.53685837265192  44.77269306190819  13.497105183702395  1.0000
  C   C24       1.0  23.85774919594935  44.113802233300305  12.917766833413834  1.0000
  C   C25       1.0  22.662608796702752  43.327551315695004  12.828657828844973  1.0000
  C   C26       1.0  27.78812893475806  45.97834633858826  13.14697701499136  1.0000
  C   C27       1.0  25.16331826594454  43.60367337778338  13.093934212414458  1.0000
  C   C28       1.0  31.89674667142784  48.49995019246476  13.790761863239126  1.0000
  C   C29       1.0  29.86629294856267  47.346232238121765  13.094318654522201  1.0000
  C   C30       1.0  30.51447284759971  48.41720390924085  13.73506464570665  1.0000
  C   C31       1.0  30.68556877625393  46.36393185421635  12.504971280061826  1.0000
  C   C32       1.0  32.72139494787494  47.522135753372766  13.194228754630364  1.0000
  C   C33       1.0  32.06556025425082  46.449038402308204  12.54895908761366  1.0000
  C   C34       1.0  44.28441348030056  45.31957823849172  11.300709902942609  1.0000
  C   C35       1.0  45.64624749609247  45.52344668505185  11.514376330329638  1.0000
  C   C36       1.0  36.25032651434562  46.77368068491507  12.604879474911547  1.0000
  C   C37       1.0  34.795577328106944  46.78559114348818  12.632207628675124  1.0000
  C   C38       1.0  37.055480084243875  47.70012574974464  13.312319941988102  1.0000
  C   C39       1.0  39.09669201311975  46.66201187223933  12.468443038003532  1.0000
  C   C40       1.0  38.44813297757802  47.6364291158769  13.242414712827463  1.0000
  C   C41       1.0  38.296422571593055  45.73677909819367  11.758791386348268  1.0000
  C   C42       1.0  36.907214544155465  45.796516529247896  11.834264296509843  1.0000
  C   C43       1.0  45.16300899173552  47.30019528770268  13.068818036127654  1.0000
  C   C44       1.0  25.55686823297628  39.34317664942262  13.478989203767563  1.0000
  C   C45       1.0  25.292359659789664  42.13294709952123  13.229945796562081  1.0000
  C   C46       1.0  24.54405092724693  40.01511731048638  14.15868407615362  1.0000
  C   C47       1.0  24.41227533015571  41.39309236921694  14.033691504515975  1.0000
  C   C48       1.0  26.309851991579315  41.440465063104504  12.555992891053572  1.0000
  C   C49       1.0  26.439385255722485  40.06215489270616  12.676652655069036  1.0000
  C   C50       1.0  40.57168930478341  46.593203551654  12.391544527148053  1.0000
  C   C51       1.0  43.39125396093464  46.11880297877633  11.992414705204824  1.0000
  H   H7        1.0  46.253613017509736  49.2493569910185  12.460774107755757  1.0000
  H   H8        1.0  29.257687094321184  49.99530122177048  12.520445954992711  1.0000
  H   H9        1.0  46.37148847398738  44.911479512972356  10.952775029838252  1.0000
  H   H10       1.0  46.76916606702502  43.8733353238778  12.68402249545011  1.0000
  H   H11       1.0  22.620899229228304  42.2321516561241  12.852528275979262  1.0000
  H   H12       1.0  27.811529436463726  42.711580963881055  13.765224960617124  1.0000
  H   H13       1.0  29.605495533833274  44.71725016603181  13.741161402900598  1.0000
  H   H14       1.0  25.658699464310047  47.76858384948267  12.96895861213401  1.0000
  H   H15       1.0  30.216972071571615  45.52292477425327  11.968543147475941  1.0000
  H   H16       1.0  29.912398234423517  49.194618790532004  14.232842485430838  1.0000
  H   H17       1.0  32.362350472656864  49.35112605777648  14.313379336294592  1.0000
  H   H18       1.0  32.675681222314644  45.6663745979092  12.062938241285744  1.0000
  H   H19       1.0  45.49505761640644  48.06877986794732  13.785991805313351  1.0000
  H   H20       1.0  34.30106455847604  45.972559573476246  12.037772426547358  1.0000
  H   H21       1.0  43.94488579211039  44.54339149137332  10.59482278694001  1.0000
  H   H22       1.0  36.30480281464601  45.06518920220574  11.273824482001324  1.0000
  H   H23       1.0  39.047260157826024  48.369218436352355  13.804640428597843  1.0000
  H   H24       1.0  35.495646763335074  48.56450328619273  14.001023550856518  1.0000
  H   H25       1.0  39.87317934382341  44.90491513110531  11.068604299746212  1.0000
  H   H26       1.0  27.239934688756136  39.538135649421356  12.13054779922134  1.0000
  H   H27       1.0  27.00019587548856  41.995085854886106  11.900442797973765  1.0000
  H   H28       1.0  24.120765242538926  46.21992151149456  12.859654365950222  1.0000
  H   H29       1.0  23.622630771161045  41.914296591315654  14.598106644326794  1.0000
  H   H30       1.0  43.046846790511474  47.72178093663905  13.40807954445232  1.0000
  H   H31       1.0  23.846630014256352  39.45576295812732  14.80235990269206  1.0000
  H   H32       1.0  41.128358558907216  47.3511055288291  13.0105732033696  1.0000
  N   N1        1.0  23.305157117428173  48.271515508736556  12.657660994791774  1.0000
  N   N2        1.0  26.314919814170526  48.56825662286469  12.827768593958883  1.0000
  N   N3        1.0  23.471738110929934  45.402696046983095  12.818824016881992  1.0000
  N   N4        1.0  26.480136771690844  45.696759964076385  12.984058756237038  1.0000
  N   N5        1.0  34.07267258390015  47.658833807033986  13.275841501508094  1.0000
  H   H33       1.0  52.08515676712177  52.3313161660382  13.904927292204528  1.0000
  N   N6        1.0  41.18650276926558  45.73668579652434  11.678305522716771  1.0000
  O   O1        1.0  36.462681284311  48.71174212793414  14.108721874034996  1.0000
  O   O2        1.0  38.89656498498725  44.73455762586422  10.961072525519915  1.0000
  C   C52       1.0  24.295309763834005  54.6097934528113  11.961158257851798  1.0000
  C   C53       1.0  27.133694575011212  50.60683772378548  12.461787274134496  1.0000
  C   C54       1.0  24.50687197288165  51.82812956967152  12.326140659783224  1.0000
  C   C55       1.0  23.62919182262391  52.366899089971085  11.373414060137614  1.0000
  C   C56       1.0  23.525498266756937  53.74083285951689  11.191985015598915  1.0000
  C   C57       1.0  25.172578446766533  54.09176706693058  12.91057200046568  1.0000
  C   C58       1.0  25.279300268871584  52.71737794065226  13.088057257998766  1.0000
  H   H34       1.0  53.28603435849673  51.708202276312846  12.259332814050213  1.0000
  H   H35       1.0  27.17908712761315  51.68059606049533  12.244160173279143  1.0000
  H   H36       1.0  21.90483194958209  51.31922159007869  12.436619951452617  1.0000
  H   H37       1.0  25.96048310036476  52.32221460681353  13.858644261163393  1.0000
  H   H38       1.0  25.781420408917036  54.771515495641204  13.527634021055048  1.0000
  H   H39       1.0  22.83499103714875  54.14120460401584  10.432738510411049  1.0000
  H   H40       1.0  23.034068534810206  51.69017166623734  10.739866837656239  1.0000
  H   H41       1.0  48.01466539376604  51.28565674725964  12.500295552352599  1.0000
  H   H42       1.0  48.93462772227431  54.13374023245838  10.493381761543425  1.0000
  C   C59       1.0  51.39625617562289  52.722616762182255  13.139191408795131  1.0000
  C   C60       1.0  49.56056954560404  49.59782877329389  12.608957238301432  1.0000
  C   C61       1.0  50.74576877579256  50.36349112380245  12.571652587841331  1.0000
  C   C62       1.0  54.32650904291571  49.78691020770267  12.602076815926242  1.0000
  C   C63       1.0  53.858093358056216  43.817450788270165  13.631534620213678  1.0000
  C   C64       1.0  47.82502077726311  44.15385868545994  12.776911441787487  1.0000
  C   C65       1.0  54.56395170388272  47.29702587969253  13.050854795133533  1.0000
  C   C66       1.0  48.23343404032407  50.21066084926014  12.535046620215017  1.0000
  C   C67       1.0  52.06321334208638  49.85880396898675  12.655217523796386  1.0000
  C   C68       1.0  47.347961761059715  49.18843533420454  12.520058365107381  1.0000
  C   C69       1.0  48.141979243403966  47.96583791611878  12.622156041349772  1.0000
  C   C70       1.0  52.55581504573525  44.397203922655706  13.301566054091037  1.0000
  C   C71       1.0  47.57541800894821  46.673864848748856  12.60328138170716  1.0000
  C   C72       1.0  48.33788682788341  45.490691014701085  12.732348725681629  1.0000
  C   C73       1.0  53.810051261713106  48.476307835413856  12.858574128717443  1.0000
  C   C74       1.0  54.74789965003779  44.83409596267416  13.56897001960519  1.0000
  C   C75       1.0  50.07064548517408  44.11344272204103  13.05678922593498  1.0000
  C   C76       1.0  48.887854466336684  43.309535512621636  12.964086025571087  1.0000
  C   C77       1.0  53.97701586852986  46.02244206152293  13.207138991516306  1.0000
  C   C78       1.0  51.378717065056726  43.62089699499116  13.261340892964608  1.0000
  C   C79       1.0  58.065255555944546  48.58664833379303  13.763497227493678  1.0000
  C   C80       1.0  56.040178121420354  47.412453520219174  13.090205010057591  1.0000
  C   C81       1.0  56.678362342010075  48.48901354106079  13.727276850136434  1.0000
  C   C82       1.0  56.85576726975401  46.4417424275725  12.4854227085688  1.0000
  C   C83       1.0  58.85958315748985  47.613967531379885  13.158528090942147  1.0000
  C   C84       1.0  58.24226440194248  46.541800518746264  12.516631028183367  1.0000
  C   C85       1.0  51.778449156234444  39.37490580941175  13.776101378142275  1.0000
  C   C86       1.0  51.51533450990371  42.155976813015386  13.445015050140265  1.0000
  C   C87       1.0  50.771704007767056  40.06837410119657  14.44304328810521  1.0000
  C   C88       1.0  50.640254721245576  41.44201506488869  14.277119623082733  1.0000
  C   C89       1.0  52.52793270888438  41.4428492329959  12.785841136508092  1.0000
  C   C90       1.0  52.656249245145055  40.06846467350611  12.946783118331329  1.0000
  H   H43       1.0  55.38745853947758  50.04389766457881  12.500247208832269  1.0000
  H   H44       1.0  48.8571853370149  42.21558221420349  13.032811200901667  1.0000
  H   H45       1.0  54.053184301257545  42.77251399876627  13.905143261159662  1.0000
  H   H46       1.0  55.82300560351472  44.79747755448456  13.786539520129192  1.0000
  H   H47       1.0  51.820903102985525  47.7810577564045  13.018251679382422  1.0000
  H   H48       1.0  56.38861515434617  45.59821450673824  11.952295727820353  1.0000
  H   H49       1.0  56.07196268845464  49.257409787891106  14.233397038572729  1.0000
  H   H50       1.0  58.535622478190724  49.43831967628109  14.280947804968646  1.0000
  H   H51       1.0  58.85380714830795  45.76804516534263  12.025067768487734  1.0000
  H   H52       1.0  53.452655391027946  39.52734885812015  12.411655451944272  1.0000
  H   H53       1.0  53.21389430975322  41.976313766796025  12.108539836363898  1.0000
  H   H54       1.0  50.313608042437416  46.21791631133859  12.923876193456552  1.0000
  H   H55       1.0  49.854708042844955  41.98105559570613  14.830539525971025  1.0000
  H   H56       1.0  50.079119766974536  39.52952543738097  15.10900129730117  1.0000
  N   N7        1.0  49.45760004146085  48.25608322425146  12.681652774344172  1.0000
  N   N8        1.0  52.46509210798752  48.58735826072723  12.860282511022813  1.0000
  N   N9        1.0  49.67300735161786  45.39351478301818  12.902829010740065  1.0000
  N   N10       1.0  52.66935947862311  45.72142538726774  13.078344502198947  1.0000
  H   H57       1.0  49.13970033429696  51.68387026934676  10.806529336379011  1.0000
  H   H58       1.0  51.89818865979249  54.77901673577107  13.56808344698103  1.0000
  C   C91       1.0  50.401307421942505  54.609447466889335  12.013115160825272  1.0000
  C   C92       1.0  53.256130293414024  50.634202548972674  12.479031250192923  1.0000
  C   C93       1.0  50.6204790581865  51.82954770702982  12.384800254777838  1.0000
  C   C94       1.0  49.73593493329525  52.36371482708405  11.435867370445202  1.0000
  C   C95       1.0  49.628250242021814  53.73695134051953  11.251487881142506  1.0000
  C   C96       1.0  51.285406141774445  54.09618696876243  12.958671712185561  1.0000
  H   H59       1.0  24.211495786878118  55.69885112660281  11.819123279107398  1.0000
  H   H60       1.0  25.65923674188351  38.2508520991739  13.575453616755647  1.0000
  H   H61       1.0  15.995088834546948  46.34061615318944  12.430025554074355  1.0000
  H   H62       1.0  59.95743182909078  47.69223437769058  13.186726346942914  1.0000
  H   H63       1.0  50.31608957760755  55.69755591485318  11.866814057754262  1.0000
  H   H64       1.0  51.88060173589277  38.28583969138718  13.904784854682049  1.0000
