# Supplementary material for: Fracture Behavior of a 2D Imine‐Based Polymer
Source: Adv Sci (Weinh). 2024 Sep 12;11(42):2407017. doi: 10.1002/advs.202407017 (PMC11558127; doi:10.1002/advs.202407017)
Supplement: Supplementary file 2 — Supporting Information [file ADVS-11-2407017-s004.zip › 89-56_1.0_relaxed.cif]

data_image0
_chemical_formula_structural       C6H6C45H26N5HNO2C7H9C32H14N4H2C6H6
_chemical_formula_sum              "C96 H64 N10 O2"
loop_
  _atom_site_type_symbol
  _atom_site_label
  _atom_site_symmetry_multiplicity
  _atom_site_Cartn_x
  _atom_site_Cartn_y
  _atom_site_Cartn_z
  _atom_site_occupancy
  C   C1        1.0  19.864984773454434  46.623037296444245  12.596873223855816  1.0000
  C   C2        1.0  17.66208474931359  47.36498523886763  13.323239714549995  1.0000
  C   C3        1.0  17.84312437954091  45.59445853696287  11.711013665902769  1.0000
  C   C4        1.0  19.229973971168125  45.68688482913066  11.765652443709236  1.0000
  C   C5        1.0  19.048767407998064  47.459203633732436  13.375072591237302  1.0000
  C   C6        1.0  17.04733381064639  46.43272952312324  12.489582799615409  1.0000
  H   H1        1.0  20.06779534043829  49.3181323300071  12.487582774054781  1.0000
  H   H2        1.0  19.83881305987484  45.03109029282173  11.122763137386894  1.0000
  H   H3        1.0  20.486735470999008  43.937431167234095  12.659513546218554  1.0000
  H   H4        1.0  19.514201549759512  48.18533388729427  14.06049576296671  1.0000
  H   H5        1.0  17.373819942954814  44.85489876987831  11.042449251931169  1.0000
  H   H6        1.0  17.04815647845127  48.03026432076006  13.951312359110625  1.0000
  C   C7        1.0  23.38128830868767  49.61614979003861  12.569089807788702  1.0000
  C   C8        1.0  24.57556360158158  50.36622898281603  12.521691279089234  1.0000
  C   C9        1.0  28.14660606356081  49.737632882129056  12.588796878324631  1.0000
  C   C10       1.0  27.583814515224116  43.754975549101665  13.497098936161084  1.0000
  C   C11       1.0  21.55021889760802  44.195832852004486  12.727409339819502  1.0000
  C   C12       1.0  28.341887312833958  47.23973041999177  13.015498920735585  1.0000
  C   C13       1.0  46.178169721967045  46.50737542581944  12.400664264332425  1.0000
  C   C14       1.0  22.062771222189337  50.2479318047555  12.506024691002942  1.0000
  C   C15       1.0  25.8853846908929  49.845032102195766  12.616361794549224  1.0000
  C   C16       1.0  43.868396015790715  47.12117245968274  12.900009038751644  1.0000
  C   C17       1.0  21.161786883252766  49.24010318043697  12.53598116859685  1.0000
  C   C18       1.0  21.939680893143326  48.00649235752204  12.642276802880774  1.0000
  C   C19       1.0  26.29406713364651  44.358424750505904  13.160375616744421  1.0000
  C   C20       1.0  21.344977976263003  46.72670778485127  12.65525017677337  1.0000
  C   C21       1.0  22.084605468302538  45.524507627949795  12.714067099968034  1.0000
  C   C22       1.0  27.60730760193486  48.434536770717635  12.834462135449238  1.0000
  C   C23       1.0  28.485095761451937  44.76341703338545  13.48055902943853  1.0000
  C   C24       1.0  23.804321277492946  44.1087414322807  12.919721694150873  1.0000
  C   C25       1.0  22.60533642789954  43.32783340182749  12.836223559823559  1.0000
  C   C26       1.0  27.734870698173385  45.96888261830986  13.13318740969855  1.0000
  C   C27       1.0  25.109528129182994  43.595265576940875  13.089422608272848  1.0000
  C   C28       1.0  31.8469325595896  48.48320776980078  13.769052982568915  1.0000
  C   C29       1.0  29.813913536285682  47.333726912436404  13.073053732913769  1.0000
  C   C30       1.0  30.46455147351989  48.401977182604185  13.715769657569956  1.0000
  C   C31       1.0  30.63058352007632  46.35218886513571  12.478634602566036  1.0000
  C   C32       1.0  32.66868076899688  47.50594801777471  13.167540685291796  1.0000
  C   C33       1.0  32.01086640020705  46.43560281078152  12.520191069437958  1.0000
  C   C34       1.0  44.326474724463175  45.33544772273226  11.321108536744784  1.0000
  C   C35       1.0  45.693344213459376  45.52707365499178  11.51903885142613  1.0000
  C   C36       1.0  36.1989002044386  46.76268057342289  12.580309744983985  1.0000
  C   C37       1.0  34.744087848742986  46.76968877897464  12.60186442053532  1.0000
  C   C38       1.0  36.994590635476655  47.69407437332877  13.292763489310202  1.0000
  C   C39       1.0  39.04312187298967  46.66296034784576  12.465067902520651  1.0000
  C   C40       1.0  38.38792737113257  47.636824839734416  13.23297084047563  1.0000
  C   C41       1.0  38.25400465596669  45.73338589650068  11.749747773687918  1.0000
  C   C42       1.0  36.8640357154495  45.78727371021217  11.81415727727421  1.0000
  C   C43       1.0  45.24208595797535  47.30229184555795  13.081785484953226  1.0000
  C   C44       1.0  25.50093258724271  39.336185554342705  13.481910724930165  1.0000
  C   C45       1.0  25.236961675272426  42.12487108691671  13.22665187939444  1.0000
  C   C46       1.0  24.49046576571912  40.01007108094629  14.163095137050693  1.0000
  C   C47       1.0  24.359250036382658  41.387797790181054  14.035440578099925  1.0000
  C   C48       1.0  26.25209365575856  41.430550144650255  12.551000068207207  1.0000
  C   C49       1.0  26.381597018463967  40.052571705209076  12.675249264868325  1.0000
  C   C50       1.0  40.519037001080044  46.5965143876248  12.39646955129851  1.0000
  C   C51       1.0  43.44621840072662  46.13990994471765  12.02324589316395  1.0000
  H   H7        1.0  46.316682037848516  49.24045059151012  12.44545528374902  1.0000
  H   H8        1.0  29.212234464170102  49.97812133086025  12.498002220188855  1.0000
  H   H9        1.0  46.405977710064434  44.909782030888636  10.947179521040738  1.0000
  H   H10       1.0  46.8363169195979  43.870492919683045  12.66318168942326  1.0000
  H   H11       1.0  22.557814569191788  42.23264160331189  12.860818066969053  1.0000
  H   H12       1.0  27.762658950405864  42.70183553326443  13.750643914574585  1.0000
  H   H13       1.0  29.554527859881638  44.70918978280624  13.721535581307787  1.0000
  H   H14       1.0  25.603994788774074  47.77197729007111  12.96914611948499  1.0000
  H   H15       1.0  30.160273656749617  45.51365869408148  11.939792025220429  1.0000
  H   H16       1.0  29.864023339319562  49.178475766187425  14.216854835385952  1.0000
  H   H17       1.0  32.314594874526165  49.33236761489026  14.293380060468996  1.0000
  H   H18       1.0  32.62027386192739  45.65462445146119  12.030715576723143  1.0000
  H   H19       1.0  45.58841572042693  48.06577789475502  13.797534935918847  1.0000
  H   H20       1.0  34.25321013243418  45.956649487038774  12.004525415229818  1.0000
  H   H21       1.0  43.97420058036064  44.562840093573115  10.617023465921438  1.0000
  H   H22       1.0  36.26967795561493  45.052215663324276  11.249721021509307  1.0000
  H   H23       1.0  38.98107141484898  48.37275608902346  13.798057299218955  1.0000
  H   H24       1.0  35.426615717903424  48.55200924548855  13.97094298707811  1.0000
  H   H25       1.0  39.84645406737606  44.91474811921383  11.079590014971606  1.0000
  H   H26       1.0  27.18186463540878  39.5269168278807  12.130377651059092  1.0000
  H   H27       1.0  26.940741588323096  41.9832358847554  11.891944220037216  1.0000
  H   H28       1.0  24.078899165816836  46.21169308794799  12.86200802024217  1.0000
  H   H29       1.0  23.572831872530834  41.911135359318195  14.602457043979376  1.0000
  H   H30       1.0  43.14237183390314  47.74498351843352  13.452991382022022  1.0000
  H   H31       1.0  23.796062567443208  39.45270041942889  14.811772437364365  1.0000
  H   H32       1.0  41.0630807445943  47.36405328006977  13.012305589247315  1.0000
  N   N1        1.0  23.26054755316131  48.27706970491551  12.663441695469745  1.0000
  N   N2        1.0  26.264636434248796  48.56700670392344  12.823308085209726  1.0000
  N   N3        1.0  23.42387371519473  45.39943683660289  12.822594340551058  1.0000
  N   N4        1.0  26.42642219756107  45.68697586829965  12.974572075503984  1.0000
  N   N5        1.0  34.020088801066564  47.640770888147344  13.247095884648454  1.0000
  H   H33       1.0  52.131649874485156  52.33233403016505  13.912157352540596  1.0000
  N   N6        1.0  41.143965435487736  45.738417908943276  11.697741477808915  1.0000
  O   O1        1.0  36.39289071177066  48.70404664493778  14.084061469961686  1.0000
  O   O2        1.0  38.87007171494345  44.735791509372596  10.958993799850042  1.0000
  C   C52       1.0  24.270853202839398  54.61501067387279  11.968838639285696  1.0000
  C   C53       1.0  27.091345286955832  50.60240349569317  12.454918802766455  1.0000
  C   C54       1.0  24.4678282381915  51.83290654773149  12.332161745509142  1.0000
  C   C55       1.0  23.589711767275983  52.376414333470926  11.382522360149734  1.0000
  C   C56       1.0  23.493067860506955  53.751006100718264  11.202110293700066  1.0000
  C   C57       1.0  25.149969884894826  54.092226177416514  12.913928229624796  1.0000
  C   C58       1.0  25.249267099288012  52.71729905666046  13.090794299481718  1.0000
  H   H34       1.0  53.349108832969534  51.714495117076794  12.25871576392869  1.0000
  H   H35       1.0  27.14249028558678  51.676286427851466  12.238378338332202  1.0000
  H   H36       1.0  21.859960885086892  51.32509887467293  12.446829893872422  1.0000
  H   H37       1.0  25.93133836275459  52.318239031552416  13.858736766029242  1.0000
  H   H38       1.0  25.766207956365317  54.76855499871662  13.527560055582958  1.0000
  H   H39       1.0  22.802363176794863  54.155951961581195  10.44535686877212  1.0000
  H   H40       1.0  22.988542524312702  51.70337885631122  10.750649261728098  1.0000
  H   H41       1.0  48.070070422566424  51.282307380519136  12.488670022421905  1.0000
  H   H42       1.0  48.98120191239037  54.14590493776093  10.506753116749696  1.0000
  C   C59       1.0  51.444673004585844  52.72628801183768  13.14605667614648  1.0000
  C   C60       1.0  49.62181286591972  49.59921507127578  12.597869663396645  1.0000
  C   C61       1.0  50.80463689411313  50.368601483652704  12.562785330362923  1.0000
  C   C62       1.0  54.38544184226978  49.79086528073915  12.59928451745733  1.0000
  C   C63       1.0  53.92328221819806  43.82067525499837  13.63884639886843  1.0000
  C   C64       1.0  47.89219194077622  44.149567695466  12.76049286818133  1.0000
  C   C65       1.0  54.62044763056716  47.300585983660106  13.047326984272276  1.0000
  C   C66       1.0  48.29292348618556  50.20803042966366  12.52341138573937  1.0000
  C   C67       1.0  52.12249302529498  49.865365841330764  12.647533836310023  1.0000
  C   C68       1.0  47.41099131395961  49.1828941187483  12.50706612356418  1.0000
  C   C69       1.0  48.208555184012944  47.96241224154917  12.6091134384848  1.0000
  C   C70       1.0  52.61976838886538  44.39541745382112  13.30480381068636  1.0000
  C   C71       1.0  47.64365220352578  46.66945183610746  12.590126712756511  1.0000
  C   C72       1.0  48.405889004148904  45.48609565630104  12.717698891468844  1.0000
  C   C73       1.0  53.86714126298084  48.480019172779436  12.85282019600628  1.0000
  C   C74       1.0  54.81039797472316  44.83963321262856  13.573766757554731  1.0000
  C   C75       1.0  50.136856953041786  44.10797351580487  13.04912443515157  1.0000
  C   C76       1.0  48.95387405677274  43.30459020347397  12.951902721604519  1.0000
  C   C77       1.0  54.03646924358388  46.024864048216884  13.206960339593783  1.0000
  C   C78       1.0  51.444086644038535  43.61652299592767  13.262887431137035  1.0000
  C   C79       1.0  58.12028060142748  48.59129739592263  13.76447359074637  1.0000
  C   C80       1.0  56.09665665263263  47.41684224541544  13.08807841624168  1.0000
  C   C81       1.0  56.73344289376896  48.49239601677538  13.728076020232095  1.0000
  C   C82       1.0  56.9126901023531  46.44654845978576  12.483351585671777  1.0000
  C   C83       1.0  58.915094288731645  47.618813021432416  13.16011787781269  1.0000
  C   C84       1.0  58.29921366279149  46.545881392769424  12.518252860417757  1.0000
  C   C85       1.0  51.83747020398888  39.372262852652035  13.801625611479597  1.0000
  C   C86       1.0  51.57924053876208  42.1522375860721  13.454508528058645  1.0000
  C   C87       1.0  50.82694587377278  40.07010789362781  14.45825358232885  1.0000
  C   C88       1.0  50.69761263508066  41.44295319593405  14.284065016643648  1.0000
  C   C89       1.0  52.594538507266705  41.434240529921894  12.804675206609227  1.0000
  C   C90       1.0  52.72031183803593  40.06044239745959  12.97317587008594  1.0000
  H   H43       1.0  55.446742689087124  50.04742952438671  12.499995844406213  1.0000
  H   H44       1.0  48.92208312720121  42.21058049346118  13.02025848020632  1.0000
  H   H45       1.0  54.12136224286604  42.777211130797475  13.916014649562902  1.0000
  H   H46       1.0  55.88560934769414  44.80573273296859  13.791933824122983  1.0000
  H   H47       1.0  51.87482783274996  47.78911423015308  13.006818376724233  1.0000
  H   H48       1.0  56.44544898325766  45.604509090608836  11.947755479056685  1.0000
  H   H49       1.0  56.12528115557196  49.25827675193067  14.235828671941588  1.0000
  H   H50       1.0  58.59096603303467  49.44331888162627  14.281038159281996  1.0000
  H   H51       1.0  58.91287079781312  45.77222517519901  12.02922541490013  1.0000
  H   H52       1.0  53.51805719476399  39.51520873153715  12.444076446345475  1.0000
  H   H53       1.0  53.28472243176816  41.962998968888165  12.128086351426658  1.0000
  H   H54       1.0  50.381924052555675  46.21176515474168  12.915513404213014  1.0000
  H   H55       1.0  49.90811898642013  41.98497967287605  14.828998664195138  1.0000
  H   H56       1.0  50.129137807959566  39.535004359771264  15.12183085287954  1.0000
  N   N7        1.0  49.523147828578075  48.256997741094544  12.669254241772563  1.0000
  N   N8        1.0  52.52235698655692  48.593088483516745  12.851448469402586  1.0000
  N   N9        1.0  49.74063611407682  45.38804699996959  12.891045599439929  1.0000
  N   N10       1.0  52.72995975751404  45.71933451155679  13.077353237408001  1.0000
  H   H57       1.0  49.19720436306539  51.694773087523366  10.80135942435427  1.0000
  H   H58       1.0  51.934253234685805  54.781789315925465  13.593408995410321  1.0000
  C   C91       1.0  50.44430922730306  54.617027432788156  12.03131609750906  1.0000
  C   C92       1.0  53.316444920704726  50.63992575054257  12.475601246685706  1.0000
  C   C93       1.0  50.675280782490404  51.83524483113491  12.382860815516649  1.0000
  C   C94       1.0  49.790205247399335  52.37245547367869  11.436094564056662  1.0000
  C   C95       1.0  49.676809756921415  53.746587402277974  11.261672779951134  1.0000
  C   C96       1.0  51.32796729991903  54.10067237611035  12.975570395540057  1.0000
  H   H59       1.0  24.192508334403556  55.70439460923465  11.827632463683978  1.0000
  H   H60       1.0  25.604689296683176  38.24448160680266  13.582940059522713  1.0000
  H   H61       1.0  15.949789207804622  46.35808333576959  12.447834583763028  1.0000
  H   H62       1.0  60.01286610340062  47.698547196084824  13.187742266892345  1.0000
  H   H63       1.0  50.3531699827756  55.70590663475906  11.894100616301877  1.0000
  H   H64       1.0  51.9378873259836  38.28385450347008  13.936730343257956  1.0000
