# Supplementary material for: Fracture Behavior of a 2D Imine‐Based Polymer
Source: Adv Sci (Weinh). 2024 Sep 12;11(42):2407017. doi: 10.1002/advs.202407017 (PMC11558127; doi:10.1002/advs.202407017)
Supplement: Supplementary file 2 — Supporting Information [file ADVS-11-2407017-s004.zip › 89-56_1.1_relaxed.cif]

data_image0
_chemical_formula_structural       C6H6C45H26N5HNO2C7H9C32H14N4H2C6H6
_chemical_formula_sum              "C96 H64 N10 O2"
loop_
  _atom_site_type_symbol
  _atom_site_label
  _atom_site_symmetry_multiplicity
  _atom_site_Cartn_x
  _atom_site_Cartn_y
  _atom_site_Cartn_z
  _atom_site_occupancy
  C   C1        1.0  19.819218279108213  46.63346366888284  12.609296121948224  1.0000
  C   C2        1.0  17.620447945553728  47.372379890844826  13.347722111629585  1.0000
  C   C3        1.0  17.79519428412612  45.61068322620683  11.724095857386466  1.0000
  C   C4        1.0  19.18203930428516  45.701607551027614  11.775307739867467  1.0000
  C   C5        1.0  19.00711046785282  47.466589910139966  13.394572054400504  1.0000
  C   C6        1.0  17.00343680866811  46.44494737212566  12.510672665055223  1.0000
  H   H1        1.0  20.024613698527318  49.32345938526004  12.505028447388018  1.0000
  H   H2        1.0  19.788713189928092  45.04854522045635  11.12783338145355  1.0000
  H   H3        1.0  20.426972946145767  43.95022032482239  12.676542583445775  1.0000
  H   H4        1.0  19.475400629574516  48.1902828520107  14.080549197028736  1.0000
  H   H5        1.0  17.322825256170763  44.876876261636056  11.051500564988705  1.0000
  H   H6        1.0  17.008408225365894  48.03360600006571  13.98190594557762  1.0000
  C   C7        1.0  23.337772275810128  49.62060416170177  12.571026011219928  1.0000
  C   C8        1.0  24.532869153196522  50.36841120120237  12.517937698065777  1.0000
  C   C9        1.0  28.101073424463493  49.72383294765952  12.568347038893165  1.0000
  C   C10       1.0  27.527108125096735  43.741340570419794  13.47949116978875  1.0000
  C   C11       1.0  21.491857205375876  44.20344179941095  12.740322296325793  1.0000
  C   C12       1.0  28.28675467930331  47.22441287260662  12.989855310954994  1.0000
  C   C13       1.0  46.24459684779896  46.51245953789667  12.41499878695423  1.0000
  C   C14       1.0  22.01968090606659  50.253728141008565  12.515873032353237  1.0000
  C   C15       1.0  25.840684029025915  49.841241708717064  12.60418795788117  1.0000
  C   C16       1.0  43.95274506228217  47.15418153303625  12.958540889106464  1.0000
  C   C17       1.0  21.118409257129155  49.246418631037685  12.547949745540883  1.0000
  C   C18       1.0  21.895424141335486  48.01239013330453  12.648614834570589  1.0000
  C   C19       1.0  26.235937335606053  44.34620230523961  13.152428091587515  1.0000
  C   C20       1.0  21.298879875033023  46.73401786953838  12.662936654383527  1.0000
  C   C21       1.0  22.033215999755825  45.52917425454934  12.72118215913407  1.0000
  C   C22       1.0  27.55661900439498  48.42240380803222  12.813227155318103  1.0000
  C   C23       1.0  28.429975041387067  44.74808995591158  13.453361511602687  1.0000
  C   C24       1.0  23.74579331438029  44.10541218925616  12.926216022120158  1.0000
  C   C25       1.0  22.542667220823862  43.33037034416806  12.849060464858471  1.0000
  C   C26       1.0  27.67885732336072  45.95445047256775  13.111161929526066  1.0000
  C   C27       1.0  25.048997598476824  43.58607835798946  13.091354116850708  1.0000
  C   C28       1.0  31.792213446799714  48.46276026286783  13.738552094055699  1.0000
  C   C29       1.0  29.75867175611769  47.31623503983896  13.04326931595987  1.0000
  C   C30       1.0  30.410032227508324  48.38162964278445  13.689375937240841  1.0000
  C   C31       1.0  30.572777000865898  46.33719426819997  12.441526696255467  1.0000
  C   C32       1.0  32.612052093346264  47.4879025174467  13.130760105885193  1.0000
  C   C33       1.0  31.95331929305218  46.42048689462828  12.479591883779277  1.0000
  C   C34       1.0  44.36082238150839  45.37096436123458  11.363011799986728  1.0000
  C   C35       1.0  45.73385795871026  45.54197883548076  11.538389530332337  1.0000
  C   C36       1.0  36.145826377099624  46.751925991884946  12.561234763283561  1.0000
  C   C37       1.0  34.69095385341274  46.75074031167104  12.573086159034856  1.0000
  C   C38       1.0  36.92708213399737  47.69339125227803  13.276592419024013  1.0000
  C   C39       1.0  38.98848214553811  46.67345657936787  12.473319721859179  1.0000
  C   C40       1.0  38.32107381388935  47.64682767669909  13.229792167802499  1.0000
  C   C41       1.0  38.21543072637989  45.732983633011514  11.755724734536287  1.0000
  C   C42       1.0  36.82434880894196  45.776724356052156  11.80609260358929  1.0000
  C   C43       1.0  45.33157695571154  47.31468098088652  13.117320249415497  1.0000
  C   C44       1.0  25.423038890173974  39.32512120463507  13.483049442607179  1.0000
  C   C45       1.0  25.17117288879416  42.11551953439601  13.229829510299595  1.0000
  C   C46       1.0  24.41661647741239  40.0031979222191  14.166073602777372  1.0000
  C   C47       1.0  24.291264924731184  41.38161867774408  14.039296739308655  1.0000
  C   C48       1.0  26.18177452240969  41.416705081605045  12.551989606586433  1.0000
  C   C49       1.0  26.30496560250623  40.03800725668609  12.67468863247423  1.0000
  C   C50       1.0  40.46539781744778  46.61536352379186  12.417456387553287  1.0000
  C   C51       1.0  43.502976199324486  46.18421434881725  12.08196053160887  1.0000
  H   H7        1.0  46.38293228457807  49.233610689070744  12.414360125494861  1.0000
  H   H8        1.0  29.16749730515953  49.96051823666206  12.475657790701224  1.0000
  H   H9        1.0  46.428146650333616  44.91775617656769  10.951721665693656  1.0000
  H   H10       1.0  46.901181512247184  43.86736981768955  12.645319005147512  1.0000
  H   H11       1.0  22.48950235156685  42.23557491703872  12.877615385480757  1.0000
  H   H12       1.0  27.706046217370307  42.688537919825684  13.732847279989063  1.0000
  H   H13       1.0  29.501316214641857  44.69202579033568  13.68409048150248  1.0000
  H   H14       1.0  25.551216496454206  47.76817831541277  12.95268178511602  1.0000
  H   H15       1.0  30.09994350120725  45.50109608015691  11.900655691971654  1.0000
  H   H16       1.0  29.809719964737077  49.1543076600505  14.196711514644875  1.0000
  H   H17       1.0  32.2611866155841  49.308777933153394  14.26612635952537  1.0000
  H   H18       1.0  32.56169200886782  45.64165943795284  11.985551114339492  1.0000
  H   H19       1.0  45.70129057170373  48.06743839312596  13.832880525498767  1.0000
  H   H20       1.0  34.205368359270416  45.93209042757673  11.978907515239193  1.0000
  H   H21       1.0  43.98610696133983  44.60715985895522  10.660842212910339  1.0000
  H   H22       1.0  36.23884872038508  45.03495174279628  11.24105169491274  1.0000
  H   H23       1.0  38.90404089899716  48.389424030558764  13.79632093142773  1.0000
  H   H24       1.0  35.34818393592787  48.54401582122765  13.93916288917135  1.0000
  H   H25       1.0  39.829314911663  44.93150262409933  11.115854685167793  1.0000
  H   H26       1.0  27.100382808964387  39.50878640998497  12.126113235243366  1.0000
  H   H27       1.0  26.87139355035413  41.96645601418646  11.891563174906512  1.0000
  H   H28       1.0  24.03134469573238  46.206936916190486  12.859584549311084  1.0000
  H   H29       1.0  23.506718348464524  41.9075519967268  14.606423762109335  1.0000
  H   H30       1.0  43.2516873421261  47.78722702831578  13.53080015115204  1.0000
  H   H31       1.0  23.72003285284974  39.448311317652866  14.814602633931221  1.0000
  H   H32       1.0  40.99443611761961  47.39489996084661  13.030706087381324  1.0000
  N   N1        1.0  23.216582990222594  48.28141987208868  12.663568829794054  1.0000
  N   N2        1.0  26.21459167922922  48.560912934389044  12.806802539249837  1.0000
  N   N3        1.0  23.37208063273551  45.397865352596945  12.826251781559176  1.0000
  N   N4        1.0  26.368847582736574  45.674232157906964  12.963373817083067  1.0000
  N   N5        1.0  33.96312671512372  47.624017348618175  13.21074063343108  1.0000
  H   H33       1.0  52.2021952536544  52.320649748091235  13.90861718163637  1.0000
  N   N6        1.0  41.10554590492508  45.75721077019882  11.736380756453245  1.0000
  O   O1        1.0  36.313166902415226  48.702818692674896  14.058342160452751  1.0000
  O   O2        1.0  38.85421175214572  44.73827024899046  10.980120367192853  1.0000
  C   C52       1.0  24.228941885499385  54.61938046091939  11.981632378828936  1.0000
  C   C53       1.0  27.049145234227353  50.59348164693784  12.439831473664682  1.0000
  C   C54       1.0  24.426724033410988  51.8358555345489  12.333978080877136  1.0000
  C   C55       1.0  23.54055698196214  52.38350224488722  11.394155993203338  1.0000
  C   C56       1.0  23.44342605970456  53.75872582660287  11.219057070844423  1.0000
  C   C57       1.0  25.11503477308572  54.09278142069599  12.918055709552089  1.0000
  C   C58       1.0  25.21483238643904  52.71709742673696  13.089340875702607  1.0000
  H   H34       1.0  53.41268033679985  51.71407113589039  12.257170924658727  1.0000
  H   H35       1.0  27.102703337006577  51.66757916702255  12.224979529319578  1.0000
  H   H36       1.0  21.816502963616134  51.33078673368805  12.459690631055913  1.0000
  H   H37       1.0  25.902603613978236  52.31455113575684  13.850273559917225  1.0000
  H   H38       1.0  25.73629047992127  54.76678083831264  13.529249251491839  1.0000
  H   H39       1.0  22.746589208620208  54.16676136110281  10.469531936836281  1.0000
  H   H40       1.0  22.932576518371548  51.71294173486498  10.766208232086825  1.0000
  H   H41       1.0  48.13208960181419  51.27825682936076  12.456710542274056  1.0000
  H   H42       1.0  49.049237644861975  54.1600663153301  10.518583136574923  1.0000
  C   C59       1.0  51.51332997883371  52.72046737431856  13.147188809225122  1.0000
  C   C60       1.0  49.6861922500383  49.598238816100135  12.580849584020266  1.0000
  C   C61       1.0  50.8681797819943  50.36840406257015  12.552790635871494  1.0000
  C   C62       1.0  54.44747015071473  49.7902631401705  12.598718556613315  1.0000
  C   C63       1.0  53.98513662966779  43.82133707839302  13.636045057496844  1.0000
  C   C64       1.0  47.957452500751636  44.14497173136633  12.744076581926942  1.0000
  C   C65       1.0  54.680548863632126  47.3001782443137  13.043807895843576  1.0000
  C   C66       1.0  48.356879619017135  50.20467278839947  12.498961448151844  1.0000
  C   C67       1.0  52.184959921628646  49.86466864177139  12.6412697949827  1.0000
  C   C68       1.0  47.476867526064616  49.17797308361211  12.483877910067216  1.0000
  C   C69       1.0  48.27638818488236  47.95918880215472  12.593572631323182  1.0000
  C   C70       1.0  52.68280449655577  44.39305371090514  13.292916435345653  1.0000
  C   C71       1.0  47.71248084096146  46.66618333065856  12.581774767518345  1.0000
  C   C72       1.0  48.47210464886308  45.481241326627305  12.703712498607155  1.0000
  C   C73       1.0  53.928179370719405  48.479380877981804  12.84884214751349  1.0000
  C   C74       1.0  54.87083908495759  44.841428643379395  13.57231056962468  1.0000
  C   C75       1.0  50.202223403313674  44.10205507980234  13.030986338472598  1.0000
  C   C76       1.0  49.01917633137366  43.29919967064345  12.932832298350519  1.0000
  C   C77       1.0  54.09697311537668  46.024131160305444  13.19910036734866  1.0000
  C   C78       1.0  51.509099846097946  43.61202809136906  13.247923663089816  1.0000
  C   C79       1.0  58.17543189611685  48.593687154087014  13.771231070364491  1.0000
  C   C80       1.0  56.155859310015906  47.41767477366597  13.088493606206939  1.0000
  C   C81       1.0  56.78906252353016  48.493385405658515  13.731475129156632  1.0000
  C   C82       1.0  56.97345271208767  46.44959289734374  12.482765495012146  1.0000
  C   C83       1.0  58.971704018217686  47.62485611149052  13.163456328294224  1.0000
  C   C84       1.0  58.35945650572907  46.55261746558458  12.517471230362899  1.0000
  C   C85       1.0  51.91629959985763  39.376064313605504  13.828195428535473  1.0000
  C   C86       1.0  51.64654162546579  42.15014124014036  13.45000304358585  1.0000
  C   C87       1.0  50.895126211955485  40.07464765503637  14.467504352563973  1.0000
  C   C88       1.0  50.760819095578356  41.44500593676278  14.278502151330043  1.0000
  C   C89       1.0  52.67192341803004  41.43138750520844  12.817143441448536  1.0000
  C   C90       1.0  52.804364707203575  40.06042569917696  13.00204942202563  1.0000
  H   H43       1.0  55.50896480289109  50.04675110154738  12.502663437023239  1.0000
  H   H44       1.0  48.98776466416438  42.205130327747604  12.999803654137477  1.0000
  H   H45       1.0  54.18345789511002  42.779570487779196  13.91899027169218  1.0000
  H   H46       1.0  55.94467957752426  44.81160725012217  13.7965525101997  1.0000
  H   H47       1.0  51.935981835118625  47.78749590590843  12.997558994677995  1.0000
  H   H48       1.0  56.50750512760274  45.606602133002355  11.947612232193562  1.0000
  H   H49       1.0  56.17910478308572  49.25840265676402  14.23828176465396  1.0000
  H   H50       1.0  58.64462266397331  49.44305768938476  14.293028824620166  1.0000
  H   H51       1.0  58.97498428162224  45.78319566345104  12.02455868752598  1.0000
  H   H52       1.0  53.61190026629294  39.5144265715104  12.4884346421751  1.0000
  H   H53       1.0  53.366017898974604  41.95751362935133  12.142493559953074  1.0000
  H   H54       1.0  50.44807121800725  46.206115881490085  12.904190971459592  1.0000
  H   H55       1.0  49.96463561634984  41.98968834664806  14.810774422160769  1.0000
  H   H56       1.0  50.19385813445158  39.542758756357244  15.130227657972254  1.0000
  N   N7        1.0  49.59028013297042  48.25607574413644  12.655461174535743  1.0000
  N   N8        1.0  52.58347690314034  48.591835681494835  12.843672982409231  1.0000
  N   N9        1.0  49.807181750159714  45.38237329696722  12.87313957149318  1.0000
  N   N10       1.0  52.79165474298843  45.71662807052862  13.06291495018727  1.0000
  H   H57       1.0  49.26241962527454  51.70674627243201  10.797976484775736  1.0000
  H   H58       1.0  52.00873544291703  54.7724489533148  13.605490244295368  1.0000
  C   C91       1.0  50.51334506389162  54.61927942393162  12.046366920437626  1.0000
  C   C92       1.0  53.37914724683233  50.63953724203278  12.4735492363551  1.0000
  C   C93       1.0  50.74100930372602  51.8353254066024  12.37993574269113  1.0000
  C   C94       1.0  49.8560584769268  52.37950068053192  11.437132947256814  1.0000
  C   C95       1.0  49.74449451779455  53.75481216062536  11.271122677877564  1.0000
  C   C96       1.0  51.3990811091823  54.0960404450462  12.985124477736527  1.0000
  H   H59       1.0  24.151507415055573  55.709157463067804  11.84341384620099  1.0000
  H   H60       1.0  25.52163380649179  38.23275232556619  13.582643459704968  1.0000
  H   H61       1.0  15.90549231024258  46.37178606526267  12.47135328918459  1.0000
  H   H62       1.0  60.06932130671214  47.7056919621395  13.19347045105091  1.0000
  H   H63       1.0  50.423236506417005  55.709293111852  11.916746623270656  1.0000
  H   H64       1.0  52.021024837983006  38.28964368453942  13.975244268420598  1.0000
