# Supplementary material for: Fracture Behavior of a 2D Imine‐Based Polymer
Source: Adv Sci (Weinh). 2024 Sep 12;11(42):2407017. doi: 10.1002/advs.202407017 (PMC11558127; doi:10.1002/advs.202407017)
Supplement: Supplementary file 2 — Supporting Information [file ADVS-11-2407017-s004.zip › 89-56_1.2_relaxed.cif]

data_image0
_chemical_formula_structural       C6H6C45H26N5HNO2C7H9C32H14N4H2C6H6
_chemical_formula_sum              "C96 H64 N10 O2"
loop_
  _atom_site_type_symbol
  _atom_site_label
  _atom_site_symmetry_multiplicity
  _atom_site_Cartn_x
  _atom_site_Cartn_y
  _atom_site_Cartn_z
  _atom_site_occupancy
  C   C1        1.0  19.77407371605114  46.63643972764522  12.618541111607714  1.0000
  C   C2        1.0  17.577830510134273  47.37977516039875  13.36002874357473  1.0000
  C   C3        1.0  17.746593628130174  45.61877453057916  11.735415282258977  1.0000
  C   C4        1.0  19.133688003497777  45.70718672003013  11.784000089550563  1.0000
  C   C5        1.0  18.964720295119086  47.470096907807644  13.406164222784879  1.0000
  C   C6        1.0  16.957509576837815  46.4544171998552  12.523173976377262  1.0000
  H   H1        1.0  19.980723819952296  49.32755741855173  12.517049159861926  1.0000
  H   H2        1.0  19.738034453044445  45.05413753448314  11.134157862672087  1.0000
  H   H3        1.0  20.37724633551251  43.954835182342315  12.685625606088585  1.0000
  H   H4        1.0  19.435272246439638  48.19089018267877  14.093777311682137  1.0000
  H   H5        1.0  17.272033091792572  44.88507889859011  11.064516958954616  1.0000
  H   H6        1.0  16.96846413473751  48.04201083887975  13.995395816198316  1.0000
  C   C7        1.0  23.29460633957729  49.62083629568255  12.573674187218973  1.0000
  C   C8        1.0  24.49027136320874  50.36752302335316  12.517422470230974  1.0000
  C   C9        1.0  28.056751983476676  49.713627245739985  12.54947694384265  1.0000
  C   C10       1.0  27.479718271576324  43.732770817884926  13.462675362045811  1.0000
  C   C11       1.0  21.44323374690209  44.20469706250916  12.744879530308317  1.0000
  C   C12       1.0  28.239415135154992  47.21555273111982  12.973459228132384  1.0000
  C   C13       1.0  46.3046691549348  46.51676249870743  12.420554733987256  1.0000
  C   C14       1.0  21.976962084167763  50.25509329699832  12.522757050023618  1.0000
  C   C15       1.0  25.79727505826176  49.83774127330088  12.597728890408526  1.0000
  C   C16       1.0  44.01754382033038  47.1613605175822  12.982198909004518  1.0000
  C   C17       1.0  21.074834771478596  49.248445865038875  12.556818934319107  1.0000
  C   C18       1.0  21.85144996235167  48.01338877947297  12.654419239031936  1.0000
  C   C19       1.0  26.188069108796764  44.338464749665825  13.13849401417413  1.0000
  C   C20       1.0  21.25424603439948  46.735164848556394  12.669640312926584  1.0000
  C   C21       1.0  21.987549489257084  45.5292286868618  12.724534378548451  1.0000
  C   C22       1.0  27.50997360006099  48.4141456331642  12.798579415526167  1.0000
  C   C23       1.0  28.382811698648826  44.73931532150333  13.435354738248163  1.0000
  C   C24       1.0  23.697491685832485  44.10102633567996  12.921319316148699  1.0000
  C   C25       1.0  22.49230072663116  43.328765844589064  12.848696551796586  1.0000
  C   C26       1.0  27.6312591904473  45.946033625326145  13.095091180249753  1.0000
  C   C27       1.0  25.000390145471787  43.57939629826825  13.081393296345954  1.0000
  C   C28       1.0  31.742168470061028  48.45574502982314  13.726661275441085  1.0000
  C   C29       1.0  29.711239387883726  47.30755109891347  13.027036171581122  1.0000
  C   C30       1.0  30.36030096531315  48.37327490359999  13.675093739675647  1.0000
  C   C31       1.0  30.52697507623131  46.32971456780216  12.425725517042993  1.0000
  C   C32       1.0  32.56319393920944  47.48193075186519  13.119380016865277  1.0000
  C   C33       1.0  31.907146562338166  46.41438278946044  12.466233417570644  1.0000
  C   C34       1.0  44.40946183996057  45.381941021738434  11.379818359154795  1.0000
  C   C35       1.0  45.78480820371624  45.54907692624065  11.546185601826673  1.0000
  C   C36       1.0  36.09870022741579  46.750475597272995  12.55835842311759  1.0000
  C   C37       1.0  34.64385067371888  46.74638371735875  12.566040782524102  1.0000
  C   C38       1.0  36.874437274488294  47.69871112178875  13.271279886496796  1.0000
  C   C39       1.0  38.940275827017516  46.67918783513615  12.483498173373023  1.0000
  C   C40       1.0  38.26882069442895  47.65618976125964  13.231044157917479  1.0000
  C   C41       1.0  38.17387013280994  45.731916021284945  11.768063921699703  1.0000
  C   C42       1.0  36.782419649728496  45.772249111918455  11.811481268617628  1.0000
  C   C43       1.0  45.397979229845184  47.318838699011266  13.130967121808842  1.0000
  C   C44       1.0  25.37137642659885  39.31982568322778  13.485795545909097  1.0000
  C   C45       1.0  25.121041666549274  42.10912879768991  13.222623700970411  1.0000
  C   C46       1.0  24.368171433173778  40.00148404658608  14.170031141154837  1.0000
  C   C47       1.0  24.243762747664938  41.37947571756435  14.038652968395217  1.0000
  C   C48       1.0  26.128455822268307  41.40695146680563  12.543578102732384  1.0000
  C   C49       1.0  26.251168838589273  40.028720035563474  12.671589753830956  1.0000
  C   C50       1.0  40.41769923599421  46.61843104377888  12.429187858624356  1.0000
  C   C51       1.0  43.558009709577874  46.194789035385035  12.106763960183809  1.0000
  H   H7        1.0  46.44276781585062  49.23426035342871  12.41892228810954  1.0000
  H   H8        1.0  29.123168816175816  49.94685817922736  12.449167655123153  1.0000
  H   H9        1.0  46.47221484617758  44.92324813113467  10.95286544231049  1.0000
  H   H10       1.0  46.95946683341498  43.872765187914254  12.640191342207885  1.0000
  H   H11       1.0  22.437168253130388  42.23397500368212  12.877100130072364  1.0000
  H   H12       1.0  27.65852090844406  42.67951462978974  13.715434716397757  1.0000
  H   H13       1.0  29.454792314725033  44.682948642278895  13.664046651524686  1.0000
  H   H14       1.0  25.502724524155003  47.76673392733384  12.951364646897568  1.0000
  H   H15       1.0  30.056460705541376  45.49364632422888  11.88315513170141  1.0000
  H   H16       1.0  29.75867658964295  49.145104870758594  14.182025647198174  1.0000
  H   H17       1.0  32.210355480374226  49.3015043976757  14.255286185944215  1.0000
  H   H18       1.0  32.51751421065386  45.63729894660459  11.97241026444475  1.0000
  H   H19       1.0  45.77233860503933  48.06988320477896  13.846004697188828  1.0000
  H   H20       1.0  34.160082553858544  45.92656894389544  11.972516512125127  1.0000
  H   H21       1.0  44.02939502018054  44.62053726132136  10.677312806615106  1.0000
  H   H22       1.0  36.20253797124055  45.02495456033941  11.247906543266017  1.0000
  H   H23       1.0  38.847490243213024  48.40406663186097  13.795446274682357  1.0000
  H   H24       1.0  35.29058620597993  48.54887538730955  13.92149635881797  1.0000
  H   H25       1.0  39.799587590929754  44.938515850291374  11.147420972758182  1.0000
  H   H26       1.0  27.04532765677204  39.49691213572161  12.123767087935779  1.0000
  H   H27       1.0  26.815825520961653  41.95345276583909  11.87819868130665  1.0000
  H   H28       1.0  23.98835095258456  46.201460899272384  12.856076074239214  1.0000
  H   H29       1.0  23.462668226020956  41.90884080519481  14.607439274599464  1.0000
  H   H30       1.0  43.324112979252426  47.795633793796476  13.562176696995724  1.0000
  H   H31       1.0  23.674176933443974  39.45020325803594  14.824301283641933  1.0000
  H   H32       1.0  40.94733584617464  47.4045556074728  13.034940495467612  1.0000
  N   N1        1.0  23.17284786679583  48.281671446392764  12.665737373341113  1.0000
  N   N2        1.0  26.168289098590325  48.55625783748979  12.798470774090232  1.0000
  N   N3        1.0  23.3265211076025  45.394434313718456  12.82387859973948  1.0000
  N   N4        1.0  26.320831319024027  45.666501838594726  12.949399907182311  1.0000
  N   N5        1.0  33.913900223719075  47.619461506402395  13.201345473688725  1.0000
  H   H33       1.0  52.25489764806314  52.32688350184358  13.906785502153816  1.0000
  N   N6        1.0  41.06044019050268  45.75537487695363  11.759772739970323  1.0000
  O   O1        1.0  36.25482706663363  48.711835630772946  14.043618746331415  1.0000
  O   O2        1.0  38.82321666557134  44.73628530681337  11.003294008142934  1.0000
  C   C52       1.0  24.204134423759506  54.62027123124909  11.988001609383687  1.0000
  C   C53       1.0  27.006979562020675  50.58645620963583  12.426218837568886  1.0000
  C   C54       1.0  24.38822474593104  51.83532123375749  12.335820672703418  1.0000
  C   C55       1.0  23.50076485428767  52.38878493641983  11.400700013896188  1.0000
  C   C56       1.0  23.410348377322865  53.76479973278389  11.22810732905584  1.0000
  C   C57       1.0  25.092660898061634  54.087657010732755  12.918737908140407  1.0000
  C   C58       1.0  25.185389189037053  52.71134511949863  13.087855654012447  1.0000
  H   H34       1.0  53.47488698229784  51.71761638104749  12.252426308594435  1.0000
  H   H35       1.0  27.063675259794195  51.66014580623364  12.20992565468999  1.0000
  H   H36       1.0  21.775567588712555  51.33278376055266  12.467982253463177  1.0000
  H   H37       1.0  25.87543099145971  52.30438947972506  13.844392335777977  1.0000
  H   H38       1.0  25.721085366092957  54.75704978922118  13.52770371204615  1.0000
  H   H39       1.0  22.71157524945441  54.177514710999986  10.482975057586026  1.0000
  H   H40       1.0  22.88680814043136  51.7226185290347  10.773906723382446  1.0000
  H   H41       1.0  48.190107723094876  51.28127092688846  12.457976062854781  1.0000
  H   H42       1.0  49.09950902941233  54.16760542859425  10.520192112791184  1.0000
  C   C59       1.0  51.56636864239589  52.727394264717645  13.145395086941804  1.0000
  C   C60       1.0  49.7461414290994  49.60260419872368  12.575628124774987  1.0000
  C   C61       1.0  50.927208401188565  50.37453540335701  12.545399419285133  1.0000
  C   C62       1.0  54.50634723482426  49.79052240191972  12.591970326579029  1.0000
  C   C63       1.0  54.043232170863455  43.82113730370569  13.636483068394437  1.0000
  C   C64       1.0  48.0160018491863  44.148706662131595  12.739065537388946  1.0000
  C   C65       1.0  54.73502810065107  47.30052301771588  13.039529980842705  1.0000
  C   C66       1.0  48.4159172023418  50.207736470040835  12.498132813155483  1.0000
  C   C67       1.0  52.24397650896677  49.870169615650475  12.63332920525584  1.0000
  C   C68       1.0  47.53695685674408  49.180110397262766  12.485057478263585  1.0000
  C   C69       1.0  48.33795678789486  47.96212647944491  12.591507595949187  1.0000
  C   C70       1.0  52.74009339388904  44.39119587474345  13.292828417062132  1.0000
  C   C71       1.0  47.77390641842173  46.669170811493586  12.579882440952952  1.0000
  C   C72       1.0  48.533065225499186  45.483926113186335  12.699822309750033  1.0000
  C   C73       1.0  53.984099161654015  48.480500429023955  12.841611854718828  1.0000
  C   C74       1.0  54.927756634216486  44.84239398364135  13.572573302858375  1.0000
  C   C75       1.0  50.26037761368581  44.10130398178084  13.027268206300704  1.0000
  C   C76       1.0  49.07580262138854  43.300686173146154  12.927679436474175  1.0000
  C   C77       1.0  54.152542870044755  46.02417400681753  13.197671489095221  1.0000
  C   C78       1.0  51.56638987127502  43.60960860392423  13.24731467608321  1.0000
  C   C79       1.0  58.22925949611085  48.59211604037023  13.774211403094753  1.0000
  C   C80       1.0  56.21042145349985  47.41752298891141  13.08696471138048  1.0000
  C   C81       1.0  56.842861790719276  48.49193398085405  13.732821871950835  1.0000
  C   C82       1.0  57.02859614626965  46.44925665229114  12.48239917004443  1.0000
  C   C83       1.0  59.02627224352262  47.62221267218443  13.16909197065657  1.0000
  C   C84       1.0  58.414636858610095  46.55016390138797  12.522125994802211  1.0000
  C   C85       1.0  51.96128770004412  39.37244128647088  13.833841418702054  1.0000
  C   C86       1.0  51.70088576075259  42.147342390701375  13.451544368539789  1.0000
  C   C87       1.0  50.94067812031252  40.074906477384516  14.469486356340711  1.0000
  C   C88       1.0  50.810678813936214  41.4452740286813  14.278142630848558  1.0000
  C   C89       1.0  52.72531022925029  41.42443999951468  12.82167188312165  1.0000
  C   C90       1.0  52.85271092108512  40.05319219570226  13.008444539547977  1.0000
  H   H43       1.0  55.568666106897524  50.044349828333814  12.496399960202982  1.0000
  H   H44       1.0  49.04123130384697  42.20656461810431  12.99196180880051  1.0000
  H   H45       1.0  54.242957123145025  42.779041098265715  13.918387496909288  1.0000
  H   H46       1.0  56.00169932654528  44.81306736025329  13.797582506966474  1.0000
  H   H47       1.0  51.989012650548744  47.79450791637598  12.988215512593444  1.0000
  H   H48       1.0  56.563912591984376  45.6079066970255  11.943476164071214  1.0000
  H   H49       1.0  56.232241640807906  49.25595230377485  14.240333549301386  1.0000
  H   H50       1.0  58.69761710881248  49.44265391778912  14.294929031412767  1.0000
  H   H51       1.0  59.03077510200473  45.77939415738085  12.031998577919897  1.0000
  H   H52       1.0  53.65878886255723  39.5041139642865  12.49624508764907  1.0000
  H   H53       1.0  53.42289833775148  41.947131029948345  12.147812526748341  1.0000
  H   H54       1.0  50.511681299327  46.20403590930758  12.90147381237439  1.0000
  H   H55       1.0  50.014227044761  41.99209435061548  14.807889359507978  1.0000
  H   H56       1.0  50.2358680900235  39.546099838117755  15.130602624567247  1.0000
  N   N7        1.0  49.65174493608962  48.26016611080847  12.649534790070593  1.0000
  N   N8        1.0  52.63970398623989  48.596385166943804  12.835452647502203  1.0000
  N   N9        1.0  49.868039011276466  45.38238877059442  12.869024710055688  1.0000
  N   N10       1.0  52.847708027683595  45.71467740268199  13.061547787398784  1.0000
  H   H57       1.0  49.32025485181421  51.7141434811322  10.791717906638604  1.0000
  H   H58       1.0  52.05373147664554  54.77949240445999  13.611262723841731  1.0000
  C   C91       1.0  50.561894843697715  54.626835290396414  12.049137444856141  1.0000
  C   C92       1.0  53.43995470559132  50.64258429156055  12.466857351652628  1.0000
  C   C93       1.0  50.79778124104922  51.84203522472806  12.374662586512512  1.0000
  C   C94       1.0  49.9117268541257  52.38669783807576  11.433083413994934  1.0000
  C   C95       1.0  49.79613308361433  53.762212704363236  11.27115755553685  1.0000
  C   C96       1.0  51.44774470956209  54.103210516813895  12.98749917885361  1.0000
  H   H59       1.0  24.13085977235398  55.710747704817116  11.852953488548614  1.0000
  H   H60       1.0  25.469828414350175  38.22791150984399  13.590049509770692  1.0000
  H   H61       1.0  15.85960832151358  46.38322171803041  12.485907425862301  1.0000
  H   H62       1.0  60.12382769744285  47.70264914151732  13.200859688025833  1.0000
  H   H63       1.0  50.46874696496818  55.71691231631837  11.92236105361942  1.0000
  H   H64       1.0  52.062768727945326  38.286166776282904  13.983125728604616  1.0000
