# Supplementary material for: Fracture Behavior of a 2D Imine‐Based Polymer
Source: Adv Sci (Weinh). 2024 Sep 12;11(42):2407017. doi: 10.1002/advs.202407017 (PMC11558127; doi:10.1002/advs.202407017)
Supplement: Supplementary file 2 — Supporting Information [file ADVS-11-2407017-s004.zip › 89-56_1.3_relaxed.cif]

data_image0
_chemical_formula_structural       C6H6C45H26N5HNO2C7H9C32H14N4H2C6H6
_chemical_formula_sum              "C96 H64 N10 O2"
loop_
  _atom_site_type_symbol
  _atom_site_label
  _atom_site_symmetry_multiplicity
  _atom_site_Cartn_x
  _atom_site_Cartn_y
  _atom_site_Cartn_z
  _atom_site_occupancy
  C   C1        1.0  19.728976727484284  46.639929968199574  12.625276245359444  1.0000
  C   C2        1.0  17.535387808949412  47.384092608575514  13.373468571111662  1.0000
  C   C3        1.0  17.698720215278513  45.6251193316573  11.745418332616735  1.0000
  C   C4        1.0  19.08602565010431  45.71250425111448  11.790729418955769  1.0000
  C   C5        1.0  18.92253448159657  47.47298687272977  13.416382714119305  1.0000
  C   C6        1.0  16.91269133750352  46.460314534920364  12.536633956452114  1.0000
  H   H1        1.0  19.93645387260411  49.329968967028385  12.525427262555844  1.0000
  H   H2        1.0  19.688554220219263  45.06054264933581  11.138108102804956  1.0000
  H   H3        1.0  20.32629163653685  43.95984351695357  12.69306133153336  1.0000
  H   H4        1.0  19.395851136081916  48.19165783245352  14.104179867664415  1.0000
  H   H5        1.0  17.22138633320958  44.89274064260345  11.074754555726136  1.0000
  H   H6        1.0  16.927690745551615  48.04610982097373  14.010783644140943  1.0000
  C   C7        1.0  23.25070602012022  49.62194523165611  12.572845403316919  1.0000
  C   C8        1.0  24.447012929235857  50.36736146033085  12.513952046377554  1.0000
  C   C9        1.0  28.012087840164085  49.705391026552945  12.533758554772518  1.0000
  C   C10       1.0  27.430562024005514  43.72489364069841  13.450248959225828  1.0000
  C   C11       1.0  21.393092027973932  44.206869913215336  12.74903893892154  1.0000
  C   C12       1.0  28.190615887629868  47.207431722777095  12.959716273409484  1.0000
  C   C13       1.0  46.36445226403294  46.52343903112869  12.430349166013421  1.0000
  C   C14       1.0  21.933159839709223  50.256685335946685  12.526618124090682  1.0000
  C   C15       1.0  25.753160384185424  49.83478866727375  12.589408395388057  1.0000
  C   C16       1.0  44.08522049759352  47.17813330561208  13.012228197617933  1.0000
  C   C17       1.0  21.030775875335788  49.250324338690106  12.561879289351248  1.0000
  C   C18       1.0  21.807410228710843  48.01492976953359  12.656008349207887  1.0000
  C   C19       1.0  26.138431931572597  44.33142275654925  13.129360248352416  1.0000
  C   C20       1.0  21.209395084014975  46.73713513718163  12.672765328344298  1.0000
  C   C21       1.0  21.940666786858316  45.53002845532627  12.726208007255806  1.0000
  C   C22       1.0  27.463049930165358  48.40721413097537  12.785058154319591  1.0000
  C   C23       1.0  28.33399353413633  44.7311091752682  13.421392296906454  1.0000
  C   C24       1.0  23.647401319620744  44.09773626679436  12.919705248952516  1.0000
  C   C25       1.0  22.44021086571553  43.328412617258124  12.851018268636802  1.0000
  C   C26       1.0  27.582193693317066  45.93824990895891  13.082741882692938  1.0000
  C   C27       1.0  24.94975995716672  43.57380047272228  13.076195761273443  1.0000
  C   C28       1.0  31.692230112268156  48.44699273247642  13.713980251343045  1.0000
  C   C29       1.0  29.66228497545534  47.29860365158712  13.012800327429481  1.0000
  C   C30       1.0  30.310487453730325  48.364128653591244  13.66186906025136  1.0000
  C   C31       1.0  30.478058347902444  46.3210050751863  12.411355762410292  1.0000
  C   C32       1.0  32.513420527846336  47.4733723657918  13.106515281911705  1.0000
  C   C33       1.0  31.85837930570575  46.40577964015168  12.452270942069791  1.0000
  C   C34       1.0  44.454881973769034  45.400684239962615  11.402770573311177  1.0000
  C   C35       1.0  45.832792386804286  45.55982298589961  11.558862856116466  1.0000
  C   C36       1.0  36.051533340253194  46.74547511253695  12.556281490235449  1.0000
  C   C37       1.0  34.59661807829669  46.73659015498745  12.560059717852193  1.0000
  C   C38       1.0  36.820228057797294  47.70235770386928  13.265390259526045  1.0000
  C   C39       1.0  38.89145919797197  46.68569759364271  12.492592396571848  1.0000
  C   C40       1.0  38.214850572121215  47.66564613237982  13.23041342360121  1.0000
  C   C41       1.0  38.13326601824764  45.729433590564874  11.780982575670595  1.0000
  C   C42       1.0  36.741439120998805  45.76437858181947  11.818598067939067  1.0000
  C   C43       1.0  45.467648810484995  47.3279457707443  13.150121600570047  1.0000
  C   C44       1.0  25.31478445289295  39.31454421882178  13.484365870931423  1.0000
  C   C45       1.0  25.06854107832243  42.10368212184483  13.218757065052493  1.0000
  C   C46       1.0  24.314311798678414  39.99848610154141  14.170266506419647  1.0000
  C   C47       1.0  24.192004025389924  41.37652670065832  14.037798821888481  1.0000
  C   C48       1.0  26.073286276389325  41.399298035879696  12.538091503464075  1.0000
  C   C49       1.0  26.194145602899457  40.021073438144455  12.667607937474191  1.0000
  C   C50       1.0  40.36887088355496  46.62616547900776  12.440842324389525  1.0000
  C   C51       1.0  43.61324097414854  46.216681649436055  12.137469304119278  1.0000
  H   H7        1.0  46.50391775175577  49.23522474037229  12.416317069478682  1.0000
  H   H8        1.0  29.07864134852712  49.936011035237144  12.429203967965742  1.0000
  H   H9        1.0  46.51225934645972  44.932177935130795  10.958295727307112  1.0000
  H   H10       1.0  47.01654185307989  43.87804804628798  12.63450765137606  1.0000
  H   H11       1.0  22.38203029808656  42.2339172866559  12.88050335668389  1.0000
  H   H12       1.0  27.609761027927775  42.671386965286636  13.702017046080776  1.0000
  H   H13       1.0  29.40645425095001  44.67386716013032  13.647763234633787  1.0000
  H   H14       1.0  25.45451462959019  47.76495359856008  12.944392559944934  1.0000
  H   H15       1.0  30.007263817755167  45.48550721114214  11.868227856767751  1.0000
  H   H16       1.0  29.708284818762646  49.135517102090304  14.168611372785655  1.0000
  H   H17       1.0  32.160325754779024  49.292485720794325  14.24345422591723  1.0000
  H   H18       1.0  32.46913179923165  45.62910737854363  11.95792326633739  1.0000
  H   H19       1.0  45.851788850519775  48.075014045310915  13.864295303063042  1.0000
  H   H20       1.0  34.11637236569037  45.91186464757458  11.970337057683471  1.0000
  H   H21       1.0  44.06633753902271  44.642609307350874  10.700980462927593  1.0000
  H   H22       1.0  36.1661739205982  45.010941523590084  11.258627562894308  1.0000
  H   H23       1.0  38.788634611774064  48.41976137199318  13.791156102190604  1.0000
  H   H24       1.0  35.23144594486593  48.55159684953441  13.905591360635743  1.0000
  H   H25       1.0  39.7717306753434  44.94631591067657  11.180018045216919  1.0000
  H   H26       1.0  26.98636746163608  39.48739882029021  12.118784377754531  1.0000
  H   H27       1.0  26.76008086197208  41.944178759991914  11.870647724507423  1.0000
  H   H28       1.0  23.944348569482855  46.196648124749615  12.85292169968175  1.0000
  H   H29       1.0  23.41374016662276  41.90805331994463  14.608411443576214  1.0000
  H   H30       1.0  43.402064893019855  47.81544266558952  13.600884574385049  1.0000
  H   H31       1.0  23.620782182914766  39.448920646037045  14.826436307198557  1.0000
  H   H32       1.0  40.89582513558432  47.419909516563735  13.040064771695713  1.0000
  N   N1        1.0  23.12884398440702  48.28275232346513  12.66393578926375  1.0000
  N   N2        1.0  26.121755651652123  48.55239341880035  12.788606528354563  1.0000
  N   N3        1.0  23.279587958955947  45.392065769698654  12.822130756333502  1.0000
  N   N4        1.0  26.271409173426733  45.6593805606375  12.939917806155993  1.0000
  N   N5        1.0  33.86390598617193  47.61182282530894  13.189200154567517  1.0000
  H   H33       1.0  52.316357795732245  52.32728139925958  13.902548988217982  1.0000
  N   N6        1.0  41.01718999221281  45.760335688279234  11.783180391548653  1.0000
  O   O1        1.0  36.19500851673687  48.718584556241744  14.028636187789866  1.0000
  O   O2        1.0  38.79454205171145  44.73335007819844  11.028306245450892  1.0000
  C   C52       1.0  24.167809119484403  54.621595377026665  11.994171620269867  1.0000
  C   C53       1.0  26.963915124259813  50.58070774321315  12.413839367185437  1.0000
  C   C54       1.0  24.34724343996824  51.835529147943895  12.335286358916361  1.0000
  C   C55       1.0  23.45680192162748  52.39288963488671  11.405358546039096  1.0000
  C   C56       1.0  23.36873232633749  53.769470725453154  11.236033336602384  1.0000
  C   C57       1.0  25.059133616584315  54.08504894313309  12.919921286445103  1.0000
  C   C58       1.0  25.1496155962968  52.70821207303588  13.085776642795603  1.0000
  H   H34       1.0  53.53808496905731  51.71761778468981  12.248878727606812  1.0000
  H   H35       1.0  27.022642868558915  51.65419063228069  12.197159079880365  1.0000
  H   H36       1.0  21.73203055925643  51.33448407506  12.473708227099674  1.0000
  H   H37       1.0  25.841806405047766  52.29811462527689  13.838722151705907  1.0000
  H   H38       1.0  25.691736847649196  54.7518595918541  13.527378446709676  1.0000
  H   H39       1.0  22.667587912520386  54.18542817756874  10.49500190827562  1.0000
  H   H40       1.0  22.838548396344674  51.72942885145665  10.779902478770827  1.0000
  H   H41       1.0  48.250098598881046  51.28323307444672  12.453177330623834  1.0000
  H   H42       1.0  49.156281075898384  54.17198094308621  10.5228368368841  1.0000
  C   C59       1.0  51.62793464490541  52.72875052228417  13.141695000777036  1.0000
  C   C60       1.0  49.80707943285912  49.60564451621647  12.571433357735968  1.0000
  C   C61       1.0  50.98797784118725  50.37744297605847  12.540403540891582  1.0000
  C   C62       1.0  54.566302085040796  49.78958636831695  12.590086325649231  1.0000
  C   C63       1.0  54.09994287424314  43.82014341902231  13.634288249519368  1.0000
  C   C64       1.0  48.07377648465036  44.15159173823146  12.733581137284986  1.0000
  C   C65       1.0  54.791569403458666  47.29950989306127  13.037856516868258  1.0000
  C   C66       1.0  48.47658961584415  50.21001529216135  12.494256564275405  1.0000
  C   C67       1.0  52.304120254574855  49.871992817167964  12.629087022953726  1.0000
  C   C68       1.0  47.59816737520747  49.18195726269652  12.482811071019789  1.0000
  C   C69       1.0  48.39998903821375  47.96460726783269  12.58973934902054  1.0000
  C   C70       1.0  52.79722385411374  44.3895689296093  13.28883134499587  1.0000
  C   C71       1.0  47.835096605207724  46.67213757737316  12.579848661798849  1.0000
  C   C72       1.0  48.59294992898989  45.485981954390915  12.696113004949204  1.0000
  C   C73       1.0  54.04212526957589  48.48016107879019  12.839352694658029  1.0000
  C   C74       1.0  54.984282950122704  44.84164447867584  13.57129225131703  1.0000
  C   C75       1.0  50.318271874580674  44.10037262102531  13.020432880467036  1.0000
  C   C76       1.0  49.132482657038686  43.30155060791562  12.91998563570213  1.0000
  C   C77       1.0  54.20899655589113  46.02313726787161  13.195442607816222  1.0000
  C   C78       1.0  51.62356536033359  43.6081556982045  13.242254628511855  1.0000
  C   C79       1.0  58.284786731653035  48.59052691146534  13.776093063297218  1.0000
  C   C80       1.0  56.26685686433829  47.41593562973036  13.08689019908883  1.0000
  C   C81       1.0  56.89854377500287  48.48985379665033  13.73422636324848  1.0000
  C   C82       1.0  57.085193045539754  46.44801016662924  12.481978982800898  1.0000
  C   C83       1.0  59.08188408128205  47.62084384295497  13.170738521672046  1.0000
  C   C84       1.0  58.47114832428025  46.548838527866344  12.522912658702426  1.0000
  C   C85       1.0  52.0153413496723  39.37283414968531  13.839181796389562  1.0000
  C   C86       1.0  51.75658540171827  42.146556241056686  13.449009601067823  1.0000
  C   C87       1.0  50.992971636497764  40.077140582165335  14.470156859706309  1.0000
  C   C88       1.0  50.86384039674  41.4470727971288  14.27499568804998  1.0000
  C   C89       1.0  52.78205997275616  41.42185971501676  12.823119161673972  1.0000
  C   C90       1.0  52.90856822179672  40.05107882541169  13.013659731397203  1.0000
  H   H43       1.0  55.62902402396092  50.0419838646885  12.49570225002901  1.0000
  H   H44       1.0  49.096480832452364  42.207337516495286  12.982452807638728  1.0000
  H   H45       1.0  54.299294794602645  42.77837329101399  13.916798529045886  1.0000
  H   H46       1.0  56.05799159304357  44.81248039984639  13.797424333483391  1.0000
  H   H47       1.0  52.04552770500684  47.79706881291636  12.984341294227184  1.0000
  H   H48       1.0  56.6203856284517  45.6076177938078  11.941792195973562  1.0000
  H   H49       1.0  56.28683418371371  49.25246797591394  14.242685913625122  1.0000
  H   H50       1.0  58.75303989709898  49.44099041024767  14.297278589147645  1.0000
  H   H51       1.0  59.08825733787665  45.778098514929084  12.033926621020541  1.0000
  H   H52       1.0  53.71544668150551  39.50037038963811  12.504515572028565  1.0000
  H   H53       1.0  53.480441656111196  41.942686676304625  12.14885953031451  1.0000
  H   H54       1.0  50.57280168972549  46.20268862121018  12.898276145483559  1.0000
  H   H55       1.0  50.065741958794895  41.99550643781274  14.800730804621235  1.0000
  H   H56       1.0  50.286063954747455  39.54996790358684  15.130459575802513  1.0000
  N   N7        1.0  49.71372644417319  48.263229825176545  12.645845542545226  1.0000
  N   N8        1.0  52.69785388409376  48.5976994570896  12.831755405356912  1.0000
  N   N9        1.0  49.92792724927462  45.382185601987466  12.863333437729285  1.0000
  N   N10       1.0  52.90450026963989  45.71311501945889  13.057483755460128  1.0000
  H   H57       1.0  49.37856640186483  51.718113200933225  10.789646851358267  1.0000
  H   H58       1.0  52.11531586228292  54.78010741953014  13.609760090485473  1.0000
  C   C91       1.0  50.62197873777061  54.62937464233748  12.04929715928822  1.0000
  C   C92       1.0  53.50108815090146  50.64288632980259  12.463627003327101  1.0000
  C   C93       1.0  50.8584001820235  51.844644356649916  12.37067432394879  1.0000
  C   C94       1.0  49.97119580357304  52.39012441616199  11.43069934214761  1.0000
  C   C95       1.0  49.854751747630374  53.765829814558884  11.271556697322888  1.0000
  C   C96       1.0  51.50892187717827  54.10461555199158  12.98586788261702  1.0000
  H   H59       1.0  24.096495043949346  55.712502780550025  11.86152107942127  1.0000
  H   H60       1.0  25.41173890089322  38.22262804118607  13.589552535443627  1.0000
  H   H61       1.0  15.814502691827016  46.38987962359565  12.502189736367603  1.0000
  H   H62       1.0  60.179464567579096  47.70193621680066  13.202738476251719  1.0000
  H   H63       1.0  50.528064322691435  55.7195193915885  11.924335926124575  1.0000
  H   H64       1.0  52.11662628564331  38.2869399277459  13.99207507877138  1.0000
