# Supplementary material for: Fracture Behavior of a 2D Imine‐Based Polymer
Source: Adv Sci (Weinh). 2024 Sep 12;11(42):2407017. doi: 10.1002/advs.202407017 (PMC11558127; doi:10.1002/advs.202407017)
Supplement: Supplementary file 2 — Supporting Information [file ADVS-11-2407017-s004.zip › 89-56_1.4_relaxed.cif]

data_image0
_chemical_formula_structural       C6H6C45H26N5HNO2C7H9C32H14N4H2C6H6
_chemical_formula_sum              "C96 H64 N10 O2"
loop_
  _atom_site_type_symbol
  _atom_site_label
  _atom_site_symmetry_multiplicity
  _atom_site_Cartn_x
  _atom_site_Cartn_y
  _atom_site_Cartn_z
  _atom_site_occupancy
  C   C1        1.0  19.68396575943049  46.643679267782744  12.632090969765217  1.0000
  C   C2        1.0  17.493766142398577  47.386193902574576  13.3902093513566  1.0000
  C   C3        1.0  17.65128994542861  45.63369471394229  11.753760584414135  1.0000
  C   C4        1.0  19.038584237817634  45.719316815357  11.796217129460686  1.0000
  C   C5        1.0  18.880838184534966  47.47467808361691  13.428609152490086  1.0000
  C   C6        1.0  16.868676710863227  46.46640496104253  12.550915784356333  1.0000
  H   H1        1.0  19.891443152511993  49.33035194384599  12.534365694184524  1.0000
  H   H2        1.0  19.6383598482873  45.068821844110026  11.13968941036934  1.0000
  H   H3        1.0  20.273085368154465  43.965089187210594  12.702561729663985  1.0000
  H   H4        1.0  19.356265002038576  48.19130536848869  14.117010270138675  1.0000
  H   H5        1.0  17.171766252055654  44.90528249857149  11.08030528358226  1.0000
  H   H6        1.0  16.888677511161216  48.04617551601711  14.03234758802066  1.0000
  C   C7        1.0  23.20552396008745  49.623215287708064  12.571161183832857  1.0000
  C   C8        1.0  24.402308609988463  50.36716141809854  12.507928314882154  1.0000
  C   C9        1.0  27.965468353710843  49.69468942332069  12.51521313151101  1.0000
  C   C10       1.0  27.37942435728877  43.71491468028655  13.433081398648277  1.0000
  C   C11       1.0  21.340825186279357  44.20886213523061  12.754886048642284  1.0000
  C   C12       1.0  28.139928797633196  47.1973268088615  12.943096849218916  1.0000
  C   C13       1.0  46.42278175253391  46.53305020384627  12.445868200726066  1.0000
  C   C14       1.0  21.887837143728174  50.25803989622835  12.530336123976104  1.0000
  C   C15       1.0  25.707103671179237  49.8302142297687  12.57701658299563  1.0000
  C   C16       1.0  44.155902117280135  47.203603819188785  13.055214614367914  1.0000
  C   C17       1.0  20.985790089743833  49.25147689504327  12.567359821553664  1.0000
  C   C18       1.0  21.76275761963915  48.01617621409493  12.657859911220058  1.0000
  C   C19       1.0  26.086371357354643  44.32212611017359  13.11829450070202  1.0000
  C   C20       1.0  21.1642247566553  46.738971453226945  12.675725889721651  1.0000
  C   C21       1.0  21.892418991918316  45.530249960233306  12.72802352931162  1.0000
  C   C22       1.0  27.413614840061452  48.39809057905505  12.76895779033766  1.0000
  C   C23       1.0  28.28328269196616  44.72062790375285  13.40142106117205  1.0000
  C   C24       1.0  23.595308414512505  44.0933014820692  12.918852890451973  1.0000
  C   C25       1.0  22.385547394028347  43.327577192701106  12.85536107987564  1.0000
  C   C26       1.0  27.530886188687774  45.92843163605182  13.066641887992954  1.0000
  C   C27       1.0  24.896609078534055  43.5654782931961  13.071027276845397  1.0000
  C   C28       1.0  31.64090628600486  48.43813009631524  13.699425167818136  1.0000
  C   C29       1.0  29.611911831223896  47.288878547814164  12.996691849488222  1.0000
  C   C30       1.0  30.259298353292515  48.3539966983231  13.647412500991553  1.0000
  C   C31       1.0  30.429372536441083  46.312625646414894  12.394938718970893  1.0000
  C   C32       1.0  32.4638179522125  47.46596252835705  13.091610990744035  1.0000
  C   C33       1.0  31.809739333297138  46.39834244989066  12.436373816188684  1.0000
  C   C34       1.0  44.49493852455526  45.428342104284695  11.43537247224598  1.0000
  C   C35       1.0  45.875915170263255  45.575267820725  11.577746636989358  1.0000
  C   C36       1.0  36.00637929597724  46.743487451022496  12.55781426095598  1.0000
  C   C37       1.0  34.551019801980864  46.729039598019156  12.55635899307275  1.0000
  C   C38       1.0  36.76710824026701  47.71077962350116  13.261364905918294  1.0000
  C   C39       1.0  38.84622583115083  46.697405328912126  12.508447617417511  1.0000
  C   C40       1.0  38.16206728669011  47.68093246929606  13.233379479981023  1.0000
  C   C41       1.0  38.0971661283285  45.7298502005883  11.802709126859067  1.0000
  C   C42       1.0  36.70472934470067  45.75846758538859  11.832985502304899  1.0000
  C   C43       1.0  45.5407765679496  47.34223961351799  13.178369279288523  1.0000
  C   C44       1.0  25.248792303457503  39.303992000191165  13.483129968575343  1.0000
  C   C45       1.0  25.011654686739867  42.094816847463086  13.214927626306212  1.0000
  C   C46       1.0  24.251120808599147  39.992229910129836  14.168886483090397  1.0000
  C   C47       1.0  24.133160814360533  41.37055323856446  14.034717271925238  1.0000
  C   C48       1.0  26.01325745784628  41.3857194181925  12.534270765188658  1.0000
  C   C49       1.0  26.12947268368115  40.007093802486175  12.66489000083442  1.0000
  C   C50       1.0  40.32365603659621  46.63930053591755  12.459724798033385  1.0000
  C   C51       1.0  43.66844541675878  46.24904953427157  12.181424063542675  1.0000
  H   H7        1.0  46.56563745912623  49.23976573196086  12.40722676414621  1.0000
  H   H8        1.0  29.032421315491014  49.92250515339656  12.40783366943237  1.0000
  H   H9        1.0  46.543728170879895  44.94368975107065  10.968050163971732  1.0000
  H   H10       1.0  47.0716295268654  43.88145666270726  12.634308704688001  1.0000
  H   H11       1.0  22.32433047361241  42.23332892096821  12.887006187409694  1.0000
  H   H12       1.0  27.55871320732553  42.661009698621164  13.682149598028017  1.0000
  H   H13       1.0  29.35670332325984  44.66280910704734  13.62267560228222  1.0000
  H   H14       1.0  25.40288826918427  47.76207365557679  12.934271687057876  1.0000
  H   H15       1.0  29.95978864939925  45.476635264350755  11.85141454551762  1.0000
  H   H16       1.0  29.656884192941835  49.12403782149322  14.156149065066286  1.0000
  H   H17       1.0  32.10836328326805  49.28290578449715  14.230433066605109  1.0000
  H   H18       1.0  32.42086299867782  45.621785904088384  11.942031798961304  1.0000
  H   H19       1.0  45.93872234089326  48.08318537632524  13.891627388800377  1.0000
  H   H20       1.0  34.07453273306863  45.89773813719853  11.972780371130295  1.0000
  H   H21       1.0  44.09261485698333  44.676473278882604  10.734386942837745  1.0000
  H   H22       1.0  36.13445134798472  44.99758330343064  11.278229282334962  1.0000
  H   H23       1.0  38.72936110525499  48.4427600230817  13.789663401888635  1.0000
  H   H24       1.0  35.172001862624626  48.55923146165516  13.887262324309035  1.0000
  H   H25       1.0  39.75105134165724  44.95891555972851  11.226408840439767  1.0000
  H   H26       1.0  26.918320047575985  39.470144426503076  12.11434599194591  1.0000
  H   H27       1.0  26.70162064493986  41.927176766763154  11.865782823214573  1.0000
  H   H28       1.0  23.89796614117221  46.19166856942253  12.846119686154399  1.0000
  H   H29       1.0  23.35611523661539  41.90459237341108  14.60460796863017  1.0000
  H   H30       1.0  43.485462002389  47.84458188055194  13.654502817785653  1.0000
  H   H31       1.0  23.55532413239143  39.445565779940445  14.82510520531282  1.0000
  H   H32       1.0  40.850612633861  47.4408519456096  13.049713804531631  1.0000
  N   N1        1.0  23.084206817717252  48.28391090799198  12.661555083358405  1.0000
  N   N2        1.0  26.072693748943433  48.54678944953612  12.775304554251735  1.0000
  N   N3        1.0  23.23113120512533  45.38861257818787  12.820287991689378  1.0000
  N   N4        1.0  26.219415148350336  45.65010877941642  12.928705808400206  1.0000
  N   N5        1.0  33.813908171332756  47.607343107322464  13.176047140690894  1.0000
  H   H33       1.0  52.38918039015302  52.32389466153449  13.89326585174799  1.0000
  N   N6        1.0  40.97591446215261  45.76824757783624  11.814993624966704  1.0000
  O   O1        1.0  36.134544885305004  48.73138738711437  14.012237271292914  1.0000
  O   O2        1.0  38.77219143695103  44.73210800377714  11.066064943744138  1.0000
  C   C52       1.0  24.124160594435185  54.62408542081792  12.000250907236394  1.0000
  C   C53       1.0  26.91916392934529  50.57253853929002  12.39718963965224  1.0000
  C   C54       1.0  24.30331117071314  51.836060762636414  12.333576199305531  1.0000
  C   C55       1.0  23.407059933505245  52.397113494352894  11.411408754990372  1.0000
  C   C56       1.0  23.319505417695204  53.77417861012439  11.245564932726767  1.0000
  C   C57       1.0  25.01978393509611  54.08401412965874  12.919774292445645  1.0000
  C   C58       1.0  25.110266228880544  52.70659162940087  13.081577226653248  1.0000
  H   H34       1.0  53.60138296098707  51.714680761128186  12.242153305387465  1.0000
  H   H35       1.0  26.978718823465737  51.64538457064739  12.178649037958698  1.0000
  H   H36       1.0  21.686162146027367  51.33575514430135  12.478828616256708  1.0000
  H   H37       1.0  25.806834377596427  52.293800930273456  13.828860960825473  1.0000
  H   H38       1.0  25.656458978104013  54.748642154341105  13.525156465487475  1.0000
  H   H39       1.0  22.61448651216016  54.192270192159484  10.509508944766777  1.0000
  H   H40       1.0  22.783985910022615  51.73576433320505  10.788582771671237  1.0000
  H   H41       1.0  48.31362740251977  51.2857175616875  12.439629759223704  1.0000
  H   H42       1.0  49.224472081535396  54.17901364268119  10.523414339910385  1.0000
  C   C59       1.0  51.69835284741226  52.727398443263276  13.135655061423835  1.0000
  C   C60       1.0  49.86883777029038  49.607866404649016  12.564660455118066  1.0000
  C   C61       1.0  51.05021054197751  50.378731044644134  12.535556530581596  1.0000
  C   C62       1.0  54.62742344452471  49.78616426271468  12.585753502247185  1.0000
  C   C63       1.0  54.15491940910693  43.81781132134455  13.628949049947982  1.0000
  C   C64       1.0  48.12928704066637  44.15390723218383  12.731704917233492  1.0000
  C   C65       1.0  54.8492043414692  47.29632240613718  13.034986825524873  1.0000
  C   C66       1.0  48.53891596908123  50.21256514121722  12.484961506251299  1.0000
  C   C67       1.0  52.36537372032421  49.87123707191904  12.625297191477697  1.0000
  C   C68       1.0  47.659813960487824  49.18513316894089  12.476202073806835  1.0000
  C   C69       1.0  48.46121241232897  47.967473082683014  12.586333787908144  1.0000
  C   C70       1.0  52.853106301528435  44.38750629475705  13.280713834460984  1.0000
  C   C71       1.0  47.89494690530134  46.675672776046504  12.58132287308125  1.0000
  C   C72       1.0  48.65009762457848  45.487655188408574  12.69401418627794  1.0000
  C   C73       1.0  54.10155539153118  48.47782946800309  12.836035162127127  1.0000
  C   C74       1.0  55.03950102047834  44.83896676256542  13.566714988359282  1.0000
  C   C75       1.0  50.3744452688064  44.09971284360196  13.012844967839483  1.0000
  C   C76       1.0  49.18756713526561  43.302455516120546  12.91460607129144  1.0000
  C   C77       1.0  54.26520663867636  46.02046315495176  13.18978780752678  1.0000
  C   C78       1.0  51.679510665192495  43.606489216676096  13.233118160904933  1.0000
  C   C79       1.0  58.340626157450636  48.5862473110214  13.780642597668274  1.0000
  C   C80       1.0  56.32427753822173  47.412144792307956  13.086695033696545  1.0000
  C   C81       1.0  56.95450014751931  48.48584178861233  13.735775380396344  1.0000
  C   C82       1.0  57.14345688073885  46.44562599767856  12.480961969089655  1.0000
  C   C83       1.0  59.13832378803557  47.61850415144334  13.173267672889777  1.0000
  C   C84       1.0  58.52925851869649  46.54807688811896  12.521440469786599  1.0000
  C   C85       1.0  52.07723929053951  39.37345753947929  13.840232918804144  1.0000
  C   C86       1.0  51.813225005236404  42.14563101650889  13.441800497059422  1.0000
  C   C87       1.0  51.05075756856601  40.07697064452942  14.46542155798342  1.0000
  C   C88       1.0  50.919652727691535  41.44621388690162  14.266818121256527  1.0000
  C   C89       1.0  52.8432020933336  41.421907088494756  12.822216103621464  1.0000
  C   C90       1.0  52.97260398982971  40.052063963163924  13.017223082122019  1.0000
  H   H43       1.0  55.690568830397105  50.03669670202175  12.491029120001386  1.0000
  H   H44       1.0  49.15039255251555  42.20835488970094  12.977088976463278  1.0000
  H   H45       1.0  54.35359665219776  42.77642959079768  13.913201404386287  1.0000
  H   H46       1.0  56.11260657117534  44.81035032571026  13.794920923712423  1.0000
  H   H47       1.0  52.10537326446713  47.79619398630044  12.983035466190051  1.0000
  H   H48       1.0  56.67985048500599  45.60500254755751  11.940248223000037  1.0000
  H   H49       1.0  56.34249270940956  49.24856340213488  14.243610717616034  1.0000
  H   H50       1.0  58.80752029260479  49.43480217522708  14.306076077391769  1.0000
  H   H51       1.0  59.14656200571454  45.77926578431464  12.029624107361677  1.0000
  H   H52       1.0  53.78453954017549  39.50249098500275  12.51478263016219  1.0000
  H   H53       1.0  53.543427491528185  41.94270616600037  12.149789389867335  1.0000
  H   H54       1.0  50.63046994745339  46.20228489513714  12.893299504768777  1.0000
  H   H55       1.0  50.119233315911174  41.994531712349875  14.7889758611718  1.0000
  H   H56       1.0  50.34310247222446  39.55004446161532  15.125271480867825  1.0000
  N   N7        1.0  49.77506840633758  48.26563163702397  12.641152369455297  1.0000
  N   N8        1.0  52.75747460520115  48.59651661820575  12.82815965544363  1.0000
  N   N9        1.0  49.98544724056657  45.38208884457226  12.857017559088208  1.0000
  N   N10       1.0  52.96086493230575  45.710963154171  13.049459717845076  1.0000
  H   H57       1.0  49.43986265427043  51.724646335706915  10.788854046267701  1.0000
  H   H58       1.0  52.19440480509938  54.7772094844494  13.602036410645525  1.0000
  C   C91       1.0  50.69406730243197  54.63133865365837  12.047793954924032  1.0000
  C   C92       1.0  53.56318589575544  50.640524359969575  12.458926056683556  1.0000
  C   C93       1.0  50.92341587129967  51.84593022866584  12.366902833803081  1.0000
  C   C94       1.0  50.035562035108605  52.39443516605518  11.429285277894193  1.0000
  C   C95       1.0  49.92236817249357  53.77051400424099  11.271450208101317  1.0000
  C   C96       1.0  51.58277532580829  54.10364256196873  12.981060225690996  1.0000
  H   H59       1.0  24.053721713921547  55.7154773770799  11.869861821669849  1.0000
  H   H60       1.0  25.340906641479215  38.21151343309223  13.58760745580584  1.0000
  H   H61       1.0  15.770174305510313  46.39813290033389  12.51802938756147  1.0000
  H   H62       1.0  60.23602242919592  47.69914612293368  13.207825514283407  1.0000
  H   H63       1.0  50.60357975697682  55.72174987695269  11.92289294371439  1.0000
  H   H64       1.0  52.1809240398577  38.28813350099483  13.996719387060207  1.0000
