# Supplementary material for: Fracture Behavior of a 2D Imine‐Based Polymer
Source: Adv Sci (Weinh). 2024 Sep 12;11(42):2407017. doi: 10.1002/advs.202407017 (PMC11558127; doi:10.1002/advs.202407017)
Supplement: Supplementary file 2 — Supporting Information [file ADVS-11-2407017-s004.zip › 89-56_1.5_relaxed.cif]

data_image0
_chemical_formula_structural       C6H6C45H26N5HNO2C7H9C32H14N4H2C6H6
_chemical_formula_sum              "C96 H64 N10 O2"
loop_
  _atom_site_type_symbol
  _atom_site_label
  _atom_site_symmetry_multiplicity
  _atom_site_Cartn_x
  _atom_site_Cartn_y
  _atom_site_Cartn_z
  _atom_site_occupancy
  C   C1        1.0  19.635762645443307  46.64516856148759  12.635811931678  1.0000
  C   C2        1.0  17.44643849599516  47.395834028269896  13.391316640035395  1.0000
  C   C3        1.0  17.598964111396995  45.634619413838614  11.765436177749551  1.0000
  C   C4        1.0  18.98661472815304  45.7179191879907  11.805829898759566  1.0000
  C   C5        1.0  18.833913601150222  47.481780840896825  13.428133142807395  1.0000
  C   C6        1.0  16.817944409607907  46.472685724877216  12.558365103356483  1.0000
  H   H1        1.0  19.853340896702605  49.33592834947527  12.554755536474655  1.0000
  H   H2        1.0  19.584230352552257  45.06191700802007  11.152948721647729  1.0000
  H   H3        1.0  20.229276206639053  43.96034541562109  12.690081249901175  1.0000
  H   H4        1.0  19.31057217032818  48.20175961803244  14.112107050505077  1.0000
  H   H5        1.0  17.117267297700252  44.90352185456409  11.096852675283863  1.0000
  H   H6        1.0  16.84290421548995  48.060279984946  14.029936190844822  1.0000
  C   C7        1.0  23.1688912683586  49.614983804631805  12.573935238490778  1.0000
  C   C8        1.0  24.367899142088447  50.35551158033607  12.508411846675253  1.0000
  C   C9        1.0  27.93127525780256  49.68385560183731  12.497105311471032  1.0000
  C   C10       1.0  27.335609948246137  43.708055084491996  13.426688833206873  1.0000
  C   C11       1.0  21.296350460034834  44.20609823279848  12.746031893463627  1.0000
  C   C12       1.0  28.107613962745358  47.185795220261795  12.922801907621134  1.0000
  C   C13       1.0  46.46775600766406  46.53028197357242  12.442310722171463  1.0000
  C   C14       1.0  21.853556080523912  50.25539228102137  12.541895993017791  1.0000
  C   C15       1.0  25.672852338100444  49.817992403404666  12.571545589306858  1.0000
  C   C16       1.0  44.19710524496612  47.1936623426734  13.04559291479218  1.0000
  C   C17       1.0  20.94752450822857  49.25235382472713  12.579776490845427  1.0000
  C   C18       1.0  21.719530988642298  48.01338070154579  12.661390083641717  1.0000
  C   C19       1.0  26.04447575550708  44.31927609959205  13.110747875636331  1.0000
  C   C20       1.0  21.116774458308885  46.7376507272428  12.676668003768846  1.0000
  C   C21       1.0  21.845753273512223  45.528555940793446  12.724194546007817  1.0000
  C   C22       1.0  27.381147392912627  48.38656634603543  12.750768128888998  1.0000
  C   C23       1.0  28.243863669625398  44.70966609266271  13.389195485196947  1.0000
  C   C24       1.0  23.55070463223823  44.09319526797863  12.912854670079712  1.0000
  C   C25       1.0  22.34214488236603  43.32582324670884  12.845686236977105  1.0000
  C   C26       1.0  27.495810699189757  45.91899776976411  13.0510569304111  1.0000
  C   C27       1.0  24.852357572393235  43.56616252569954  13.065176252777581  1.0000
  C   C28       1.0  31.602599671481972  48.43225699594834  13.685012359001195  1.0000
  C   C29       1.0  29.57908336415163  47.27772906667109  12.977733861829007  1.0000
  C   C30       1.0  30.22161215906104  48.34536990196328  13.628965990574608  1.0000
  C   C31       1.0  30.3994922359709  46.30221842742011  12.379172205786984  1.0000
  C   C32       1.0  32.42912809029192  47.46106223156519  13.080672857478952  1.0000
  C   C33       1.0  31.77977534736166  46.39134750696513  12.424271275702118  1.0000
  C   C34       1.0  44.54395781765377  45.41251024760605  11.434600996304182  1.0000
  C   C35       1.0  45.92439400045871  45.567347727763  11.57753620638946  1.0000
  C   C36       1.0  35.97966771257823  46.756645095462396  12.57092045737095  1.0000
  C   C37       1.0  34.524240959916916  46.73042623889468  12.558820318236409  1.0000
  C   C38       1.0  36.72370196091204  47.7371673942525  13.276104782752322  1.0000
  C   C39       1.0  38.81484292456449  46.73988713292823  12.546560663423568  1.0000
  C   C40       1.0  38.118487920851166  47.72242868319345  13.260728929702351  1.0000
  C   C41       1.0  38.08690953334316  45.75570265683508  11.836704851828536  1.0000
  C   C42       1.0  36.69102383819867  45.77326213436746  11.857066265904084  1.0000
  C   C43       1.0  45.581480351184126  47.338476234920535  13.17042335420805  1.0000
  C   C44       1.0  25.216270759878476  39.30777272008332  13.483634559973767  1.0000
  C   C45       1.0  24.968300023160847  42.09594046582438  13.209819107394067  1.0000
  C   C46       1.0  24.219704658653498  39.99419720024734  14.17280514909345  1.0000
  C   C47       1.0  24.09588728152545  41.371744961635954  14.035748962370432  1.0000
  C   C48       1.0  25.968771072873306  41.38901285598636  12.525492734384397  1.0000
  C   C49       1.0  26.090248738820822  40.011270281433696  12.658596073803958  1.0000
  C   C50       1.0  40.28641963284329  46.67048726946299  12.490826036897394  1.0000
  C   C51       1.0  43.71387876058075  46.23628450091709  12.173005241674154  1.0000
  H   H7        1.0  46.61083181956296  49.24370792989749  12.425440767090903  1.0000
  H   H8        1.0  28.997273327405537  49.913085246005416  12.38265732837752  1.0000
  H   H9        1.0  46.59479930728743  44.937126222611774  10.969405835640483  1.0000
  H   H10       1.0  47.11881899934529  43.88330893539169  12.627568909319322  1.0000
  H   H11       1.0  22.28240214191086  42.231278924640336  12.873163670689314  1.0000
  H   H12       1.0  27.511074514605674  42.654478534591995  13.680171836925956  1.0000
  H   H13       1.0  29.317207658222767  44.64809909530353  13.610022851824052  1.0000
  H   H14       1.0  25.373031644572393  47.74762145388675  12.925149314167449  1.0000
  H   H15       1.0  29.93266577732602  45.4648716054911  11.83509207997783  1.0000
  H   H16       1.0  29.614749395714963  49.11416693721945  14.134518822607122  1.0000
  H   H17       1.0  32.065802499207976  49.27841344412597  14.217010590505392  1.0000
  H   H18       1.0  32.39449685303581  45.61641319670271  11.93264519555034  1.0000
  H   H19       1.0  45.974132674581185  48.08475970523788  13.880823331092515  1.0000
  H   H20       1.0  34.05795275165029  45.89318955756403  11.975691714994841  1.0000
  H   H21       1.0  44.14678763923904  44.654533217872974  10.736942839868496  1.0000
  H   H22       1.0  36.131223755642694  45.00424038422324  11.302685990435597  1.0000
  H   H23       1.0  38.67543274506508  48.492782781780114  13.816280628613915  1.0000
  H   H24       1.0  35.114384502519464  48.57317203030168  13.88380675290768  1.0000
  H   H25       1.0  39.84936234727642  45.07065026431028  11.331272494847623  1.0000
  H   H26       1.0  26.878134571568935  39.475727616593815  12.10548413497707  1.0000
  H   H27       1.0  26.65209271894445  41.932155967674916  11.853161851606838  1.0000
  H   H28       1.0  23.850507029168277  46.19185578550952  12.850412477315103  1.0000
  H   H29       1.0  23.320846490496816  41.90546365792277  14.608746017383094  1.0000
  H   H30       1.0  43.52370240464806  47.834563616297324  13.641879463782072  1.0000
  H   H31       1.0  23.52993859027943  39.44673282672768  14.83452294118753  1.0000
  H   H32       1.0  40.84270451822689  47.460266404695616  13.063305716751696  1.0000
  N   N1        1.0  23.042077922939004  48.27584126332776  12.659641607548838  1.0000
  N   N2        1.0  26.040185015311774  48.53424037378447  12.7642189494579  1.0000
  N   N3        1.0  23.18466917219327  45.38814904924481  12.816817577887084  1.0000
  N   N4        1.0  26.18286438961813  45.64586254655991  12.916068720922759  1.0000
  N   N5        1.0  33.77824752119193  47.607108227264284  13.170051400248006  1.0000
  H   H33       1.0  52.4242344222503  52.32685390876909  13.8967236772942  1.0000
  N   N6        1.0  40.91107812003592  45.77764927477057  11.839780413166892  1.0000
  O   O1        1.0  36.074147425483474  48.75642566110751  14.01606059438272  1.0000
  O   O2        1.0  38.78603681852178  44.7750710929799  11.121974981855391  1.0000
  C   C52       1.0  24.106382112182885  54.613371075508724  12.001725320073042  1.0000
  C   C53       1.0  26.88385766346032  50.56144011221926  12.388254554911224  1.0000
  C   C54       1.0  24.273005351781258  51.82504949644274  12.335854672585889  1.0000
  C   C55       1.0  23.380698150483237  52.38932093841085  11.412072494398995  1.0000
  C   C56       1.0  23.29934413877282  53.76676461742563  11.245921104964806  1.0000
  C   C57       1.0  24.998930007707074  54.06985808959709  12.922159144435069  1.0000
  C   C58       1.0  25.083190715586035  52.69215018604519  13.08437423852482  1.0000
  H   H34       1.0  53.64846647833861  51.71496792199747  12.23731141101461  1.0000
  H   H35       1.0  26.941477352007634  51.63555779047804  12.175093610994875  1.0000
  H   H36       1.0  21.655799673123198  51.33419114730414  12.497483341512723  1.0000
  H   H37       1.0  25.77744815172651  52.27645278586526  13.832190091076132  1.0000
  H   H38       1.0  25.63784298387082  54.73194322261306  13.527933336669008  1.0000
  H   H39       1.0  22.597394445779045  54.187948764515106  10.508830790444925  1.0000
  H   H40       1.0  22.756351761445316  51.73011103903108  10.788283228347224  1.0000
  H   H41       1.0  48.36230781001956  51.287768581012614  12.450977729211777  1.0000
  H   H42       1.0  49.26390474422088  54.172796322374076  10.516833323357147  1.0000
  C   C59       1.0  51.73561578711764  52.728351006977206  13.13598456988225  1.0000
  C   C60       1.0  49.91537040713994  49.60687784902022  12.564224158614465  1.0000
  C   C61       1.0  51.096902316572425  50.37731545376673  12.53122095083868  1.0000
  C   C62       1.0  54.67419414849636  49.78608257472928  12.581499429617487  1.0000
  C   C63       1.0  54.20047898042769  43.817667508196614  13.628440567365525  1.0000
  C   C64       1.0  48.17636731023231  44.1552862167247  12.726768342361346  1.0000
  C   C65       1.0  54.89685000269159  47.29575253428913  13.03064168929381  1.0000
  C   C66       1.0  48.58593622739442  50.21382499409076  12.492583617032087  1.0000
  C   C67       1.0  52.41246918906168  49.87077680551354  12.618508890540136  1.0000
  C   C68       1.0  47.70535937445781  49.18763104444762  12.486332230330378  1.0000
  C   C69       1.0  48.505346626757635  47.968465192902755  12.589078576538054  1.0000
  C   C70       1.0  52.89913130233922  44.388026984394926  13.27989485854007  1.0000
  C   C71       1.0  47.93936976258795  46.676397845542155  12.580347292235171  1.0000
  C   C72       1.0  48.69629668181074  45.48934879517497  12.691541365883646  1.0000
  C   C73       1.0  54.14873687160553  48.47721369800217  12.83061380238952  1.0000
  C   C74       1.0  55.08566322616328  44.83834619174409  13.565664262441748  1.0000
  C   C75       1.0  50.420785111620944  44.10228323735438  13.010861137452242  1.0000
  C   C76       1.0  49.23479593295927  43.30433689337633  12.909976833338996  1.0000
  C   C77       1.0  54.3122833746847  46.020149963742114  13.187068828200319  1.0000
  C   C78       1.0  51.72509959074472  43.60792452654576  13.232528500956889  1.0000
  C   C79       1.0  58.39035507858944  48.584128199596904  13.773339572692327  1.0000
  C   C80       1.0  56.372287176221576  47.41012341428386  13.082650610275055  1.0000
  C   C81       1.0  57.00409927971435  48.48590741762064  13.726766442296523  1.0000
  C   C82       1.0  57.19158043669144  46.43870633857545  12.484469787809262  1.0000
  C   C83       1.0  59.188100271847844  47.61144431186179  13.173852265249588  1.0000
  C   C84       1.0  58.57758735329983  46.53804574721708  12.52824218947647  1.0000
  C   C85       1.0  52.10184416695606  39.372047058749494  13.835008831731184  1.0000
  C   C86       1.0  51.85408635308503  42.146371897384945  13.441580552338257  1.0000
  C   C87       1.0  51.082105376525476  40.08091549936761  14.465066854517385  1.0000
  C   C88       1.0  50.958464918840285  41.451038673256456  14.26806717960489  1.0000
  C   C89       1.0  52.87718465795783  41.41731714758632  12.817175682809829  1.0000
  C   C90       1.0  52.997875896006136  40.04612121286084  13.009004305357108  1.0000
  H   H43       1.0  55.73723870945006  50.03773139892568  12.489892144351069  1.0000
  H   H44       1.0  49.19880625275101  42.21013549085897  12.97123022299478  1.0000
  H   H45       1.0  54.397901369980744  42.77626195542003  13.913808784567633  1.0000
  H   H46       1.0  56.158954046095545  44.809292518921524  13.79362560330034  1.0000
  H   H47       1.0  52.15102347026072  47.796615594669184  12.974931047285702  1.0000
  H   H48       1.0  56.72745275324203  45.59591326139633  11.94767722843992  1.0000
  H   H49       1.0  56.392615597916915  49.252706641898705  14.228944202194345  1.0000
  H   H50       1.0  58.858341973305855  49.43492081732435  14.293950253133506  1.0000
  H   H51       1.0  59.194733216746044  45.76459113350383  12.043693698925088  1.0000
  H   H52       1.0  53.80269439482359  39.49147276812386  12.500881849610925  1.0000
  H   H53       1.0  53.5776965769242  41.934562859826364  12.142350408346635  1.0000
  H   H54       1.0  50.6762521209062  46.20512914804436  12.89389946878222  1.0000
  H   H55       1.0  50.16179629928769  42.003296145067736  14.791831820649763  1.0000
  H   H56       1.0  50.37331096501283  39.55747573738445  15.126494452553954  1.0000
  N   N7        1.0  49.81990053443057  48.26457249649914  12.639099413868923  1.0000
  N   N8        1.0  52.80457503136319  48.595964120604634  12.821215749168912  1.0000
  N   N9        1.0  50.031517991188345  45.38469849799997  12.85607687082392  1.0000
  N   N10       1.0  53.007693229913315  45.71124083940674  13.047165297455033  1.0000
  H   H57       1.0  49.48744358505638  51.718738375131835  10.781984085411938  1.0000
  H   H58       1.0  52.21823618085315  54.779880207003785  13.609199093802546  1.0000
  C   C91       1.0  50.727085857121985  54.629181211704854  12.04628833583663  1.0000
  C   C92       1.0  53.610128668679785  50.640592593277184  12.453672139018368  1.0000
  C   C93       1.0  50.96764970267776  51.844669651937934  12.362903861082376  1.0000
  C   C94       1.0  50.07974528103991  52.390377765989946  11.423653201508918  1.0000
  C   C95       1.0  49.96196447099751  53.766108974742416  11.265900778668081  1.0000
  C   C96       1.0  51.61415697744362  54.10436082544211  12.982785348891543  1.0000
  H   H59       1.0  24.039777777799433  55.70503511948014  11.872042888897285  1.0000
  H   H60       1.0  25.312832930926177  38.2160148331528  13.59065304496377  1.0000
  H   H61       1.0  15.719515548408461  46.40577424508226  12.527491675269223  1.0000
  H   H62       1.0  60.28568183001866  47.69010650976546  13.210000615108303  1.0000
  H   H63       1.0  50.63269902081878  55.719386598891845  11.922515206414985  1.0000
  H   H64       1.0  52.199204763040925  38.285953564594145  13.989627987385344  1.0000
