# Supplementary material for: Fracture Behavior of a 2D Imine‐Based Polymer
Source: Adv Sci (Weinh). 2024 Sep 12;11(42):2407017. doi: 10.1002/advs.202407017 (PMC11558127; doi:10.1002/advs.202407017)
Supplement: Supplementary file 2 — Supporting Information [file ADVS-11-2407017-s004.zip › 89-56_1.6_relaxed.cif]

data_image0
_chemical_formula_structural       C6H6C45H26N5HNO2C7H9C32H14N4H2C6H6
_chemical_formula_sum              "C96 H64 N10 O2"
loop_
  _atom_site_type_symbol
  _atom_site_label
  _atom_site_symmetry_multiplicity
  _atom_site_Cartn_x
  _atom_site_Cartn_y
  _atom_site_Cartn_z
  _atom_site_occupancy
  C   C1        1.0  19.592375949972308  46.644296734167455  12.641950953770616  1.0000
  C   C2        1.0  17.4056995072555  47.394828167018716  13.40348832493865  1.0000
  C   C3        1.0  17.554252708104322  45.63721093015028  11.771858420080582  1.0000
  C   C4        1.0  18.941934986414008  45.719665957155264  11.810219368836936  1.0000
  C   C5        1.0  18.793258609897904  47.4791426757363  13.438615387129554  1.0000
  C   C6        1.0  16.77586409347003  46.47439977521539  12.568406292217079  1.0000
  H   H1        1.0  19.8063174791701  49.333432137468854  12.550052020532686  1.0000
  H   H2        1.0  19.53870417511776  45.06610805504547  11.154155897985456  1.0000
  H   H3        1.0  20.179329378984164  43.96221967817907  12.704411006131583  1.0000
  H   H4        1.0  19.272773001143605  48.19546932047516  14.124433437048703  1.0000
  H   H5        1.0  17.070537923383878  44.90773869318829  11.102467737821325  1.0000
  H   H6        1.0  16.803502391271714  48.05813698140511  14.045015137115985  1.0000
  C   C7        1.0  23.121083940258384  49.6163537851634  12.568452154869357  1.0000
  C   C8        1.0  24.319503186304225  50.35719895369913  12.500337512236829  1.0000
  C   C9        1.0  27.881680659637915  49.678553008781066  12.485842915003179  1.0000
  C   C10       1.0  27.287413427444  43.70136636938035  13.413768083627328  1.0000
  C   C11       1.0  21.247430665528064  44.20553371212014  12.752871144628976  1.0000
  C   C12       1.0  28.05456503671176  47.18150272541597  12.918161525678926  1.0000
  C   C13       1.0  46.52789112860193  46.538241972762094  12.451329926309862  1.0000
  C   C14       1.0  21.80513716479484  50.25480871816454  12.535627796361812  1.0000
  C   C15       1.0  25.62392784442589  49.81792952957274  12.562100016453964  1.0000
  C   C16       1.0  44.26537203399218  47.2099336794151  13.075028858371583  1.0000
  C   C17       1.0  20.900414574227792  49.2508160217156  12.576114213349609  1.0000
  C   C18       1.0  21.67411844537059  48.01303675346862  12.66043758406298  1.0000
  C   C19       1.0  25.99552933269899  44.31141898320491  13.100085026081917  1.0000
  C   C20       1.0  21.07303915782101  46.73676553765314  12.67955528166027  1.0000
  C   C21       1.0  21.800049963676493  45.52663276129437  12.72630287062055  1.0000
  C   C22       1.0  27.32924824037151  48.383139970191884  12.74416977334979  1.0000
  C   C23       1.0  28.19379159851655  44.70471481484245  13.380103299736543  1.0000
  C   C24       1.0  23.50235080577436  44.0874783375452  12.907788428196369  1.0000
  C   C25       1.0  22.291721064872096  43.32293566959415  12.847634710683137  1.0000
  C   C26       1.0  27.444087451157227  45.9138602309122  13.044826586985169  1.0000
  C   C27       1.0  24.80361223612841  43.55829456193537  13.055899440238415  1.0000
  C   C28       1.0  31.54894534992473  48.42975962488394  13.680975743209324  1.0000
  C   C29       1.0  29.5260480240097  47.27341570993723  12.973919441665574  1.0000
  C   C30       1.0  30.16815792123807  48.34221116192252  13.62369108122273  1.0000
  C   C31       1.0  30.347679841746935  46.29691226538636  12.37864690353157  1.0000
  C   C32       1.0  32.37597113044484  47.45693561861117  13.08016739992291  1.0000
  C   C33       1.0  31.727843973096274  46.38549250521435  12.425686536580953  1.0000
  C   C34       1.0  44.590037587658685  45.431326801632636  11.458769065415362  1.0000
  C   C35       1.0  45.9725195750154  45.57826900696949  11.59062593354482  1.0000
  C   C36       1.0  35.92743375988896  46.756937598928936  12.577036950653802  1.0000
  C   C37       1.0  34.47251476625625  46.725986587366855  12.563135136019286  1.0000
  C   C38       1.0  36.66656385946475  47.74568069017811  13.275613816398515  1.0000
  C   C39       1.0  38.762129757550646  46.750536363753234  12.556778502220226  1.0000
  C   C40       1.0  38.0611890391669  47.73601208290716  13.261861338833606  1.0000
  C   C41       1.0  38.03930353208281  45.75761460848616  11.85312643034879  1.0000
  C   C42       1.0  36.643243622883375  45.77082459842903  11.871588396623292  1.0000
  C   C43       1.0  45.65127561742518  47.34896481326258  13.188334223797453  1.0000
  C   C44       1.0  25.154898516944105  39.29898610969584  13.478117923517669  1.0000
  C   C45       1.0  24.91697008026131  42.088072246678024  13.201714983236188  1.0000
  C   C46       1.0  24.162387479285808  39.98986373559054  14.16870426482786  1.0000
  C   C47       1.0  24.043715133515796  41.36767189188184  14.030217559872016  1.0000
  C   C48       1.0  25.913499235174168  41.37669386482392  12.516215662870627  1.0000
  C   C49       1.0  26.02992600715475  39.99850381082997  12.650728071624558  1.0000
  C   C50       1.0  40.23407917164092  46.68481414973342  12.504063784316884  1.0000
  C   C51       1.0  43.76808470118296  46.26093717453158  12.200651583150004  1.0000
  H   H7        1.0  46.6750480017826  49.247999453830566  12.425524952335833  1.0000
  H   H8        1.0  28.948222778324034  49.90453039360238  12.369859107955003  1.0000
  H   H9        1.0  46.63498474889738  44.94534455310555  10.976223151182399  1.0000
  H   H10       1.0  47.17702759120482  43.886811864039  12.619299055720456  1.0000
  H   H11       1.0  22.2293023114021  42.22862527033783  12.877166292349733  1.0000
  H   H12       1.0  27.464490245577306  42.6476152279254  13.664016428126816  1.0000
  H   H13       1.0  29.26717297620057  44.64421335905042  13.60011359272581  1.0000
  H   H14       1.0  25.31917661031742  47.75057365124225  12.924180811044872  1.0000
  H   H15       1.0  29.881754601896244  45.45904084680874  11.83523802730177  1.0000
  H   H16       1.0  29.561189117926673  49.11215844256213  14.126762729062042  1.0000
  H   H17       1.0  32.01240743329735  49.27747459292467  14.210683489822207  1.0000
  H   H18       1.0  32.343477634996894  45.60934952112679  11.936919070148251  1.0000
  H   H19       1.0  46.05349245585666  48.09208316045408  13.896935990401385  1.0000
  H   H20       1.0  34.00833616067916  45.88511688350444  11.98364318191039  1.0000
  H   H21       1.0  44.183958331332875  44.67640283653909  10.762382880205347  1.0000
  H   H22       1.0  36.08724896834045  44.99544053255701  11.32238770978183  1.0000
  H   H23       1.0  38.61294973484962  48.51345952657503  13.812380616027424  1.0000
  H   H24       1.0  35.05352730333645  48.57938474831393  13.874771177199117  1.0000
  H   H25       1.0  39.81303251088255  45.076430343531335  11.358040671085393  1.0000
  H   H26       1.0  26.81509768835473  39.45916068531616  12.097266941440715  1.0000
  H   H27       1.0  26.597472347730406  41.91590630398955  11.841456979835217  1.0000
  H   H28       1.0  23.807158776988683  46.185070871123735  12.83889954336319  1.0000
  H   H29       1.0  23.27176017840484  41.90453884382882  14.604371253172365  1.0000
  H   H30       1.0  43.60086766879451  47.85280366340617  13.67946842342704  1.0000
  H   H31       1.0  23.472136871850964  39.44575809167333  14.832953180091263  1.0000
  H   H32       1.0  40.78740629844929  47.481149673701196  13.070922701627305  1.0000
  N   N1        1.0  22.996238626180684  48.277256375769305  12.657194106784553  1.0000
  N   N2        1.0  25.98861983101751  48.53392177629163  12.757879893948514  1.0000
  N   N3        1.0  23.139014214535443  45.38322051765981  12.812517309973835  1.0000
  N   N4        1.0  26.131722737191303  45.638743992242055  12.908770404433435  1.0000
  N   N5        1.0  33.72480130811095  47.60422141385237  13.169963521186181  1.0000
  H   H33       1.0  52.49548182995156  52.32742214812777  13.888338063455569  1.0000
  N   N6        1.0  40.86573551471007  45.79028673259151  11.863241435981907  1.0000
  O   O1        1.0  36.01242042577441  48.76849335607995  14.007066201090751  1.0000
  O   O2        1.0  38.740111544095576  44.77367973426855  11.147152605241471  1.0000
  C   C52       1.0  24.0618622677927  54.6163271112137  12.00541490913695  1.0000
  C   C53       1.0  26.836132736655987  50.55821860979089  12.374514743819306  1.0000
  C   C54       1.0  24.22568050893666  51.826730130909695  12.330010150747873  1.0000
  C   C55       1.0  23.32846079289732  52.39536371662413  11.413497530065062  1.0000
  C   C56       1.0  23.24847126801166  53.77347640691961  11.252199356188358  1.0000
  C   C57       1.0  24.95913886354286  54.06857191699504  12.918760051555099  1.0000
  C   C58       1.0  25.04178493306612  52.690297942583236  13.076310624096097  1.0000
  H   H34       1.0  53.7156686166531  51.71298522376506  12.235472173310686  1.0000
  H   H35       1.0  26.897029332002088  51.631088443922096  12.155844059608075  1.0000
  H   H36       1.0  21.60616821740524  51.332972728454536  12.487282980313541  1.0000
  H   H37       1.0  25.739309724693378  52.27118970728121  13.819232528643521  1.0000
  H   H38       1.0  25.60302760419927  54.727656347042725  13.522643278965104  1.0000
  H   H39       1.0  22.54245462506672  54.19836339858325  10.520989025952723  1.0000
  H   H40       1.0  22.698488192452963  51.73980320456502  10.79151245705162  1.0000
  H   H41       1.0  48.42691001753272  51.2910807935283  12.449709016071779  1.0000
  H   H42       1.0  49.32993985717964  54.1775161053829  10.516297510202326  1.0000
  C   C59       1.0  51.80532001572973  52.729640653729184  13.129485331947519  1.0000
  C   C60       1.0  49.979591831428436  49.60984611748729  12.561061211893126  1.0000
  C   C61       1.0  51.16180195137062  50.37930505643464  12.526858565422984  1.0000
  C   C62       1.0  54.73844875397964  49.78237282436716  12.579241048893964  1.0000
  C   C63       1.0  54.25878141988824  43.814027785158345  13.626116145430874  1.0000
  C   C64       1.0  48.23472910590672  44.15775183334726  12.720519072772385  1.0000
  C   C65       1.0  54.95692249096932  47.2921914257298  13.030020355060548  1.0000
  C   C66       1.0  48.65042780633221  50.21721880729976  12.490761540122632  1.0000
  C   C67       1.0  52.476760735468176  49.87071629611687  12.61494934211668  1.0000
  C   C68       1.0  47.769478243375204  49.191258074029335  12.486191474228319  1.0000
  C   C69       1.0  48.56902289912858  47.97170485628983  12.588427947153086  1.0000
  C   C70       1.0  52.95785314675804  44.38520848801343  13.277294606742291  1.0000
  C   C71       1.0  48.00087819685084  46.68024828900497  12.580238365555259  1.0000
  C   C72       1.0  48.755943041225954  45.49142755293572  12.688463444811344  1.0000
  C   C73       1.0  54.21061222767016  48.474502838285915  12.828601726068447  1.0000
  C   C74       1.0  55.14460007793189  44.83426004030259  13.564698587353906  1.0000
  C   C75       1.0  50.4790947852867  44.1017126711489  13.005683704859448  1.0000
  C   C76       1.0  49.29226961081569  43.30522219048584  12.90226423518571  1.0000
  C   C77       1.0  54.3720567462521  46.01669749806091  13.186429596382904  1.0000
  C   C78       1.0  51.78320900710455  43.605894448049185  13.228558756514014  1.0000
  C   C79       1.0  58.44948304363914  48.579216768265816  13.77506275658751  1.0000
  C   C80       1.0  56.43203844449821  47.406055891934315  13.082460142113645  1.0000
  C   C81       1.0  57.06331003197424  48.480103345820254  13.729951779783036  1.0000
  C   C82       1.0  57.25046900868738  46.43681117001017  12.47984002236958  1.0000
  C   C83       1.0  59.2463717303106  47.60851299025145  13.171279870128208  1.0000
  C   C84       1.0  58.63639694245786  46.53654767807076  12.522765871091293  1.0000
  C   C85       1.0  52.162207838732506  39.37060483943002  13.836132422306605  1.0000
  C   C86       1.0  51.91200677125045  42.14429631037571  13.438593526924752  1.0000
  C   C87       1.0  51.140598017528156  40.079368031527125  14.46332258062527  1.0000
  C   C88       1.0  51.01569079868115  41.44913199363435  14.26445712201  1.0000
  C   C89       1.0  52.937461547189564  41.415317568975986  12.817532124983218  1.0000
  C   C90       1.0  53.0591260945459  40.04450503670343  13.011107792619136  1.0000
  H   H43       1.0  55.80182296965448  50.032536499843786  12.48693884017343  1.0000
  H   H44       1.0  49.25469788935776  42.21081770050328  12.960217058887247  1.0000
  H   H45       1.0  54.45573433945731  42.7720405859976  13.909811680648264  1.0000
  H   H46       1.0  56.21758158065973  44.803648176967755  13.793451257672295  1.0000
  H   H47       1.0  52.21238767360443  47.79648570612843  12.97103856104285  1.0000
  H   H48       1.0  56.78533700896685  45.59645834282546  11.939952233906162  1.0000
  H   H49       1.0  56.45169777777813  49.243942937852104  14.236349686867008  1.0000
  H   H50       1.0  58.91805449488552  49.428991009356174  14.29708629666328  1.0000
  H   H51       1.0  59.25354390353326  45.76496217692935  12.034876239559745  1.0000
  H   H52       1.0  53.86577469248951  39.490271330619  12.505451214828204  1.0000
  H   H53       1.0  53.639138803478204  41.932460164767065  12.143764745719498  1.0000
  H   H54       1.0  50.7367854699929  46.204158939631306  12.893729556485903  1.0000
  H   H55       1.0  50.217755147285416  42.001322279979064  14.786519621552019  1.0000
  H   H56       1.0  50.43142883390778  39.55616813410909  15.124235527701362  1.0000
  N   N7        1.0  49.883737303194636  48.26756677104731  12.636412023167157  1.0000
  N   N8        1.0  52.86670238795512  48.59539431689837  12.818496809751853  1.0000
  N   N9        1.0  50.09109589202251  45.3845967141776  12.852442106232829  1.0000
  N   N10       1.0  53.06750049710932  45.70857191627826  13.045618109868276  1.0000
  H   H57       1.0  49.55272972985786  51.72322479823383  10.778752179604414  1.0000
  H   H58       1.0  52.29095928954064  54.78059416103059  13.602755642662357  1.0000
  C   C91       1.0  50.795910087742485  54.632128445671434  12.043488662080913  1.0000
  C   C92       1.0  53.67570210288427  50.638474207659954  12.450819136997264  1.0000
  C   C93       1.0  51.03454965133031  51.84676078108237  12.358169880409221  1.0000
  C   C94       1.0  50.1461725526523  52.39394968153554  11.420222792660283  1.0000
  C   C95       1.0  50.028978012227356  53.76993177653262  11.263879984422768  1.0000
  C   C96       1.0  51.68475503476119  54.10587312563769  12.977474603353722  1.0000
  H   H59       1.0  23.996921449729815  55.70847501252422  11.879005824093742  1.0000
  H   H60       1.0  25.248439460222546  38.20706520755822  13.587251978878815  1.0000
  H   H61       1.0  15.677118100648277  46.408417770532395  12.539235094701286  1.0000
  H   H62       1.0  60.344123361315624  47.68807154082137  13.205384881640443  1.0000
  H   H63       1.0  50.700630719007016  55.72257131138864  11.921772598626763  1.0000
  H   H64       1.0  52.26011836089831  38.284798083171125  13.99195572399149  1.0000
