# Supplementary material for: Fracture Behavior of a 2D Imine‐Based Polymer
Source: Adv Sci (Weinh). 2024 Sep 12;11(42):2407017. doi: 10.1002/advs.202407017 (PMC11558127; doi:10.1002/advs.202407017)
Supplement: Supplementary file 2 — Supporting Information [file ADVS-11-2407017-s004.zip › 89-56_1.7_relaxed.cif]

data_image0
_chemical_formula_structural       C6H6C45H26N5HNO2C7H9C32H14N4H2C6H6
_chemical_formula_sum              "C96 H64 N10 O2"
loop_
  _atom_site_type_symbol
  _atom_site_label
  _atom_site_symmetry_multiplicity
  _atom_site_Cartn_x
  _atom_site_Cartn_y
  _atom_site_Cartn_z
  _atom_site_occupancy
  C   C1        1.0  19.546532413438058  46.64489991016879  12.644449628331495  1.0000
  C   C2        1.0  17.362155132791006  47.39489134484848  13.41237934129867  1.0000
  C   C3        1.0  17.506515657168876  45.638870748907856  11.778220396308926  1.0000
  C   C4        1.0  18.894246577127394  45.72114002856743  11.813225112430025  1.0000
  C   C5        1.0  18.749736072149865  47.4790687481524  13.444072996143001  1.0000
  C   C6        1.0  16.730629364770927  46.47529706645838  12.577834847352552  1.0000
  H   H1        1.0  19.760749196673984  49.333600943668046  12.55669310136343  1.0000
  H   H2        1.0  19.489131479299797  45.06808697433704  11.154991618730248  1.0000
  H   H3        1.0  20.130137335601656  43.963178930244425  12.703438880822542  1.0000
  H   H4        1.0  19.230920283096562  48.19445451797154  14.129578847271135  1.0000
  H   H5        1.0  17.020932041366766  44.91056441820057  11.108914683315037  1.0000
  H   H6        1.0  16.76149091711758  48.057812718652826  14.055688091103253  1.0000
  C   C7        1.0  23.075503034891998  49.61597983138583  12.566205187684204  1.0000
  C   C8        1.0  24.274275708694024  50.35586697275207  12.495412048556274  1.0000
  C   C9        1.0  27.835539605439198  49.671947889245985  12.474069132188621  1.0000
  C   C10       1.0  27.23880407346293  43.6958101276004  13.406869831998945  1.0000
  C   C11       1.0  21.19849279966456  44.20536888955409  12.751359312445661  1.0000
  C   C12       1.0  28.006211094965387  47.175605257356274  12.909544907992451  1.0000
  C   C13       1.0  46.587215930163026  46.54769038476771  12.465187229273525  1.0000
  C   C14       1.0  21.759603929881784  50.25477446225297  12.537760781518333  1.0000
  C   C15       1.0  25.578214238892702  49.814773711026206  12.554407021271288  1.0000
  C   C16       1.0  44.3321618516275  47.227448265280266  13.104791025941687  1.0000
  C   C17       1.0  20.854883121000007  49.250822296297535  12.579378268477548  1.0000
  C   C18       1.0  21.628491084916803  48.01278661073844  12.660101289454254  1.0000
  C   C19       1.0  25.946693459865998  44.3061495450116  13.094554025510174  1.0000
  C   C20       1.0  21.027156285661956  46.736665913274116  12.679166596661242  1.0000
  C   C21       1.0  21.75291377816809  45.52571245810917  12.724522632172116  1.0000
  C   C22       1.0  27.28168393541534  48.37767326094651  12.734744659362482  1.0000
  C   C23       1.0  28.145273972863162  44.699074774567805  13.37229597716932  1.0000
  C   C24       1.0  23.453290111890645  44.08413637159943  12.904916988735664  1.0000
  C   C25       1.0  22.241580523158643  43.32125116499418  12.845462566081052  1.0000
  C   C26       1.0  27.395590905802354  45.90825727240555  13.037501321022596  1.0000
  C   C27       1.0  24.754177030123408  43.55365052081414  13.051943112713188  1.0000
  C   C28       1.0  31.49761448965206  48.42618383775021  13.678534525572791  1.0000
  C   C29       1.0  29.47750375083672  47.26804570047989  12.966823582999677  1.0000
  C   C30       1.0  30.117141479155997  48.337022379932336  13.61877372582109  1.0000
  C   C31       1.0  30.30108566199228  46.29280730505552  12.372046513254794  1.0000
  C   C32       1.0  32.32690233020949  47.454806483360755  13.078138303632421  1.0000
  C   C33       1.0  31.681072926160645  46.38311046539884  12.421550891110027  1.0000
  C   C34       1.0  44.638208409855395  45.44865105313392  11.486891556692065  1.0000
  C   C35       1.0  46.02204646518025  45.589607793041324  11.60874248322555  1.0000
  C   C36       1.0  35.880365275277974  46.75810896747574  12.582954420026166  1.0000
  C   C37       1.0  34.42560459516824  46.7249188110516  12.567520010885138  1.0000
  C   C38       1.0  36.61770650642558  47.7527466856466  13.274749077507598  1.0000
  C   C39       1.0  38.71472584748026  46.75402939567358  12.565155541555177  1.0000
  C   C40       1.0  38.01239470801979  47.74408002443194  13.261895779575125  1.0000
  C   C41       1.0  37.993989015750216  45.75437908652836  11.867825464653293  1.0000
  C   C42       1.0  36.597522819611385  45.76732696904906  11.88519502715  1.0000
  C   C43       1.0  45.719189930774725  47.361304120393655  13.20906131915878  1.0000
  C   C44       1.0  25.10164465357502  39.294154948667746  13.473373227816477  1.0000
  C   C45       1.0  24.86629629873175  42.083386035850616  13.197624884293782  1.0000
  C   C46       1.0  24.109910390403115  39.98576395472851  14.164344732131084  1.0000
  C   C47       1.0  23.99253104974365  41.363711669481845  14.026259255380516  1.0000
  C   C48       1.0  25.862089000842342  41.37128102018612  12.511787312214114  1.0000
  C   C49       1.0  25.9772332538811  39.992969359803524  12.645984462151134  1.0000
  C   C50       1.0  40.186922857793164  46.68980810382088  12.515097086704529  1.0000
  C   C51       1.0  43.82329281437606  46.28602593333457  12.228574416583697  1.0000
  H   H7        1.0  46.73665879396767  49.254741791471105  12.429750431410348  1.0000
  H   H8        1.0  28.902187574002927  49.896041100625574  12.355468215770097  1.0000
  H   H9        1.0  46.67763882760939  44.95475077918983  10.988927497086452  1.0000
  H   H10       1.0  47.2315545150423  43.89556707834516  12.620934239932097  1.0000
  H   H11       1.0  22.177321462749113  42.22705827158322  12.874729416773715  1.0000
  H   H12       1.0  27.41620586075329  42.64193547223688  13.656667589214933  1.0000
  H   H13       1.0  29.21882674950987  44.63855318297706  13.591180764729177  1.0000
  H   H14       1.0  25.27069211076383  47.748636074042025  12.91955002421265  1.0000
  H   H15       1.0  29.837085044527644  45.454886860871184  11.82672221288713  1.0000
  H   H16       1.0  29.508155754744596  49.10559978976856  14.121638177883106  1.0000
  H   H17       1.0  31.958927805401892  49.27377127518275  14.21038534068472  1.0000
  H   H18       1.0  32.298688338511965  45.60807902492938  11.933033497934325  1.0000
  H   H19       1.0  46.12931644204661  48.102160491950556  13.915665757871453  1.0000
  H   H20       1.0  33.96357725309486  45.88052952649321  11.990826827564424  1.0000
  H   H21       1.0  44.22469608442254  44.69470220226199  10.793698178904231  1.0000
  H   H22       1.0  36.042076196264894  44.98752060279316  11.341422836217863  1.0000
  H   H23       1.0  38.56310994890344  48.52610428456435  13.80692369301614  1.0000
  H   H24       1.0  35.00298973933711  48.58908867404789  13.866695752081986  1.0000
  H   H25       1.0  39.77959190886756  45.073151623174034  11.382306092792408  1.0000
  H   H26       1.0  26.761640933194855  39.45300494049601  12.09210451408852  1.0000
  H   H27       1.0  26.546498028398734  41.91022163646374  11.837228470031146  1.0000
  H   H28       1.0  23.761209514270174  46.181131029678596  12.836614664076203  1.0000
  H   H29       1.0  23.22160172873171  41.90148747880416  14.600954142894263  1.0000
  H   H30       1.0  43.67545110953267  47.87306843992519  13.715043297310293  1.0000
  H   H31       1.0  23.41912523004241  39.442166628184985  14.82836464763285  1.0000
  H   H32       1.0  40.73908264281254  47.49174444468312  13.076180336288044  1.0000
  N   N1        1.0  22.950645278721982  48.27673773624264  12.653730911786228  1.0000
  N   N2        1.0  25.941301840295555  48.53036700124149  12.75043200946051  1.0000
  N   N3        1.0  23.091739360595863  45.38042607813055  12.809801512282379  1.0000
  N   N4        1.0  26.08305066622972  45.633375409373954  12.902752813574965  1.0000
  N   N5        1.0  33.67538184927427  47.60432076724743  13.169755209500536  1.0000
  H   H33       1.0  52.560457597758806  52.328512788018436  13.884225217612288  1.0000
  N   N6        1.0  40.82355210894453  45.79244206008943  11.88385617674843  1.0000
  O   O1        1.0  35.96148055177628  48.78035419516932  13.997831204744516  1.0000
  O   O2        1.0  38.694097591520354  44.76575182093523  11.170424317083723  1.0000
  C   C52       1.0  24.018185858589227  54.61559668898713  12.005660143904334  1.0000
  C   C53       1.0  26.79105686718742  50.55312694215831  12.363865732432279  1.0000
  C   C54       1.0  24.181131750386978  51.825527030765535  12.32652991186921  1.0000
  C   C55       1.0  23.281363263627416  52.39578412775163  11.413530236481817  1.0000
  C   C56       1.0  23.20192186203561  53.774135532946374  11.254028969437867  1.0000
  C   C57       1.0  24.9178717081131  54.06617882990382  12.915606982364709  1.0000
  C   C58       1.0  25.000159529160275  52.687656736882644  13.071248977595278  1.0000
  H   H34       1.0  53.78138910061515  51.71182866549616  12.229399815965365  1.0000
  H   H35       1.0  26.85282498524718  51.62571799999104  12.14408649971107  1.0000
  H   H36       1.0  21.560236278638353  51.33300195969044  12.491799861112602  1.0000
  H   H37       1.0  25.699565218169475  52.266815075318746  13.811389209195706  1.0000
  H   H38       1.0  25.5641565043057  54.72413960300812  13.518006461004752  1.0000
  H   H39       1.0  22.494247240038646  54.200321858879114  10.525286491845778  1.0000
  H   H40       1.0  22.64910435804872  51.74110214641419  10.792918426456506  1.0000
  H   H41       1.0  48.4901717706063  51.29672924424385  12.446958296052257  1.0000
  H   H42       1.0  49.39709815642678  54.183713586862496  10.5125319641843  1.0000
  C   C59       1.0  51.87140018798851  52.731902442679306  13.125050445308968  1.0000
  C   C60       1.0  50.041436161276486  49.614637921347885  12.559758318093596  1.0000
  C   C61       1.0  51.22404467425278  50.38303239061059  12.52343111384159  1.0000
  C   C62       1.0  54.79943842279066  49.77920040136572  12.574624862624228  1.0000
  C   C63       1.0  54.31339152788267  43.810911791714084  13.621678000237315  1.0000
  C   C64       1.0  48.290236061741766  44.16346743209618  12.720546375243359  1.0000
  C   C65       1.0  55.0130022561447  47.28893592127269  13.02682451648866  1.0000
  C   C66       1.0  48.71274324827922  50.222730800771146  12.490498958208178  1.0000
  C   C67       1.0  52.5382708858263  49.87247824136675  12.610587926989487  1.0000
  C   C68       1.0  47.83113381924989  49.19735145716377  12.489640339176985  1.0000
  C   C69       1.0  48.630050838366884  47.977348625588775  12.592558372499623  1.0000
  C   C70       1.0  53.01300130157958  44.38233338555969  13.27209321951158  1.0000
  C   C71       1.0  48.06082984950683  46.686272367869734  12.585995221387467  1.0000
  C   C72       1.0  48.8142144777153  45.49599458572202  12.69030086686921  1.0000
  C   C73       1.0  54.26882261098547  48.472567253166645  12.824816351633174  1.0000
  C   C74       1.0  55.199368805230534  44.83102840949201  13.560884091634644  1.0000
  C   C75       1.0  50.534820497739936  44.10199845125671  13.000736391545027  1.0000
  C   C76       1.0  49.34644175005281  43.30818227261882  12.897752519713507  1.0000
  C   C77       1.0  54.42722121628469  46.01364915168313  13.182464999975778  1.0000
  C   C78       1.0  51.838210877532966  43.60387548477664  13.22236548972227  1.0000
  C   C79       1.0  58.50508619695563  48.57377649203804  13.774569418668865  1.0000
  C   C80       1.0  56.48806398810499  47.40152602154855  13.080232657128096  1.0000
  C   C81       1.0  57.11902158565233  48.4753486806535  13.728439959829014  1.0000
  C   C82       1.0  57.30618864664803  46.4317985105788  12.477996472473286  1.0000
  C   C83       1.0  59.30149808838386  47.60257486790265  13.171176276619864  1.0000
  C   C84       1.0  58.69199018612114  46.53074866926427  12.522246595984262  1.0000
  C   C85       1.0  52.2163614851883  39.36958493772864  13.833856624986883  1.0000
  C   C86       1.0  51.9656783814557  42.14263774324766  13.432578531793673  1.0000
  C   C87       1.0  51.19322452991976  40.07858714064386  14.458358205351397  1.0000
  C   C88       1.0  51.06803906434225  41.44808131255332  14.257508302447858  1.0000
  C   C89       1.0  52.992047165952776  41.413323099087386  12.813613296267922  1.0000
  C   C90       1.0  53.11405055654461  40.04281509653683  13.009014352170238  1.0000
  H   H43       1.0  55.86327924140439  50.0272702343128  12.482497550640364  1.0000
  H   H44       1.0  49.30707117242656  42.21379979926319  12.95348099244582  1.0000
  H   H45       1.0  54.51027357436981  42.76918260674828  13.905856369283669  1.0000
  H   H46       1.0  56.27235902087431  44.80046072840898  13.789883371099222  1.0000
  H   H47       1.0  52.26887194003006  47.799249586562986  12.967915430254564  1.0000
  H   H48       1.0  56.84084552791512  45.59198585555035  11.937507136961253  1.0000
  H   H49       1.0  56.50724820786546  49.239283237060164  14.23462527572137  1.0000
  H   H50       1.0  58.973599371070534  49.42298400215811  14.297331895081438  1.0000
  H   H51       1.0  59.30910281009106  45.75855594254655  12.035612059237852  1.0000
  H   H52       1.0  53.92155790775741  39.48810606442755  12.505064451529298  1.0000
  H   H53       1.0  53.69398587842243  41.92990931764428  12.139830710359726  1.0000
  H   H54       1.0  50.79713547101271  46.20396585871119  12.89284069554749  1.0000
  H   H55       1.0  50.26878299426954  42.00054737273569  14.777118215910262  1.0000
  H   H56       1.0  50.48313652079518  39.555618995770935  15.118775362475146  1.0000
  N   N7        1.0  49.94502079362191  48.272454477929976  12.637497649395153  1.0000
  N   N8        1.0  52.925226296632104  48.59636320301042  12.814482334955825  1.0000
  N   N9        1.0  50.14955432865869  45.386050158248246  12.850715044180335  1.0000
  N   N10       1.0  53.12269677000575  45.70579021363272  13.040809102236805  1.0000
  H   H57       1.0  49.614663870608844  51.72896136195253  10.776294317861268  1.0000
  H   H58       1.0  52.36085510818089  54.78199068708498  13.597852425768425  1.0000
  C   C91       1.0  50.86515141151974  54.635617002135625  12.038666228750872  1.0000
  C   C92       1.0  53.738619232977165  50.637659620722275  12.445765876805282  1.0000
  C   C93       1.0  51.09869828185961  51.8503514672685  12.354187916914176  1.0000
  C   C94       1.0  50.210407301713225  52.3986141382208  11.416748957935086  1.0000
  C   C95       1.0  50.09600590128206  53.77475480534639  11.25968283173313  1.0000
  C   C96       1.0  51.7534600900031  54.108250257986896  12.97257531800585  1.0000
  H   H59       1.0  23.95351949687089  55.70790766792302  11.880631862272113  1.0000
  H   H60       1.0  25.193845073134053  38.20210959459357  13.581846024112833  1.0000
  H   H61       1.0  15.631694418775103  46.40959335143419  12.551102219639999  1.0000
  H   H62       1.0  60.39920446297353  47.68141106543191  13.206579360889023  1.0000
  H   H63       1.0  50.772412229695966  55.72620338742262  11.91637358912668  1.0000
  H   H64       1.0  52.31503612532377  38.28395381561228  13.991751227396245  1.0000
