# Supplementary material for: Fracture Behavior of a 2D Imine‐Based Polymer
Source: Adv Sci (Weinh). 2024 Sep 12;11(42):2407017. doi: 10.1002/advs.202407017 (PMC11558127; doi:10.1002/advs.202407017)
Supplement: Supplementary file 2 — Supporting Information [file ADVS-11-2407017-s004.zip › 89-56_1.8_relaxed.cif]

data_image0
_chemical_formula_structural       C6H6C45H26N5HNO2C7H9C32H14N4H2C6H6
_chemical_formula_sum              "C96 H64 N10 O2"
loop_
  _atom_site_type_symbol
  _atom_site_label
  _atom_site_symmetry_multiplicity
  _atom_site_Cartn_x
  _atom_site_Cartn_y
  _atom_site_Cartn_z
  _atom_site_occupancy
  C   C1        1.0  19.50230774517606  46.64463914666161  12.647665474147404  1.0000
  C   C2        1.0  17.31968681295887  47.394279843928366  13.420394049555409  1.0000
  C   C3        1.0  17.460698361620253  45.641376715372324  11.782387698060134  1.0000
  C   C4        1.0  18.848498145246896  45.722783913391574  11.81557906605297  1.0000
  C   C5        1.0  18.707320517527744  47.477745073382934  13.450119158582662  1.0000
  C   C6        1.0  16.68654758166427  46.476665444974984  12.584867179349864  1.0000
  H   H1        1.0  19.715845953314222  49.33226433269065  12.560533740921585  1.0000
  H   H2        1.0  19.44242374542636  45.0710305500016  11.15521475103267  1.0000
  H   H3        1.0  20.083306818509918  43.96402259165383  12.704083343759613  1.0000
  H   H4        1.0  19.190234939598387  48.19150993957617  14.136145507794314  1.0000
  H   H5        1.0  16.97361914411543  44.91460446533504  11.112530030460112  1.0000
  H   H6        1.0  16.720192652350505  48.05598032015573  14.06605705617507  1.0000
  C   C7        1.0  23.030545148209463  49.61537987671327  12.564550362997668  1.0000
  C   C8        1.0  24.229227816238787  50.35519231726323  12.491877869479987  1.0000
  C   C9        1.0  27.78963589398588  49.66717612598383  12.465756918086193  1.0000
  C   C10       1.0  27.192277928436038  43.69135437421907  13.400262652030406  1.0000
  C   C11       1.0  21.152105067922847  44.20465014236424  12.75051542457386  1.0000
  C   C12       1.0  27.958648787837287  47.17159613795845  12.904358719215587  1.0000
  C   C13       1.0  46.644275966178114  46.55836718235132  12.478662927442636  1.0000
  C   C14       1.0  21.714534436447973  50.25387034578658  12.538465026709728  1.0000
  C   C15       1.0  25.532789053558893  49.81286096499635  12.548861024613496  1.0000
  C   C16       1.0  44.39603004805403  47.24412833886974  13.133933486778433  1.0000
  C   C17       1.0  20.810076082333964  49.24970196077529  12.581452271033097  1.0000
  C   C18       1.0  21.584194519878338  48.011876216055555  12.660597527374405  1.0000
  C   C19       1.0  25.900060990286747  44.301525584888836  13.088462229497484  1.0000
  C   C20       1.0  20.9829318375518  46.7357918512401  12.680169134384283  1.0000
  C   C21       1.0  21.707963481262194  45.52433571529249  12.723595964889448  1.0000
  C   C22       1.0  27.234600431468472  48.37389315033303  12.728528188079343  1.0000
  C   C23       1.0  28.098382422862233  44.69499336229754  13.366503474143835  1.0000
  C   C24       1.0  23.40687323193084  44.08088971514705  12.900888800117468  1.0000
  C   C25       1.0  22.19434356226157  43.31933204498273  12.842671438883048  1.0000
  C   C26       1.0  27.34835419471289  45.90411087672152  13.03219695312696  1.0000
  C   C27       1.0  24.707450362251855  43.549228965486556  13.046483047317308  1.0000
  C   C28       1.0  31.448225476249746  48.42529928796689  13.674880662960282  1.0000
  C   C29       1.0  29.429746649674026  47.264635250037756  12.962629951949003  1.0000
  C   C30       1.0  30.067895709699624  48.334715777525794  13.614210593451087  1.0000
  C   C31       1.0  30.25450009672943  46.289492261119875  12.369459863192152  1.0000
  C   C32       1.0  32.27870246106744  47.453868052345136  13.076315889773307  1.0000
  C   C33       1.0  31.634399958573383  46.380932147558255  12.42025913043047  1.0000
  C   C34       1.0  44.684961544235975  45.46556783153283  11.514621330418942  1.0000
  C   C35       1.0  46.06993880134695  45.60144138712516  11.62695785520989  1.0000
  C   C36       1.0  35.83212927735166  46.75572599604238  12.587376099889836  1.0000
  C   C37       1.0  34.377703135414365  46.72212792106384  12.571437856213686  1.0000
  C   C38       1.0  36.568523535916704  47.75537614637819  13.272734330053993  1.0000
  C   C39       1.0  38.6662380413157  46.752436644974836  12.570915697286333  1.0000
  C   C40       1.0  37.96313338006996  47.74674332688759  13.260239334202812  1.0000
  C   C41       1.0  37.946865986548985  45.74680912306251  11.87964756118124  1.0000
  C   C42       1.0  36.55005166143108  45.76042738897037  11.89688221567936  1.0000
  C   C43       1.0  45.78400094942603  47.374319796712925  13.228851369124863  1.0000
  C   C44       1.0  25.050882376623512  39.28956194946064  13.468587732349537  1.0000
  C   C45       1.0  24.81863610718899  42.07902476450975  13.192547383703843  1.0000
  C   C46       1.0  24.060053454337893  39.982339605779735  14.159693044835402  1.0000
  C   C47       1.0  23.944216155607418  41.36039071424698  14.021451715325899  1.0000
  C   C48       1.0  25.8136971864959  41.36577101608224  12.506819620223451  1.0000
  C   C49       1.0  25.92719498732132  39.987335036917656  12.64110101096456  1.0000
  C   C50       1.0  40.13839781098512  46.69024202227985  12.52333113498295  1.0000
  C   C51       1.0  43.87627264625034  46.30946767439907  12.256486125807047  1.0000
  H   H7        1.0  46.79723795650404  49.26311815511855  12.43483345828727  1.0000
  H   H8        1.0  28.85636922817214  49.88973171747532  12.34534729085196  1.0000
  H   H9        1.0  46.71913596209693  44.964839494256616  11.002170007439375  1.0000
  H   H10       1.0  47.28394986931855  43.90434769668044  12.625276750619392  1.0000
  H   H11       1.0  22.129029412474825  42.22519171465721  12.871543097448237  1.0000
  H   H12       1.0  27.369903551259355  42.63729814091836  13.649275865899238  1.0000
  H   H13       1.0  29.172002654057962  44.63465372412365  13.585290469443127  1.0000
  H   H14       1.0  25.22293541740925  47.74764861031541  12.916788695983065  1.0000
  H   H15       1.0  29.79163047735969  45.45091549593753  11.824326349185517  1.0000
  H   H16       1.0  29.457728879216937  49.103012563190624  14.116067426658022  1.0000
  H   H17       1.0  31.908452364350882  49.27382650910805  14.20621809310618  1.0000
  H   H18       1.0  32.25303582656869  45.60594807002275  11.93302189717178  1.0000
  H   H19       1.0  46.20143510848555  48.11392750778446  13.932501726088521  1.0000
  H   H20       1.0  33.915640865470074  45.874593554375416  11.999404677781309  1.0000
  H   H21       1.0  44.26467860995515  44.71276745549887  10.824082080046297  1.0000
  H   H22       1.0  35.995275904770985  44.97667338688597  11.358325383252286  1.0000
  H   H23       1.0  38.51362530733444  48.532546126460424  13.800001310319885  1.0000
  H   H24       1.0  34.953524906942825  48.59532665392013  13.85862695472855  1.0000
  H   H25       1.0  39.74518830663398  45.06677588916668  11.402742032012133  1.0000
  H   H26       1.0  26.71093844514843  39.44641123951196  12.087234256896298  1.0000
  H   H27       1.0  26.49851785625953  41.90374927435838  11.831917239602635  1.0000
  H   H28       1.0  23.71727598236367  46.17743474747722  12.833139604948142  1.0000
  H   H29       1.0  23.173801914542768  41.899023919505616  14.59606670773661  1.0000
  H   H30       1.0  43.74649549756186  47.891917261747366  13.749632962423473  1.0000
  H   H31       1.0  23.368765276526403  39.43964081374393  14.823939996196057  1.0000
  H   H32       1.0  40.68818375351695  47.497536953680346  13.079546796122855  1.0000
  N   N1        1.0  22.90625785127594  48.276125783270885  12.652074220587124  1.0000
  N   N2        1.0  25.894416734786788  48.52810509878386  12.74536856750411  1.0000
  N   N3        1.0  23.046694919632113  45.377605000633324  12.806850944470847  1.0000
  N   N4        1.0  26.035901994469963  45.62889744885159  12.897196236406707  1.0000
  N   N5        1.0  33.62694694538327  47.604619603245816  13.168567290594176  1.0000
  H   H33       1.0  52.62843119826631  52.330243427796056  13.87665336869048  1.0000
  N   N6        1.0  40.78000286727695  45.79068738793446  11.900407155194065  1.0000
  O   O1        1.0  35.91181247645908  48.78799522709363  13.988685238842361  1.0000
  O   O2        1.0  38.64461229237015  44.75376917703739  11.18973594501187  1.0000
  C   C52       1.0  23.97551641005435  54.615146487195  12.004423360250886  1.0000
  C   C53       1.0  26.746145075894315  50.54954333089704  12.355868285931024  1.0000
  C   C54       1.0  24.136892635394155  51.82482352329931  12.32358151417694  1.0000
  C   C55       1.0  23.2346032628757  52.39631381617047  11.413772270036073  1.0000
  C   C56       1.0  23.155922864834352  53.774806305186026  11.255152453837514  1.0000
  C   C57       1.0  24.87780256319089  54.064543450762876  12.911083312216817  1.0000
  C   C58       1.0  24.959312398082513  52.68590896009562  13.065868437652842  1.0000
  H   H34       1.0  53.845578404764304  51.7100530042642  12.223070468794441  1.0000
  H   H35       1.0  26.809164735585163  51.62174153524532  12.134563831003877  1.0000
  H   H36       1.0  21.515124437200626  51.332089108488404  12.49295866131838  1.0000
  H   H37       1.0  25.660799949947116  52.264288371145106  13.803610859717436  1.0000
  H   H38       1.0  25.526682196372263  54.72160838430516  13.511682350774397  1.0000
  H   H39       1.0  22.4460438270268  54.20193005039463  10.529067136464928  1.0000
  H   H40       1.0  22.599638057323727  51.74261039871952  10.794859086073865  1.0000
  H   H41       1.0  48.55289328353317  51.303071469814356  12.446149700060198  1.0000
  H   H42       1.0  49.46087295875721  54.1884678203887  10.510818339713971  1.0000
  C   C59       1.0  51.93825422004734  52.73438738193655  13.118882543362016  1.0000
  C   C60       1.0  50.10247441382699  49.619564471034714  12.55889772131646  1.0000
  C   C61       1.0  51.28588844607134  50.38630564492438  12.520074552384964  1.0000
  C   C62       1.0  54.86031859909583  49.77580348729075  12.570090679827883  1.0000
  C   C63       1.0  54.36688532357629  43.80846601209511  13.617973630770596  1.0000
  C   C64       1.0  48.34330505551614  44.170365986514994  12.723056395534561  1.0000
  C   C65       1.0  55.06964239732165  47.28589331197101  13.024179826230375  1.0000
  C   C66       1.0  48.77443870407133  50.22897259229733  12.491058417229628  1.0000
  C   C67       1.0  52.59939275460697  49.87351918375215  12.606740940708853  1.0000
  C   C68       1.0  47.891708827761505  49.20459628974926  12.493388091540282  1.0000
  C   C69       1.0  48.689504514583916  47.98388664454589  12.59654545087167  1.0000
  C   C70       1.0  53.06702056964989  44.38102605389138  13.268432450874768  1.0000
  C   C71       1.0  48.118403104308165  46.69356234453891  12.591789468736565  1.0000
  C   C72       1.0  48.86988747736721  45.50180777554824  12.693359934868242  1.0000
  C   C73       1.0  54.32723403175132  48.47052675404601  12.821697638618444  1.0000
  C   C74       1.0  55.25374646519507  44.82792020705597  13.557970411270196  1.0000
  C   C75       1.0  50.58831540465225  44.10418878566289  12.99857564149834  1.0000
  C   C76       1.0  49.398298580874226  43.31278456657092  12.896761973951955  1.0000
  C   C77       1.0  54.482639683669  46.01121334499329  13.179759438551574  1.0000
  C   C78       1.0  51.891392165579276  43.60390843758131  13.218710870953549  1.0000
  C   C79       1.0  58.56186058889029  48.56756443835545  13.774782705486963  1.0000
  C   C80       1.0  56.54462341613156  47.39717128205989  13.07845833364345  1.0000
  C   C81       1.0  57.17577116909601  48.47013864628133  13.727836175695085  1.0000
  C   C82       1.0  57.36215732180373  46.42718744421364  12.475967839169265  1.0000
  C   C83       1.0  59.3577630418158  47.59630695019772  13.170898014299274  1.0000
  C   C84       1.0  58.747984871133  46.5254153414861  12.520733400292835  1.0000
  C   C85       1.0  52.266272821399724  39.36909863218027  13.827902254356024  1.0000
  C   C86       1.0  52.0173398843835  42.14248857164469  13.4277748007753  1.0000
  C   C87       1.0  51.24324652999092  40.07841517357435  14.452192704474923  1.0000
  C   C88       1.0  51.11886835691562  41.448032089623254  14.251929618688703  1.0000
  C   C89       1.0  53.04360827401126  41.41281843875057  12.808926173512498  1.0000
  C   C90       1.0  53.16478927360652  40.04215910627497  13.00378675904887  1.0000
  H   H43       1.0  55.9247321081142  50.02135804420289  12.477095982562583  1.0000
  H   H44       1.0  49.356893684519314  42.218457234770376  12.950965888017114  1.0000
  H   H45       1.0  54.562642460692786  42.766459381691384  13.901779387130416  1.0000
  H   H46       1.0  56.326630566405015  44.79637963798412  13.787282776991487  1.0000
  H   H47       1.0  52.32577432109341  47.8014144346059  12.966353403452977  1.0000
  H   H48       1.0  56.89635415328244  45.588100853372154  11.934723218639288  1.0000
  H   H49       1.0  56.5639071751495  49.233797108410855  14.23428047804023  1.0000
  H   H50       1.0  59.030743608148825  49.41603950486818  14.29829472230163  1.0000
  H   H51       1.0  59.36499301073295  45.75356130253306  12.03350858145611  1.0000
  H   H52       1.0  53.97240606492755  39.48731365270166  12.500141355246893  1.0000
  H   H53       1.0  53.746313330167986  41.929323759314414  12.135842921313534  1.0000
  H   H54       1.0  50.85475281168785  46.2056113449625  12.893098495388138  1.0000
  H   H55       1.0  50.31994732572778  42.00065640068717  14.771841413535453  1.0000
  H   H56       1.0  50.5326540477354  39.55559200365759  15.11210984511839  1.0000
  N   N7        1.0  50.00480434356779  48.277505219583475  12.63845872455133  1.0000
  N   N8        1.0  52.98383915109431  48.59683450417011  12.811792262513551  1.0000
  N   N9        1.0  50.205393842225206  45.389112437008436  12.85052496059759  1.0000
  N   N10       1.0  53.17793614571331  45.70453970578719  13.037637175821166  1.0000
  H   H57       1.0  49.675350752103974  51.733556783752135  10.775376081706467  1.0000
  H   H58       1.0  52.43204787328607  54.78399014763855  13.589273243857434  1.0000
  C   C91       1.0  50.93263214509051  54.639120321039634  12.033628785056578  1.0000
  C   C92       1.0  53.80103665510221  50.63617079474315  12.440587696744377  1.0000
  C   C93       1.0  51.16250643811033  51.853609033359426  12.35020349232891  1.0000
  C   C94       1.0  50.27316476999277  52.40275391090318  11.414306646890944  1.0000
  C   C95       1.0  50.1605330533182  53.77896099538087  11.256833020338979  1.0000
  C   C96       1.0  51.822075577543536  54.11083344155744  12.9659299268344  1.0000
  H   H59       1.0  23.911460786082333  55.70755077721073  11.880101160647355  1.0000
  H   H60       1.0  25.141916831357307  38.19743956786261  13.577265664150458  1.0000
  H   H61       1.0  15.587542525368383  46.41151618117925  12.559739032239985  1.0000
  H   H62       1.0  60.45551572323535  47.674559277092655  13.206648351068143  1.0000
  H   H63       1.0  50.84119508615174  55.7297894836267  11.91092919378449  1.0000
  H   H64       1.0  52.364262326778395  38.28336027575799  13.98533521161488  1.0000
