# Supplementary material for: Fracture Behavior of a 2D Imine‐Based Polymer
Source: Adv Sci (Weinh). 2024 Sep 12;11(42):2407017. doi: 10.1002/advs.202407017 (PMC11558127; doi:10.1002/advs.202407017)
Supplement: Supplementary file 2 — Supporting Information [file ADVS-11-2407017-s004.zip › 89-56_1.9_relaxed.cif]

data_image0
_chemical_formula_structural       C6H6C45H26N5HNO2C7H9C32H14N4H2C6H6
_chemical_formula_sum              "C96 H64 N10 O2"
loop_
  _atom_site_type_symbol
  _atom_site_label
  _atom_site_symmetry_multiplicity
  _atom_site_Cartn_x
  _atom_site_Cartn_y
  _atom_site_Cartn_z
  _atom_site_occupancy
  C   C1        1.0  19.458060654801717  46.64374075722261  12.647960803112298  1.0000
  C   C2        1.0  17.275369442300832  47.39844376106353  13.41866429937018  1.0000
  C   C3        1.0  17.41333114767825  45.64074029468049  11.787282260202199  1.0000
  C   C4        1.0  18.801451181258177  45.72003997543117  11.819753923054202  1.0000
  C   C5        1.0  18.66326712201596  47.480202630643696  13.447557959301395  1.0000
  C   C6        1.0  16.63927345145594  46.47940431190139  12.586671302213178  1.0000
  H   H1        1.0  19.67961133323664  49.3361130125862  12.569290553636025  1.0000
  H   H2        1.0  19.393360999022157  45.06438574428797  11.16118107567852  1.0000
  H   H3        1.0  20.047264408039812  43.957600475937454  12.695841124706197  1.0000
  H   H4        1.0  19.14633517198261  48.19659660426562  14.130983494455997  1.0000
  H   H5        1.0  16.926136375170888  44.91232580143916  11.119393370365133  1.0000
  H   H6        1.0  16.678162944393318  48.06340607729643  14.063014444328926  1.0000
  C   C7        1.0  22.99525344838242  49.60796891631959  12.565210525933399  1.0000
  C   C8        1.0  24.195112521184893  50.34556174549539  12.490466429894456  1.0000
  C   C9        1.0  27.75667892238975  49.6640896741065  12.460899903718486  1.0000
  C   C10       1.0  27.157044024172855  43.69135712184271  13.398154832621044  1.0000
  C   C11       1.0  21.115083241904042  44.20169055761534  12.745328914333227  1.0000
  C   C12       1.0  27.930174765873165  47.16970098926689  12.902504833608539  1.0000
  C   C13       1.0  46.686699798196315  46.56625856251287  12.487725049195191  1.0000
  C   C14       1.0  21.68147735666807  50.25097498551396  12.543932304512893  1.0000
  C   C15       1.0  25.499258843952447  49.804165542493465  12.54246932805791  1.0000
  C   C16       1.0  44.44442638661914  47.258177514542226  13.15208469864536  1.0000
  C   C17       1.0  20.77366825608533  49.24972916892979  12.58694137362768  1.0000
  C   C18       1.0  21.543501624810553  48.00897606267871  12.661472553736463  1.0000
  C   C19       1.0  25.865755863230852  44.30474620655291  13.087627591096828  1.0000
  C   C20       1.0  20.93916026796552  46.73393594382628  12.679315966295722  1.0000
  C   C21       1.0  21.666381915520812  45.52317684435626  12.720881047803648  1.0000
  C   C22       1.0  27.204232606665354  48.37017231485062  12.72446708179479  1.0000
  C   C23       1.0  28.066184922369715  44.692190071718095  13.361383043251575  1.0000
  C   C24       1.0  23.370275160184274  44.085085066893264  12.899170844482548  1.0000
  C   C25       1.0  22.16026244896166  43.31978726695437  12.83845945563035  1.0000
  C   C26       1.0  27.318693684452022  45.90298760950437  13.028734443917314  1.0000
  C   C27       1.0  24.671626736070625  43.55456512730466  13.045224064806739  1.0000
  C   C28       1.0  31.412596228618103  48.435337469152486  13.683626768249443  1.0000
  C   C29       1.0  29.400463348297993  47.26656360308713  12.965717428324716  1.0000
  C   C30       1.0  30.03272678799963  48.33866683470135  13.620005596915794  1.0000
  C   C31       1.0  30.22989853873644  46.29525711449411  12.37314575763816  1.0000
  C   C32       1.0  32.247967555789764  47.46839067912873  13.084984137770055  1.0000
  C   C33       1.0  31.608882228041708  46.393746394895146  12.426480011171058  1.0000
  C   C34       1.0  44.72222987232843  45.48395056640072  11.52551792914979  1.0000
  C   C35       1.0  46.10774250883595  45.61294894898929  11.635297419027467  1.0000
  C   C36       1.0  35.79657109080997  46.759051576380635  12.591505863008715  1.0000
  C   C37       1.0  34.34297217781384  46.736018659440916  12.582169374771617  1.0000
  C   C38       1.0  36.54611478037735  47.75287554453931  13.270421861379072  1.0000
  C   C39       1.0  38.62912062497806  46.7269915479843  12.556387688587966  1.0000
  C   C40       1.0  37.94015081582437  47.729408465948715  13.2484333623139  1.0000
  C   C41       1.0  37.896644535368694  45.72492737371083  11.870876917385653  1.0000
  C   C42       1.0  36.499501510876144  45.755006141132895  11.898886044620893  1.0000
  C   C43       1.0  45.83283888676207  47.383507113483695  13.243493435011686  1.0000
  C   C44       1.0  25.034852711492398  39.29651028775646  13.46913427367849  1.0000
  C   C45       1.0  24.78525673124013  42.08421159017555  13.1894527294772  1.0000
  C   C46       1.0  24.03948044440024  39.98416639868027  14.158836269557185  1.0000
  C   C47       1.0  23.91480276774522  41.36134821429968  14.018745631578588  1.0000
  C   C48       1.0  25.783556125249135  41.37564202322924  12.503397540539776  1.0000
  C   C49       1.0  25.905924129526138  39.998244554400095  12.639475822970693  1.0000
  C   C50       1.0  40.09987677162227  46.65560187566812  12.501342652726152  1.0000
  C   C51       1.0  43.919249494576064  46.332024014101044  12.268888059725377  1.0000
  H   H7        1.0  46.84199080146026  49.26818542184048  12.432120020066321  1.0000
  H   H8        1.0  28.823092679857552  49.88901775529024  12.342090704966214  1.0000
  H   H9        1.0  46.75350233088385  44.976215805403285  11.007178134093495  1.0000
  H   H10       1.0  47.323986986775125  43.909084718711284  12.635300887928603  1.0000
  H   H11       1.0  22.09904536943008  42.22540753728693  12.866338337233879  1.0000
  H   H12       1.0  27.332452873878136  42.63699222128851  13.647975808473  1.0000
  H   H13       1.0  29.14059009608439  44.6290178494528  13.57603899432143  1.0000
  H   H14       1.0  25.195064663895685  47.73732426623843  12.910801021638663  1.0000
  H   H15       1.0  29.772136498150708  45.45496602591148  11.826239068165155  1.0000
  H   H16       1.0  29.417952214170494  49.10326810358775  14.12212377681415  1.0000
  H   H17       1.0  31.867882067290065  49.28489074275725  14.217386553781513  1.0000
  H   H18       1.0  32.23196802007964  45.62265409092666  11.938715116024927  1.0000
  H   H19       1.0  46.25620558931417  48.11907649384876  13.947847849803908  1.0000
  H   H20       1.0  33.87506580842204  45.88911990884575  12.014079793280635  1.0000
  H   H21       1.0  44.29573030218005  44.73605181966155  10.833367023245039  1.0000
  H   H22       1.0  35.931700836427375  44.97658979551654  11.366286056366699  1.0000
  H   H23       1.0  38.50313311257003  48.510249179879715  13.782906953527569  1.0000
  H   H24       1.0  34.94284075301892  48.60935841509172  13.864424432035792  1.0000
  H   H25       1.0  39.710696169064185  45.03223220707665  11.38686359895543  1.0000
  H   H26       1.0  26.69294154258529  39.461669258399354  12.085935811408053  1.0000
  H   H27       1.0  26.464588945176992  41.916978141504515  11.827314576418622  1.0000
  H   H28       1.0  23.671798465216202  46.18425997917572  12.833467311479287  1.0000
  H   H29       1.0  23.14092869418571  41.8958012534696  14.592606101009716  1.0000
  H   H30       1.0  43.798604954201295  47.90589123774525  13.771901644425787  1.0000
  H   H31       1.0  23.351961377867674  39.43810620148836  14.824231371018168  1.0000
  H   H32       1.0  40.65784524522859  47.46083265480843  13.05233432538838  1.0000
  N   N1        1.0  22.866494051813028  48.268885023177155  12.650273832098863  1.0000
  N   N2        1.0  25.86366449768694  48.520399519614195  12.73939863197138  1.0000
  N   N3        1.0  23.005555893187967  45.38069135381539  12.805918409495984  1.0000
  N   N4        1.0  26.005168628301803  45.63154387607166  12.895421324059706  1.0000
  N   N5        1.0  33.59586862907603  47.62237047450248  13.178383841481164  1.0000
  H   H33       1.0  52.673092356234775  52.33659915283777  13.870458268337629  1.0000
  N   N6        1.0  40.73574277994433  45.75151323408614  11.877715778246163  1.0000
  O   O1        1.0  35.902684129762136  48.79333514871764  13.988503544144347  1.0000
  O   O2        1.0  38.572174971789515  44.723376608310296  11.178651900395986  1.0000
  C   C52       1.0  23.962914453708365  54.60607568793858  12.001827942944255  1.0000
  C   C53       1.0  26.710993798503438  50.543451609756104  12.34860068591002  1.0000
  C   C54       1.0  24.105833127066713  51.81572460793867  12.325205092569856  1.0000
  C   C55       1.0  23.206804861635643  52.39132868737284  11.415025763289796  1.0000
  C   C56       1.0  23.137537194045134  53.77005851999867  11.254024064614168  1.0000
  C   C57       1.0  24.860351876356173  54.051347563755655  12.910841459519768  1.0000
  C   C58       1.0  24.932572871979037  52.67251080306722  13.06773442235777  1.0000
  H   H34       1.0  53.889586797583505  51.71130159985258  12.226984975929298  1.0000
  H   H35       1.0  26.77137427710505  51.61532794501553  12.125205660413735  1.0000
  H   H36       1.0  21.48618238737189  51.330186612830325  12.501350303734323  1.0000
  H   H37       1.0  25.631121555985608  52.24720334961087  13.806182902275228  1.0000
  H   H38       1.0  25.51334055837799  54.704967060340664  13.510869449463446  1.0000
  H   H39       1.0  22.43126313606878  54.20054175950228  10.526401693523976  1.0000
  H   H40       1.0  22.56824138811739  51.74043278317825  10.79691912472429  1.0000
  H   H41       1.0  48.59973358943423  51.30562120560731  12.442374445395174  1.0000
  H   H42       1.0  49.482926133890686  54.17685805898994  10.515384225252797  1.0000
  C   C59       1.0  51.978047101683124  52.73712516656309  13.11516384157931  1.0000
  C   C60       1.0  50.14783013565102  49.62052004384483  12.559789048432656  1.0000
  C   C61       1.0  51.332252745473966  50.38549652932195  12.520093406943849  1.0000
  C   C62       1.0  54.90718954084575  49.77815964841897  12.5733142204496  1.0000
  C   C63       1.0  54.40914465117543  43.80986047734165  13.61443044068061  1.0000
  C   C64       1.0  48.38361830730362  44.175397296425025  12.729738852242567  1.0000
  C   C65       1.0  55.11907108975847  47.286887038828276  13.023280273221575  1.0000
  C   C66       1.0  48.82042792338459  50.23148340864845  12.48986794647495  1.0000
  C   C67       1.0  52.64601699021957  49.8729418393466  12.609061721456607  1.0000
  C   C68       1.0  47.93627116746565  49.208489958583144  12.493126601190447  1.0000
  C   C69       1.0  48.73254158247968  47.98741274537551  12.59974965159139  1.0000
  C   C70       1.0  53.110214381310804  44.38528779847194  13.266438482864901  1.0000
  C   C71       1.0  48.16017942129573  46.69823181615853  12.597171130089079  1.0000
  C   C72       1.0  48.910563996859835  45.50640568240167  12.698115637795  1.0000
  C   C73       1.0  54.37592819262722  48.47198872906784  12.823638503272539  1.0000
  C   C74       1.0  55.29805885824344  44.827491440470396  13.553966886515017  1.0000
  C   C75       1.0  50.6295947514316  44.10969375260003  13.000550240154176  1.0000
  C   C76       1.0  49.439198545616115  43.318166632782564  12.901574187127588  1.0000
  C   C77       1.0  54.529585518937644  46.012699651911  13.177025370533984  1.0000
  C   C78       1.0  51.933263289796386  43.6097953018098  13.219483863782118  1.0000
  C   C79       1.0  58.61511210483425  48.56543126225951  13.770033231694233  1.0000
  C   C80       1.0  56.59448203249166  47.396910946938604  13.077007417972194  1.0000
  C   C81       1.0  57.228652871973914  48.47070484328974  13.722527799942474  1.0000
  C   C82       1.0  57.41168391203406  46.42398523588612  12.478339761548694  1.0000
  C   C83       1.0  59.410773478335436  47.591181570051624  13.170092055456076  1.0000
  C   C84       1.0  58.79787296083968  46.519988426054404  12.522920730085229  1.0000
  C   C85       1.0  52.28188298074855  39.372128869435386  13.821192225913252  1.0000
  C   C86       1.0  52.05505371049581  42.14830690600128  13.429718623561767  1.0000
  C   C87       1.0  51.26391213818917  40.087138005761766  14.447245905817988  1.0000
  C   C88       1.0  51.151181012392634  41.4583110604809  14.251891162045528  1.0000
  C   C89       1.0  53.077362561846165  41.41329607908041  12.810763964367899  1.0000
  C   C90       1.0  53.18796487718531  40.04123805627189  13.002167528728016  1.0000
  H   H43       1.0  55.97140061245248  50.02507572221517  12.480923239349272  1.0000
  H   H44       1.0  49.397721203620776  42.22378624164221  12.956108442990097  1.0000
  H   H45       1.0  54.60295584308544  42.76726126234931  13.897647132754127  1.0000
  H   H46       1.0  56.370975826403885  44.793838656759526  13.782642629977625  1.0000
  H   H47       1.0  52.37582021045814  47.79975794369528  12.967568805429778  1.0000
  H   H48       1.0  56.94578963516121  45.583001553635256  11.939938517021114  1.0000
  H   H49       1.0  56.61886368476533  49.23847231250185  14.22552206085958  1.0000
  H   H50       1.0  59.084176184901686  49.41494328746281  14.29186552622479  1.0000
  H   H51       1.0  59.41269019092161  45.74526737351185  12.037327209033048  1.0000
  H   H52       1.0  53.99246106422877  39.48200391974125  12.498583551476226  1.0000
  H   H53       1.0  53.78498114055561  41.92661597162417  12.140364825276917  1.0000
  H   H54       1.0  50.89504195247655  46.211615184756276  12.893480357078783  1.0000
  H   H55       1.0  50.35671903188047  42.01572516471489  14.773533832115543  1.0000
  H   H56       1.0  50.54763508474402  39.567775831459265  15.10363516429679  1.0000
  N   N7        1.0  50.04829287016171  48.27881683114371  12.641945255338317  1.0000
  N   N8        1.0  53.03237026461802  48.59683359709699  12.814262342161516  1.0000
  N   N9        1.0  50.246426781151975  45.39439426286655  12.85224262486481  1.0000
  N   N10       1.0  53.22406410681137  45.708654503038005  13.035609207847642  1.0000
  H   H57       1.0  49.71805339021031  51.723425325174354  10.774393183031936  1.0000
  H   H58       1.0  52.45828114794763  54.789584045710924  13.586600681008845  1.0000
  C   C91       1.0  50.95445364292051  54.63617048061816  12.036150500983586  1.0000
  C   C92       1.0  53.846708207282425  50.63718919052984  12.443697577395385  1.0000
  C   C93       1.0  51.206094288358955  51.85214442534339  12.347718591887439  1.0000
  C   C94       1.0  50.311634272715544  52.39621766313616  11.413580512048474  1.0000
  C   C95       1.0  50.187705024111985  53.77163761721259  11.258915648457943  1.0000
  C   C96       1.0  51.85119454559367  54.11292669203077  12.964326302603073  1.0000
  H   H59       1.0  23.907460376648945  55.69858887610222  11.874392835383457  1.0000
  H   H60       1.0  25.13344443092243  38.205262347936866  13.580183398354594  1.0000
  H   H61       1.0  15.540366140414443  46.41602165444003  12.561794848690646  1.0000
  H   H62       1.0  60.50855344038045  47.667148982441795  13.206884384434249  1.0000
  H   H63       1.0  50.853422995100274  55.726357774552014  11.916478456074037  1.0000
  H   H64       1.0  52.369953991163655  38.28491327101578  13.973528149097131  1.0000
