# Supplementary material for: Fracture Behavior of a 2D Imine‐Based Polymer
Source: Adv Sci (Weinh). 2024 Sep 12;11(42):2407017. doi: 10.1002/advs.202407017 (PMC11558127; doi:10.1002/advs.202407017)
Supplement: Supplementary file 2 — Supporting Information [file ADVS-11-2407017-s004.zip › calc_elastic.py]

import os
import sys
import numpy as np
from ase.io import read, write
from ase.calculators.dftb import Dftb
from settings import dftb_SinglePoint
from ase.optimize import BFGS
from ase.optimize.sciopt import SciPyFminBFGS
from ase.filters import FrechetCellFilter
from ase.io.trajectory import Trajectory
from ase.visualize import view
from pathlib import Path

struc = sys.argv[1]  # pristine or defect
eltype = sys.argv[2]  # 100, 010, 110, relax, bulk

print(struc, eltype)


def rotate_atoms(atoms, angle):
    """
     Generate a 3D rotation matrix for rotation around the z-axis.
     
     Parameters:
     - angle: Rotation angle in radians.
     
     Returns:
     - R: 3x3 rotation matrix.
    """
    atoms_new = atoms.copy()
    angle = np.deg2rad(angle)
    cos_a = np.cos(angle)
    sin_a = np.sin(angle)

    R = np.array([
        [cos_a, -sin_a, 0],
        [sin_a, cos_a, 0],
        [0, 0, 1]
    ])
    posn = np.dot(atoms.positions, R)
    celln = np.dot(atoms.cell, R)
    atoms_new.set_positions(posn)
    atoms_new.set_cell(celln)
    return atoms_new


def calc_strain_structure(atoms, strains):
    atoms_init = atoms.copy()
    traj = Trajectory('strains.traj', 'w')
    for s in strains:
        print('strain: ', s)
        straindir = Path(f'strain_{s:.3f}')
        if os.path.isdir(straindir):
            print(f'{straindir} already exists. Using results from it...')
            os.chdir(straindir)
            trajopt = Trajectory('relax.traj', 'r')
            atoms = trajopt[-1]
            if os.path.isfile('relaxed.cif'):
                print('relaxed.cif exists')
                traj.write(atoms)
                os.chdir('..')
                continue
        else:
            os.mkdir(straindir)
            os.chdir(straindir)
            stretch = atoms_init.cell[:,0] * s
            cell = atoms_init.cell.copy()
            cell[:,0] = stretch
            atoms.set_cell(cell, scale_atoms=True)

        atoms.calc = Dftb(**dftb_SinglePoint)
        ecf = FrechetCellFilter(atoms, mask=[False, True, False, False, False, False])
        trajopt = Trajectory('relax.traj', 'w', atoms)
        dyn = SciPyFminBFGS(ecf, logfile='relax.log', trajectory=trajopt)
        dyn.run(fmax=0.01)
        traj.write(atoms)
        atoms.write('relaxed.cif')
        os.chdir('..')


os.chdir(struc)
if os.path.isdir(eltype):
    os.chdir(eltype)
else:
    os.mkdir(eltype)
    os.chdir(eltype)
print(os.getcwd())

if eltype=='relax_Cell_2D':
    atoms = read('../initial_2D.cif')
elif eltype=='relax_Cell_3D':
    atoms = read('../initial_3D.cif')
else:
    atoms = read('../relax_Cell_2D/relaxed.cif')

if eltype=='relax_Cell_2D':
    atoms.calc = Dftb(**dftb_SinglePoint)
    ecf = FrechetCellFilter(atoms, mask=[False, True, False, False, False, True])
    trajopt = Trajectory('relax.traj', 'w', atoms)
    dyn = SciPyFminBFGS(ecf, logfile='relax.log', trajectory=trajopt)
    dyn.run(fmax=0.01)
    atoms.write('relaxed.cif')
if eltype=='relax_Cell_3D':
    dftb_SinglePoint['kpts'] = [1,1,5]
    atoms.calc = Dftb(**dftb_SinglePoint)
    ecf = FrechetCellFilter(atoms, mask=[True, True, True, True, True, True])
    trajopt = Trajectory('relax.traj', 'w', atoms)
    dyn = SciPyFminBFGS(ecf, logfile='relax.log', trajectory=trajopt)
    dyn.run(fmax=0.01)
    atoms.write('relaxed.cif')
elif eltype=='100':
    strains = np.arange(1.0, 1.3, 0.025)
    calc_strain_structure(atoms, strains)
elif eltype=='010':
    anorm = atoms.cell[0]/np.linalg.norm(atoms.cell[0])
    bnorm = atoms.cell[1]/np.linalg.norm(atoms.cell[1])
    angle = np.rad2deg(np.arccos(np.clip(np.dot(anorm, bnorm), -1.0, 1.0)))
    atoms = rotate_atoms(atoms, angle)
    strains = np.arange(1.0, 1.3, 0.025)
    calc_strain_structure(atoms, strains)
elif eltype=='110':
    anorm = atoms.cell[0]/np.linalg.norm(atoms.cell[0])
    diag = atoms.cell[0] + atoms.cell[1]
    diagnorm = diag/np.linalg.norm(diag)
    angle = np.rad2deg(np.arccos(np.clip(np.dot(anorm, diagnorm), -1.0, 1.0)))
    atoms = rotate_atoms(atoms, angle)
    strains = np.arange(1.0, 1.3, 0.025)
    calc_strain_structure(atoms, strains)
