# Supplementary material for: Fracture Behavior of a 2D Imine‐Based Polymer
Source: Adv Sci (Weinh). 2024 Sep 12;11(42):2407017. doi: 10.1002/advs.202407017 (PMC11558127; doi:10.1002/advs.202407017)
Supplement: Supplementary file 2 — Supporting Information [file ADVS-11-2407017-s004.zip › coredefect_initial_2D.cif]

data_image0
_chemical_formula_structural       C6NC3HC25HC5HC8HC8NH3NH33N7O5C60H38N8O4H3CNHC2H2CN2CNOCHCO2HC2H2C34H5OC2H2CHC2H17C2HCHCH3OHONONO4C7HC8HC12H5C2
_chemical_formula_sum              "C196 N24 H126 O20"
_cell_length_a       51.04958876005146
_cell_length_b       50.81569444177019
_cell_length_c       25.00022371
_cell_angle_alpha    90.0
_cell_angle_beta     90.0
_cell_angle_gamma    94.89303267316063

_space_group_name_H-M_alt    "P 1"
_space_group_IT_number       1

loop_
  _space_group_symop_operation_xyz
  'x, y, z'

loop_
  _atom_site_type_symbol
  _atom_site_label
  _atom_site_symmetry_multiplicity
  _atom_site_fract_x
  _atom_site_fract_y
  _atom_site_fract_z
  _atom_site_occupancy
  C   C1        1.0  0.0491358047893352  0.480872926735259  0.49657875641465615  1.0000
  C   C2        1.0  0.07376040729652933  0.4958012451131117  0.49845673960971126  1.0000
  C   C3        1.0  0.14237733331194932  0.4835610937988742  0.5093170424273775  1.0000
  C   C4        1.0  0.12268830382448036  0.36412757759775444  0.532425635642442  1.0000
  C   C5        1.0  0.004739101372906379  0.3731764425179801  0.5156189860350654  1.0000
  C   C6        1.0  0.14199893645354172  0.43387365240704784  0.5202389446938274  1.0000
  N   N1        1.0  0.7536166303591559  0.9444272902375074  0.5356172070829841  1.0000
  C   C7        1.0  0.07395067286303199  0.08044448871727913  0.4784325187944488  1.0000
  C   C8        1.0  0.024540884034690354  0.4923944757928317  0.4885548282159752  1.0000
  C   C9        1.0  0.09825328177974486  0.4854056973403452  0.5060030720821098  1.0000
  H   H1        1.0  0.7214820447159729  0.9747363400593297  0.5823487889100973  1.0000
  C   C10       1.0  0.005343108396502159  0.4720115323065482  0.489707617900352  1.0000
  C   C11       1.0  0.018410696297165425  0.4483487013846893  0.4993575315490647  1.0000
  C   C12       1.0  0.09815998322291124  0.3756121923005559  0.5233649167213792  1.0000
  C   C13       1.0  0.005191571451983295  0.42276038887362133  0.5028291004840773  1.0000
  C   C14       1.0  0.017877688255138087  0.39930198073588014  0.509481040959853  1.0000
  C   C15       1.0  0.1233664720875338  0.0007238928635663191  0.5037190925200725  1.0000
  C   C16       1.0  0.12926189690816065  0.4574152120787379  0.5153805881683449  1.0000
  C   C17       1.0  0.14187899786567032  0.38452632184686875  0.5316808423071507  1.0000
  C   C18       1.0  0.048847847202450376  0.3713707483519264  0.5201529454633829  1.0000
  C   C19       1.0  0.023731324117001587  0.35602430326026746  0.5215925325813815  1.0000
  C   C20       1.0  0.12883820628219605  0.40820021325724665  0.5219209296427532  1.0000
  C   C21       1.0  0.07345242720507575  0.3608235131933851  0.5244633068925446  1.0000
  C   C22       1.0  0.21165303849821046  0.45884190208423553  0.5577218092821619  1.0000
  C   C23       1.0  0.17093460165285995  0.4363454412279701  0.5238789121219427  1.0000
  C   C24       1.0  0.1844697809357515  0.4565338460540929  0.5541314414102096  1.0000
  C   C25       1.0  0.18620645699250638  0.4186227026152668  0.49712595151813543  1.0000
  C   C26       1.0  0.22696710748127044  0.441147999784756  0.5308276499418573  1.0000
  C   C27       1.0  0.2133635008571577  0.4209680879611751  0.5002687233953556  1.0000
  C   C28       1.0  0.07404082852041899  0.024799965380374028  0.49121240443492015  1.0000
  C   C29       1.0  0.06011355709748396  0.03567070566316624  0.4493411791153928  1.0000
  C   C30       1.0  0.06045109409088768  0.06278637687437598  0.4424332409303869  1.0000
  C   C31       1.0  0.0879567198431173  0.06951410048028922  0.5204077431833509  1.0000
  C   C32       1.0  0.08825841622825975  0.042392108052787654  0.5260852923783697  1.0000
  C   C33       1.0  0.07799039872657433  0.20675767504613976  0.5123082156611629  1.0000
  C   C34       1.0  0.0773206900173365  0.12199730332130843  0.5128994103709162  1.0000
  H   H2        1.0  0.6763883630466012  0.9029360068052739  0.47195177678672057  1.0000
  C   C35       1.0  0.0779275475213704  0.15059152958006097  0.5114090237074922  1.0000
  C   C36       1.0  0.079933441451775  0.1927769687730578  0.4640558474426547  1.0000
  C   C37       1.0  0.07946271692841408  0.16545154276055354  0.4636938506819465  1.0000
  C   C38       1.0  0.0763243661967408  0.19188600899789868  0.5600053888477785  1.0000
  C   C39       1.0  0.07672549207838662  0.164633857727741  0.5597625910204305  1.0000
  H   H3        1.0  0.9256741805544619  0.8815649343680234  0.4415812485543555  1.0000
  C   C40       1.0  0.2955932315220181  0.42834711924619734  0.511613021882035  1.0000
  C   C41       1.0  0.2672328433127017  0.42749668433722077  0.5104566322298721  1.0000
  C   C42       1.0  0.3117967520503464  0.4475106439304784  0.53992996849067  1.0000
  C   C43       1.0  0.3515763100219436  0.4282832435540708  0.5113726240332112  1.0000
  C   C44       1.0  0.3389310360306848  0.4475254182869258  0.5398675690490451  1.0000
  C   C45       1.0  0.33537331007821436  0.40911892883141  0.4830580774031002  1.0000
  C   C46       1.0  0.30823924945506875  0.40910909220985897  0.4831056769771601  1.0000
  C   C47       1.0  0.07757864224005415  0.2352665786987453  0.5106914301288067  1.0000
  H   H4        1.0  0.724797843750826  0.9069443909440651  0.4783357196606462  1.0000
  C   C48       1.0  0.07210639521739448  0.27606867270031404  0.5440267318311929  1.0000
  C   C49       1.0  0.07321795558258817  0.3318255771701967  0.5316028430051197  1.0000
  C   C50       1.0  0.056461246048734356  0.2912544034933922  0.5761788441212313  1.0000
  C   C51       1.0  0.056665221727245134  0.3183635570853414  0.5693393053241602  1.0000
  C   C52       1.0  0.08948007201716389  0.316814246301619  0.5007115194330395  1.0000
  C   C53       1.0  0.08872299810466906  0.289600018496161  0.5061646706360613  1.0000
  C   C54       1.0  0.37993710142722187  0.429131505858975  0.5125434135565181  1.0000
  C   C55       1.0  0.9355081991535219  0.8975999191387807  0.465842231457376  1.0000
  N   N2        1.0  0.5447237162285348  0.9543761382311542  0.5029810991239326  1.0000
  H   H5        1.0  0.16373201716648828  0.48845396380498773  0.5082770517336302  1.0000
  H   H6        1.0  0.5794586019636455  0.6128925914366372  0.5530298512676789  1.0000
  H   H7        1.0  0.12635341565846034  0.022150499274819806  0.49746074852223787  1.0000
  N   N3        1.0  0.5711544628027682  0.7494379678631069  0.5515678643501226  1.0000
  H   H8        1.0  0.020715356727315393  0.33453271629512327  0.5268524855132186  1.0000
  H   H9        1.0  0.12508725160432724  0.3431572102092895  0.5396591709138749  1.0000
  H   H10       1.0  0.16301143562297019  0.383433274523284  0.5383939822352893  1.0000
  H   H11       1.0  0.022041057963948913  0.013433570872164596  0.48247888258596705  1.0000
  H   H12       1.0  0.08892635780275562  0.4444371240958302  0.5155097870122219  1.0000
  H   H13       1.0  0.17638829140441556  0.40293592690925867  0.47195177678672057  1.0000
  H   H14       1.0  0.17322818111961846  0.4704343768203666  0.5766392400014247  1.0000
  H   H15       1.0  0.22148218573153258  0.4747364576724186  0.5823487889100973  1.0000
  H   H16       1.0  0.22479798476638566  0.40694450855715397  0.4783357196606462  1.0000
  H   H17       1.0  0.09928547267113064  0.034517194632718844  0.5595285931143374  1.0000
  H   H18       1.0  0.09898743348111837  0.08282226864189704  0.5488554886215457  1.0000
  H   H19       1.0  0.04943792789603856  0.07061724567642906  0.4089395406454145  1.0000
  H   H20       1.0  0.04925267428501621  0.022454774152243718  0.42052303699165583  1.0000
  H   H21       1.0  0.08122936856707882  0.20373261630592804  0.42602538775442017  1.0000
  H   H22       1.0  0.07945853032145983  0.11289251154062185  0.5530298512676789  1.0000
  H   H23       1.0  0.07547171975953536  0.15368097526623722  0.5977982506621338  1.0000
  H   H24       1.0  0.5889264294449412  0.9444372039918455  0.5155097870122219  1.0000
  H   H25       1.0  0.2568256738961734  0.4112957924838012  0.48644804706829564  1.0000
  H   H26       1.0  0.5433573268968019  0.7813746865115037  0.606418173527616  1.0000
  H   H27       1.0  0.2962515688311429  0.39385308763029053  0.46056627866871197  1.0000
  H   H28       1.0  0.3509191084304908  0.4627814228659332  0.562406167364652  1.0000
  H   H29       1.0  0.2810941986156113  0.46373588829953777  0.5640381527609938  1.0000
  H   H30       1.0  0.3660756690662776  0.3928798588040235  0.4589938927390502  1.0000
  H   H31       1.0  0.07937018226935048  0.1333726572686475  0.4224582196748671  1.0000
  H   H32       1.0  0.07361728956795204  0.22372749218892127  0.6008646232230056  1.0000
  H   H33       1.0  0.08235838305731691  0.24496191370712178  0.4715125807168227  1.0000
  H   H34       1.0  0.10143341336342265  0.2783024621235003  0.48083049733637767  1.0000
  H   H35       1.0  0.10257713533035305  0.3267347301276228  0.4704905898620057  1.0000
  H   H36       1.0  0.05820994613370934  0.412294486910317  0.5099950363604167  1.0000
  H   H37       1.0  0.044080528772674994  0.3295937625696518  0.5950454752950689  1.0000
  H   H38       1.0  0.673228056873864  0.9704344567166624  0.5766392400014247  1.0000
  H   H39       1.0  0.043357272024421474  0.28137480412487287  0.606418173527616  1.0000
  H   H40       1.0  0.3904424019087206  0.4445040431120266  0.5351188115428268  1.0000
  N   N4        1.0  0.044723661356154416  0.4543762558445235  0.5029810991239326  1.0000
  N   N5        1.0  0.1033652676297285  0.4601278433743136  0.5127762114733493  1.0000
  N   N6        1.0  0.043758754934106275  0.3966229260620561  0.5129146102349017  1.0000
  N   N7        1.0  0.10256593385877562  0.402135131951508  0.5173973701213732  1.0000
  N   N8        1.0  0.2536167713747156  0.44442740785059637  0.5356172070829841  1.0000
  N   N9        1.0  0.07358322689554875  0.10696052237318468  0.47065618838016393  1.0000
  N   N10       1.0  0.07115440793038778  0.24943808547647614  0.5515678643501226  1.0000
  O   O1        1.0  0.3935515556469866  0.41214942990166714  0.48753643732894425  1.0000
  O   O2        1.0  0.08088387513201253  0.15232862059643235  0.4123243103571412  1.0000
  O   O3        1.0  0.07439585185268058  0.2049627146867977  0.6113097297560143  1.0000
  O   O4        1.0  0.30024418864631686  0.4679599946045143  0.5702224974210041  1.0000
  O   O5        1.0  0.3469270434601606  0.3886672080427951  0.45277394839760016  1.0000
  C   C56       1.0  0.04913576004513418  0.9808729324630959  0.49657875641465615  1.0000
  C   C57       1.0  0.07376036255232833  0.9958012508409487  0.49845673960971126  1.0000
  C   C58       1.0  0.1423774844556884  0.9835610995264307  0.5093170424273775  1.0000
  C   C59       1.0  0.12268825908027936  0.8641275833255915  0.532425635642442  1.0000
  C   C60       1.0  0.004739056628705344  0.8731764482458169  0.5156189860350654  1.0000
  C   C61       1.0  0.1419988917093407  0.9338736581348848  0.5202389446938274  1.0000
  C   C62       1.0  0.47623145373364  0.9202790020228029  0.4992127328447814  1.0000
  C   C63       1.0  0.07395062811883098  0.5804444944451161  0.4784325187944488  1.0000
  C   C64       1.0  0.024540839290489353  0.9923944815206687  0.4885548282159752  1.0000
  C   C65       1.0  0.09825343292348393  0.9854057030679018  0.5060030720821098  1.0000
  C   C66       1.0  0.43381313483522943  0.9357948093699119  0.5224005253511389  1.0000
  C   C67       1.0  0.005343259540241252  0.9720115380341048  0.489707617900352  1.0000
  C   C68       1.0  0.018410847440904488  0.9483487071122457  0.4993575315490647  1.0000
  C   C69       1.0  0.09815993847871021  0.8756121980283929  0.5233649167213792  1.0000
  C   C70       1.0  0.005191526707782281  0.9227603946014583  0.5028291004840773  1.0000
  C   C71       1.0  0.017877643510937073  0.8993019864637171  0.509481040959853  1.0000
  C   C72       1.0  0.1233666232312729  0.5007238985911228  0.5037190925200725  1.0000
  C   C73       1.0  0.12926204805189973  0.9574152178062945  0.5153805881683449  1.0000
  C   C74       1.0  0.1418789531214693  0.8845263275747057  0.5316808423071507  1.0000
  C   C75       1.0  0.04884780245824935  0.8713707540797633  0.5201529454633829  1.0000
  C   C76       1.0  0.023731279372800583  0.8560243089881044  0.5215925325813815  1.0000
  C   C77       1.0  0.1288381447681897  0.9082000214756989  0.5219209296427532  1.0000
  C   C78       1.0  0.07345238246087472  0.860823518921222  0.5244633068925446  1.0000
  C   C79       1.0  0.21165299375400945  0.9588419078120726  0.5577218092821619  1.0000
  C   C80       1.0  0.1709345569086589  0.936345446955807  0.5238789121219427  1.0000
  C   C81       1.0  0.1844697361915505  0.9565338517819297  0.5541314414102096  1.0000
  C   C82       1.0  0.18620660813624546  0.9186227083428233  0.49712595151813543  1.0000
  C   C83       1.0  0.2269670459672641  0.9411478080032082  0.5308276499418573  1.0000
  C   C84       1.0  0.21336345611295665  0.920968093689012  0.5002687233953556  1.0000
  C   C85       1.0  0.07404078377621798  0.524799971108211  0.49121240443492015  1.0000
  C   C86       1.0  0.06011351235328296  0.5356707113910032  0.4493411791153928  1.0000
  C   C87       1.0  0.06045104934668667  0.5627863826022129  0.4424332409303869  1.0000
  C   C88       1.0  0.08795667509891628  0.5695141062081261  0.5204077431833509  1.0000
  C   C89       1.0  0.08825837148405873  0.5423921137806246  0.5260852923783697  1.0000
  C   C90       1.0  0.0779903539823733  0.7067576807739766  0.5123082156611629  1.0000
  C   C91       1.0  0.07732084116107557  0.6219973090488649  0.5128994103709162  1.0000
  C   C92       1.0  0.4355082954248806  0.8976000424797065  0.465842231457376  1.0000
  C   C93       1.0  0.07792750277716938  0.6505915353078978  0.5114090237074922  1.0000
  C   C94       1.0  0.07993339670757399  0.6927769745008948  0.4640558474426547  1.0000
  C   C95       1.0  0.07946265541440777  0.6654513509790059  0.4636938506819465  1.0000
  C   C96       1.0  0.0763243214525398  0.6918860147257357  0.5600053888477785  1.0000
  C   C97       1.0  0.07672544733418561  0.664633863455578  0.5597625910204305  1.0000
  C   C98       1.0  0.46269433358720097  0.8999177764668918  0.4694389992720589  1.0000
  C   C99       1.0  0.2955931867778171  0.9283471249740344  0.511613021882035  1.0000
  C   C100      1.0  0.26723279856850063  0.9274966900650577  0.5104566322298721  1.0000
  C   C101      1.0  0.3117967073061454  0.9475106496583153  0.53992996849067  1.0000
  C   C102      1.0  0.35157626527774266  0.9282832492819078  0.5113726240332112  1.0000
  C   C103      1.0  0.3389309912864838  0.9475254240147626  0.5398675690490451  1.0000
  C   C104      1.0  0.33537326533401335  0.9091189345592469  0.4830580774031002  1.0000
  C   C105      1.0  0.30823920471086774  0.9091090979376958  0.4831056769771601  1.0000
  C   C106      1.0  0.07757859749585314  0.7352665844265822  0.5106914301288067  1.0000
  C   C107      1.0  0.4609737810202027  0.9381595506327101  0.5255096975290227  1.0000
  C   C108      1.0  0.07210635047319347  0.776068678428151  0.5440267318311929  1.0000
  C   C109      1.0  0.07321791083838716  0.8318255828980337  0.5316028430051197  1.0000
  C   C110      1.0  0.05646120130453335  0.7912544092212292  0.5761788441212313  1.0000
  C   C111      1.0  0.056665176983044116  0.8183635628131783  0.5693393053241602  1.0000
  C   C112      1.0  0.08948022316090296  0.8168142520291755  0.5007115194330395  1.0000
  C   C113      1.0  0.08872295336046805  0.7896000242239979  0.5061646706360613  1.0000
  C   C114      1.0  0.37993705668302086  0.929131511586812  0.5125434135565181  1.0000
  C   C115      1.0  0.42020256669007194  0.9154452369742695  0.4923023946812514  1.0000
  H   H41       1.0  0.4841359347924554  0.9731649000028907  0.48420406714832553  1.0000
  H   H42       1.0  0.1637319724222873  0.9884539695328247  0.5082770517336302  1.0000
  H   H43       1.0  0.4739277372923385  0.8858791866357076  0.44729639741291743  1.0000
  H   H44       1.0  0.12635337091425933  0.5221505050026567  0.49746074852223787  1.0000
  H   H45       1.0  0.48338595533995715  0.8682317074313082  0.5156005861997144  1.0000
  H   H46       1.0  0.020715311983114375  0.8345327220229601  0.5268524855132186  1.0000
  H   H47       1.0  0.12508719009032093  0.8431570184277418  0.5396591709138749  1.0000
  H   H48       1.0  0.16301158676670924  0.8834332802508403  0.5383939822352893  1.0000
  H   H49       1.0  0.0220410132197479  0.5134335766000016  0.48247888258596705  1.0000
  H   H50       1.0  0.08892650894649469  0.9444371298233867  0.5155097870122219  1.0000
  H   H51       1.0  0.17638824666021455  0.9029359326370956  0.47195177678672057  1.0000
  H   H52       1.0  0.17322813637541742  0.9704343825482036  0.5766392400014247  1.0000
  H   H53       1.0  0.22148214098733157  0.9747364634002555  0.5823487889100973  1.0000
  H   H54       1.0  0.2247979400221846  0.9069445142849908  0.4783357196606462  1.0000
  H   H55       1.0  0.09928542792692963  0.5345172003605558  0.5595285931143374  1.0000
  H   H56       1.0  0.09898738873691737  0.582822274369734  0.5488554886215457  1.0000
  H   H57       1.0  0.049437883151837565  0.5706172514042661  0.4089395406454145  1.0000
  H   H58       1.0  0.049252825428755274  0.5224547798798002  0.42052303699165583  1.0000
  H   H59       1.0  0.08122932382287781  0.7037326220337649  0.42602538775442017  1.0000
  H   H60       1.0  0.0794586814651989  0.6128925172681783  0.5530298512676789  1.0000
  H   H61       1.0  0.07547167501533433  0.6536809809940741  0.5977982506621338  1.0000
  H   H62       1.0  0.4707951045713523  0.9539942608812743  0.5503110755963712  1.0000
  H   H63       1.0  0.25682582503991247  0.9112957982113578  0.48644804706829564  1.0000
  H   H64       1.0  0.4256740809378806  0.8815650577092297  0.4415812485543555  1.0000
  H   H65       1.0  0.296251719974882  0.893853093357847  0.46056627866871197  1.0000
  H   H66       1.0  0.35091925957423  0.9627814285934897  0.562406167364652  1.0000
  H   H67       1.0  0.2810941538714103  0.9637358940273747  0.5640381527609938  1.0000
  H   H68       1.0  0.36607562432207663  0.8928798645318605  0.4589938927390502  1.0000
  H   H69       1.0  0.07937013752514947  0.6333726629964844  0.4224582196748671  1.0000
  H   H70       1.0  0.07361724482375102  0.7237274979167583  0.6008646232230056  1.0000
  H   H71       1.0  0.0823583383131159  0.7449619194349587  0.4715125807168227  1.0000
  H   H72       1.0  0.10143336861922164  0.7783024678513372  0.48083049733637767  1.0000
  H   H73       1.0  0.10257709058615203  0.8267347358554596  0.4704905898620057  1.0000
  H   H74       1.0  0.05820990138950833  0.9122944926381539  0.5099950363604167  1.0000
  H   H75       1.0  0.04408048402847399  0.8295937682974887  0.5950454752950689  1.0000
  H   H76       1.0  0.422385023757307  0.9499442022581176  0.5439899321604911  1.0000
  H   H77       1.0  0.04335742316816055  0.7813748098524294  0.606418173527616  1.0000
  H   H78       1.0  0.3903445632422085  0.945373287887339  0.5364431996916719  1.0000
  N   N11       1.0  0.044723616611953405  0.9543762615723604  0.5029810991239326  1.0000
  N   N12       1.0  0.10336522288552748  0.9601278491021504  0.5127762114733493  1.0000
  N   N13       1.0  0.04375871018990527  0.8966229317898932  0.5129146102349017  1.0000
  N   N14       1.0  0.10256588911457461  0.9021351376793448  0.5173973701213732  1.0000
  N   N15       1.0  0.2536167098607093  0.9444272160690488  0.5356172070829841  1.0000
  N   N16       1.0  0.07358318215134774  0.6069605281010216  0.47065618838016393  1.0000
  N   N17       1.0  0.07115455907412685  0.7494380912040326  0.5515678643501226  1.0000
  N   N18       1.0  0.3935515109027855  0.9121494356295039  0.48753643732894425  1.0000
  O   O6        1.0  0.0808840262757516  0.6523286263239887  0.4123243103571412  1.0000
  O   O7        1.0  0.07439580710847955  0.7049627204146346  0.6113097297560143  1.0000
  O   O8        1.0  0.30024433979005594  0.9679600003320706  0.5702224974210041  1.0000
  O   O9        1.0  0.3469269987159596  0.8886672137706321  0.45277394839760016  1.0000
  H   H79       1.0  0.9223851401436937  0.949944276426296  0.5439899321604911  1.0000
  H   H80       1.0  0.5793702371417309  0.6333725396552783  0.4224582196748671  1.0000
  H   H81       1.0  0.983386071726344  0.8682317815994866  0.5156005861997144  1.0000
  C   C116      1.0  0.9609737015186494  0.938159624801169  0.5255096975290227  1.0000
  N   N19       1.0  0.8935516105193669  0.9121493122882978  0.48753643732894425  1.0000
  H   H82       1.0  0.6250871105887675  0.8431570925962008  0.5396591709138749  1.0000
  C   C117      1.0  0.9762314189762875  0.4202790704634247  0.4992127328447814  1.0000
  C   C118      1.0  0.5739507724796133  0.08044436537607291  0.4784325187944488  1.0000
  H   H83       1.0  0.8903444837406551  0.9453733620557978  0.5364431996916719  1.0000
  H   H84       1.0  0.5736173612101377  0.7237275720849367  0.6008646232230056  1.0000
  C   C119      1.0  0.9338130833080718  0.43579468030114915  0.5224005253511389  1.0000
  N   N20       1.0  0.6033653225021088  0.9601277257609442  0.5127762114733493  1.0000
  N   N21       1.0  0.5437586306883518  0.896623005958352  0.5129146102349017  1.0000
  C   C120      1.0  0.83537318583246  0.9091190087277057  0.4830580774031002  1.0000
  N   N22       1.0  0.6025658096130213  0.9021352118478039  0.5173973701213732  1.0000
  O   O10       1.0  0.5735831026497944  0.6069606022694805  0.47065618838016393  1.0000
  C   C121      1.0  0.6233665884739206  0.0007239670317447138  0.5037190925200725  1.0000
  H   H85       1.0  0.520715232481561  0.8345327961914191  0.5268524855132186  1.0000
  C   C122      1.0  0.8082393043274491  0.9091089745964896  0.4831056769771601  1.0000
  O   O11       1.0  0.8469269192144062  0.8886672879390909  0.45277394839760016  1.0000
  O   O12       1.0  0.5743957276069261  0.7049627945830934  0.6113097297560143  1.0000
  H   H86       1.0  0.6630114904953506  0.8834331569099146  0.5383939822352893  1.0000
  C   C123      1.0  0.8389310909030653  0.9475253006735564  0.5398675690490451  1.0000
  C   C124      1.0  0.9202024871885187  0.9154453111427283  0.4923023946812514  1.0000
  H   H87       1.0  0.7568257455383591  0.9112958723798166  0.48644804706829564  1.0000
  H   H88       1.0  0.9739278536787253  0.8858792608038862  0.44729639741291743  1.0000
  C   C125      1.0  0.5564611050331747  0.7912542858803033  0.5761788441212313  1.0000
  C   C126      1.0  0.5887228570891093  0.7895999008830722  0.5061646706360613  1.0000
  C   C127      1.0  0.5566652765996255  0.8183634394719721  0.5693393053241602  1.0000
  C   C128      1.0  0.5740407490188656  0.024800039548832878  0.49121240443492015  1.0000
  C   C129      1.0  0.5601136734838708  0.03567077983134464  0.4493411791153928  1.0000
  C   C130      1.0  0.5604510145893343  0.06278645104283483  0.4424332409303869  1.0000
  C   C131      1.0  0.5879566403415639  0.06951417464874807  0.5204077431833509  1.0000
  C   C132      1.0  0.5882585326146464  0.04239218222096605  0.5260852923783697  1.0000
  C   C133      1.0  0.577990319225021  0.2067577492145986  0.5123082156611629  1.0000
  C   C134      1.0  0.5773208064037232  0.12199737748948682  0.5128994103709162  1.0000
  C   C135      1.0  0.9355082438977229  0.39759991341094375  0.465842231457376  1.0000
  C   C136      1.0  0.5779276471379519  0.1505914062388547  0.5114090237074922  1.0000
  C   C137      1.0  0.5799333451804163  0.19277684543213203  0.4640558474426547  1.0000
  C   C138      1.0  0.5794626206570553  0.16545141941962777  0.4636938506819465  1.0000
  C   C139      1.0  0.5763244658133222  0.19188588565669246  0.5600053888477785  1.0000
  C   C140      1.0  0.5767254125768333  0.16463393189619988  0.5597625910204305  1.0000
  C   C141      1.0  0.9626942820600433  0.3999176473981291  0.4694389992720589  1.0000
  C   C142      1.0  0.7955931352506594  0.42834699590527164  0.511613021882035  1.0000
  C   C143      1.0  0.767232747041343  0.427496560996295  0.5104566322298721  1.0000
  C   C144      1.0  0.8117966557789877  0.44751052058955254  0.53992996849067  1.0000
  C   C145      1.0  0.8515764264083303  0.4282833177222492  0.5113726240332112  1.0000
  C   C146      1.0  0.8389311356472663  0.4475252949457195  0.5398675690490451  1.0000
  C   C147      1.0  0.835373230576661  0.4091190029998688  0.4830580774031002  1.0000
  C   C148      1.0  0.8082393490716502  0.4091089688686528  0.4831056769771601  1.0000
  C   C149      1.0  0.5775787586264408  0.23526665286692366  0.5106914301288067  1.0000
  C   C150      1.0  0.9609737462628504  0.438159619073332  0.5255096975290227  1.0000
  C   C151      1.0  0.5767253678326323  0.6646339376240369  0.5597625910204305  1.0000
  C   C152      1.0  0.8515763816641292  0.9282833234500861  0.5113726240332112  1.0000
  C   C153      1.0  0.9626942373158422  0.899917653125966  0.4694389992720589  1.0000
  C   C154      1.0  0.8117966110347867  0.9475105263173896  0.53992996849067  1.0000
  C   C155      1.0  0.5799334963241554  0.6927768511596886  0.4640558474426547  1.0000
  C   C156      1.0  0.5763244210691212  0.6918858913845293  0.5600053888477785  1.0000
  C   C157      1.0  0.8799370051558632  0.4291313825180492  0.5125434135565181  1.0000
  C   C158      1.0  0.9202025319327196  0.41544530541489133  0.4923023946812514  1.0000
  H   H89       1.0  0.9841360791532378  0.47316477093384757  0.48420406714832553  1.0000
  H   H90       1.0  0.6637318929207339  0.9884540437012835  0.5082770517336302  1.0000
  H   H91       1.0  0.9739277025349861  0.38587925507632964  0.44729639741291743  1.0000
  H   H92       1.0  0.626353336156907  0.02215057344327866  0.49746074852223787  1.0000
  H   H93       1.0  0.9833861164705447  0.3682317758716496  0.5156005861997144  1.0000
  O   O13       1.0  0.5808839467741982  0.6523287004924476  0.4123243103571412  1.0000
  C   C159      1.0  0.5775787138822399  0.7352666585947606  0.5106914301288067  1.0000
  C   C160      1.0  0.5721062542018348  0.7760685550872253  0.5440267318311929  1.0000
  H   H94       1.0  0.5220411743503357  0.013433645040342989  0.48247888258596705  1.0000
  H   H95       1.0  0.6014332891176682  0.778302542019796  0.48083049733637767  1.0000
  C   C161      1.0  0.5732180104549686  0.8318254595568274  0.5316028430051197  1.0000
  H   H96       1.0  0.9841360344090369  0.9731647766616844  0.48420406714832553  1.0000
  C   C162      1.0  0.8799369604116621  0.9291313882458863  0.5125434135565181  1.0000
  C   C163      1.0  0.5894801436593496  0.8168143261976343  0.5007115194330395  1.0000
  H   H97       1.0  0.599285376399772  0.03451707129179306  0.5595285931143374  1.0000
  H   H98       1.0  0.5989875498675051  0.08282234281007543  0.5488554886215457  1.0000
  H   H99       1.0  0.5494380442824253  0.07061731984460745  0.4089395406454145  1.0000
  H   H100      1.0  0.549252790671403  0.022454848320422112  0.42052303699165583  1.0000
  H   H101      1.0  0.5812292890655255  0.2037326904743869  0.42602538775442017  1.0000
  H   H102      1.0  0.5794586467078465  0.11289258570880024  0.5530298512676789  1.0000
  H   H103      1.0  0.5754716402579819  0.15368104943469607  0.5977982506621338  1.0000
  H   H104      1.0  0.9707950530441947  0.45399413181251164  0.5503110755963712  1.0000
  H   H105      1.0  0.7568257902825601  0.4112958666519796  0.48644804706829564  1.0000
  H   H106      1.0  0.9256742252986628  0.3815649286401864  0.4415812485543555  1.0000
  H   H107      1.0  0.7962516852175295  0.39385316179846896  0.46056627866871197  1.0000
  H   H108      1.0  0.8509192248168775  0.46278149703411164  0.562406167364652  1.0000
  H   H109      1.0  0.781094119114058  0.4637359624679967  0.5640381527609938  1.0000
  H   H110      1.0  0.8660757686828591  0.3928797354628173  0.4589938927390502  1.0000
  H   H111      1.0  0.5793702818859319  0.13337253392744128  0.4224582196748671  1.0000
  H   H112      1.0  0.5736174059543387  0.22372756635709967  0.6008646232230056  1.0000
  H   H113      1.0  0.5823583035557636  0.24496198787558066  0.4715125807168227  1.0000
  C   C164      1.0  0.5794625759128544  0.6654514251474648  0.4636938506819465  1.0000
  C   C165      1.0  0.5779276023937507  0.6505914119666917  0.5114090237074922  1.0000
  H   H114      1.0  0.5582100010060898  0.9122943692969476  0.5099950363604167  1.0000
  C   C166      1.0  0.767232898185082  0.9274965667238516  0.5104566322298721  1.0000
  H   H115      1.0  0.9223849889999547  0.4499442706987395  0.5439899321604911  1.0000
  C   C167      1.0  0.7955932863943985  0.9283470016328281  0.511613021882035  1.0000
  H   H116      1.0  0.890344528484856  0.44537335632796093  0.5364431996916719  1.0000
  H   H117      1.0  0.6025772069725388  0.8267348100236381  0.4704905898620057  1.0000
  H   H118      1.0  0.5823582588115626  0.7449619936034175  0.4715125807168227  1.0000
  O   O14       1.0  0.8002442602885025  0.9679600745005297  0.5702224974210041  1.0000
  H   H119      1.0  0.5440806004148607  0.829593842465667  0.5950454752950689  1.0000
  O   O15       1.0  0.7536166751033568  0.44442728450967056  0.5356172070829841  1.0000
  N   N23       1.0  0.5735831473939954  0.10696059654164354  0.47065618838016393  1.0000
  O   O16       1.0  0.5711545075469692  0.24943796213526992  0.5515678643501226  1.0000
  N   N24       1.0  0.8935514593756279  0.41214930656074134  0.48753643732894425  1.0000
  O   O17       1.0  0.5808839915183992  0.1523286947646107  0.4123243103571412  1.0000
  O   O18       1.0  0.5743957723511273  0.20496278885525648  0.6113097297560143  1.0000
  O   O19       1.0  0.8002443050327036  0.4679600687726927  0.5702224974210041  1.0000
  O   O20       1.0  0.8469269639586073  0.38866728221125396  0.45277394839760016  1.0000
  C   C168      1.0  0.5491356805435808  0.9808730066315547  0.49657875641465615  1.0000
  C   C169      1.0  0.5737604789387151  0.9958013250091271  0.49845673960971126  1.0000
  C   C170      1.0  0.642377404954135  0.9835611736948895  0.5093170424273775  1.0000
  C   C171      1.0  0.6226883586968608  0.8641274599843851  0.532425635642442  1.0000
  C   C172      1.0  0.5047389603573467  0.8731763249048912  0.5156189860350654  1.0000
  C   C173      1.0  0.6419990080957274  0.9338737323030631  0.5202389446938274  1.0000
  C   C174      1.0  0.9762313742320867  0.9202790761912617  0.4992127328447814  1.0000
  H   H120      1.0  0.5812292443213245  0.7037326962022239  0.42602538775442017  1.0000
  C   C175      1.0  0.524540759788936  0.9923945556891275  0.4885548282159752  1.0000
  C   C176      1.0  0.5982533534219305  0.9854057772363605  0.5060030720821098  1.0000
  C   C177      1.0  0.9338132344518109  0.9357946860287057  0.5224005253511389  1.0000
  C   C178      1.0  0.5053431632688825  0.972011414693179  0.489707617900352  1.0000
  C   C179      1.0  0.5184107679393511  0.9483487812807048  0.4993575315490647  1.0000
  C   C180      1.0  0.5981598422073515  0.8756120746874672  0.5233649167213792  1.0000
  C   C181      1.0  0.5051916263243637  0.922760271260252  0.5028291004840773  1.0000
  C   C182      1.0  0.5178775640093837  0.8993020606321759  0.509481040959853  1.0000
  H   H121      1.0  0.8660757239386581  0.892879741190654  0.4589938927390502  1.0000
  C   C183      1.0  0.6292619517805411  0.9574150944653687  0.5153805881683449  1.0000
  C   C184      1.0  0.6418790527380508  0.8845262042334994  0.5316808423071507  1.0000
  C   C185      1.0  0.5488477229566959  0.8713708282482223  0.5201529454633829  1.0000
  C   C186      1.0  0.5237313957591873  0.8560243831562829  0.5215925325813815  1.0000
  C   C187      1.0  0.6288380652666363  0.9082000956441577  0.5219209296427532  1.0000
  C   C188      1.0  0.573452286189516  0.8608233955802962  0.5244633068925446  1.0000
  C   C189      1.0  0.7116531101403961  0.9588419819802508  0.5577218092821619  1.0000
  C   C190      1.0  0.6709344606373002  0.9363453236148813  0.5238789121219427  1.0000
  C   C191      1.0  0.6844696566899972  0.9565339259503887  0.5541314414102096  1.0000
  C   C192      1.0  0.6862065118648868  0.9186225850018974  0.49712595151813543  1.0000
  C   C193      1.0  0.7269671623536508  0.9411478821713868  0.5308276499418573  1.0000
  C   C194      1.0  0.7133633766114034  0.920968167857471  0.5002687233953556  1.0000
  H   H122      1.0  0.7810940576000516  0.963735770686449  0.5640381527609938  1.0000
  H   H123      1.0  0.8509191800726766  0.9627815027619486  0.562406167364652  1.0000
  H   H124      1.0  0.7962516404733286  0.8938531675263058  0.46056627866871197  1.0000
  H   H125      1.0  0.5754715955137809  0.6536810551625329  0.5977982506621338  1.0000
  H   H126      1.0  0.9707952041879337  0.9539941375400681  0.5503110755963712  1.0000
  C   C195      1.0  0.5779904703687601  0.7067577549421552  0.5123082156611629  1.0000
  C   C196      1.0  0.5773207616595222  0.6219973832173238  0.5128994103709162  1.0000
