# Supplementary material for: Fracture Behavior of a 2D Imine‐Based Polymer
Source: Adv Sci (Weinh). 2024 Sep 12;11(42):2407017. doi: 10.1002/advs.202407017 (PMC11558127; doi:10.1002/advs.202407017)
Supplement: Supplementary file 2 — Supporting Information [file ADVS-11-2407017-s004.zip › coredefect_relax_Cell_2D_relaxed.cif]

data_image0
_chemical_formula_structural       C6NC3HC25HC5HC8HC8NH3NH33N7O5C60H38N8O4H3CNHC2H2CN2CNOCHCO2HC2H2C34H5OC2H2CHC2H17C2HCHCH3OHONONO4C7HC8HC12H5C2
_chemical_formula_sum              "C196 N24 H126 O20"
_cell_length_a       51.04959070602675
_cell_length_b       50.67661900290134
_cell_length_c       25.000223710000057
_cell_angle_alpha    90.0
_cell_angle_beta     90.0
_cell_angle_gamma    94.92890674312443

_space_group_name_H-M_alt    "P 1"
_space_group_IT_number       1

loop_
  _space_group_symop_operation_xyz
  'x, y, z'

loop_
  _atom_site_type_symbol
  _atom_site_label
  _atom_site_symmetry_multiplicity
  _atom_site_fract_x
  _atom_site_fract_y
  _atom_site_fract_z
  _atom_site_occupancy
  C   C1        1.0  0.04949153028968656  0.4806237880375695  0.4958596789623305  1.0000
  C   C2        1.0  0.07387496460851592  0.49591961478182983  0.497955376888828  1.0000
  C   C3        1.0  0.14249108968710997  0.4837426298399728  0.510788865251268  1.0000
  C   C4        1.0  0.12271615977440886  0.3642525250200018  0.5342003819493525  1.0000
  C   C5        1.0  0.004814457597294747  0.37315239440132886  0.5140110463408817  1.0000
  C   C6        1.0  0.14188426047332742  0.4339252248776369  0.5213632692123596  1.0000
  N   N1        1.0  0.752454487236513  0.944257791247855  0.5353898430550541  1.0000
  C   C7        1.0  0.07310349346026525  0.08029013051956191  0.4776903631540586  1.0000
  C   C8        1.0  0.024687606677205272  0.49250261923250416  0.4877755100304926  1.0000
  C   C9        1.0  0.09847727386924987  0.4858152994938961  0.5061741803297684  1.0000
  H   H1        1.0  0.720480898854296  0.9760860344532463  0.5775330496147589  1.0000
  C   C10       1.0  0.005648748535232669  0.4722331839476818  0.4887338287130742  1.0000
  C   C11       1.0  0.019033072835533713  0.44830143000975636  0.49835865411050456  1.0000
  C   C12       1.0  0.09800566459063836  0.3760291218493158  0.5243560323870324  1.0000
  C   C13       1.0  0.005463192909399156  0.4228911606300383  0.5017650753800182  1.0000
  C   C14       1.0  0.017804485275549557  0.3992008353010763  0.5085338951419098  1.0000
  C   C15       1.0  0.12242992913866013  0.0007424378409676905  0.5038755055320044  1.0000
  C   C16       1.0  0.12950580893082028  0.45768953137550095  0.5162855814442969  1.0000
  C   C17       1.0  0.14174068417072572  0.38454198965193426  0.5334619755126982  1.0000
  C   C18       1.0  0.04880514697703185  0.37114631197979664  0.519984306693485  1.0000
  C   C19       1.0  0.023845862982717042  0.3559099568530668  0.520439733324237  1.0000
  C   C20       1.0  0.12839036115868319  0.4084251810071952  0.5230692781808614  1.0000
  C   C21       1.0  0.07353693860652204  0.36086809571567147  0.5249790121111008  1.0000
  C   C22       1.0  0.21165861800269659  0.45817603114160227  0.5592940312209285  1.0000
  C   C23       1.0  0.1708273059469255  0.436199001798973  0.5250894256886137  1.0000
  C   C24       1.0  0.18448541743219102  0.45613177502868196  0.5557907364173731  1.0000
  C   C25       1.0  0.18580420039989845  0.4184254944887491  0.49778177622099135  1.0000
  C   C26       1.0  0.22675691945020157  0.4404611462144113  0.5318615535583539  1.0000
  C   C27       1.0  0.21294014304666942  0.4205155561293301  0.5009073382045468  1.0000
  C   C28       1.0  0.07308957648912519  0.02460641461473443  0.49103149844509364  1.0000
  C   C29       1.0  0.05889461039622864  0.03538424369017149  0.4494672761266785  1.0000
  C   C30       1.0  0.05930376285158771  0.06251900256816997  0.44222454499681807  1.0000
  C   C31       1.0  0.0873465596538913  0.06940245341354923  0.5194174595588612  1.0000
  C   C32       1.0  0.08762151775551705  0.042259003675231  0.5253395965103078  1.0000
  C   C33       1.0  0.07785082976712387  0.2066824135216169  0.5123969840594327  1.0000
  C   C34       1.0  0.07645814076371168  0.12174222694841044  0.5119591912707399  1.0000
  H   H2        1.0  0.6750353375383663  0.9008341604431347  0.47650472984019865  1.0000
  C   C35       1.0  0.07731697321880975  0.15047633986874823  0.5108289917589128  1.0000
  C   C36       1.0  0.07953337145936126  0.1927797797717843  0.4639963447923236  1.0000
  C   C37       1.0  0.07887980374229978  0.16528074131460815  0.4627046014218678  1.0000
  C   C38       1.0  0.07616489044885484  0.1918644861753109  0.5605023058258475  1.0000
  C   C39       1.0  0.07632556084539915  0.16442894788653706  0.5593109129037033  1.0000
  H   H3        1.0  0.9245951686932159  0.8821407011145693  0.44071155788306704  1.0000
  C   C40       1.0  0.2951900164684437  0.4274458442891894  0.5113260306752088  1.0000
  C   C41       1.0  0.26669157817346906  0.4268437268052373  0.5105559289128229  1.0000
  C   C42       1.0  0.3113127071968485  0.44644442635042864  0.5407982205697608  1.0000
  C   C43       1.0  0.3508316723788439  0.42711048006366914  0.5103660224460893  1.0000
  C   C44       1.0  0.33854250917449646  0.4460981418372328  0.5400207121807488  1.0000
  C   C45       1.0  0.3348189947094434  0.40813704228563763  0.48095725350971213  1.0000
  C   C46       1.0  0.3075461153139369  0.40847482927693346  0.48168499461517444  1.0000
  C   C47       1.0  0.07754284699184129  0.23533589326778737  0.5111987073505108  1.0000
  H   H4        1.0  0.7234674778588771  0.9048686219340841  0.482919376109095  1.0000
  C   C48       1.0  0.07241615832972655  0.2760594402523592  0.5447833568800442  1.0000
  C   C49       1.0  0.07339864394175061  0.33187492917029293  0.5322691122006834  1.0000
  C   C50       1.0  0.05620393806385379  0.29115034437497944  0.5759152943723915  1.0000
  C   C51       1.0  0.05632415255278985  0.3182768074306183  0.5689307806072363  1.0000
  C   C52       1.0  0.09029323973119066  0.3170203786093494  0.5025804094370028  1.0000
  C   C53       1.0  0.08957491461503213  0.28976728844468214  0.5080190605472975  1.0000
  C   C54       1.0  0.37976320572079614  0.42725700991206306  0.510381349475044  1.0000
  C   C55       1.0  0.9344405237963128  0.8980710706945881  0.4653438596074303  1.0000
  N   N2        1.0  0.5439744851330832  0.9539763172221272  0.5038050898039665  1.0000
  H   H5        1.0  0.16384116387247902  0.48858171572841425  0.510471522230634  1.0000
  H   H6        1.0  0.5666970065641792  0.6106179302036718  0.5325949063633874  1.0000
  H   H7        1.0  0.12530530404350634  0.022227763436183625  0.4978029038195918  1.0000
  N   N3        1.0  0.568456413011106  0.7485506358463249  0.5439485443532882  1.0000
  H   H8        1.0  0.02086220509306582  0.3343515171019478  0.5252518854081842  1.0000
  H   H9        1.0  0.12496228103068353  0.34324768558829954  0.5419669359605848  1.0000
  H   H10       1.0  0.16285406304518235  0.38365029851989757  0.5406751855423576  1.0000
  H   H11       1.0  0.021355869792329254  0.013650811048248338  0.48381081681814625  1.0000
  H   H12       1.0  0.08902458680332481  0.4444827984580357  0.5147418698522863  1.0000
  H   H13       1.0  0.17576674504389037  0.4029405090407877  0.47231573839060514  1.0000
  H   H14       1.0  0.17335405965382392  0.47004474144603664  0.5786155737188444  1.0000
  H   H15       1.0  0.22167322886863017  0.4738955995495298  0.5842159870142312  1.0000
  H   H16       1.0  0.22422172714931063  0.4064585549763856  0.47858914544527664  1.0000
  H   H17       1.0  0.09882581942185724  0.03438940753660617  0.558540828975926  1.0000
  H   H18       1.0  0.09864745397787567  0.08281062637057461  0.5473638929333638  1.0000
  H   H19       1.0  0.04806551428225836  0.07033906951932874  0.40904206551972755  1.0000
  H   H20       1.0  0.04782330127319086  0.022017503132213987  0.4211480475702315  1.0000
  H   H21       1.0  0.08077235418880795  0.20394338562902956  0.42617366568406073  1.0000
  H   H22       1.0  0.07825365801451456  0.11268133259153042  0.5524832419050324  1.0000
  H   H23       1.0  0.07502483095159741  0.15325679499773215  0.5971201479317735  1.0000
  H   H24       1.0  0.5879665782666511  0.9443531846886375  0.516528281031946  1.0000
  H   H25       1.0  0.2563021847812778  0.41078926162183066  0.48559778915423985  1.0000
  H   H26       1.0  0.5375338154818301  0.7795258395876061  0.5918254446887256  1.0000
  H   H27       1.0  0.2953429108103841  0.3935643125683827  0.45856477995307615  1.0000
  H   H28       1.0  0.35076499577412856  0.4610102094922232  0.5631196839776432  1.0000
  H   H29       1.0  0.2811408071926678  0.4625663764569564  0.5660764322525579  1.0000
  H   H30       1.0  0.3651898029172794  0.39229133403561706  0.45613969882786465  1.0000
  H   H31       1.0  0.07858465082174927  0.13356980894345957  0.4211732191221694  1.0000
  H   H32       1.0  0.07395815756217451  0.22336551480164935  0.6017736572476222  1.0000
  H   H33       1.0  0.08195920711378162  0.24492487713476743  0.47151012850959767  1.0000
  H   H34       1.0  0.10282132292631598  0.2785577543148511  0.48371796438685616  1.0000
  H   H35       1.0  0.10380734914742999  0.3271149551525313  0.4732598707418451  1.0000
  H   H36       1.0  0.05827022179019662  0.412432848563504  0.5103510467396862  1.0000
  H   H37       1.0  0.04328759353195533  0.3294682860127834  0.5937398233598629  1.0000
  H   H38       1.0  0.6721994563871544  0.9717214951199029  0.5719475660265291  1.0000
  H   H39       1.0  0.04265984196871394  0.2810990840361617  0.6052033201710711  1.0000
  H   H40       1.0  0.3903085312297573  0.4436679347825331  0.5358506063010983  1.0000
  N   N4        1.0  0.04522398993346267  0.4541805111180941  0.5020615336336406  1.0000
  N   N5        1.0  0.10348515321031276  0.46033304819356885  0.5130987883192084  1.0000
  N   N6        1.0  0.043804129032594265  0.39660640707189665  0.512685821496864  1.0000
  N   N7        1.0  0.10225656364416903  0.4024815397911248  0.5182752581857689  1.0000
  N   N8        1.0  0.2533811551412826  0.44352595336672374  0.536545678759156  1.0000
  N   N9        1.0  0.07289337128267445  0.10682466883779008  0.4697796342553015  1.0000
  N   N10       1.0  0.07150985958565455  0.24940925839470543  0.5522096642578007  1.0000
  O   O1        1.0  0.3925095460033966  0.4117580335634896  0.4861752457220123  1.0000
  O   O2        1.0  0.07998539995114114  0.15255440941252058  0.4123827681620859  1.0000
  O   O3        1.0  0.07446804924702202  0.20452420876467542  0.6107699420858741  1.0000
  O   O4        1.0  0.3002313799909289  0.4661476405616196  0.5715676616849683  1.0000
  O   O5        1.0  0.3461522340041727  0.3886026867616049  0.45045945083893973  1.0000
  C   C56       1.0  0.04838299551950689  0.9804304207761279  0.4968401453586211  1.0000
  C   C57       1.0  0.07284653713281122  0.9956003462596532  0.49839115383583654  1.0000
  C   C58       1.0  0.14156596017986142  0.9835571317640133  0.5095670630226412  1.0000
  C   C59       1.0  0.12161540249908315  0.8641019092099531  0.5329815823517604  1.0000
  C   C60       1.0  0.0036226685201943758  0.8731571863350466  0.515094299799166  1.0000
  C   C61       1.0  0.14114449308933125  0.933722688978683  0.5201792669414238  1.0000
  C   C62       1.0  0.47524465257395593  0.9202743760450848  0.49906241279350655  1.0000
  C   C63       1.0  0.07387313161342741  0.5805945907816343  0.4773062852133533  1.0000
  C   C64       1.0  0.023624417812434014  0.9924789910778351  0.48933430167916897  1.0000
  C   C65       1.0  0.09750215356152521  0.9854817054921258  0.5059053964369695  1.0000
  C   C66       1.0  0.43283611998437166  0.9344749938776006  0.5258024175040548  1.0000
  C   C67       1.0  0.00447542982560237  0.9723144457596876  0.49045143836661714  1.0000
  C   C68       1.0  0.017748171067408808  0.9482811307607477  0.49962877258058314  1.0000
  C   C69       1.0  0.09695852891404395  0.8760630211330696  0.5236269524200354  1.0000
  C   C70       1.0  0.004103303490507188  0.9229057811365581  0.5029389074061713  1.0000
  C   C71       1.0  0.016508930092520063  0.899235554718223  0.5094151431363161  1.0000
  C   C72       1.0  0.12345199350775589  0.5010071440628417  0.5047148119605108  1.0000
  C   C73       1.0  0.12869632143973458  0.9574704672742883  0.5153186465703542  1.0000
  C   C74       1.0  0.14076480046019654  0.8842728502197956  0.5320794435176194  1.0000
  C   C75       1.0  0.04766463467412348  0.8713048623514054  0.5203108705361741  1.0000
  C   C76       1.0  0.022746922564405386  0.8559951766177591  0.5212358237774487  1.0000
  C   C77       1.0  0.12755053332868418  0.9082678152826219  0.5220012844550591  1.0000
  C   C78       1.0  0.07242130679603749  0.8610286302584279  0.5247221218472714  1.0000
  C   C79       1.0  0.21081084156425078  0.9583833643538817  0.5579107836543947  1.0000
  C   C80       1.0  0.17009077004349413  0.936026745354532  0.5239124519789753  1.0000
  C   C81       1.0  0.18364793319752573  0.9561881466090677  0.5542175998738027  1.0000
  C   C82       1.0  0.18522573528193254  0.9181585514061175  0.4972613286300782  1.0000
  C   C83       1.0  0.2260708464546616  0.9405614575893247  0.5311796392820687  1.0000
  C   C84       1.0  0.21236535521728683  0.9203651183757698  0.5006517821965638  1.0000
  C   C85       1.0  0.07408264233679814  0.5249137016258456  0.49054183938204166  1.0000
  C   C86       1.0  0.06001117445001019  0.5356506455054956  0.4487406744472725  1.0000
  C   C87       1.0  0.060314416561521006  0.5627814393288434  0.44157084133840807  1.0000
  C   C88       1.0  0.08803675370021029  0.5697491504191289  0.5192060342526933  1.0000
  C   C89       1.0  0.088421479962659  0.5426110670050713  0.5250747960441677  1.0000
  C   C90       1.0  0.07708606507795539  0.7069057960102468  0.5121467187714123  1.0000
  C   C91       1.0  0.07675187225196252  0.6220430768448354  0.5116752162587243  1.0000
  C   C92       1.0  0.43466840820152747  0.8993259991556553  0.46153881511865846  1.0000
  C   C93       1.0  0.07725721915432254  0.6507570332646013  0.5105558749504755  1.0000
  C   C94       1.0  0.07897403528454226  0.6930522415162401  0.4637475784309477  1.0000
  C   C95       1.0  0.07867352042762714  0.6655761494029876  0.4624451777602134  1.0000
  C   C96       1.0  0.07554210167130335  0.6920759125579531  0.5602447286456042  1.0000
  C   C97       1.0  0.07603404138275159  0.6646718713181575  0.5590435159334213  1.0000
  C   C98       1.0  0.4618392417737462  0.901519490189899  0.4652667365715025  1.0000
  C   C99       1.0  0.29469399303432375  0.9279395937810456  0.5118671955034734  1.0000
  C   C100      1.0  0.2662181467841514  0.9271410888492628  0.5105903640618983  1.0000
  C   C101      1.0  0.31063342625048723  0.946966768286112  0.5416479114951775  1.0000
  C   C102      1.0  0.3505968910742138  0.9279962046437789  0.5117525719419791  1.0000
  C   C103      1.0  0.337870146419489  0.946786280982818  0.5413315534237298  1.0000
  C   C104      1.0  0.3346578356109897  0.9089729634375507  0.4819680660022606  1.0000
  C   C105      1.0  0.30741662846726847  0.9091201992894765  0.48237145745753474  1.0000
  C   C106      1.0  0.07651159252463823  0.7355265712847324  0.5109364574380838  1.0000
  C   C107      1.0  0.4599821055244676  0.9366746812226758  0.5292608581600039  1.0000
  C   C108      1.0  0.07129960697655097  0.7762195627568186  0.544469646267285  1.0000
  C   C109      1.0  0.07223913895254584  0.8320196212579642  0.5319159636549653  1.0000
  C   C110      1.0  0.05541475112238791  0.7913568554504513  0.5762547483690029  1.0000
  C   C111      1.0  0.05551012798767696  0.8184818585137411  0.569262146254253  1.0000
  C   C112      1.0  0.0887693818132768  0.8171157412080658  0.5014445834411618  1.0000
  C   C113      1.0  0.08806141290777056  0.7898699693925579  0.5069179466023416  1.0000
  C   C114      1.0  0.37907876186419937  0.9288480738077568  0.5129275864747607  1.0000
  C   C115      1.0  0.4192735172787107  0.9157540567975596  0.49164263696192206  1.0000
  H   H41       1.0  0.48278650721357275  0.9734623185748663  0.49559934706512004  1.0000
  H   H42       1.0  0.16289968871363092  0.9884864225479957  0.5088275764203143  1.0000
  H   H43       1.0  0.4731634596529331  0.888701772039608  0.44017691987045066  1.0000
  H   H44       1.0  0.12643025702034233  0.5224937874656105  0.4987278788337435  1.0000
  H   H45       1.0  0.48260641324941017  0.8676286474206258  0.5041519755527033  1.0000
  H   H46       1.0  0.019865010251957745  0.8344394082196028  0.5261625376651659  1.0000
  H   H47       1.0  0.12373815142496233  0.8430596311099434  0.5405902975857374  1.0000
  H   H48       1.0  0.1618836989145002  0.8832234655065047  0.5389630004442383  1.0000
  H   H49       1.0  0.02231726847373648  0.5136422008879579  0.4820548677407632  1.0000
  H   H50       1.0  0.08827232825864585  0.944105778701911  0.5147413843035179  1.0000
  H   H51       1.0  0.17531651823728198  0.9024645882549974  0.472112092783678  1.0000
  H   H52       1.0  0.17241791250766833  0.9701850535850479  0.5765810550308761  1.0000
  H   H53       1.0  0.22070262575943975  0.974317519485907  0.5824638111070543  1.0000
  H   H54       1.0  0.22373739085683414  0.9061903443572975  0.4788840340076059  1.0000
  H   H55       1.0  0.09954599352283411  0.5347791552637553  0.5584375903839903  1.0000
  H   H56       1.0  0.09917505066967662  0.5831800630381161  0.5473559467573291  1.0000
  H   H57       1.0  0.04916070516250985  0.5705701598396051  0.40823089031509324  1.0000
  H   H58       1.0  0.049124126914978306  0.5222591302345722  0.42019695939571905  1.0000
  H   H59       1.0  0.0801190344651604  0.7042307521383312  0.4259387173593923  1.0000
  H   H60       1.0  0.07853149646058499  0.6130040022795767  0.5522262530974686  1.0000
  H   H61       1.0  0.07483211044174083  0.6534878107495229  0.5968435254859142  1.0000
  H   H62       1.0  0.46977356749815663  0.9511635375177635  0.5572136151365079  1.0000
  H   H63       1.0  0.25601334300213824  0.9109927239984192  0.48557575018774807  1.0000
  H   H64       1.0  0.42489511915103517  0.8845771322024956  0.4341063374373936  1.0000
  H   H65       1.0  0.2954420240136129  0.8941558723591742  0.45894223408566187  1.0000
  H   H66       1.0  0.34984320905519195  0.961754023864698  0.564755128224924  1.0000
  H   H67       1.0  0.2802483833657992  0.9628810650000447  0.566445885013713  1.0000
  H   H68       1.0  0.3650493787913285  0.8931672458670781  0.4568697432715175  1.0000
  H   H69       1.0  0.07883624917152798  0.6339193095178041  0.420877056473964  1.0000
  H   H70       1.0  0.07295489215164767  0.7235162710395598  0.6015043067694001  1.0000
  H   H71       1.0  0.0807868613730441  0.7451403710583198  0.47121596803795307  1.0000
  H   H72       1.0  0.1009932799226622  0.7786032647836026  0.4819809656216229  1.0000
  H   H73       1.0  0.10196839520452776  0.827170669807825  0.4715242626828687  1.0000
  H   H74       1.0  0.05691113637190707  0.9126371180362056  0.5104292358994033  1.0000
  H   H75       1.0  0.04274925113185802  0.8297251360984107  0.5945981226362559  1.0000
  H   H76       1.0  0.42136566502587913  0.9474729960130703  0.5503842339420337  1.0000
  H   H77       1.0  0.04216127016886488  0.7813574625829336  0.6061252797388219  1.0000
  H   H78       1.0  0.3892440288874937  0.944758316775092  0.5385724492334866  1.0000
  N   N11       1.0  0.043976242755496504  0.9539941191003803  0.5029366454708568  1.0000
  N   N12       1.0  0.1026427225073262  0.9600255496906825  0.512665369921537  1.0000
  N   N13       1.0  0.04254186126260111  0.8967381418357827  0.5131320470655801  1.0000
  N   N14       1.0  0.10137329443157919  0.9025027056144057  0.5175786258037041  1.0000
  N   N15       1.0  0.25267186488785504  0.9437807832816977  0.536213796477045  1.0000
  N   N16       1.0  0.07347570263802551  0.6071148061075649  0.4694481154808311  1.0000
  N   N17       1.0  0.07051058593596633  0.749582916211319  0.5520008030187495  1.0000
  N   N18       1.0  0.39267765957417405  0.9125785684680925  0.48640827691302546  1.0000
  O   O6        1.0  0.07999825988577655  0.6529013351370054  0.4121134330557561  1.0000
  O   O7        1.0  0.0736454799221508  0.7046948304752041  0.6105054484492067  1.0000
  O   O8        1.0  0.2993029807805608  0.9665579629683785  0.5723074155135038  1.0000
  O   O9        1.0  0.34599094986909157  0.88940736038488  0.45123834805817914  1.0000
  H   H79       1.0  0.921391627169194  0.9500557782415562  0.5448140674512748  1.0000
  H   H80       1.0  0.6174963374580172  0.6368352059090268  0.45335443257742986  1.0000
  H   H81       1.0  0.9822966448841387  0.8681611302767226  0.5146744344889105  1.0000
  C   C116      1.0  0.9599426971554953  0.9383139445654626  0.5260462427328798  1.0000
  N   N19       1.0  0.8925138005659521  0.9124283567298109  0.48744618216308894  1.0000
  H   H82       1.0  0.623453834806822  0.8433995672770037  0.54750787906524  1.0000
  C   C117      1.0  0.9764780183663503  0.42058881537734444  0.49814509592056866  1.0000
  C   C118      1.0  0.5715301905637651  0.0805972632532705  0.4823619911587084  1.0000
  H   H83       1.0  0.8891395511172498  0.9454217328359278  0.5374844942980512  1.0000
  H   H84       1.0  0.5499946475118457  0.7203066257861688  0.573476830695438  1.0000
  C   C119      1.0  0.9343096774738556  0.43627760742760774  0.5220046635857337  1.0000
  N   N20       1.0  0.6024316434989629  0.9599942201103949  0.5113834347701248  1.0000
  N   N21       1.0  0.5427142741197044  0.8962949799607841  0.5110607640349208  1.0000
  C   C120      1.0  0.8344784631668463  0.9089726788947483  0.48266098592366957  1.0000
  N   N22       1.0  0.6012268755923554  0.9021546872312269  0.5175161179730058  1.0000
  O   O10       1.0  0.5977898537109595  0.6089779410161359  0.48119911672691196  1.0000
  C   C121      1.0  0.6223604200883849  0.00032499681366594764  0.4981031615744868  1.0000
  H   H85       1.0  0.5199884771215709  0.8336910895534225  0.51430641828545  1.0000
  C   C122      1.0  0.8072387070097329  0.9091261378627382  0.4830814953684509  1.0000
  O   O11       1.0  0.8457815914445377  0.8891398414699133  0.4526289289539893  1.0000
  O   O12       1.0  0.546357925203936  0.7010116185273187  0.5778253610252704  1.0000
  H   H86       1.0  0.6613312079691965  0.8837765486714099  0.5465340707497458  1.0000
  C   C123      1.0  0.8377467010825141  0.9473214178293702  0.540586919208715  1.0000
  C   C124      1.0  0.9191224740672157  0.9157705222240801  0.4922855135066024  1.0000
  H   H87       1.0  0.7558629957528852  0.910819200435647  0.4866143345493706  1.0000
  H   H88       1.0  0.9728780554663723  0.8864475073729879  0.4464350405623589  1.0000
  C   C125      1.0  0.5526339400660822  0.7900080001672428  0.5662954578068632  1.0000
  C   C126      1.0  0.5899943625122709  0.7897980896411911  0.5075511786557624  1.0000
  C   C127      1.0  0.5533374080200872  0.8172702289317617  0.5613717739475861  1.0000
  C   C128      1.0  0.5726747764782079  0.024705650512597127  0.49250425882338905  1.0000
  C   C129      1.0  0.5558614100583915  0.035726528945545066  0.45577854198109813  1.0000
  C   C130      1.0  0.5553475710214677  0.06288294592170764  0.45066936990089657  1.0000
  C   C131      1.0  0.5887118666237422  0.06942927543560147  0.5185849407739752  1.0000
  C   C132      1.0  0.5893177910265975  0.04229448284398643  0.5232863886198788  1.0000
  C   C133      1.0  0.5826307940164792  0.20742160333894294  0.5130375036578155  1.0000
  C   C134      1.0  0.5840798919823643  0.12285481483096472  0.5077957317993798  1.0000
  C   C135      1.0  0.9356525239741696  0.3983374516794864  0.46447629702991816  1.0000
  C   C136      1.0  0.5834200396319962  0.15146290002593776  0.508026915934406  1.0000
  C   C137      1.0  0.5663037512470791  0.19229118657631974  0.47725915677512754  1.0000
  C   C138      1.0  0.5665204333998236  0.1648766010207959  0.47445747124381704  1.0000
  C   C139      1.0  0.599569992878428  0.19412273340978897  0.5464035970399681  1.0000
  C   C140      1.0  0.5998080436218757  0.16667256891954066  0.5436284606111159  1.0000
  C   C141      1.0  0.9628328179842163  0.40047402928177306  0.4679009127983967  1.0000
  C   C142      1.0  0.7963497999601586  0.4294015649297348  0.5127610238506767  1.0000
  C   C143      1.0  0.7674057058098112  0.429184841661445  0.5129213668955017  1.0000
  C   C144      1.0  0.8123745272224153  0.44858738098519557  0.5416173008679324  1.0000
  C   C145      1.0  0.8520130727503189  0.4291638737109821  0.5115993964307238  1.0000
  C   C146      1.0  0.8396529798942681  0.448295531395064  0.5407914006925205  1.0000
  C   C147      1.0  0.8358751888101256  0.40995910854888107  0.4826688776317345  1.0000
  C   C148      1.0  0.8086378882659317  0.4102627711235912  0.483531302650839  1.0000
  C   C149      1.0  0.5817564775263795  0.2364466860276051  0.5154198781168298  1.0000
  C   C150      1.0  0.9614553716879386  0.4384462809345587  0.5250800010639634  1.0000
  C   C151      1.0  0.565418613962165  0.6627581514565655  0.5421878882607031  1.0000
  C   C152      1.0  0.8504516808066293  0.9282622910922536  0.5117298720115058  1.0000
  C   C153      1.0  0.9616130879739857  0.9003700031786046  0.46892200472654144  1.0000
  C   C154      1.0  0.810505483071479  0.9474994367304246  0.5409352478341124  1.0000
  C   C155      1.0  0.6027378040615399  0.694626748242965  0.4851239272601203  1.0000
  C   C156      1.0  0.5654996393545902  0.6901893797764544  0.5453726938023008  1.0000
  C   C157      1.0  0.8805255771916183  0.42982728760299826  0.5123216917027632  1.0000
  C   C158      1.0  0.9205046004624196  0.4161513430144387  0.4914903795030382  1.0000
  H   H89       1.0  0.9844320272185342  0.4732564001236828  0.48322023027451716  1.0000
  H   H90       1.0  0.6627537071066434  0.9877457801402328  0.5008793904170562  1.0000
  H   H91       1.0  0.9739660796822839  0.3864674222930107  0.44534415893426954  1.0000
  H   H92       1.0  0.6253183470461833  0.02162909586726748  0.4899082715280884  1.0000
  H   H93       1.0  0.983477734460439  0.36823181908582686  0.513222978831021  1.0000
  O   O13       1.0  0.6215209196687401  0.6560844065775266  0.44955036984931024  1.0000
  C   C159      1.0  0.5849327773757887  0.7354742278750744  0.5169897468519188  1.0000
  C   C160      1.0  0.5707558809012016  0.7753711990599081  0.5390339153199681  1.0000
  H   H94       1.0  0.5205893854843276  0.013854215456730153  0.4952131867253507  1.0000
  H   H95       1.0  0.6044540918437596  0.7789002899328975  0.48562714890483444  1.0000
  C   C161      1.0  0.5722612193153616  0.8314945663264254  0.5293678258744201  1.0000
  H   H96       1.0  0.9832517927260047  0.9734642012079393  0.4853437850451344  1.0000
  C   C162      1.0  0.8789400577397251  0.9291228993321698  0.5128486740776484  1.0000
  C   C163      1.0  0.5907661249609587  0.817059606252209  0.5030655735272196  1.0000
  H   H97       1.0  0.6025172911510109  0.03431875512726083  0.5529649808845516  1.0000
  H   H98       1.0  0.6016322705618464  0.08276402640953176  0.5440481915089412  1.0000
  H   H99       1.0  0.5419317614745582  0.07083177704531168  0.42141438036564705  1.0000
  H   H100      1.0  0.5431566994041988  0.022537280645544108  0.4298260217253122  1.0000
  H   H101      1.0  0.5529911037518047  0.20238179330466266  0.45104087916532914  1.0000
  H   H102      1.0  0.5979744208953008  0.11471332971299782  0.5370516093603642  1.0000
  H   H103      1.0  0.6130150734391278  0.15658714566929163  0.5700677545993093  1.0000
  H   H104      1.0  0.9714576311424941  0.45408687363765504  0.550214357258484  1.0000
  H   H105      1.0  0.7568488573167548  0.41258675769639647  0.4879411288622145  1.0000
  H   H106      1.0  0.9256701836103421  0.3824589125773372  0.439913504081832  1.0000
  H   H107      1.0  0.7964051551423084  0.3951929930207574  0.46084022171791095  1.0000
  H   H108      1.0  0.8518595676003773  0.4633697386727528  0.5634979171180221  1.0000
  H   H109      1.0  0.7820027090129491  0.46451422549009663  0.5661836889033343  1.0000
  H   H110      1.0  0.8660411828857296  0.3937271036076041  0.4576914594540117  1.0000
  H   H111      1.0  0.5527955545951361  0.1321708961692958  0.4430033407534035  1.0000
  H   H112      1.0  0.612715263997909  0.22694416883788687  0.577958486472217  1.0000
  H   H113      1.0  0.5671217201394382  0.24460815794593374  0.4863625724524875  1.0000
  C   C164      1.0  0.6026242133506088  0.6671542795883336  0.48193746191166464  1.0000
  C   C165      1.0  0.5837548630737996  0.6506963517404991  0.5105719091884845  1.0000
  H   H114      1.0  0.5570438123894805  0.9122741102097344  0.5123223638859087  1.0000
  C   C166      1.0  0.7660459942787389  0.9273215099720808  0.5107366286980861  1.0000
  H   H115      1.0  0.9230241861656749  0.450437269279977  0.5440171778978607  1.0000
  C   C167      1.0  0.7945307790831728  0.9281942730379514  0.5119172237728958  1.0000
  H   H116      1.0  0.8908913526063996  0.44607598255538955  0.5368249103714905  1.0000
  H   H117      1.0  0.6056595152300722  0.8275644381116124  0.4770645670912478  1.0000
  H   H118      1.0  0.6005085583155189  0.7462057234729208  0.49154431389310044  1.0000
  O   O14       1.0  0.7991980118597674  0.967364264443264  0.5708713996913116  1.0000
  H   H119      1.0  0.5390513692743114  0.8280405244542525  0.5838459654904793  1.0000
  O   O15       1.0  0.7546710892324566  0.44480076975745564  0.5368146875485617  1.0000
  N   N23       1.0  0.5694516385988547  0.10702882708505002  0.47684171635295464  1.0000
  O   O16       1.0  0.594953510750835  0.25151620437035876  0.5449622445574314  1.0000
  N   N24       1.0  0.8938779957840348  0.4130002850593539  0.48684410477447804  1.0000
  O   O17       1.0  0.5494680169984619  0.15085453285556183  0.4376046529057435  1.0000
  O   O18       1.0  0.6164130054061951  0.20837123196784874  0.5830775428171178  1.0000
  O   O19       1.0  0.8010468220796549  0.4682875262650144  0.5716577933229509  1.0000
  O   O20       1.0  0.8469524946076699  0.39008685902309614  0.4523547445413371  1.0000
  C   C168      1.0  0.5481293932537005  0.9805414740794228  0.5001921442913543  1.0000
  C   C169      1.0  0.5726295231069138  0.9957270068705429  0.4990425560558886  1.0000
  C   C170      1.0  0.6414305821557517  0.9830562675965998  0.5037411567308957  1.0000
  C   C171      1.0  0.6213638909080377  0.8642382203583467  0.5378127684245829  1.0000
  C   C172      1.0  0.5038804199264535  0.8726453656491265  0.5071118031489609  1.0000
  C   C173      1.0  0.6408733290506293  0.9335923380952454  0.519937851344199  1.0000
  C   C174      1.0  0.9751206156383069  0.9205473754078833  0.4992460422411949  1.0000
  H   H120      1.0  0.6174816798095895  0.7071801834506756  0.46238584980551845  1.0000
  C   C175      1.0  0.5231423108400125  0.9925949702412011  0.4973654911543619  1.0000
  C   C176      1.0  0.597386755936979  0.9853987437544487  0.5034871465849555  1.0000
  C   C177      1.0  0.932792487125046  0.9359763933717598  0.5228457136967366  1.0000
  C   C178      1.0  0.504126710716694  0.9723068544870146  0.49796173252219833  1.0000
  C   C179      1.0  0.5177127436870788  0.9481611006801898  0.5024514643796875  1.0000
  C   C180      1.0  0.596870357315955  0.8757934183966962  0.5248373878776699  1.0000
  C   C181      1.0  0.5042624465881529  0.9226496485718921  0.5027167592828213  1.0000
  C   C182      1.0  0.516750224941207  0.8988749321356545  0.5059234595769493  1.0000
  H   H121      1.0  0.8648421460604905  0.8929097038079751  0.45820519099833523  1.0000
  C   C183      1.0  0.628475041205818  0.9572425633955358  0.5126802303895589  1.0000
  C   C184      1.0  0.6403970243013081  0.8845292368373616  0.5372461805150327  1.0000
  C   C185      1.0  0.5477807087872052  0.8707167069353471  0.5159664977848449  1.0000
  C   C186      1.0  0.5229343826972631  0.855363270305561  0.5126161509484211  1.0000
  C   C187      1.0  0.6272722927078564  0.9081973798838107  0.5238470251222586  1.0000
  C   C188      1.0  0.5724581881728611  0.8604868557011884  0.5229423175552479  1.0000
  C   C189      1.0  0.7105782418588594  0.9593898250924365  0.5550534616433955  1.0000
  C   C190      1.0  0.66981741249665  0.9359755511644207  0.5237507216461259  1.0000
  C   C191      1.0  0.6834106643092875  0.9570549553912415  0.5514957267735278  1.0000
  C   C192      1.0  0.6849576760157329  0.917318112929046  0.4995913515135286  1.0000
  C   C193      1.0  0.7258465433321414  0.9408281748618976  0.530647054258581  1.0000
  C   C194      1.0  0.7121072315565385  0.9196768957136836  0.5027822193401417  1.0000
  H   H122      1.0  0.7801474276353407  0.9636457596062327  0.5651427285796954  1.0000
  H   H123      1.0  0.8497400411171575  0.9624908027929604  0.5634752973567382  1.0000
  H   H124      1.0  0.7952400166825074  0.893967714212961  0.46018090120966465  1.0000
  H   H125      1.0  0.5505983658467418  0.6501876873446972  0.564711132119889  1.0000
  H   H126      1.0  0.969824292489851  0.9540188063775207  0.551199942998416  1.0000
  C   C195      1.0  0.5843171597069167  0.7067553986996135  0.5164574669099725  1.0000
  C   C196      1.0  0.5829644471184819  0.6215399480851642  0.5075226179113019  1.0000
