# Supplementary material for: Fracture Behavior of a 2D Imine‐Based Polymer
Source: Adv Sci (Weinh). 2024 Sep 12;11(42):2407017. doi: 10.1002/advs.202407017 (PMC11558127; doi:10.1002/advs.202407017)
Supplement: Supplementary file 2 — Supporting Information [file ADVS-11-2407017-s004.zip › coredefect_strain_0_0-1_relaxed.cif]

data_image0
_chemical_formula_structural       C6NC3HC25HC5HC8HC8NH3NH33N7O5C60H38N8O4H3CNHC2H2CN2CNOCHCO2HC2H2C34H5OC2H2CHC2H17C2HCHCH3OHONONO4C7HC8HC12H5C2
_chemical_formula_sum              "C196 N24 H126 O20"
_cell_length_a       50.84539234320264
_cell_length_b       50.67512555898508
_cell_length_c       25.000223710000057
_cell_angle_alpha    90.0
_cell_angle_beta     90.0
_cell_angle_gamma    94.90928766291141

_space_group_name_H-M_alt    "P 1"
_space_group_IT_number       1

loop_
  _space_group_symop_operation_xyz
  'x, y, z'

loop_
  _atom_site_type_symbol
  _atom_site_label
  _atom_site_symmetry_multiplicity
  _atom_site_fract_x
  _atom_site_fract_y
  _atom_site_fract_z
  _atom_site_occupancy
  C   C1        1.0  0.0493431286665281  0.48048592300713616  0.4955691752845079  1.0000
  C   C2        1.0  0.0738509741720665  0.4957156355847539  0.49756932376564134  1.0000
  C   C3        1.0  0.1427766455069729  0.48374209246820926  0.510765885155737  1.0000
  C   C4        1.0  0.12289250482953602  0.3642860233741819  0.5343342738624849  1.0000
  C   C5        1.0  0.0045023063109402885  0.37313322199806603  0.5139847803104135  1.0000
  C   C6        1.0  0.14229952174382166  0.4339231612247943  0.5215251779853867  1.0000
  N   N1        1.0  0.7522209306031148  0.9445015512235384  0.5362573434933804  1.0000
  C   C7        1.0  0.07301212066079366  0.08066239934047478  0.47715700628004043  1.0000
  C   C8        1.0  0.024477633993570117  0.4924451150004805  0.4874954008425469  1.0000
  C   C9        1.0  0.09856265881772441  0.4856389557472343  0.5058649373521997  1.0000
  H   H1        1.0  0.7200688502854308  0.9759284385257518  0.5797652164149389  1.0000
  C   C10       1.0  0.005306656257446522  0.4722339943167744  0.4884989313966697  1.0000
  C   C11       1.0  0.01868131913649699  0.4482640565823568  0.4981736402742794  1.0000
  C   C12       1.0  0.09812330792609635  0.37615224306802053  0.5245363877672142  1.0000
  C   C13       1.0  0.005038902214475436  0.4228749238275965  0.5016275077636176  1.0000
  C   C14       1.0  0.01745990540830971  0.39921200296035986  0.5084916405150947  1.0000
  C   C15       1.0  0.12244082501605073  0.0009148376955392879  0.5036280189759967  1.0000
  C   C16       1.0  0.12982920468312423  0.45766028278109155  0.5163411703159692  1.0000
  C   C17       1.0  0.14205207618494883  0.3845137812793584  0.5336300434134301  1.0000
  C   C18       1.0  0.04868676064475722  0.3712959692207223  0.5202258708722738  1.0000
  C   C19       1.0  0.023678096602653746  0.3559761667700987  0.5206126354811214  1.0000
  C   C20       1.0  0.12872020773154452  0.4084471759828426  0.5232535526173119  1.0000
  C   C21       1.0  0.0735325102723466  0.36105707673359827  0.525254800588806  1.0000
  C   C22       1.0  0.21232332487474667  0.45835473237039287  0.5591533297267377  1.0000
  C   C23       1.0  0.1713477614957023  0.4362033897078016  0.5252712845656479  1.0000
  C   C24       1.0  0.18504314375554262  0.4562566904982435  0.5556853856834499  1.0000
  C   C25       1.0  0.18641660133048035  0.4183624776305501  0.4982213579880632  1.0000
  C   C26       1.0  0.22751405789521462  0.4405716892555632  0.5319926415253421  1.0000
  C   C27       1.0  0.2136593572171178  0.4204992930629785  0.5013351360309739  1.0000
  C   C28       1.0  0.07287692077513967  0.024950042869110834  0.49026264200410563  1.0000
  C   C29       1.0  0.058567309841126305  0.03580724520941385  0.44886867515426665  1.0000
  C   C30       1.0  0.05904120627983666  0.0629555737268465  0.4417436920131364  1.0000
  C   C31       1.0  0.08737019551026548  0.0696988782520283  0.5187071864060697  1.0000
  C   C32       1.0  0.08758276329505338  0.042545685126176506  0.5245056814306768  1.0000
  C   C33       1.0  0.0777659694284493  0.20697437689801482  0.5126177193680108  1.0000
  C   C34       1.0  0.07646286542053349  0.12206350744479356  0.5116523941909733  1.0000
  H   H2        1.0  0.6746503919297961  0.9015065698131379  0.47590686603040944  1.0000
  C   C35       1.0  0.07730864632177281  0.150796583284308  0.510709365535095  1.0000
  C   C36       1.0  0.07951518500810682  0.19316309977427004  0.46412580993492614  1.0000
  C   C37       1.0  0.07887806345580427  0.16566854447834428  0.4626709606538785  1.0000
  C   C38       1.0  0.07607499206858241  0.19209154827678146  0.560639150043657  1.0000
  C   C39       1.0  0.0762956890258129  0.16466430093903728  0.5592868480473452  1.0000
  H   H3        1.0  0.9245448697042151  0.8818529340851613  0.4398582934881164  1.0000
  C   C40       1.0  0.2962213658207322  0.4275238076385118  0.5114944030163511  1.0000
  C   C41       1.0  0.2676123710626679  0.4269579616572369  0.510792168920826  1.0000
  C   C42       1.0  0.3124791474177105  0.44649612711801506  0.5408713126284667  1.0000
  C   C43       1.0  0.35206823006386145  0.42701649520099755  0.5102949862456286  1.0000
  C   C44       1.0  0.33981231088831393  0.44605947153827996  0.539992406674181  1.0000
  C   C45       1.0  0.33591404532571584  0.408082672967673  0.48096250997960405  1.0000
  C   C46       1.0  0.30854210798137294  0.40850350769152616  0.48181643338264424  1.0000
  C   C47       1.0  0.07743691348102713  0.23561913086120168  0.5116046414277946  1.0000
  H   H4        1.0  0.723302543625133  0.9055959295278989  0.4824741346916247  1.0000
  C   C48       1.0  0.07232331683926833  0.27629037667317985  0.5453379873872454  1.0000
  C   C49       1.0  0.07337726623404772  0.33207195947469237  0.5326587133691105  1.0000
  C   C50       1.0  0.056211809204836705  0.29144085110968004  0.5767302870871645  1.0000
  C   C51       1.0  0.05636380944235502  0.31856500988299247  0.5696570939224535  1.0000
  C   C52       1.0  0.09019371763282075  0.31716321966304706  0.5027278375085166  1.0000
  C   C53       1.0  0.08943466560354922  0.2899175998102179  0.5082635620786126  1.0000
  C   C54       1.0  0.3811101441289012  0.4270618415738691  0.5101429955311693  1.0000
  C   C55       1.0  0.9344227118640251  0.8977691466995563  0.46452161452464796  1.0000
  N   N2        1.0  0.5441941342135261  0.9543804595348739  0.5033473534999084  1.0000
  H   H5        1.0  0.16419814542082078  0.48867302292993386  0.5106044165709668  1.0000
  H   H6        1.0  0.5677630098394979  0.6100656108620787  0.5340261156003048  1.0000
  H   H7        1.0  0.1254639054027735  0.022366404006159857  0.49721090393391687  1.0000
  N   N3        1.0  0.5683305381536636  0.7479001564848218  0.5434153963512837  1.0000
  H   H8        1.0  0.020781490474822813  0.33441748352262823  0.5254890351516135  1.0000
  H   H9        1.0  0.12506716384330663  0.3432574674624527  0.5420076952021925  1.0000
  H   H10       1.0  0.16323957955221274  0.3835462400936274  0.5408731789535396  1.0000
  H   H11       1.0  0.020737449800914545  0.013530412170593392  0.4822144369796185  1.0000
  H   H12       1.0  0.08926902815343474  0.4442585060273119  0.5145563285196871  1.0000
  H   H13       1.0  0.17636481351588618  0.40276630364629884  0.4729901675519591  1.0000
  H   H14       1.0  0.17385623415652401  0.4702260553387549  0.5783301043362002  1.0000
  H   H15       1.0  0.22235928713639658  0.47416492559465795  0.5838562237152415  1.0000
  H   H16       1.0  0.2249964460686537  0.40636206462698066  0.47925376882382714  1.0000
  H   H17       1.0  0.09888148856076562  0.03461912693345239  0.5575741184095696  1.0000
  H   H18       1.0  0.0988160975835317  0.08305640404778354  0.5465890442091389  1.0000
  H   H19       1.0  0.04773530517116936  0.07084579430274139  0.40867023768866245  1.0000
  H   H20       1.0  0.047350678064094084  0.02250216877473674  0.420594198620599  1.0000
  H   H21       1.0  0.08078263962314712  0.20439429078877458  0.4263853486585241  1.0000
  H   H22       1.0  0.07831243125611988  0.11293527094916797  0.5520959014911782  1.0000
  H   H23       1.0  0.07501491801862016  0.15343628443294338  0.5970284046811519  1.0000
  H   H24       1.0  0.5871633177338693  0.9450862255004434  0.5166546733242121  1.0000
  H   H25       1.0  0.2571763770914069  0.41087788593983815  0.48591698517036575  1.0000
  H   H26       1.0  0.5368882752319503  0.7787722623298179  0.5905346620192748  1.0000
  H   H27       1.0  0.2962235747823303  0.3936249827871027  0.4587579804317952  1.0000
  H   H28       1.0  0.35215381505468085  0.4609339639300931  0.5630431893287976  1.0000
  H   H29       1.0  0.2822395375901017  0.46269059770273346  0.5662549482982054  1.0000
  H   H30       1.0  0.36632074753331983  0.3921417465990267  0.4559508429265674  1.0000
  H   H31       1.0  0.07856910981675037  0.13401579097080052  0.420966407658131  1.0000
  H   H32       1.0  0.07375158593138652  0.22352837358165156  0.6020579693993177  1.0000
  H   H33       1.0  0.08191976302213812  0.24529054755816426  0.4720118651149106  1.0000
  H   H34       1.0  0.10257853926563348  0.2786318137272984  0.48373344870232315  1.0000
  H   H35       1.0  0.10365502642035876  0.3272077063821808  0.47316092064460613  1.0000
  H   H36       1.0  0.05801520503965001  0.41262088780609807  0.5105194940395179  1.0000
  H   H37       1.0  0.0434027599864662  0.3298285243785844  0.5946192926125518  1.0000
  H   H38       1.0  0.6715542686243879  0.9715055213784233  0.5739401646128215  1.0000
  H   H39       1.0  0.042727725270951714  0.2814465686885933  0.6062904767918544  1.0000
  H   H40       1.0  0.39177690802403337  0.4434470258549916  0.5355437845385442  1.0000
  N   N4        1.0  0.04498857787577744  0.45405522266569376  0.5018384055165908  1.0000
  N   N5        1.0  0.10368802261248676  0.46019786605866775  0.5130218890734944  1.0000
  N   N6        1.0  0.04357543975961166  0.39672165915450447  0.512789581268954  1.0000
  N   N7        1.0  0.10246950164950092  0.4025976135463477  0.518466918826367  1.0000
  N   N8        1.0  0.25424426417629886  0.4436759525343224  0.5366873287811099  1.0000
  N   N9        1.0  0.07283107792759301  0.10721122334981137  0.469393973996436  1.0000
  N   N10       1.0  0.07136217543727803  0.24963335627818883  0.5526955897452319  1.0000
  O   O1        1.0  0.3938268763946951  0.41151571203964965  0.4858574647361381  1.0000
  O   O2        1.0  0.08001756803686096  0.15301335022670615  0.4122825693596229  1.0000
  O   O3        1.0  0.07431727056428822  0.20467986907538774  0.6109659697886244  1.0000
  O   O4        1.0  0.30141033855552524  0.46624180898359835  0.5716524777397051  1.0000
  O   O5        1.0  0.34719276123450254  0.3884960341429883  0.4504248497822064  1.0000
  C   C56       1.0  0.04818699485396661  0.9806374995198884  0.49581158088664445  1.0000
  C   C57       1.0  0.07264468161191376  0.9959601611387254  0.4975855218001395  1.0000
  C   C58       1.0  0.14152048247484636  0.9836162503785698  0.5098184332157568  1.0000
  C   C59       1.0  0.12194930372014699  0.8641280337276912  0.5336364237995315  1.0000
  C   C60       1.0  0.003552147710682102  0.873102122568137  0.5152539842718382  1.0000
  C   C61       1.0  0.1408802305534293  0.9338655402053134  0.5210010268965223  1.0000
  C   C62       1.0  0.47556006818375973  0.9200547109622137  0.49818980695522325  1.0000
  C   C63       1.0  0.0738032510377477  0.5803536339588304  0.47679213089969635  1.0000
  C   C64       1.0  0.02321211935138422  0.9924090635945291  0.4879347441959382  1.0000
  C   C65       1.0  0.09734460123440133  0.9857994952015372  0.5055205263747943  1.0000
  C   C66       1.0  0.43295475030006564  0.9338900184895287  0.5252854067813935  1.0000
  C   C67       1.0  0.0041825598893639945  0.9720642785767898  0.48905892086776237  1.0000
  C   C68       1.0  0.01775560976007161  0.9482064566269403  0.4986493814766782  1.0000
  C   C69       1.0  0.09706481958225698  0.8758332636928912  0.5242193084738421  1.0000
  C   C70       1.0  0.004257308428731168  0.9227598944192039  0.5022837706222602  1.0000
  C   C71       1.0  0.016653912519352214  0.899096446183058  0.5093167367671654  1.0000
  C   C72       1.0  0.12358822562348531  0.5009085199159989  0.5044139106806875  1.0000
  C   C73       1.0  0.128434354582342  0.9576113484207185  0.5157293318657286  1.0000
  C   C74       1.0  0.14097080205704238  0.8844866297246039  0.5328988023683138  1.0000
  C   C75       1.0  0.04770201734172685  0.8709715037865788  0.520827655517541  1.0000
  C   C76       1.0  0.0226160178468647  0.8558119486977162  0.5217543117818138  1.0000
  C   C77       1.0  0.12744281157207005  0.9083284838486737  0.5227846996422708  1.0000
  C   C78       1.0  0.07252657734402806  0.8606500106338096  0.5253507925424145  1.0000
  C   C79       1.0  0.21068838933316691  0.9585412023047811  0.5594710996185336  1.0000
  C   C80       1.0  0.16992417840731766  0.9362742345193679  0.5249117464906855  1.0000
  C   C81       1.0  0.18341982631219284  0.9562959060876288  0.5557174201724878  1.0000
  C   C82       1.0  0.18514438546812548  0.9186224815613627  0.4977329400063489  1.0000
  C   C83       1.0  0.22603853835800702  0.9409311731748221  0.5322238369869581  1.0000
  C   C84       1.0  0.21237672653911  0.9209012312305076  0.5011441458749031  1.0000
  C   C85       1.0  0.07405919440149165  0.5247010038759462  0.4900574464021466  1.0000
  C   C86       1.0  0.05998015219185024  0.5354150921953541  0.44815427483788817  1.0000
  C   C87       1.0  0.06026316590923258  0.5625434754860633  0.4409661069161044  1.0000
  C   C88       1.0  0.08799472135869177  0.569529547555146  0.5187597897948294  1.0000
  C   C89       1.0  0.08839782651153534  0.5423987493509931  0.5246591584939779  1.0000
  C   C90       1.0  0.0771343407504852  0.7065794363970684  0.5123323642975139  1.0000
  C   C91       1.0  0.07663777599490955  0.6217321018139633  0.5113606161061903  1.0000
  C   C92       1.0  0.43497910882381835  0.8991118417145605  0.4601635239273955  1.0000
  C   C93       1.0  0.0771780595054254  0.6504407591377016  0.5104269356282397  1.0000
  C   C94       1.0  0.07903603783755254  0.6927954880345697  0.4638512059030061  1.0000
  C   C95       1.0  0.0786545464142873  0.665317403826362  0.462392778447636  1.0000
  C   C96       1.0  0.07550792661232793  0.691686917678582  0.5603481894037461  1.0000
  C   C97       1.0  0.07596482767905574  0.6642837531302134  0.5589996665427693  1.0000
  C   C98       1.0  0.4622538846003331  0.9014355766962284  0.46393182455597115  1.0000
  C   C99       1.0  0.29476031805233377  0.9281427006922677  0.5122168988487042  1.0000
  C   C100      1.0  0.26621628373244677  0.9275202030446741  0.5112392543060919  1.0000
  C   C101      1.0  0.31092023474595315  0.9470142335770046  0.5420212336715299  1.0000
  C   C102      1.0  0.35072509773848354  0.9277602638736449  0.511424647943334  1.0000
  C   C103      1.0  0.3382303032871542  0.9466181466614125  0.5413590896969723  1.0000
  C   C104      1.0  0.3345678214888294  0.9088934915636451  0.48161438364131376  1.0000
  C   C105      1.0  0.3072545289874253  0.9092633110610436  0.482346998380889  1.0000
  C   C106      1.0  0.07665344958178204  0.7352106722644811  0.5113062842116637  1.0000
  C   C107      1.0  0.4601883995187824  0.9362038720223912  0.528838593986021  1.0000
  C   C108      1.0  0.07142762272897313  0.7758612827619591  0.5450628950711158  1.0000
  C   C109      1.0  0.07240590624730753  0.8316661442002912  0.5326293262761639  1.0000
  C   C110      1.0  0.05536174445772791  0.7909715946101081  0.5766486688403378  1.0000
  C   C111      1.0  0.05547119673965844  0.8180997414440027  0.5696950317494474  1.0000
  C   C112      1.0  0.08916126176465154  0.8167920122590888  0.5024585662524049  1.0000
  C   C113      1.0  0.08843149354691031  0.7895408782663161  0.5078636640118693  1.0000
  C   C114      1.0  0.3792703214421105  0.9284260302379539  0.5122773942140832  1.0000
  C   C115      1.0  0.4194715350179557  0.9153099003071946  0.49067000879525136  1.0000
  H   H41       1.0  0.4824106384161641  0.9729134982413484  0.4946306950534251  1.0000
  H   H42       1.0  0.16296176660396505  0.9883941550842095  0.5092650744323501  1.0000
  H   H43       1.0  0.4737350720909736  0.8888547144861861  0.43854020449975917  1.0000
  H   H44       1.0  0.12648487620383828  0.5223823618999255  0.49821305834806034  1.0000
  H   H45       1.0  0.48252947986667033  0.8678426004003983  0.5035621584433082  1.0000
  H   H46       1.0  0.019587177037103696  0.8342767874125119  0.5269145880134305  1.0000
  H   H47       1.0  0.12428949396997756  0.8431148916412927  0.5411375235053234  1.0000
  H   H48       1.0  0.16219776116801551  0.8836600406564105  0.5398817895831027  1.0000
  H   H49       1.0  0.022166445214109494  0.5135981556634757  0.4817743171879503  1.0000
  H   H50       1.0  0.08775748309827622  0.9445162232582097  0.5146091004193275  1.0000
  H   H51       1.0  0.17523176002471966  0.9030810110268064  0.47217535592957494  1.0000
  H   H52       1.0  0.1720745013320092  0.9701027947509391  0.5784409495206363  1.0000
  H   H53       1.0  0.22058176848197014  0.9743175027647614  0.5844612008010399  1.0000
  H   H54       1.0  0.2238630629074173  0.9069166701321734  0.4789824048279614  1.0000
  H   H55       1.0  0.09952876763487001  0.5345735923650559  0.5580864952133032  1.0000
  H   H56       1.0  0.09912552464797657  0.582980420605621  0.5469442686239906  1.0000
  H   H57       1.0  0.04912650226592775  0.570326617465705  0.40752700928048224  1.0000
  H   H58       1.0  0.04909616922807591  0.5220098358738928  0.41957792003608113  1.0000
  H   H59       1.0  0.08024705715581142  0.7040293077375296  0.4261125233075263  1.0000
  H   H60       1.0  0.07841742417816266  0.6126080825099552  0.551829099171131  1.0000
  H   H61       1.0  0.07474581741505974  0.6530481191981794  0.5967341703974884  1.0000
  H   H62       1.0  0.46995009470252536  0.9505427244796989  0.5571712143085423  1.0000
  H   H63       1.0  0.2558644547105172  0.9115025871176428  0.48607236564339296  1.0000
  H   H64       1.0  0.4252309695727492  0.8844942183700741  0.43239195995524843  1.0000
  H   H65       1.0  0.2950220209111794  0.8944526806927966  0.45896660270156747  1.0000
  H   H66       1.0  0.35046608183613187  0.9614298181287693  0.5647319556841471  1.0000
  H   H67       1.0  0.2805885730149393  0.9630586304492764  0.5673392661889495  1.0000
  H   H68       1.0  0.36490665666339195  0.8929441499671569  0.45604658063195624  1.0000
  H   H69       1.0  0.07871807037402169  0.6336961869487382  0.42068573852258273  1.0000
  H   H70       1.0  0.07288769849505637  0.7230808707943669  0.6017485824137532  1.0000
  H   H71       1.0  0.08109399695371329  0.7448874589179458  0.47170291685938903  1.0000
  H   H72       1.0  0.10152308460643554  0.7782893135578083  0.48313681235348815  1.0000
  H   H73       1.0  0.10254714384944971  0.8268698916062834  0.4728008522912289  1.0000
  H   H74       1.0  0.057333615828062595  0.9121822576875825  0.5105620744407583  1.0000
  H   H75       1.0  0.04253765635619371  0.8293159785848938  0.5948150428821303  1.0000
  H   H76       1.0  0.4213413318716939  0.9467017889906634  0.5501067536306635  1.0000
  H   H77       1.0  0.041952380605279956  0.7809388982897508  0.606293862217528  1.0000
  H   H78       1.0  0.38960667214933886  0.9442304215449824  0.5379813356328389  1.0000
  N   N11       1.0  0.044038934057660746  0.9541918091226842  0.5021238907387756  1.0000
  N   N12       1.0  0.10231644724123715  0.9603142302003  0.5126664004221368  1.0000
  N   N13       1.0  0.04274915996379596  0.8964380334573434  0.5133322985480357  1.0000
  N   N14       1.0  0.10120949204637408  0.9022969084156188  0.5182251184266331  1.0000
  N   N15       1.0  0.25274441606116127  0.9441335572292984  0.5372400046883717  1.0000
  N   N16       1.0  0.07337334242672625  0.6068771076538995  0.46902535931186246  1.0000
  N   N17       1.0  0.07054348613920464  0.7492068354590196  0.5523995025100982  1.0000
  N   N18       1.0  0.3927718708609389  0.9121366563374361  0.48546334513706285  1.0000
  O   O6        1.0  0.07996585465897657  0.6526943171324285  0.41200717053233155  1.0000
  O   O7        1.0  0.07358601057532686  0.7042481058149822  0.6106640254684496  1.0000
  O   O8        1.0  0.2997439482539263  0.9666134926650064  0.5730028166978619  1.0000
  O   O9        1.0  0.34574599756989394  0.8893123317608218  0.45058571075981907  1.0000
  H   H79       1.0  0.921195584831457  0.9496904581597229  0.5441335429565144  1.0000
  H   H80       1.0  0.6182921054516128  0.636372789563404  0.45366594084395706  1.0000
  H   H81       1.0  0.9821195206324409  0.8682622360818492  0.5147075253604712  1.0000
  C   C116      1.0  0.9599387663762898  0.9380331786353845  0.5254109891577351  1.0000
  N   N19       1.0  0.8923345405510663  0.9120856397310456  0.4867598957607224  1.0000
  H   H82       1.0  0.624145883811781  0.8434356156024508  0.5480444291741065  1.0000
  C   C117      1.0  0.9759567188877424  0.4205663190953977  0.49796104447775313  1.0000
  C   C118      1.0  0.5711638474597486  0.08124923440812061  0.4825981376709963  1.0000
  H   H83       1.0  0.8891572836351856  0.9452093556105983  0.5365705717426229  1.0000
  H   H84       1.0  0.5499184397729159  0.7196199574532162  0.5729687369474947  1.0000
  C   C119      1.0  0.9336249570888783  0.43630031674587105  0.5216369620296555  1.0000
  N   N20       1.0  0.6019400113864597  0.9604835243960451  0.5115250757851282  1.0000
  N   N21       1.0  0.5430989884880646  0.8958651191853477  0.5110452529707575  1.0000
  C   C120      1.0  0.8341269001091353  0.9087813812233206  0.4826207300509765  1.0000
  N   N22       1.0  0.600890266157023  0.9017831476394071  0.5180819538283886  1.0000
  O   O10       1.0  0.5989380365015929  0.608466153800047  0.48246855781027376  1.0000
  C   C121      1.0  0.6224127156046606  0.0006150984841415931  0.49813426290365426  1.0000
  H   H85       1.0  0.5196406425073867  0.8334400412810902  0.5142762741956035  1.0000
  C   C122      1.0  0.8068037487211394  0.9090506915201969  0.4833800029863772  1.0000
  O   O11       1.0  0.8453362085412162  0.8888451528336786  0.45263919909107353  1.0000
  O   O12       1.0  0.5464190122136187  0.7003220909789726  0.5775253031647072  1.0000
  H   H86       1.0  0.6615804613379379  0.884371512929083  0.5472367553569556  1.0000
  C   C123      1.0  0.8377347131261499  0.9473100686810974  0.5402152842804195  1.0000
  C   C124      1.0  0.9190481070978315  0.9154389653431029  0.4915261393435489  1.0000
  H   H87       1.0  0.755371234875649  0.9110843573627747  0.4872611519416573  1.0000
  H   H88       1.0  0.9730576296596231  0.8862540986454279  0.44558251787228365  1.0000
  C   C125      1.0  0.5522943437446437  0.7893168889012807  0.5656691201349064  1.0000
  C   C126      1.0  0.5903152517333667  0.7892353767917906  0.5082567210553159  1.0000
  C   C127      1.0  0.553077696069476  0.8165956370278531  0.5610211641380612  1.0000
  C   C128      1.0  0.5723792158178596  0.025344177345205228  0.4924180926094587  1.0000
  C   C129      1.0  0.5552474793704076  0.03640368320364356  0.4562358523062649  1.0000
  C   C130      1.0  0.5547000871495604  0.06356387381931902  0.4512715317415673  1.0000
  C   C131      1.0  0.5886714556622616  0.07005125147034931  0.5182453110819324  1.0000
  C   C132      1.0  0.5893160377478864  0.04291497276680106  0.522780166657596  1.0000
  C   C133      1.0  0.5831771694781104  0.20809271706286953  0.5127635051317619  1.0000
  C   C134      1.0  0.5838242905598554  0.12344385835278901  0.5082447621162546  1.0000
  C   C135      1.0  0.9349930948782472  0.39821152006346416  0.46448862720670486  1.0000
  C   C136      1.0  0.5833797207713487  0.15207048141198642  0.5083438285817818  1.0000
  C   C137      1.0  0.5667201648803314  0.19305103497368284  0.47697111690144317  1.0000
  C   C138      1.0  0.5666538695756488  0.16560472354258834  0.4744547415855741  1.0000
  C   C139      1.0  0.5999216107802287  0.1946690536620733  0.5465020772975144  1.0000
  C   C140      1.0  0.5998733719535239  0.16718549946189953  0.5440137801536853  1.0000
  C   C141      1.0  0.9622781504537173  0.40036920072377885  0.46790668082739745  1.0000
  C   C142      1.0  0.7951928854335746  0.42948737825262573  0.5128516993125004  1.0000
  C   C143      1.0  0.7661408437165587  0.42936645148721353  0.5130673634757112  1.0000
  C   C144      1.0  0.8113293782434217  0.44863796132011635  0.5416822352745545  1.0000
  C   C145      1.0  0.8510510974120583  0.4291117199113353  0.511574356853696  1.0000
  C   C146      1.0  0.8387073813526431  0.44827982189654997  0.5407942600663104  1.0000
  C   C147      1.0  0.8348108621703486  0.40992875292030667  0.48268901303778344  1.0000
  C   C148      1.0  0.8074705085312462  0.4103026269638236  0.4836037241403472  1.0000
  C   C149      1.0  0.5826727297991  0.2371648972582709  0.5146980682378319  1.0000
  C   C150      1.0  0.9608731550580447  0.4384879769789906  0.5247155763147779  1.0000
  C   C151      1.0  0.5658681414359454  0.6621501455770267  0.5423735662654766  1.0000
  C   C152      1.0  0.8502688633753989  0.9281077250949549  0.5113359666686348  1.0000
  C   C153      1.0  0.9616999122820695  0.900123372613581  0.4681071460821143  1.0000
  C   C154      1.0  0.8104107494430405  0.9475975894482068  0.5409320834774892  1.0000
  C   C155      1.0  0.6028831689240632  0.6941057294743391  0.4843545323361343  1.0000
  C   C156      1.0  0.5656829215654339  0.6895688527115087  0.545073043957185  1.0000
  C   C157      1.0  0.8796662220212803  0.4297421216145597  0.5122368442484784  1.0000
  C   C158      1.0  0.9197840302016591  0.4160831930797581  0.4913358373512246  1.0000
  H   H89       1.0  0.9840102177782722  0.4733182869826988  0.4829985929275186  1.0000
  H   H90       1.0  0.6627665149721452  0.9875000990212232  0.5010639886159889  1.0000
  H   H91       1.0  0.9734731345542386  0.38631885395228893  0.4455034011794935  1.0000
  H   H92       1.0  0.6256404618840068  0.02188499509531952  0.4897768491052946  1.0000
  H   H93       1.0  0.9830958774395038  0.36813550801167233  0.5130036567545474  1.0000
  O   O13       1.0  0.6220676818622363  0.6556235480340914  0.44932447405221665  1.0000
  C   C159      1.0  0.5848335976838834  0.7348835818304851  0.5161994390127923  1.0000
  C   C160      1.0  0.5706855994365815  0.7747339627784973  0.5388409917853423  1.0000
  H   H94       1.0  0.5197881334045005  0.013834580497807357  0.49467776061619156  1.0000
  H   H95       1.0  0.6049968011044415  0.7783618021105171  0.4867388216192415  1.0000
  C   C161      1.0  0.5723743426324739  0.8309018902275103  0.5298266194598694  1.0000
  H   H96       1.0  0.9828527581124497  0.9729860538944575  0.48374550205644484  1.0000
  C   C162      1.0  0.8788288753095255  0.9288847603473789  0.5121481989808152  1.0000
  C   C163      1.0  0.5911847983868761  0.8165140975348293  0.5041072163426628  1.0000
  H   H97       1.0  0.602801089707585  0.034917660278720085  0.5519767643096174  1.0000
  H   H98       1.0  0.6018294436807232  0.08337926696061358  0.5433614572789177  1.0000
  H   H99       1.0  0.541028817589749  0.07152395783593321  0.42242853978454775  1.0000
  H   H100      1.0  0.5423226598779702  0.023233414265939216  0.4305716271781386  1.0000
  H   H101      1.0  0.5535581139623615  0.20324008310629718  0.4504583472702069  1.0000
  H   H102      1.0  0.5976641951256719  0.11522432170660209  0.5376272200323656  1.0000
  H   H103      1.0  0.6129661865403379  0.1570016099218303  0.5706614897936366  1.0000
  H   H104      1.0  0.9709021626520534  0.4541999764163137  0.549693254956211  1.0000
  H   H105      1.0  0.7554886545237699  0.4128027847012752  0.488101233261398  1.0000
  H   H106      1.0  0.9249699903777787  0.3822762716028492  0.44008152608876866  1.0000
  H   H107      1.0  0.7951428626028999  0.39525779335818323  0.46095001377897354  1.0000
  H   H108      1.0  0.8510123875469042  0.46332409931618496  0.5634663555778068  1.0000
  H   H109      1.0  0.7808986199331437  0.46465345601885427  0.5663410662636092  1.0000
  H   H110      1.0  0.8650705674924467  0.39365453877012296  0.4576541533025196  1.0000
  H   H111      1.0  0.5526556376597334  0.13296051529268568  0.4430904909856399  1.0000
  H   H112      1.0  0.6134030756785875  0.22744449675521164  0.5778599503534082  1.0000
  H   H113      1.0  0.5681659574109834  0.24543652073740843  0.48537289456966703  1.0000
  C   C164      1.0  0.6030445492159578  0.6666434293009981  0.4816715686080553  1.0000
  C   C165      1.0  0.5843579565861788  0.6501454631871707  0.5108552256265294  1.0000
  H   H114      1.0  0.5577315922153215  0.9116118923319702  0.5124082749296826  1.0000
  C   C166      1.0  0.7657167705340258  0.9275239486553308  0.5113575358975104  1.0000
  H   H115      1.0  0.9222771903785391  0.45051353270872807  0.5434757126229464  1.0000
  C   C167      1.0  0.7942684011838874  0.9282691077691277  0.5122311501852435  1.0000
  H   H116      1.0  0.890087025392754  0.4459843283521286  0.5367251575047699  1.0000
  H   H117      1.0  0.6064001100868328  0.8270716104619246  0.4787913306813696  1.0000
  H   H118      1.0  0.6003782539374444  0.7456663565966452  0.49061875889322015  1.0000
  O   O14       1.0  0.7992064038354034  0.9675505931725633  0.5708728752732926  1.0000
  H   H119      1.0  0.5385319081764753  0.8273158367761027  0.5830446901433062  1.0000
  O   O15       1.0  0.7534117642454642  0.4450260617216856  0.5369922059002582  1.0000
  N   N23       1.0  0.5691191179920375  0.10769412662672712  0.4771843379215702  1.0000
  O   O16       1.0  0.5960507404292604  0.2521663919124289  0.5441516664291759  1.0000
  N   N24       1.0  0.8930522957688646  0.41290931520960317  0.4867231803101104  1.0000
  O   O17       1.0  0.5494978281855346  0.15168070696362507  0.43753580130399466  1.0000
  O   O18       1.0  0.6168637454182908  0.20881957937770654  0.5832429852016929  1.0000
  O   O19       1.0  0.8000271618202938  0.4683750713954668  0.5717526902253368  1.0000
  O   O20       1.0  0.8458999933466207  0.39002768572096047  0.45237901932202873  1.0000
  C   C168      1.0  0.5479503253851105  0.9809746760742231  0.49979205002310184  1.0000
  C   C169      1.0  0.5724085687169016  0.9963909402219093  0.49883328641040786  1.0000
  C   C170      1.0  0.6413218666549138  0.9830934380361566  0.5039258802678325  1.0000
  C   C171      1.0  0.6217192313167076  0.8642186311564825  0.538419537391548  1.0000
  C   C172      1.0  0.5039173043169288  0.8726116516677512  0.5067401278899828  1.0000
  C   C173      1.0  0.6403440782060977  0.9337278442543935  0.5205268128858775  1.0000
  C   C174      1.0  0.9751768087426523  0.9203119323593794  0.49849954314256995  1.0000
  H   H120      1.0  0.6175134890568988  0.7066973414720823  0.46127647592293797  1.0000
  C   C175      1.0  0.5226708342597831  0.9926420152750571  0.49678609274463503  1.0000
  C   C176      1.0  0.5972056722799891  0.9859702542103346  0.5034886848857347  1.0000
  C   C177      1.0  0.9326953931448498  0.9356496721060333  0.5221639768281644  1.0000
  C   C178      1.0  0.5038750375351192  0.9720869604031397  0.497174259634777  1.0000
  C   C179      1.0  0.5178937054528475  0.9481725924211561  0.5017896027763981  1.0000
  C   C180      1.0  0.5969401794081612  0.8753893433804282  0.5253920625629938  1.0000
  C   C181      1.0  0.5046712566446907  0.9225476386965038  0.5020284060738591  1.0000
  C   C182      1.0  0.517105220825218  0.8987295817164291  0.5055431379225563  1.0000
  H   H121      1.0  0.8644958206495457  0.8925868679040898  0.4579588552678711  1.0000
  C   C183      1.0  0.6280217470061278  0.9574188841179327  0.512979984992707  1.0000
  C   C184      1.0  0.6405239457331221  0.8847865638878778  0.5379310062888537  1.0000
  C   C185      1.0  0.5478691189010835  0.8702075937915602  0.5161429047781456  1.0000
  C   C186      1.0  0.5228166693482624  0.8550974394593934  0.5125415378753233  1.0000
  C   C187      1.0  0.6269655212157101  0.9082237066554522  0.5244830980955542  1.0000
  C   C188      1.0  0.5725647128504797  0.8598743778640441  0.5234302911755543  1.0000
  C   C189      1.0  0.7101682283412724  0.9594418359584076  0.5566408016194996  1.0000
  C   C190      1.0  0.6693832562612528  0.9362007098331679  0.5244702551697251  1.0000
  C   C191      1.0  0.6828980642450067  0.9570767798956444  0.5529707911037381  1.0000
  C   C192      1.0  0.6845882501792785  0.9177822766320506  0.49958973708130133  1.0000
  C   C193      1.0  0.7255092736542579  0.9411122083219102  0.5315389117471926  1.0000
  C   C194      1.0  0.7118258625287405  0.9201855996627005  0.5028707888798511  1.0000
  H   H122      1.0  0.7800507165080941  0.9638546307644665  0.5654423936264882  1.0000
  H   H123      1.0  0.8499452249488025  0.9624760608433393  0.5627533954766207  1.0000
  H   H124      1.0  0.7945932292667442  0.893885586045739  0.46083800300503824  1.0000
  H   H125      1.0  0.5511753008363051  0.649546401770972  0.5652984287025078  1.0000
  H   H126      1.0  0.9698311966576743  0.9537170481659669  0.5506524213040573  1.0000
  C   C195      1.0  0.5843650902027997  0.7061773534406106  0.5157483317703357  1.0000
  C   C196      1.0  0.5839275493003523  0.6209989623259463  0.5085553531115511  1.0000
