# Supplementary material for: Fracture Behavior of a 2D Imine‐Based Polymer
Source: Adv Sci (Weinh). 2024 Sep 12;11(42):2407017. doi: 10.1002/advs.202407017 (PMC11558127; doi:10.1002/advs.202407017)
Supplement: Supplementary file 2 — Supporting Information [file ADVS-11-2407017-s004.zip › coredefect_strain_0_0_1_relaxed.cif]

data_image0
_chemical_formula_structural       C6NC3HC25HC5HC8HC8NH3NH33N7O5C60H38N8O4H3CNHC2H2CN2CNOCHCO2HC2H2C34H5OC2H2CHC2H17C2HCHCH3OHONONO4C7HC8HC12H5C2
_chemical_formula_sum              "C196 N24 H126 O20"
_cell_length_a       51.25378906885086
_cell_length_b       50.6781183882892
_cell_length_c       25.000223710000057
_cell_angle_alpha    90.0
_cell_angle_beta     90.0
_cell_angle_gamma    94.94852466471986

_space_group_name_H-M_alt    "P 1"
_space_group_IT_number       1

loop_
  _space_group_symop_operation_xyz
  'x, y, z'

loop_
  _atom_site_type_symbol
  _atom_site_label
  _atom_site_symmetry_multiplicity
  _atom_site_fract_x
  _atom_site_fract_y
  _atom_site_fract_z
  _atom_site_occupancy
  C   C1        1.0  0.04965035075102268  0.480727786204553  0.4962249165194908  1.0000
  C   C2        1.0  0.07394283453471805  0.4960132673244402  0.49825732923428845  1.0000
  C   C3        1.0  0.14225355343327087  0.48365163717792464  0.5102789091250035  1.0000
  C   C4        1.0  0.12245132746593743  0.36415179238187134  0.5338167016519889  1.0000
  C   C5        1.0  0.005070475503270046  0.37324361199886114  0.5143085786423904  1.0000
  C   C6        1.0  0.1415735500170895  0.43383833405027666  0.5211058139371597  1.0000
  N   N1        1.0  0.752491984553243  0.9438637948017532  0.5346080327995225  1.0000
  C   C7        1.0  0.0732187795314301  0.07995265141541939  0.47847433842287895  1.0000
  C   C8        1.0  0.024947211637318733  0.4925913459082773  0.4881184261899631  1.0000
  C   C9        1.0  0.09842556429694975  0.48583059086929964  0.5062010271752553  1.0000
  H   H1        1.0  0.7207178698287061  0.9758623574842473  0.5762769312273217  1.0000
  C   C10       1.0  0.005990135126457898  0.47230901581879225  0.48900425396895103  1.0000
  C   C11       1.0  0.019325447732665178  0.4483893959200654  0.4986799228967026  1.0000
  C   C12       1.0  0.09785241445067558  0.37592844681571386  0.5239490258550791  1.0000
  C   C13       1.0  0.0058093866337298235  0.42297902001909654  0.5021245932031739  1.0000
  C   C14       1.0  0.018067959930785207  0.3992688145786918  0.508807862992241  1.0000
  C   C15       1.0  0.12232856112034657  0.0004999115792767724  0.5035061021399982  1.0000
  C   C16       1.0  0.12927474230330072  0.45762324017741374  0.5159816711474994  1.0000
  C   C17       1.0  0.14139290953413647  0.38445553203493554  0.5333528932878082  1.0000
  C   C18       1.0  0.04887266079894328  0.3711159998880202  0.5198842530697046  1.0000
  C   C19       1.0  0.023980495710599972  0.3559420365993119  0.5205111070562582  1.0000
  C   C20       1.0  0.12811186421749104  0.408342609607005  0.522917049930009  1.0000
  C   C21       1.0  0.07347901761401486  0.36076882590503256  0.5245741645468706  1.0000
  C   C22       1.0  0.21107006315294663  0.45828432799660185  0.5585647819438512  1.0000
  C   C23       1.0  0.17040160534566107  0.4360963804590333  0.5247967676693446  1.0000
  C   C24       1.0  0.18400683500429185  0.4561825143096036  0.555114437001949  1.0000
  C   C25       1.0  0.18533612586671114  0.41820768750688225  0.49787100590969907  1.0000
  C   C26       1.0  0.2261223660693768  0.4404507549269773  0.5315426841173568  1.0000
  C   C27       1.0  0.21236708054917183  0.4203299418806286  0.5010051991882913  1.0000
  C   C28       1.0  0.07324752506553747  0.02422587289031292  0.4914754662891057  1.0000
  C   C29       1.0  0.059225158368900334  0.03505711389449024  0.44980464905900486  1.0000
  C   C30       1.0  0.059611091030680595  0.062202593648559845  0.4427537221722836  1.0000
  C   C31       1.0  0.0872836175537451  0.06901212992290644  0.5203175665405759  1.0000
  C   C32       1.0  0.08758197562302242  0.04185478837689031  0.5260641809146847  1.0000
  C   C33       1.0  0.07764224794232223  0.20644789101940642  0.5122104548118573  1.0000
  C   C34       1.0  0.07647713554057467  0.12148125042635659  0.5126455950284516  1.0000
  H   H2        1.0  0.67517066513262  0.9004420105348592  0.47629805747406967  1.0000
  C   C35       1.0  0.07725223560507011  0.15021984205047353  0.5112492422172503  1.0000
  C   C36       1.0  0.0793771299427106  0.19241831758448666  0.4639765348315326  1.0000
  C   C37       1.0  0.07877333576209729  0.16491653770545636  0.46298413597968724  1.0000
  C   C38       1.0  0.07599439990683586  0.19173885455066927  0.5604573477884646  1.0000
  C   C39       1.0  0.0762427765427595  0.1643058575380399  0.5595697506978916  1.0000
  H   H3        1.0  0.9243851093906439  0.8820728081739588  0.4428238070905249  1.0000
  C   C40       1.0  0.2943155775738087  0.4274830985243642  0.5114099157787544  1.0000
  C   C41       1.0  0.265930363987629  0.42684223466401605  0.5105394067531881  1.0000
  C   C42       1.0  0.3103568442018955  0.4465017709509847  0.5408831058420865  1.0000
  C   C43       1.0  0.34973104923607695  0.4271593393488821  0.5105470429177439  1.0000
  C   C44       1.0  0.3374797839645501  0.446151408753971  0.5401725492076662  1.0000
  C   C45       1.0  0.3337943598267097  0.4081740251161862  0.481127409673539  1.0000
  C   C46       1.0  0.306630495407575  0.40850392662369106  0.48183087480716286  1.0000
  C   C47       1.0  0.07730604458187507  0.23510360505586816  0.5107339130732708  1.0000
  H   H4        1.0  0.7234002228222479  0.9043525686848051  0.482502271650597  1.0000
  C   C48       1.0  0.07217710146950479  0.27590361860886076  0.5440818014468364  1.0000
  C   C49       1.0  0.07328595515792619  0.33175513772162546  0.531712832650901  1.0000
  C   C50       1.0  0.05620525965947856  0.29104520190919786  0.5755176140633735  1.0000
  C   C51       1.0  0.05638090133914125  0.31817968555155374  0.5686003738648259  1.0000
  C   C52       1.0  0.0899417265802717  0.316854051584467  0.501704252975102  1.0000
  C   C53       1.0  0.08915043651644211  0.28959061277490183  0.5070609810555501  1.0000
  C   C54       1.0  0.3785478811671738  0.4273086809089462  0.5105462925643357  1.0000
  C   C55       1.0  0.9342470428562433  0.8981811657805862  0.46692806046339297  1.0000
  N   N2        1.0  0.5437610553071673  0.9536569083340328  0.5043371038399592  1.0000
  H   H5        1.0  0.16352271456836193  0.4884568432399203  0.5096970706981002  1.0000
  H   H6        1.0  0.5674121900844974  0.6112441865913881  0.5337939851975807  1.0000
  H   H7        1.0  0.12504361582260526  0.021987980864183437  0.49738570455721826  1.0000
  N   N3        1.0  0.5682817982504003  0.7490576099131243  0.5433309923886278  1.0000
  H   H8        1.0  0.020965393300316295  0.3343864713261902  0.5252889980595761  1.0000
  H   H9        1.0  0.12466720452212336  0.3431361901068624  0.5414611849058071  1.0000
  H   H10       1.0  0.16240080376274982  0.3835625814474727  0.5408148545649877  1.0000
  H   H11       1.0  0.021896031335658924  0.013710462889217194  0.4846566373760152  1.0000
  H   H12       1.0  0.08892266295178632  0.4445123513379433  0.5148785232447537  1.0000
  H   H13       1.0  0.17533665473784518  0.4025844439147148  0.47273056762725635  1.0000
  H   H14       1.0  0.1729162811838275  0.4701841998764083  0.5776659284634778  1.0000
  H   H15       1.0  0.22105285703807978  0.474142855581223  0.5831162772304722  1.0000
  H   H16       1.0  0.22360478669838366  0.40616090568666446  0.4790180876115532  1.0000
  H   H17       1.0  0.09866206195524897  0.03396672191773842  0.5593644140255329  1.0000
  H   H18       1.0  0.09843770228199397  0.08238668740426634  0.5484895944466441  1.0000
  H   H19       1.0  0.04852557048587572  0.07005716984945416  0.4094557391407807  1.0000
  H   H20       1.0  0.0482978058068893  0.021730158643365444  0.42125766002711795  1.0000
  H   H21       1.0  0.08060823296827502  0.20347132252513458  0.42602186564835476  1.0000
  H   H22       1.0  0.07827622003872683  0.1125113758065486  0.5532535116551082  1.0000
  H   H23       1.0  0.07500513489143314  0.15325116837615965  0.5975212059487541  1.0000
  H   H24       1.0  0.5885493879414567  0.9438312708034118  0.5166519865821104  1.0000
  H   H25       1.0  0.2556176619295972  0.4107148025433953  0.4857067989005225  1.0000
  H   H26       1.0  0.5374832939451886  0.7799915766415927  0.5914002778385073  1.0000
  H   H27       1.0  0.2944709183754519  0.39359288177034996  0.45871445481172773  1.0000
  H   H28       1.0  0.34964467107380226  0.4610694187466131  0.5632929008532699  1.0000
  H   H29       1.0  0.2802885807130205  0.4626182218098304  0.5660896261558683  1.0000
  H   H30       1.0  0.36403966275064614  0.39233484333126395  0.456262250077641  1.0000
  H   H31       1.0  0.0784864456054891  0.13310302372521227  0.4217909077377929  1.0000
  H   H32       1.0  0.07365442383482564  0.22332531307507192  0.6013750423711074  1.0000
  H   H33       1.0  0.08178357260583648  0.24462556260366153  0.47100947316465963  1.0000
  H   H34       1.0  0.10219526815070545  0.27834609753802647  0.48247764353744427  1.0000
  H   H35       1.0  0.10333051490348555  0.3269186670574893  0.47221059659346226  1.0000
  H   H36       1.0  0.058416574877228906  0.4123855186366512  0.5103596060690133  1.0000
  H   H37       1.0  0.043531409364905634  0.3293992224587982  0.5936573873613527  1.0000
  H   H38       1.0  0.6726703324983853  0.971713955871893  0.5706102309400901  1.0000
  H   H39       1.0  0.042832707323870615  0.28103121241045176  0.6050736101779112  1.0000
  H   H40       1.0  0.3890595446429687  0.44372393866075543  0.5360072958805522  1.0000
  N   N4        1.0  0.045409846046693715  0.4542817991837838  0.5024054428238005  1.0000
  N   N5        1.0  0.10336150616370944  0.46033152733666255  0.5130867568410331  1.0000
  N   N6        1.0  0.04395770053376395  0.39660368017254444  0.512747730495897  1.0000
  N   N7        1.0  0.1020879942075434  0.4023900309727001  0.517997142056015  1.0000
  N   N8        1.0  0.25263689164148184  0.44357323241803703  0.5362843790083892  1.0000
  N   N9        1.0  0.0729861442438505  0.10648532081327408  0.47056272811713773  1.0000
  N   N10       1.0  0.07125028641377619  0.24925828798962926  0.551591795693442  1.0000
  O   O1        1.0  0.39123339959488784  0.41181305301226684  0.4863147806823088  1.0000
  O   O2        1.0  0.07989684601142663  0.1520688037897261  0.41279586377020017  1.0000
  O   O3        1.0  0.07425042570517451  0.20451850910635325  0.6105868982221944  1.0000
  O   O4        1.0  0.29929865525050203  0.46621103159955674  0.5715999815282305  1.0000
  O   O5        1.0  0.3450743124030978  0.3886350001560869  0.4506439334405755  1.0000
  C   C56       1.0  0.04848150661565227  0.980172949910676  0.4973157285720477  1.0000
  C   C57       1.0  0.07296261408125569  0.9951769485038284  0.49868351622531354  1.0000
  C   C58       1.0  0.14153465890615785  0.9834657890233306  0.5089773894994738  1.0000
  C   C59       1.0  0.121251416021083  0.8641131668266302  0.5327301304523978  1.0000
  C   C60       1.0  0.0036490781065685075  0.8731926100509797  0.5150570478005211  1.0000
  C   C61       1.0  0.14138263206983812  0.9336024415235129  0.5196912728198593  1.0000
  C   C62       1.0  0.4749870818633962  0.9204560386230396  0.49971543534808965  1.0000
  C   C63       1.0  0.07384145448088207  0.5807282409239143  0.47795039570344716  1.0000
  C   C64       1.0  0.023947586342252823  0.9924948264307718  0.4900747710523458  1.0000
  C   C65       1.0  0.09757342657024051  0.9850896768919828  0.5058195543784071  1.0000
  C   C66       1.0  0.43270653232414746  0.9349472223672933  0.5258578817560272  1.0000
  C   C67       1.0  0.0046699498133319925  0.9725262448250163  0.49129371283762846  1.0000
  C   C68       1.0  0.01762338227901255  0.948323698361927  0.5002759291461749  1.0000
  C   C69       1.0  0.09682674108488114  0.8763179148277992  0.5232820536511473  1.0000
  C   C70       1.0  0.00383152268376507  0.9230233260664262  0.5036180498391569  1.0000
  C   C71       1.0  0.016291989555183344  0.8993716062759189  0.5097341344662017  1.0000
  C   C72       1.0  0.1233248944726988  0.5009610691718881  0.5044035330354887  1.0000
  C   C73       1.0  0.1288965142704654  0.9573120624493409  0.5148564414924093  1.0000
  C   C74       1.0  0.14052184805998946  0.8840982621947144  0.5318070335307581  1.0000
  C   C75       1.0  0.04758513414592675  0.8716423597433304  0.5199244958410776  1.0000
  C   C76       1.0  0.022843759202184982  0.8561627405536562  0.5207189158205198  1.0000
  C   C77       1.0  0.12763189825234078  0.9082349668387685  0.5216421645807175  1.0000
  C   C78       1.0  0.07228973901070192  0.8614159589732322  0.5241958590876907  1.0000
  C   C79       1.0  0.21094959423889856  0.9582395420760061  0.5567809081409945  1.0000
  C   C80       1.0  0.1702487316102475  0.93582883001683  0.5233180830122302  1.0000
  C   C81       1.0  0.1838868080646443  0.9561197177819121  0.5531124347985342  1.0000
  C   C82       1.0  0.18531759691381258  0.9177798197916307  0.4971452752079178  1.0000
  C   C83       1.0  0.22614549323029573  0.9402645392206915  0.5304580336090287  1.0000
  C   C84       1.0  0.212373397428751  0.9199398246272211  0.5004180389441423  1.0000
  C   C85       1.0  0.07416055604106503  0.525023753924584  0.49094279318957806  1.0000
  C   C86       1.0  0.060164541342641466  0.5357789091372313  0.44913606777504833  1.0000
  C   C87       1.0  0.06042396856951848  0.5629128357251862  0.44208083256993363  1.0000
  C   C88       1.0  0.08792169663295814  0.5698645958413601  0.5198661199952052  1.0000
  C   C89       1.0  0.0883761242322686  0.5427208563263974  0.5255913766560991  1.0000
  C   C90       1.0  0.07701853098821351  0.7071469587383232  0.5118743272813981  1.0000
  C   C91       1.0  0.07662988785225851  0.6222391583051654  0.5122339070357866  1.0000
  C   C92       1.0  0.4344369670739955  0.8993052992244277  0.46285650567465975  1.0000
  C   C93       1.0  0.0771306984082259  0.6509599774988748  0.5108715735165409  1.0000
  C   C94       1.0  0.0789357339571032  0.6931593766884435  0.46364389080284796  1.0000
  C   C95       1.0  0.07858578882390206  0.6656755940084732  0.46262774585217475  1.0000
  C   C96       1.0  0.07542435772670653  0.6924213279602321  0.5601047263503709  1.0000
  C   C97       1.0  0.07590831481261912  0.6650128655114509  0.5591983487180292  1.0000
  C   C98       1.0  0.461507804401945  0.9014847589558854  0.466524068685848  1.0000
  C   C99       1.0  0.29469735188351215  0.9278405261159592  0.5116095908027015  1.0000
  C   C100      1.0  0.266289148246831  0.9269349190830586  0.5100895608824475  1.0000
  C   C101      1.0  0.31050775464806046  0.946855998283789  0.5415851911664001  1.0000
  C   C102      1.0  0.3505084631394944  0.9280701561893038  0.5119895516090597  1.0000
  C   C103      1.0  0.337658289741637  0.9467615709630507  0.5415052323437575  1.0000
  C   C104      1.0  0.3346988527661837  0.9090649151078211  0.48199630245005237  1.0000
  C   C105      1.0  0.3075448825033353  0.9091296173465523  0.48215410877983034  1.0000
  C   C106      1.0  0.07647755742592817  0.7357772550846223  0.5103899647271859  1.0000
  C   C107      1.0  0.45976230443354055  0.9371087440118998  0.5293001890953145  1.0000
  C   C108      1.0  0.07117923419144608  0.7765389642066662  0.5436650476522117  1.0000
  C   C109      1.0  0.07207517095203415  0.8323704003142499  0.5312106959177111  1.0000
  C   C110      1.0  0.05540127963676902  0.7916697661694806  0.5755635864860658  1.0000
  C   C111      1.0  0.05547991228976249  0.8187984435764515  0.5686406196315764  1.0000
  C   C112      1.0  0.08849032415061435  0.8174713780228969  0.5006048037443234  1.0000
  C   C113      1.0  0.08781225052109719  0.7902221548749375  0.5060373443591428  1.0000
  C   C114      1.0  0.37891830583729186  0.9290064654112136  0.5134065630027039  1.0000
  C   C115      1.0  0.41909012140979646  0.9159749704502944  0.4923634779186414  1.0000
  H   H41       1.0  0.48312336988403043  0.9739623456082985  0.4972267113108469  1.0000
  H   H42       1.0  0.16275851000340094  0.9885456914755447  0.5080088372432464  1.0000
  H   H43       1.0  0.47270589405501273  0.8884241979000524  0.4418332198613554  1.0000
  H   H44       1.0  0.1263188003454717  0.5224319403415502  0.49825687960149956  1.0000
  H   H45       1.0  0.4827853678289427  0.8674364912597279  0.5033963946912554  1.0000
  H   H46       1.0  0.02011383042384607  0.8345755009784686  0.5251900918148841  1.0000
  H   H47       1.0  0.12315778225850457  0.8430403706750649  0.540402870358388  1.0000
  H   H48       1.0  0.16152066674402699  0.8828420435913198  0.5387650855254781  1.0000
  H   H49       1.0  0.022583309454792307  0.5137241138983263  0.4823813595561505  1.0000
  H   H50       1.0  0.08874513859329286  0.9436228135977137  0.5146425847616212  1.0000
  H   H51       1.0  0.17540389520800662  0.9019331659157102  0.47242027610163073  1.0000
  H   H52       1.0  0.17279864907082015  0.9703092178365235  0.5751575068616172  1.0000
  H   H53       1.0  0.2208377249587228  0.9742890370706077  0.580998502793023  1.0000
  H   H54       1.0  0.22361093881635902  0.905599847424934  0.4789314010035157  1.0000
  H   H55       1.0  0.099461798291944  0.5348937579182925  0.5589509987624101  1.0000
  H   H56       1.0  0.09895208801234798  0.583288896016434  0.548129458671106  1.0000
  H   H57       1.0  0.04936953447300211  0.570707053984252  0.4086727525250022  1.0000
  H   H58       1.0  0.04936782418415673  0.5224026472950737  0.4204915783129454  1.0000
  H   H59       1.0  0.08012927335934307  0.704228600924208  0.42570704950901345  1.0000
  H   H60       1.0  0.07838591254543736  0.6132738346260749  0.5528568070970002  1.0000
  H   H61       1.0  0.07470656921559665  0.6539452775394039  0.5971356106744369  1.0000
  H   H62       1.0  0.46951990941409355  0.9518255518938198  0.5567943361856715  1.0000
  H   H63       1.0  0.2562579236403925  0.9107481437225077  0.48497588035627437  1.0000
  H   H64       1.0  0.4246849036369805  0.8843298476677164  0.43592003417099084  1.0000
  H   H65       1.0  0.2957361826091462  0.8941485923155755  0.4585284026622222  1.0000
  H   H66       1.0  0.3494671933599256  0.9617458608667828  0.5651232916639038  1.0000
  H   H67       1.0  0.28014632765884745  0.9626336305489754  0.5662606750559858  1.0000
  H   H68       1.0  0.36506661044733574  0.8933871205131341  0.45705767742941256  1.0000
  H   H69       1.0  0.07865866549000756  0.6339079549372211  0.42138647820021935  1.0000
  H   H70       1.0  0.07277477622297698  0.7239623868407878  0.6010035926533575  1.0000
  H   H71       1.0  0.0808608562468262  0.7453146058538123  0.4706408753273504  1.0000
  H   H72       1.0  0.10067816089258923  0.7789794729934199  0.48102210206011287  1.0000
  H   H73       1.0  0.10161142290369286  0.8275345120422936  0.47063955359714116  1.0000
  H   H74       1.0  0.05642999884617011  0.9130970802811788  0.5108189199927884  1.0000
  H   H75       1.0  0.04280985742159974  0.8300135918213819  0.5941164163487671  1.0000
  H   H76       1.0  0.4213544280573316  0.9482043729911477  0.5499621189745477  1.0000
  H   H77       1.0  0.04227598744411474  0.781656880390726  0.6055543663939573  1.0000
  H   H78       1.0  0.3889320683142583  0.9449685289766467  0.5390976234943805  1.0000
  N   N11       1.0  0.04379506631795216  0.9537584268177255  0.5033527890625199  1.0000
  N   N12       1.0  0.1029045205856379  0.9596893276751826  0.5124945893891573  1.0000
  N   N13       1.0  0.04226424763028352  0.8970420306077362  0.5131968761195194  1.0000
  N   N14       1.0  0.10151751894681008  0.9027308519042309  0.5172175917586016  1.0000
  N   N15       1.0  0.25264463215780675  0.9435059012160563  0.5355453587730112  1.0000
  N   N16       1.0  0.0734097109273194  0.6072433902652624  0.47009101782515117  1.0000
  N   N17       1.0  0.07040169659536442  0.7499088288242995  0.5512708887339579  1.0000
  N   N18       1.0  0.3925957647034565  0.9127678563306907  0.48710280936651185  1.0000
  O   O6        1.0  0.07990270986769539  0.6528749142743401  0.4124291262763354  1.0000
  O   O7        1.0  0.07349594782404054  0.7051690412012683  0.6102222140394393  1.0000
  O   O8        1.0  0.29910212255868823  0.9663596825478712  0.5722842388961137  1.0000
  O   O9        1.0  0.34610514749806537  0.889585957688611  0.45123243321577344  1.0000
  H   H79       1.0  0.9215058730646816  0.9508512689444957  0.5445938206140432  1.0000
  H   H80       1.0  0.6178520708403841  0.6374813706117634  0.4540846385292425  1.0000
  H   H81       1.0  0.9824338173244177  0.8680294010538449  0.5146355250654604  1.0000
  C   C116      1.0  0.9598275489717222  0.9387655652957969  0.5262968108262274  1.0000
  N   N19       1.0  0.8925121228844505  0.9127574572675055  0.48834349825325307  1.0000
  H   H82       1.0  0.6229068419386772  0.8434730660475437  0.5475306516429218  1.0000
  C   C117      1.0  0.97694731256213  0.42068701617464666  0.49849431352495116  1.0000
  C   C118      1.0  0.5715071988645419  0.08006438583720871  0.48281836259137795  1.0000
  H   H83       1.0  0.8888414278261038  0.9459465444594278  0.5377008180415821  1.0000
  H   H84       1.0  0.5499548619443604  0.7208229967393949  0.5727625263469044  1.0000
  C   C119      1.0  0.9349505316430069  0.43640974505434676  0.5221693679054391  1.0000
  N   N20       1.0  0.6027705103015596  0.9596448427299485  0.5114045460956115  1.0000
  N   N21       1.0  0.542396193357546  0.8966966556943374  0.5110953672460068  1.0000
  C   C120      1.0  0.8346234094355363  0.9089848362512304  0.4829412489304671  1.0000
  N   N22       1.0  0.6014391038290829  0.9024831652175962  0.5172862343628947  1.0000
  O   O10       1.0  0.5984893809910818  0.6095945014256111  0.4826344697250779  1.0000
  C   C121      1.0  0.6222603778110583  0.00010241955444047194  0.49794979604578166  1.0000
  H   H85       1.0  0.5203993914529628  0.8339086382159654  0.5129020054191471  1.0000
  C   C122      1.0  0.8074608962573513  0.9089448257196301  0.48313714585760487  1.0000
  O   O11       1.0  0.8460643263378869  0.8891792225738613  0.4531567926514714  1.0000
  O   O12       1.0  0.5464291389009648  0.7015250410904935  0.5773038232595705  1.0000
  H   H86       1.0  0.6610825397600588  0.8834116739206823  0.5458084667326902  1.0000
  C   C123      1.0  0.8375256932593718  0.9474321860565913  0.5404397245698036  1.0000
  C   C124      1.0  0.9190165810748734  0.9161286719941809  0.493231844784546  1.0000
  H   H87       1.0  0.7561313738624191  0.9103509008557178  0.4861560251225778  1.0000
  H   H88       1.0  0.972423819023078  0.886240699438293  0.4483778212158811  1.0000
  C   C125      1.0  0.5525110358302686  0.7904949637599336  0.5658578739328551  1.0000
  C   C126      1.0  0.5896851368551602  0.7903278705212395  0.5069974650724103  1.0000
  C   C127      1.0  0.5532270757094088  0.8177652194764313  0.5610356324890561  1.0000
  C   C128      1.0  0.5728026545915604  0.02420991161726721  0.49300683367790465  1.0000
  C   C129      1.0  0.556107848206283  0.03516480181684687  0.4560981887344527  1.0000
  C   C130      1.0  0.5555154948506945  0.062310526189519704  0.45096302076627554  1.0000
  C   C131      1.0  0.5885802823467906  0.06896279604456006  0.5192091352190504  1.0000
  C   C132      1.0  0.5892662123986142  0.04183771302366849  0.5239353189038651  1.0000
  C   C133      1.0  0.5829301621738684  0.20691995016209763  0.5127314012132835  1.0000
  C   C134      1.0  0.583901131597293  0.12231281365525673  0.5083513901233401  1.0000
  C   C135      1.0  0.936306628967279  0.3983612881433592  0.4649105484556631  1.0000
  C   C136      1.0  0.5833441560745822  0.15092453073497744  0.5084005969152573  1.0000
  C   C137      1.0  0.5665666382386813  0.19178449975781714  0.47713316177052434  1.0000
  C   C138      1.0  0.5666089924169472  0.16434880209812247  0.4746495902464796  1.0000
  C   C139      1.0  0.5996868349541291  0.19360648355934013  0.5463240926074279  1.0000
  C   C140      1.0  0.5997342022414457  0.16613180176268755  0.5438922192371329  1.0000
  C   C141      1.0  0.9633746268247959  0.40052311735638313  0.4683428528887325  1.0000
  C   C142      1.0  0.7975666957722229  0.42934007411325875  0.5125881431244675  1.0000
  C   C143      1.0  0.7687399142631128  0.429120353587033  0.5126590481500782  1.0000
  C   C144      1.0  0.81348862026438  0.44854286040783115  0.5414974665875419  1.0000
  C   C145      1.0  0.8529950564941706  0.42914540541016427  0.511639155444915  1.0000
  C   C146      1.0  0.8406584544074805  0.4482732018025312  0.5407586869495146  1.0000
  C   C147      1.0  0.8369682095054484  0.40991360005158056  0.48267056243196943  1.0000
  C   C148      1.0  0.8098378218037979  0.4102019553676332  0.48342042264296786  1.0000
  C   C149      1.0  0.5823127287150025  0.23597821139671815  0.5146272603956091  1.0000
  C   C150      1.0  0.9619871905323896  0.43858792132790414  0.5252913780780477  1.0000
  C   C151      1.0  0.5657083099239182  0.6633258758329299  0.5422974646927627  1.0000
  C   C152      1.0  0.8504124425070201  0.9284285704889866  0.5118983910636715  1.0000
  C   C153      1.0  0.9613181111564525  0.9004076467067214  0.4704401889520978  1.0000
  C   C154      1.0  0.8103627137549786  0.9474105804970017  0.5405907245516588  1.0000
  C   C155      1.0  0.6026339885030718  0.6952445632026478  0.48465900950033036  1.0000
  C   C156      1.0  0.5655850434012919  0.6907470202351631  0.5450298094922318  1.0000
  C   C157      1.0  0.8813871426091319  0.42985575581814484  0.5124664639435839  1.0000
  C   C158      1.0  0.9212231299522512  0.41621579342857845  0.4917809096026986  1.0000
  H   H89       1.0  0.9848633548102202  0.47331416929175946  0.4833730466497061  1.0000
  H   H90       1.0  0.6626390617977344  0.9878847603726089  0.5001294136834674  1.0000
  H   H91       1.0  0.9744855677243548  0.38650031528325696  0.4458995417154167  1.0000
  H   H92       1.0  0.6250254524398406  0.021418235901558447  0.4897879019804814  1.0000
  H   H93       1.0  0.9838106770001237  0.36837534515168235  0.5136506263724672  1.0000
  O   O13       1.0  0.6216661162146762  0.6567299041078689  0.4498091115452674  1.0000
  C   C159      1.0  0.5846759699863017  0.7360397101474223  0.516207156242712  1.0000
  C   C160      1.0  0.5705366988491859  0.7758807207336302  0.538484224971633  1.0000
  H   H94       1.0  0.5212281421426401  0.013901031295489467  0.49691076387291344  1.0000
  H   H95       1.0  0.604063312436721  0.779430542932986  0.485003347772488  1.0000
  C   C161      1.0  0.572070785625468  0.8320114851060592  0.529035038419153  1.0000
  H   H96       1.0  0.9835552438899833  0.9739176608843491  0.4863784965304722  1.0000
  C   C162      1.0  0.878834510485652  0.9294843151318886  0.5132583405212308  1.0000
  C   C163      1.0  0.5904665171111523  0.817590140320659  0.5026039907173909  1.0000
  H   H97       1.0  0.6023821782693335  0.03391740806055174  0.5537417624239525  1.0000
  H   H98       1.0  0.601345982282359  0.08235465267414342  0.5447793499439012  1.0000
  H   H99       1.0  0.5421898802490966  0.07020113172772469  0.4215663618626487  1.0000
  H   H100      1.0  0.5435627150596546  0.021921458198725978  0.4300340056364354  1.0000
  H   H101      1.0  0.5533937295591447  0.20189018068712097  0.45074554045547593  1.0000
  H   H102      1.0  0.5976456639899387  0.11417418203612062  0.53780054594046  1.0000
  H   H103      1.0  0.612834312421756  0.15602977295287068  0.5704205978680376  1.0000
  H   H104      1.0  0.9719542383338888  0.45427194970019275  0.5503273372745411  1.0000
  H   H105      1.0  0.7582367782708442  0.4125267302179045  0.4876418550274505  1.0000
  H   H106      1.0  0.9263502501847656  0.3824370515975449  0.44048521897673826  1.0000
  H   H107      1.0  0.7976855208128845  0.39511357022360366  0.4606999670496956  1.0000
  H   H108      1.0  0.8528053006004411  0.46335241630012397  0.5634804784210741  1.0000
  H   H109      1.0  0.783223214332114  0.46446194816325237  0.5660104188047499  1.0000
  H   H110      1.0  0.867055691040847  0.39371586719601304  0.457816940676021  1.0000
  H   H111      1.0  0.5527958063260046  0.13162787428156336  0.443465920074958  1.0000
  H   H112      1.0  0.6130188852372185  0.226455117082949  0.5774680709318855  1.0000
  H   H113      1.0  0.5677964510792735  0.2441529476044879  0.4854618178144422  1.0000
  C   C164      1.0  0.6027433056484116  0.6677796850694828  0.48196288147454236  1.0000
  C   C165      1.0  0.5840886067055673  0.6513031779605754  0.510930597740077  1.0000
  H   H114      1.0  0.5564602045844388  0.912860674644881  0.512820570372625  1.0000
  C   C166      1.0  0.7661558413832358  0.9269402586366904  0.5102345128769064  1.0000
  H   H115      1.0  0.9236923113654009  0.45059812623126033  0.5440511436367174  1.0000
  C   C167      1.0  0.7945719220491355  0.9279652788519521  0.5116479528903896  1.0000
  H   H116      1.0  0.8916801195460466  0.4461381739751658  0.5369344273396136  1.0000
  H   H117      1.0  0.6052924005029005  0.8281110702040071  0.47659125479192194  1.0000
  H   H118      1.0  0.6000946510688535  0.7468197910443711  0.4906006976672874  1.0000
  O   O14       1.0  0.7989286307612348  0.9672328635585378  0.5703388754710749  1.0000
  H   H119      1.0  0.5390095979676266  0.8285185196504441  0.5835839659405343  1.0000
  O   O15       1.0  0.7560472331802429  0.4447338954141533  0.536529166083394  1.0000
  N   N23       1.0  0.56940404351132  0.10648754625562068  0.4772602751933509  1.0000
  O   O16       1.0  0.5956091125470497  0.25106053271769235  0.5438950279814987  1.0000
  N   N24       1.0  0.8947072780369172  0.41302331981996404  0.487083212462152  1.0000
  O   O17       1.0  0.5495544411530724  0.1503187318842209  0.43792243214930593  1.0000
  O   O18       1.0  0.616539877841514  0.20785791145630755  0.5828590072777993  1.0000
  O   O19       1.0  0.8021898973140146  0.4682386322283257  0.5715029756505003  1.0000
  O   O20       1.0  0.8480464433562424  0.39004622776558295  0.4524317915398135  1.0000
  C   C168      1.0  0.5482475748919403  0.9802028368691996  0.5009922872987866  1.0000
  C   C169      1.0  0.5727603590135191  0.995215328352714  0.49957199056601376  1.0000
  C   C170      1.0  0.6414358878015195  0.983014495096906  0.5032706505913199  1.0000
  C   C171      1.0  0.6210377133609836  0.8643305063097142  0.5376858546866634  1.0000
  C   C172      1.0  0.5039300239706473  0.8726802156290839  0.5066164414312117  1.0000
  C   C173      1.0  0.641213789192201  0.9335059147063733  0.5193085591869097  1.0000
  C   C174      1.0  0.9749294538756654  0.9207545496591449  0.500116767331606  1.0000
  H   H120      1.0  0.6172209926042899  0.7078225066800984  0.4617147012773895  1.0000
  C   C175      1.0  0.5235214903527615  0.9925855401023409  0.4986686575113023  1.0000
  C   C176      1.0  0.5974886626274251  0.9849831130148552  0.5036439818475887  1.0000
  C   C177      1.0  0.9327635667453982  0.9365236270503847  0.5231220149128387  1.0000
  C   C178      1.0  0.5043410401726591  0.9725219429737308  0.4992516727423756  1.0000
  C   C179      1.0  0.517550797438027  0.9481727539884984  0.5032402094440047  1.0000
  C   C180      1.0  0.596771722387397  0.8761631271898971  0.5247650438080061  1.0000
  C   C181      1.0  0.5039153572711812  0.9227532801844857  0.5032613940773195  1.0000
  C   C182      1.0  0.516484054620129  0.899024316865736  0.5059894905268407  1.0000
  H   H121      1.0  0.8650243464022607  0.8930897261092519  0.458849720188754  1.0000
  C   C183      1.0  0.6287585567492556  0.9571150228669165  0.5122916983241986  1.0000
  C   C184      1.0  0.640237412960513  0.8843942320728232  0.5367554512756112  1.0000
  C   C185      1.0  0.547724336340417  0.871183750703612  0.5155922673839816  1.0000
  C   C186      1.0  0.5231059018596448  0.8556023358554886  0.5117998651465493  1.0000
  C   C187      1.0  0.6274454751952757  0.9082148478890755  0.5233621789755382  1.0000
  C   C188      1.0  0.5723412624190766  0.8610313175403688  0.5227394236606631  1.0000
  C   C189      1.0  0.7108088655024967  0.9591340288896494  0.5539507677493692  1.0000
  C   C190      1.0  0.6700717615290146  0.9357923762726719  0.522933576475245  1.0000
  C   C191      1.0  0.683743850617548  0.9569124674144397  0.5503592863826408  1.0000
  C   C192      1.0  0.685116769112672  0.9170003094774515  0.4990930361798558  1.0000
  C   C193      1.0  0.7259864012537802  0.9404585845100681  0.5298039549126233  1.0000
  C   C194      1.0  0.7121796762900762  0.9192790931545897  0.5022013609901977  1.0000
  H   H122      1.0  0.7799728379549397  0.9633684506360273  0.5645397483541961  1.0000
  H   H123      1.0  0.8493108710899623  0.9627488749012743  0.5632716854793244  1.0000
  H   H124      1.0  0.7956768395271876  0.89362842696314  0.46030143442563426  1.0000
  H   H125      1.0  0.5510495081881357  0.6507335973716777  0.5650626585692614  1.0000
  H   H126      1.0  0.9697060802419882  0.9546598568007967  0.5509499243487733  1.0000
  C   C195      1.0  0.5842118559736068  0.707335033786248  0.5158631934378896  1.0000
  C   C196      1.0  0.5835679617250256  0.622152556214185  0.508558373586082  1.0000
