# Supplementary material for: Fracture Behavior of a 2D Imine‐Based Polymer
Source: Adv Sci (Weinh). 2024 Sep 12;11(42):2407017. doi: 10.1002/advs.202407017 (PMC11558127; doi:10.1002/advs.202407017)
Supplement: Supplementary file 2 — Supporting Information [file ADVS-11-2407017-s004.zip › coredefect_strain_0_1_-1_relaxed.cif]

data_image0
_chemical_formula_structural       C6NC3HC25HC5HC8HC8NH3NH33N7O5C60H38N8O4H3CNHC2H2CN2CNOCHCO2HC2H2C34H5OC2H2CHC2H17C2HCHCH3OHONONO4C7HC8HC12H5C2
_chemical_formula_sum              "C196 N24 H126 O20"
_cell_length_a       51.04969280510606
_cell_length_b       50.694069403427214
_cell_length_c       25.000223710000057
_cell_angle_alpha    90.0
_cell_angle_beta     90.0
_cell_angle_gamma    95.15635904800314

_space_group_name_H-M_alt    "P 1"
_space_group_IT_number       1

loop_
  _space_group_symop_operation_xyz
  'x, y, z'

loop_
  _atom_site_type_symbol
  _atom_site_label
  _atom_site_symmetry_multiplicity
  _atom_site_fract_x
  _atom_site_fract_y
  _atom_site_fract_z
  _atom_site_occupancy
  C   C1        1.0  0.04963456652909598  0.480620923704695  0.49593227381557564  1.0000
  C   C2        1.0  0.074059695802925  0.4959416725331295  0.49800809672450796  1.0000
  C   C3        1.0  0.142636821883168  0.48379812777294007  0.5104924349360535  1.0000
  C   C4        1.0  0.12256204963072355  0.3642660179772184  0.5338224881471034  1.0000
  C   C5        1.0  0.004684818190589618  0.3731106417760737  0.5144045863944945  1.0000
  C   C6        1.0  0.1419010587040832  0.43399114722453935  0.5213007030894418  1.0000
  N   N1        1.0  0.7524741533867337  0.9443063061634999  0.5352037265870618  1.0000
  C   C7        1.0  0.07336699159464725  0.08026052234908973  0.4780926090092743  1.0000
  C   C8        1.0  0.0248568367663243  0.49244345163986086  0.48774110399519904  1.0000
  C   C9        1.0  0.09862623184540321  0.48583228910512705  0.5061150688060357  1.0000
  H   H1        1.0  0.7206294091222962  0.9760376042010566  0.5778364565642427  1.0000
  C   C10       1.0  0.005773906075211996  0.4721392845672778  0.48869511990236514  1.0000
  C   C11       1.0  0.019109191944758304  0.44824953415506236  0.49846784264925337  1.0000
  C   C12       1.0  0.09788113561991042  0.3760145729413702  0.5240473465809762  1.0000
  C   C13       1.0  0.0054895006086038665  0.42282251312363883  0.5019917630344881  1.0000
  C   C14       1.0  0.017765811387278504  0.3991557459367963  0.5087820423202614  1.0000
  C   C15       1.0  0.12256639116180079  0.0007492247113930243  0.5034554022949852  1.0000
  C   C16       1.0  0.12957918357103204  0.45773875756700455  0.5161730031539805  1.0000
  C   C17       1.0  0.14162948227945396  0.3845935871152047  0.5333457691608714  1.0000
  C   C18       1.0  0.048672408936662276  0.3711091677498174  0.5200279864946534  1.0000
  C   C19       1.0  0.023658150459062968  0.3558724031342407  0.5207128059260726  1.0000
  C   C20       1.0  0.12834222511254412  0.4084681082850009  0.5230183341309966  1.0000
  C   C21       1.0  0.07336982176709513  0.3608280943734241  0.5247517777604259  1.0000
  C   C22       1.0  0.21174921865381804  0.4585573552844542  0.5587754617264612  1.0000
  C   C23       1.0  0.17085367602389454  0.43632680375192173  0.5249815395667344  1.0000
  C   C24       1.0  0.1845651717703523  0.4564151260441879  0.5553354018773268  1.0000
  C   C25       1.0  0.1858090477989798  0.41850004799269397  0.4979498963366706  1.0000
  C   C26       1.0  0.22682139597236148  0.44075904212349315  0.5316932987334043  1.0000
  C   C27       1.0  0.21295274792757174  0.4206621988627037  0.5010731828525217  1.0000
  C   C28       1.0  0.07330970289896158  0.024557977802853976  0.49101564331532993  1.0000
  C   C29       1.0  0.059178919412378954  0.035362010576125105  0.4494543695116351  1.0000
  C   C30       1.0  0.05961403582024103  0.06250367839627614  0.4424224050280597  1.0000
  C   C31       1.0  0.08756489727839828  0.0693478916688717  0.5197958911884186  1.0000
  C   C32       1.0  0.08782259250216337  0.042196811758703746  0.525498659682999  1.0000
  C   C33       1.0  0.0775298552037005  0.20664639557245226  0.5123581430638674  1.0000
  C   C34       1.0  0.07664809363700902  0.12174359731829368  0.5124357751981523  1.0000
  H   H2        1.0  0.674854676130502  0.9011450438108327  0.4758040684384096  1.0000
  C   C35       1.0  0.07736339327109547  0.15047063493978632  0.5111762757907988  1.0000
  C   C36       1.0  0.07932915257624387  0.19269435863811119  0.4640635677263721  1.0000
  C   C37       1.0  0.07884379029543567  0.1652104626817988  0.46296317422324884  1.0000
  C   C38       1.0  0.07593430852014746  0.1918967605849001  0.560554661934241  1.0000
  C   C39       1.0  0.07628954204458155  0.16448617526721523  0.5595580915461296  1.0000
  H   H3        1.0  0.9243224199061758  0.88172614700884  0.4417698644214446  1.0000
  C   C40       1.0  0.29519039453512735  0.4276078121934952  0.5114948505963978  1.0000
  C   C41       1.0  0.26669503558965896  0.42706766179665345  0.510681574554471  1.0000
  C   C42       1.0  0.31144522686524406  0.4465751907002851  0.5409244375563372  1.0000
  C   C43       1.0  0.3508097033397644  0.42708462349696463  0.5104932566551327  1.0000
  C   C44       1.0  0.33866567027797695  0.4461290695222833  0.5401435811404277  1.0000
  C   C45       1.0  0.33466101243373886  0.4081482383298263  0.48111628558077313  1.0000
  C   C46       1.0  0.30739972642196645  0.40857654664241655  0.4818846784420737  1.0000
  C   C47       1.0  0.0771101227331835  0.23527667441602768  0.5109749655413285  1.0000
  H   H4        1.0  0.7233242799819417  0.9051530247696248  0.48215997229136803  1.0000
  C   C48       1.0  0.07192906538432714  0.2759997065069782  0.5443742253045663  1.0000
  C   C49       1.0  0.07311779878356241  0.33182431191851536  0.5319331320429368  1.0000
  C   C50       1.0  0.05589752483858437  0.2911020061927304  0.5757765947401088  1.0000
  C   C51       1.0  0.0561133399729369  0.3182300916287617  0.5688252769742874  1.0000
  C   C52       1.0  0.0898193170441386  0.31696012558902426  0.5019289281129647  1.0000
  C   C53       1.0  0.0889894929913494  0.28970457329543725  0.5073218665942171  1.0000
  C   C54       1.0  0.3797357604967544  0.4271431482419975  0.5104073211704301  1.0000
  C   C55       1.0  0.9342276507538773  0.8977699994807226  0.4661149570598213  1.0000
  N   N2        1.0  0.5439810478518334  0.953929723850455  0.5040417831158772  1.0000
  H   H5        1.0  0.16399947714416313  0.4886710427233026  0.5100004007421569  1.0000
  H   H6        1.0  0.5679769003745307  0.6107287684124204  0.5344886589867254  1.0000
  H   H7        1.0  0.12546885285529352  0.02221653784059986  0.4971227577454379  1.0000
  N   N3        1.0  0.5680165249857803  0.7485245880820908  0.5430523266632156  1.0000
  H   H8        1.0  0.02060417193779583  0.3343215723557349  0.5256405120983665  1.0000
  H   H9        1.0  0.12474126654492167  0.34325033468988225  0.5414252084106592  1.0000
  H   H10       1.0  0.1627328644082475  0.3837225521726736  0.5406738294754877  1.0000
  H   H11       1.0  0.02155206918455234  0.01354374720722013  0.4835261577006481  1.0000
  H   H12       1.0  0.08905982345278114  0.4444918580282847  0.5148204417089408  1.0000
  H   H13       1.0  0.17573344654576328  0.4028980694166426  0.47273331824769455  1.0000
  H   H14       1.0  0.1734618976886753  0.47038811006208103  0.5779335785528523  1.0000
  H   H15       1.0  0.2217889125771745  0.47441709746157934  0.5833948740466638  1.0000
  H   H16       1.0  0.22420262951413433  0.4065332921312204  0.4790145486264885  1.0000
  H   H17       1.0  0.09900077049566984  0.034313953978550395  0.5586841158594248  1.0000
  H   H18       1.0  0.09884622636644344  0.08273310314131095  0.5479011290411897  1.0000
  H   H19       1.0  0.04843610237960774  0.07034686255293549  0.4092232999138516  1.0000
  H   H20       1.0  0.04813809219434562  0.02201665106955193  0.42097832871995755  1.0000
  H   H21       1.0  0.0805215990982085  0.20379495465660818  0.4261656162483346  1.0000
  H   H22       1.0  0.07848378235180646  0.11273428678230117  0.5529893742762657  1.0000
  H   H23       1.0  0.07507890929687061  0.153390442176427  0.5974629511224315  1.0000
  H   H24       1.0  0.5879720718618779  0.9444089729817524  0.5166918599764574  1.0000
  H   H25       1.0  0.2562319446871748  0.41095440552492224  0.48588032616779425  1.0000
  H   H26       1.0  0.5368358308178811  0.7793225331874186  0.59054470746314  1.0000
  H   H27       1.0  0.29507700921711405  0.3937035788318767  0.4587940855961732  1.0000
  H   H28       1.0  0.3510001590305433  0.4610140336265365  0.5632127335276677  1.0000
  H   H29       1.0  0.28138981591634143  0.46280401580226244  0.5661670259120871  1.0000
  H   H30       1.0  0.3648977326194249  0.3921999174032278  0.4562005556686351  1.0000
  H   H31       1.0  0.07873739892694571  0.13346024198836132  0.4216486591271714  1.0000
  H   H32       1.0  0.07344170109997662  0.22340573232438668  0.6015787984830405  1.0000
  H   H33       1.0  0.08160074653914251  0.24485719438776996  0.4712891563386534  1.0000
  H   H34       1.0  0.10206750034651924  0.2784790249213062  0.48274420629368353  1.0000
  H   H35       1.0  0.103261032838252  0.3270527772447681  0.4724058454682518  1.0000
  H   H36       1.0  0.05829266273234243  0.4123852068794938  0.5102542739347964  1.0000
  H   H37       1.0  0.04321679244094639  0.32943141446155966  0.5938428805354724  1.0000
  H   H38       1.0  0.6723319081114207  0.9717659193777656  0.5720431790865098  1.0000
  H   H39       1.0  0.04244382060956926  0.2810698189160552  0.6053279614008807  1.0000
  H   H40       1.0  0.39041088932769574  0.4435363717200811  0.5358291352964492  1.0000
  N   N4        1.0  0.04531386543851617  0.4541788573504771  0.5022018733734714  1.0000
  N   N5        1.0  0.10356094909842647  0.4603616752240841  0.5131203076932063  1.0000
  N   N6        1.0  0.043762566151002893  0.396568484171361  0.5127553518035984  1.0000
  N   N7        1.0  0.10219503625057395  0.4024812379603895  0.5181336928063515  1.0000
  N   N8        1.0  0.2534574467782281  0.44384942918926196  0.5364071578967821  1.0000
  N   N9        1.0  0.07313098370138532  0.10679016423723642  0.47028398690014495  1.0000
  N   N10       1.0  0.07099039478201624  0.24935826398178068  0.5518724943208136  1.0000
  O   O1        1.0  0.392353603678487  0.41160256059290967  0.48615147347481197  1.0000
  O   O2        1.0  0.08005021379176062  0.15243168763375767  0.4127277492266455  1.0000
  O   O3        1.0  0.07413553631540773  0.20461204096719976  0.6107286725932499  1.0000
  O   O4        1.0  0.3004953059248587  0.46632814843005727  0.5716610806350234  1.0000
  O   O5        1.0  0.34583438924227033  0.3885674707562864  0.45060303052195877  1.0000
  C   C56       1.0  0.048460710932043655  0.9803569805696349  0.4967263580850302  1.0000
  C   C57       1.0  0.07297659631094629  0.9955403656913926  0.49825465969004007  1.0000
  C   C58       1.0  0.141681412568523  0.9836210300109921  0.5092114095239902  1.0000
  C   C59       1.0  0.12144062584242188  0.8641788914634769  0.5329518075695964  1.0000
  C   C60       1.0  0.0034474588797816013  0.8730587352102185  0.515362171155996  1.0000
  C   C61       1.0  0.14116802518162344  0.9338188203875571  0.5202297984654009  1.0000
  C   C62       1.0  0.47516453609207054  0.9200964741183297  0.49920584547937275  1.0000
  C   C63       1.0  0.07400567928589001  0.5806087160772092  0.4776465248367417  1.0000
  C   C64       1.0  0.02374086566956482  0.9923793056019294  0.48915834702228267  1.0000
  C   C65       1.0  0.09760758191758043  0.9854473916210871  0.5057005361236582  1.0000
  C   C66       1.0  0.43275350451564865  0.9342087172005669  0.525797808985069  1.0000
  C   C67       1.0  0.004521256711817317  0.9722067780818174  0.4903886989938868  1.0000
  C   C68       1.0  0.017715213202034008  0.9481927305223996  0.49970778102500774  1.0000
  C   C69       1.0  0.09681904769092496  0.8761079926981769  0.5235246613596842  1.0000
  C   C70       1.0  0.0040030117370170445  0.9228042094827877  0.503227536799892  1.0000
  C   C71       1.0  0.016377336507509856  0.8991651785619688  0.5097123792426741  1.0000
  C   C72       1.0  0.12364326320474146  0.5010361209425447  0.5044290626344247  1.0000
  C   C73       1.0  0.1287631860357198  0.9575258103494539  0.5152020277211599  1.0000
  C   C74       1.0  0.14064679601319163  0.8843738595482266  0.5321824665208562  1.0000
  C   C75       1.0  0.04749922105579064  0.8712812421541556  0.5202457415753018  1.0000
  C   C76       1.0  0.02254756663739128  0.8559249829970975  0.5212200279711937  1.0000
  C   C77       1.0  0.1275040096150465  0.9083501115939143  0.5220719940288333  1.0000
  C   C78       1.0  0.07223881057488372  0.8610350340552116  0.5245323346800576  1.0000
  C   C79       1.0  0.2109226988279102  0.958587630306921  0.5579422030262163  1.0000
  C   C80       1.0  0.17012689385692534  0.9361849020670955  0.5239643282307015  1.0000
  C   C81       1.0  0.18374758046602999  0.9563729034461802  0.554231365233954  1.0000
  C   C82       1.0  0.1852154130040151  0.9183502762603791  0.4972820245472013  1.0000
  C   C83       1.0  0.22614050845747755  0.9407987802417038  0.5311696155336115  1.0000
  C   C84       1.0  0.21236508148399824  0.9206085106932592  0.5006081925635132  1.0000
  C   C85       1.0  0.07432378501741622  0.5249384370461123  0.4906439819036365  1.0000
  C   C86       1.0  0.060259464865304986  0.5356342162461669  0.44884705714413964  1.0000
  C   C87       1.0  0.06051603316244233  0.5627583266117457  0.44178208383670087  1.0000
  C   C88       1.0  0.08817491422449261  0.5698080881683106  0.519530363474997  1.0000
  C   C89       1.0  0.08862198595172578  0.542675874645103  0.5252696736554824  1.0000
  C   C90       1.0  0.07695540015995432  0.7069275197376673  0.5119818036673153  1.0000
  C   C91       1.0  0.0767581835526426  0.6220818811276666  0.512027905092981  1.0000
  C   C92       1.0  0.434538006358767  0.8989491681714816  0.4618494674252032  1.0000
  C   C93       1.0  0.0772111763133285  0.6507887450463448  0.5107699875799664  1.0000
  C   C94       1.0  0.07892023851375327  0.6930116406013206  0.46369329815791077  1.0000
  C   C95       1.0  0.07864594209762288  0.6655432252375194  0.46257439555457647  1.0000
  C   C96       1.0  0.07538626865723551  0.6921627717952316  0.5601628661724672  1.0000
  C   C97       1.0  0.07593918675017762  0.6647749614904037  0.5591526809081085  1.0000
  C   C98       1.0  0.46172048044641645  0.9012484974052026  0.46555021090417614  1.0000
  C   C99       1.0  0.29469035237763325  0.9280636806833917  0.5117644862070081  1.0000
  C   C100      1.0  0.2662182143515708  0.9273865773510239  0.5104616693734185  1.0000
  C   C101      1.0  0.3107770498139827  0.9469349180247669  0.5417776089063592  1.0000
  C   C102      1.0  0.3505575372733659  0.9277951024043894  0.51179509762681  1.0000
  C   C103      1.0  0.33799829119786323  0.9465975657169342  0.5415273135592348  1.0000
  C   C104      1.0  0.3344728944124585  0.9089299983373128  0.4817715404734425  1.0000
  C   C105      1.0  0.30724722084783834  0.9092399531577181  0.4820917986022001  1.0000
  C   C106      1.0  0.07637087490241444  0.7355382079547849  0.5106127349757483  1.0000
  C   C107      1.0  0.45990509032813465  0.9364862066307157  0.529296270069407  1.0000
  C   C108      1.0  0.07100148688024725  0.7762120953577945  0.5440076712740699  1.0000
  C   C109      1.0  0.07199804623580919  0.832021130424568  0.5315952393607073  1.0000
  C   C110      1.0  0.05506156010611037  0.7912754365384095  0.5757033822335932  1.0000
  C   C111      1.0  0.055188003203992364  0.8183988849160472  0.5687881473132496  1.0000
  C   C112      1.0  0.08858426776615884  0.8171920701514798  0.5012253745616622  1.0000
  C   C113      1.0  0.08785501311834128  0.7899468785783169  0.5066288685315857  1.0000
  C   C114      1.0  0.37903261394336135  0.9285184546231182  0.5130131216872237  1.0000
  C   C115      1.0  0.419151334622128  0.9153952724876776  0.4917839575137565  1.0000
  H   H41       1.0  0.48283080381600596  0.9733522103594097  0.4964441137623772  1.0000
  H   H42       1.0  0.16302590534731157  0.9885930342167781  0.5082921930490951  1.0000
  H   H43       1.0  0.47302986741858116  0.8884213972037591  0.4405516672101011  1.0000
  H   H44       1.0  0.1266731989942196  0.5225058999116852  0.4982294672538467  1.0000
  H   H45       1.0  0.48248796775552827  0.8674538158949345  0.5034655354094119  1.0000
  H   H46       1.0  0.019621007903240586  0.834360207052682  0.5260135456661665  1.0000
  H   H47       1.0  0.12349562861906926  0.8431371200000864  0.5405303501017584  1.0000
  H   H48       1.0  0.16175883819627235  0.8833509040487186  0.5391543837646892  1.0000
  H   H49       1.0  0.022538722238066005  0.5135693397558028  0.4819154922850132  1.0000
  H   H50       1.0  0.0883188769670314  0.9440568966808215  0.5147433721041496  1.0000
  H   H51       1.0  0.17524974953125758  0.9026488788293392  0.4721458659633601  1.0000
  H   H52       1.0  0.1725604437098715  0.9703659372747195  0.5765871114430706  1.0000
  H   H53       1.0  0.22084966398481223  0.9745183210248094  0.5825471491217519  1.0000
  H   H54       1.0  0.22369539582429765  0.9064642405185426  0.4787868314039306  1.0000
  H   H55       1.0  0.09975894505414232  0.5348857403129395  0.5586184294342057  1.0000
  H   H56       1.0  0.09926863412425176  0.5832674415511481  0.547779050782216  1.0000
  H   H57       1.0  0.04938631161432905  0.5705093611540594  0.4084111767050673  1.0000
  H   H58       1.0  0.04940885977932935  0.5222156122309476  0.4202312052852486  1.0000
  H   H59       1.0  0.08009302252175438  0.7041257312093946  0.42581052238923395  1.0000
  H   H60       1.0  0.07852396310699904  0.6130900415995317  0.552616393096765  1.0000
  H   H61       1.0  0.0747511843760148  0.6536680150072792  0.597044078023667  1.0000
  H   H62       1.0  0.46970604421297363  0.9510381157590442  0.5571819293844678  1.0000
  H   H63       1.0  0.25592724661615346  0.9113232134720585  0.48527037533271433  1.0000
  H   H64       1.0  0.4247594207341978  0.8841082677197951  0.43454486933105263  1.0000
  H   H65       1.0  0.2951464793950284  0.8943966166156069  0.4584898980489073  1.0000
  H   H66       1.0  0.35010040982351565  0.9614428226508241  0.5651215373212491  1.0000
  H   H67       1.0  0.2805279924839991  0.9629549374270655  0.5666326433089647  1.0000
  H   H68       1.0  0.3647329508655219  0.8930094667697848  0.4566696415188303  1.0000
  H   H69       1.0  0.07884478719193212  0.6338301443059556  0.42123256134103393  1.0000
  H   H70       1.0  0.07263660661784861  0.7236299287474904  0.6011795363948372  1.0000
  H   H71       1.0  0.08083593170462403  0.7451478599617662  0.47094270362047214  1.0000
  H   H72       1.0  0.10085203086548701  0.7787486643735892  0.4818001104073107  1.0000
  H   H73       1.0  0.10186456730344319  0.8273103752252069  0.4714507143382646  1.0000
  H   H74       1.0  0.056821010279040275  0.9126361325933832  0.5106140786596142  1.0000
  H   H75       1.0  0.042384704492957725  0.8295734802110272  0.5940734128704941  1.0000
  H   H76       1.0  0.4212988564316006  0.947240763338457  0.5502220670895405  1.0000
  H   H77       1.0  0.041766543603736855  0.7812195052150076  0.6055032874530643  1.0000
  H   H78       1.0  0.38928885310271294  0.9443944022256368  0.5387095718251438  1.0000
  N   N11       1.0  0.043965230482107064  0.9539264769919447  0.5029514824548047  1.0000
  N   N12       1.0  0.10270608983124618  0.9600163186086321  0.5126028721833232  1.0000
  N   N13       1.0  0.042414592492399115  0.8967096844007412  0.5132560919661401  1.0000
  N   N14       1.0  0.1013116813672164  0.9025536139509056  0.5175514357967143  1.0000
  N   N15       1.0  0.2527562480610011  0.9439965945212496  0.5362245242718171  1.0000
  N   N16       1.0  0.07355248147304412  0.6071147925688463  0.46983078263422756  1.0000
  N   N17       1.0  0.07017856879984366  0.7495787973894873  0.5515185279948996  1.0000
  N   N18       1.0  0.39254322085763727  0.9122133313091011  0.4865246253347133  1.0000
  O   O6        1.0  0.08001951499173796  0.6528008621244259  0.412335862502628  1.0000
  O   O7        1.0  0.07342555119783087  0.7048462286086062  0.6103290254329403  1.0000
  O   O8        1.0  0.29959649149105494  0.9665072059431533  0.57261895908314  1.0000
  O   O9        1.0  0.3456600954594175  0.8893807813901675  0.4508756189874337  1.0000
  H   H79       1.0  0.9213875205345826  0.9501140335477404  0.5445696916979297  1.0000
  H   H80       1.0  0.6182903748542576  0.6373325223420372  0.45417595469659217  1.0000
  H   H81       1.0  0.9821099438387234  0.8680130962303274  0.5150448038065942  1.0000
  C   C116      1.0  0.9598946240548322  0.9382702744001022  0.526133318322088  1.0000
  N   N19       1.0  0.8923593332027732  0.9122509266988766  0.48784187594283634  1.0000
  H   H82       1.0  0.6232858023007803  0.8435612100702653  0.5477529862780012  1.0000
  C   C117      1.0  0.9765018527243244  0.4204624473392693  0.4983911599167511  1.0000
  C   C118      1.0  0.5715455059228478  0.0805484656153032  0.4827665100349825  1.0000
  H   H83       1.0  0.8891116015301207  0.945490325639054  0.5372226969327314  1.0000
  H   H84       1.0  0.5497011282181493  0.7201316465018611  0.5726127375590186  1.0000
  C   C119      1.0  0.9343761619723226  0.43610409659284743  0.5221472810741186  1.0000
  N   N20       1.0  0.6024738393695509  0.960065661488942  0.5114485617666665  1.0000
  N   N21       1.0  0.5426192500333655  0.8962888138026422  0.511114195241703  1.0000
  C   C120      1.0  0.8343150194658602  0.9088270879027968  0.48289513158127856  1.0000
  N   N22       1.0  0.6011340579728526  0.9022303741160692  0.5176483861558673  1.0000
  O   O10       1.0  0.5991143874914605  0.6093331232473373  0.4831048305217232  1.0000
  C   C121      1.0  0.6224927492787504  0.0004060461323717957  0.4979093319214115  1.0000
  H   H85       1.0  0.5198328428057375  0.8336221178773298  0.5133929341567325  1.0000
  C   C122      1.0  0.8070758387641304  0.9089908103670861  0.4832589153026319  1.0000
  O   O11       1.0  0.8455526017360514  0.8889050435790737  0.4531425709342622  1.0000
  O   O12       1.0  0.5462909769092709  0.7008283799447328  0.5773162757085405  1.0000
  H   H86       1.0  0.6612621624737971  0.8840057256656713  0.5463263662461791  1.0000
  C   C123      1.0  0.837747528038362  0.9473662229263354  0.5403222952819919  1.0000
  C   C124      1.0  0.918980628716684  0.915597764614307  0.4926840488200016  1.0000
  H   H87       1.0  0.7557027453058656  0.9108041551985846  0.48655275664701925  1.0000
  H   H88       1.0  0.9726106309653859  0.886063930026776  0.44744592275405487  1.0000
  C   C125      1.0  0.5520888912174094  0.7898865862444505  0.5653870371673958  1.0000
  C   C126      1.0  0.5897370549037502  0.7899077164800083  0.5073655406940077  1.0000
  C   C127      1.0  0.5528702403477689  0.8171609153748761  0.5607080241376029  1.0000
  C   C128      1.0  0.5728114658104727  0.02469962376624659  0.4927593144503203  1.0000
  C   C129      1.0  0.5559157326742974  0.035630979213965165  0.45616603287653296  1.0000
  C   C130      1.0  0.5553457631804096  0.0627710142851724  0.4511097392155488  1.0000
  C   C131      1.0  0.5888414210744419  0.06947413379281998  0.5187987734598805  1.0000
  C   C132      1.0  0.5895169406584585  0.042353821722143574  0.523415142742829  1.0000
  C   C133      1.0  0.5831956550829718  0.20742407318375872  0.5127139439586418  1.0000
  C   C134      1.0  0.583943411938233  0.12280824725860837  0.508533206433457  1.0000
  C   C135      1.0  0.9356371178209806  0.39811616822359175  0.464740098747267  1.0000
  C   C136      1.0  0.5834324925650785  0.1514172510702735  0.5085819223619054  1.0000
  C   C137      1.0  0.5667793216757968  0.19225612925245658  0.47705099810755286  1.0000
  C   C138      1.0  0.5667324126420054  0.16481807852938873  0.4746660867874002  1.0000
  C   C139      1.0  0.5999043448217407  0.1941332460383348  0.5464927876527245  1.0000
  C   C140      1.0  0.5998663497817964  0.16665725822082067  0.544159802895496  1.0000
  C   C141      1.0  0.9628241117462961  0.4002982739203413  0.4682033298365194  1.0000
  C   C142      1.0  0.7964861565842654  0.42941332015988054  0.5126412912897808  1.0000
  C   C143      1.0  0.7675500432953931  0.42929028762906113  0.5127667360997343  1.0000
  C   C144      1.0  0.8126158547312357  0.4485594020090029  0.5415380009339253  1.0000
  C   C145      1.0  0.8521199063852565  0.42901499639161395  0.5116036580078663  1.0000
  C   C146      1.0  0.8398829890339484  0.4481861718487227  0.5407646277041428  1.0000
  C   C147      1.0  0.8358832150282253  0.40983614449543704  0.48266455598931474  1.0000
  C   C148      1.0  0.8086547861748262  0.41022150355986164  0.4834631311044469  1.0000
  C   C149      1.0  0.5827121571362273  0.23649010059048425  0.5144107963032823  1.0000
  C   C150      1.0  0.9615268665809863  0.438317122344616  0.5252625349508695  1.0000
  C   C151      1.0  0.5658566687281621  0.6627876852113574  0.5424896138710367  1.0000
  C   C152      1.0  0.8503654928596188  0.9282116717586046  0.5117200000562154  1.0000
  C   C153      1.0  0.9614097201268954  0.9000897695795935  0.4696730354829123  1.0000
  C   C154      1.0  0.8105074812965554  0.9475457042294453  0.5406464562856439  1.0000
  C   C155      1.0  0.6026340444694431  0.6949410681787141  0.4843298407015229  1.0000
  C   C156      1.0  0.5655554382552956  0.6901898563667138  0.5450009490006209  1.0000
  C   C157      1.0  0.8806236330006568  0.4296350863735986  0.5123853347440865  1.0000
  C   C158      1.0  0.9205341988647414  0.4159364288954714  0.49166938549521366  1.0000
  H   H89       1.0  0.9845593364902182  0.47310311840557445  0.4830671418188658  1.0000
  H   H90       1.0  0.6628608357115043  0.9878688124985111  0.5002926884842619  1.0000
  H   H91       1.0  0.9739512810033684  0.3862986770927159  0.445736743491494  1.0000
  H   H92       1.0  0.6254982055925934  0.021700892624022475  0.4896206342770663  1.0000
  H   H93       1.0  0.9833307963535945  0.36818720735358507  0.5137620227515758  1.0000
  O   O13       1.0  0.6219545338594437  0.6565938841419878  0.4496530309823487  1.0000
  C   C159      1.0  0.5844872467231161  0.7355935291229401  0.515891572075155  1.0000
  C   C160      1.0  0.5703115489473872  0.775354345086041  0.5383283970995854  1.0000
  H   H94       1.0  0.5207444805367584  0.013792162315613381  0.4962218247097489  1.0000
  H   H95       1.0  0.6042889171923245  0.7790951019281054  0.48563433605268164  1.0000
  C   C161      1.0  0.571986530708174  0.8315132014508322  0.5292112871282683  1.0000
  H   H96       1.0  0.9832994219263707  0.9733422893057586  0.48526719156828557  1.0000
  C   C162      1.0  0.8788556378201694  0.9290772219377109  0.5128676893980166  1.0000
  C   C163      1.0  0.5905900250984959  0.8171766262958918  0.5031492977738461  1.0000
  H   H97       1.0  0.6028214022559929  0.034452626651942875  0.5529282630983405  1.0000
  H   H98       1.0  0.6017980783540922  0.08287540616944053  0.5441772702369393  1.0000
  H   H99       1.0  0.541860126465936  0.07064421777872684  0.421962405981581  1.0000
  H   H100      1.0  0.5431996752476821  0.022374310935162508  0.43027002192743463  1.0000
  H   H101      1.0  0.5536483189119584  0.20234446222858216  0.45050819890245986  1.0000
  H   H102      1.0  0.5976826594787291  0.11469200701891571  0.5380722471946383  1.0000
  H   H103      1.0  0.6129448038332476  0.15659032009117305  0.570833005843847  1.0000
  H   H104      1.0  0.9715740137039827  0.45398566917345584  0.5503558661401963  1.0000
  H   H105      1.0  0.756884944345494  0.41272075351445364  0.4877813199060439  1.0000
  H   H106      1.0  0.925625613352513  0.38220099735669577  0.4402223060406475  1.0000
  H   H107      1.0  0.7963361058359749  0.39517228073440747  0.4607710782178615  1.0000
  H   H108      1.0  0.8521898144105261  0.4632213612081202  0.5634818107377858  1.0000
  H   H109      1.0  0.7823576108530614  0.4645998362324165  0.5660537489276846  1.0000
  H   H110      1.0  0.8659604052638512  0.3935210334048015  0.45780737954856077  1.0000
  H   H111      1.0  0.5528314386640975  0.13208198876945648  0.4434153036828122  1.0000
  H   H112      1.0  0.6133560794689403  0.22700183394311726  0.5776164871861834  1.0000
  H   H113      1.0  0.5682469011309996  0.24464167578615928  0.4850431301424853  1.0000
  C   C164      1.0  0.602924863955538  0.6674974110942434  0.48185806266161724  1.0000
  C   C165      1.0  0.5843591746981234  0.6508974832560942  0.5111204618490548  1.0000
  H   H114      1.0  0.5569690569225444  0.9123000723480811  0.5127240229496922  1.0000
  C   C166      1.0  0.7659692111313611  0.927319563600305  0.5106234289464328  1.0000
  H   H115      1.0  0.9231042204106727  0.4502508162669311  0.5441024282878528  1.0000
  C   C167      1.0  0.7944545351314494  0.9281603596218369  0.5118326075605697  1.0000
  H   H116      1.0  0.8910573148192511  0.44589303261358626  0.5368634891650492  1.0000
  H   H117      1.0  0.605640572615821  0.8277824763449512  0.47755545427218754  1.0000
  H   H118      1.0  0.5999389268826697  0.7464561883529987  0.49024659336133847  1.0000
  O   O14       1.0  0.7992773289887601  0.967483463322162  0.5703672919317613  1.0000
  H   H119      1.0  0.5384797278085856  0.827843722923219  0.582972247695919  1.0000
  O   O15       1.0  0.7549232471500787  0.444949939081901  0.5366516304071136  1.0000
  N   N23       1.0  0.5694399981755405  0.10696041642765143  0.47729189123329924  1.0000
  O   O16       1.0  0.5960730162618083  0.2516007940800176  0.543697296825405  1.0000
  N   N24       1.0  0.8938977830239772  0.4127724503907265  0.48698704132603887  1.0000
  O   O17       1.0  0.5496256462822776  0.15076491731834965  0.43784941158077584  1.0000
  O   O18       1.0  0.6168139068684063  0.20840955210834194  0.5831018645083729  1.0000
  O   O19       1.0  0.8014212855993463  0.46829873613835327  0.5715619775835972  1.0000
  O   O20       1.0  0.8468569244121693  0.3899230415762005  0.45241934622253555  1.0000
  C   C168      1.0  0.5482040932796175  0.9805043159975529  0.5006175160394766  1.0000
  C   C169      1.0  0.572739863642854  0.9957316274062034  0.49929748176182354  1.0000
  C   C170      1.0  0.6415302753698959  0.9831643749610597  0.5034103565092186  1.0000
  C   C171      1.0  0.6212204805336836  0.8643799928272276  0.5379895401209848  1.0000
  C   C172      1.0  0.5037620666376973  0.8725392713989176  0.5066680606297831  1.0000
  C   C173      1.0  0.6408619034058721  0.9337289553592333  0.5197644354433936  1.0000
  C   C174      1.0  0.9750084030462515  0.920400177279387  0.499640885902244  1.0000
  H   H120      1.0  0.6171685502585618  0.7076062592847306  0.4611808581159541  1.0000
  C   C175      1.0  0.5232441167982603  0.9925319597997324  0.49808739013080433  1.0000
  C   C176      1.0  0.5974866145851799  0.9854567285468183  0.5035511537723454  1.0000
  C   C177      1.0  0.9327353925941319  0.9359300300714356  0.5229069312025418  1.0000
  C   C178      1.0  0.5041732697429364  0.9722197454232984  0.4986207430802144  1.0000
  C   C179      1.0  0.5176994216047964  0.9480838056036579  0.5028003377867917  1.0000
  C   C180      1.0  0.5967324078287679  0.8758698967629022  0.5250437193507347  1.0000
  C   C181      1.0  0.5041905152097361  0.9225478902187917  0.5028531631853287  1.0000
  C   C182      1.0  0.5166590393487199  0.8988057602332102  0.505852338535999  1.0000
  H   H121      1.0  0.8646259774193114  0.8926806456856371  0.4587729570340442  1.0000
  C   C183      1.0  0.6285157559190957  0.9573484949314665  0.512516369591938  1.0000
  C   C184      1.0  0.6403026690093871  0.8847003100746128  0.5372236634791643  1.0000
  C   C185      1.0  0.5476496404305603  0.8707178508256482  0.5157908502723371  1.0000
  C   C186      1.0  0.5227936011035254  0.8553033880101081  0.5120472126178237  1.0000
  C   C187      1.0  0.6272057639279933  0.9083241745089607  0.5238261093614711  1.0000
  C   C188      1.0  0.5722854412114186  0.8605157394634447  0.5229868251751477  1.0000
  C   C189      1.0  0.7106649410173589  0.9594390527450168  0.5550706075396858  1.0000
  C   C190      1.0  0.6698191911244069  0.9361435038688831  0.5234703727650968  1.0000
  C   C191      1.0  0.6834880824852211  0.9571492122407325  0.5514321275962889  1.0000
  C   C192      1.0  0.684870210567181  0.9175486625376655  0.4990688700765731  1.0000
  C   C193      1.0  0.7258515088903784  0.9409367024145221  0.5304291489632732  1.0000
  C   C194      1.0  0.7120284029108354  0.9198970353859066  0.5022439751015035  1.0000
  H   H122      1.0  0.7802088200371768  0.9637516836855118  0.5646388582862953  1.0000
  H   H123      1.0  0.8498108611200312  0.962609831962884  0.5630052772620232  1.0000
  H   H124      1.0  0.795014596529392  0.8937479666022328  0.4605708725056917  1.0000
  H   H125      1.0  0.5512494749259613  0.6501049924999589  0.5654598889745434  1.0000
  H   H126      1.0  0.9698322846876638  0.9540793745456901  0.5510429267983636  1.0000
  C   C195      1.0  0.5841195900822935  0.7069007083757036  0.5156078196068506  1.0000
  C   C196      1.0  0.5840672594353593  0.6217635609336036  0.5090262428687621  1.0000
