# Supplementary material for: Fracture Behavior of a 2D Imine‐Based Polymer
Source: Adv Sci (Weinh). 2024 Sep 12;11(42):2407017. doi: 10.1002/advs.202407017 (PMC11558127; doi:10.1002/advs.202407017)
Supplement: Supplementary file 2 — Supporting Information [file ADVS-11-2407017-s004.zip › coredefect_strain_0_1_1_relaxed.cif]

data_image0
_chemical_formula_structural       C6NC3HC25HC5HC8HC8NH3NH33N7O5C60H38N8O4H3CNHC2H2CN2CNOCHCO2HC2H2C34H5OC2H2CHC2H17C2HCHCH3OHONONO4C7HC8HC12H5C2
_chemical_formula_sum              "C196 N24 H126 O20"
_cell_length_a       51.04969280510606
_cell_length_b       50.65936536721178
_cell_length_c       25.000223710000057
_cell_angle_alpha    90.0
_cell_angle_beta     90.0
_cell_angle_gamma    94.70137712314799

_space_group_name_H-M_alt    "P 1"
_space_group_IT_number       1

loop_
  _space_group_symop_operation_xyz
  'x, y, z'

loop_
  _atom_site_type_symbol
  _atom_site_label
  _atom_site_symmetry_multiplicity
  _atom_site_fract_x
  _atom_site_fract_y
  _atom_site_fract_z
  _atom_site_occupancy
  C   C1        1.0  0.049396915319758476  0.48062971361086965  0.49587370380631185  1.0000
  C   C2        1.0  0.07376728290541107  0.49583381895592094  0.4978862458040776  1.0000
  C   C3        1.0  0.14242190079836284  0.4835761659274704  0.5103767444444066  1.0000
  C   C4        1.0  0.12279716494049005  0.36411476687941824  0.5340449672239586  1.0000
  C   C5        1.0  0.004894665821347134  0.3733171804083915  0.5142977904762943  1.0000
  C   C6        1.0  0.141969710391549  0.43375488639574317  0.5213517956175209  1.0000
  N   N1        1.0  0.752225261551012  0.9440093772975291  0.535560446473683  1.0000
  C   C7        1.0  0.0729224419409141  0.08026799754669324  0.4776895672064674  1.0000
  C   C8        1.0  0.0246016324997513  0.4926045925572263  0.48771531978234245  1.0000
  C   C9        1.0  0.09839523414170845  0.4856780908997609  0.5060038487542531  1.0000
  H   H1        1.0  0.72012953443146  0.9756747465344168  0.5781937477966096  1.0000
  C   C10       1.0  0.0055702373073199815  0.47240375321013583  0.4886286432044869  1.0000
  C   C11       1.0  0.01895149923138697  0.448421501029643  0.4983449450918959  1.0000
  C   C12       1.0  0.0981040341124842  0.37601669847746927  0.5242403705482415  1.0000
  C   C13       1.0  0.005414081989007087  0.42305047858963385  0.5017738617389318  1.0000
  C   C14       1.0  0.017804426050762077  0.3993457664965463  0.5086505095841365  1.0000
  C   C15       1.0  0.12222315643380534  0.0005998432427897615  0.5032506563888681  1.0000
  C   C16       1.0  0.12952922627800637  0.45754057905903317  0.5161387574536994  1.0000
  C   C17       1.0  0.14182331871020684  0.3843297567209274  0.5334519418301538  1.0000
  C   C18       1.0  0.04889461663597243  0.37127764258729806  0.5201347390934846  1.0000
  C   C19       1.0  0.023983383674817695  0.35606530907946904  0.5207663502157082  1.0000
  C   C20       1.0  0.12849443949241623  0.40829117064581033  0.5230805836977137  1.0000
  C   C21       1.0  0.07364764796108739  0.36095011885161443  0.524957871633806  1.0000
  C   C22       1.0  0.21162421642165  0.45819874643229214  0.5589477223466557  1.0000
  C   C23       1.0  0.1708962865874623  0.43598562660390644  0.5251707382825519  1.0000
  C   C24       1.0  0.18446117339123236  0.4560884362024281  0.5554692907494069  1.0000
  C   C25       1.0  0.18597853822889926  0.4180823679925292  0.4983168653259526  1.0000
  C   C26       1.0  0.2268228134180053  0.4403633067115034  0.5319503430972523  1.0000
  C   C27       1.0  0.21310494241305108  0.4202137400426288  0.5014782545965741  1.0000
  C   C28       1.0  0.07287476451794664  0.024549087989307626  0.49078730854989444  1.0000
  C   C29       1.0  0.05872915958638206  0.03543326883903495  0.4492118432156092  1.0000
  C   C30       1.0  0.059159607362777124  0.06258681367763021  0.44209748953587585  1.0000
  C   C31       1.0  0.08710480090977699  0.06926964336412592  0.5194380895719818  1.0000
  C   C32       1.0  0.0873697858561564  0.042108954752635784  0.5252288608009018  1.0000
  C   C33       1.0  0.07773538752582994  0.20667055047993022  0.5125557496631782  1.0000
  C   C34       1.0  0.07632619397697404  0.121705890674423  0.5120776020566016  1.0000
  H   H2        1.0  0.6750053793979551  0.9007971675978516  0.4760033474899415  1.0000
  C   C35       1.0  0.07719232174882343  0.15044841488889793  0.5109816515072194  1.0000
  C   C36       1.0  0.07946027579688981  0.1927625949546529  0.46415900432063695  1.0000
  C   C37       1.0  0.07878900639753399  0.16525601322528274  0.46286329504680135  1.0000
  C   C38       1.0  0.07603194952268945  0.19184974956262688  0.5606561027397043  1.0000
  C   C39       1.0  0.07620029438217199  0.1644036803125117  0.5594690404183962  1.0000
  H   H3        1.0  0.9246195806446812  0.8820807852222228  0.44134233155138525  1.0000
  C   C40       1.0  0.29532692230408497  0.42742227473500205  0.5114466102821659  1.0000
  C   C41       1.0  0.26683149770523157  0.4267970674891912  0.510730951478871  1.0000
  C   C42       1.0  0.3114029177998531  0.4464362810114156  0.5408196660881357  1.0000
  C   C43       1.0  0.3509620962186041  0.4270473815740974  0.5103105540683726  1.0000
  C   C44       1.0  0.3386327074611146  0.446059832576958  0.5399765260591187  1.0000
  C   C45       1.0  0.33499124957135046  0.40807027866869344  0.4809830607464156  1.0000
  C   C46       1.0  0.3077213301383756  0.4084229206241818  0.4818203578983585  1.0000
  C   C47       1.0  0.07744941253197826  0.23533484576150676  0.5113433823157247  1.0000
  H   H4        1.0  0.7234241360222459  0.9048034015584401  0.4825014758527051  1.0000
  C   C48       1.0  0.07242135574465441  0.2761223147839635  0.5448626981279577  1.0000
  C   C49       1.0  0.0735139563713052  0.3319455406983308  0.5322883967534191  1.0000
  C   C50       1.0  0.05646368519326151  0.29136080887119936  0.576403385225653  1.0000
  C   C51       1.0  0.05662720875600769  0.3184957685917878  0.5693812876816682  1.0000
  C   C52       1.0  0.09016828228256313  0.31695029671759256  0.5021765987266807  1.0000
  C   C53       1.0  0.08938102174731757  0.28968916362670927  0.5076424057597246  1.0000
  C   C54       1.0  0.37989069852149177  0.42716040905916036  0.510257740792329  1.0000
  C   C55       1.0  0.9344221007352835  0.8981205074086719  0.4656676509350825  1.0000
  N   N2        1.0  0.5439398137367082  0.954118163391311  0.5039517492216059  1.0000
  H   H5        1.0  0.16375182074652606  0.48841557372280786  0.5099029006388607  1.0000
  H   H6        1.0  0.5679923695470055  0.6105306565968222  0.534378624583263  1.0000
  H   H7        1.0  0.12501778580253495  0.022062455017359456  0.4968659737384097  1.0000
  N   N3        1.0  0.5684110671967804  0.7484166830852487  0.5432768116283607  1.0000
  H   H8        1.0  0.02108689070329952  0.3345139282523953  0.5257000264438592  1.0000
  H   H9        1.0  0.12501850631261727  0.3430796735253599  0.5417059851868193  1.0000
  H   H10       1.0  0.16291851127118837  0.38332466967814816  0.5407685420892665  1.0000
  H   H11       1.0  0.021173401517230482  0.01374603050197905  0.483417156845067  1.0000
  H   H12       1.0  0.08910601330597928  0.44435314728529784  0.514986663912269  1.0000
  H   H13       1.0  0.17603232338074673  0.4024364742270543  0.47319655739130906  1.0000
  H   H14       1.0  0.17326461598015377  0.4701030463628811  0.5779848667265858  1.0000
  H   H15       1.0  0.22156473335585283  0.47407369935153054  0.5834840469042912  1.0000
  H   H16       1.0  0.224452728689814  0.4060317728524321  0.47953435656928917  1.0000
  H   H17       1.0  0.09853284829303563  0.0341543868550438  0.5584482781253536  1.0000
  H   H18       1.0  0.09837395021771016  0.08261220548257665  0.5474742612756184  1.0000
  H   H19       1.0  0.04798978998484806  0.07050273490182164  0.40887477522813837  1.0000
  H   H20       1.0  0.047682006288198915  0.022144824039670486  0.4207889914860392  1.0000
  H   H21       1.0  0.08074049319819294  0.20392201452230588  0.42633590454392506  1.0000
  H   H22       1.0  0.0781709504235582  0.11261328997942091  0.55257159390934  1.0000
  H   H23       1.0  0.07489874243301875  0.1532272064994796  0.5972745820825417  1.0000
  H   H24       1.0  0.5877963290393143  0.9444919585207319  0.5169366011065001  1.0000
  H   H25       1.0  0.25652277468960893  0.41068757831639463  0.48588844538864906  1.0000
  H   H26       1.0  0.5373418581139916  0.77943716042891  0.5909470716015525  1.0000
  H   H27       1.0  0.2955462209334097  0.3935064649161145  0.45878082972181133  1.0000
  H   H28       1.0  0.35083071347548717  0.4609597016974553  0.5630410764696558  1.0000
  H   H29       1.0  0.28118601992032394  0.46256227554073526  0.5662065884433373  1.0000
  H   H30       1.0  0.36537977217177303  0.3922038170627788  0.4559762270614364  1.0000
  H   H31       1.0  0.07841851378964437  0.133533662797416  0.4213250665332563  1.0000
  H   H32       1.0  0.07381714457251874  0.22337579493189472  0.6018959033366312  1.0000
  H   H33       1.0  0.0818818545545715  0.24490411954736746  0.4716579312675897  1.0000
  H   H34       1.0  0.1023952583071659  0.2783464622189425  0.4829537488955217  1.0000
  H   H35       1.0  0.1035247219207069  0.3269354701630022  0.47250959065044495  1.0000
  H   H36       1.0  0.058218906339486336  0.4125524178194871  0.5102493368975414  1.0000
  H   H37       1.0  0.043788543905015145  0.3298211448255646  0.5944782335476752  1.0000
  H   H38       1.0  0.6718562570046623  0.9714017208501547  0.5722971142242677  1.0000
  H   H39       1.0  0.04308787925976386  0.2814266816179375  0.6060637637312272  1.0000
  H   H40       1.0  0.39038892750122145  0.4435679560713001  0.5357150419050175  1.0000
  N   N4        1.0  0.045132037723617006  0.4541967935857358  0.5021080079434943  1.0000
  N   N5        1.0  0.10349710331757028  0.4602013063572417  0.5130659216353431  1.0000
  N   N6        1.0  0.043812034251719166  0.396737167764555  0.5127584452256075  1.0000
  N   N7        1.0  0.10237023586896403  0.4024631413331747  0.5182281079445098  1.0000
  N   N8        1.0  0.25343371580996005  0.44349929238719676  0.5366119842019961  1.0000
  N   N9        1.0  0.07272452219131223  0.10682041198630693  0.4698732946540625  1.0000
  N   N10       1.0  0.07146862168037045  0.24946869914420752  0.552348251217329  1.0000
  O   O1        1.0  0.39267196948520033  0.41164894621958065  0.4860181100103678  1.0000
  O   O2        1.0  0.07991581874132617  0.15252288546442458  0.4125438768785319  1.0000
  O   O3        1.0  0.07431332843858261  0.2045260159345782  0.6109105312447377  1.0000
  O   O4        1.0  0.3002647749048658  0.4661618319136811  0.571573790373796  1.0000
  O   O5        1.0  0.34634770621018157  0.3885058261949407  0.45047786765576975  1.0000
  C   C56       1.0  0.04821046701227516  0.9804366644866469  0.49662046599038884  1.0000
  C   C57       1.0  0.07265831872394292  0.9955297837059962  0.49809455121935214  1.0000
  C   C58       1.0  0.14141893284710527  0.983411688260735  0.509061316270958  1.0000
  C   C59       1.0  0.12168901118142554  0.8640298776027108  0.5331934298247218  1.0000
  C   C60       1.0  0.0036789236957550553  0.8732869247734834  0.5153448077210022  1.0000
  C   C61       1.0  0.14114636485413243  0.9336048668436604  0.5202726141884589  1.0000
  C   C62       1.0  0.4753211148427218  0.9204590734258419  0.4988241864942813  1.0000
  C   C63       1.0  0.07356751358767043  0.5805130577318001  0.4772374486789086  1.0000
  C   C64       1.0  0.0234520146278144  0.9925673344515923  0.4890518990080458  1.0000
  C   C65       1.0  0.09734225362355269  0.9853715985057813  0.5055552530458759  1.0000
  C   C66       1.0  0.43280624620227476  0.9346349984414777  0.5252824160019806  1.0000
  C   C67       1.0  0.0043163207735924265  0.9724654561518861  0.4902496065158761  1.0000
  C   C68       1.0  0.017598124330810077  0.9483872984653771  0.4995529202317107  1.0000
  C   C69       1.0  0.09703141350475614  0.8760668781189125  0.5237342047171807  1.0000
  C   C70       1.0  0.003994674866325657  0.9230406604543531  0.5030203478946285  1.0000
  C   C71       1.0  0.016473704751991086  0.8993596373791879  0.509627948028256  1.0000
  C   C72       1.0  0.12331756291124542  0.5008417104320816  0.5042685773867455  1.0000
  C   C73       1.0  0.12863031699844266  0.9573550165154036  0.5151467535306661  1.0000
  C   C74       1.0  0.1408189140896806  0.8841455293949422  0.5323157592824819  1.0000
  C   C75       1.0  0.0477309619128519  0.8713985416474325  0.5204162816613395  1.0000
  C   C76       1.0  0.022862820755927417  0.8561049480464941  0.5213745482256612  1.0000
  C   C77       1.0  0.12759361015478404  0.9081820518421921  0.5221486473139751  1.0000
  C   C78       1.0  0.07251976841325253  0.8610880620651405  0.5247770738065861  1.0000
  C   C79       1.0  0.2106887322707137  0.9582402092042144  0.5583007598955525  1.0000
  C   C80       1.0  0.17008283886004383  0.9358835370184891  0.5241619280435548  1.0000
  C   C81       1.0  0.18353671509072497  0.9560561040971787  0.554483041069931  1.0000
  C   C82       1.0  0.18531496218420682  0.918007811339196  0.49760246624245413  1.0000
  C   C83       1.0  0.2260490655995759  0.9404408020247819  0.5315782879939747  1.0000
  C   C84       1.0  0.21244500326293905  0.9202351040308994  0.5010360336482708  1.0000
  C   C85       1.0  0.07391342662079722  0.5248315155929107  0.49044119280139886  1.0000
  C   C86       1.0  0.05984425629742083  0.5355936342676769  0.44860205508204726  1.0000
  C   C87       1.0  0.060084653341013164  0.5627287018251402  0.44144202312304703  1.0000
  C   C88       1.0  0.0877119689752334  0.5696387080041768  0.5191931307370085  1.0000
  C   C89       1.0  0.088174063433824  0.5424977954054532  0.5250402041316076  1.0000
  C   C90       1.0  0.07716327586537472  0.7068626536681919  0.512178824041297  1.0000
  C   C91       1.0  0.0764318785990905  0.6219450580655352  0.5116572351895433  1.0000
  C   C92       1.0  0.4348708551468038  0.8993921032617033  0.4612818150644802  1.0000
  C   C93       1.0  0.07703575359903997  0.6506703753778866  0.5105661938369858  1.0000
  C   C94       1.0  0.07904955241515907  0.6929890428252237  0.46378643402820274  1.0000
  C   C95       1.0  0.07858637052472432  0.6654943631551139  0.4624672165723178  1.0000
  C   C96       1.0  0.07548495157074725  0.6920237283956313  0.5602603878473107  1.0000
  C   C97       1.0  0.07584846577722382  0.6645971219459951  0.5590565435606387  1.0000
  C   C98       1.0  0.46203184317193297  0.9016584195401764  0.4650548700338881  1.0000
  C   C99       1.0  0.2947395696407441  0.9279277619904159  0.5120111910744216  1.0000
  C   C100      1.0  0.2662673119756595  0.9271302226164481  0.5108175905976478  1.0000
  C   C101      1.0  0.3106371494610025  0.9468857840190409  0.5418882028570526  1.0000
  C   C102      1.0  0.35063271532444934  0.9279614638090842  0.5116244577836494  1.0000
  C   C103      1.0  0.337871774481043  0.9466960483018657  0.5414275047109708  1.0000
  C   C104      1.0  0.33473609797202764  0.9090071200447328  0.48174487913157643  1.0000
  C   C105      1.0  0.3074980673582227  0.9091692132004014  0.4822770013082528  1.0000
  C   C106      1.0  0.07671992056234891  0.7355114729631811  0.5109820216502234  1.0000
  C   C107      1.0  0.4599371827561554  0.9368777150644274  0.5288556460742849  1.0000
  C   C108      1.0  0.07150571660298072  0.776255422798743  0.5445023737779517  1.0000
  C   C109      1.0  0.07240439557984307  0.8320733195540284  0.5319881706560636  1.0000
  C   C110      1.0  0.055615155242416954  0.7914481054128264  0.5762937992358533  1.0000
  C   C111      1.0  0.05568832339224133  0.8185801480990539  0.5693226618693729  1.0000
  C   C112      1.0  0.08897136287832712  0.8171192515745402  0.5015646393355212  1.0000
  C   C113      1.0  0.0882844108335636  0.7898658867450533  0.507019787121207  1.0000
  C   C114      1.0  0.3791082925773959  0.9288123559309832  0.5126864593869622  1.0000
  C   C115      1.0  0.4193609979245388  0.9158251098331962  0.49125291956386363  1.0000
  H   H41       1.0  0.4826909289739028  0.9736784203083334  0.49619149825491254  1.0000
  H   H42       1.0  0.1627353832981834  0.9883132517183335  0.5081288253856583  1.0000
  H   H43       1.0  0.47343886224374065  0.8888317257890351  0.44005212303705227  1.0000
  H   H44       1.0  0.12620572860493437  0.5223086447554006  0.49802527235566674  1.0000
  H   H45       1.0  0.482782689688913  0.8678418929562869  0.5035137522508367  1.0000
  H   H46       1.0  0.020055842869177314  0.8345423627896887  0.5261956952441639  1.0000
  H   H47       1.0  0.12382492726568765  0.8429772289345316  0.5408438181639156  1.0000
  H   H48       1.0  0.16192786869583686  0.8830291243765875  0.5392658943109506  1.0000
  H   H49       1.0  0.022230671092508057  0.5137549198610916  0.4819275812983663  1.0000
  H   H50       1.0  0.08825809898621834  0.9440177006204065  0.514901011766284  1.0000
  H   H51       1.0  0.1754922115001519  0.902291348071701  0.47247466311303477  1.0000
  H   H52       1.0  0.17224164649464133  0.9700670472269014  0.5767870859548992  1.0000
  H   H53       1.0  0.22050234429920154  0.9741657400540896  0.5828995890727872  1.0000
  H   H54       1.0  0.2238862457575049  0.9060720675376781  0.4792644298159385  1.0000
  H   H55       1.0  0.09928319471116655  0.5346426300463718  0.5584471854714093  1.0000
  H   H56       1.0  0.098776241332107  0.5830652930302839  0.5473824081782129  1.0000
  H   H57       1.0  0.04896615023984474  0.5705431615122659  0.4080344519854476  1.0000
  H   H58       1.0  0.04900142903776021  0.5222202226487074  0.4200372034283184  1.0000
  H   H59       1.0  0.08031074992556318  0.7041623363995211  0.4259791337339811  1.0000
  H   H60       1.0  0.07820896717073224  0.6128685861552073  0.5521841754224218  1.0000
  H   H61       1.0  0.07457074214998738  0.653406546809327  0.5968459897078214  1.0000
  H   H62       1.0  0.46961178433021744  0.9514210405869966  0.5567731866095543  1.0000
  H   H63       1.0  0.25613884943205895  0.9110529933751594  0.48561936997181815  1.0000
  H   H64       1.0  0.4251922452005542  0.8845775716789464  0.4339405798708908  1.0000
  H   H65       1.0  0.2955459099027807  0.8942629224491273  0.45878263465264085  1.0000
  H   H66       1.0  0.34982449455702275  0.9616046412447201  0.5649153243483607  1.0000
  H   H67       1.0  0.2802119405568267  0.9626986001843797  0.5670913360773301  1.0000
  H   H68       1.0  0.3651677890757973  0.8932902500410798  0.45629541576239707  1.0000
  H   H69       1.0  0.078520333517852  0.633805138918855  0.4208969381263822  1.0000
  H   H70       1.0  0.07301413332617461  0.7235099196628889  0.6014980537053006  1.0000
  H   H71       1.0  0.08112816658740418  0.7451060266595027  0.47131015487128336  1.0000
  H   H72       1.0  0.10123998701190287  0.77855972332435  0.48211664859012  1.0000
  H   H73       1.0  0.10218879636072849  0.8271359259507819  0.4716927779435899  1.0000
  H   H74       1.0  0.05683297250371882  0.9127290554957532  0.5106077297912137  1.0000
  H   H75       1.0  0.04291839640354953  0.8298667799884115  0.5946539928903083  1.0000
  H   H76       1.0  0.4212548346765  0.9476760984317011  0.5496968403618262  1.0000
  H   H77       1.0  0.042377105563143676  0.781481536062313  0.6061554981525319  1.0000
  H   H78       1.0  0.38921377477611807  0.9446786491391868  0.538429675131159  1.0000
  N   N11       1.0  0.04381453524222391  0.9540153603578202  0.5028315103700706  1.0000
  N   N12       1.0  0.10256842318382217  0.9599246689666943  0.5125240016120132  1.0000
  N   N13       1.0  0.04251601878677939  0.8968387042341918  0.5133020434462584  1.0000
  N   N14       1.0  0.1014296963381996  0.9024966391962488  0.5176577145926899  1.0000
  N   N15       1.0  0.2526358034065115  0.9436814189728203  0.536647460105956  1.0000
  N   N16       1.0  0.07314381044671217  0.6070424661815118  0.4694057293578294  1.0000
  N   N17       1.0  0.07066680438997733  0.7496080226112173  0.551991454679805  1.0000
  N   N18       1.0  0.3927781986849281  0.912600736568396  0.48602405553778044  1.0000
  O   O6        1.0  0.07987827813068571  0.6527964771299456  0.4121429958306743  1.0000
  O   O7        1.0  0.07360548440403804  0.7046684917329353  0.6105090605172482  1.0000
  O   O8        1.0  0.2992562540121129  0.9663992538916563  0.5728052375816168  1.0000
  O   O9        1.0  0.3461201115403768  0.8895140001487006  0.450776887012159  1.0000
  H   H79       1.0  0.9211862440601186  0.9504998399618002  0.5440669549590648  1.0000
  H   H80       1.0  0.6182898993677911  0.6366494743920373  0.45392787424459485  1.0000
  H   H81       1.0  0.9823691729675583  0.8683082745725008  0.5150005015253688  1.0000
  C   C116      1.0  0.9597749035465359  0.9386204453824776  0.525684136560097  1.0000
  N   N19       1.0  0.8924499679763772  0.9125657759263002  0.4874272442438883  1.0000
  H   H82       1.0  0.6236860013499118  0.8433363371112625  0.547917594570691  1.0000
  C   C117      1.0  0.9764524770074702  0.42079477848215596  0.4980253924566126  1.0000
  C   C118      1.0  0.5710874317786294  0.08076909795037969  0.48289117482943134  1.0000
  H   H83       1.0  0.8888877526391709  0.9457755114959266  0.5368470363189535  1.0000
  H   H84       1.0  0.5500109498892705  0.7201771060874158  0.5726750019409205  1.0000
  C   C119      1.0  0.934229195410509  0.43651992673020545  0.5217341111787731  1.0000
  N   N20       1.0  0.6022688704280984  0.9600356779907618  0.511424118829379  1.0000
  N   N21       1.0  0.5428179187578897  0.8963404578865366  0.5111690032542832  1.0000
  C   C120      1.0  0.8344400244462453  0.9088835570123863  0.48284911174007134  1.0000
  N   N22       1.0  0.6011850145470783  0.9020504854409256  0.5176587700338534  1.0000
  O   O10       1.0  0.599099631587917  0.6087901039981961  0.4829935694101188  1.0000
  C   C121      1.0  0.6221889999486897  0.0002747653473566161  0.49780377838839607  1.0000
  H   H85       1.0  0.520201451773261  0.8337670862398975  0.5135415774994961  1.0000
  C   C122      1.0  0.8071911850383573  0.9089031756224271  0.48343006099401115  1.0000
  O   O11       1.0  0.8458766370662432  0.8890179040157459  0.45301811647031326  1.0000
  O   O12       1.0  0.5465183045701067  0.7008873849469164  0.5772280834158039  1.0000
  H   H86       1.0  0.6614019505812129  0.8837113013572631  0.5464265763603618  1.0000
  C   C123      1.0  0.8374759701494564  0.9474550786502957  0.5401692348292364  1.0000
  C   C124      1.0  0.9190433959976764  0.9159539866061776  0.4922331215501673  1.0000
  H   H87       1.0  0.7557795698438577  0.9105147594203435  0.4869406244445638  1.0000
  H   H88       1.0  0.9728847480188149  0.8863818236872403  0.4470557391568039  1.0000
  C   C125      1.0  0.5525562438765458  0.7899184522293933  0.5657794228589045  1.0000
  C   C126      1.0  0.5901543869883826  0.7896668769358927  0.5076792192948127  1.0000
  C   C127      1.0  0.5533131450203377  0.817202528715334  0.5611203193844196  1.0000
  C   C128      1.0  0.5723962142586728  0.02485263857451694  0.4929057950294844  1.0000
  C   C129      1.0  0.555443514548004  0.03592060529319602  0.4564356769226801  1.0000
  C   C130      1.0  0.5548534729883869  0.06308443554292624  0.4513656014153784  1.0000
  C   C131      1.0  0.5883938820607704  0.06955157408844301  0.518880156164988  1.0000
  C   C132      1.0  0.5890941476822572  0.042410031793275835  0.523500182490498  1.0000
  C   C133      1.0  0.5832252539226904  0.20767493158078792  0.5125629027608973  1.0000
  C   C134      1.0  0.5836226412418979  0.12295923169434904  0.5084265741336564  1.0000
  C   C135      1.0  0.935739068555834  0.3984786076327645  0.46444549232344856  1.0000
  C   C136      1.0  0.5832195444517488  0.15160436089421986  0.5084261965121966  1.0000
  C   C137      1.0  0.5667604883996836  0.19269221202068185  0.47689519204587355  1.0000
  C   C138      1.0  0.5665979251831972  0.16522593556387458  0.47450692954203544  1.0000
  C   C139      1.0  0.599855698616989  0.194161520115074  0.5463516872091171  1.0000
  C   C140      1.0  0.5996926393105428  0.16665689893829205  0.5440203088030927  1.0000
  C   C141      1.0  0.9629079329667722  0.4006303997184985  0.4678761869150961  1.0000
  C   C142      1.0  0.7963264015403345  0.42945160682670985  0.5128291362879649  1.0000
  C   C143      1.0  0.7673871747320564  0.4292656608998445  0.5129281234875194  1.0000
  C   C144      1.0  0.8122745725170338  0.4486463514445705  0.5416582282864698  1.0000
  C   C145      1.0  0.8519795377575147  0.42921732840077936  0.511641274357912  1.0000
  C   C146      1.0  0.839551329478998  0.4483601118286598  0.5408016395116205  1.0000
  C   C147      1.0  0.8359247041200005  0.4099916228581226  0.48275703190248215  1.0000
  C   C148      1.0  0.8086866414213776  0.4102993069895425  0.48362459360221555  1.0000
  C   C149      1.0  0.5828492250343361  0.23677584800692475  0.5143592162819294  1.0000
  C   C150      1.0  0.9613635761506316  0.43870478016311315  0.5248106518174925  1.0000
  C   C151      1.0  0.5659705458729729  0.6626293652750684  0.5423153726089444  1.0000
  C   C152      1.0  0.8502972454701487  0.9283591549971794  0.5115157190293974  1.0000
  C   C153      1.0  0.9615833660809529  0.9004212516373558  0.46926247678763533  1.0000
  C   C154      1.0  0.8102256760588696  0.9474896900108242  0.5407140571716641  1.0000
  C   C155      1.0  0.6028062664658504  0.6944552007292647  0.48424918820734714  1.0000
  C   C156      1.0  0.5657369619520465  0.6900570751308561  0.5448790897875468  1.0000
  C   C157      1.0  0.880483835672119  0.4299142352467054  0.5123289643571024  1.0000
  C   C158      1.0  0.9205241965170792  0.4163219570210748  0.49137274892418575  1.0000
  H   H89       1.0  0.9843628258851973  0.47350254325925817  0.4830267959902643  1.0000
  H   H90       1.0  0.6625616139599275  0.9874693960060705  0.5000270343212271  1.0000
  H   H91       1.0  0.9741154160839189  0.38659985981455547  0.445431118605637  1.0000
  H   H92       1.0  0.6251429937180438  0.021560075884957258  0.4894701808447506  1.0000
  H   H93       1.0  0.9835744487799065  0.36842104732740294  0.5135802710022812  1.0000
  O   O13       1.0  0.6220221656867542  0.6558904289522787  0.44951376811302035  1.0000
  C   C159      1.0  0.5847702967833633  0.7353190858247511  0.5159071268263568  1.0000
  C   C160      1.0  0.5707441530416384  0.7752481607753685  0.5386233296773206  1.0000
  H   H94       1.0  0.5203467127202634  0.014034776129263122  0.4961148013259452  1.0000
  H   H95       1.0  0.6046912535009464  0.7787373264242108  0.48592376264091675  1.0000
  C   C161      1.0  0.5723811323664061  0.8314201648981472  0.5295538223605807  1.0000
  H   H96       1.0  0.983097221245329  0.9736966554808878  0.4851614159225071  1.0000
  C   C162      1.0  0.8787854943926787  0.9293422208712911  0.5125225202566228  1.0000
  C   C163      1.0  0.5909951656075656  0.8169491818965545  0.5034990717161019  1.0000
  H   H97       1.0  0.6024193780070245  0.03440711668143871  0.5529626428594574  1.0000
  H   H98       1.0  0.6013567919917405  0.08287485989175639  0.5441912257702106  1.0000
  H   H99       1.0  0.541333692644432  0.07104215479409255  0.4222653063555898  1.0000
  H   H100      1.0  0.5426946414192366  0.02274985744132728  0.4306252219093687  1.0000
  H   H101      1.0  0.553668534526239  0.20294630254619067  0.45037553400661  1.0000
  H   H102      1.0  0.5973687455900903  0.11470884485673824  0.5379117423568904  1.0000
  H   H103      1.0  0.6126936222865987  0.15639994897836065  0.5707074304638196  1.0000
  H   H104      1.0  0.9712975143426826  0.45439586512107955  0.5498328371530835  1.0000
  H   H105      1.0  0.7569032385986254  0.4126817980795341  0.48790201031238767  1.0000
  H   H106      1.0  0.9258114543137868  0.38256462928289797  0.4399871126330162  1.0000
  H   H107      1.0  0.7965087552857069  0.3952263073182909  0.46095437165056263  1.0000
  H   H108      1.0  0.8517034902218011  0.4634490200885785  0.5634518195637076  1.0000
  H   H109      1.0  0.7818572073203955  0.4645788761814804  0.5663124116317636  1.0000
  H   H110      1.0  0.866166971061115  0.39379675320904395  0.4577140846673336  1.0000
  H   H111      1.0  0.5525400558415523  0.1326165086439723  0.4433511011849281  1.0000
  H   H112      1.0  0.6134545630087647  0.22690059229317738  0.5774466579137948  1.0000
  H   H113      1.0  0.568420487965114  0.24514253063573985  0.4850603761114466  1.0000
  C   C164      1.0  0.6030239882562128  0.666985546819602  0.4817159588362246  1.0000
  C   C165      1.0  0.5844289301812591  0.650550022577868  0.5109264579617107  1.0000
  H   H114      1.0  0.5571443161826802  0.9122603535119337  0.5127144680267026  1.0000
  C   C166      1.0  0.7658871837872722  0.9270601072656338  0.5109605653452763  1.0000
  H   H115      1.0  0.9228748920170509  0.45070716981776004  0.5436435637310115  1.0000
  C   C167      1.0  0.7943682557383672  0.9280153793750286  0.512051531678619  1.0000
  H   H116      1.0  0.8907693676828152  0.44616199519317984  0.5368516377772145  1.0000
  H   H117      1.0  0.6060323578595495  0.8274455271526366  0.47790110706598643  1.0000
  H   H118      1.0  0.6001848494291248  0.7460420492866952  0.4901776017752625  1.0000
  O   O14       1.0  0.7987932902737674  0.9673676501115464  0.5705184861326816  1.0000
  H   H119      1.0  0.5389433780436523  0.8279960707897008  0.5834370756125139  1.0000
  O   O15       1.0  0.7545921950862682  0.44489321396002773  0.5367958610432992  1.0000
  N   N23       1.0  0.5690275105869436  0.10722172497168705  0.4773513639072094  1.0000
  O   O16       1.0  0.5962609025905112  0.2517157610001323  0.5436858361403393  1.0000
  N   N24       1.0  0.8939117662411232  0.41312714531300565  0.48676646252645744  1.0000
  O   O17       1.0  0.5494502255215898  0.1513566599636342  0.437700804111178  1.0000
  O   O18       1.0  0.6167966680812966  0.2082398137269704  0.5829875157717443  1.0000
  O   O19       1.0  0.8008892631600352  0.4683603956741471  0.5716884221158965  1.0000
  O   O20       1.0  0.8470900385084483  0.3901144392633152  0.4524742246508313  1.0000
  C   C168      1.0  0.5480040232789165  0.9806918804751368  0.5005832751241547  1.0000
  C   C169      1.0  0.5724509944165489  0.9958676588811497  0.4993509677143691  1.0000
  C   C170      1.0  0.6412525787039433  0.9829033828976821  0.5032488007302329  1.0000
  C   C171      1.0  0.6214879283740665  0.8641589815997499  0.5381077364901089  1.0000
  C   C172      1.0  0.5040392930958635  0.8727956204599042  0.5067076370242592  1.0000
  C   C173      1.0  0.640725310763191  0.9334728808393707  0.5197726486699191  1.0000
  C   C174      1.0  0.9750234764583731  0.9207192636945469  0.49926525022167584  1.0000
  H   H120      1.0  0.617378056063268  0.706984693937389  0.4611585875875162  1.0000
  C   C175      1.0  0.522977776238595  0.992767669151763  0.49799078610469455  1.0000
  C   C176      1.0  0.5972290835199006  0.9854714454476425  0.5035473530022991  1.0000
  C   C177      1.0  0.932635040369152  0.9363007819839383  0.5224212405378936  1.0000
  C   C178      1.0  0.5040342730520067  0.9724896947813737  0.49841145669826487  1.0000
  C   C179      1.0  0.517697580792153  0.9483190675409349  0.5026178119836965  1.0000
  C   C180      1.0  0.5969374762305333  0.8757000688403963  0.5251347965871456  1.0000
  C   C181      1.0  0.5043259022399375  0.9228128639903973  0.502661288145931  1.0000
  C   C182      1.0  0.5168680419461567  0.8990045922732735  0.5058198652646083  1.0000
  H   H121      1.0  0.864923246596269  0.8929389363899065  0.4583576070322886  1.0000
  C   C183      1.0  0.6283015890932806  0.9571564450215859  0.5124515597395741  1.0000
  C   C184      1.0  0.6404445641736414  0.8844446125443804  0.5372953330170872  1.0000
  C   C185      1.0  0.5479049135428548  0.8707326897161438  0.5159425939909493  1.0000
  C   C186      1.0  0.5230994137997603  0.85544462352458  0.5122039623053547  1.0000
  C   C187      1.0  0.6272131428447733  0.9080959878396353  0.5238410886502066  1.0000
  C   C188      1.0  0.5725688974243144  0.8604214587802212  0.5231771196750646  1.0000
  C   C189      1.0  0.710293747401445  0.959082628246591  0.5554141112387357  1.0000
  C   C190      1.0  0.6696585751191588  0.9358123939576073  0.5236340037867234  1.0000
  C   C191      1.0  0.6831407772060001  0.9567960287622636  0.5516949453857521  1.0000
  C   C192      1.0  0.684864227203899  0.9172054918706222  0.49929628829043093  1.0000
  C   C193      1.0  0.7256334735474702  0.94059004547937  0.5307786293475252  1.0000
  C   C194      1.0  0.7120009049933805  0.9195428682813929  0.5025730573084085  1.0000
  H   H122      1.0  0.7797507457126874  0.9634868260697337  0.5650861812101879  1.0000
  H   H123      1.0  0.8493856114754387  0.9627652332552874  0.5627286521722106  1.0000
  H   H124      1.0  0.7952804783990483  0.8935945169150291  0.46086879734624553  1.0000
  H   H125      1.0  0.5513567707047354  0.6500731232155413  0.5652810525836139  1.0000
  H   H126      1.0  0.9695807425867772  0.9544389311737097  0.550579663855583  1.0000
  C   C195      1.0  0.5843284856424401  0.7066045781062885  0.5155299103463173  1.0000
  C   C196      1.0  0.5840870162754003  0.6213944276370049  0.5088779719854094  1.0000
