# Supplementary material for: Fracture Behavior of a 2D Imine‐Based Polymer
Source: Adv Sci (Weinh). 2024 Sep 12;11(42):2407017. doi: 10.1002/advs.202407017 (PMC11558127; doi:10.1002/advs.202407017)
Supplement: Supplementary file 2 — Supporting Information [file ADVS-11-2407017-s004.zip › coredefect_strain_1_1_-1_relaxed.cif]

data_image0
_chemical_formula_structural       C6NC3HC25HC5HC8HC8NH3NH33N7O5C60H38N8O4H3CNHC2H2CN2CNOCHCO2HC2H2C34H5OC2H2CHC2H17C2HCHCH3OHONONO4C7HC8HC12H5C2
_chemical_formula_sum              "C196 N24 H126 O20"
_cell_length_a       51.04959070602675
_cell_length_b       50.47541192420755
_cell_length_c       25.000223710000057
_cell_angle_alpha    90.0
_cell_angle_beta     90.0
_cell_angle_gamma    94.94860344921163

_space_group_name_H-M_alt    "P 1"
_space_group_IT_number       1

loop_
  _space_group_symop_operation_xyz
  'x, y, z'

loop_
  _atom_site_type_symbol
  _atom_site_label
  _atom_site_symmetry_multiplicity
  _atom_site_fract_x
  _atom_site_fract_y
  _atom_site_fract_z
  _atom_site_occupancy
  C   C1        1.0  0.04945111288268721  0.48039462787310283  0.49479865387329885  1.0000
  C   C2        1.0  0.07393977010156433  0.4955622314970023  0.496460111144844  1.0000
  C   C3        1.0  0.14267862473793003  0.48390381640495905  0.5090714791819051  1.0000
  C   C4        1.0  0.12253522081738545  0.36419877593007693  0.5357590988826134  1.0000
  C   C5        1.0  0.004607151144620237  0.37293967720575255  0.5149960451370733  1.0000
  C   C6        1.0  0.14238537970685453  0.43395337297082  0.5213357108205385  1.0000
  N   N1        1.0  0.7520493260796172  0.9442718485358962  0.5353462511322203  1.0000
  C   C7        1.0  0.0732407719393952  0.08027172199173518  0.4758740581541168  1.0000
  C   C8        1.0  0.024784596786336092  0.492558695830491  0.4865955870932471  1.0000
  C   C9        1.0  0.09859097567593043  0.4855445690621023  0.5046990252236697  1.0000
  H   H1        1.0  0.7201328898466581  0.9761004980509285  0.5781509727900903  1.0000
  C   C10       1.0  0.005540353328499576  0.47240211288025963  0.4879613836558841  1.0000
  C   C11       1.0  0.0186746981610182  0.448267699061807  0.4979641334962007  1.0000
  C   C12       1.0  0.09799010340846935  0.3762516150995969  0.5254836792200789  1.0000
  C   C13       1.0  0.004967839805832486  0.42284153463249236  0.5018154666374021  1.0000
  C   C14       1.0  0.017392964761879876  0.39914843798381056  0.508999107833485  1.0000
  C   C15       1.0  0.12231926996041735  0.0008199226323967259  0.5020656408357589  1.0000
  C   C16       1.0  0.12991127296118568  0.4577127570576907  0.5155219768746091  1.0000
  C   C17       1.0  0.14177335214117548  0.38436925370217395  0.5347801995890064  1.0000
  C   C18       1.0  0.048656874829578214  0.3713635259558014  0.5210580193932489  1.0000
  C   C19       1.0  0.02380498899581286  0.3558540758677966  0.5218102157364103  1.0000
  C   C20       1.0  0.12871852380577195  0.4084468285191492  0.523713719884221  1.0000
  C   C21       1.0  0.07343436966275076  0.36119931130355276  0.5262865121349184  1.0000
  C   C22       1.0  0.2121884287073723  0.4588504675948465  0.5578933842022459  1.0000
  C   C23       1.0  0.17131439426230002  0.43623171907961733  0.5250448231934883  1.0000
  C   C24       1.0  0.18501427225216582  0.4567305470386906  0.5544448628152554  1.0000
  C   C25       1.0  0.18629491558657757  0.4179571430412834  0.49900933608730325  1.0000
  C   C26       1.0  0.22728969116316322  0.44064270130728767  0.531715438050855  1.0000
  C   C27       1.0  0.21343496458603145  0.4201073856918371  0.5021052809272096  1.0000
  C   C28       1.0  0.0730940003156996  0.0244310860671671  0.489083484486772  1.0000
  C   C29       1.0  0.05910356584107544  0.03525687337881376  0.4472477160644119  1.0000
  C   C30       1.0  0.0595768054180593  0.06250718164413248  0.4400846520744606  1.0000
  C   C31       1.0  0.08732729865180237  0.06932754843347912  0.5178037709549509  1.0000
  C   C32       1.0  0.08753235502355818  0.04208098930185211  0.523677101843923  1.0000
  C   C33       1.0  0.07754521605091336  0.20677555377991286  0.5131753058118054  1.0000
  C   C34       1.0  0.07643751519248135  0.12165864067296842  0.5108491314545565  1.0000
  H   H2        1.0  0.6745313932380615  0.9009690714901769  0.4761155042894229  1.0000
  C   C35       1.0  0.07720495157358677  0.15047357704791586  0.5103591725616835  1.0000
  C   C36       1.0  0.07932159398305301  0.1931407772771676  0.4644355551401864  1.0000
  C   C37       1.0  0.07875744413142055  0.1655593234578861  0.46252415468831376  1.0000
  C   C38       1.0  0.07587100996637972  0.19167787070606457  0.5609909415392444  1.0000
  C   C39       1.0  0.07613904685580324  0.16416283267024745  0.5591845672736978  1.0000
  H   H3        1.0  0.9240517363984323  0.881301004610392  0.44219547317455854  1.0000
  C   C40       1.0  0.29573755197983687  0.42749590426382156  0.5115000238119087  1.0000
  C   C41       1.0  0.2672355329290813  0.4269105049872308  0.5107323830141135  1.0000
  C   C42       1.0  0.3119209813028888  0.4465664121823761  0.5408733577209865  1.0000
  C   C43       1.0  0.3513792002005056  0.4270294640352915  0.5104492813764337  1.0000
  C   C44       1.0  0.33914715380838895  0.4461436521452069  0.5400817432132202  1.0000
  C   C45       1.0  0.33530658709934513  0.4079979884332884  0.4811083556345798  1.0000
  C   C46       1.0  0.30804005267443496  0.4083963403374821  0.48191082250590217  1.0000
  C   C47       1.0  0.07719888559292663  0.23550386638371398  0.5125872614754878  1.0000
  H   H4        1.0  0.7229828876652991  0.9049777278145918  0.4823084711209676  1.0000
  C   C48       1.0  0.07222830653771824  0.2762006999086366  0.5466908323732493  1.0000
  C   C49       1.0  0.0732691899344833  0.33211869681780815  0.533909127759997  1.0000
  C   C50       1.0  0.05636113066132306  0.29141158930030087  0.5784380348000473  1.0000
  C   C51       1.0  0.056494049423076904  0.3186340909554542  0.571300671423457  1.0000
  C   C52       1.0  0.08986277650350863  0.31715277690572696  0.5036370177376469  1.0000
  C   C53       1.0  0.08910314257819682  0.2898131009248361  0.5092221321159743  1.0000
  C   C54       1.0  0.38030907002974834  0.42710644977510714  0.5103644129348693  1.0000
  C   C55       1.0  0.9339446576071595  0.8975392954758139  0.46613589144349354  1.0000
  N   N2        1.0  0.5439353373322964  0.9542178485506497  0.5035280311316155  1.0000
  H   H5        1.0  0.16399784266995393  0.48895447823993365  0.5084354179827405  1.0000
  H   H6        1.0  0.5688349813559868  0.6091581096556649  0.5353321276522705  1.0000
  H   H7        1.0  0.12501989014166437  0.02234646289754404  0.49529577553783233  1.0000
  N   N3        1.0  0.5682622491819532  0.7474826214041449  0.5426740993799782  1.0000
  H   H8        1.0  0.02102956327183192  0.33422393238283454  0.5270835568389317  1.0000
  H   H9        1.0  0.12451435317208438  0.34310274388972906  0.5439536115989246  1.0000
  H   H10       1.0  0.1628364617564192  0.3832763776316913  0.5422530405177922  1.0000
  H   H11       1.0  0.021528060194399887  0.01370988574920466  0.48137614170476145  1.0000
  H   H12       1.0  0.0895717831492471  0.4440117180911829  0.5147096291796627  1.0000
  H   H13       1.0  0.1762467227875957  0.40198582926598087  0.4745775620684505  1.0000
  H   H14       1.0  0.17390122455090926  0.471066964704853  0.5762739741190502  1.0000
  H   H15       1.0  0.22220393286962015  0.47505298238855653  0.5817452759163501  1.0000
  H   H16       1.0  0.22469377220205475  0.4056248617043635  0.48079044181453395  1.0000
  H   H17       1.0  0.09856379035840339  0.0341194998315876  0.5570648520985455  1.0000
  H   H18       1.0  0.09850912998578093  0.08277873032147301  0.5459646755751358  1.0000
  H   H19       1.0  0.04848703144859844  0.07042079229213728  0.40676074587906474  1.0000
  H   H20       1.0  0.048135145995870744  0.021848497994213893  0.41874938879135737  1.0000
  H   H21       1.0  0.08056715978824429  0.20457957587645056  0.4268980348949585  1.0000
  H   H22       1.0  0.07823352236340415  0.11232946637710235  0.5511530737815657  1.0000
  H   H23       1.0  0.07487877174875125  0.1527210121979984  0.5967162025841372  1.0000
  H   H24       1.0  0.5874887896143619  0.944726774224943  0.5167464580286566  1.0000
  H   H25       1.0  0.2568549255475086  0.4106732559003904  0.48604731677977925  1.0000
  H   H26       1.0  0.5367939418445279  0.7783466100895553  0.5896587448820103  1.0000
  H   H27       1.0  0.29578959733884086  0.3934380611427589  0.4588501124328624  1.0000
  H   H28       1.0  0.3514260439605488  0.46109512080890125  0.5631385386021764  1.0000
  H   H29       1.0  0.2818026716917061  0.46284566723554155  0.5661363992328512  1.0000
  H   H30       1.0  0.36561534633021114  0.3920234793052379  0.45614585897983717  1.0000
  H   H31       1.0  0.07859694824944048  0.13394433861305288  0.42035034459361936  1.0000
  H   H32       1.0  0.07351157012947299  0.22307542256531207  0.602881679521638  1.0000
  H   H33       1.0  0.08159090476891448  0.24535493435426778  0.4731088162131603  1.0000
  H   H34       1.0  0.1020331058309395  0.27843439273485243  0.4844246846821856  1.0000
  H   H35       1.0  0.1031187683773022  0.32723149768717  0.4737917980072488  1.0000
  H   H36       1.0  0.05772493564324455  0.41286038571780154  0.5105175757582501  1.0000
  H   H37       1.0  0.04373730694473365  0.3299876535974621  0.596502322455742  1.0000
  H   H38       1.0  0.6718499621246983  0.9718229224484782  0.5725539404132641  1.0000
  H   H39       1.0  0.04308401541492514  0.2813878680585456  0.6082852331930202  1.0000
  H   H40       1.0  0.3909117411327499  0.4435697949205706  0.5357959116338243  1.0000
  N   N4        1.0  0.044909156289536845  0.4539011467659275  0.501477098880034  1.0000
  N   N5        1.0  0.103839403997799  0.4600890535588798  0.5124218195673459  1.0000
  N   N6        1.0  0.04343562594982265  0.3968171090813968  0.5132208756591186  1.0000
  N   N7        1.0  0.10254778992909232  0.4027491707226082  0.518866041290518  1.0000
  N   N8        1.0  0.2539166873356683  0.44378465102394643  0.5363430834905307  1.0000
  N   N9        1.0  0.07298318061339394  0.10692817050546737  0.4683021324673758  1.0000
  N   N10       1.0  0.07125787520328082  0.24943365745669416  0.5539499171981057  1.0000
  O   O1        1.0  0.3929969565423838  0.41151663373897474  0.4861077658746198  1.0000
  O   O2        1.0  0.07996398694589986  0.1530536522737528  0.41195265424867294  1.0000
  O   O3        1.0  0.07407900761083107  0.20411822276857766  0.6115014556366879  1.0000
  O   O4        1.0  0.3008935952884711  0.466399922124261  0.5715958986478608  1.0000
  O   O5        1.0  0.34656445399795294  0.3883407426658331  0.45061049521201724  1.0000
  C   C56       1.0  0.04826318573979331  0.9802163487291261  0.4952858936130922  1.0000
  C   C57       1.0  0.0727888023730161  0.9953340757925394  0.4966617193343209  1.0000
  C   C58       1.0  0.14160469564134884  0.983788776212647  0.5083498239402285  1.0000
  C   C59       1.0  0.1214706711345869  0.8641215840780381  0.5351355338992444  1.0000
  C   C60       1.0  0.003450599533488964  0.8728610259588006  0.5158975159579144  1.0000
  C   C61       1.0  0.14143336739093473  0.9338419640194016  0.5205750669699395  1.0000
  C   C62       1.0  0.4753143806337769  0.9201356775397292  0.49869289054334176  1.0000
  C   C63       1.0  0.07404231999771911  0.5804520395526689  0.4754264054079941  1.0000
  C   C64       1.0  0.023611398840945753  0.9924534583237218  0.4874050604114022  1.0000
  C   C65       1.0  0.09748286313987346  0.9853272651475526  0.5044925562047438  1.0000
  C   C66       1.0  0.43290471146711085  0.9342470533938018  0.5256863796847944  1.0000
  C   C67       1.0  0.004315328486516673  0.9723505718174824  0.48894979615035816  1.0000
  C   C68       1.0  0.017400672156531388  0.9481724984687643  0.4987568082484034  1.0000
  C   C69       1.0  0.09693384512997313  0.8762452245730631  0.5251417293318189  1.0000
  C   C70       1.0  0.0036609564154274038  0.9227646376586386  0.5027099124833615  1.0000
  C   C71       1.0  0.01615100880411172  0.8990988759698259  0.5098006596228832  1.0000
  C   C72       1.0  0.12345740578066745  0.50098631343127  0.5025264731535252  1.0000
  C   C73       1.0  0.12890863404201883  0.9575752573529194  0.5148695931104327  1.0000
  C   C74       1.0  0.14076310246053067  0.8842373283116062  0.5339250613808427  1.0000
  C   C75       1.0  0.04754029559207076  0.8714017707561664  0.5213946248902815  1.0000
  C   C76       1.0  0.022722874283198854  0.8558335946876402  0.5224166448416351  1.0000
  C   C77       1.0  0.12774796329889  0.9083518171906864  0.5230244547016777  1.0000
  C   C78       1.0  0.07234582781139369  0.8612483527900059  0.5262353877669749  1.0000
  C   C79       1.0  0.21110939084204125  0.9589187618550747  0.5575012787084047  1.0000
  C   C80       1.0  0.17035749924529134  0.9361752894176004  0.5243558487134073  1.0000
  C   C81       1.0  0.1839467158156928  0.9567198321267871  0.5538270647618062  1.0000
  C   C82       1.0  0.18544281419511377  0.9179475441847593  0.49846000211802766  1.0000
  C   C83       1.0  0.22632311042022213  0.9407570160905465  0.5314669103745382  1.0000
  C   C84       1.0  0.21258122898422976  0.9201859998866299  0.5017516264538557  1.0000
  C   C85       1.0  0.07421136102710828  0.5246480143861372  0.4887329856406875  1.0000
  C   C86       1.0  0.06036547103680131  0.53536852503611  0.4465608504790456  1.0000
  C   C87       1.0  0.060703082194521044  0.5626043050005725  0.4393423302687992  1.0000
  C   C88       1.0  0.08801307001725346  0.5696136821023853  0.5176535664598796  1.0000
  C   C89       1.0  0.08838947581672253  0.5423818286117708  0.5235588310977096  1.0000
  C   C90       1.0  0.0770112331344159  0.7068967639717079  0.512722974001605  1.0000
  C   C91       1.0  0.07662532280030325  0.6218351586428987  0.5104208194955443  1.0000
  C   C92       1.0  0.4347607446696888  0.8991609324187174  0.4609706298092863  1.0000
  C   C93       1.0  0.07711175847624117  0.6506297328361695  0.5099024275503704  1.0000
  C   C94       1.0  0.07897884911167284  0.6932944627954443  0.4639992198705227  1.0000
  C   C95       1.0  0.07863605323283085  0.6657270698187931  0.46208136099464847  1.0000
  C   C96       1.0  0.07534172115172595  0.6917849704627361  0.5605245286168897  1.0000
  C   C97       1.0  0.07581203829967961  0.6642921673269984  0.558716827099367  1.0000
  C   C98       1.0  0.46193202733616173  0.9013901511031437  0.46468813513301527  1.0000
  C   C99       1.0  0.29487954852173703  0.9279752966061242  0.5119515988528605  1.0000
  C   C100      1.0  0.26641687610761083  0.9272497091328539  0.5107230208614354  1.0000
  C   C101      1.0  0.31086347074587944  0.9469190632462485  0.5420329837776144  1.0000
  C   C102      1.0  0.35073951994287356  0.9278690353264915  0.511748956461525  1.0000
  C   C103      1.0  0.33808967708778437  0.9466541899648627  0.5416797837247778  1.0000
  C   C104      1.0  0.33475775049675166  0.9089385387448206  0.4816384560243727  1.0000
  C   C105      1.0  0.30752591381920713  0.9091601573140438  0.4821037547365747  1.0000
  C   C106      1.0  0.07650210786331392  0.7356083831562555  0.512163541208465  1.0000
  C   C107      1.0  0.46004664001438145  0.9364828732189652  0.529144067313776  1.0000
  C   C108      1.0  0.07131775914714693  0.7762451932777061  0.5463325336686996  1.0000
  C   C109      1.0  0.07220607394288854  0.8321635968257083  0.533724764624205  1.0000
  C   C110      1.0  0.05546370737967813  0.791394438508096  0.578241547570293  1.0000
  C   C111      1.0  0.05552961672736474  0.8186178197062145  0.5712056883085826  1.0000
  C   C112      1.0  0.08877125769003316  0.8172546724264919  0.503252679438191  1.0000
  C   C113      1.0  0.088093286348933  0.7899196470262061  0.5087714613239699  1.0000
  C   C114      1.0  0.37920911085504383  0.9286472743762357  0.5128823350473705  1.0000
  C   C115      1.0  0.4193613747966043  0.915548192917318  0.4912980097043725  1.0000
  H   H41       1.0  0.4826059940937736  0.973412154958025  0.4955897099359012  1.0000
  H   H42       1.0  0.16291425033960655  0.9888952806519489  0.5074817812818612  1.0000
  H   H43       1.0  0.473274129492215  0.8886119622028261  0.43944336850028354  1.0000
  H   H44       1.0  0.1262197466497378  0.5225059796711939  0.4957040509779952  1.0000
  H   H45       1.0  0.4825680844519  0.8674123234645867  0.503411627508469  1.0000
  H   H46       1.0  0.020026772640057536  0.8341984398461109  0.5276533049485533  1.0000
  H   H47       1.0  0.12341440623773423  0.8430197214591547  0.5433339935795732  1.0000
  H   H48       1.0  0.1618412765616896  0.8830801507465225  0.541114962670095  1.0000
  H   H49       1.0  0.022652743811887244  0.5138028195311647  0.48051542798430363  1.0000
  H   H50       1.0  0.08861059568531267  0.9437599913096327  0.514483808233156  1.0000
  H   H51       1.0  0.1754850304171266  0.901942211296527  0.4739799291425742  1.0000
  H   H52       1.0  0.172744316461506  0.9710200845132719  0.5755501821858218  1.0000
  H   H53       1.0  0.22103608392899982  0.9751500996165103  0.5814112972068929  1.0000
  H   H54       1.0  0.22392938243173846  0.9057448437787307  0.4805376485785834  1.0000
  H   H55       1.0  0.09931844416099936  0.5344961565546511  0.5571778622287742  1.0000
  H   H56       1.0  0.09895594467405995  0.5831300644742535  0.5460446113966527  1.0000
  H   H57       1.0  0.04973953779399331  0.5704419100269282  0.4057532206454868  1.0000
  H   H58       1.0  0.04962246984930701  0.5218917652708516  0.4178646045176382  1.0000
  H   H59       1.0  0.08022170263928943  0.7047416386613499  0.42647130180169707  1.0000
  H   H60       1.0  0.0782741675780169  0.6125307669937594  0.5507857042343203  1.0000
  H   H61       1.0  0.07455747695255478  0.6528396408114939  0.5962347743410713  1.0000
  H   H62       1.0  0.46982956077787996  0.9509438845515299  0.5572838184706347  1.0000
  H   H63       1.0  0.25617344860240865  0.9110847478190294  0.48564085780582966  1.0000
  H   H64       1.0  0.424994247869599  0.884430562776788  0.433371220130921  1.0000
  H   H65       1.0  0.2954959733864698  0.8942695057823193  0.45845136560366534  1.0000
  H   H66       1.0  0.3501207523279639  0.9615471404563224  0.5653281404503537  1.0000
  H   H67       1.0  0.28052682717011007  0.9628617225337364  0.5671629824329688  1.0000
  H   H68       1.0  0.3651066186914532  0.8931321518579889  0.4561555182051391  1.0000
  H   H69       1.0  0.07880124416128692  0.6341430686482521  0.4199001809024105  1.0000
  H   H70       1.0  0.07271610355306653  0.7231415911399792  0.6024050625671414  1.0000
  H   H71       1.0  0.08091237858398301  0.7455026803936012  0.472732836270695  1.0000
  H   H72       1.0  0.10101167746246396  0.7785882887544763  0.4838478716794933  1.0000
  H   H73       1.0  0.10194797101317549  0.8273800397173031  0.4733282401027276  1.0000
  H   H74       1.0  0.05644090865737563  0.9129372004099818  0.5108647924669668  1.0000
  H   H75       1.0  0.042796651164313804  0.8299249574478242  0.5965530801886191  1.0000
  H   H76       1.0  0.42142082525353386  0.9472030856043672  0.5504420269270508  1.0000
  H   H77       1.0  0.042261506087955585  0.7813268769761389  0.6081659702238241  1.0000
  H   H78       1.0  0.3894043175351794  0.9444908422506636  0.5388024765572378  1.0000
  N   N11       1.0  0.04365651747041848  0.9537297024688165  0.5019827386104943  1.0000
  N   N12       1.0  0.10281764726777502  0.9598865326650204  0.5120397459235164  1.0000
  N   N13       1.0  0.04221935554673804  0.8968388790597789  0.51371905225178  1.0000
  N   N14       1.0  0.1015531410878953  0.9027300333435945  0.5184650612836793  1.0000
  N   N15       1.0  0.2529283859608397  0.9439757969405215  0.5364184716194934  1.0000
  N   N16       1.0  0.07358015129229344  0.607085477675629  0.4678196479043661  1.0000
  N   N17       1.0  0.07044184627603671  0.7494786696058712  0.5535251588158826  1.0000
  N   N18       1.0  0.3927637948377305  0.9123926786251105  0.4860601488001759  1.0000
  O   O6        1.0  0.08003032154723602  0.6532521505378237  0.4115165842479699  1.0000
  O   O7        1.0  0.07336895458187977  0.7041918332034521  0.6110235205369245  1.0000
  O   O8        1.0  0.29958789393462537  0.9664781037344862  0.5730708127867423  1.0000
  O   O9        1.0  0.3460401373969479  0.8894135817576614  0.45051401380951595  1.0000
  H   H79       1.0  0.9210520333641111  0.9505716328757273  0.5433924236090987  1.0000
  H   H80       1.0  0.6188429949222096  0.6356957585125144  0.45424739210948145  1.0000
  H   H81       1.0  0.9821511110491906  0.8676688005724754  0.515421970451275  1.0000
  C   C116      1.0  0.9595629900716716  0.9385325314523023  0.5251367021511287  1.0000
  N   N19       1.0  0.8920673998099531  0.912226231972186  0.48762875852626725  1.0000
  H   H82       1.0  0.6234706483612572  0.8431400018527051  0.5481660727421253  1.0000
  C   C117      1.0  0.976003213447473  0.4205333418142004  0.49821090706307103  1.0000
  C   C118      1.0  0.5711801666687408  0.08154100281477264  0.48320991046802086  1.0000
  H   H83       1.0  0.8887134365648315  0.9456753616153825  0.5368101221632541  1.0000
  H   H84       1.0  0.5500922766036336  0.7190291495321511  0.5724078667604277  1.0000
  C   C119      1.0  0.9338620366140838  0.436525437313107  0.5213666438088852  1.0000
  N   N20       1.0  0.6020617383446469  0.9603272263424736  0.5114902366016826  1.0000
  N   N21       1.0  0.5427374261392258  0.8959975754656756  0.5110174905366704  1.0000
  C   C120      1.0  0.8340336605878576  0.9086733540325124  0.48300982955314775  1.0000
  N   N22       1.0  0.6009014621496224  0.9019358021151873  0.5179668162932934  1.0000
  O   O10       1.0  0.5998654202091176  0.6076166950158745  0.48370723482978295  1.0000
  C   C121      1.0  0.6221590896297378  0.0007326319382406772  0.49795153206054343  1.0000
  H   H85       1.0  0.5198111555104175  0.8331866332628536  0.5137281349248504  1.0000
  C   C122      1.0  0.8067887715002999  0.9087892055213386  0.4834960724261982  1.0000
  O   O11       1.0  0.8453381547641331  0.8886220717516289  0.45339091215783245  1.0000
  O   O12       1.0  0.5467496720592592  0.6996536993684517  0.5772135743455697  1.0000
  H   H86       1.0  0.6611405636990878  0.8838915624280848  0.5470246743007594  1.0000
  C   C123      1.0  0.8373260796492592  0.9475019448620913  0.5400438075027284  1.0000
  C   C124      1.0  0.9186813465277416  0.9156090661771932  0.4923243687384019  1.0000
  H   H87       1.0  0.7553971729507327  0.9105657247995684  0.48688029151124224  1.0000
  H   H88       1.0  0.9723374325052913  0.8855993713958114  0.447776818447093  1.0000
  C   C125      1.0  0.5521456310880948  0.7889955013519101  0.5649017872872543  1.0000
  C   C126      1.0  0.5900686723411017  0.7890851853442871  0.5076520099982781  1.0000
  C   C127      1.0  0.552891561089037  0.8163917037716113  0.5604622369989917  1.0000
  C   C128      1.0  0.5723931047787292  0.0253680499086901  0.4927377291982203  1.0000
  C   C129      1.0  0.5553306010416579  0.03651999291828399  0.4566347029710075  1.0000
  C   C130      1.0  0.5547808429734772  0.06379714819967952  0.4518306450104833  1.0000
  C   C131      1.0  0.588607415874552  0.07025144714008723  0.5187994879648898  1.0000
  C   C132      1.0  0.5892436561890476  0.04299654748453034  0.5231917819251186  1.0000
  C   C133      1.0  0.5837393653471742  0.2089823052440984  0.5124235508359036  1.0000
  C   C134      1.0  0.5838544727416692  0.12391540489267633  0.5088478454906742  1.0000
  C   C135      1.0  0.9351638139908913  0.39789498806001933  0.4652846207068903  1.0000
  C   C136      1.0  0.5835438449211131  0.15267824489821122  0.5087477569204253  1.0000
  C   C137      1.0  0.5672870232926464  0.1938652414106257  0.4767467278033513  1.0000
  C   C138      1.0  0.5670249748255793  0.1662860937879521  0.47460167555391697  1.0000
  C   C139      1.0  0.6002620555061364  0.1954905250396556  0.5464571100946867  1.0000
  C   C140      1.0  0.6000200785981609  0.16787187944816132  0.5443323398555585  1.0000
  C   C141      1.0  0.9623420314851978  0.40006021093771976  0.4687047266498626  1.0000
  C   C142      1.0  0.7959222315053119  0.42947640410510174  0.5127196236614355  1.0000
  C   C143      1.0  0.7669838035730945  0.4293326132017403  0.5128286800596189  1.0000
  C   C144      1.0  0.8119718615016345  0.44870715276126943  0.541615051161824  1.0000
  C   C145      1.0  0.8515698894740719  0.42913266453548254  0.5116439746709153  1.0000
  C   C146      1.0  0.8392433225968315  0.44836465431201505  0.5408130368524037  1.0000
  C   C147      1.0  0.8354114031997909  0.40986738364582337  0.48270710933573135  1.0000
  C   C148      1.0  0.8081786170306446  0.41022907398295083  0.4835185831835601  1.0000
  C   C149      1.0  0.5834650701761165  0.23820100896958007  0.5138859630526393  1.0000
  C   C150      1.0  0.961006536837824  0.43872264284030055  0.5244286227365462  1.0000
  C   C151      1.0  0.5664382075985877  0.661410828092009  0.5426289000997231  1.0000
  C   C152      1.0  0.8500201712748288  0.9282307501921627  0.5115723880675125  1.0000
  C   C153      1.0  0.9611185000148962  0.899838871669503  0.46963265042921626  1.0000
  C   C154      1.0  0.810080206293277  0.9476308421493985  0.5404934523778294  1.0000
  C   C155      1.0  0.6029879446931596  0.6935943652057053  0.48398584645709064  1.0000
  C   C156      1.0  0.566015770376668  0.6889252246030413  0.5448833522779315  1.0000
  C   C157      1.0  0.8800754152417527  0.42977910288039545  0.5123877439883094  1.0000
  C   C158      1.0  0.9200406559100619  0.41603189133240487  0.4916055298234322  1.0000
  H   H89       1.0  0.9843465344269755  0.47362503488116714  0.4825041912447782  1.0000
  H   H90       1.0  0.6624812737828156  0.9879087821456679  0.5006689821938201  1.0000
  H   H91       1.0  0.9734797207766327  0.38578599673503244  0.44676021253309417  1.0000
  H   H92       1.0  0.6252074372917878  0.022099701723203417  0.48959373487831087  1.0000
  H   H93       1.0  0.9832993265382438  0.36781432971185063  0.5142458511842654  1.0000
  O   O13       1.0  0.6224196587699883  0.6550236121933587  0.44954019663161837  1.0000
  C   C159      1.0  0.5847551040553512  0.7344733051957851  0.5155001000587739  1.0000
  C   C160      1.0  0.5705177574441889  0.7744258354720494  0.538090857616477  1.0000
  H   H94       1.0  0.5201950918350879  0.01418154107193266  0.49565026861251277  1.0000
  H   H95       1.0  0.6047668705827708  0.7782635289331794  0.4861731125955002  1.0000
  C   C161      1.0  0.5721150941384381  0.8308580478404295  0.5294266178303239  1.0000
  H   H96       1.0  0.983114344697983  0.9736377786285524  0.48376849803169913  1.0000
  C   C162      1.0  0.878512415642518  0.9291452328718393  0.5125993529927951  1.0000
  C   C163      1.0  0.5908768292382864  0.8164776145815071  0.5036554754335516  1.0000
  H   H97       1.0  0.6026660947875953  0.03494906379638656  0.5523729818387856  1.0000
  H   H98       1.0  0.6017167708880169  0.08359486307638278  0.5439989758239613  1.0000
  H   H99       1.0  0.5411464807658785  0.07180991137088207  0.4230687767014085  1.0000
  H   H100      1.0  0.5424542981501359  0.023330696999861157  0.4308913025423674  1.0000
  H   H101      1.0  0.554289703379099  0.20409731472880088  0.450003882691072  1.0000
  H   H102      1.0  0.5976112537419354  0.11564950783367488  0.5382618576345911  1.0000
  H   H103      1.0  0.612960737073735  0.15764656712599243  0.5711841964399563  1.0000
  H   H104      1.0  0.9710284268122172  0.4546581416131069  0.5489788425611491  1.0000
  H   H105      1.0  0.7564005926687754  0.4127036695053736  0.48779333106536327  1.0000
  H   H106      1.0  0.9251692343139989  0.3817223997911637  0.44132475694997014  1.0000
  H   H107      1.0  0.7959180085746851  0.39511954939389077  0.46082096778768555  1.0000
  H   H108      1.0  0.8514797400236243  0.4634761456931908  0.563521774948522  1.0000
  H   H109      1.0  0.7816393743283537  0.46475817336832836  0.5662085149676178  1.0000
  H   H110      1.0  0.8655563713682495  0.393527356737158  0.4577673787210304  1.0000
  H   H111      1.0  0.552914856675989  0.13349312216842674  0.4435353436673843  1.0000
  H   H112      1.0  0.6138893378641453  0.22843300629436517  0.5774168263846781  1.0000
  H   H113      1.0  0.5691349521698414  0.2464990018672821  0.48431388542394654  1.0000
  C   C164      1.0  0.6033867197426523  0.6660345776421168  0.48173918644728275  1.0000
  C   C165      1.0  0.5849474426061041  0.6494189094816019  0.511267700660743  1.0000
  H   H114      1.0  0.5571625313959256  0.9119565696502904  0.5124885020522525  1.0000
  C   C166      1.0  0.7656022042818814  0.927196775951279  0.5108182937819195  1.0000
  H   H115      1.0  0.922581587811265  0.4509406235175134  0.5428195597996444  1.0000
  C   C167      1.0  0.7940900807062558  0.9280787040301558  0.511929325878051  1.0000
  H   H116      1.0  0.8904416214357149  0.44612499597680727  0.5368131280159073  1.0000
  H   H117      1.0  0.6060383123636158  0.8271509579863316  0.47845137373710694  1.0000
  H   H118      1.0  0.6001883593231803  0.7453632758301277  0.4898922909252536  1.0000
  O   O14       1.0  0.7987846953125557  0.967693069841524  0.5700943955852106  1.0000
  H   H119      1.0  0.5383762757746394  0.8270709232478406  0.5825709351691806  1.0000
  O   O15       1.0  0.7542809627947953  0.4450307494555601  0.5367325085566564  1.0000
  N   N23       1.0  0.5691751397278649  0.10809767087261309  0.47783191086882326  1.0000
  O   O16       1.0  0.5968595467800186  0.25329417241140345  0.5431723077946907  1.0000
  N   N24       1.0  0.8934130676840687  0.4128415940861148  0.48701398145546543  1.0000
  O   O17       1.0  0.5498920716679637  0.1522995217038614  0.4377555982774849  1.0000
  O   O18       1.0  0.6171814802112694  0.20971819704213981  0.5831134188733906  1.0000
  O   O19       1.0  0.8006891864463016  0.46850664683982157  0.571663965175017  1.0000
  O   O20       1.0  0.8464652152600619  0.38989398434864575  0.45242227700652654  1.0000
  C   C168      1.0  0.5479388933935356  0.9809099079547611  0.5001505744616895  1.0000
  C   C169      1.0  0.5723917465551563  0.9962668011624677  0.4990474983444693  1.0000
  C   C170      1.0  0.6411452489165381  0.9833077099598563  0.503631911448176  1.0000
  C   C171      1.0  0.6212530810801306  0.8640293564174302  0.5384314289671881  1.0000
  C   C172      1.0  0.5038462487209898  0.8723750463365062  0.5066053302910186  1.0000
  C   C173      1.0  0.64044896794775  0.9336968126215242  0.5201707354000256  1.0000
  C   C174      1.0  0.9746875949349931  0.920394270189625  0.49909142150696284  1.0000
  H   H120      1.0  0.6174421815995184  0.7062662164011697  0.4606588123028824  1.0000
  C   C175      1.0  0.5228724457242521  0.9928578883774457  0.4974990936090156  1.0000
  C   C176      1.0  0.5971336127056699  0.9858568675834264  0.503474592503545  1.0000
  C   C177      1.0  0.9324096844348512  0.936195510445545  0.5220210015573636  1.0000
  C   C178      1.0  0.5039651982638543  0.9723792454840574  0.4978956563456707  1.0000
  C   C179      1.0  0.5176937515441473  0.9482205690208413  0.5021771697416444  1.0000
  C   C180      1.0  0.5966881429430122  0.8754596510467729  0.5253611138905698  1.0000
  C   C181      1.0  0.5043366124721046  0.9225594604348296  0.5023582050324856  1.0000
  C   C182      1.0  0.5168032469718761  0.8986815015237878  0.5056169109756908  1.0000
  H   H121      1.0  0.8644048275912917  0.8924805119894224  0.4588218585175411  1.0000
  C   C183      1.0  0.6280840581001608  0.9574475344726101  0.5127532291934431  1.0000
  C   C184      1.0  0.6401848243238557  0.8845042457876677  0.5377729803012512  1.0000
  C   C185      1.0  0.5476920214241745  0.8702865093042799  0.5159095246528242  1.0000
  C   C186      1.0  0.522816745831572  0.8549467126758641  0.512196524725875  1.0000
  C   C187      1.0  0.6269262760370554  0.9081660664421718  0.5242709915148698  1.0000
  C   C188      1.0  0.5723269670745843  0.8599805742255147  0.5232489437067706  1.0000
  C   C189      1.0  0.7102057937981534  0.9594452273851144  0.5553987304578538  1.0000
  C   C190      1.0  0.6694081113190175  0.9360941056430429  0.5238853330675669  1.0000
  C   C191      1.0  0.6830343056463861  0.9571548947134981  0.5518680765650635  1.0000
  C   C192      1.0  0.6845022659703457  0.9174299811644343  0.4993911691723139  1.0000
  C   C193      1.0  0.7254347990134108  0.9408774361639134  0.5306655315451032  1.0000
  C   C194      1.0  0.7116556713111508  0.9197685286696774  0.5024913784334862  1.0000
  H   H122      1.0  0.7797229399411955  0.9638775622724491  0.5645701281645804  1.0000
  H   H123      1.0  0.8493341631077075  0.9628826735013868  0.5625239846306839  1.0000
  H   H124      1.0  0.7947844344135946  0.8934082314408659  0.4610112480247752  1.0000
  H   H125      1.0  0.5519378130606211  0.6487228517408561  0.565840349207159  1.0000
  H   H126      1.0  0.9694904060597963  0.9545491972608308  0.5496250730591266  1.0000
  C   C195      1.0  0.5844698723478432  0.7056583336078295  0.5152741816290792  1.0000
  C   C196      1.0  0.5848089373702333  0.6201650901042292  0.5095680158760969  1.0000
