# Supplementary material for: Fracture Behavior of a 2D Imine‐Based Polymer
Source: Adv Sci (Weinh). 2024 Sep 12;11(42):2407017. doi: 10.1002/advs.202407017 (PMC11558127; doi:10.1002/advs.202407017)
Supplement: Supplementary file 2 — Supporting Information [file ADVS-11-2407017-s004.zip › coredefect_strain_1_1_1_relaxed.cif]

data_image0
_chemical_formula_structural       C6NC3HC25HC5HC8HC8NH3NH33N7O5C60H38N8O4H3CNHC2H2CN2CNOCHCO2HC2H2C34H5OC2H2CHC2H17C2HCHCH3OHONONO4C7HC8HC12H5C2
_chemical_formula_sum              "C196 N24 H126 O20"
_cell_length_a       51.04959070602675
_cell_length_b       50.87783202316039
_cell_length_c       25.000223710000057
_cell_angle_alpha    90.0
_cell_angle_beta     90.0
_cell_angle_gamma    94.90936582887048

_space_group_name_H-M_alt    "P 1"
_space_group_IT_number       1

loop_
  _space_group_symop_operation_xyz
  'x, y, z'

loop_
  _atom_site_type_symbol
  _atom_site_label
  _atom_site_symmetry_multiplicity
  _atom_site_fract_x
  _atom_site_fract_y
  _atom_site_fract_z
  _atom_site_occupancy
  C   C1        1.0  0.04956181716902726  0.48083689992865264  0.4973170597432263  1.0000
  C   C2        1.0  0.07388337646815833  0.49616985097460814  0.49969797848133285  1.0000
  C   C3        1.0  0.14236915902432856  0.48341624670321065  0.511905761728809  1.0000
  C   C4        1.0  0.12280054429001239  0.36415639659427856  0.5314136476134647  1.0000
  C   C5        1.0  0.004952599230492398  0.3734946957360292  0.5135926256386197  1.0000
  C   C6        1.0  0.1415094809886456  0.4337472921449324  0.5209524802812117  1.0000
  N   N1        1.0  0.7524937873764889  0.9441467786886202  0.5349194406096804  1.0000
  C   C7        1.0  0.07304378927351217  0.08030037835780783  0.4801292711009407  1.0000
  C   C8        1.0  0.024665031081887508  0.49251753690632744  0.48944501403531604  1.0000
  C   C9        1.0  0.09842527978466369  0.48591026056630454  0.5075901322747329  1.0000
  H   H1        1.0  0.7204874181227583  0.9759520098243387  0.5766317569393642  1.0000
  C   C10       1.0  0.005770090356768496  0.47219705628840997  0.489923156813473  1.0000
  C   C11       1.0  0.01933264940767147  0.44842072969020863  0.4991139128553849  1.0000
  C   C12       1.0  0.09798223631553504  0.37578720013008865  0.522301001883596  1.0000
  C   C13       1.0  0.005878017640484493  0.4230454413207543  0.5020913599450582  1.0000
  C   C14       1.0  0.018143689894149405  0.39936487904945767  0.5083538134932029  1.0000
  C   C15       1.0  0.12240535370930554  0.0005246626956755517  0.505289669358309  1.0000
  C   C16       1.0  0.12919285364687014  0.45751213241157657  0.5167144618860147  1.0000
  C   C17       1.0  0.1416815705986777  0.384495835690105  0.531268210303955  1.0000
  C   C18       1.0  0.048889669197423824  0.3710436408244655  0.518759617071716  1.0000
  C   C19       1.0  0.02382408527755787  0.3560930745732047  0.5193922065641693  1.0000
  C   C20       1.0  0.12814064662881947  0.40827519477545354  0.5218470753944018  1.0000
  C   C21       1.0  0.07356104326186977  0.3606061721457798  0.5230201690103704  1.0000
  C   C22       1.0  0.2111853158017391  0.4576910882464931  0.5600084971827208  1.0000
  C   C23       1.0  0.17046545081488995  0.43602869818561873  0.5247888546892258  1.0000
  C   C24       1.0  0.18401576604140144  0.45558015058689394  0.5563860163883219  1.0000
  C   C25       1.0  0.18556341330955933  0.41869133275010906  0.49674263455929274  1.0000
  C   C26       1.0  0.22640651053558133  0.44039262165625515  0.5319044824453261  1.0000
  C   C27       1.0  0.21269488884062546  0.42082290279926987  0.5000644811704129  1.0000
  C   C28       1.0  0.07302661191187827  0.024704659254265966  0.49313546470791514  1.0000
  C   C29       1.0  0.05873002119981048  0.03555768322677137  0.4518351860913072  1.0000
  C   C30       1.0  0.059152437498937706  0.0625998806381883  0.44476640870603656  1.0000
  C   C31       1.0  0.08732760200121864  0.0693463390348932  0.5216856397938386  1.0000
  C   C32       1.0  0.08762408208241033  0.04227855390787562  0.5273797063815491  1.0000
  C   C33       1.0  0.07742133055938084  0.20658932312347555  0.5117843181954399  1.0000
  C   C34       1.0  0.07638060887994874  0.12186614198148207  0.5137329338370721  1.0000
  H   H2        1.0  0.6751064749916251  0.9007089725518274  0.476370654732082  1.0000
  C   C35       1.0  0.07708187282969987  0.15051055367348376  0.5118071674342268  1.0000
  C   C36       1.0  0.07918322291754912  0.19238320742754889  0.46382720164035446  1.0000
  C   C37       1.0  0.07861119042921957  0.16497981555404218  0.4633259071294682  1.0000
  C   C38       1.0  0.0757087101781181  0.1921053831865609  0.560241725989372  1.0000
  C   C39       1.0  0.07598305706872091  0.1647699243292672  0.5598458855681331  1.0000
  H   H3        1.0  0.9248158853910189  0.8825411525253495  0.44088213843731994  1.0000
  C   C40       1.0  0.29487244260682266  0.42749718243746226  0.5114772105282911  1.0000
  C   C41       1.0  0.26637429890059666  0.4269092964768815  0.5107116370189952  1.0000
  C   C42       1.0  0.31103156954495886  0.44643189302861386  0.5408271849147334  1.0000
  C   C43       1.0  0.3505051807581722  0.42704382625415616  0.5104589762053919  1.0000
  C   C44       1.0  0.33825837834744227  0.44602570153616816  0.540027463844017  1.0000
  C   C45       1.0  0.3344538398555665  0.4081346019828148  0.48117572651211404  1.0000
  C   C46       1.0  0.3071874653861546  0.4085357976108759  0.48192994855974325  1.0000
  C   C47       1.0  0.07716631759420416  0.23515821722831443  0.5098119047154486  1.0000
  H   H4        1.0  0.7235392858199551  0.9047651204748725  0.48280093096345456  1.0000
  C   C48       1.0  0.07205595272521054  0.2759902876513808  0.542560451181534  1.0000
  C   C49       1.0  0.07332493528805573  0.33168705375291885  0.5300316381288468  1.0000
  C   C50       1.0  0.056014463752293485  0.29117454644522994  0.5738080740392837  1.0000
  C   C51       1.0  0.05626506443416368  0.31820494746158334  0.5668208127859556  1.0000
  C   C52       1.0  0.09002212047726217  0.31674160796296413  0.5001519729198357  1.0000
  C   C53       1.0  0.0891461920479899  0.2895726754155489  0.5055625320412576  1.0000
  C   C54       1.0  0.37943428270694113  0.4271279266827216  0.51041771943528  1.0000
  C   C55       1.0  0.9346220493077508  0.8983601999374823  0.4656806091308188  1.0000
  N   N2        1.0  0.5437496148060434  0.9538210167288309  0.5046422660093371  1.0000
  H   H5        1.0  0.16373962417110127  0.4880635350852143  0.5116088372215021  1.0000
  H   H6        1.0  0.5697198561258099  0.6121555034673638  0.5364317589178228  1.0000
  H   H7        1.0  0.12542448953557406  0.021942223026276034  0.4996177760929989  1.0000
  N   N3        1.0  0.5680432330052447  0.7493771922942006  0.5423429988968935  1.0000
  H   H8        1.0  0.020673907997370993  0.3346176334900795  0.5238963075129373  1.0000
  H   H9        1.0  0.12519139487637698  0.3431942574318582  0.5383357513285494  1.0000
  H   H10       1.0  0.16281970969606385  0.38368144860026904  0.5382794338435235  1.0000
  H   H11       1.0  0.021191722045567685  0.013601347421256117  0.48589091369816806  1.0000
  H   H12       1.0  0.08858419621420743  0.44477531404156856  0.5149260024354946  1.0000
  H   H13       1.0  0.1756285436767582  0.4035128002042388  0.4705724462597871  1.0000
  H   H14       1.0  0.17278932619536136  0.46912935111567666  0.5798132146477092  1.0000
  H   H15       1.0  0.2210922389195197  0.4731060952616142  0.5856388555130522  1.0000
  H   H16       1.0  0.22406231640966418  0.407099453936198  0.47717385638764886  1.0000
  H   H17       1.0  0.09892516368846409  0.0344188588376098  0.5604270813128377  1.0000
  H   H18       1.0  0.09870919090969417  0.0826264478365039  0.5496403234565984  1.0000
  H   H19       1.0  0.047859797624393394  0.07042895704303596  0.41170332141969557  1.0000
  H   H20       1.0  0.047563172321815575  0.022322542923829784  0.4235154023612804  1.0000
  H   H21       1.0  0.08045180927329053  0.20322498773138076  0.4256709775585171  1.0000
  H   H22       1.0  0.07823245957757263  0.1131500721268225  0.5545285683015384  1.0000
  H   H23       1.0  0.07471718443062153  0.1539331124418353  0.5980074489605351  1.0000
  H   H24       1.0  0.5880273142033864  0.9441501271068885  0.517187006380267  1.0000
  H   H25       1.0  0.2560121198580645  0.41092651572503097  0.4856953038538673  1.0000
  H   H26       1.0  0.5370382230742614  0.7802289354935584  0.5902067363342548  1.0000
  H   H27       1.0  0.2949500393336642  0.3936795513646056  0.458906350522712  1.0000
  H   H28       1.0  0.35052160888576817  0.46088367826308585  0.5630286743428219  1.0000
  H   H29       1.0  0.2808896752200704  0.46255784164771463  0.5660923669864708  1.0000
  H   H30       1.0  0.36477729194972697  0.3922526379881684  0.4563513091929147  1.0000
  H   H31       1.0  0.07843873784891986  0.13313830706993285  0.42264809545920407  1.0000
  H   H32       1.0  0.0733738865056837  0.2237372993272103  0.6006285051315238  1.0000
  H   H33       1.0  0.0817218821170989  0.2444592315860281  0.469937674424749  1.0000
  H   H34       1.0  0.10225389391530341  0.278331307754886  0.4810735171669966  1.0000
  H   H35       1.0  0.10352728043185574  0.3266966589371213  0.4706967872960925  1.0000
  H   H36       1.0  0.058754210276852424  0.41209747301489424  0.5096839177826533  1.0000
  H   H37       1.0  0.04335949862738398  0.32942835134263543  0.5917946051673454  1.0000
  H   H38       1.0  0.6722103875301934  0.9715922396722667  0.5709081506833484  1.0000
  H   H39       1.0  0.04252392760869886  0.28127337488751547  0.6033270248310597  1.0000
  H   H40       1.0  0.39001497696847603  0.4434951256621403  0.5357809518659409  1.0000
  N   N4        1.0  0.04549063500423566  0.4544511477497867  0.5029584821949438  1.0000
  N   N5        1.0  0.1032128936379007  0.46041685198788884  0.5137929843788339  1.0000
  N   N6        1.0  0.04410887012046757  0.3965057052070035  0.5120447793941513  1.0000
  N   N7        1.0  0.10203212576192582  0.40219682633584936  0.5170769469970472  1.0000
  N   N8        1.0  0.2530238617816791  0.4434804973122253  0.5367486698645629  1.0000
  N   N9        1.0  0.07284316191012764  0.10671739180113252  0.471968959522776  1.0000
  N   N10       1.0  0.07108466468649488  0.2494657862283738  0.5503658488431077  1.0000
  O   O1        1.0  0.39214181868960174  0.4116280672670589  0.4862763441571799  1.0000
  O   O2        1.0  0.0798090467750887  0.15198560082867674  0.41335213604170956  1.0000
  O   O3        1.0  0.07391133488637708  0.20503718662923007  0.610150460344805  1.0000
  O   O4        1.0  0.2999800539762042  0.46612296794419306  0.57148501908939  1.0000
  O   O5        1.0  0.34573186964671626  0.38860458877959153  0.4507729058078437  1.0000
  C   C56       1.0  0.04835820132801672  0.9805852456974502  0.4982534963840024  1.0000
  C   C57       1.0  0.072785491857226  0.9957622013183398  0.5000872532757042  1.0000
  C   C58       1.0  0.1414031763416567  0.9832062328930795  0.5103684938778351  1.0000
  C   C59       1.0  0.12154601009152834  0.8640298604354162  0.5305582690187675  1.0000
  C   C60       1.0  0.0035934598260899606  0.8735165748894274  0.5148382488133436  1.0000
  C   C61       1.0  0.14076157755848634  0.9335342387029297  0.5198609565853742  1.0000
  C   C62       1.0  0.474960141791227  0.9204112265078156  0.49933650721766065  1.0000
  C   C63       1.0  0.07365703345374688  0.5806281604545311  0.4795819365774554  1.0000
  C   C64       1.0  0.023541896535179622  0.9925069377789014  0.4910193682174473  1.0000
  C   C65       1.0  0.09739133177677935  0.9855025727098571  0.5072259484298325  1.0000
  C   C66       1.0  0.43245799169857774  0.934354531752662  0.5260010023608158  1.0000
  C   C67       1.0  0.004474656327084944  0.9723468077176542  0.4917953935521658  1.0000
  C   C68       1.0  0.01785487393698106  0.9484196009480618  0.5004985523071199  1.0000
  C   C69       1.0  0.0968108664716963  0.8758823539797471  0.5217910161287004  1.0000
  C   C70       1.0  0.004274374133384617  0.9230941675405209  0.5034835151244226  1.0000
  C   C71       1.0  0.01663883469193236  0.8994398135942899  0.5094502630699973  1.0000
  C   C72       1.0  0.12349523326136033  0.5008383924092913  0.5063986122463213  1.0000
  C   C73       1.0  0.12836825708828745  0.9572675451352187  0.5156512813170644  1.0000
  C   C74       1.0  0.1405958083621645  0.884213766609185  0.530189206664612  1.0000
  C   C75       1.0  0.04759795917816961  0.8712669053908138  0.5190721282242161  1.0000
  C   C76       1.0  0.022586665310559483  0.8562126640912275  0.5201489086135813  1.0000
  C   C77       1.0  0.12724881501145927  0.9081254577126383  0.5209746187851667  1.0000
  C   C78       1.0  0.07230354383136771  0.8608365203794895  0.5227796989027619  1.0000
  C   C79       1.0  0.21037732260482045  0.9578089745924235  0.5587553101108063  1.0000
  C   C80       1.0  0.16972746229450147  0.9358374634475672  0.5237157635079117  1.0000
  C   C81       1.0  0.1832157591313651  0.9556183112260606  0.554887134646088  1.0000
  C   C82       1.0  0.18495401448970933  0.9183653899644643  0.4963384504591467  1.0000
  C   C83       1.0  0.22572863448747518  0.9403772516878227  0.5313143628807385  1.0000
  C   C84       1.0  0.21209193764828205  0.9205789480760065  0.4998868830252559  1.0000
  C   C85       1.0  0.07404746864982091  0.5250784759785327  0.49260043604304965  1.0000
  C   C86       1.0  0.05972272666924759  0.5358173367923258  0.451200237475742  1.0000
  C   C87       1.0  0.059931341291668286  0.5628415191313525  0.444144342084855  1.0000
  C   C88       1.0  0.08805095583625411  0.5697917929340175  0.5211109228544631  1.0000
  C   C89       1.0  0.0885377389044272  0.542746321737906  0.5268307491904154  1.0000
  C   C90       1.0  0.07691732538598488  0.7068286276865041  0.5113807264358277  1.0000
  C   C91       1.0  0.07659285698681594  0.6221618410438282  0.5133338865257779  1.0000
  C   C92       1.0  0.4344799497271432  0.8995367207268148  0.46138454891840375  1.0000
  C   C93       1.0  0.07704733599844928  0.6507875206527469  0.5114455868988785  1.0000
  C   C94       1.0  0.07889881792242336  0.6926459208776418  0.46345666775619254  1.0000
  C   C95       1.0  0.07855996745425128  0.6652588479147047  0.4629681570659702  1.0000
  C   C96       1.0  0.07522698770823787  0.6923390746877021  0.5598367915407283  1.0000
  C   C97       1.0  0.07572859887369746  0.6650264129269126  0.5594685147730118  1.0000
  C   C98       1.0  0.4616442194787866  0.9018026861772029  0.4652602832019407  1.0000
  C   C99       1.0  0.2943839888593044  0.927919356752059  0.5117671555766244  1.0000
  C   C100      1.0  0.2659093721848077  0.9271778383439453  0.5104364928612157  1.0000
  C   C101      1.0  0.3103371508784474  0.9466536252149682  0.5420269981886505  1.0000
  C   C102      1.0  0.3502776150675465  0.9278374124729534  0.511739721425596  1.0000
  C   C103      1.0  0.337567712195612  0.9464132517818912  0.5417400648680619  1.0000
  C   C104      1.0  0.33433016668382487  0.9091058678779994  0.48147066645177977  1.0000
  C   C105      1.0  0.307094317590754  0.90932216329093  0.48182282887812516  1.0000
  C   C106      1.0  0.07643842880485165  0.7353749083702871  0.5093328374724504  1.0000
  C   C107      1.0  0.4595964728829712  0.9366123204338838  0.5296440071707995  1.0000
  C   C108      1.0  0.0710584237341422  0.7761808978573101  0.5419451568940508  1.0000
  C   C109      1.0  0.07205799883425756  0.8318866761769411  0.5295378030345331  1.0000
  C   C110      1.0  0.055133514651436594  0.7913078562586444  0.573588261959065  1.0000
  C   C111      1.0  0.05525072587438932  0.818335330707286  0.5666833479046169  1.0000
  C   C112      1.0  0.08858048657341774  0.8169880014068774  0.49911103270250773  1.0000
  C   C113      1.0  0.08783559923400788  0.7898244931107967  0.5044721028368883  1.0000
  C   C114      1.0  0.37875449360744595  0.9286470373699203  0.5129918969963271  1.0000
  C   C115      1.0  0.41898702212516525  0.9157682349493889  0.4915903331896931  1.0000
  H   H41       1.0  0.4826510480065796  0.9736057888077085  0.49814202078627884  1.0000
  H   H42       1.0  0.16275571818607415  0.9879489343593599  0.5094289430770454  1.0000
  H   H43       1.0  0.4730504968048921  0.8891491796033275  0.44007931909172426  1.0000
  H   H44       1.0  0.1266422092255916  0.5222581718117323  0.5009120896939208  1.0000
  H   H45       1.0  0.48250011951197935  0.8678722838891286  0.502848517610603  1.0000
  H   H46       1.0  0.01955512284005263  0.8347276342269727  0.524623975864235  1.0000
  H   H47       1.0  0.12377395015025222  0.8430317580775393  0.5374385231023686  1.0000
  H   H48       1.0  0.16173415925801793  0.8832026201390673  0.5368631845537862  1.0000
  H   H49       1.0  0.02213850287294392  0.5135658725900133  0.4841363930390422  1.0000
  H   H50       1.0  0.08783512925051137  0.9443171122906368  0.515118409813013  1.0000
  H   H51       1.0  0.17512732648740126  0.9029796616495025  0.47049350385780314  1.0000
  H   H52       1.0  0.17193101262058946  0.9693072453830524  0.5778236418025344  1.0000
  H   H53       1.0  0.22019041238948503  0.973426732933674  0.5840389831120345  1.0000
  H   H54       1.0  0.22352771688522982  0.9067225913585759  0.47751641199046246  1.0000
  H   H55       1.0  0.0998972080451643  0.534975426585599  0.5598855823458044  1.0000
  H   H56       1.0  0.09934111441629725  0.5831508931817588  0.549057516259913  1.0000
  H   H57       1.0  0.04858788169837569  0.5705787580576582  0.4110571015287971  1.0000
  H   H58       1.0  0.04870152733708858  0.5225013227212307  0.4228139833208429  1.0000
  H   H59       1.0  0.08016283178072629  0.7034882532772603  0.42530260092309313  1.0000
  H   H60       1.0  0.07850610875887776  0.6134371879965399  0.5541055964827568  1.0000
  H   H61       1.0  0.07446785426745893  0.6541842233775902  0.5976254425791346  1.0000
  H   H62       1.0  0.46929437592238266  0.9509911289346881  0.557811330819981  1.0000
  H   H63       1.0  0.2557370560179726  0.9112860345668367  0.4849033691148609  1.0000
  H   H64       1.0  0.4247922337168331  0.8848905437724881  0.4337608093819826  1.0000
  H   H65       1.0  0.29510835031959654  0.8945803013182344  0.45803261320845523  1.0000
  H   H66       1.0  0.3495601103309478  0.9611545752133114  0.565521565396105  1.0000
  H   H67       1.0  0.2799678807286745  0.9623967283758218  0.5672431985894605  1.0000
  H   H68       1.0  0.36471748777037194  0.8934599780016081  0.45603870851694595  1.0000
  H   H69       1.0  0.07875737670785103  0.6334435898261176  0.4223065397784905  1.0000
  H   H70       1.0  0.07254255047466177  0.7239299387765662  0.600167238747834  1.0000
  H   H71       1.0  0.08091848044442591  0.7446644758378184  0.46941619664942186  1.0000
  H   H72       1.0  0.10081578651076618  0.7786325959415801  0.4795737658219356  1.0000
  H   H73       1.0  0.1018596751226414  0.8269815711030808  0.46930256718426433  1.0000
  H   H74       1.0  0.05716617534409075  0.9123977182848588  0.5099705739137943  1.0000
  H   H75       1.0  0.042451139295235675  0.8294951304224563  0.5920293253353396  1.0000
  H   H76       1.0  0.42091824655589266  0.9472093228481074  0.5506529244901384  1.0000
  H   H77       1.0  0.041861089988807734  0.781361879667269  0.6034371524113574  1.0000
  H   H78       1.0  0.3888829162008768  0.9443631710772329  0.538999863732153  1.0000
  N   N11       1.0  0.04406621361361908  0.9542135389045789  0.5038313255303054  1.0000
  N   N12       1.0  0.102348099057238  0.9600488094194459  0.5133229196156882  1.0000
  N   N13       1.0  0.042647030550248675  0.8967016111724974  0.5126293415729652  1.0000
  N   N14       1.0  0.10108690487396019  0.902273804266448  0.5165488056972897  1.0000
  N   N15       1.0  0.2523234763973261  0.9435566717343881  0.5365357387915244  1.0000
  N   N16       1.0  0.07321216789732757  0.6070264253199531  0.4715133028524726  1.0000
  N   N17       1.0  0.07027919427758685  0.7496727104787028  0.549846519868477  1.0000
  N   N18       1.0  0.39239962781557575  0.9125767719042851  0.486203039427044  1.0000
  O   O6        1.0  0.07999068248441032  0.6522906693238044  0.4130139848483753  1.0000
  O   O7        1.0  0.07321291026365732  0.7052487156424118  0.6097149249655256  1.0000
  O   O8        1.0  0.2990179155295227  0.9660000480569915  0.5731678699715456  1.0000
  O   O9        1.0  0.3456657281609174  0.8897822450124144  0.4502847773911492  1.0000
  H   H79       1.0  0.9214424689925961  0.9499065474389876  0.5456374420791893  1.0000
  H   H80       1.0  0.619418563766658  0.6386855512916808  0.45488061552508585  1.0000
  H   H81       1.0  0.9822428936952917  0.8687136628146843  0.5148066070775206  1.0000
  C   C116      1.0  0.9600327497066337  0.9383093085011298  0.526836081115114  1.0000
  N   N19       1.0  0.8926472476242037  0.9125099454609519  0.48792547363892386  1.0000
  H   H82       1.0  0.6232207248456406  0.8436571448457717  0.5467038224061014  1.0000
  C   C117      1.0  0.9768908175238261  0.4207291483590868  0.4984016086984289  1.0000
  C   C118      1.0  0.5712077280288748  0.07984948880472936  0.4837398674691536  1.0000
  H   H83       1.0  0.8891738746308716  0.945663336995837  0.5371286002917102  1.0000
  H   H84       1.0  0.5499558605596959  0.7210466441938067  0.5722949567428278  1.0000
  C   C119      1.0  0.9346711160087492  0.4360918134133891  0.5226480847625659  1.0000
  N   N20       1.0  0.6024281389209097  0.9597556028771966  0.5117012186739275  1.0000
  N   N21       1.0  0.5424972163584424  0.8966102077966784  0.5107715785373732  1.0000
  C   C120      1.0  0.8345908061316696  0.9088053062118652  0.4833864252890128  1.0000
  N   N22       1.0  0.6012092882057032  0.902332350304812  0.5171767836449175  1.0000
  O   O10       1.0  0.6007534740830363  0.6107928891592739  0.48476288962788616  1.0000
  C   C121      1.0  0.6222263318449633  0.9999460664266521  0.49807180997815415  1.0000
  H   H85       1.0  0.5200403249713368  0.8341750651442044  0.5122459209619113  1.0000
  C   C122      1.0  0.807344286355354  0.9088843686251776  0.48377237643826154  1.0000
  O   O11       1.0  0.8459448176515045  0.8888457505590237  0.45403829684693264  1.0000
  O   O12       1.0  0.546752846745471  0.7018316359379922  0.5772916417960768  1.0000
  H   H86       1.0  0.6612414514491335  0.8837208972350048  0.5458767688747986  1.0000
  C   C123      1.0  0.8377770707226064  0.9474733576173319  0.5399927912985427  1.0000
  C   C124      1.0  0.9192524276384245  0.9158975817286289  0.4927670743197  1.0000
  H   H87       1.0  0.7559509251009658  0.9105544455776902  0.48696508551976314  1.0000
  H   H88       1.0  0.9730854753084863  0.8869273764890103  0.4465802876555991  1.0000
  C   C125      1.0  0.552178869130115  0.790669269882283  0.5647732358067266  1.0000
  C   C126      1.0  0.5895710912806628  0.7904657855534524  0.5060927449481518  1.0000
  C   C127      1.0  0.552980915455555  0.8178406845136441  0.5600884390371991  1.0000
  C   C128      1.0  0.5725284116435426  0.02421889993381145  0.4938525610448899  1.0000
  C   C129      1.0  0.5556049338518224  0.03514385472282696  0.45727426880425126  1.0000
  C   C130      1.0  0.5550098415427533  0.06218307655334684  0.45214008247652004  1.0000
  C   C131      1.0  0.5884753734225012  0.06876995762771804  0.5198653191257239  1.0000
  C   C132      1.0  0.5891937359651837  0.04175201436143671  0.5245275434866078  1.0000
  C   C133      1.0  0.5841185077636848  0.2063151528378464  0.5119055279506233  1.0000
  C   C134      1.0  0.5837449800932885  0.12189881816264775  0.5092138067160223  1.0000
  C   C135      1.0  0.9361560906755166  0.39869386038132404  0.4640846380614586  1.0000
  C   C136      1.0  0.5835266755454244  0.15043137753226096  0.5088496869467285  1.0000
  C   C137      1.0  0.5676012568430758  0.19134312778969087  0.4763124802285251  1.0000
  C   C138      1.0  0.5671477651755346  0.16396236572838963  0.4744560776747038  1.0000
  C   C139      1.0  0.6004824229892609  0.19288542185956353  0.546213159416473  1.0000
  C   C140      1.0  0.600035405983145  0.16546797352916628  0.5444009198686928  1.0000
  C   C141      1.0  0.9633322672153428  0.4008752362054338  0.46757500883841696  1.0000
  C   C142      1.0  0.7968217188085996  0.4294860438981125  0.512721126030249  1.0000
  C   C143      1.0  0.7678843917243803  0.42934039544307  0.5127852015906996  1.0000
  C   C144      1.0  0.8128533458572335  0.44859179547667594  0.5415515445581872  1.0000
  C   C145      1.0  0.8524629945694095  0.42914268256528376  0.5116835513885015  1.0000
  C   C146      1.0  0.8401254472612707  0.44824605893906516  0.5407861481514349  1.0000
  C   C147      1.0  0.8363229117850886  0.4100119998804781  0.4827900572410888  1.0000
  C   C148      1.0  0.8090900698174739  0.41036879704511164  0.4835879936321519  1.0000
  C   C149      1.0  0.584095431927557  0.23532941149868422  0.5130116838198768  1.0000
  C   C150      1.0  0.9618096741753209  0.4382896640665107  0.5258378219878058  1.0000
  C   C151      1.0  0.5667769243105191  0.6639638223194848  0.5431011031658027  1.0000
  C   C152      1.0  0.8505293033694742  0.9282956966845658  0.5117879883167592  1.0000
  C   C153      1.0  0.9617948923645375  0.9007081566819063  0.46925441023930814  1.0000
  C   C154      1.0  0.8105287131110562  0.9475738993524041  0.5403247340006625  1.0000
  C   C155      1.0  0.6029648848062589  0.6960024649184243  0.48390069024522303  1.0000
  C   C156      1.0  0.5660869566852815  0.6912394172735753  0.5450280467905146  1.0000
  C   C157      1.0  0.8809665424305068  0.42978824974354257  0.5124236266056517  1.0000
  C   C158      1.0  0.920948767611755  0.41622386604241296  0.49156634320760445  1.0000
  H   H89       1.0  0.9845385532037504  0.4730973689694178  0.4843637798271245  1.0000
  H   H90       1.0  0.6626472866564065  0.9874498165036211  0.4996344159240511  1.0000
  H   H91       1.0  0.9745458697184931  0.387126029575368  0.44464326042852825  1.0000
  H   H92       1.0  0.625104260893084  0.021164367264555315  0.4898454488029465  1.0000
  H   H93       1.0  0.9835878766132325  0.3687992286339919  0.513098893648962  1.0000
  O   O13       1.0  0.6227765785485234  0.6578623515770924  0.44989027233287465  1.0000
  C   C159      1.0  0.5844739594865593  0.7364445654905762  0.5150463740566006  1.0000
  C   C160      1.0  0.5702724645034031  0.7760910402880483  0.5374149563996611  1.0000
  H   H94       1.0  0.5206267676852343  0.013649223035300969  0.4982891782330418  1.0000
  H   H95       1.0  0.6040102154957556  0.7795910199698955  0.48413325604080176  1.0000
  C   C161      1.0  0.5719945802042006  0.8320124932044276  0.5282997733320011  1.0000
  H   H96       1.0  0.9832379335220172  0.9734561887428966  0.486805546492955  1.0000
  C   C162      1.0  0.8790254015791008  0.9292491307261889  0.5128947451708006  1.0000
  C   C163      1.0  0.5904593855550153  0.817632361095674  0.5018828239102248  1.0000
  H   H97       1.0  0.6024820390768879  0.033828391104033566  0.5540732131414817  1.0000
  H   H98       1.0  0.6013967458659073  0.0820921556336668  0.5452499115371193  1.0000
  H   H99       1.0  0.5415181951320139  0.07004599620123286  0.4229568662830043  1.0000
  H   H100      1.0  0.5429027377625752  0.021948478873217898  0.43143782761229915  1.0000
  H   H101      1.0  0.554732166446199  0.20154309710752033  0.4493723899556079  1.0000
  H   H102      1.0  0.5973722620149464  0.11372755173745706  0.5389403389971774  1.0000
  H   H103      1.0  0.6128542142506564  0.15526873757593906  0.5714232244095512  1.0000
  H   H104      1.0  0.9717532642121679  0.4537110832899093  0.5514261288943484  1.0000
  H   H105      1.0  0.7573209683123227  0.41281599653298007  0.4878055619256403  1.0000
  H   H106      1.0  0.9262329594615403  0.3830295963450034  0.43907515617175336  1.0000
  H   H107      1.0  0.7968426894329718  0.3953606751862296  0.4609352242980768  1.0000
  H   H108      1.0  0.8523499792136834  0.46325517631128316  0.5634508193895771  1.0000
  H   H109      1.0  0.782508080982329  0.46454371009945783  0.5660371517463889  1.0000
  H   H110      1.0  0.8664846319748837  0.3938007224163438  0.45789406389442217  1.0000
  H   H111      1.0  0.5529050061934352  0.1314272542083334  0.4436353798011142  1.0000
  H   H112      1.0  0.6143519786240733  0.22555313558714887  0.5768286075813925  1.0000
  H   H113      1.0  0.5698821192254862  0.2436297737365541  0.48327517316688257  1.0000
  C   C164      1.0  0.603644040775292  0.6686866665740435  0.4820039504161742  1.0000
  C   C165      1.0  0.5853837870194617  0.6521490730623909  0.5118125411124334  1.0000
  H   H114      1.0  0.556749136537235  0.9125782390542803  0.5126152258250324  1.0000
  C   C166      1.0  0.7661061947386828  0.9271460880735254  0.5107113588497552  1.0000
  H   H115      1.0  0.9233162776141709  0.45000571081632024  0.5450411514551949  1.0000
  C   C167      1.0  0.794592034906788  0.9280785430690695  0.5119374700450752  1.0000
  H   H116      1.0  0.8913222275812064  0.4459526493257719  0.5369841844560584  1.0000
  H   H117      1.0  0.6054166472346904  0.8281135428375879  0.47605566504420066  1.0000
  H   H118      1.0  0.5997777299127071  0.7472194540373209  0.4891007706237949  1.0000
  O   O14       1.0  0.7991741798801081  0.9675497525825433  0.5696294283714377  1.0000
  H   H119      1.0  0.5387239292435752  0.8285878534156331  0.5826245139784952  1.0000
  O   O15       1.0  0.7551641639491641  0.4449444326350216  0.5365836228840124  1.0000
  N   N23       1.0  0.5691926388262178  0.10618073479839282  0.47805175638960234  1.0000
  O   O16       1.0  0.5975839493753035  0.2502631956767608  0.542196632804938  1.0000
  N   N24       1.0  0.8943270387358335  0.41306199156463946  0.4868585119886823  1.0000
  O   O17       1.0  0.5499785387573725  0.1500928681535841  0.43767642425262576  1.0000
  O   O18       1.0  0.6174701389854158  0.20695839108644729  0.5827824993222481  1.0000
  O   O19       1.0  0.8015537530885035  0.46826434603109574  0.5715063132847645  1.0000
  O   O20       1.0  0.8473952407843233  0.3901734411838091  0.4525859898776285  1.0000
  C   C168      1.0  0.5480072354288942  0.9802906717274327  0.5016899763679159  1.0000
  C   C169      1.0  0.5725284809084996  0.9953524475372723  0.500265431919943  1.0000
  C   C170      1.0  0.6413536724020269  0.9827613851739556  0.5031326564419643  1.0000
  C   C171      1.0  0.6212024742772352  0.8644459839709998  0.5371937655754639  1.0000
  C   C172      1.0  0.5037493478585742  0.87294279126088  0.5060642415077761  1.0000
  C   C173      1.0  0.6409252818377478  0.9334933018242043  0.5194473488321587  1.0000
  C   C174      1.0  0.9752726763190949  0.9207324265848125  0.4998181182317079  1.0000
  H   H120      1.0  0.6172723639077747  0.7086398209160985  0.46039020441843054  1.0000
  C   C175      1.0  0.5230780095094024  0.9924375337183581  0.4996768868927803  1.0000
  C   C176      1.0  0.5973062644018831  0.9850574087852184  0.5040556583619403  1.0000
  C   C177      1.0  0.9328814775740593  0.9359578111538672  0.5235447717927744  1.0000
  C   C178      1.0  0.5039810047820336  0.9723132130999254  0.500008455837827  1.0000
  C   C179      1.0  0.5174679210440192  0.9481627813071418  0.5035427017231519  1.0000
  C   C180      1.0  0.5967561701353394  0.8760746994681756  0.5243289510427032  1.0000
  C   C181      1.0  0.503967948506229  0.9227801526827493  0.5031131324146316  1.0000
  C   C182      1.0  0.5165193417544724  0.8991108903025783  0.5056166636180047  1.0000
  H   H121      1.0  0.8650019020162389  0.8927217094159268  0.4594487831983192  1.0000
  C   C183      1.0  0.6284840169927609  0.9570442217833713  0.5123502832222309  1.0000
  C   C184      1.0  0.6403104759473394  0.8845812162458871  0.5366814033955972  1.0000
  C   C185      1.0  0.5476515416711559  0.8711331111798648  0.5151173844938353  1.0000
  C   C186      1.0  0.5228706017136457  0.8557755945127826  0.5112076839935125  1.0000
  C   C187      1.0  0.6272742032246749  0.9082323782863794  0.5234342473325806  1.0000
  C   C188      1.0  0.5723072671146626  0.860913570738891  0.5221770653930404  1.0000
  C   C189      1.0  0.7106070468749213  0.9592662334747067  0.5542955181583044  1.0000
  C   C190      1.0  0.6698647761208109  0.9358520540293382  0.5231678990375768  1.0000
  C   C191      1.0  0.6834440521476909  0.9569290186368564  0.5506805927331735  1.0000
  C   C192      1.0  0.6850198637147108  0.9171989862691473  0.4992635612868564  1.0000
  C   C193      1.0  0.7258899980936558  0.9407071177257651  0.5301553096746795  1.0000
  C   C194      1.0  0.7121695551454589  0.9195655190258901  0.5024857172368437  1.0000
  H   H122      1.0  0.7801238497760534  0.9637339428135119  0.5640550889546178  1.0000
  H   H123      1.0  0.8497415793796512  0.9628102035996717  0.5623302842323316  1.0000
  H   H124      1.0  0.7953767877646164  0.8935549430201648  0.461424278758603  1.0000
  H   H125      1.0  0.5524230573113219  0.6513207790935096  0.5665222514760048  1.0000
  H   H126      1.0  0.9698514253221541  0.9538960474164632  0.552208969547889  1.0000
  C   C195      1.0  0.5843619992229591  0.707882603403037  0.5151298465549387  1.0000
  C   C196      1.0  0.5855596864811587  0.6231506988512074  0.5104876044197278  1.0000
