# Supplementary material for: Fracture Behavior of a 2D Imine‐Based Polymer
Source: Adv Sci (Weinh). 2024 Sep 12;11(42):2407017. doi: 10.1002/advs.202407017 (PMC11558127; doi:10.1002/advs.202407017)
Supplement: Supplementary file 2 — Supporting Information [file ADVS-11-2407017-s004.zip › dimer.xyz]

172

C     20.29011   46.53907   12.47950
C     18.06048   47.32423   13.06000
C     18.31303   45.39001   11.64500
C     19.69030   45.50828   11.73400
C     19.43581   47.44427   13.13850
C     17.45606   46.29369   12.30700
H     20.45819   49.21347   12.11100
H     20.32663   44.79969   11.18050
H     20.87859   43.90738   12.88100
H     19.87013   48.24459   13.75900
H     17.87966   44.57857   11.03850
H     17.41415   48.03939   13.59900
C     23.74165   49.60593   12.41950
C     24.93192   50.36127   12.46450
C     28.48535   49.74416   12.72600
C     28.00056   43.70471   13.31900
C     21.94713   44.15731   12.88300
C     28.68150   47.23250   13.00700
C     45.77551   46.53907   12.47950
C     22.43635   50.18968   12.22250
C     26.22609   49.83589   12.65100
C     43.54588   47.32423   13.06000
C     21.54567   49.15687   12.24800
C     22.31699   47.95979   12.48600
C     26.70015   44.28492   13.08400
C     21.75486   46.66542   12.57000
C     22.50428   45.47998   12.73350
C     27.92918   48.42199   12.88400
C     28.89094   44.73803   13.30200
C     24.20539   44.06835   12.99800
C     22.99165   43.28951   13.03000
C     28.12224   45.93434   13.05050
C     25.50550   43.53615   13.10850
C     32.12255   48.50210   13.93800
C     30.14478   47.35810   13.09800
C     30.74545   48.38485   13.84900
C     30.99880   46.45618   12.43400
C     32.97903   47.60120   13.27100
C     32.37401   46.57470   12.51300
C     43.79843   45.39001   11.64500
C     45.17570   45.50828   11.73400
C     36.53281   46.94745   12.79150
C     35.09016   46.90499   12.76300
C     37.27493   47.92062   13.49700
C     39.38749   46.94669   12.78550
C     38.65966   47.92239   13.49550
C     38.64537   45.97351   12.08050
C     37.26064   45.97174   12.08150
C     44.92121   47.44427   13.13850
C     25.80627   39.25479   13.60500
C     25.62011   42.07146   13.28950
C     24.93307   40.02099   14.40100
C     24.82593   41.39269   14.22750
C     26.52411   41.31460   12.52550
C     26.60440   39.93785   12.66500
C     40.83012   46.98940   12.81350
C     42.94146   46.29369   12.30700
H     45.94359   49.21347   12.11100
H     29.55445   49.99055   12.69450
H     45.81203   44.79969   11.18050
H     46.36399   43.90738   12.88100
H     22.93328   42.20085   13.15750
H     28.21227   42.64359   13.50450
H     29.97322   44.68572   13.47650
H     25.92664   47.76217   12.89550
H     30.56366   45.65940   11.80950
H     30.10961   49.09066   14.40700
H     32.55673   49.31001   14.54850
H     33.01986   45.86207   11.97000
H     45.35553   48.24459   13.75900
H     34.62681   46.08344   12.16700
H     43.36506   44.57857   11.03850
H     36.71444   45.19795   11.52050
H     39.20611   48.69618   14.05650
H     35.63537   48.74040   14.09550
H     40.28499   45.15297   11.48250
H     27.30811   39.36471   12.03950
H     27.15435   41.81901   11.77550
H     24.50616   46.14156   12.75050
H     24.12910   41.96305   14.86200
H     42.89955   48.03939   13.59900
H     24.30156   39.51937   15.15100
H     41.29333   47.81246   13.40850
N     23.63393   48.26405   12.57650
N     26.59543   48.55669   12.82250
N     23.83709   45.34730   12.81950
N     26.80806   45.62756   12.93150
N     34.32522   47.76672   13.38950
H     51.56693   52.31672   13.97800
N     41.59538   46.12691   12.18900
O     36.59492   48.95672   14.25100
O     39.32540   44.93716   11.32650
C     24.57658   54.63707   11.95550
C     27.44004   50.61221   12.58650
C     24.82088   51.82596   12.28100
C     24.05557   52.37155   11.23800
C     23.95530   53.74350   11.06200
C     25.34729   54.08794   13.00050
C     25.47944   52.71574   13.14600
H     52.98268   51.69632   12.42550
H     27.49728   51.69632   12.42550
H     22.21763   51.25535   12.07500
H     26.08153   52.31672   13.97800
H     25.85824   54.76469   13.70450
H     23.35319   54.13975   10.22950
H     23.55317   51.69910   10.52450
H     47.70303   51.25535   12.07500
H     48.83859   54.13975   10.22950
C     50.96484   52.71574   13.14600
C     49.22705   49.60593   12.41950
C     50.41732   50.36127   12.46450
C     53.97075   49.74416   12.72600
C     53.48596   43.70471   13.31900
C     47.43253   44.15731   12.88300
C     54.16690   47.23250   13.00700
C     47.92175   50.18968   12.22250
C     51.71149   49.83589   12.65100
C     47.03107   49.15687   12.24800
C     47.80239   47.95979   12.48600
C     52.18555   44.28492   13.08400
C     47.24026   46.66542   12.57000
C     47.98968   45.47998   12.73350
C     53.41458   48.42199   12.88400
C     54.37634   44.73803   13.30200
C     49.69079   44.06835   12.99800
C     48.47705   43.28951   13.03000
C     53.60764   45.93434   13.05050
C     50.99090   43.53615   13.10850
C     57.60795   48.50210   13.93800
C     55.63018   47.35810   13.09800
C     56.23085   48.38485   13.84900
C     56.48420   46.45618   12.43400
C     58.46443   47.60120   13.27100
C     57.85941   46.57470   12.51300
C     51.29167   39.25479   13.60500
C     51.10551   42.07146   13.28950
C     50.41847   40.02099   14.40100
C     50.31133   41.39269   14.22750
C     52.00951   41.31460   12.52550
C     52.08980   39.93785   12.66500
H     55.03985   49.99055   12.69450
H     48.41868   42.20085   13.15750
H     53.69767   42.64359   13.50450
H     55.45862   44.68572   13.47650
H     51.41204   47.76217   12.89550
H     56.04906   45.65940   11.80950
H     55.59501   49.09066   14.40700
H     58.04213   49.31001   14.54850
H     58.50526   45.86207   11.97000
H     52.79351   39.36471   12.03950
H     52.63975   41.81901   11.77550
H     49.99156   46.14156   12.75050
H     49.61450   41.96305   14.86200
H     49.78696   39.51937   15.15100
N     49.11933   48.26405   12.57650
N     52.08083   48.55669   12.82250
N     49.32249   45.34730   12.81950
N     52.29346   45.62756   12.93150
H     49.03857   51.69910   10.52450
H     51.34364   54.76469   13.70450
C     50.06198   54.63707   11.95550
C     52.92544   50.61221   12.58650
C     50.30628   51.82596   12.28100
C     49.54097   52.37155   11.23800
C     49.44070   53.74350   11.06200
C     50.83269   54.08794   13.00050
H     24.13965   55.87966   12.01912
H     25.69355   38.14567   12.89580
H     16.37145   46.31324   12.68191
H     59.41840   47.58948   13.43110
H     49.71915   55.65286   11.79062
H     51.38420   38.10872   14.00197
