# Supplementary material for: Fracture Behavior of a 2D Imine‐Based Polymer
Source: Adv Sci (Weinh). 2024 Sep 12;11(42):2407017. doi: 10.1002/advs.202407017 (PMC11558127; doi:10.1002/advs.202407017)
Supplement: Supplementary file 2 — Supporting Information [file ADVS-11-2407017-s004.zip › linkerdefect_110_strain_1.000_relaxed.cif]

data_image0
_chemical_formula_structural       C43OHON4C8HCH24N2ONH10N8O3NC60H38N8O4C60H38N8O4C60H38
_chemical_formula_sum              "C232 O14 H150 N32"
_cell_length_a       51.04126190622954
_cell_length_b       50.754119187871964
_cell_length_c       25.000223710000448
_cell_angle_alpha    90.0
_cell_angle_beta     90.0
_cell_angle_gamma    94.87799638324339

_space_group_name_H-M_alt    "P 1"
_space_group_IT_number       1

loop_
  _space_group_symop_operation_xyz
  'x, y, z'

loop_
  _atom_site_type_symbol
  _atom_site_label
  _atom_site_symmetry_multiplicity
  _atom_site_fract_x
  _atom_site_fract_y
  _atom_site_fract_z
  _atom_site_occupancy
  C   C1        1.0  0.048837429570151324  0.4806245696562953  0.49673560574824993  1.0000
  C   C2        1.0  0.07317381624165438  0.49593956824390545  0.4987168175798757  1.0000
  C   C3        1.0  0.14184477101206786  0.48362537087412094  0.5100839446904677  1.0000
  C   C4        1.0  0.12251122115344244  0.364268266921873  0.5324462575597461  1.0000
  C   C5        1.0  0.004513392979967709  0.37319163514410986  0.5150469881019235  1.0000
  C   C6        1.0  0.14133489109820552  0.43393075902105666  0.520667679525791  1.0000
  C   C7        1.0  0.476873482803603  0.42062421379503834  0.49954135452230775  1.0000
  C   C8        1.0  0.07386420296023968  0.08037865511036116  0.4786281248456627  1.0000
  C   C9        1.0  0.02395274151510887  0.4923848579761469  0.4888304467581795  1.0000
  C   C10       1.0  0.09781934400738702  0.4857868900264774  0.5064022119378441  1.0000
  C   C11       1.0  0.43463068723514875  0.4361159258554529  0.5238393454001703  1.0000
  C   C12       1.0  0.005010708364689888  0.47206898196735647  0.4897222467063002  1.0000
  C   C13       1.0  0.018534793982911826  0.44822779963488496  0.49918033890902375  1.0000
  C   C14       1.0  0.09772208448251159  0.37596855765973497  0.5231441324139635  1.0000
  C   C15       1.0  0.005087950650303571  0.4228060725376922  0.5025783709321956  1.0000
  C   C16       1.0  0.017500526429256195  0.39917562080948576  0.5092294469295428  1.0000
  C   C17       1.0  0.12332802605039266  0.0007902952121486175  0.5042925445654  1.0000
  C   C18       1.0  0.12887355957667027  0.4576259330312923  0.5156692097732093  1.0000
  C   C19       1.0  0.14144283653828157  0.38461242869259155  0.5320481369854265  1.0000
  C   C20       1.0  0.048526562854630494  0.37109461388520876  0.5199911768347346  1.0000
  C   C21       1.0  0.023553024855671165  0.3559368707906703  0.5210697705712415  1.0000
  C   C22       1.0  0.12796178150503684  0.4084418004228732  0.5222459757008756  1.0000
  C   C23       1.0  0.07326844924040705  0.3607856475720792  0.5241781067238847  1.0000
  C   C24       1.0  0.2108967055839871  0.458571880900735  0.5596941051096328  1.0000
  C   C25       1.0  0.17032457633220846  0.4363655715745133  0.5246600254355095  1.0000
  C   C26       1.0  0.18369968473854498  0.4562810478397657  0.5556788752768438  1.0000
  C   C27       1.0  0.18558928068162994  0.41887537904916783  0.4975481177294749  1.0000
  C   C28       1.0  0.22610010220054402  0.44091628835652924  0.5328050864878704  1.0000
  C   C29       1.0  0.21279685842314006  0.4211410491341161  0.5012274481527831  1.0000
  C   C30       1.0  0.07394309292559183  0.024726500243569566  0.4917022541416093  1.0000
  C   C31       1.0  0.05978816150384434  0.03554022830734406  0.45011684944102964  1.0000
  C   C32       1.0  0.06016671735075265  0.06264079726558887  0.4430078904451982  1.0000
  C   C33       1.0  0.08805095240550512  0.0694568678646956  0.5204024371825969  1.0000
  C   C34       1.0  0.08838402602694631  0.042341879137838656  0.5261631706326451  1.0000
  C   C35       1.0  0.07784883905927409  0.20669543130235915  0.5122092471801591  1.0000
  C   C36       1.0  0.07698427185660242  0.12186318134569968  0.5127397447556905  1.0000
  C   C37       1.0  0.4360266697380933  0.3985358666713802  0.465596556811824  1.0000
  C   C38       1.0  0.07766890808018528  0.15055563410057768  0.5113111676340801  1.0000
  C   C39       1.0  0.07976273037625835  0.19268751145468224  0.46402064682045774  1.0000
  C   C40       1.0  0.0792642855169311  0.16523235695072636  0.4630573769437367  1.0000
  C   C41       1.0  0.07610596245570143  0.19200425562925533  0.5604467225901145  1.0000
  C   C42       1.0  0.07646249091301886  0.16462251216421875  0.5596022065706585  1.0000
  C   C43       1.0  0.46324786432547127  0.4006912223148987  0.4689992188644906  1.0000
  O   O1        1.0  0.5803979280347644  0.6525074855697  0.41288778938076937  1.0000
  H   H1        1.0  0.5439732933981072  0.82978238876082  0.5940425082839514  1.0000
  O   O2        1.0  0.5744071229316505  0.7049391010576269  0.6105478987588129  1.0000
  N   N1        1.0  0.5450057189682033  0.9540565226290695  0.5030760525943101  1.0000
  N   N2        1.0  0.5437026962241894  0.8966851602525421  0.512978432918624  1.0000
  N   N3        1.0  0.602361447833113  0.9024283296505473  0.5171046621880466  1.0000
  N   N4        1.0  0.893648974362484  0.9124284552943172  0.4874130800083226  1.0000
  C   C44       1.0  0.07745768295427291  0.23530636989265621  0.5106859048183926  1.0000
  C   C45       1.0  0.46186087024416866  0.4382693563705204  0.5268295732309956  1.0000
  C   C46       1.0  0.0721980867570686  0.27605762680464246  0.5438963529375781  1.0000
  C   C47       1.0  0.07316631867207626  0.33182608332359564  0.5313592976172162  1.0000
  C   C48       1.0  0.05624817576989676  0.2912031846357102  0.575520312291295  1.0000
  C   C49       1.0  0.05635009360826276  0.3182868314761802  0.5685252764580315  1.0000
  C   C50       1.0  0.08980080996482609  0.31691867597674267  0.5011385592899082  1.0000
  C   C51       1.0  0.08907481905704699  0.289703480825852  0.506574705329762  1.0000
  H   H2        1.0  0.890248726912562  0.9455818481194062  0.536869306988738  1.0000
  C   C52       1.0  0.4210646443822452  0.4163181084863133  0.4927347801897698  1.0000
  H   H3        1.0  0.4846800416165255  0.47312288070149566  0.48463692081310444  1.0000
  H   H4        1.0  0.16319630128691387  0.4884256444339689  0.5093267684898032  1.0000
  H   H5        1.0  0.4743676150922685  0.3867982070913059  0.4461475288347884  1.0000
  H   H6        1.0  0.12620453929915523  0.02224681650099468  0.49832350177496104  1.0000
  H   H7        1.0  0.4838907014502064  0.3685177321893023  0.5148214664157696  1.0000
  H   H8        1.0  0.020578428980464233  0.3344244952889509  0.5260387677477718  1.0000
  H   H9        1.0  0.12486239010110334  0.34326703819782833  0.539674603894951  1.0000
  H   H10       1.0  0.16258387210718014  0.38376937639535186  0.5390517543987559  1.0000
  H   H11       1.0  0.022159752347502833  0.013613866685849327  0.4839684011230513  1.0000
  H   H12       1.0  0.08835803758451584  0.44453236569667853  0.514861301603683  1.0000
  H   H13       1.0  0.1758545431326897  0.4033828865102921  0.47178108871240565  1.0000
  H   H14       1.0  0.17238819810558967  0.47005930345609265  0.5784056979555987  1.0000
  H   H15       1.0  0.22071580050672715  0.4742542240953256  0.5848753029561187  1.0000
  H   H16       1.0  0.22417625312716544  0.40718707950883737  0.47916303759731443  1.0000
  H   H17       1.0  0.09957021787674955  0.03447114507697033  0.5593943903468782  1.0000
  H   H18       1.0  0.0992955446776992  0.0828071643187512  0.5484871165946633  1.0000
  H   H19       1.0  0.04899580693461824  0.07047148975962625  0.40974069518894224  1.0000
  H   H20       1.0  0.048779052651436144  0.022228825640326196  0.4216584522796075  1.0000
  H   H21       1.0  0.08105506290885194  0.20371940735696178  0.4260643484882508  1.0000
  H   H22       1.0  0.0787288540667517  0.11292800817889276  0.5533834114913695  1.0000
  H   H23       1.0  0.07514033095337178  0.15358669949090337  0.5975525770530136  1.0000
  H   H24       1.0  0.4718123395016924  0.4538021421910845  0.552190182205581  1.0000
  H   H25       1.0  0.9224570595969556  0.9500712633272644  0.544634677586061  1.0000
  H   H26       1.0  0.4259973246364324  0.3828495849037267  0.440721729284249  1.0000
  N   N5        1.0  0.5714172255455507  0.7496165547774037  0.5514892622129547  1.0000
  N   N6        1.0  0.603499171021733  0.960055595171303  0.5127782031871386  1.0000
  O   O3        1.0  0.8469342415212757  0.8890557886273626  0.45293839533334923  1.0000
  N   N7        1.0  0.75359874591449  0.9441402968387748  0.5357664136260272  1.0000
  H   H27       1.0  0.07919380908532744  0.13347358730573688  0.42189735821773694  1.0000
  H   H28       1.0  0.07351390894242325  0.2235369954895705  0.6012640101819637  1.0000
  H   H29       1.0  0.08199405698872389  0.2447970861457059  0.4709641221044652  1.0000
  H   H30       1.0  0.10209631271630276  0.2784583993875656  0.4818015941852955  1.0000
  H   H31       1.0  0.10311231723698054  0.3269391734374484  0.4714003175913024  1.0000
  H   H32       1.0  0.058004680503378585  0.41227748203180126  0.5100431274216709  1.0000
  H   H33       1.0  0.04351041883892924  0.3295015579175985  0.5937330842067541  1.0000
  H   H34       1.0  0.4234512964887701  0.4501850370550916  0.5460577413856184  1.0000
  H   H35       1.0  0.042935236736471115  0.28122991611825465  0.6052910112861964  1.0000
  H   H36       1.0  0.5433053090553158  0.7815054690352992  0.6056773717909469  1.0000
  N   N8        1.0  0.044708104661917145  0.4542039645868739  0.502802313940997  1.0000
  N   N9        1.0  0.10283603662894797  0.4603236651562775  0.5130143228686518  1.0000
  N   N10       1.0  0.04351459028566836  0.3965337984152854  0.5128624149295153  1.0000
  N   N11       1.0  0.10183296763505728  0.4024053663536063  0.5174937482282314  1.0000
  N   N12       1.0  0.25289311285080257  0.44392398434312075  0.5344971072572235  1.0000
  N   N13       1.0  0.07359951856624555  0.10686573862630312  0.470669269074201  1.0000
  N   N14       1.0  0.07131718230761055  0.249459628529786  0.5514840260513173  1.0000
  N   N15       1.0  0.3942603649772104  0.41340968919631926  0.49172796353396225  1.0000
  O   O4        1.0  0.08057225102752714  0.15240530278544462  0.41289194283612746  1.0000
  O   O5        1.0  0.0741554742358287  0.20476646860282677  0.6105354483210845  1.0000
  O   O6        1.0  0.8003133903210632  0.9675388235724692  0.5701589229427078  1.0000
  N   N16       1.0  0.5737077802528503  0.6070215215107009  0.4707516353781464  1.0000
  C   C53       1.0  0.04931659530983611  0.9805435780982602  0.4970902414779451  1.0000
  C   C54       1.0  0.07373913295373258  0.9957424095003587  0.4988608442846797  1.0000
  C   C55       1.0  0.14245455253058611  0.9835839672845618  0.5097614880887059  1.0000
  C   C56       1.0  0.12281448423141253  0.8642235629402019  0.5319131472176849  1.0000
  C   C57       1.0  0.0047766205798073546  0.8733213084190296  0.5152325008761645  1.0000
  C   C58       1.0  0.14205546976140565  0.9338227579311417  0.519988364215112  1.0000
  C   C59       1.0  0.47625016587567026  0.9205083333986293  0.49934340220139667  1.0000
  C   C60       1.0  0.07328052795659425  0.580565835540067  0.47842656953569423  1.0000
  C   C61       1.0  0.024508134163184835  0.9924873379066543  0.4894692714333594  1.0000
  C   C62       1.0  0.09839285332965403  0.9855915989427755  0.5062887814293505  1.0000
  C   C63       1.0  0.4338943944128911  0.9359381087809919  0.5228024956027197  1.0000
  C   C64       1.0  0.0054357627570801315  0.9722930785876424  0.49043767137697314  1.0000
  C   C65       1.0  0.018804268712841816  0.9483416966189574  0.49966066372031614  1.0000
  C   C66       1.0  0.09808649881932623  0.8761058089999884  0.5228742969239141  1.0000
  C   C67       1.0  0.005246137614857068  0.9229725257816735  0.5030164186080656  1.0000
  C   C68       1.0  0.01768454125777835  0.8993391905825882  0.5095040762227072  1.0000
  C   C69       1.0  0.12278939393323236  0.5009082522746311  0.5045005530962587  1.0000
  C   C70       1.0  0.1295720660833799  0.9575413026358823  0.5153489179158964  1.0000
  C   C71       1.0  0.14188318759673424  0.8844276458943441  0.5312110423747106  1.0000
  C   C72       1.0  0.04881984438009554  0.8713529717183682  0.5200060097604698  1.0000
  C   C73       1.0  0.023883666341476054  0.856126326629974  0.5211122329038163  1.0000
  C   C74       1.0  0.12855191828904183  0.9083675454792437  0.5215244176642666  1.0000
  C   C75       1.0  0.07358583154371685  0.8610437687440207  0.5240650433049932  1.0000
  C   C76       1.0  0.21168367388133622  0.958490499163483  0.5579421369790142  1.0000
  C   C77       1.0  0.17101362625936653  0.93618051601379  0.5237222254932957  1.0000
  C   C78       1.0  0.18451369039499424  0.956217762640845  0.5543319359333974  1.0000
  C   C79       1.0  0.186220826224421  0.9185181349402461  0.49669662877116266  1.0000
  C   C80       1.0  0.22701706762783527  0.9408744066532753  0.5308326608024705  1.0000
  C   C81       1.0  0.2133664628265624  0.9208046221046677  0.5000013184312188  1.0000
  C   C82       1.0  0.07334579598917929  0.5249079852549126  0.49153346226225575  1.0000
  C   C83       1.0  0.059162060697654305  0.5357242618821554  0.4499903445240055  1.0000
  C   C84       1.0  0.05954320505949624  0.562824887233128  0.4428675389247998  1.0000
  C   C85       1.0  0.08749299108819995  0.569642334778992  0.5201625108477644  1.0000
  C   C86       1.0  0.08782090428766591  0.5425306347991018  0.5259348436788459  1.0000
  C   C87       1.0  0.07776757751662831  0.7069088658793727  0.5119916037967561  1.0000
  C   C88       1.0  0.07662071040302647  0.6220568079723293  0.512485082342298  1.0000
  C   C89       1.0  0.4355913165290831  0.8980084994334919  0.4655371181212049  1.0000
  C   C90       1.0  0.07738040677416325  0.6507553744664752  0.5110616798323669  1.0000
  C   C91       1.0  0.07948739877062569  0.6928841470229054  0.46376266114612463  1.0000
  C   C92       1.0  0.07888930444512071  0.6654254075040394  0.4627931304341475  1.0000
  C   C93       1.0  0.07612316222638911  0.6922254606068227  0.5602392033565203  1.0000
  C   C94       1.0  0.07637280341846  0.6648318735045279  0.5593705423192911  1.0000
  C   C95       1.0  0.46276512656525204  0.9003177860789691  0.46912537988534814  1.0000
  C   C96       1.0  0.29567915296100267  0.928266236454998  0.5116764885522057  1.0000
  C   C97       1.0  0.2671961857397974  0.9274138864158995  0.5105736319683827  1.0000
  C   C98       1.0  0.3116521812007525  0.947635220986728  0.5404177474895144  1.0000
  C   C99       1.0  0.35158428559330057  0.9283203053719513  0.5114172197834342  1.0000
  C   C100      1.0  0.3388929375389646  0.9474672342185321  0.5399975135001315  1.0000
  C   C101      1.0  0.3356127400572441  0.9089510560602772  0.4826753109089735  1.0000
  C   C102      1.0  0.3083721252923468  0.9091222399311732  0.4830863618190055  1.0000
  C   C103      1.0  0.07743914431765767  0.735521780943585  0.510487213564692  1.0000
  C   C104      1.0  0.46104473051555467  0.9382724149267191  0.5260480181756462  1.0000
  C   C105      1.0  0.07241226121057724  0.7763048194171409  0.5437845774467432  1.0000
  C   C106      1.0  0.0734278736063382  0.8320677525051723  0.531216362378813  1.0000
  C   C107      1.0  0.0566138346401997  0.7914928982979783  0.5756587455715879  1.0000
  C   C108      1.0  0.05673744094746726  0.818578796468337  0.5686615164979621  1.0000
  C   C109      1.0  0.0899054382339996  0.8171197427325172  0.5007125731397529  1.0000
  C   C110      1.0  0.08915709756034233  0.7899043963638486  0.5061745585104663  1.0000
  C   C111      1.0  0.38006770440960935  0.9291776884411582  0.5125263968917528  1.0000
  C   C112      1.0  0.4202521580732803  0.9157252850374425  0.49232914205810935  1.0000
  H   H37       1.0  0.4841970504789262  0.9732888399309608  0.48514071550605  1.0000
  H   H38       1.0  0.16379220726980712  0.9884710203227267  0.5089167642947873  1.0000
  H   H39       1.0  0.474041992854374  0.8863807946392771  0.4467361128590859  1.0000
  H   H40       1.0  0.12574170341351648  0.5223558408164046  0.4984723537761406  1.0000
  H   H41       1.0  0.4834204188013762  0.8683152484662949  0.5150303337466458  1.0000
  H   H42       1.0  0.020979211699372932  0.8346030145921226  0.5259628667366232  1.0000
  H   H43       1.0  0.12503215735641574  0.8432009651668024  0.5391783784548544  1.0000
  H   H44       1.0  0.16302273242591786  0.8834263144357306  0.5379621797273489  1.0000
  H   H45       1.0  0.021471594330517454  0.5134771063977881  0.48320403567755793  1.0000
  H   H46       1.0  0.08912592355752559  0.9442782866526652  0.514694107191618  1.0000
  H   H47       1.0  0.17635968667491353  0.9029320978894468  0.47130200486698753  1.0000
  H   H48       1.0  0.1732398959384231  0.9700577198399934  0.5769962391549064  1.0000
  H   H49       1.0  0.2215224783131354  0.9743111166843319  0.5827751528478591  1.0000
  H   H50       1.0  0.2247857722277159  0.9068001138702557  0.47789607165039594  1.0000
  H   H51       1.0  0.09903908180854065  0.5346642725739056  0.5591220808848663  1.0000
  H   H52       1.0  0.09876410015303168  0.582995605977901  0.5482045628146485  1.0000
  H   H53       1.0  0.048352063749697916  0.5706549912830325  0.4096271212926283  1.0000
  H   H54       1.0  0.04812694053975299  0.5224143186769685  0.4215680864937854  1.0000
  H   H55       1.0  0.08071046812646529  0.7039142384264868  0.4258017278500806  1.0000
  H   H56       1.0  0.07852729447567562  0.6131258880347922  0.5530901417546417  1.0000
  H   H57       1.0  0.07512121176000465  0.6538023754362269  0.5973312485475996  1.0000
  H   H58       1.0  0.47090003349460047  0.9539818793117878  0.5511492151974038  1.0000
  H   H59       1.0  0.2570018483598226  0.911068211619465  0.4861442464040891  1.0000
  H   H60       1.0  0.42575819791423236  0.8820663822182825  0.4410012839358732  1.0000
  H   H61       1.0  0.29636563280686223  0.8938906738519501  0.4604776531175029  1.0000
  H   H62       1.0  0.3509018314546464  0.9626984020142042  0.5626028628383178  1.0000
  H   H63       1.0  0.2812732724189552  0.9637498727224852  0.5646208760365685  1.0000
  H   H64       1.0  0.3659936978280954  0.892833271236502  0.4584888506331476  1.0000
  H   H65       1.0  0.07859259083620716  0.6336464191588658  0.4216421479794153  1.0000
  H   H66       1.0  0.07378984101927616  0.7237768258584217  0.6011286402441671  1.0000
  H   H67       1.0  0.08179895730624835  0.7449952458290917  0.4706822825747861  1.0000
  H   H68       1.0  0.10205659077930355  0.7786273150830273  0.4811882574112582  1.0000
  H   H69       1.0  0.10310195261549823  0.8271092609745881  0.47073805430307025  1.0000
  H   H70       1.0  0.058133326129158495  0.9125901924029818  0.5102535660753481  1.0000
  H   H71       1.0  0.044020383873386595  0.8298308588101506  0.5940730623588326  1.0000
  H   H72       1.0  0.4224692494464868  0.9500239086438881  0.5446667301108012  1.0000
  H   H73       1.0  0.04340902141872843  0.7815541439286923  0.6056577683233901  1.0000
  H   H74       1.0  0.3902595982216447  0.945554453686554  0.5368796330140662  1.0000
  N   N17       1.0  0.045014444108877456  0.9541361465850462  0.5030916457695879  1.0000
  N   N18       1.0  0.103518391102619  0.9601477119069147  0.5128175108884434  1.0000
  N   N19       1.0  0.04371880740998908  0.8967729961933905  0.5130148673826473  1.0000
  N   N20       1.0  0.10238501023191732  0.9025297831554037  0.5171399866036063  1.0000
  N   N21       1.0  0.25362382444116094  0.9441812007173851  0.5357335807834929  1.0000
  N   N22       1.0  0.07302841981277082  0.6070548293581021  0.4704662521015922  1.0000
  N   N23       1.0  0.07152105040706924  0.7497090091040133  0.5514015052627799  1.0000
  N   N24       1.0  0.3936451561736561  0.9123841969680931  0.48746082375007366  1.0000
  O   O7        1.0  0.08001006496201879  0.6525769940229682  0.4126121391597163  1.0000
  O   O8        1.0  0.07437597698135216  0.7049968272159086  0.6103639956676842  1.0000
  O   O9        1.0  0.3003369647876336  0.9675543467212167  0.5701305312707999  1.0000
  O   O10       1.0  0.34693094268260755  0.8890310734007779  0.45296832186100533  1.0000
  C   C113      1.0  0.5497623427819327  0.48064174554876926  0.4966456274857258  1.0000
  C   C114      1.0  0.5741513443460283  0.4959221104671637  0.498537279912293  1.0000
  C   C115      1.0  0.6427719206487108  0.48355952320726037  0.5100820174086906  1.0000
  C   C116      1.0  0.6232376036338245  0.364144137483148  0.531961398573914  1.0000
  C   C117      1.0  0.5052428639013389  0.3733302230212466  0.5151697269616731  1.0000
  C   C118      1.0  0.6421988752070925  0.43380574437249714  0.5202500408947017  1.0000
  C   C119      1.0  0.9761090472681339  0.42036682572407824  0.4988690829919396  1.0000
  C   C120      1.0  0.5738011849624061  0.08028557441303973  0.4786385412180396  1.0000
  C   C121      1.0  0.5249038641180853  0.4924512205743402  0.4888985579841558  1.0000
  C   C122      1.0  0.5987530509160474  0.4857438873625266  0.5062119231796721  1.0000
  C   C123      1.0  0.9337606888214048  0.43571168735635063  0.5225067395825436  1.0000
  C   C124      1.0  0.5059235364012283  0.47216342525629773  0.4899241391767867  1.0000
  C   C125      1.0  0.5194076455239086  0.44830269260193856  0.4992720123132109  1.0000
  C   C126      1.0  0.5984513871623492  0.3759095405514823  0.5228785437529234  1.0000
  C   C127      1.0  0.5059111761910252  0.4229432206656227  0.5029021705401213  1.0000
  C   C128      1.0  0.5182721106422087  0.39929393435304  0.5095191148441666  1.0000
  C   C129      1.0  0.6233207892568152  0.0006911756569070483  0.5042117173033662  1.0000
  C   C130      1.0  0.6297789235166198  0.4575504118423743  0.5155291388355372  1.0000
  C   C131      1.0  0.6422125323347588  0.38443625070327153  0.5313774917144317  1.0000
  C   C132      1.0  0.5492475909310198  0.37113635935547107  0.5199729377212352  1.0000
  C   C133      1.0  0.5242560143842613  0.3560231700502517  0.5210384722973106  1.0000
  C   C134      1.0  0.628766638913819  0.40831294442847044  0.5216884500631401  1.0000
  C   C135      1.0  0.5740016268268482  0.36077877873209857  0.5240345388240373  1.0000
  C   C136      1.0  0.7117688561337818  0.45845768897458744  0.5585518942098846  1.0000
  C   C137      1.0  0.671146782884199  0.4361835865195861  0.5240881734940773  1.0000
  C   C138      1.0  0.6846007544395895  0.45614759399236393  0.554944666954304  1.0000
  C   C139      1.0  0.6863633401818836  0.4186190985170155  0.4968270230264796  1.0000
  C   C140      1.0  0.7271120992083845  0.4409368966114887  0.5312104712639166  1.0000
  C   C141      1.0  0.713501609761413  0.42093511070184003  0.5001503851331884  1.0000
  C   C142      1.0  0.5739320109566325  0.02464034314602263  0.4916752792343402  1.0000
  C   C143      1.0  0.5597694331091626  0.03544596186289448  0.45009173663773666  1.0000
  C   C144      1.0  0.5601195182078526  0.06254520436201316  0.44300249445638173  1.0000
  C   C145      1.0  0.5879999842702165  0.06937236578052865  0.5204043416652581  1.0000
  C   C146      1.0  0.5883602188407643  0.04225929835184846  0.5261471504195115  1.0000
  C   C147      1.0  0.57803801617601  0.2066185745460608  0.5120816935112  1.0000
  C   C148      1.0  0.5769181045009563  0.1217728496191697  0.5127408266884839  1.0000
  C   C149      1.0  0.9354825266816544  0.3978715956709811  0.46496608080197094  1.0000
  C   C150      1.0  0.5776582766074905  0.15046646034652658  0.5112716179951488  1.0000
  C   C151      1.0  0.5799323825504669  0.19258660044870307  0.463918214804723  1.0000
  C   C152      1.0  0.5793373936714884  0.16512538536915156  0.46299812787500966  1.0000
  C   C153      1.0  0.5762029948005104  0.19194464463012526  0.5603384889208101  1.0000
  C   C154      1.0  0.5764599416077082  0.16455362187862763  0.5595383380859952  1.0000
  C   C155      1.0  0.9626559157232775  0.40020619841093663  0.4685343951476502  1.0000
  C   C156      1.0  0.795699164084557  0.4282559453505448  0.5118249419781257  1.0000
  C   C157      1.0  0.7672343263266506  0.4274617437321545  0.5108310045183865  1.0000
  C   C158      1.0  0.8117208880118381  0.4475900935396361  0.540543762515827  1.0000
  C   C159      1.0  0.8515518557840638  0.4281818100897492  0.5113401769633196  1.0000
  C   C160      1.0  0.8389496734530416  0.4473575361569574  0.5400167672022185  1.0000
  C   C161      1.0  0.8355305581310233  0.40884588909020336  0.4826257521351632  1.0000
  C   C162      1.0  0.8083018825577117  0.40907858554843246  0.48315114525961206  1.0000
  C   C163      1.0  0.5777578905647828  0.23523783951665578  0.5105215661204482  1.0000
  C   C164      1.0  0.9609045502641084  0.4380712867764288  0.5257335721407419  1.0000
  C   C165      1.0  0.5726609890280027  0.27602763642566097  0.5437241365517322  1.0000
  C   C166      1.0  0.573826423126706  0.3318082783449613  0.5311981070618121  1.0000
  C   C167      1.0  0.5568426000070248  0.2912448050580909  0.575490288951071  1.0000
  C   C168      1.0  0.5570369934965896  0.3183355428721606  0.5684974096577893  1.0000
  C   C169      1.0  0.590332855352134  0.31682813599162735  0.5008293807365949  1.0000
  C   C170      1.0  0.5895038703082899  0.289606212829184  0.5062538932766458  1.0000
  C   C171      1.0  0.880018477815965  0.42898667901561843  0.5123131663559722  1.0000
  C   C172      1.0  0.9201450122056369  0.41553366629882377  0.4919081971304385  1.0000
  H   H75       1.0  0.9837733108929037  0.473002309072177  0.48426712561366686  1.0000
  H   H76       1.0  0.6641225029079376  0.4883669790978428  0.5094416691078073  1.0000
  H   H77       1.0  0.973954353250464  0.3863242052334684  0.44604508994773107  1.0000
  H   H78       1.0  0.626200919686384  0.022145842383825328  0.49822352156970195  1.0000
  H   H79       1.0  0.9831693816959182  0.3683264483470219  0.514788963028831  1.0000
  H   H80       1.0  0.5212485116865856  0.3345046698567766  0.5258715793144664  1.0000
  H   H81       1.0  0.6255484541239766  0.3431362748635647  0.5391925479449425  1.0000
  H   H82       1.0  0.6633603585585256  0.3835332991609152  0.5382010207411783  1.0000
  H   H83       1.0  0.5221471621646795  0.013530664996964432  0.4839111281370519  1.0000
  H   H84       1.0  0.5892743577723517  0.4444682785216764  0.5144278097546223  1.0000
  H   H85       1.0  0.6765163734972837  0.40310249303878853  0.47124798368342513  1.0000
  H   H86       1.0  0.6732942225120145  0.46989321817578866  0.5777843342514146  1.0000
  H   H87       1.0  0.7215911531228792  0.47421764671556255  0.5835574407654014  1.0000
  H   H88       1.0  0.7249520721147938  0.4070177152609721  0.4778728099908723  1.0000
  H   H89       1.0  0.5995559874725057  0.03439339070434666  0.559369409966491  1.0000
  H   H90       1.0  0.5992357074065546  0.08272935524075004  0.5484890743612454  1.0000
  H   H91       1.0  0.5489451592517691  0.0703734834574853  0.4097365004641172  1.0000
  H   H92       1.0  0.5487784031401018  0.022129853818485694  0.4216168664878055  1.0000
  H   H93       1.0  0.5813036677248085  0.2036053406169603  0.4259490853337804  1.0000
  H   H94       1.0  0.5786363298008544  0.11284164381899064  0.5533946565557981  1.0000
  H   H95       1.0  0.5750730176006864  0.15352909202303314  0.5974994806062935  1.0000
  H   H96       1.0  0.9707583840780555  0.453744070012276  0.5509264970946257  1.0000
  H   H97       1.0  0.7569891022061324  0.41113992970470664  0.4864163027166166  1.0000
  H   H98       1.0  0.9256540873405401  0.3819625958621297  0.44034090439325585  1.0000
  H   H99       1.0  0.7962301459219104  0.3938802501215015  0.46058743755717496  1.0000
  H   H100      1.0  0.8510216333656012  0.4625508993833708  0.5625925340562754  1.0000
  H   H101      1.0  0.7813954618932216  0.4637600606669179  0.5648640980391404  1.0000
  H   H102      1.0  0.8658573050130228  0.3926780311575491  0.4583050377156135  1.0000
  H   H103      1.0  0.5792073211416663  0.1333449885686159  0.42189341079787923  1.0000
  H   H104      1.0  0.573727718867729  0.223511136727856  0.6011084118996755  1.0000
  H   H105      1.0  0.5823243843029474  0.2447071339918772  0.47079101458763584  1.0000
  H   H106      1.0  0.6024144349233678  0.27830187501885706  0.48134606981554223  1.0000
  H   H107      1.0  0.6036175854069639  0.3267971102615912  0.4709826349959148  1.0000
  H   H108      1.0  0.5588030691997059  0.412318152439629  0.510346564950283  1.0000
  H   H109      1.0  0.5442900264531043  0.32961003151649226  0.5937940717878278  1.0000
  H   H110      1.0  0.9223156266768168  0.44974262029302764  0.5444832033690711  1.0000
  H   H111      1.0  0.5435619710921751  0.2813254912189542  0.6053834003908631  1.0000
  H   H112      1.0  0.890262640502139  0.4453300893520863  0.5366752632105075  1.0000
  N   N25       1.0  0.5456025865532356  0.45423581072130287  0.5027500393594715  1.0000
  N   N26       1.0  0.6037530291149007  0.4602647528282852  0.5127693389709856  1.0000
  N   N27       1.0  0.5442871601717871  0.3965894883171857  0.5129838585044985  1.0000
  N   N28       1.0  0.6026259982481706  0.4023509420514118  0.5172068105992512  1.0000
  N   N29       1.0  0.7537178501436079  0.44424438285486095  0.5360808417062856  1.0000
  N   N30       1.0  0.573534354348647  0.10677181272910138  0.47067614207789654  1.0000
  N   N31       1.0  0.5716822749596872  0.24942513475664918  0.5513177749686059  1.0000
  N   N32       1.0  0.8935364470375369  0.4121932672291607  0.48710367624879203  1.0000
  O   O11       1.0  0.5806318678103647  0.15227421874121974  0.41285728963243784  1.0000
  O   O12       1.0  0.5742535941452279  0.20472846262686276  0.6104016001719391  1.0000
  O   O13       1.0  0.8004686244511812  0.4675283836565198  0.570321697427246  1.0000
  O   O14       1.0  0.8467841307643096  0.3889054056488954  0.45285600050839075  1.0000
  C   C173      1.0  0.5493067626019755  0.9804632280006005  0.49706641521392286  1.0000
  C   C174      1.0  0.5737306322394153  0.9956577835025792  0.4988345825556942  1.0000
  C   C175      1.0  0.642441790348389  0.9834786533351358  0.5096715541533079  1.0000
  C   C176      1.0  0.6227863216269803  0.8641199548287058  0.5318859457124899  1.0000
  C   C177      1.0  0.5047550180926732  0.8732434303968554  0.5152324259151718  1.0000
  C   C178      1.0  0.6420315840445716  0.9337210587111499  0.5199759537334249  1.0000
  C   C179      1.0  0.9762575734062777  0.9205791592785704  0.4993292546081716  1.0000
  C   C180      1.0  0.5740764382180598  0.5805381906480317  0.4786122770171487  1.0000
  C   C181      1.0  0.5244982784282958  0.9924054367911438  0.48942688544222634  1.0000
  C   C182      1.0  0.5983822966788648  0.9855003260533678  0.5062451816449899  1.0000
  C   C183      1.0  0.9338902585838603  0.9359929500785601  0.522768118059304  1.0000
  C   C184      1.0  0.5054271812744882  0.9722096974605864  0.4903913872346013  1.0000
  C   C185      1.0  0.5187960550665198  0.9482613858503105  0.4996388678598094  1.0000
  C   C186      1.0  0.5980613489438498  0.8760041612777719  0.522829703827095  1.0000
  C   C187      1.0  0.5052367678201218  0.9228943066417437  0.503014281461532  1.0000
  C   C188      1.0  0.5176681122648331  0.8992579646084995  0.5094951871548006  1.0000
  C   C189      1.0  0.6237393553584805  0.5008543961272243  0.5044675249487572  1.0000
  C   C190      1.0  0.6295522601315159  0.9574404027565482  0.5152977432067263  1.0000
  C   C191      1.0  0.6418548295971519  0.8843248321744511  0.53121972183343  1.0000
  C   C192      1.0  0.5487967370405858  0.8712640489376168  0.5199651271655029  1.0000
  C   C193      1.0  0.5238583043453106  0.8560424691468907  0.5210875166595275  1.0000
  C   C194      1.0  0.6285271980975868  0.9082662525787778  0.5215197122529954  1.0000
  C   C195      1.0  0.5735579465961513  0.8609462088545172  0.5240152535350815  1.0000
  C   C196      1.0  0.7116452419687518  0.9584243660687682  0.557950969840786  1.0000
  C   C197      1.0  0.6709894857965627  0.9360841369510297  0.5237302420470508  1.0000
  C   C198      1.0  0.6844759903321588  0.9561370179244141  0.5543222696020311  1.0000
  C   C199      1.0  0.6862096201737067  0.9184194389429449  0.4967451233961876  1.0000
  C   C200      1.0  0.7269928270826468  0.9408107761074025  0.5308701982973396  1.0000
  C   C201      1.0  0.7133551560036551  0.9207216093057915  0.5000659750893927  1.0000
  C   C202      1.0  0.5743148020196418  0.5248903050826329  0.4914347063361907  1.0000
  C   C203      1.0  0.5600802403859365  0.535704161642772  0.44996724905191626  1.0000
  C   C204      1.0  0.5603798152725754  0.5628044071249969  0.4429816162688505  1.0000
  C   C205      1.0  0.5883473388463296  0.5696199368743008  0.5202655714436218  1.0000
  C   C206      1.0  0.5887565027143833  0.5425074969354843  0.5258989954621403  1.0000
  C   C207      1.0  0.5778162384041177  0.7068251983206593  0.5121804522882695  1.0000
  C   C208      1.0  0.5772152482057878  0.6220164637402376  0.512797086226991  1.0000
  C   C209      1.0  0.9356066932054953  0.8980748699277755  0.46548442066985785  1.0000
  C   C210      1.0  0.577793188551659  0.6507033757272246  0.5113513401369075  1.0000
  C   C211      1.0  0.5796212599986363  0.6927999310681875  0.4639770835414762  1.0000
  C   C212      1.0  0.5792012882759311  0.665353436706061  0.463054475487006  1.0000
  C   C213      1.0  0.5762539855131826  0.6921612349638527  0.5604540059273767  1.0000
  C   C214      1.0  0.5766829538170806  0.6647846767407596  0.5596345970963753  1.0000
  C   C215      1.0  0.9627804893966067  0.9003898221000584  0.4690933262570085  1.0000
  C   C216      1.0  0.795668823769844  0.928257240736706  0.5116898961455998  1.0000
  C   C217      1.0  0.7671844661384116  0.9273869213977041  0.5105981588090726  1.0000
  C   C218      1.0  0.8116361334743462  0.9476293632537546  0.5404357543763183  1.0000
  C   C219      1.0  0.8515778496027113  0.9283383501154028  0.5114038685639676  1.0000
  C   C220      1.0  0.8388786297611729  0.9474736447824074  0.5400035802515437  1.0000
  C   C221      1.0  0.8356111231302781  0.9089667064622325  0.48265698111828315  1.0000
  C   C222      1.0  0.8083690449277798  0.9091249507810716  0.4830815864788594  1.0000
  C   C223      1.0  0.5773816546928568  0.7354244346526982  0.5106159051028515  1.0000
  C   C224      1.0  0.9610406185513518  0.9383344882205109  0.5260312503785196  1.0000
  C   C225      1.0  0.5723010862325268  0.7762076053847109  0.543810311915348  1.0000
  C   C226      1.0  0.5733759224608058  0.8319693553897209  0.5311805572734547  1.0000
  C   C227      1.0  0.5565176074335058  0.7914199103214511  0.5756633965819054  1.0000
  C   C228      1.0  0.556672021985173  0.8185061774364164  0.5686375851749778  1.0000
  C   C229      1.0  0.5898279610225475  0.8169951807614262  0.5006740231263531  1.0000
  C   C230      1.0  0.5890496305021571  0.7897802586654383  0.5061698010736583  1.0000
  C   C231      1.0  0.8800629239287256  0.9292070372527332  0.5125016059429737  1.0000
  C   C232      1.0  0.9202564698645982  0.9157806314924996  0.49228081022401654  1.0000
  H   H113      1.0  0.9842048263393813  0.9733769282092367  0.48521361990612333  1.0000
  H   H114      1.0  0.663780210102683  0.988359325665167  0.5087941515327196  1.0000
  H   H115      1.0  0.9740637847318036  0.8864588026769752  0.44670133547470836  1.0000
  H   H116      1.0  0.6267135187840039  0.5223077788396494  0.4985448625068068  1.0000
  H   H117      1.0  0.9834425967750177  0.8683869827255182  0.5150032941697922  1.0000
  H   H118      1.0  0.5209489149074518  0.8345189878860898  0.5259356309434584  1.0000
  H   H119      1.0  0.625000081226047  0.8430952581467684  0.5391371955357935  1.0000
  H   H120      1.0  0.6629917221374848  0.8833222679601657  0.5380004024378866  1.0000
  H   H121      1.0  0.5224511659900349  0.5135514671700534  0.4832894351905749  1.0000
  H   H122      1.0  0.5890996387071591  0.9441935821710651  0.5146907993802433  1.0000
  H   H123      1.0  0.6763600488947097  0.9028174539207889  0.4713719851024608  1.0000
  H   H124      1.0  0.6731909656820402  0.969977007786051  0.5769611010520346  1.0000
  H   H125      1.0  0.7214720646403597  0.9742585917650837  0.5827666345711651  1.0000
  H   H126      1.0  0.7247851711812351  0.9067165049359723  0.47798732626787394  1.0000
  H   H127      1.0  0.6000019051266049  0.5346327921855202  0.5590373286921019  1.0000
  H   H128      1.0  0.5995918505693787  0.5829726504812524  0.5483505574734744  1.0000
  H   H129      1.0  0.549145505201816  0.5706393991603159  0.4098113875291934  1.0000
  H   H130      1.0  0.5490720604435301  0.5223948804492112  0.42150456226351146  1.0000
  H   H131      1.0  0.5807798354866596  0.7038143971533352  0.42599596279132645  1.0000
  H   H132      1.0  0.5791628894778088  0.6130934367081561  0.5533979793940261  1.0000
  H   H133      1.0  0.5755058694258522  0.6537694019467751  0.5976139142678506  1.0000
  H   H134      1.0  0.9708850175877469  0.9540454599411544  0.5511441862395741  1.0000
  H   H135      1.0  0.7569996988523746  0.9110352924336932  0.48616968504787544  1.0000
  H   H136      1.0  0.9257834485037488  0.8821330193610903  0.4409338698059748  1.0000
  H   H137      1.0  0.7963670344930547  0.8938925546281625  0.46046618608614975  1.0000
  H   H138      1.0  0.8508817222312178  0.962705982284016  0.5626173666660097  1.0000
  H   H139      1.0  0.7812511838273543  0.9637319827577587  0.5646451501228118  1.0000
  H   H140      1.0  0.8659959796487757  0.8928593145760356  0.4584609275204811  1.0000
  H   H141      1.0  0.5791319985415624  0.6335799758375653  0.42194248462536627  1.0000
  H   H142      1.0  0.5737429665221168  0.7237052615203714  0.6012767382091948  1.0000
  H   H143      1.0  0.5817426351731835  0.7448860155528726  0.4707988828349729  1.0000
  H   H144      1.0  0.6019286184981427  0.7784772095552212  0.4811881110600692  1.0000
  H   H145      1.0  0.6030320280778542  0.8269615169275774  0.4706834924121494  1.0000
  H   H146      1.0  0.5581195624592742  0.9124997417051436  0.5102054889636294  1.0000
  H   H147      1.0  0.2588088645268373  0.45105387099226246  0.5725690422758305  1.0000
  H   H148      1.0  0.2601059012327956  0.42510918695218947  0.5326032723596185  1.0000
  H   H149      1.0  0.3871323477585391  0.43226435238664696  0.4936028214144481  1.0000
  H   H150      1.0  0.38809599519848037  0.40619110328045327  0.4538696595208404  1.0000
