# Supplementary material for: Fracture Behavior of a 2D Imine‐Based Polymer
Source: Adv Sci (Weinh). 2024 Sep 12;11(42):2407017. doi: 10.1002/advs.202407017 (PMC11558127; doi:10.1002/advs.202407017)
Supplement: Supplementary file 2 — Supporting Information [file ADVS-11-2407017-s004.zip › linkerdefect_110_strain_1.025_relaxed.cif]

data_image0
_chemical_formula_structural       C43OHON4C8HCH24N2ONH10N8O3NC60H38N8O4C60H38N8O4C60H38
_chemical_formula_sum              "C232 O14 H150 N32"
_cell_length_a       51.0652468066698
_cell_length_b       50.76366683203438
_cell_length_c       25.0002237100003
_cell_angle_alpha    90.0
_cell_angle_beta     90.0
_cell_angle_gamma    92.25501069727487

_space_group_name_H-M_alt    "P 1"
_space_group_IT_number       1

loop_
  _space_group_symop_operation_xyz
  'x, y, z'

loop_
  _atom_site_type_symbol
  _atom_site_label
  _atom_site_symmetry_multiplicity
  _atom_site_fract_x
  _atom_site_fract_y
  _atom_site_fract_z
  _atom_site_occupancy
  C   C1        1.0  0.04781914279433349  0.4811485729921715  0.49705869835529776  1.0000
  C   C2        1.0  0.07184841875424644  0.4957266893658536  0.49990760171558596  1.0000
  C   C3        1.0  0.1406060648888394  0.4815164750886339  0.5117690321576622  1.0000
  C   C4        1.0  0.12335968022653782  0.36275701153218687  0.5327886617890412  1.0000
  C   C5        1.0  0.005585850604714825  0.374974046841362  0.5110371057813893  1.0000
  C   C6        1.0  0.14101828351082618  0.4318310165342343  0.5214576701091576  1.0000
  C   C7        1.0  0.4771186179443828  0.42357425187316616  0.49766953734686725  1.0000
  C   C8        1.0  0.0713160545684438  0.08011225503073212  0.4812151865007758  1.0000
  C   C9        1.0  0.022800085419368323  0.49366514274958656  0.48914221959240717  1.0000
  C   C10       1.0  0.09661614469913661  0.48485797368300304  0.5077082648607713  1.0000
  C   C11       1.0  0.4347194964582226  0.4403698369885601  0.5217814720553837  1.0000
  C   C12       1.0  0.004250882336756714  0.4738991807643311  0.48895229992336686  1.0000
  C   C13       1.0  0.018135187390863422  0.449626451272951  0.49770075248607576  1.0000
  C   C14       1.0  0.09847530364792315  0.37517884177913774  0.5230375439075309  1.0000
  C   C15       1.0  0.0052171373507911845  0.4245595220546263  0.4996792918815205  1.0000
  C   C16       1.0  0.01806943721173282  0.400622813714973  0.5062175364681681  1.0000
  C   C17       1.0  0.12126044584285231  0.9993776002215905  0.5049457694687534  1.0000
  C   C18       1.0  0.12815185194765463  0.4558613265741704  0.5167111948211724  1.0000
  C   C19       1.0  0.14191342569835544  0.38253347065634297  0.5327641300393471  1.0000
  C   C20       1.0  0.04949402760218648  0.3717682054518165  0.5180887986888819  1.0000
  C   C21       1.0  0.024876654771195206  0.35724962122028303  0.5178005214375323  1.0000
  C   C22       1.0  0.1281058269409836  0.406742161090692  0.5227487099855685  1.0000
  C   C23       1.0  0.07431672441079987  0.3607574885489282  0.523318715922204  1.0000
  C   C24       1.0  0.21017863381919658  0.45421901446330826  0.5599738114014793  1.0000
  C   C25       1.0  0.16991066156214266  0.43337367707303365  0.5253303393596364  1.0000
  C   C26       1.0  0.18306117410973544  0.452828660424315  0.556254422038112  1.0000
  C   C27       1.0  0.18530984855900748  0.41538927578067836  0.49807628204080856  1.0000
  C   C28       1.0  0.22551152706657035  0.4360624991184338  0.5329543637109218  1.0000
  C   C29       1.0  0.21243064062433126  0.41673456143233656  0.5015038786312899  1.0000
  C   C30       1.0  0.07153609582146077  0.024436220311488423  0.4937988043543941  1.0000
  C   C31       1.0  0.05720837143669272  0.035959352143815945  0.45261210869145463  1.0000
  C   C32       1.0  0.05747724027891783  0.06305297241455086  0.445795765294516  1.0000
  C   C33       1.0  0.08550553575761674  0.06848208974574445  0.5228561512600705  1.0000
  C   C34       1.0  0.08589268183372928  0.04135510055548592  0.5283960285521756  1.0000
  C   C35       1.0  0.07779977580227597  0.20635184417034036  0.5124319975488313  1.0000
  C   C36       1.0  0.0754979055460034  0.12154908820530114  0.5146460755295685  1.0000
  C   C37       1.0  0.4367150336101088  0.40265395528319115  0.4638800625116607  1.0000
  C   C38       1.0  0.07667835010936282  0.15019768621897361  0.5126591015482355  1.0000
  C   C39       1.0  0.07892960776627515  0.19197668489780487  0.4644492377752447  1.0000
  C   C40       1.0  0.07798936535253345  0.1645386572040492  0.46405895724820134  1.0000
  C   C41       1.0  0.07642631779120722  0.19200547264574425  0.5610252156289645  1.0000
  C   C42       1.0  0.07631313671133524  0.16458933798320483  0.5607099843629855  1.0000
  C   C43       1.0  0.46384703241911324  0.4040068566699301  0.46725619718602723  1.0000
  O   O1        1.0  0.5788402968551127  0.6519110911874889  0.41281785148726063  1.0000
  H   H1        1.0  0.5469228128746378  0.8314981919819731  0.5938990665438412  1.0000
  O   O2        1.0  0.5778298678990644  0.7057470430865512  0.6097757486551764  1.0000
  N   N1        1.0  0.54438880775129  0.9549480698224609  0.5035321158366135  1.0000
  N   N2        1.0  0.5447364820238987  0.8976963198823491  0.5121173195548148  1.0000
  N   N3        1.0  0.6031995602224075  0.9021427192080078  0.5168536968630522  1.0000
  N   N4        1.0  0.8944802509650306  0.9138969433077571  0.4846661260224206  1.0000
  C   C44       1.0  0.0777523609686808  0.23499540386619985  0.5104611593661891  1.0000
  C   C45       1.0  0.4618513156475164  0.4416884225159733  0.5248495668224684  1.0000
  C   C46       1.0  0.0732430987696473  0.2761519596151452  0.5436484501751081  1.0000
  C   C47       1.0  0.07445882981652564  0.3318316138679766  0.5308349259548814  1.0000
  C   C48       1.0  0.05731290447851836  0.2921155953719278  0.5750035113993922  1.0000
  C   C49       1.0  0.05752114749853495  0.31917315820617687  0.5678162999785028  1.0000
  C   C50       1.0  0.09116027773381503  0.3160947330085653  0.5010831111730695  1.0000
  C   C51       1.0  0.09028665703122771  0.28890816075712583  0.5066019653202584  1.0000
  H   H2        1.0  0.8894478358504648  0.9456151303812118  0.5375759125798155  1.0000
  C   C52       1.0  0.42150622058305864  0.4209579905598738  0.49076670623153945  1.0000
  H   H3        1.0  0.4840742883871801  0.47587004269191346  0.48295870984007705  1.0000
  H   H4        1.0  0.16182624992949435  0.4857765907707507  0.5112781135120598  1.0000
  H   H5        1.0  0.475158939957405  0.38974036207051305  0.4445240455631826  1.0000
  H   H6        1.0  0.12357996225980163  0.02076263619882775  0.49925694454213415  1.0000
  H   H7        1.0  0.4850742183598308  0.37116349101958385  0.512057027701112  1.0000
  H   H8        1.0  0.022300615291612223  0.33581871062019514  0.5223390425868637  1.0000
  H   H9        1.0  0.12602459279222808  0.3417034253753639  0.5400172764797639  1.0000
  H   H10       1.0  0.16299290896924976  0.38107190615133985  0.540170490119472  1.0000
  H   H11       1.0  0.019888399466776775  0.01444246109673252  0.4852475833348883  1.0000
  H   H12       1.0  0.08798443836074833  0.44384791371795856  0.515265068188909  1.0000
  H   H13       1.0  0.17572665147233407  0.4002219631823963  0.47243821736678676  1.0000
  H   H14       1.0  0.1716403027839764  0.4669519732360491  0.5791366123726986  1.0000
  H   H15       1.0  0.21983877303495106  0.4695673553474861  0.5850557839581422  1.0000
  H   H16       1.0  0.22391757534024284  0.4024097646902038  0.47934689851065193  1.0000
  H   H17       1.0  0.0971461746826106  0.032937542046456735  0.5614434205090197  1.0000
  H   H18       1.0  0.09676202497287789  0.08129102085740668  0.5509113061754457  1.0000
  H   H19       1.0  0.04623497351067298  0.07144326648385028  0.41273383856753876  1.0000
  H   H20       1.0  0.0462298158319299  0.023201846063780653  0.4240914298464468  1.0000
  H   H21       1.0  0.0799704178128072  0.20273647613025084  0.42622404908011996  1.0000
  H   H22       1.0  0.07771488911259564  0.11266083596886596  0.5552985268164732  1.0000
  H   H23       1.0  0.0752782791143368  0.15383140618792962  0.5989352702949688  1.0000
  H   H24       1.0  0.47153295843605075  0.45693239925513973  0.5501645619017209  1.0000
  H   H25       1.0  0.9215036955161634  0.9512738692101109  0.542433593672232  1.0000
  H   H26       1.0  0.42694448707916505  0.3872105006406384  0.4392059778423206  1.0000
  N   N5        1.0  0.5740615317192908  0.7501771119642244  0.5503892207385723  1.0000
  N   N6        1.0  0.6026755433746473  0.9596167899858229  0.5135603860598488  1.0000
  O   O3        1.0  0.8490979535668346  0.8912092345573226  0.44801705286079885  1.0000
  N   N7        1.0  0.7528869386472016  0.9428282001177472  0.5376645843764806  1.0000
  H   H27       1.0  0.07706253992881648  0.13257139975828416  0.42353509133766676  1.0000
  H   H28       1.0  0.07483668256874386  0.22389809297428157  0.6013835450268931  1.0000
  H   H29       1.0  0.08188853947491585  0.2440730245972321  0.47039684224305245  1.0000
  H   H30       1.0  0.10331244301310967  0.2769838583684227  0.4821148235139748  1.0000
  H   H31       1.0  0.10460262139448719  0.32542026694356163  0.47156169857297836  1.0000
  H   H32       1.0  0.05819560787489974  0.4127146824514095  0.5091545928187798  1.0000
  H   H33       1.0  0.044637545468774874  0.33105539571313825  0.5926753471956426  1.0000
  H   H34       1.0  0.4233319167917938  0.4547857265323139  0.543895101071494  1.0000
  H   H35       1.0  0.04388405794693735  0.28283077451795763  0.604567558856965  1.0000
  H   H36       1.0  0.5465304594855264  0.783263415058352  0.6056235626952675  1.0000
  N   N8        1.0  0.04412983268268446  0.4548262962852063  0.502115915091408  1.0000
  N   N9        1.0  0.10211451720665238  0.45926309244258096  0.513875244558577  1.0000
  N   N10       1.0  0.044047611353973226  0.39732468439796054  0.5109826888870879  1.0000
  N   N11       1.0  0.10215480337728622  0.4014761142279187  0.5175328379895404  1.0000
  N   N12       1.0  0.2522069851747406  0.43817509942119526  0.5344312686865657  1.0000
  N   N13       1.0  0.07126385920426816  0.10659603730562506  0.4730144442659082  1.0000
  N   N14       1.0  0.07219944640546566  0.2496082270562137  0.5513481806111489  1.0000
  N   N15       1.0  0.39480347339129435  0.4189096167609342  0.489643127326884  1.0000
  O   O4        1.0  0.07857623057665959  0.15137962068672142  0.41409934806531395  1.0000
  O   O5        1.0  0.07532615699507149  0.20512550504081584  0.6109671298847199  1.0000
  O   O6        1.0  0.7983061808435589  0.965558377439804  0.5744541678635159  1.0000
  N   N16       1.0  0.5725710076973949  0.6071583619426048  0.47202584868869407  1.0000
  C   C53       1.0  0.04786984483459997  0.9808238636266273  0.4976659597222761  1.0000
  C   C54       1.0  0.0718839580568368  0.9954513647177632  0.5000860102711526  1.0000
  C   C55       1.0  0.14080183187587597  0.9817818510229881  0.5098036748474662  1.0000
  C   C56       1.0  0.1244031296775476  0.8629481394245166  0.5305134318160599  1.0000
  C   C57       1.0  0.006325376656467156  0.874562055264641  0.513354658185447  1.0000
  C   C58       1.0  0.14176781724715865  0.9321177305931581  0.5194163309306611  1.0000
  C   C59       1.0  0.4767241002074554  0.9225097601674017  0.4978406051029576  1.0000
  C   C60       1.0  0.07100263072051755  0.5803729164882279  0.4808449961158037  1.0000
  C   C61       1.0  0.022797879933763605  0.9932683961416763  0.4900807025137066  1.0000
  C   C62       1.0  0.09675163601482345  0.9847068526709889  0.5070053395908498  1.0000
  C   C63       1.0  0.43361214666135905  0.9375548034387255  0.5216700631434008  1.0000
  C   C64       1.0  0.00430111235861578  0.973449495598106  0.49003690116584314  1.0000
  C   C65       1.0  0.018269003714221556  0.9492213113270986  0.49868441919070605  1.0000
  C   C66       1.0  0.09939827881635481  0.8753645567511416  0.5219420287795089  1.0000
  C   C67       1.0  0.005473118363414928  0.9241012833021016  0.5011337593732784  1.0000
  C   C68       1.0  0.01854382604509085  0.9002873616958218  0.5077168077699687  1.0000
  C   C69       1.0  0.12126063135960925  0.49930681176720865  0.5063738276360638  1.0000
  C   C70       1.0  0.12861263880833812  0.9560223761798935  0.5151172149273108  1.0000
  C   C71       1.0  0.14295528569545557  0.8827175005410213  0.529669046090034  1.0000
  C   C72       1.0  0.05033022659745256  0.8717790828672207  0.5189895837209908  1.0000
  C   C73       1.0  0.02583414165588732  0.8570479593106594  0.5197832200707659  1.0000
  C   C74       1.0  0.12902332281332443  0.9069333019534968  0.5204830801842404  1.0000
  C   C75       1.0  0.07527730508708028  0.8609273537423822  0.5234033864189986  1.0000
  C   C76       1.0  0.210070924416222  0.9561996505092589  0.5591920651605748  1.0000
  C   C77       1.0  0.17059669015825193  0.9341541181904321  0.5237534884123904  1.0000
  C   C78       1.0  0.18304355760093208  0.9539160719740551  0.5551368707541899  1.0000
  C   C79       1.0  0.18669792006318886  0.9166887963025143  0.4965954655835077  1.0000
  C   C80       1.0  0.22630929397032473  0.9389081794037542  0.5316459532739007  1.0000
  C   C81       1.0  0.2137235769423565  0.9190364028388779  0.5002240758264895  1.0000
  C   C82       1.0  0.07157687192458437  0.5246893072777485  0.4933467941860228  1.0000
  C   C83       1.0  0.05721355387821148  0.5361492700923333  0.4521208113639186  1.0000
  C   C84       1.0  0.05728683048735205  0.5632385430156835  0.44536936365839347  1.0000
  C   C85       1.0  0.08533687356265872  0.5688041123492362  0.5223559705959128  1.0000
  C   C86       1.0  0.08587508783803952  0.5416900652912288  0.5278973178287715  1.0000
  C   C87       1.0  0.07772290202939666  0.7065723688162187  0.5130659226683794  1.0000
  C   C88       1.0  0.07535125840727147  0.6217666231528672  0.5143951432906029  1.0000
  C   C89       1.0  0.43724090296531887  0.9004010669834428  0.46267354830803237  1.0000
  C   C90       1.0  0.07639157139503844  0.6504155753485027  0.5126760506322396  1.0000
  C   C91       1.0  0.07780612229340104  0.6923008975165731  0.4648421975577198  1.0000
  C   C92       1.0  0.07675735875952308  0.6648669069957789  0.4641795737921697  1.0000
  C   C93       1.0  0.07723467424722553  0.6921195343722533  0.5615504523697528  1.0000
  C   C94       1.0  0.0769863761202872  0.6646995643963557  0.5608973856573812  1.0000
  C   C95       1.0  0.4642783580934106  0.9027209503256097  0.4665485263001786  1.0000
  C   C96       1.0  0.29570254383577776  0.9276623923712383  0.5113813873510415  1.0000
  C   C97       1.0  0.2672720049459434  0.9264183362318053  0.5101077458338318  1.0000
  C   C98       1.0  0.31044489390061075  0.9464329006380534  0.5421916325593211  1.0000
  C   C99       1.0  0.35161077085846276  0.9287430467156235  0.511043907837921  1.0000
  C   C100      1.0  0.33769818190663214  0.9467761053074475  0.5417012031998529  1.0000
  C   C101      1.0  0.3368678548938582  0.9099607878226632  0.48026183486475527  1.0000
  C   C102      1.0  0.3096142976079059  0.9096185929556478  0.480748187869792  1.0000
  C   C103      1.0  0.07781030210276735  0.7352164742392205  0.5113720506270286  1.0000
  C   C104      1.0  0.4606425354510163  0.9399405290925034  0.5251042488110784  1.0000
  C   C105      1.0  0.07435193118356544  0.776398726572465  0.5449187572654475  1.0000
  C   C106      1.0  0.0755252898533596  0.8320116687367642  0.5313301930332008  1.0000
  C   C107      1.0  0.05910718046968029  0.7925314792674591  0.5773507214210438  1.0000
  C   C108      1.0  0.05925091652175721  0.8195622326313293  0.5697566540213203  1.0000
  C   C109      1.0  0.09162706413755621  0.8161224100805575  0.5005453072615308  1.0000
  C   C110      1.0  0.09074219184705004  0.7889544540150705  0.5064484412060271  1.0000
  C   C111      1.0  0.3800453132818497  0.9300281519647755  0.5122248278451376  1.0000
  C   C112      1.0  0.42101444417011363  0.9176626051396485  0.49033259554375475  1.0000
  H   H37       1.0  0.4831451719024706  0.9754941154836532  0.48674778850298445  1.0000
  H   H38       1.0  0.16197590098020423  0.9862304787714452  0.5086244909247564  1.0000
  H   H39       1.0  0.47627046987584515  0.8891190675608804  0.44360001776299424  1.0000
  H   H40       1.0  0.12382297475397448  0.5206830018917631  0.5007970775770242  1.0000
  H   H41       1.0  0.4853190215180363  0.8704383887942388  0.5126805194367655  1.0000
  H   H42       1.0  0.023491711904532336  0.8356184774338958  0.5247032989731775  1.0000
  H   H43       1.0  0.12713601982037356  0.8418828419781467  0.5374606229903747  1.0000
  H   H44       1.0  0.16412198790939111  0.8812616209674953  0.5359495913880078  1.0000
  H   H45       1.0  0.019950147139349752  0.5148517711402638  0.4842766145050005  1.0000
  H   H46       1.0  0.08855190318472714  0.9436154727185214  0.5148290941510665  1.0000
  H   H47       1.0  0.17766545051048194  0.9012507264356714  0.47078632465739606  1.0000
  H   H48       1.0  0.17103959512143876  0.9675252806640853  0.5780388127010896  1.0000
  H   H49       1.0  0.21908250728377032  0.9718165224270364  0.5845550596283152  1.0000
  H   H50       1.0  0.22588255782522884  0.9052626686296199  0.4778650446126131  1.0000
  H   H51       1.0  0.09718465106895716  0.5333462041704732  0.5609424510940803  1.0000
  H   H52       1.0  0.09651260107669549  0.5816770645402705  0.5504404834170987  1.0000
  H   H53       1.0  0.04597302789919576  0.5715631319593287  0.41233709379828837  1.0000
  H   H54       1.0  0.04630214074989933  0.5233408976540852  0.42358884374314065  1.0000
  H   H55       1.0  0.078146815676563  0.7031596523059092  0.4267129493950518  1.0000
  H   H56       1.0  0.0782324946509924  0.61281403502774  0.5547970750101503  1.0000
  H   H57       1.0  0.07667346684797213  0.6538570060535538  0.5990475644769068  1.0000
  H   H58       1.0  0.4697040429001059  0.9553766214728482  0.5508657426089183  1.0000
  H   H59       1.0  0.25804844717664616  0.9106415182125728  0.48402970197251494  1.0000
  H   H60       1.0  0.4282122399720468  0.8847622863307467  0.4373900356049106  1.0000
  H   H61       1.0  0.29857717143991813  0.8948601392179069  0.4565361838004393  1.0000
  H   H62       1.0  0.3487292949050078  0.9615344877831465  0.5659236682889007  1.0000
  H   H63       1.0  0.27905268901086494  0.9612906625799961  0.5681494533296426  1.0000
  H   H64       1.0  0.368260805486103  0.8951110240313037  0.45429039731857157  1.0000
  H   H65       1.0  0.07492866531019  0.6329898520842018  0.4233809143461355  1.0000
  H   H66       1.0  0.07665293240261932  0.7239373294581162  0.6023804191302498  1.0000
  H   H67       1.0  0.08107336014742228  0.7443019836304682  0.47101589714085046  1.0000
  H   H68       1.0  0.10323336903038467  0.7768840931030384  0.48109459711413444  1.0000
  H   H69       1.0  0.10454667203260985  0.8252922884308421  0.4699123553311089  1.0000
  H   H70       1.0  0.058565779580453135  0.9127728122709012  0.5091613123429779  1.0000
  H   H71       1.0  0.046866134437703655  0.8315953434201906  0.5953894019134643  1.0000
  H   H72       1.0  0.4214813829443716  0.9513087827076194  0.5441377909847724  1.0000
  H   H73       1.0  0.04621843802796334  0.7834113165994296  0.6080628973920982  1.0000
  H   H74       1.0  0.38926007592005146  0.945792561159627  0.5383381479368164  1.0000
  N   N17       1.0  0.044266515895292784  0.9544972319335322  0.5027476636325618  1.0000
  N   N18       1.0  0.1025249814380474  0.959159826468723  0.5128455072829221  1.0000
  N   N19       1.0  0.04459526131682876  0.897245030228716  0.5117034803642133  1.0000
  N   N20       1.0  0.10303230761234569  0.9016649724112153  0.5163139240960893  1.0000
  N   N21       1.0  0.25272370881270495  0.9423413992255625  0.5368517832172436  1.0000
  N   N22       1.0  0.07066886555473244  0.606859185988064  0.47285631961479124  1.0000
  N   N23       1.0  0.07330764505302348  0.7498662488991874  0.5528016750410724  1.0000
  N   N24       1.0  0.39459519259373943  0.9141763510638716  0.485308829030944  1.0000
  O   O7        1.0  0.07627028229973877  0.6518237534917004  0.41404701152626017  1.0000
  O   O8        1.0  0.07718999717282442  0.7051415594197723  0.6116956384227323  1.0000
  O   O9        1.0  0.2978831283886019  0.9652333402701565  0.5740990080493781  1.0000
  O   O10       1.0  0.34943028608273924  0.8911424419117348  0.4483996659620928  1.0000
  C   C113      1.0  0.5487894127581706  0.4815115122156357  0.4971275935966901  1.0000
  C   C114      1.0  0.5728488240724616  0.4960655147610163  0.499959699135141  1.0000
  C   C115      1.0  0.6414874838426109  0.48173153737761576  0.512715570459261  1.0000
  C   C116      1.0  0.624153308073778  0.3629355726857017  0.5320686872453836  1.0000
  C   C117      1.0  0.5062849489104827  0.37545405188404524  0.5129454481575927  1.0000
  C   C118      1.0  0.6418254621721333  0.43207519394061383  0.5225598824889395  1.0000
  C   C119      1.0  0.976375938490374  0.4226755559926141  0.49475542054361527  1.0000
  C   C120      1.0  0.571863241502426  0.08051142677025193  0.480776088663109  1.0000
  C   C121      1.0  0.523828910955841  0.4940287023800334  0.48881917881492915  1.0000
  C   C122      1.0  0.5975358320789694  0.48515669687419866  0.5080221743368979  1.0000
  C   C123      1.0  0.933292204896653  0.4377792078681641  0.5185110977327162  1.0000
  C   C124      1.0  0.5052492714901677  0.47428449030418535  0.4889005150200747  1.0000
  C   C125      1.0  0.5190683402663366  0.4500335618742819  0.4983059736016216  1.0000
  C   C126      1.0  0.5992526064826661  0.3754545120365092  0.5228212213099782  1.0000
  C   C127      1.0  0.506041587293246  0.4250559037154737  0.5012978862776054  1.0000
  C   C128      1.0  0.5187931782594958  0.4010746802262787  0.5078891393643223  1.0000
  C   C129      1.0  0.6214159954167898  0.9998181543600736  0.5053902740544226  1.0000
  C   C130      1.0  0.6289558113521291  0.4561100547015791  0.5177568884041648  1.0000
  C   C131      1.0  0.6427396759995867  0.3826700637749047  0.5323186374680196  1.0000
  C   C132      1.0  0.5502304120165161  0.3721258750104736  0.5187119350422658  1.0000
  C   C133      1.0  0.5255859327861916  0.3576673127781152  0.5190288849814398  1.0000
  C   C134      1.0  0.6289435731099234  0.40695753275742347  0.5230097944746293  1.0000
  C   C135      1.0  0.5750954279917632  0.36107504501573995  0.523279690389878  1.0000
  C   C136      1.0  0.7101648074533483  0.4556450096834658  0.5632318958453182  1.0000
  C   C137      1.0  0.6706315032189191  0.43388212872387966  0.5274370450272579  1.0000
  C   C138      1.0  0.6831328809237837  0.45348333763206994  0.559127685945757  1.0000
  C   C139      1.0  0.6866454572720886  0.4163850875993498  0.5001730739354959  1.0000
  C   C140      1.0  0.7263206990882421  0.4384110301389227  0.5353308752172238  1.0000
  C   C141      1.0  0.7136646249447361  0.41862872104919546  0.5038064678818852  1.0000
  C   C142      1.0  0.5717239883815615  0.02485878349133471  0.49397399009679244  1.0000
  C   C143      1.0  0.5573277562257613  0.03636856876686252  0.45287446538244225  1.0000
  C   C144      1.0  0.5577653614788306  0.06345001731664295  0.4457676956574018  1.0000
  C   C145      1.0  0.5860730091029005  0.06889406211396823  0.5224050034499383  1.0000
  C   C146      1.0  0.5862695604130826  0.04178019155153018  0.5282603881941531  1.0000
  C   C147      1.0  0.5797062405905913  0.2067569556426817  0.5113248685876345  1.0000
  C   C148      1.0  0.5767779002888759  0.12196709423966277  0.5136758184640703  1.0000
  C   C149      1.0  0.936887935878426  0.40082484935869384  0.45899592861330185  1.0000
  C   C150      1.0  0.5782252706477071  0.15060537716325376  0.5115874235417529  1.0000
  C   C151      1.0  0.5804086999549389  0.19236492810363331  0.46331003041693936  1.0000
  C   C152      1.0  0.5792486409791525  0.16492477807411157  0.4629523555709729  1.0000
  C   C153      1.0  0.5786586033106312  0.1924303738517426  0.5599586945641792  1.0000
  C   C154      1.0  0.5783893243607402  0.16501352940866754  0.5596481145438942  1.0000
  C   C155      1.0  0.9639246802169222  0.40304395562333234  0.46308654243116326  1.0000
  C   C156      1.0  0.7955449199746716  0.4275506084248697  0.5122882762083555  1.0000
  C   C157      1.0  0.7671229169537049  0.4263251382080149  0.5119122032864005  1.0000
  C   C158      1.0  0.8105162443896706  0.44577632525836036  0.5439415863458553  1.0000
  C   C159      1.0  0.8514024572110283  0.4286925216789069  0.5099238137797506  1.0000
  C   C160      1.0  0.8377566287868151  0.44615623159812706  0.5424480396218813  1.0000
  C   C161      1.0  0.8364300279070148  0.41045013776113815  0.4783086690495246  1.0000
  C   C162      1.0  0.8091875718138034  0.41007551696687305  0.4797779259555584  1.0000
  C   C163      1.0  0.5795732103405151  0.23539726680280362  0.5094311838533225  1.0000
  C   C164      1.0  0.9603177990474918  0.44010002959584593  0.5220780917645778  1.0000
  C   C165      1.0  0.5747115084142989  0.27645381284268733  0.5428786734754979  1.0000
  C   C166      1.0  0.5753201048933494  0.33212696848004153  0.5304028665594013  1.0000
  C   C167      1.0  0.5587873540340151  0.29221212715289463  0.5746881086680107  1.0000
  C   C168      1.0  0.5586887818432941  0.3192715670257167  0.567672076795402  1.0000
  C   C169      1.0  0.5920013991996472  0.3165919163400289  0.500146044270442  1.0000
  C   C170      1.0  0.5914282598282657  0.2894075497992802  0.5055100159303972  1.0000
  C   C171      1.0  0.8798291718863359  0.42996120125382714  0.5103189069893889  1.0000
  C   C172      1.0  0.9206778864891977  0.417993272701558  0.4869330137610202  1.0000
  H   H75       1.0  0.9830519998941843  0.47546591117509684  0.48334776222074277  1.0000
  H   H76       1.0  0.6627172967797351  0.48592467421237334  0.5123908142845162  1.0000
  H   H77       1.0  0.9759120491702344  0.38945678469025347  0.4400865832268171  1.0000
  H   H78       1.0  0.6237530182785831  0.021188258496809158  0.49947679431286646  1.0000
  H   H79       1.0  0.9843895962839343  0.37064951972007726  0.50965967185783  1.0000
  H   H80       1.0  0.5230039605028374  0.33623198951263183  0.5234954137830282  1.0000
  H   H81       1.0  0.626802126063563  0.3418355516819317  0.5387685218116824  1.0000
  H   H82       1.0  0.6638345391043531  0.38113658227683356  0.5394113423851127  1.0000
  H   H83       1.0  0.5200122391006448  0.014931159019146741  0.4866123814971704  1.0000
  H   H84       1.0  0.5887629124151231  0.44418120009099277  0.5157514456044813  1.0000
  H   H85       1.0  0.6775458353945375  0.40104749263082856  0.47422221031149614  1.0000
  H   H86       1.0  0.6711707829724546  0.4670906361571858  0.5821313225694944  1.0000
  H   H87       1.0  0.7192345542022847  0.47118034906721423  0.5887176593921315  1.0000
  H   H88       1.0  0.725768635605187  0.40487968002023217  0.48126658760966956  1.0000
  H   H89       1.0  0.597543108360868  0.0333741841658623  0.5612895640034571  1.0000
  H   H90       1.0  0.5974855460971533  0.0817111775679452  0.5502017503234748  1.0000
  H   H91       1.0  0.5464842057888567  0.07182486573093325  0.4127484984462425  1.0000
  H   H92       1.0  0.5461693581698855  0.023604630563570237  0.4246393980273259  1.0000
  H   H93       1.0  0.5812034468274906  0.20310896340933568  0.42505640118957827  1.0000
  H   H94       1.0  0.5792933322145343  0.11310722078345142  0.5542815373250983  1.0000
  H   H95       1.0  0.5775975564026491  0.15427050095274805  0.5979029604961035  1.0000
  H   H96       1.0  0.9693894921932137  0.45543566924117823  0.5480635460001163  1.0000
  H   H97       1.0  0.7577107188541393  0.4110192177572264  0.48498866363440635  1.0000
  H   H98       1.0  0.927857522201514  0.3852783158893068  0.4334860887870675  1.0000
  H   H99       1.0  0.797935977710222  0.3957581782701371  0.4548981294633819  1.0000
  H   H100      1.0  0.849000542733916  0.4604751451683723  0.5673322601517056  1.0000
  H   H101      1.0  0.7793255305791442  0.46012221058874025  0.5721337498104835  1.0000
  H   H102      1.0  0.8676249332226019  0.39607996072148416  0.450201752136383  1.0000
  H   H103      1.0  0.5776155093100792  0.1329365805995389  0.4224981149049932  1.0000
  H   H104      1.0  0.577504618334942  0.2243385638921037  0.6003778347690676  1.0000
  H   H105      1.0  0.5836256064986655  0.24454059235419826  0.4693963410413054  1.0000
  H   H106      1.0  0.6044409011699836  0.27764285252726456  0.48066983671871283  1.0000
  H   H107      1.0  0.6052040890943696  0.3260875523512034  0.4704021263936898  1.0000
  H   H108      1.0  0.5589579294198267  0.4130635076851347  0.5098359385480181  1.0000
  H   H109      1.0  0.5458385764906106  0.3309954685123097  0.5929247617437242  1.0000
  H   H110      1.0  0.9211644386678104  0.45147649679508484  0.5411350995865741  1.0000
  H   H111      1.0  0.5456238706352897  0.28275495218418134  0.6045227743981452  1.0000
  H   H112      1.0  0.8891889724761745  0.44527628214657045  0.537296200748429  1.0000
  N   N25       1.0  0.5450743905930067  0.4552225341325644  0.5026596954943874  1.0000
  N   N26       1.0  0.6029471768209949  0.45954785068513987  0.5144426187259891  1.0000
  N   N27       1.0  0.5447975492935924  0.3976912818566224  0.5118213312170694  1.0000
  N   N28       1.0  0.6029856534747965  0.4017779980070068  0.5178294682518608  1.0000
  N   N29       1.0  0.752755588249466  0.4417876084458928  0.5401932916668019  1.0000
  N   N30       1.0  0.5720087233180817  0.10698163794008188  0.47229390896643986  1.0000
  N   N31       1.0  0.5739331437582861  0.24990240709183553  0.5504230857003667  1.0000
  N   N32       1.0  0.8942475474941542  0.4145459099349311  0.4820444771616923  1.0000
  O   O11       1.0  0.5792729956169892  0.15172697128732743  0.412994203360015  1.0000
  O   O12       1.0  0.5780415817266947  0.20556643305834363  0.6099385244404276  1.0000
  O   O13       1.0  0.7981983057862042  0.4639668244577813  0.577716239934246  1.0000
  O   O14       1.0  0.8487584643941897  0.3922313726542733  0.4446112568802535  1.0000
  C   C173      1.0  0.5480003319263581  0.9812720396474476  0.49841270713874836  1.0000
  C   C174      1.0  0.5720330991339301  0.9958855036896187  0.500464710750552  1.0000
  C   C175      1.0  0.6409521804510313  0.9822459962010444  0.5106551976371914  1.0000
  C   C176      1.0  0.6245740586947995  0.8633761939501764  0.5304514044840539  1.0000
  C   C177      1.0  0.5064851262825094  0.8749769068088764  0.5133488601511129  1.0000
  C   C178      1.0  0.641917672464605  0.9326002743246775  0.5205424324165789  1.0000
  C   C179      1.0  0.9766277219147017  0.9220531334906283  0.4967637011016395  1.0000
  C   C180      1.0  0.57266256914023  0.5806814090553863  0.48028440874632683  1.0000
  C   C181      1.0  0.5229110919333881  0.9937478783133988  0.49131744883065054  1.0000
  C   C182      1.0  0.5969035550326743  0.9851471082011385  0.5074184111593978  1.0000
  C   C183      1.0  0.9335862116464527  0.937353907738896  0.5202914641260848  1.0000
  C   C184      1.0  0.5043872337754425  0.9739525640807902  0.4916584253252264  1.0000
  C   C185      1.0  0.5183699951592071  0.9497006002305215  0.4999114719740895  1.0000
  C   C186      1.0  0.5995749973668385  0.875814762563117  0.5219313088106631  1.0000
  C   C187      1.0  0.5055793372608008  0.924573805151426  0.5022008460136161  1.0000
  C   C188      1.0  0.518679324576402  0.9007422567857182  0.5082702173736514  1.0000
  C   C189      1.0  0.6222148615527968  0.49954894331825256  0.506830882844015  1.0000
  C   C190      1.0  0.6287602732857898  0.9564950588953337  0.5160838491726332  1.0000
  C   C191      1.0  0.643108667959307  0.8831651348275413  0.5302079918306545  1.0000
  C   C192      1.0  0.5504992683846373  0.8721964726819473  0.5187888107577493  1.0000
  C   C193      1.0  0.5260136811905869  0.8574444671782007  0.5192878621393623  1.0000
  C   C194      1.0  0.6291795255127036  0.9074088147437055  0.5213238660876847  1.0000
  C   C195      1.0  0.5754619589582511  0.8613470707049098  0.5229527378127297  1.0000
  C   C196      1.0  0.7102483392219152  0.9567194963535848  0.5601670967519953  1.0000
  C   C197      1.0  0.6707419822118527  0.9346414218329964  0.5249323932150347  1.0000
  C   C198      1.0  0.6832147408901721  0.954427841583654  0.5562162545394198  1.0000
  C   C199      1.0  0.6868220789031266  0.9171577479830245  0.497776924947629  1.0000
  C   C200      1.0  0.7264628220771615  0.9394080038140074  0.532615337302096  1.0000
  C   C201      1.0  0.71384514686412  0.9195081083663714  0.5013182532093773  1.0000
  C   C202      1.0  0.5726936740139286  0.5250184396730896  0.49324034385859516  1.0000
  C   C203      1.0  0.5585938799502392  0.5365123555326625  0.45167950131928813  1.0000
  C   C204      1.0  0.55895678021679  0.5635961117632771  0.4446996645513867  1.0000
  C   C205      1.0  0.5866778268136513  0.5690758096728404  0.5222140583244336  1.0000
  C   C206      1.0  0.5869566906953109  0.5419593501807086  0.527961797011056  1.0000
  C   C207      1.0  0.5791974485559697  0.7069359978307913  0.511138072461039  1.0000
  C   C208      1.0  0.5771669575653875  0.6221413141730567  0.5134875873912099  1.0000
  C   C209      1.0  0.9370698949776572  0.8998262408488488  0.462226157458715  1.0000
  C   C210      1.0  0.5782296630883424  0.650787053190571  0.5114519158915674  1.0000
  C   C211      1.0  0.5797754201101595  0.692534638049381  0.4631125277421819  1.0000
  C   C212      1.0  0.5788843097331068  0.6651000731868929  0.4627861791458884  1.0000
  C   C213      1.0  0.5784241538402414  0.6926161858803788  0.5597921037962855  1.0000
  C   C214      1.0  0.5783945962387859  0.6652030855415997  0.5594991726662338  1.0000
  C   C215      1.0  0.9641136039297339  0.9021017260278634  0.4659970629729503  1.0000
  C   C216      1.0  0.7957712755803099  0.9280229154182846  0.5116908660549855  1.0000
  C   C217      1.0  0.7673437062697405  0.9268955676992122  0.5107280468942895  1.0000
  C   C218      1.0  0.810689587719602  0.946703897590463  0.542374629555377  1.0000
  C   C219      1.0  0.8516496998224243  0.9287722479531985  0.5107281453953376  1.0000
  C   C220      1.0  0.8379357531422371  0.9468892373537945  0.5415725235466534  1.0000
  C   C221      1.0  0.8367297670557455  0.9100865199777173  0.48005780168769646  1.0000
  C   C222      1.0  0.8094857686734906  0.9099107871517798  0.4808433739323892  1.0000
  C   C223      1.0  0.5790789081574885  0.7355698534952603  0.5091749461919569  1.0000
  C   C224      1.0  0.9606148873371334  0.93969115208941  0.5236267340531651  1.0000
  C   C225      1.0  0.5749276501086118  0.7767226304217892  0.5427466543045558  1.0000
  C   C226      1.0  0.5757852106298703  0.8323969505707307  0.5302038966182808  1.0000
  C   C227      1.0  0.5594446483607741  0.7926095887937603  0.5752197630134716  1.0000
  C   C228      1.0  0.5594525815027526  0.8196680462317159  0.568167916605271  1.0000
  C   C229      1.0  0.5920741822330969  0.8167456934171606  0.49930955896202417  1.0000
  C   C230      1.0  0.5913560138180352  0.7895547807424793  0.5047017899370261  1.0000
  C   C231      1.0  0.8800788614836625  0.9298735874418909  0.5116197539540798  1.0000
  C   C232      1.0  0.9209159644873162  0.9172994393336849  0.48949478053435974  1.0000
  H   H113      1.0  0.9830871564314292  0.9749642675858631  0.4846207395253578  1.0000
  H   H114      1.0  0.662129246064172  0.9866978846212249  0.5096785607235755  1.0000
  H   H115      1.0  0.9760578886187845  0.8883224374686624  0.443393589483724  1.0000
  H   H116      1.0  0.6248503369834499  0.5208997481940726  0.5010163800041879  1.0000
  H   H117      1.0  0.9851559445028154  0.8700409303465232  0.5127648461161096  1.0000
  H   H118      1.0  0.5236864917546838  0.8359886020261553  0.52371334767449  1.0000
  H   H119      1.0  0.6273220141448256  0.8422806440390722  0.5369821662599528  1.0000
  H   H120      1.0  0.6642638117446602  0.8816870370826642  0.5366263493188277  1.0000
  H   H121      1.0  0.5210394395069684  0.5151944555394439  0.4835014856421858  1.0000
  H   H122      1.0  0.5887069005626154  0.9440667510794275  0.515533838282162  1.0000
  H   H123      1.0  0.6777673136228556  0.9017078635036512  0.4720285862999869  1.0000
  H   H124      1.0  0.6712330048711099  0.9680660210207248  0.5790933744985093  1.0000
  H   H125      1.0  0.7192788286417836  0.9723682049156477  0.5854222007933361  1.0000
  H   H126      1.0  0.7259784567783604  0.9057138808840839  0.47895840685306607  1.0000
  H   H127      1.0  0.5980327334618187  0.5335557945528658  0.5612786570782234  1.0000
  H   H128      1.0  0.5978186613688998  0.5819132156838509  0.5504198115995173  1.0000
  H   H129      1.0  0.5478974559407006  0.5719683892210732  0.41135500874686787  1.0000
  H   H130      1.0  0.5476959783059147  0.523742527674611  0.4230595230360494  1.0000
  H   H131      1.0  0.5803281277987636  0.7032681791150766  0.42484035039161167  1.0000
  H   H132      1.0  0.579841767594049  0.6132704196010074  0.5540386645091409  1.0000
  H   H133      1.0  0.5778633111541822  0.6544692479782132  0.5977772496674074  1.0000
  H   H134      1.0  0.9697321695209165  0.9552587800077545  0.5489874644246745  1.0000
  H   H135      1.0  0.7580211488329468  0.911165615360134  0.48467541491515825  1.0000
  H   H136      1.0  0.9279875815753014  0.8840433350702603  0.4373789779539926  1.0000
  H   H137      1.0  0.7982929723777442  0.8952295038617002  0.45672864462403834  1.0000
  H   H138      1.0  0.8491238983330149  0.961570899463846  0.5656983779059812  1.0000
  H   H139      1.0  0.7794493895766744  0.9617083838561756  0.5687308461183921  1.0000
  H   H140      1.0  0.8679611233054256  0.8950527718249119  0.4537330435285862  1.0000
  H   H141      1.0  0.5774778332989192  0.6331034089615801  0.42235557451934747  1.0000
  H   H142      1.0  0.5771685125778159  0.7245121328186025  0.6002153555273188  1.0000
  H   H143      1.0  0.5826668637358524  0.7446466820635862  0.4689221751163761  1.0000
  H   H144      1.0  0.6040340371433628  0.7776953584397598  0.4793258568901079  1.0000
  H   H145      1.0  0.605032310851563  0.8261381915120414  0.46901129137465764  1.0000
  H   H146      1.0  0.5586966827692509  0.9132481286049264  0.5099178926621218  1.0000
  H   H147      1.0  0.2580666057618214  0.44520156054520604  0.5723987453594153  1.0000
  H   H148      1.0  0.25963564238215536  0.4191270184803885  0.5326923552553183  1.0000
  H   H149      1.0  0.3874352420594116  0.43798112265786326  0.49144002989423535  1.0000
  H   H150      1.0  0.3887945259917991  0.4118783134034177  0.45177006468805525  1.0000
