# Supplementary material for: Fracture Behavior of a 2D Imine‐Based Polymer
Source: Adv Sci (Weinh). 2024 Sep 12;11(42):2407017. doi: 10.1002/advs.202407017 (PMC11558127; doi:10.1002/advs.202407017)
Supplement: Supplementary file 2 — Supporting Information [file ADVS-11-2407017-s004.zip › linkerdefect_110_strain_1.050_relaxed.cif]

data_image0
_chemical_formula_structural       C43OHON4C8HCH24N2ONH10N8O3NC60H38N8O4C60H38N8O4C60H38
_chemical_formula_sum              "C232 O14 H150 N32"
_cell_length_a       51.07082947351328
_cell_length_b       50.75434726127996
_cell_length_c       25.0002237100003
_cell_angle_alpha    90.0
_cell_angle_beta     90.0
_cell_angle_gamma    89.53249753152578

_space_group_name_H-M_alt    "P 1"
_space_group_IT_number       1

loop_
  _space_group_symop_operation_xyz
  'x, y, z'

loop_
  _atom_site_type_symbol
  _atom_site_label
  _atom_site_symmetry_multiplicity
  _atom_site_fract_x
  _atom_site_fract_y
  _atom_site_fract_z
  _atom_site_occupancy
  C   C1        1.0  0.04662900491654942  0.48179936789777744  0.49615804917416656  1.0000
  C   C2        1.0  0.07045310933854014  0.495550063681401  0.4991617071408559  1.0000
  C   C3        1.0  0.1393534620345709  0.4786959188693059  0.5100008552054367  1.0000
  C   C4        1.0  0.12368768809702096  0.36062713379230205  0.5335145993811496  1.0000
  C   C5        1.0  0.006014861666582905  0.3768928752875676  0.5083129586117975  1.0000
  C   C6        1.0  0.1403343534686784  0.42907806745711424  0.5208358168364386  1.0000
  C   C7        1.0  0.4774018135331006  0.42737616222631863  0.4964400517972787  1.0000
  C   C8        1.0  0.06849630062352352  0.07989341181207382  0.48197459639430623  1.0000
  C   C9        1.0  0.021390147045366674  0.49511860932115254  0.4886807538306621  1.0000
  C   C10       1.0  0.09534761356640645  0.4837030348772063  0.5064053192761196  1.0000
  C   C11       1.0  0.43470095175080126  0.44569403823791043  0.5197547105900946  1.0000
  C   C12       1.0  0.0032042292841937617  0.47589521793916767  0.4877128013239371  1.0000
  C   C13       1.0  0.017531158664393275  0.45114527821990236  0.4956495549730572  1.0000
  C   C14       1.0  0.09867326186343466  0.3738025487387718  0.5230447280325494  1.0000
  C   C15       1.0  0.005119785985076224  0.42643455571914896  0.4966747807005185  1.0000
  C   C16       1.0  0.01826768600668252  0.4020670632551829  0.5035424266197864  1.0000
  C   C17       1.0  0.1191889067044774  0.9980341475126805  0.5054536248032883  1.0000
  C   C18       1.0  0.1271682466721604  0.4535306826886641  0.5154526243935477  1.0000
  C   C19       1.0  0.14194141016534  0.3798007530445994  0.5333251645939271  1.0000
  C   C20       1.0  0.049847521757777666  0.37208390834134  0.5169727591956019  1.0000
  C   C21       1.0  0.025406902450028374  0.3584719910832163  0.5161053132577583  1.0000
  C   C22       1.0  0.1278115364693462  0.4044090381185468  0.5225204331670306  1.0000
  C   C23       1.0  0.07473265967615439  0.3601972980123396  0.523141634209933  1.0000
  C   C24       1.0  0.20900166030578288  0.4493386058429603  0.5601153016759519  1.0000
  C   C25       1.0  0.16917686264878606  0.4296863506196794  0.5251681237430516  1.0000
  C   C26       1.0  0.18193011897454434  0.4488298260480366  0.555977769291219  1.0000
  C   C27       1.0  0.18493308753379614  0.41107637830347415  0.49848716206377097  1.0000
  C   C28       1.0  0.2246984300815642  0.43059965065050737  0.5335610430417913  1.0000
  C   C29       1.0  0.21201145169428579  0.4115681473178689  0.5022558432229491  1.0000
  C   C30       1.0  0.06897497950317276  0.024159531316813747  0.49414077982868576  1.0000
  C   C31       1.0  0.05457562550405452  0.03637498991790144  0.45308224582958745  1.0000
  C   C32       1.0  0.05470660563055142  0.06348289627846815  0.4465055457174745  1.0000
  C   C33       1.0  0.08265965556854565  0.06757725557796551  0.5236315235970149  1.0000
  C   C34       1.0  0.08313645248862403  0.04043174723425098  0.5290136154304762  1.0000
  C   C35       1.0  0.07752339187578837  0.20567374356774112  0.5132777880057878  1.0000
  C   C36       1.0  0.07323853809208174  0.12107466306029123  0.5153041529737964  1.0000
  C   C37       1.0  0.4374140086492287  0.4079258821263798  0.46184350975974875  1.0000
  C   C38       1.0  0.07492234220657323  0.1496339645350103  0.5133386240273291  1.0000
  C   C39       1.0  0.07787194957020005  0.19127970517325296  0.46521031183511297  1.0000
  C   C40       1.0  0.07615835251680972  0.16392602251660562  0.46474650828609715  1.0000
  C   C41       1.0  0.076139634238765  0.1913832000384359  0.5618620382307355  1.0000
  C   C42       1.0  0.0753281382648982  0.16398821722855464  0.5614522277611438  1.0000
  C   C43       1.0  0.46450062156744465  0.4082797400789476  0.46579754735625484  1.0000
  O   O1        1.0  0.5779329688308535  0.6524376562984088  0.4129242561238801  1.0000
  H   H1        1.0  0.5496295935784357  0.8331626468081342  0.5942788217226087  1.0000
  O   O2        1.0  0.5812494633554502  0.705899460172935  0.6102330451551763  1.0000
  N   N1        1.0  0.5437648168073544  0.9560122234011084  0.5030790247527958  1.0000
  N   N2        1.0  0.5457872152383549  0.8986990368916222  0.5108597672553489  1.0000
  N   N3        1.0  0.6040399491979715  0.901874357289572  0.5168419148980944  1.0000
  N   N4        1.0  0.895294972747527  0.9150131887619257  0.48175044791656774  1.0000
  C   C44       1.0  0.07803551364745095  0.2343222856362397  0.51139077653756  1.0000
  C   C45       1.0  0.4617935965331893  0.44605776656137525  0.5232664438919518  1.0000
  C   C46       1.0  0.07402704984565715  0.27573050529696924  0.5446527970629167  1.0000
  C   C47       1.0  0.07511835862019417  0.3313062654897403  0.5312641925574358  1.0000
  C   C48       1.0  0.05792766273504879  0.29247882640560013  0.5755674421755864  1.0000
  C   C49       1.0  0.05805447439126776  0.3195063473766263  0.5680348570056861  1.0000
  C   C50       1.0  0.09205182039198904  0.31476413679723314  0.5021268983270882  1.0000
  C   C51       1.0  0.09122681400077032  0.2876194197586582  0.507870664489007  1.0000
  H   H2        1.0  0.8886207953110282  0.9461287641927411  0.5360219480608835  1.0000
  C   C52       1.0  0.4218615639111471  0.42674841975858274  0.4885003821572528  1.0000
  H   H3        1.0  0.48364440214927684  0.47934519746446486  0.4808791145801534  1.0000
  H   H4        1.0  0.16051670585464847  0.4821338399630232  0.5092352343388228  1.0000
  H   H5        1.0  0.4760743805046234  0.39361132472956817  0.4432652553778176  1.0000
  H   H6        1.0  0.1209528859861982  0.019364748575032564  0.4996613252533073  1.0000
  H   H7        1.0  0.486029885846711  0.3747772166265465  0.5119581436365621  1.0000
  H   H8        1.0  0.02302574656697685  0.3371510551521463  0.5209087409801614  1.0000
  H   H9        1.0  0.12663279927518206  0.3395182911205273  0.5411772798024811  1.0000
  H   H10       1.0  0.16300763640183943  0.37769105417163135  0.54112107305712  1.0000
  H   H11       1.0  0.017400444001281087  0.015019636893416722  0.48393915218107986  1.0000
  H   H12       1.0  0.08711352358642196  0.44305358662265065  0.5146212995060112  1.0000
  H   H13       1.0  0.1756837646759171  0.39611380158472287  0.4729469705533806  1.0000
  H   H14       1.0  0.17023615639138534  0.4634285392957088  0.578443178528582  1.0000
  H   H15       1.0  0.21833259321596443  0.464475481866731  0.5850922048853964  1.0000
  H   H16       1.0  0.22377519952765565  0.3967883108498234  0.4804638356013294  1.0000
  H   H17       1.0  0.09438953030019571  0.03147715088696873  0.5620521722244248  1.0000
  H   H18       1.0  0.09385217648718322  0.07985589467203606  0.5517784504693221  1.0000
  H   H19       1.0  0.04348499831799056  0.07241831450149329  0.41344024890188524  1.0000
  H   H20       1.0  0.04368465618261774  0.024145409472701426  0.4244257489776679  1.0000
  H   H21       1.0  0.0788656178616912  0.20200048186505273  0.4269926041060565  1.0000
  H   H22       1.0  0.07564457937041444  0.11203066214671253  0.5558779469405214  1.0000
  H   H23       1.0  0.07432389932948862  0.15325259622415158  0.599653901540257  1.0000
  H   H24       1.0  0.47116199037670853  0.46097559553741  0.5487349949177006  1.0000
  H   H25       1.0  0.9204743165340099  0.9526019795319072  0.539082674840305  1.0000
  H   H26       1.0  0.42796275308244697  0.3928349170421982  0.4369445044962054  1.0000
  N   N5        1.0  0.5772955368687286  0.7506789251043006  0.551314943373369  1.0000
  N   N6        1.0  0.6018132780193745  0.9594207362176822  0.514262021724533  1.0000
  O   O3        1.0  0.8509944723768991  0.8924411095287994  0.444354003949394  1.0000
  N   N7        1.0  0.7522872544852909  0.9413520387536642  0.5396836479624655  1.0000
  H   H27       1.0  0.07392916167817293  0.1320899673956764  0.42417156104377424  1.0000
  H   H28       1.0  0.07556149008382794  0.22332722256783374  0.6023968950278256  1.0000
  H   H29       1.0  0.08211218181709204  0.24317292496503412  0.4712807143211298  1.0000
  H   H30       1.0  0.10441948227784606  0.2750723285786929  0.48378066733240566  1.0000
  H   H31       1.0  0.105581950253432  0.3234410957272512  0.472790011712608  1.0000
  H   H32       1.0  0.05825194273050006  0.4126506910699087  0.5077299486171442  1.0000
  H   H33       1.0  0.0449662266071533  0.33203249635309273  0.5923622150656612  1.0000
  H   H34       1.0  0.4230502251712614  0.46052013508061185  0.5416767364113386  1.0000
  H   H35       1.0  0.044372766372402034  0.2838477664372266  0.6048859729545821  1.0000
  H   H36       1.0  0.5498798752453607  0.7849517478680218  0.6068255780152887  1.0000
  N   N8        1.0  0.043415973816568525  0.4555468114933937  0.5003569098245003  1.0000
  N   N9        1.0  0.10110566088186128  0.4579031621483128  0.5126813779437951  1.0000
  N   N10       1.0  0.04422238324259761  0.39782230495930127  0.5092474956985567  1.0000
  N   N11       1.0  0.101973076378577  0.39995306769468447  0.5169862425182468  1.0000
  N   N12       1.0  0.2513464032289392  0.4318716814369783  0.5353322599691229  1.0000
  N   N13       1.0  0.06854778260363403  0.10638339522285675  0.4737808573880498  1.0000
  N   N14       1.0  0.07285166591410339  0.2492405576677986  0.5524012811348159  1.0000
  N   N15       1.0  0.3952019074067338  0.4256279502398852  0.48690639021039983  1.0000
  O   O4        1.0  0.07586978686696624  0.15078872836176077  0.4147314870011001  1.0000
  O   O5        1.0  0.07574971812395323  0.20451872674168817  0.6118901749062698  1.0000
  O   O6        1.0  0.7965910326682244  0.9642451057980904  0.5764002925780741  1.0000
  N   N16       1.0  0.5719454449583964  0.6078959557190742  0.4722435608898518  1.0000
  C   C53       1.0  0.0463863374565665  0.9809478792760259  0.4968171749498729  1.0000
  C   C54       1.0  0.06994610838321183  0.9951421321422352  0.49992791483300264  1.0000
  C   C55       1.0  0.13918795270675968  0.9800591333165432  0.5107699235946698  1.0000
  C   C56       1.0  0.12643349180092905  0.8614923364316484  0.5303251647101929  1.0000
  C   C57       1.0  0.008033943072178614  0.875438770633948  0.5129605888999959  1.0000
  C   C58       1.0  0.14158401565601667  0.9304313296810984  0.520390313020408  1.0000
  C   C59       1.0  0.47711764260996775  0.9246148937404096  0.49540109318801046  1.0000
  C   C60       1.0  0.06973427180132973  0.5803645885170111  0.4821068568110875  1.0000
  C   C61       1.0  0.020962356141539466  0.9937933556329228  0.4887523791972408  1.0000
  C   C62       1.0  0.09507494171381808  0.983859252543031  0.5071792138023764  1.0000
  C   C63       1.0  0.43318675892268294  0.9393886919824669  0.5190338010233189  1.0000
  C   C64       1.0  0.0031064849381775873  0.9742531990471786  0.4881763374145252  1.0000
  C   C65       1.0  0.017802327180376536  0.9497962521807154  0.4970071647265809  1.0000
  C   C66       1.0  0.10103034789903426  0.8743495715317039  0.5221805443167616  1.0000
  C   C67       1.0  0.0058089045460215216  0.9248771254643675  0.4993465187275842  1.0000
  C   C68       1.0  0.01958054966389138  0.9008688383544822  0.5066569502983799  1.0000
  C   C69       1.0  0.11983523048246315  0.49720849447058646  0.5045852012929894  1.0000
  C   C70       1.0  0.12768782733963718  0.9545471830103388  0.5159671154891565  1.0000
  C   C71       1.0  0.14437184802787736  0.880958900735599  0.5296031813213443  1.0000
  C   C72       1.0  0.05209003476033041  0.8717758909671179  0.5191689942346344  1.0000
  C   C73       1.0  0.0279860419645562  0.8575692700044261  0.5201867161249072  1.0000
  C   C74       1.0  0.12967255137202982  0.9054338840074633  0.5209346917513122  1.0000
  C   C75       1.0  0.07731186899218477  0.8604033191389264  0.5239393074206067  1.0000
  C   C76       1.0  0.20870767264112328  0.954016142579037  0.5615001569519641  1.0000
  C   C77       1.0  0.17032762530437112  0.9321755063308554  0.5253125637503944  1.0000
  C   C78       1.0  0.1817990556652592  0.9517121118113602  0.5573219081520417  1.0000
  C   C79       1.0  0.18729244455666244  0.9148587521062893  0.4979229795866297  1.0000
  C   C80       1.0  0.22580913646889822  0.9370180073397426  0.533351220838395  1.0000
  C   C81       1.0  0.21420706262053493  0.9172654926356137  0.5015784968909668  1.0000
  C   C82       1.0  0.06994434822485623  0.5245608470681635  0.4934427179670972  1.0000
  C   C83       1.0  0.05529148483147212  0.5370387470797604  0.4530626512196884  1.0000
  C   C84       1.0  0.05553586636075481  0.5641648156105077  0.4469005631636104  1.0000
  C   C85       1.0  0.08424594334665643  0.5677753021296692  0.5229411166984542  1.0000
  C   C86       1.0  0.08457658938590257  0.5406127788505842  0.5279261655611287  1.0000
  C   C87       1.0  0.07984373438192673  0.7059910300389665  0.5150048562274754  1.0000
  C   C88       1.0  0.0753989804160459  0.621377156850163  0.5157423792432457  1.0000
  C   C89       1.0  0.43882355079166885  0.9025533420168681  0.4593874098229122  1.0000
  C   C90       1.0  0.07706588467474132  0.6499490089206471  0.5142212133570433  1.0000
  C   C91       1.0  0.07860795382031809  0.6918575525818913  0.4666912068224185  1.0000
  C   C92       1.0  0.07682965419838399  0.6645128444789297  0.46587198399891144  1.0000
  C   C93       1.0  0.07990171077040761  0.6914471114538057  0.5633622086778006  1.0000
  C   C94       1.0  0.07896801355695443  0.6640537196511433  0.5624852247080182  1.0000
  C   C95       1.0  0.46572493783961244  0.9049781470344157  0.46354423054147675  1.0000
  C   C96       1.0  0.295812872313844  0.927058787606885  0.511316890754263  1.0000
  C   C97       1.0  0.2674533464181426  0.9253732588167008  0.5104076155210037  1.0000
  C   C98       1.0  0.30951307564657515  0.9454995867482395  0.5432070085858702  1.0000
  C   C99       1.0  0.3516571680109515  0.929089970174091  0.5100656413937203  1.0000
  C   C100      1.0  0.3367354844541809  0.9462931227350394  0.5422897907676647  1.0000
  C   C101      1.0  0.33796255745180526  0.9106179351368047  0.4782468817389981  1.0000
  C   C102      1.0  0.310739261558087  0.9098190468003441  0.47917226173925276  1.0000
  C   C103      1.0  0.08046907370651556  0.7346372303511882  0.5134635121858855  1.0000
  C   C104      1.0  0.4600945341209241  0.9419187154506908  0.5226555461044449  1.0000
  C   C105      1.0  0.07785292153207665  0.775996706865492  0.547212444769241  1.0000
  C   C106      1.0  0.07823896193426878  0.8315206893195392  0.5326228103885876  1.0000
  C   C107      1.0  0.06253779176085107  0.7927960493182418  0.5796125498229336  1.0000
  C   C108      1.0  0.062263264182281265  0.8197883572373281  0.5714785040626739  1.0000
  C   C109      1.0  0.09454489659313459  0.8149513952679451  0.502119944918328  1.0000
  C   C110      1.0  0.09402606127989056  0.7878208319751668  0.508456231438879  1.0000
  C   C111      1.0  0.3800077285481056  0.9308910935810943  0.5107719186317246  1.0000
  C   C112      1.0  0.42166065854572826  0.9195165040639025  0.48746085763900593  1.0000
  H   H37       1.0  0.4819757128906552  0.97780770625727  0.4863341380046588  1.0000
  H   H38       1.0  0.16024864079072967  0.9840715942023235  0.5099083432831596  1.0000
  H   H39       1.0  0.4784620215279755  0.8915139284765026  0.44051567975892664  1.0000
  H   H40       1.0  0.12217823887182919  0.5184713167672537  0.49871244261536307  1.0000
  H   H41       1.0  0.4871006092245465  0.8726782270968003  0.5108780229365764  1.0000
  H   H42       1.0  0.02621786155707348  0.8362302802193883  0.5258170939320471  1.0000
  H   H43       1.0  0.12983128668524904  0.8403485239113759  0.5367522549415497  1.0000
  H   H44       1.0  0.1656030961626733  0.8791342820701583  0.5355065169320482  1.0000
  H   H45       1.0  0.018158883521734514  0.5164300061917342  0.48456246761984356  1.0000
  H   H46       1.0  0.08796390907705437  0.9429494348743146  0.5151091264536998  1.0000
  H   H47       1.0  0.17901451038774496  0.8995480074939382  0.47179965064068646  1.0000
  H   H48       1.0  0.16911270010567336  0.9651744854655387  0.5804765986040007  1.0000
  H   H49       1.0  0.21694401625590207  0.9694889839199107  0.587261521735974  1.0000
  H   H50       1.0  0.22704042024244062  0.9036584539026773  0.4789063388218389  1.0000
  H   H51       1.0  0.09606738312412752  0.5314619301598261  0.5603979039984971  1.0000
  H   H52       1.0  0.0957520652964886  0.5798672836044548  0.5508933944548435  1.0000
  H   H53       1.0  0.04404272408890115  0.5732827884794323  0.4144288318108296  1.0000
  H   H54       1.0  0.04406422466377811  0.5249934694238915  0.4246230214459642  1.0000
  H   H55       1.0  0.07841898892999455  0.7028065346657024  0.42867377142049395  1.0000
  H   H56       1.0  0.07884188552822011  0.6120957112343947  0.5557908804484999  1.0000
  H   H57       1.0  0.07913046683169563  0.6531278977146033  0.6005326393357268  1.0000
  H   H58       1.0  0.46830634179204156  0.9573110077895547  0.5486733380908526  1.0000
  H   H59       1.0  0.2591133088414056  0.9099082657971188  0.4834062471115137  1.0000
  H   H60       1.0  0.4306520680020956  0.8869818652753328  0.43378351400326204  1.0000
  H   H61       1.0  0.3005419706339874  0.8953360240866026  0.45405429374889916  1.0000
  H   H62       1.0  0.34693636443873527  0.9607756744478884  0.5674020040196249  1.0000
  H   H63       1.0  0.277321367278161  0.9594387762674608  0.5706756067678771  1.0000
  H   H64       1.0  0.3701617086284992  0.8967150405960249  0.45074234394166807  1.0000
  H   H65       1.0  0.0733327605425703  0.6329001183106315  0.42498700884586726  1.0000
  H   H66       1.0  0.0807516544934229  0.7231792281030783  0.6045400309125311  1.0000
  H   H67       1.0  0.08310774862965775  0.7435657831826232  0.47291820208624274  1.0000
  H   H68       1.0  0.10666135035478867  0.7752368339392797  0.4832401430385467  1.0000
  H   H69       1.0  0.10728299375543913  0.8235467950802069  0.47124090236725  1.0000
  H   H70       1.0  0.05929469466357058  0.912489457524969  0.5081096474217941  1.0000
  H   H71       1.0  0.0497171828549136  0.8323457075323549  0.5969066626030707  1.0000
  H   H72       1.0  0.4202940708652817  0.952970750345257  0.541638392028821  1.0000
  H   H73       1.0  0.04985577809145515  0.7842206670438512  0.6105908192696632  1.0000
  H   H74       1.0  0.38831606481705444  0.9463627149957828  0.5378021815955238  1.0000
  N   N17       1.0  0.04360721731930438  0.9546679591890657  0.5016236024308759  1.0000
  N   N18       1.0  0.10152696079900142  0.958197851094152  0.5131669053132033  1.0000
  N   N19       1.0  0.04569878623932127  0.897308600900022  0.5110491145449925  1.0000
  N   N20       1.0  0.10384527391653742  0.900601473647001  0.5167882769406184  1.0000
  N   N21       1.0  0.2520400836432751  0.9406438562494351  0.5383824460718907  1.0000
  N   N22       1.0  0.06969713668552802  0.6068941892668926  0.47444142264176836  1.0000
  N   N23       1.0  0.07688863585331462  0.749510892988638  0.5552260572975872  1.0000
  N   N24       1.0  0.3954433453087799  0.9157439720595302  0.4825803428648252  1.0000
  O   O7        1.0  0.07498410226468497  0.6516562125747213  0.4157158121539488  1.0000
  O   O8        1.0  0.08108617314085562  0.7043309540275442  0.6136016647995997  1.0000
  O   O9        1.0  0.2959278963144099  0.9635217712679968  0.576654944564016  1.0000
  O   O10       1.0  0.3515606414249673  0.8925892397257372  0.44483372048768977  1.0000
  C   C113      1.0  0.5481584448188405  0.4829761636525104  0.4966154654977718  1.0000
  C   C114      1.0  0.571971500372256  0.49674741778206344  0.5001207895255575  1.0000
  C   C115      1.0  0.6406664813769911  0.4800228637947528  0.5149589267845028  1.0000
  C   C116      1.0  0.6251991648458269  0.3617145035027108  0.532064374992254  1.0000
  C   C117      1.0  0.5071778074976397  0.37830556895919476  0.5127801003469613  1.0000
  C   C118      1.0  0.6416839878879578  0.4303806432896573  0.5245567539496897  1.0000
  C   C119      1.0  0.9763758333603535  0.42523749296090135  0.49079469797692893  1.0000
  C   C120      1.0  0.5690208880044199  0.08105638658036382  0.4812831788887678  1.0000
  C   C121      1.0  0.5230585148106178  0.496260880133331  0.48753418929521525  1.0000
  C   C122      1.0  0.5967373523988311  0.4849600523118741  0.5088238535166334  1.0000
  C   C123      1.0  0.9326287642074583  0.4402911695750245  0.5146983336063868  1.0000
  C   C124      1.0  0.5047984151610179  0.47710155871637194  0.48742747535043957  1.0000
  C   C125      1.0  0.5189438047509692  0.45243083417037955  0.4974346078023702  1.0000
  C   C126      1.0  0.6001017609815975  0.3750680190749274  0.5230807035829258  1.0000
  C   C127      1.0  0.5062878669195995  0.42787818914509324  0.5005112275849222  1.0000
  C   C128      1.0  0.5193587003108909  0.4034805805881785  0.5075018558453704  1.0000
  C   C129      1.0  0.6195545529026156  0.9992026947652031  0.5062778591466794  1.0000
  C   C130      1.0  0.6284463312767324  0.4548284146763106  0.519605079882626  1.0000
  C   C131      1.0  0.6434705614053524  0.38086206916437526  0.5328004678794191  1.0000
  C   C132      1.0  0.5511452883113914  0.37344997236396626  0.51874159653709  1.0000
  C   C133      1.0  0.5266902753466949  0.35985441441091026  0.5191148010688021  1.0000
  C   C134      1.0  0.6292811191522832  0.4056384227293159  0.5240833780578382  1.0000
  C   C135      1.0  0.5761395057302033  0.3615192515248018  0.5234330853286185  1.0000
  C   C136      1.0  0.7089098208593941  0.45259841479857654  0.5678597250895144  1.0000
  C   C137      1.0  0.6704069713862293  0.43151125728807815  0.5304869727723386  1.0000
  C   C138      1.0  0.6819901809944983  0.4506491919724631  0.5632965396017883  1.0000
  C   C139      1.0  0.6872149924698042  0.41412227745346725  0.5029142633101394  1.0000
  C   C140      1.0  0.7258620333105922  0.4357145683299436  0.5390955538643235  1.0000
  C   C141      1.0  0.7141429052011141  0.41623876931557297  0.5068165334171804  1.0000
  C   C142      1.0  0.5693384851478143  0.02539585487651093  0.49491462506002226  1.0000
  C   C143      1.0  0.5546952212884368  0.03742819206597271  0.45398576723358297  1.0000
  C   C144      1.0  0.5548802590080945  0.06449365235591256  0.4466951739715416  1.0000
  C   C145      1.0  0.583427919546647  0.0689181881925439  0.5228174387395544  1.0000
  C   C146      1.0  0.5838079981551245  0.04181608973152521  0.5289537155284865  1.0000
  C   C147      1.0  0.5792751774044848  0.20684731976089804  0.5114188942383543  1.0000
  C   C148      1.0  0.574427305907156  0.12228186215521503  0.5136465605529151  1.0000
  C   C149      1.0  0.9379622020667687  0.40394230729643044  0.45362342559716834  1.0000
  C   C150      1.0  0.576301693005786  0.1508195336073757  0.5115137728314909  1.0000
  C   C151      1.0  0.5788228099980665  0.19247997211266824  0.4633244349226333  1.0000
  C   C152      1.0  0.576928267767427  0.16513621995145047  0.46290595732798423  1.0000
  C   C153      1.0  0.5785406213979393  0.19252584629763128  0.5600334693503571  1.0000
  C   C154      1.0  0.5775331694912228  0.16514003582874462  0.5596057247279753  1.0000
  C   C155      1.0  0.96487725717502  0.406019668147065  0.4580924488625705  1.0000
  C   C156      1.0  0.7956067641332697  0.4267240941194959  0.5132624747588357  1.0000
  C   C157      1.0  0.7672786061760183  0.4248917642790135  0.5134487510486027  1.0000
  C   C158      1.0  0.809565596997127  0.4440863093524414  0.5471163746865767  1.0000
  C   C159      1.0  0.851295750307434  0.4294459922192744  0.5090396182553117  1.0000
  C   C160      1.0  0.8367426196923349  0.4452290468514898  0.5447339423147213  1.0000
  C   C161      1.0  0.8373439115005714  0.41207762540807114  0.4751924698616803  1.0000
  C   C162      1.0  0.810169829761679  0.4109122566322274  0.4776324023009985  1.0000
  C   C163      1.0  0.5798124197717084  0.23550638194976162  0.5095558793304923  1.0000
  C   C164      1.0  0.959546794527546  0.44254530445145734  0.518481366127062  1.0000
  C   C165      1.0  0.5761187080237172  0.27689533634082897  0.543326173137117  1.0000
  C   C166      1.0  0.5766310049991056  0.332553352414346  0.5307265123586209  1.0000
  C   C167      1.0  0.5602940241853236  0.29342685958926484  0.5752969325451749  1.0000
  C   C168      1.0  0.5601150060324654  0.3204857622955143  0.5681776377219518  1.0000
  C   C169      1.0  0.5932789365691387  0.31622431956942754  0.5004284601914535  1.0000
  C   C170      1.0  0.5927216205001067  0.28904567435927214  0.5057649634881659  1.0000
  C   C171      1.0  0.8796132664140951  0.43134010149325663  0.5086596285643372  1.0000
  C   C172      1.0  0.920983889995927  0.42076085399158164  0.48246476689949214  1.0000
  H   H75       1.0  0.9819776298321549  0.47812568967244473  0.48217602335542914  1.0000
  H   H76       1.0  0.6618322278801608  0.48346157605817247  0.5152957977547828  1.0000
  H   H77       1.0  0.9775338544935679  0.39262103255637326  0.4347307328410785  1.0000
  H   H78       1.0  0.6213784961368041  0.02051905108813899  0.5003579111874623  1.0000
  H   H79       1.0  0.9848796167375249  0.3733861767679769  0.5063382967084089  1.0000
  H   H80       1.0  0.5243788796753663  0.3385155397743634  0.5237934093902089  1.0000
  H   H81       1.0  0.6281764269008446  0.3404798829041941  0.5381312684104053  1.0000
  H   H82       1.0  0.6646017058482476  0.3786268960132383  0.5397028706943023  1.0000
  H   H83       1.0  0.517688352117343  0.01656171174093803  0.4876241220342364  1.0000
  H   H84       1.0  0.5884459106528279  0.4442817247549189  0.5163809986315836  1.0000
  H   H85       1.0  0.6788160866612021  0.39905813409038177  0.47636008355330134  1.0000
  H   H86       1.0  0.66938294648686  0.4640875208003593  0.5866824599532396  1.0000
  H   H87       1.0  0.7172726716021862  0.4678166638061581  0.5940616519648296  1.0000
  H   H88       1.0  0.7268957439068541  0.40268638010495955  0.48382783991465617  1.0000
  H   H89       1.0  0.5952458672791334  0.03303158017416335  0.5619161647164458  1.0000
  H   H90       1.0  0.5948759881535381  0.08132286961028229  0.5503006013725273  1.0000
  H   H91       1.0  0.5434394961686241  0.07325620888958004  0.41374629104697236  1.0000
  H   H92       1.0  0.5435594091249589  0.02505690435997873  0.42598137556003146  1.0000
  H   H93       1.0  0.5792902508472837  0.20322705355265397  0.425090998216131  1.0000
  H   H94       1.0  0.5773037448822084  0.11328194607351882  0.554142529032888  1.0000
  H   H95       1.0  0.5770330370080818  0.15438109237941822  0.5978253259697939  1.0000
  H   H96       1.0  0.9679083376195061  0.45763152695022763  0.5450304517359678  1.0000
  H   H97       1.0  0.758714694450162  0.41033757475495836  0.48472298778969214  1.0000
  H   H98       1.0  0.9296365112322543  0.3886592727021294  0.42752829326603486  1.0000
  H   H99       1.0  0.7997225669411203  0.3973262701339383  0.4509212941885592  1.0000
  H   H100      1.0  0.847205720962445  0.4588079667751963  0.5714424902818247  1.0000
  H   H101      1.0  0.7776480516171012  0.4566152165313324  0.5783828055671367  1.0000
  H   H102      1.0  0.869254361131773  0.39963363658515444  0.443737264099669  1.0000
  H   H103      1.0  0.5739101249257299  0.13332664202689898  0.4224828601701234  1.0000
  H   H104      1.0  0.5787948346949262  0.22442218067836328  0.6007250060682021  1.0000
  H   H105      1.0  0.5832621491818067  0.24437304845117838  0.46921858176022047  1.0000
  H   H106      1.0  0.605708497444873  0.27670464616543505  0.4808055221325116  1.0000
  H   H107      1.0  0.6063975264116401  0.32510028120649953  0.47056659909449483  1.0000
  H   H108      1.0  0.5593712144150736  0.4140504890554282  0.5094335077960079  1.0000
  H   H109      1.0  0.5472605642761312  0.33281035600490916  0.5934346254316686  1.0000
  H   H110      1.0  0.9198301948003549  0.4537602286193107  0.5377839240899362  1.0000
  H   H111      1.0  0.547208839028351  0.28459134249338913  0.6052489295640068  1.0000
  H   H112      1.0  0.8882244269504466  0.44580423186965473  0.5375151346393455  1.0000
  N   N25       1.0  0.544833474536054  0.45681131718246054  0.5023048196419888  1.0000
  N   N26       1.0  0.6024335116458698  0.4591570411252148  0.515405467867338  1.0000
  N   N27       1.0  0.5453914736154325  0.39919669371896965  0.5116111364621061  1.0000
  N   N28       1.0  0.6034251703400996  0.40129911764654935  0.518613082123477  1.0000
  N   N29       1.0  0.7521177445057733  0.43921174857111045  0.5439213902998369  1.0000
  N   N30       1.0  0.5691274209300541  0.1075071545466165  0.47254952164657343  1.0000
  N   N31       1.0  0.5752144017208691  0.2503800934831593  0.550908922633505  1.0000
  N   N32       1.0  0.8947331203299591  0.417173110040573  0.47782005195433075  1.0000
  O   O11       1.0  0.575813595331476  0.15200895606678766  0.4129330424789774  1.0000
  O   O12       1.0  0.5789745218080572  0.20560482942147354  0.6101155634770319  1.0000
  O   O13       1.0  0.7962961804676564  0.4606260913795726  0.584041869636519  1.0000
  O   O14       1.0  0.8506060440200134  0.3955639907638152  0.43820709903212196  1.0000
  C   C173      1.0  0.5466297012180568  0.9823001282105872  0.49871272973997155  1.0000
  C   C174      1.0  0.570266005743707  0.9964063569922331  0.5011896033396732  1.0000
  C   C175      1.0  0.6395220604365921  0.9812045968172077  0.5117917604517063  1.0000
  C   C176      1.0  0.6264758979500357  0.8626559125740971  0.5301839580691272  1.0000
  C   C177      1.0  0.5081456975669792  0.8767689810507192  0.5116982174021455  1.0000
  C   C178      1.0  0.6418154866276672  0.9315916725652547  0.5215467316080229  1.0000
  C   C179      1.0  0.9770484223347663  0.9231652872770539  0.4943608588277149  1.0000
  C   C180      1.0  0.5717597750727738  0.5814239358053995  0.4806642150861724  1.0000
  C   C181      1.0  0.52119723311677  0.9952938626967266  0.49175948825868887  1.0000
  C   C182      1.0  0.5954050197196339  0.9850844470017168  0.5081296425065565  1.0000
  C   C183      1.0  0.933250865433606  0.938631642413737  0.517186094324686  1.0000
  C   C184      1.0  0.5032475883946662  0.975838241311061  0.49137225550920216  1.0000
  C   C185      1.0  0.5179099603418229  0.95127182657779  0.49904341186399676  1.0000
  C   C186      1.0  0.6011480149587715  0.8756065000666173  0.5216496234131949  1.0000
  C   C187      1.0  0.5058775959211554  0.9263561866268525  0.5005029098919591  1.0000
  C   C188      1.0  0.5196666982522506  0.9022777108781497  0.5066115291291047  1.0000
  C   C189      1.0  0.6212244932935204  0.4985024719957185  0.5083540375320148  1.0000
  C   C190      1.0  0.6279668269801885  0.9557279072141099  0.5170926423981739  1.0000
  C   C191      1.0  0.6444544561070877  0.8820878410060339  0.5302681974775307  1.0000
  C   C192      1.0  0.5521963066468092  0.8730919806668875  0.5178671571666694  1.0000
  C   C193      1.0  0.5281122414872242  0.8588450328270186  0.5181328027323906  1.0000
  C   C194      1.0  0.6298545740094987  0.906624621475894  0.5216489673175002  1.0000
  C   C195      1.0  0.5774050570705016  0.8616928861395032  0.5225023956359316  1.0000
  C   C196      1.0  0.7089956814774895  0.9548244253889839  0.5631391428883593  1.0000
  C   C197      1.0  0.6705485994074002  0.9332343208846712  0.5266417479451214  1.0000
  C   C198      1.0  0.6820760211923232  0.9526615392755708  0.5588326844904022  1.0000
  C   C199      1.0  0.6874450324986582  0.9158745193000392  0.4991959822361562  1.0000
  C   C200      1.0  0.7260325884937158  0.9378151108718814  0.5348547568771711  1.0000
  C   C201      1.0  0.7143597685635843  0.9181593510985819  0.5029453834978314  1.0000
  C   C202      1.0  0.5715610448512829  0.5257219244915415  0.4936260026013795  1.0000
  C   C203      1.0  0.5575401089637013  0.5379587263773087  0.45204585908204664  1.0000
  C   C204      1.0  0.5579923278781307  0.5650365478598625  0.4451077195829962  1.0000
  C   C205      1.0  0.5856074356161087  0.5690812522738039  0.5227400048073619  1.0000
  C   C206      1.0  0.5857458847850349  0.5419573211809401  0.5285346978973682  1.0000
  C   C207      1.0  0.5812495770494815  0.7072047462427183  0.5115462718545213  1.0000
  C   C208      1.0  0.5770185853365667  0.6226088433891511  0.5135509989328643  1.0000
  C   C209      1.0  0.9385693736648147  0.9010345556302982  0.45940108646120786  1.0000
  C   C210      1.0  0.5787196253193082  0.6511598231469964  0.5115237691026447  1.0000
  C   C211      1.0  0.5807322371654551  0.6928779962694217  0.46339971507509753  1.0000
  C   C212      1.0  0.5790817903221875  0.6655202854450338  0.4629368820828075  1.0000
  C   C213      1.0  0.5807679531552637  0.6928477212160865  0.5601304504525476  1.0000
  C   C214      1.0  0.579954154982458  0.6654526923405363  0.5596420020672012  1.0000
  C   C215      1.0  0.9654964310074386  0.9032368154105905  0.4635184230405262  1.0000
  C   C216      1.0  0.7958847996231438  0.9275485143594899  0.5116638769405568  1.0000
  C   C217      1.0  0.7675211784687517  0.926031411588727  0.5114106321938825  1.0000
  C   C218      1.0  0.8098829672254434  0.9460045819441556  0.5429520100677956  1.0000
  C   C219      1.0  0.8517115726797274  0.9291169283251101  0.5091504507514348  1.0000
  C   C220      1.0  0.8371037534989896  0.9465821739975967  0.5413960918161764  1.0000
  C   C221      1.0  0.8377133465695747  0.910672014113784  0.4778363862071652  1.0000
  C   C222      1.0  0.8104927221914967  0.9101083167909472  0.47935975786742463  1.0000
  C   C223      1.0  0.5816447149432175  0.7358511569122821  0.5097773901850429  1.0000
  C   C224      1.0  0.960173360677505  0.9409293908610585  0.5207750199966744  1.0000
  C   C225      1.0  0.5781002723086511  0.7771878452810859  0.5436110984753236  1.0000
  C   C226      1.0  0.5783080640485483  0.8327615735097982  0.5302976961905396  1.0000
  C   C227      1.0  0.562596873056731  0.7937415429038936  0.5761640062453728  1.0000
  C   C228      1.0  0.5622510850486313  0.8207731498720866  0.5686708274189761  1.0000
  C   C229      1.0  0.5947245406550606  0.816436411910275  0.49951367175633865  1.0000
  C   C230      1.0  0.5943009837158263  0.7892744415041625  0.5052401039522944  1.0000
  C   C231      1.0  0.8800773783699728  0.9305762131533573  0.5095066512348407  1.0000
  C   C232      1.0  0.9215564041428412  0.9185194749571839  0.4865232720542956  1.0000
  H   H113      1.0  0.9818788118967788  0.9761010466776446  0.4822609103985876  1.0000
  H   H114      1.0  0.6605940723515623  0.9851662527770497  0.5109719750102477  1.0000
  H   H115      1.0  0.978118016936401  0.8893695087291414  0.44121507071760174  1.0000
  H   H116      1.0  0.6236415734054063  0.5197610376984846  0.5025342533559874  1.0000
  H   H117      1.0  0.9869834499226126  0.8713659269224717  0.5123608203693717  1.0000
  H   H118      1.0  0.5263663425755805  0.8374443888790255  0.5227445748966894  1.0000
  H   H119      1.0  0.6297937203554054  0.841482099892866  0.5363776569406914  1.0000
  H   H120      1.0  0.6656402879413073  0.8801984467666822  0.5367316852656462  1.0000
  H   H121      1.0  0.5199538093623707  0.5174916897289503  0.4817279400283447  1.0000
  H   H122      1.0  0.5882318411130801  0.9441904420726689  0.5162675491364105  1.0000
  H   H123      1.0  0.6791121678789156  0.9006466849780721  0.4729468218544053  1.0000
  H   H124      1.0  0.6694225249273738  0.9661407516642848  0.5820219277988431  1.0000
  H   H125      1.0  0.7172782385096098  0.9702057755959265  0.5890627863118989  1.0000
  H   H126      1.0  0.7271521546787354  0.9045429483165841  0.48019456661177895  1.0000
  H   H127      1.0  0.5967046182477993  0.5329999095026676  0.5619786187587966  1.0000
  H   H128      1.0  0.596761515949983  0.5813326611814595  0.5510089310087647  1.0000
  H   H129      1.0  0.547018317980298  0.5739632963307039  0.41168822583398157  1.0000
  H   H130      1.0  0.5466588223878851  0.5257520594524902  0.42333250550764995  1.0000
  H   H131      1.0  0.5809848580375796  0.7036650156157985  0.42519292717008456  1.0000
  H   H132      1.0  0.579771392993483  0.613567523070579  0.5540439576594144  1.0000
  H   H133      1.0  0.5796485481706719  0.6546743507839689  0.5978517656291228  1.0000
  H   H134      1.0  0.9685215536833434  0.9565326707524708  0.5460761797552329  1.0000
  H   H135      1.0  0.7589801745963867  0.910614772798235  0.4845585959464815  1.0000
  H   H136      1.0  0.9302618295138992  0.8852259136943407  0.434594301436182  1.0000
  H   H137      1.0  0.8000353402223414  0.8956371460171724  0.4546696665353949  1.0000
  H   H138      1.0  0.8475642320788128  0.9610554470587422  0.5660736148687301  1.0000
  H   H139      1.0  0.7779327163916383  0.9602524125625065  0.5709440329876885  1.0000
  H   H140      1.0  0.8696582036833912  0.8963790665594078  0.4499173456071872  1.0000
  H   H141      1.0  0.5762574213020797  0.6337159276614984  0.4224274499833622  1.0000
  H   H142      1.0  0.5808722598027685  0.724726263809904  0.6008947885251428  1.0000
  H   H143      1.0  0.5848091106115745  0.7447820655501992  0.4693855891438867  1.0000
  H   H144      1.0  0.6070292853895977  0.776867020814095  0.4798643542002837  1.0000
  H   H145      1.0  0.6074948085078763  0.8252701946604931  0.46896996847582306  1.0000
  H   H146      1.0  0.5593662945673706  0.9139286272520611  0.5087399324248407  1.0000
  H   H147      1.0  0.25700400783946165  0.43871062491318263  0.5733623350026591  1.0000
  H   H148      1.0  0.2590746784882981  0.4125838062294231  0.5336804423692636  1.0000
  H   H149      1.0  0.38758802354859023  0.4449614493242656  0.4885413733078917  1.0000
  H   H150      1.0  0.38944336348995845  0.41880026253221614  0.4489323745698472  1.0000
