# Supplementary material for: Fracture Behavior of a 2D Imine‐Based Polymer
Source: Adv Sci (Weinh). 2024 Sep 12;11(42):2407017. doi: 10.1002/advs.202407017 (PMC11558127; doi:10.1002/advs.202407017)
Supplement: Supplementary file 2 — Supporting Information [file ADVS-11-2407017-s004.zip › linkerdefect_110_strain_1.075_relaxed.cif]

data_image0
_chemical_formula_structural       C43OHON4C8HCH24N2ONH10N8O3NC60H38N8O4C60H38N8O4C60H38
_chemical_formula_sum              "C232 O14 H150 N32"
_cell_length_a       51.07798089601844
_cell_length_b       50.74624559477414
_cell_length_c       25.0002237100003
_cell_angle_alpha    90.0
_cell_angle_beta     90.0
_cell_angle_gamma    86.74624439009007

_space_group_name_H-M_alt    "P 1"
_space_group_IT_number       1

loop_
  _space_group_symop_operation_xyz
  'x, y, z'

loop_
  _atom_site_type_symbol
  _atom_site_label
  _atom_site_symmetry_multiplicity
  _atom_site_fract_x
  _atom_site_fract_y
  _atom_site_fract_z
  _atom_site_occupancy
  C   C1        1.0  0.04535172498696255  0.4827180743705166  0.49595042624824714  1.0000
  C   C2        1.0  0.06904003027190458  0.4955859129213735  0.4994731640609176  1.0000
  C   C3        1.0  0.13820261746732565  0.4758144704584421  0.5090201296951883  1.0000
  C   C4        1.0  0.12383864733971031  0.3582988380821581  0.5337011823377374  1.0000
  C   C5        1.0  0.006085075077492465  0.3790320907297236  0.504402696881756  1.0000
  C   C6        1.0  0.1396317070531494  0.4261606324917294  0.5200344185704288  1.0000
  C   C7        1.0  0.4778071169636685  0.4315867474221648  0.49552367438531303  1.0000
  C   C8        1.0  0.0652137358824602  0.07987216171800664  0.48301978422963965  1.0000
  C   C9        1.0  0.019878856305438893  0.4969357716904364  0.4887824864888786  1.0000
  C   C10       1.0  0.09408869628027762  0.48266073409537574  0.5061149509502166  1.0000
  C   C11       1.0  0.4348728830463204  0.4517128946257206  0.5184120650795395  1.0000
  C   C12       1.0  0.0020028370530663316  0.4782865819503882  0.48664953695359675  1.0000
  C   C13       1.0  0.01673382444025108  0.45297674266375826  0.49366585680672914  1.0000
  C   C14       1.0  0.09865766517145132  0.3723305536110117  0.5227127130502122  1.0000
  C   C15       1.0  0.004730942466763604  0.42863822549396396  0.49333964300822486  1.0000
  C   C16       1.0  0.018159041096663314  0.4037506435768119  0.5003052985989761  1.0000
  C   C17       1.0  0.11730986457008942  0.9967647435815365  0.5060984088021557  1.0000
  C   C18       1.0  0.12620706391174127  0.4511337461629751  0.5145208849118602  1.0000
  C   C19       1.0  0.14185774482683888  0.3768430006695327  0.5333440154199138  1.0000
  C   C20       1.0  0.04989736830544753  0.3724956956459984  0.5151726418317529  1.0000
  C   C21       1.0  0.025574163752208872  0.3598361051735832  0.5131384489633114  1.0000
  C   C22       1.0  0.12740775140103922  0.4019330743439417  0.5220501162490225  1.0000
  C   C23       1.0  0.07485095217631745  0.3596112194286489  0.5224416904055094  1.0000
  C   C24       1.0  0.20815237997023026  0.44367519145544915  0.5596150320698977  1.0000
  C   C25       1.0  0.16849864613495844  0.42565047717242455  0.5243754973710708  1.0000
  C   C26       1.0  0.181058875601099  0.44431191573740514  0.5552042991229618  1.0000
  C   C27       1.0  0.18444216750578196  0.406339115272052  0.49786881749909995  1.0000
  C   C28       1.0  0.22404102000884005  0.4242141465168955  0.5333108481709188  1.0000
  C   C29       1.0  0.21154214554051465  0.4056745104559222  0.5019427119126633  1.0000
  C   C30       1.0  0.06647656034810027  0.024036008671310838  0.4947854200015662  1.0000
  C   C31       1.0  0.05183946255561228  0.03684013295008215  0.4538865550841139  1.0000
  C   C32       1.0  0.05158068695003887  0.06398477157685013  0.44751775037081765  1.0000
  C   C33       1.0  0.07949578881487943  0.06697187440156921  0.5246896504835493  1.0000
  C   C34       1.0  0.08035297515305122  0.03978675094573034  0.529891301728358  1.0000
  C   C35       1.0  0.07615366468753162  0.2050220024081018  0.5140375726630688  1.0000
  C   C36       1.0  0.07025668478368446  0.1207993859032587  0.5161659048039733  1.0000
  C   C37       1.0  0.4379949982531473  0.4137870191256648  0.46053749304657654  1.0000
  C   C38       1.0  0.07231005642767953  0.14923334124699936  0.5141705200504804  1.0000
  C   C39       1.0  0.07591471694405612  0.19063876266872878  0.46597304821022756  1.0000
  C   C40       1.0  0.07361196245039323  0.16343942629751787  0.46556025253146616  1.0000
  C   C41       1.0  0.07468709272282066  0.1908336495506993  0.5626468475055477  1.0000
  C   C42       1.0  0.07325974225331422  0.1635332423499027  0.5622644580276658  1.0000
  C   C43       1.0  0.46510586942249416  0.4129974869163313  0.46479204831095605  1.0000
  O   O1        1.0  0.5778761228043456  0.6528057529315013  0.4129936956934643  1.0000
  H   H1        1.0  0.552528404460676  0.8343894799698399  0.5947522992073812  1.0000
  O   O2        1.0  0.5851682564825448  0.7057519546381954  0.6100154721199642  1.0000
  N   N1        1.0  0.5430233244896501  0.9571162905798327  0.5033488612710135  1.0000
  N   N2        1.0  0.5467266617173122  0.8996573099339527  0.5105187063538181  1.0000
  N   N3        1.0  0.6049502857994458  0.901518746918749  0.5169377015272375  1.0000
  N   N4        1.0  0.8960687227552997  0.9161040799534222  0.4796564620260804  1.0000
  C   C44       1.0  0.07726491162920654  0.23360706834112316  0.5121214271326996  1.0000
  C   C45       1.0  0.46198849999658487  0.45090959451763796  0.5222782032652844  1.0000
  C   C46       1.0  0.07395616949184508  0.27525666217113925  0.545339526914663  1.0000
  C   C47       1.0  0.07532879389900077  0.3307277749948829  0.5311728700112799  1.0000
  C   C48       1.0  0.0577319484786258  0.2929654722254298  0.5756584568166284  1.0000
  C   C49       1.0  0.05799194481435436  0.31995230640366246  0.5677039750851335  1.0000
  C   C50       1.0  0.09247188786039326  0.31318888729264305  0.5028655345702561  1.0000
  C   C51       1.0  0.09150064281208453  0.2861037513518952  0.5089598849335097  1.0000
  H   H2        1.0  0.8877478619068827  0.9467150620154893  0.5351023107015516  1.0000
  C   C52       1.0  0.42223454112181574  0.43330979498557604  0.48696216489157806  1.0000
  H   H3        1.0  0.4834843490592546  0.48318069099500066  0.47896896230966857  1.0000
  H   H4        1.0  0.1593668070377781  0.4783791718097312  0.5080004664370864  1.0000
  H   H5        1.0  0.47685492727027695  0.3978145657751946  0.4424251388231282  1.0000
  H   H6        1.0  0.11850645244420235  0.01808933009516658  0.5003993073450972  1.0000
  H   H7        1.0  0.4869401298511394  0.37866295815748957  0.5107970991890803  1.0000
  H   H8        1.0  0.0233489299237119  0.3385923325125849  0.5178217281171189  1.0000
  H   H9        1.0  0.12704161565890812  0.3370905983130621  0.5416447246474285  1.0000
  H   H10       1.0  0.16295593035920963  0.3740288678186228  0.5413661736763419  1.0000
  H   H11       1.0  0.01495846337401676  0.015892413814305756  0.4836096273597599  1.0000
  H   H12       1.0  0.08616096532542301  0.44233448186377333  0.5142037675121381  1.0000
  H   H13       1.0  0.17530328244602375  0.3917519850339511  0.4722915403689826  1.0000
  H   H14       1.0  0.1692014224880556  0.4594454417590457  0.5774824287189357  1.0000
  H   H15       1.0  0.21734885021635342  0.45842127586576115  0.5846876088578219  1.0000
  H   H16       1.0  0.22346319948076437  0.39034488109520654  0.48036872452522944  1.0000
  H   H17       1.0  0.09173388097720682  0.030377396315364943  0.5628897670483056  1.0000
  H   H18       1.0  0.09051527205475926  0.07882736004559111  0.5529508736424006  1.0000
  H   H19       1.0  0.040240582763426805  0.07334128245858479  0.41444469859819677  1.0000
  H   H20       1.0  0.041137205352924124  0.025025126992703862  0.42508364404172433  1.0000
  H   H21       1.0  0.07693008393182907  0.2012843852742985  0.4277246177749081  1.0000
  H   H22       1.0  0.07297883761968589  0.11158528373645916  0.5566255177878989  1.0000
  H   H23       1.0  0.07224083073270524  0.15288635658226257  0.6005093429107142  1.0000
  H   H24       1.0  0.4712299220939219  0.4654161585636301  0.5478716907682721  1.0000
  H   H25       1.0  0.9192885572562445  0.9540156821733015  0.5366284411095145  1.0000
  H   H26       1.0  0.4286803146957393  0.3991018354608774  0.43550264753788565  1.0000
  N   N5        1.0  0.5808315426475406  0.7507929182879212  0.5514412038374435  1.0000
  N   N6        1.0  0.601040516561989  0.9591871674256565  0.5150098543467767  1.0000
  O   O3        1.0  0.8531032761584533  0.8932619139227164  0.4420412226772571  1.0000
  N   N7        1.0  0.7518916456271852  0.9398358795034658  0.540949676678532  1.0000
  H   H27       1.0  0.0706385228414971  0.13177625070582819  0.42510410999568926  1.0000
  H   H28       1.0  0.07501056591339667  0.22276901428015136  0.6031777145439002  1.0000
  H   H29       1.0  0.0813481332426702  0.2421610640487941  0.4719234408958193  1.0000
  H   H30       1.0  0.10482189581840955  0.27276970211972096  0.48542211832084314  1.0000
  H   H31       1.0  0.10628617875835494  0.3210237408486037  0.4738477249585489  1.0000
  H   H32       1.0  0.05804868565669077  0.41274299154402944  0.5063947538555217  1.0000
  H   H33       1.0  0.04476113630659141  0.33326295069754996  0.5914635881638025  1.0000
  H   H34       1.0  0.4230513724142558  0.46704021011971  0.540215013311228  1.0000
  H   H35       1.0  0.04392602167805289  0.2851530465876579  0.6047018783372489  1.0000
  H   H36       1.0  0.5534458949375808  0.7861436893957766  0.6075327057115781  1.0000
  N   N8        1.0  0.0425558184688151  0.45650892514480695  0.49900324300746524  1.0000
  N   N9        1.0  0.10006934684872208  0.4565916700123632  0.5120345602935407  1.0000
  N   N10       1.0  0.04411635526435046  0.3984717674222105  0.5071975225451291  1.0000
  N   N11       1.0  0.10161568153570694  0.39836726030502506  0.516316093137312  1.0000
  N   N12       1.0  0.25071269983808747  0.42435350619061585  0.5352911836742936  1.0000
  N   N13       1.0  0.06515079786651226  0.10637049237752588  0.47481482943486825  1.0000
  N   N14       1.0  0.07246012407345659  0.24885892409625876  0.5531685752115124  1.0000
  N   N15       1.0  0.39555016963285494  0.4333569349860575  0.4849961771298478  1.0000
  O   O4        1.0  0.07283459086062224  0.15033063351617693  0.4155842054867309  1.0000
  O   O5        1.0  0.0748335100379335  0.203971726522672  0.6126733411960796  1.0000
  O   O6        1.0  0.794811980735263  0.9630581296272056  0.5777648178181031  1.0000
  N   N16       1.0  0.571851480145746  0.6086411349077657  0.4726949870015918  1.0000
  C   C53       1.0  0.04495044545414573  0.9812233275235089  0.49662410192631745  1.0000
  C   C54       1.0  0.06812951145435339  0.9949405296778859  0.5001531253466388  1.0000
  C   C55       1.0  0.13781503160199976  0.9783519309939055  0.5115024856460892  1.0000
  C   C56       1.0  0.12859520433710417  0.8598077661671998  0.5293433814910166  1.0000
  C   C57       1.0  0.009688040745361155  0.876335046719981  0.5128214209203108  1.0000
  C   C58       1.0  0.14166744429027678  0.9286186606867007  0.5207054081364433  1.0000
  C   C59       1.0  0.477301219499255  0.9268092813515874  0.49387535558300233  1.0000
  C   C60       1.0  0.06843485609759778  0.5805464822736716  0.48437181385618405  1.0000
  C   C61       1.0  0.019142973547750092  0.9945666483156369  0.4883360246623466  1.0000
  C   C62       1.0  0.09357100147024631  0.9830649174796695  0.5075059387919535  1.0000
  C   C63       1.0  0.43255590195892085  0.9414603699567796  0.5170936927958711  1.0000
  C   C64       1.0  0.001856516638870247  0.9753326759615811  0.4873920938157668  1.0000
  C   C65       1.0  0.017274058953668167  0.950556562723414  0.49624714844249085  1.0000
  C   C66       1.0  0.10277728660681228  0.8732293737922784  0.5217650256987822  1.0000
  C   C67       1.0  0.006049946968056277  0.9258057619093223  0.4983307573933623  1.0000
  C   C68       1.0  0.020545569423695505  0.9015316572030887  0.5061184204127277  1.0000
  C   C69       1.0  0.1185027228917197  0.4951562454886947  0.5040127386384916  1.0000
  C   C70       1.0  0.1270194162785831  0.9530288977603063  0.5164016231279965  1.0000
  C   C71       1.0  0.14599056522753515  0.8789468001070495  0.5286550771795229  1.0000
  C   C72       1.0  0.053870890534920335  0.8717677620425297  0.5192477218393076  1.0000
  C   C73       1.0  0.030137039295458332  0.8580556912178754  0.5204721711499946  1.0000
  C   C74       1.0  0.13054487354969907  0.9037887138370498  0.5206281700360519  1.0000
  C   C75       1.0  0.07941580734070879  0.8598081231436085  0.52395205327198  1.0000
  C   C76       1.0  0.20754705005306723  0.9516641644618167  0.563547249073232  1.0000
  C   C77       1.0  0.17033942990762557  0.9300080466470203  0.5263058790234085  1.0000
  C   C78       1.0  0.18077524188254104  0.9493292419839503  0.5590809793703009  1.0000
  C   C79       1.0  0.1882087092232415  0.912825702950271  0.49871139242801904  1.0000
  C   C80       1.0  0.22554189623456597  0.934918620556153  0.5349364249286014  1.0000
  C   C81       1.0  0.2149965210567064  0.9152771607591591  0.502637821347325  1.0000
  C   C82       1.0  0.06836243374894868  0.5246647247279306  0.49469656016847674  1.0000
  C   C83       1.0  0.05343175090754961  0.5381602226728294  0.45507941996376333  1.0000
  C   C84       1.0  0.0537761235313877  0.5653008169845662  0.4494522501131989  1.0000
  C   C85       1.0  0.08310415926296923  0.5669582701639371  0.5246549199194112  1.0000
  C   C86       1.0  0.08327832381746074  0.5397666263329508  0.5291728614381177  1.0000
  C   C87       1.0  0.08180976748283093  0.7053038826731145  0.5160315368470435  1.0000
  C   C88       1.0  0.07556699730530662  0.6211105752292391  0.517531630713725  1.0000
  C   C89       1.0  0.4402102392740054  0.9047992671146411  0.4569711225491016  1.0000
  C   C90       1.0  0.07777042945141643  0.6495313328104286  0.515709241617278  1.0000
  C   C91       1.0  0.07909071346337221  0.6913264192597239  0.46795238194397193  1.0000
  C   C92       1.0  0.07669864703630815  0.6641425419797301  0.4673907738657874  1.0000
  C   C93       1.0  0.08272056489640563  0.6907161123290035  0.5643635471241194  1.0000
  C   C94       1.0  0.08115211615678848  0.6634301208413629  0.5636714578871851  1.0000
  C   C95       1.0  0.46696424179192847  0.9072877836885689  0.4614571698320423  1.0000
  C   C96       1.0  0.2960276456110944  0.9263675580531625  0.511528023338235  1.0000
  C   C97       1.0  0.2678145189138496  0.924127250427326  0.510952360487733  1.0000
  C   C98       1.0  0.3085950631135105  0.9447430737121586  0.5440828453802389  1.0000
  C   C99       1.0  0.3516388944989317  0.9297230745606125  0.5092059938892919  1.0000
  C   C100      1.0  0.3357077062922972  0.9462007016514669  0.542604508710172  1.0000
  C   C101      1.0  0.3390748476441757  0.9113112016185  0.4767354991928894  1.0000
  C   C102      1.0  0.3119619044143378  0.9098557652264411  0.4782042783582443  1.0000
  C   C103      1.0  0.08288923027397531  0.7338984624098397  0.5143972862854476  1.0000
  C   C104      1.0  0.45932805076273087  0.9440678581184401  0.5210177487978123  1.0000
  C   C105      1.0  0.08117173337318152  0.775375956235768  0.5483328735535457  1.0000
  C   C106      1.0  0.08099938979133992  0.830891140779422  0.533154612501707  1.0000
  C   C107      1.0  0.06600556546040728  0.7928867906994213  0.5811337418128883  1.0000
  C   C108      1.0  0.06544839550459712  0.8198866329481515  0.5727178611621395  1.0000
  C   C109      1.0  0.09727590385487782  0.8135936635134413  0.5024067574570521  1.0000
  C   C110      1.0  0.09701526564850908  0.7864703179827957  0.509034494327477  1.0000
  C   C111      1.0  0.37984296281626767  0.9320656858923315  0.5095962578698209  1.0000
  C   C112      1.0  0.4221185659470774  0.9215740019438451  0.4852707481098312  1.0000
  H   H37       1.0  0.48057518097952207  0.9802814072886803  0.48700689187970425  1.0000
  H   H38       1.0  0.15877662353412528  0.9819498976747696  0.5108645300614938  1.0000
  H   H39       1.0  0.4804329130757925  0.8939145560249107  0.43836133724681353  1.0000
  H   H40       1.0  0.12066711979606103  0.5163406308200335  0.49818057280841155  1.0000
  H   H41       1.0  0.48872383440369477  0.8748259885925833  0.5098979777226331  1.0000
  H   H42       1.0  0.02894559993916002  0.8367516089375672  0.5265097368024537  1.0000
  H   H43       1.0  0.1326255342156593  0.8385290652265868  0.5352755851716269  1.0000
  H   H44       1.0  0.16732225591331065  0.8766555190152856  0.5340816152015819  1.0000
  H   H45       1.0  0.016285304953481374  0.5184052797536742  0.4856083217015402  1.0000
  H   H46       1.0  0.08758457161502237  0.9422391719980087  0.5150907706148602  1.0000
  H   H47       1.0  0.1807580997566708  0.8976347809337302  0.4721237823267825  1.0000
  H   H48       1.0  0.16736749774394907  0.9626227687435797  0.5825037284265867  1.0000
  H   H49       1.0  0.21495263647430093  0.9670443006045839  0.5897013070703908  1.0000
  H   H50       1.0  0.22853863821146767  0.9018523229972868  0.47963124151679315  1.0000
  H   H51       1.0  0.0949237537737772  0.5298310233317539  0.5611997720924013  1.0000
  H   H52       1.0  0.09486937668425888  0.57829529808446  0.5525291707353209  1.0000
  H   H53       1.0  0.04211416449406796  0.5752032679481389  0.4174574683531213  1.0000
  H   H54       1.0  0.04190543442369728  0.5268901737056687  0.4267524058070168  1.0000
  H   H55       1.0  0.07818814270684889  0.7022944907535666  0.42994316378419734  1.0000
  H   H56       1.0  0.07977044704429855  0.6115856565156724  0.5572641000873031  1.0000
  H   H57       1.0  0.0819717700753487  0.652464318878457  0.601687964233341  1.0000
  H   H58       1.0  0.46665960842987086  0.9594444790842317  0.5473197578576819  1.0000
  H   H59       1.0  0.2603831653507978  0.9088821533859041  0.4831809365324005  1.0000
  H   H60       1.0  0.43289865118534276  0.8892374761525144  0.4311395779456187  1.0000
  H   H61       1.0  0.30266574149152337  0.8954149137347619  0.45259233874673105  1.0000
  H   H62       1.0  0.3450037249595734  0.9606416933374934  0.5682169673345099  1.0000
  H   H63       1.0  0.2756330908686614  0.9575992052137318  0.5729251001875075  1.0000
  H   H64       1.0  0.37203663705386353  0.8984548412098663  0.44789512870825693  1.0000
  H   H65       1.0  0.07157112393547947  0.6328567566393934  0.4270001930658122  1.0000
  H   H66       1.0  0.08517038725268927  0.7223081403634115  0.6052886938400235  1.0000
  H   H67       1.0  0.08482451155558751  0.7427096224581683  0.47366512681942596  1.0000
  H   H68       1.0  0.1095857019582067  0.7733241497438761  0.48355438022308256  1.0000
  H   H69       1.0  0.10970020067500776  0.8216136813430225  0.4710004651181729  1.0000
  H   H70       1.0  0.05996654489153097  0.9123389699329697  0.5074398365583209  1.0000
  H   H71       1.0  0.05296675208956079  0.8330303902380499  0.598368640598548  1.0000
  H   H72       1.0  0.4189299198346235  0.9549497176029049  0.5397798224181516  1.0000
  H   H73       1.0  0.05357187640643014  0.7849005237320759  0.6125349526502099  1.0000
  H   H74       1.0  0.38724504915111263  0.9473380940997828  0.5373439532538365  1.0000
  N   N17       1.0  0.04293537013668799  0.9549539047772021  0.5012430981883206  1.0000
  N   N18       1.0  0.1007415394333451  0.9572239833388414  0.5133385082294579  1.0000
  N   N19       1.0  0.046777269809616565  0.897440319089881  0.5107189487489714  1.0000
  N   N20       1.0  0.10482879879174228  0.8994752556386377  0.5166308935572591  1.0000
  N   N21       1.0  0.25154860710632837  0.9387734318005169  0.5399748682071857  1.0000
  N   N22       1.0  0.06868835058848755  0.6070704342249228  0.47682647877400164  1.0000
  N   N23       1.0  0.0802616825255096  0.7489278245268812  0.5563941304257805  1.0000
  N   N24       1.0  0.39613792567744127  0.9175354203475703  0.48041218947485176  1.0000
  O   O7        1.0  0.07334783794222433  0.6514940586917809  0.417518815589858  1.0000
  O   O8        1.0  0.08540332156427137  0.7034498755349748  0.614377555467537  1.0000
  O   O9        1.0  0.2939579857300984  0.9620276951940242  0.578789976376343  1.0000
  O   O10       1.0  0.35372101346066187  0.8939876579202938  0.4421164379010118  1.0000
  C   C113      1.0  0.5479157004698817  0.48461359939133886  0.496439299038876  1.0000
  C   C114      1.0  0.5715513541638171  0.49752321046418263  0.5008360257064615  1.0000
  C   C115      1.0  0.6403245625384918  0.4780940323163961  0.5185519356293519  1.0000
  C   C116      1.0  0.6264272548783071  0.36011847600246466  0.531046089069583  1.0000
  C   C117      1.0  0.5080840249249247  0.38134890977718816  0.51186308931632  1.0000
  C   C118      1.0  0.6418686995500631  0.4283787828145618  0.5271489899917142  1.0000
  C   C119      1.0  0.9760239798592425  0.42822732732613544  0.4862940542254862  1.0000
  C   C120      1.0  0.5660978863021476  0.08179867806689771  0.48244197904976094  1.0000
  C   C121      1.0  0.52267471263125  0.49877367770746744  0.48653466930046735  1.0000
  C   C122      1.0  0.5963674205131905  0.4847449773880779  0.5105437584140369  1.0000
  C   C123      1.0  0.9315914490188599  0.4432246423734659  0.5105680424188624  1.0000
  C   C124      1.0  0.504650290348868  0.48024082223606074  0.48613627645097696  1.0000
  C   C125      1.0  0.5190868903975638  0.45507525913978514  0.49668983312830856  1.0000
  C   C126      1.0  0.601128037778256  0.37443949125565706  0.5224173011278839  1.0000
  C   C127      1.0  0.5067151964052764  0.43097227378349223  0.49973110510559954  1.0000
  C   C128      1.0  0.5200522845568473  0.40606123737580235  0.5067711218663895  1.0000
  C   C129      1.0  0.6177177656502656  0.9986388309274773  0.5071542480351369  1.0000
  C   C130      1.0  0.6283025262462224  0.4533373121224559  0.5223464397036317  1.0000
  C   C131      1.0  0.6444325937171798  0.37865217994896794  0.5329001503846051  1.0000
  C   C132      1.0  0.5521525704957978  0.37474598749502797  0.5179465982856336  1.0000
  C   C133      1.0  0.5277894722009647  0.36210662904542457  0.5181654168098903  1.0000
  C   C134      1.0  0.6298891250224221  0.40402282330379996  0.5251461536702573  1.0000
  C   C135      1.0  0.5772872198252226  0.3617891067763946  0.5224406382952896  1.0000
  C   C136      1.0  0.7079816319743325  0.4491988136705987  0.5735637914773585  1.0000
  C   C137      1.0  0.6705394667464677  0.4287468421121673  0.5343666468885239  1.0000
  C   C138      1.0  0.6811675493973209  0.4473802940903055  0.5685203672049669  1.0000
  C   C139      1.0  0.6881934723420929  0.4115550333947379  0.506289497507393  1.0000
  C   C140      1.0  0.725759342552869  0.43272727694433594  0.5438521765901043  1.0000
  C   C141      1.0  0.7150232662810082  0.4135824952425328  0.5106056817650337  1.0000
  C   C142      1.0  0.5669168940385396  0.026051141204372946  0.4962328696511944  1.0000
  C   C143      1.0  0.5519767384897601  0.03868392631360706  0.4555576958916139  1.0000
  C   C144      1.0  0.5519158161440489  0.06576202567559204  0.44820081697065456  1.0000
  C   C145      1.0  0.580655075170775  0.06907956548051872  0.5239601367064327  1.0000
  C   C146      1.0  0.5812715234440196  0.04195437905260564  0.5301766776264193  1.0000
  C   C147      1.0  0.578664010012017  0.20695245369114149  0.5104700420838202  1.0000
  C   C148      1.0  0.5721415208725692  0.12280950750666152  0.5139121281872399  1.0000
  C   C149      1.0  0.9385862589483852  0.4076087538618077  0.44756238155267053  1.0000
  C   C150      1.0  0.5744423676232622  0.15119276646184265  0.5113068076968496  1.0000
  C   C151      1.0  0.5772052252649432  0.19256568727307755  0.4625740923801147  1.0000
  C   C152      1.0  0.5747374782049121  0.16538300727667582  0.4625413601380967  1.0000
  C   C153      1.0  0.5782895048284091  0.19275632291502653  0.559243773445527  1.0000
  C   C154      1.0  0.5766417134151113  0.16548326882962153  0.5591509943918983  1.0000
  C   C155      1.0  0.9654028462686102  0.40952914844830157  0.45232041904878945  1.0000
  C   C156      1.0  0.7957183198890035  0.4259297541207492  0.5146190862477853  1.0000
  C   C157      1.0  0.7675689790265665  0.4234416462766976  0.5155964256117237  1.0000
  C   C158      1.0  0.8088623939537092  0.4423777043394128  0.5503978970196253  1.0000
  C   C159      1.0  0.8510254020810457  0.4303236222861203  0.5081825557262012  1.0000
  C   C160      1.0  0.8358615974446221  0.44434245169464326  0.5469074127759515  1.0000
  C   C161      1.0  0.8378840278749649  0.41385207192742923  0.4724439991134229  1.0000
  C   C162      1.0  0.8108923929316982  0.41186100259789027  0.4759902017848359  1.0000
  C   C163      1.0  0.579766041963194  0.23555161449778203  0.508397447336677  1.0000
  C   C164      1.0  0.9584166544542045  0.4453812386541978  0.5145251719605312  1.0000
  C   C165      1.0  0.577131406554543  0.2771485886563193  0.5424180014304995  1.0000
  C   C166      1.0  0.5779343385821331  0.3327768595583946  0.5297670514192054  1.0000
  C   C167      1.0  0.5615364095452899  0.29454235764557785  0.5746838484530432  1.0000
  C   C168      1.0  0.5614917996559736  0.321599996416164  0.5675198960730474  1.0000
  C   C169      1.0  0.5944620899359419  0.3155449178831309  0.49935914682001764  1.0000
  C   C170      1.0  0.5937530272035283  0.2883881141984558  0.5047260608939917  1.0000
  C   C171      1.0  0.8791623685928942  0.43291047982264574  0.5068658450041682  1.0000
  C   C172      1.0  0.9208572960321689  0.42399806117726524  0.47754738598203  1.0000
  H   H75       1.0  0.980729639723551  0.4812514553785946  0.4810207655912529  1.0000
  H   H76       1.0  0.6614773702313624  0.48073819179302724  0.5198374872248696  1.0000
  H   H77       1.0  0.9786977860732688  0.3963395060773359  0.4284331327862277  1.0000
  H   H78       1.0  0.6189782228891807  0.019940027355868695  0.501196665076523  1.0000
  H   H79       1.0  0.9849829210091179  0.37633926916518445  0.501429642047888  1.0000
  H   H80       1.0  0.5256776647061578  0.34083756430067996  0.5227169027254048  1.0000
  H   H81       1.0  0.6297002581326424  0.33869859272225117  0.5360968495551733  1.0000
  H   H82       1.0  0.6656032273264608  0.37562718141941936  0.5398575409659941  1.0000
  H   H83       1.0  0.5152385686217746  0.018350784771616252  0.48913950812986795  1.0000
  H   H84       1.0  0.5883800820998871  0.4443618921711042  0.5173839475651082  1.0000
  H   H85       1.0  0.680561983374489  0.3968387168378036  0.4788028702483516  1.0000
  H   H86       1.0  0.6678667542995608  0.46060445057985  0.592341379734071  1.0000
  H   H87       1.0  0.7155920221588222  0.4641353857986136  0.600521328481119  1.0000
  H   H88       1.0  0.7284365750904486  0.4003105922887054  0.48695979673137346  1.0000
  H   H89       1.0  0.5928843937042638  0.03272398557173865  0.5630438410470571  1.0000
  H   H90       1.0  0.5920754634808933  0.08103998136216056  0.5513229392638195  1.0000
  H   H91       1.0  0.5403150028610071  0.07494497504341269  0.4153013909682202  1.0000
  H   H92       1.0  0.5408639420163036  0.026753938667466084  0.42766174304418136  1.0000
  H   H93       1.0  0.5773801515147573  0.20320179049585016  0.4242013523080219  1.0000
  H   H94       1.0  0.5754602371266581  0.11375571500756534  0.5543757083643597  1.0000
  H   H95       1.0  0.5764513852161299  0.15483674541167528  0.5975084730632428  1.0000
  H   H96       1.0  0.966073829089321  0.4601411114293874  0.5418702521211667  1.0000
  H   H97       1.0  0.7596709071931225  0.4098439441322506  0.48495281830337134  1.0000
  H   H98       1.0  0.9309538658622857  0.3926369953547715  0.4207137122124647  1.0000
  H   H99       1.0  0.8010717239457336  0.399001146777609  0.44778528399908135  1.0000
  H   H100      1.0  0.845685706666665  0.4572029254626134  0.5751176258232893  1.0000
  H   H101      1.0  0.7765426160188527  0.4529343166274116  0.584890608647111  1.0000
  H   H102      1.0  0.8701746429681478  0.40341272132870454  0.43770769443759994  1.0000
  H   H103      1.0  0.5706269913477366  0.13373517365270082  0.4226669671057749  1.0000
  H   H104      1.0  0.5798749668091462  0.22463000242770476  0.5996142403949369  1.0000
  H   H105      1.0  0.5827949576516401  0.24417148990232912  0.4678208660411379  1.0000
  H   H106      1.0  0.6066251107499767  0.27531069527012  0.4796925485913762  1.0000
  H   H107      1.0  0.6075944714686459  0.3236871696202193  0.4693697598847042  1.0000
  H   H108      1.0  0.5600084098409773  0.41507229557620107  0.5089735329120554  1.0000
  H   H109      1.0  0.5487959011378457  0.33464015248933815  0.5929519209716891  1.0000
  H   H110      1.0  0.9181875736726421  0.45644727591365747  0.5343210085077112  1.0000
  H   H111      1.0  0.5484858465381807  0.2864137443117548  0.6048182941286531  1.0000
  H   H112      1.0  0.8871574204794399  0.44640312323217196  0.5375958379138295  1.0000
  N   N25       1.0  0.5449169111554926  0.45855102143343296  0.5021637715938054  1.0000
  N   N26       1.0  0.6022604968767817  0.4586877630251523  0.517076947936232  1.0000
  N   N27       1.0  0.5461550466574141  0.4007498484576094  0.5109917551785965  1.0000
  N   N28       1.0  0.6040902352757744  0.40061571759500386  0.5190214880416036  1.0000
  N   N29       1.0  0.751820482686434  0.43636488047538435  0.548605750121353  1.0000
  N   N30       1.0  0.5662058417484911  0.10821857746537128  0.4733269557304945  1.0000
  N   N31       1.0  0.5759798400552371  0.25069295884753173  0.5499559157133295  1.0000
  N   N32       1.0  0.8947997264242344  0.4202389277649851  0.47328189941692683  1.0000
  O   O11       1.0  0.572679607616636  0.15226031518295516  0.4127980305724261  1.0000
  O   O12       1.0  0.5797628349630626  0.2058324626718625  0.6091618515733074  1.0000
  O   O13       1.0  0.7949489574343702  0.45714772898068384  0.5904145868224745  1.0000
  O   O14       1.0  0.8517757641877024  0.39909630949053354  0.4323828099824739  1.0000
  C   C173      1.0  0.5451685590939979  0.9833977279098941  0.49948814802914954  1.0000
  C   C174      1.0  0.5684669475690248  0.9969803330489692  0.5021854508573436  1.0000
  C   C175      1.0  0.6381828479550238  0.9801919781868624  0.5127319119667874  1.0000
  C   C176      1.0  0.6284835107687873  0.8617025691882583  0.5294565064019603  1.0000
  C   C177      1.0  0.5096695845679491  0.8784833899052219  0.5109210428392007  1.0000
  C   C178      1.0  0.6418831513365911  0.9304748552120561  0.5223168863434133  1.0000
  C   C179      1.0  0.9773644378924672  0.9244329215824486  0.4926577257862697  1.0000
  C   C180      1.0  0.5713915386914967  0.5822086376315764  0.4812964526507547  1.0000
  C   C181      1.0  0.5193493403335565  0.9969633552836493  0.49275839943539745  1.0000
  C   C182      1.0  0.5939262649986304  0.9850283667369332  0.5089586523659371  1.0000
  C   C183      1.0  0.9327770683018213  0.9400052137599185  0.5148746681861669  1.0000
  C   C184      1.0  0.501925326625996  0.9778540025075917  0.4919245338493188  1.0000
  C   C185      1.0  0.5172847889256442  0.952914550328855  0.4990755392071884  1.0000
  C   C186      1.0  0.602771027222273  0.8752594351101366  0.5213044062833205  1.0000
  C   C187      1.0  0.5059904094256277  0.9281797187992824  0.4998014394507722  1.0000
  C   C188      1.0  0.5204974748679505  0.9037905528688404  0.5059681621997527  1.0000
  C   C189      1.0  0.6207444734851607  0.4973469292018477  0.5112845195167074  1.0000
  C   C190      1.0  0.6273146844176557  0.9549253060724165  0.5179522279727143  1.0000
  C   C191      1.0  0.6459503807885855  0.8807752723329024  0.5298794961716414  1.0000
  C   C192      1.0  0.5538412129463983  0.8738776295866569  0.5175341619709548  1.0000
  C   C193      1.0  0.5301298581304457  0.8601175973112831  0.5175810857965082  1.0000
  C   C194      1.0  0.6306568128617536  0.9057036480511111  0.5218331693080576  1.0000
  C   C195      1.0  0.5793684015863481  0.8618771298991712  0.5221818685145353  1.0000
  C   C196      1.0  0.7079937549996527  0.9530611587263976  0.5649460984306593  1.0000
  C   C197      1.0  0.67056262362638  0.9316950036102517  0.5279065050084834  1.0000
  C   C198      1.0  0.6811836211182607  0.9509534002397724  0.5605664081864931  1.0000
  C   C199      1.0  0.6882791953912685  0.9143374846688808  0.5003382889758293  1.0000
  C   C200      1.0  0.7258304756703926  0.9361677945916036  0.5362815495160377  1.0000
  C   C201      1.0  0.7150932935321884  0.916574008510891  0.5041504419246964  1.0000
  C   C202      1.0  0.5709760931299055  0.5265246860855307  0.49448005649263493  1.0000
  C   C203      1.0  0.5571547325049798  0.5394334317603894  0.45259177507469434  1.0000
  C   C204      1.0  0.5576842985653939  0.5664874845450744  0.4455937657482422  1.0000
  C   C205      1.0  0.5849480774700618  0.5692020985183268  0.5237971759364751  1.0000
  C   C206      1.0  0.5849515660157755  0.5420973729677327  0.5297615552022703  1.0000
  C   C207      1.0  0.5837166430624676  0.7071877230352623  0.5113691708690513  1.0000
  C   C208      1.0  0.5776487464645848  0.623024264437219  0.513687477366497  1.0000
  C   C209      1.0  0.9400366272497799  0.9022715728795428  0.45731391615307254  1.0000
  C   C210      1.0  0.5799137127098222  0.6514075621895269  0.5114938035651785  1.0000
  C   C211      1.0  0.582209162239796  0.6929695712874879  0.4632701116751607  1.0000
  C   C212      1.0  0.5799686153131883  0.6657633164610667  0.4628995298381071  1.0000
  C   C213      1.0  0.5836305910800538  0.6928224264743572  0.559956433076951  1.0000
  C   C214      1.0  0.5821582167349731  0.6655322399568087  0.5595214951999216  1.0000
  C   C215      1.0  0.9668371907447403  0.9044797321950535  0.46168309887992776  1.0000
  C   C216      1.0  0.7961351117916351  0.9269087908733863  0.5116194900258125  1.0000
  C   C217      1.0  0.7678908349329219  0.9250028313255282  0.511701700252673  1.0000
  C   C218      1.0  0.8090876857389134  0.9453387603171017  0.5433393962395012  1.0000
  C   C219      1.0  0.8517816238599885  0.9294475898805559  0.5081110058781385  1.0000
  C   C220      1.0  0.8362257265249919  0.9464130514501664  0.5412501953805667  1.0000
  C   C221      1.0  0.8388287341480605  0.9110142330461432  0.4764023821711789  1.0000
  C   C222      1.0  0.81168802469536  0.9099709091117018  0.4784244323794002  1.0000
  C   C223      1.0  0.5844952485907075  0.7358001052158502  0.5096227468472803  1.0000
  C   C224      1.0  0.959580775547632  0.9423174020907829  0.5186873965252243  1.0000
  C   C225      1.0  0.5815074399263366  0.7772861447343471  0.5438312935941821  1.0000
  C   C226      1.0  0.5809426103560522  0.8328883972676255  0.5302204869891476  1.0000
  C   C227      1.0  0.5659616993460623  0.7944504958005479  0.5766549591263131  1.0000
  C   C228      1.0  0.5652300003265686  0.8215046684505987  0.5690167295776789  1.0000
  C   C229      1.0  0.5975328053092117  0.8159343676267429  0.4993712233812462  1.0000
  C   C230      1.0  0.5974785570265717  0.7887593346597955  0.5052447928640666  1.0000
  C   C231      1.0  0.880037662056837  0.9312793444063389  0.508143575272254  1.0000
  C   C232      1.0  0.9221301011825334  0.9197755001990192  0.4843311035491022  1.0000
  H   H113      1.0  0.9805651073910291  0.9775937923423167  0.48131980723959333  1.0000
  H   H114      1.0  0.6591583053497294  0.9837197312256506  0.5119338747920268  1.0000
  H   H115      1.0  0.9801801698793843  0.8905523394785251  0.4395973591328877  1.0000
  H   H116      1.0  0.622998840157627  0.5185358439686714  0.5057468861607773  1.0000
  H   H117      1.0  0.9887320662216231  0.87269785167206  0.5122546674164931  1.0000
  H   H118      1.0  0.5289552269449499  0.8387271081153279  0.5222023901641343  1.0000
  H   H119      1.0  0.6323860463688463  0.8403870279943566  0.5350924517567217  1.0000
  H   H120      1.0  0.6672222408421444  0.8783749910697175  0.5361030662814188  1.0000
  H   H121      1.0  0.5193435503501668  0.520124285256651  0.4805388306979723  1.0000
  H   H122      1.0  0.5878624336346768  0.9442318829768008  0.517027211406549  1.0000
  H   H123      1.0  0.6806841453048259  0.8991846224631548  0.4738467794757367  1.0000
  H   H124      1.0  0.6678964949483328  0.9643761050181983  0.5839751588116076  1.0000
  H   H125      1.0  0.7155564714655508  0.9683945527162818  0.5910136995640187  1.0000
  H   H126      1.0  0.7285224267562664  0.9030299660607918  0.4811338919896932  1.0000
  H   H127      1.0  0.5956875195780746  0.5326259409302265  0.5635313643142477  1.0000
  H   H128      1.0  0.5959588697059363  0.5809307221660579  0.5523240675807011  1.0000
  H   H129      1.0  0.5469078312430645  0.5759089641886151  0.41184444387024977  1.0000
  H   H130      1.0  0.5464019228422418  0.5277547162471403  0.42363727831586895  1.0000
  H   H131      1.0  0.582140558209092  0.7037518965220958  0.4250488798879827  1.0000
  H   H132      1.0  0.5807713088689991  0.6138133552696391  0.5540710562800696  1.0000
  H   H133      1.0  0.5821568201517007  0.6547466407867631  0.5977327202831376  1.0000
  H   H134      1.0  0.9671057531442409  0.9579840077575746  0.5439847930306283  1.0000
  H   H135      1.0  0.7601628755178703  0.9097942814839667  0.4842189527762579  1.0000
  H   H136      1.0  0.9325456861931588  0.8863674890381872  0.432629768686032  1.0000
  H   H137      1.0  0.8020592981043564  0.8954961745450333  0.45346231571774026  1.0000
  H   H138      1.0  0.8458568802044303  0.9608811281573525  0.5662289757530999  1.0000
  H   H139      1.0  0.7764026817749013  0.9587956538925364  0.5724983494291548  1.0000
  H   H140      1.0  0.8715223694318706  0.8974524290280418  0.44745649377162977  1.0000
  H   H141      1.0  0.5759909986882006  0.6342103010994229  0.42263406228209444  1.0000
  H   H142      1.0  0.5850277423850101  0.7245932250617076  0.6007134001091735  1.0000
  H   H143      1.0  0.5871316236958243  0.7445978293044458  0.46906474701124606  1.0000
  H   H144      1.0  0.6103029559411226  0.7758614817560582  0.4797585997567637  1.0000
  H   H145      1.0  0.6101109130245027  0.824269586298739  0.4685891680839742  1.0000
  H   H146      1.0  0.5598838498140492  0.9146319114640897  0.5084302378410368  1.0000
  H   H147      1.0  0.25626918071427196  0.43108515137211495  0.5732548179180195  1.0000
  H   H148      1.0  0.25858018765123175  0.4047277984649231  0.5338994604637237  1.0000
  H   H149      1.0  0.3878187491309265  0.45303011662453607  0.4866035171035488  1.0000
  H   H150      1.0  0.3899522858726628  0.42678808099598464  0.44693078018426513  1.0000
