# Supplementary material for: Fracture Behavior of a 2D Imine‐Based Polymer
Source: Adv Sci (Weinh). 2024 Sep 12;11(42):2407017. doi: 10.1002/advs.202407017 (PMC11558127; doi:10.1002/advs.202407017)
Supplement: Supplementary file 2 — Supporting Information [file ADVS-11-2407017-s004.zip › linkerdefect_110_strain_1.100_relaxed.cif]

data_image0
_chemical_formula_structural       C43OHON4C8HCH24N2ONH10N8O3NC60H38N8O4C60H38N8O4C60H38
_chemical_formula_sum              "C232 O14 H150 N32"
_cell_length_a       51.07028082892581
_cell_length_b       50.72283039212802
_cell_length_c       25.0002237100003
_cell_angle_alpha    90.0
_cell_angle_beta     90.0
_cell_angle_gamma    83.84849125872496

_space_group_name_H-M_alt    "P 1"
_space_group_IT_number       1

loop_
  _space_group_symop_operation_xyz
  'x, y, z'

loop_
  _atom_site_type_symbol
  _atom_site_label
  _atom_site_symmetry_multiplicity
  _atom_site_fract_x
  _atom_site_fract_y
  _atom_site_fract_z
  _atom_site_occupancy
  C   C1        1.0  0.04396290197812397  0.4840127146129342  0.49623819309363326  1.0000
  C   C2        1.0  0.06766223440029843  0.4958366621042725  0.5000523291549781  1.0000
  C   C3        1.0  0.137244712538778  0.4727729328823561  0.5078204431323412  1.0000
  C   C4        1.0  0.12376330865553144  0.3557624867922391  0.5334074759558387  1.0000
  C   C5        1.0  0.005597751577276939  0.38173755457746233  0.5009593980839117  1.0000
  C   C6        1.0  0.1390674534588211  0.4230268666498551  0.5190445836589633  1.0000
  C   C7        1.0  0.47826966271917837  0.4360556914612867  0.49445655484220286  1.0000
  C   C8        1.0  0.06180118862814831  0.08031422273208728  0.48387512715637876  1.0000
  C   C9        1.0  0.018227137907333293  0.4993523456176776  0.4897806473544042  1.0000
  C   C10       1.0  0.09290577194420262  0.4816702010799949  0.5059710344240695  1.0000
  C   C11       1.0  0.4349206796580653  0.4579624433551129  0.5169346626800846  1.0000
  C   C12       1.0  0.0005025833734328179  0.48140372362938666  0.48655007675115197  1.0000
  C   C13       1.0  0.015580179439145804  0.45538583690686374  0.49221661743699313  1.0000
  C   C14       1.0  0.09838613310032399  0.3708790628624939  0.5222471962222317  1.0000
  C   C15       1.0  0.0038909435594283465  0.4314569155640559  0.49045369687008084  1.0000
  C   C16       1.0  0.01758781375204857  0.40595670691192853  0.4973914494001638  1.0000
  C   C17       1.0  0.11545631021900223  0.9958408197058742  0.5066562263422822  1.0000
  C   C18       1.0  0.12536311461085517  0.4486145762132994  0.5136253381696123  1.0000
  C   C19       1.0  0.14171957830591733  0.37354141168946925  0.5327661580673934  1.0000
  C   C20       1.0  0.04950235134275063  0.3732702879466838  0.5135937099371312  1.0000
  C   C21       1.0  0.02519135668223761  0.36167606217451265  0.5106339565497494  1.0000
  C   C22       1.0  0.12702485687810694  0.3992719757080595  0.5212419241453907  1.0000
  C   C23       1.0  0.07455738204682771  0.3592346600918444  0.5217873145864049  1.0000
  C   C24       1.0  0.20768461912271755  0.4378707068843475  0.5582752494254432  1.0000
  C   C25       1.0  0.16805597522296287  0.42133223959574445  0.5232951089678647  1.0000
  C   C26       1.0  0.18048337699392367  0.4395796746429574  0.553925521041641  1.0000
  C   C27       1.0  0.18427009538819503  0.40131041342798474  0.49690038696822775  1.0000
  C   C28       1.0  0.22384123512286525  0.417685082132282  0.5321199345994532  1.0000
  C   C29       1.0  0.21148228129506635  0.3995785247019939  0.5008847167726573  1.0000
  C   C30       1.0  0.06380801290924701  0.024261784233021815  0.49511200800044897  1.0000
  C   C31       1.0  0.048946100644382755  0.03775075751122192  0.45434591891039  1.0000
  C   C32       1.0  0.04832304437778173  0.06497885844850183  0.44825324477946477  1.0000
  C   C33       1.0  0.07614106554120025  0.06676053115412485  0.5256524266064515  1.0000
  C   C34       1.0  0.07734025973229428  0.03948841469979171  0.5306168944317846  1.0000
  C   C35       1.0  0.07420979119714016  0.20471062883350305  0.5152146425387771  1.0000
  C   C36       1.0  0.06682975205752033  0.12100720463398783  0.5169933859154837  1.0000
  C   C37       1.0  0.43856968230321824  0.4196705435954658  0.45954083412320373  1.0000
  C   C38       1.0  0.0692357133895323  0.1492872422102772  0.5150627156972424  1.0000
  C   C39       1.0  0.0735777275156271  0.19044192371455423  0.4670759025258241  1.0000
  C   C40       1.0  0.07072175224504343  0.16345517623588132  0.4665260988005347  1.0000
  C   C41       1.0  0.07254207625558483  0.19057395893147228  0.5637483818518978  1.0000
  C   C42       1.0  0.07055302049996522  0.1634281821154007  0.5632216565081679  1.0000
  C   C43       1.0  0.4657826796790953  0.4178533290086891  0.46384901789866206  1.0000
  O   O1        1.0  0.5781093460343688  0.6532619257397516  0.41302370274644146  1.0000
  H   H1        1.0  0.5550120247584637  0.8353019464077506  0.5951275254964485  1.0000
  O   O2        1.0  0.5888022255191826  0.7050531756884415  0.6098945819808241  1.0000
  N   N1        1.0  0.542161578187837  0.958171189003096  0.5033307591206849  1.0000
  N   N2        1.0  0.5477497587114871  0.9004588588728392  0.5108262270422763  1.0000
  N   N3        1.0  0.6060105599349921  0.9009728661716031  0.5174519553023924  1.0000
  N   N4        1.0  0.8968147581597906  0.9173288732978784  0.4772693757578106  1.0000
  C   C44       1.0  0.0758650934796063  0.2331772337534056  0.5133649596561785  1.0000
  C   C45       1.0  0.462140256983343  0.45613957877341726  0.5208450891427423  1.0000
  C   C46       1.0  0.07322676332729876  0.27502663582026976  0.5463466686326199  1.0000
  C   C47       1.0  0.0750206413586268  0.33035719063988944  0.5311834431718595  1.0000
  C   C48       1.0  0.05695354055224012  0.29382258504327513  0.5761346892475553  1.0000
  C   C49       1.0  0.05739324844562818  0.3207478959268539  0.5676355786574108  1.0000
  C   C50       1.0  0.0922716562925397  0.3116985645997324  0.5035444345253344  1.0000
  C   C51       1.0  0.09108816520161034  0.28470089207889493  0.5101152322728184  1.0000
  H   H2        1.0  0.8867543226713909  0.9473410614180949  0.5342360477716549  1.0000
  C   C52       1.0  0.42248632932976127  0.4398739048351169  0.48580486076723  1.0000
  H   H3        1.0  0.4836025459889095  0.4874740660799926  0.47748062267930214  1.0000
  H   H4        1.0  0.15846763069376324  0.47437267986850024  0.5062143351051328  1.0000
  H   H5        1.0  0.4777929045004803  0.40212972402401415  0.4416979059162733  1.0000
  H   H6        1.0  0.11599502374115102  0.01722593205918248  0.5011645073403546  1.0000
  H   H7        1.0  0.4877515059094078  0.38279792652674255  0.5108819050626383  1.0000
  H   H8        1.0  0.023036222593089396  0.34052055848666823  0.5153207356196702  1.0000
  H   H9        1.0  0.1271366414696668  0.3344057254009545  0.5415554270527243  1.0000
  H   H10       1.0  0.1629279580200603  0.3698026150629284  0.5407071931613034  1.0000
  H   H11       1.0  0.01233074079148833  0.017085151183183957  0.48263584680205224  1.0000
  H   H12       1.0  0.08518333817649637  0.4416833056613871  0.5143760630622841  1.0000
  H   H13       1.0  0.17525998580264618  0.3870130983441925  0.4714643759536041  1.0000
  H   H14       1.0  0.16841095127192846  0.45526090034938815  0.5760681911954484  1.0000
  H   H15       1.0  0.2167535915093058  0.4523456430132397  0.5831624401153036  1.0000
  H   H16       1.0  0.22362908395221326  0.3837410302987162  0.4793481521943386  1.0000
  H   H17       1.0  0.08880691321970781  0.029573240877848694  0.563647524925662  1.0000
  H   H18       1.0  0.08697743996760893  0.07816796338740041  0.5541290796050843  1.0000
  H   H19       1.0  0.03686735565904016  0.07484682869794274  0.4151878028681949  1.0000
  H   H20       1.0  0.03839747502618095  0.02639737262029425  0.4253487018462398  1.0000
  H   H21       1.0  0.07476896141103964  0.20104722662927296  0.4288773447086821  1.0000
  H   H22       1.0  0.06945490647333116  0.1116494007824209  0.5574813476082313  1.0000
  H   H23       1.0  0.0693993964322962  0.15279794657455217  0.6014002645875686  1.0000
  H   H24       1.0  0.4712167127740285  0.47041908309480807  0.5462206691292726  1.0000
  H   H25       1.0  0.9179315875979757  0.9556458442549062  0.5341463211620423  1.0000
  H   H26       1.0  0.429421697809506  0.4052560694169488  0.4346445962322037  1.0000
  N   N5        1.0  0.5841992149889198  0.7504884843389289  0.5517068953312088  1.0000
  N   N6        1.0  0.600204332721588  0.9589143889675853  0.515372662734401  1.0000
  O   O3        1.0  0.8553466451242882  0.8937359852866671  0.4399350979614694  1.0000
  N   N7        1.0  0.7516877720913698  0.9381576887860275  0.5418434703673547  1.0000
  H   H27       1.0  0.06708939716723068  0.1321069406036542  0.42593202977713185  1.0000
  H   H28       1.0  0.07362892304817908  0.22235173155931126  0.6044708527231826  1.0000
  H   H29       1.0  0.07997075304538381  0.24143867768948601  0.4730967191599349  1.0000
  H   H30       1.0  0.10448699156502984  0.27051040512405083  0.4870172210818085  1.0000
  H   H31       1.0  0.10630100108203305  0.3185882374077358  0.4745627266071388  1.0000
  H   H32       1.0  0.05752555219603063  0.4131719804389503  0.505104140863939  1.0000
  H   H33       1.0  0.04402399570871315  0.33492538679151007  0.5908312114511163  1.0000
  H   H34       1.0  0.4228372162179661  0.47385537731555727  0.5384510178870769  1.0000
  H   H35       1.0  0.042894690953813874  0.28697123522544193  0.6050726256036001  1.0000
  H   H36       1.0  0.5563227901482733  0.7869406098633046  0.607589519954032  1.0000
  N   N8        1.0  0.04144551285609619  0.45784536066160375  0.4979850932829393  1.0000
  N   N9        1.0  0.0990792744587371  0.4552863798115895  0.5116211388847902  1.0000
  N   N10       1.0  0.04361193954472864  0.39952149409874155  0.5053028315672459  1.0000
  N   N11       1.0  0.10116459780757121  0.39680010917016845  0.5155461672932379  1.0000
  N   N12       1.0  0.2506086169985259  0.41674268026597794  0.5341384693731746  1.0000
  N   N13       1.0  0.061686769135368316  0.10683316398784296  0.4756404201542647  1.0000
  N   N14       1.0  0.07142006409750595  0.24875661360984314  0.5544124461537867  1.0000
  N   N15       1.0  0.3957109890683126  0.4408579088777087  0.4840023995153341  1.0000
  O   O4        1.0  0.06954827242697502  0.15050623937613009  0.4164946062638097  1.0000
  O   O5        1.0  0.07308562335251474  0.20359582847371102  0.6138428540841723  1.0000
  O   O6        1.0  0.7931027603039509  0.961835367029377  0.5787169048617858  1.0000
  N   N16       1.0  0.5722087658436037  0.609261216591947  0.47278301013863266  1.0000
  C   C53       1.0  0.0434557293895753  0.9817262711253568  0.49599331118505835  1.0000
  C   C54       1.0  0.06625577171493989  0.9950082832156778  0.4999435250353911  1.0000
  C   C55       1.0  0.13656798358824185  0.9769811431925325  0.5123655815057877  1.0000
  C   C56       1.0  0.1311790072166436  0.858169560355212  0.529202108653175  1.0000
  C   C57       1.0  0.01148416246416171  0.8772539544649127  0.5130667595185611  1.0000
  C   C58       1.0  0.14203754187041162  0.9270127572477265  0.5211774426242191  1.0000
  C   C59       1.0  0.4773829475569163  0.9288142920487006  0.4927851277702183  1.0000
  C   C60       1.0  0.06737243783322114  0.5809573059484787  0.48635390619978924  1.0000
  C   C61       1.0  0.01718829159584656  0.9956018824610354  0.4874003876860662  1.0000
  C   C62       1.0  0.09209830364629105  0.9825427422927977  0.50750022935564  1.0000
  C   C63       1.0  0.4318335184926773  0.9436517892287161  0.5152943620742073  1.0000
  C   C64       1.0  0.0004857899275803482  0.9766205088193205  0.48631554675281474  1.0000
  C   C65       1.0  0.016705032074837978  0.9514804678939417  0.49535866417002905  1.0000
  C   C66       1.0  0.10486599411947779  0.8721600534501132  0.5220879566202455  1.0000
  C   C67       1.0  0.006283017113321754  0.926852061551674  0.49750807770439415  1.0000
  C   C68       1.0  0.02159535236154637  0.9022849343043943  0.5059615719895563  1.0000
  C   C69       1.0  0.11734426640986384  0.49304807869161904  0.5033153998758971  1.0000
  C   C70       1.0  0.1265436851947671  0.9517621364184105  0.5168113167528232  1.0000
  C   C71       1.0  0.14801505836377188  0.8770362926206409  0.5284392146199867  1.0000
  C   C72       1.0  0.055886756169390164  0.8718325188814746  0.5199076215163995  1.0000
  C   C73       1.0  0.032521160502115114  0.8585575716683942  0.5212809959424323  1.0000
  C   C74       1.0  0.13174114142413693  0.9022804898298399  0.520801372719306  1.0000
  C   C75       1.0  0.08182716617512512  0.859247054055994  0.5246222930392227  1.0000
  C   C76       1.0  0.20680682103730272  0.9494233151354429  0.5657221191433898  1.0000
  C   C77       1.0  0.1706861961457198  0.9280423356610302  0.5273860782032848  1.0000
  C   C78       1.0  0.1801480316169031  0.947176813402369  0.5608760990695718  1.0000
  C   C79       1.0  0.18944926183241048  0.9108533651301786  0.4996916606241255  1.0000
  C   C80       1.0  0.22566226642885256  0.9328459391679715  0.5366180512064109  1.0000
  C   C81       1.0  0.21613043783835867  0.9132681818398329  0.5038688135245294  1.0000
  C   C82       1.0  0.06690300390810577  0.525004010466817  0.4959920781638479  1.0000
  C   C83       1.0  0.05166185424040502  0.5395701698491667  0.45711813080134994  1.0000
  C   C84       1.0  0.052189517571244064  0.5667060942915016  0.4518477075221367  1.0000
  C   C85       1.0  0.08227231923375516  0.5663248738919442  0.5260391614847258  1.0000
  C   C86       1.0  0.08224512931037947  0.5391187766859223  0.5302051578467668  1.0000
  C   C87       1.0  0.08398228593301547  0.7045478857868162  0.5165825661647807  1.0000
  C   C88       1.0  0.07577192957530376  0.6209573017838043  0.5189464610105949  1.0000
  C   C89       1.0  0.44148318129076725  0.9068935770290804  0.4550136985603531  1.0000
  C   C90       1.0  0.07860438726868062  0.6491657271251121  0.5168630946554998  1.0000
  C   C91       1.0  0.07992736026772244  0.690873509816472  0.468862192681855  1.0000
  C   C92       1.0  0.07686225254488376  0.6639313716492002  0.4686417469208209  1.0000
  C   C93       1.0  0.08563576712800287  0.6898173236388203  0.5648211776070369  1.0000
  C   C94       1.0  0.08339266109756878  0.662711646318509  0.5643947215665397  1.0000
  C   C95       1.0  0.468105033959091  0.9093001941425918  0.4600003677268619  1.0000
  C   C96       1.0  0.29647945291252037  0.925751858275798  0.5116049556834389  1.0000
  C   C97       1.0  0.26848316468518846  0.9228894616163422  0.5114368424206998  1.0000
  C   C98       1.0  0.3078589995581038  0.9442081224241708  0.5446318557006918  1.0000
  C   C99       1.0  0.35166777306805563  0.9305958541255477  0.5081196915407531  1.0000
  C   C100      1.0  0.33477146989348994  0.946383051208971  0.5425978796029537  1.0000
  C   C101      1.0  0.34029176111084375  0.9121468210700685  0.47507440671239975  1.0000
  C   C102      1.0  0.3133781174474396  0.9099655015282389  0.47711574605833285  1.0000
  C   C103      1.0  0.08539253610077734  0.7330653372233978  0.5147830034310186  1.0000
  C   C104      1.0  0.45848293329412676  0.946213743861476  0.5196240306210125  1.0000
  C   C105      1.0  0.0845140864796976  0.7745967139801947  0.5488922592350518  1.0000
  C   C106      1.0  0.08401415706616347  0.8302062262657803  0.5340274383919126  1.0000
  C   C107      1.0  0.06951167708043182  0.7927685344583781  0.5823274458945615  1.0000
  C   C108      1.0  0.06876462100331712  0.8198290290023856  0.5740342448650745  1.0000
  C   C109      1.0  0.1002120071093396  0.8121987584407209  0.5027286020934103  1.0000
  C   C110      1.0  0.10007760748805931  0.7850360722587638  0.5091689296741272  1.0000
  C   C111      1.0  0.3796501506336697  0.9335125593886768  0.5082883511008919  1.0000
  C   C112      1.0  0.42248732598422467  0.9236953308068999  0.4832789636473035  1.0000
  H   H37       1.0  0.47889939765188194  0.982578808417066  0.4862402145538757  1.0000
  H   H38       1.0  0.15745798529630456  0.9802040232444499  0.5122171662046733  1.0000
  H   H39       1.0  0.48231927498011745  0.8958436283595824  0.43709655000627207  1.0000
  H   H40       1.0  0.11939351544946072  0.5141463079088345  0.4973288545370067  1.0000
  H   H41       1.0  0.49035534164258665  0.8767614827303783  0.5100284206134424  1.0000
  H   H42       1.0  0.03197505841263111  0.8372350792072772  0.5277387032439251  1.0000
  H   H43       1.0  0.13588966597144256  0.8367271721579485  0.5348491618491793  1.0000
  H   H44       1.0  0.16948832874936928  0.8743258536917637  0.5333932682163574  1.0000
  H   H45       1.0  0.014366558406760413  0.5210419214277894  0.4879105022963571  1.0000
  H   H46       1.0  0.08740094922004826  0.9416590491308364  0.5145092204091611  1.0000
  H   H47       1.0  0.18277721532594152  0.8957319679616027  0.4727394096762303  1.0000
  H   H48       1.0  0.16605604909017704  0.9604320130268984  0.5844914874886221  1.0000
  H   H49       1.0  0.21342844504087571  0.9646975227163231  0.5923559313511894  1.0000
  H   H50       1.0  0.23036446064242788  0.8999056999596332  0.4806257340155028  1.0000
  H   H51       1.0  0.09414279505882726  0.5283766317797303  0.5616910930758263  1.0000
  H   H52       1.0  0.09441481196637254  0.5768418573764401  0.5536638216693571  1.0000
  H   H53       1.0  0.04031115162607272  0.5774008811633375  0.4203138670299002  1.0000
  H   H54       1.0  0.039773509488115324  0.5291051932281144  0.4289931004943948  1.0000
  H   H55       1.0  0.07848170387446335  0.7019555900446943  0.43092302540173605  1.0000
  H   H56       1.0  0.08044129400247939  0.6110951826306416  0.5584036730160917  1.0000
  H   H57       1.0  0.08480381427838261  0.6516594445822803  0.602368414557276  1.0000
  H   H58       1.0  0.46499797838042745  0.9616314656718286  0.5460495194178353  1.0000
  H   H59       1.0  0.2619540352032241  0.9078777831242107  0.4827975120573505  1.0000
  H   H60       1.0  0.43500819773538824  0.8912876379639885  0.4290372787934455  1.0000
  H   H61       1.0  0.3050240573892108  0.8955071007096893  0.4510302797881466  1.0000
  H   H62       1.0  0.34312790693052914  0.9608467253543227  0.5686628626585661  1.0000
  H   H63       1.0  0.27423632014746746  0.9560587667160833  0.5747631312720819  1.0000
  H   H64       1.0  0.37392681229156105  0.9003240236561526  0.44496433137004676  1.0000
  H   H65       1.0  0.07005376169448875  0.6331967479929898  0.4288853115475212  1.0000
  H   H66       1.0  0.08972305500707602  0.7210711108758858  0.6053837522028931  1.0000
  H   H67       1.0  0.086494721832148  0.74181475177701  0.47386968001271407  1.0000
  H   H68       1.0  0.11252085502228483  0.7713505058935772  0.4831332348759614  1.0000
  H   H69       1.0  0.11243648800924672  0.8197033426027203  0.47100566930246357  1.0000
  H   H70       1.0  0.06074966056199405  0.9123649025917373  0.5073291947607588  1.0000
  H   H71       1.0  0.05632590197558443  0.8335075011528518  0.600062217356682  1.0000
  H   H72       1.0  0.4174769221583849  0.9571941436142999  0.537868406874453  1.0000
  H   H73       1.0  0.057265228522218714  0.7852954967595903  0.6140080569800108  1.0000
  H   H74       1.0  0.38612944694475576  0.9485803465126469  0.5368572779274765  1.0000
  N   N17       1.0  0.042264865857378  0.9554087188687995  0.50061366231182  1.0000
  N   N18       1.0  0.10009473722306977  0.9564657574051528  0.5131904063016757  1.0000
  N   N19       1.0  0.04799519540750425  0.8976966673583452  0.5109276336955587  1.0000
  N   N20       1.0  0.10610060265474429  0.8984567102397297  0.5169992274066644  1.0000
  N   N21       1.0  0.25143418707200244  0.9368993909935213  0.5415948279557619  1.0000
  N   N22       1.0  0.06794366672989553  0.6074428682237382  0.47879544776433336  1.0000
  N   N23       1.0  0.08371166752883472  0.7481618874310811  0.5569261653881111  1.0000
  N   N24       1.0  0.39675226572185956  0.9195033400027761  0.47825244283860596  1.0000
  O   O7        1.0  0.0720815285058068  0.6516748336776144  0.41917851043768367  1.0000
  O   O8        1.0  0.08975194484826833  0.7022217434391747  0.614494567762359  1.0000
  O   O9        1.0  0.29222686114366814  0.9608913304101678  0.5803645631782312  1.0000
  O   O10       1.0  0.35594181725781016  0.8954958723611437  0.4393067354356947  1.0000
  C   C113      1.0  0.5481722095392434  0.4862101621476241  0.4960517429770233  1.0000
  C   C114      1.0  0.5717521634803416  0.49812636757004397  0.501183086262389  1.0000
  C   C115      1.0  0.6406991331476225  0.4755190187744116  0.5218961342128259  1.0000
  C   C116      1.0  0.6279691317509848  0.35785304952844954  0.5294211437965612  1.0000
  C   C117      1.0  0.5089632226355941  0.3845490139432053  0.5117343513643123  1.0000
  C   C118      1.0  0.6425550572189823  0.4256969424532308  0.529550568422791  1.0000
  C   C119      1.0  0.9751532657236529  0.43191832481776865  0.48228239656029165  1.0000
  C   C120      1.0  0.5629463072335953  0.08267488039531619  0.48356626959290533  1.0000
  C   C121      1.0  0.5227634702005609  0.5014412461743176  0.48558603107227877  1.0000
  C   C122      1.0  0.5966504003660481  0.4842052804189494  0.5117631768516845  1.0000
  C   C123      1.0  0.9299598556893929  0.44679379847696443  0.5069461795123041  1.0000
  C   C124      1.0  0.5048410640363562  0.48363711738737786  0.4849748123873295  1.0000
  C   C125      1.0  0.519501059920473  0.4578425707924905  0.4959117025867744  1.0000
  C   C126      1.0  0.6023977358445045  0.37331785552815555  0.5217413717811947  1.0000
  C   C127      1.0  0.5072789337921482  0.4342392661805456  0.4989570860345725  1.0000
  C   C128      1.0  0.5208415356332552  0.4087304042243729  0.5063227450993281  1.0000
  C   C129      1.0  0.6157281074306947  0.9981623291200827  0.5077590337448563  1.0000
  C   C130      1.0  0.6287275702867213  0.4512742107954913  0.5247662754144784  1.0000
  C   C131      1.0  0.645834856554735  0.37567766004153047  0.5322010940378651  1.0000
  C   C132      1.0  0.5532484217534724  0.37592913273847006  0.5176317792677916  1.0000
  C   C133      1.0  0.5288526404776104  0.3644025736045375  0.5181428992270194  1.0000
  C   C134      1.0  0.6309286562283196  0.4017645839726374  0.5259099011496665  1.0000
  C   C135      1.0  0.5785380353149264  0.36174602103390463  0.5218273809715472  1.0000
  C   C136      1.0  0.7076239946833219  0.44466597590229234  0.5799793210637297  1.0000
  C   C137      1.0  0.6712200458127492  0.4251342429026739  0.5382638464271168  1.0000
  C   C138      1.0  0.680896433494762  0.44312157348271325  0.5741024396972724  1.0000
  C   C139      1.0  0.6897278120782477  0.4080739899099394  0.5097398681289662  1.0000
  C   C140      1.0  0.7262083146537194  0.42868973353379153  0.5491167467807149  1.0000
  C   C141      1.0  0.7164732368929813  0.4099394883089631  0.5146495967572593  1.0000
  C   C142      1.0  0.5642148830946936  0.026807229922435487  0.4971035795695737  1.0000
  C   C143      1.0  0.5491519903528405  0.04012582048601721  0.45641210977714625  1.0000
  C   C144      1.0  0.5488518606769608  0.06725901208482618  0.44922951307904085  1.0000
  C   C145      1.0  0.577480531567836  0.06929989986180722  0.5253193212871948  1.0000
  C   C146      1.0  0.578294573857317  0.042119102221272096  0.5314424279284751  1.0000
  C   C147      1.0  0.5772975319386193  0.20697843327478632  0.5096949198599213  1.0000
  C   C148      1.0  0.5695285606271114  0.12339205905249721  0.5143772542595939  1.0000
  C   C149      1.0  0.9386927651298421  0.4120627778189726  0.4416089851034905  1.0000
  C   C150      1.0  0.5721337552204251  0.15159513163178426  0.511338833205357  1.0000
  C   C151      1.0  0.5749084569241079  0.19268697711139915  0.46203810978167953  1.0000
  C   C152      1.0  0.571971646693067  0.16571171832666873  0.4624357498744708  1.0000
  C   C153      1.0  0.5773422704382645  0.1928634554576195  0.5586156116139495  1.0000
  C   C154      1.0  0.5752320472223812  0.16574596151491242  0.5588985340776443  1.0000
  C   C155      1.0  0.9654228918580471  0.41379145637443143  0.44685856277472263  1.0000
  C   C156      1.0  0.7959655937414011  0.42479382867472765  0.5158297844327372  1.0000
  C   C157      1.0  0.7681364712359798  0.4213833430400574  0.5179290866074561  1.0000
  C   C158      1.0  0.8083017904278793  0.4406074816441983  0.5529717430607055  1.0000
  C   C159      1.0  0.8504879975820723  0.43158457077060475  0.5067296120971825  1.0000
  C   C160      1.0  0.8349180976557316  0.44377040740807877  0.5481305414538769  1.0000
  C   C161      1.0  0.8381578449350832  0.41574865738083566  0.46961689630727005  1.0000
  C   C162      1.0  0.8115384481112269  0.41259729922933647  0.474443754098652  1.0000
  C   C163      1.0  0.5789458741787954  0.23545143813927263  0.5073561191618806  1.0000
  C   C164      1.0  0.9567063882271769  0.4488530607629991  0.5111997383222558  1.0000
  C   C165      1.0  0.5774668544756015  0.2771575943534084  0.5415200794124262  1.0000
  C   C166      1.0  0.5791267844242884  0.3326768977488703  0.5291647863966875  1.0000
  C   C167      1.0  0.5624560611865916  0.29551322858105666  0.5745852552961694  1.0000
  C   C168      1.0  0.5628074675800508  0.32254406225093896  0.5675631640698396  1.0000
  C   C169      1.0  0.5951586594446823  0.314428162264154  0.49803588461547876  1.0000
  C   C170      1.0  0.5939962186358152  0.287342973022184  0.5032359045235518  1.0000
  C   C171      1.0  0.8782984421930745  0.4350933320964184  0.5044689001748441  1.0000
  C   C172      1.0  0.9201735947591728  0.42796506590323  0.4727515398132391  1.0000
  H   H75       1.0  0.9791055975567674  0.4852709710287199  0.4812259389666986  1.0000
  H   H76       1.0  0.6619065703706023  0.4771701618081397  0.5242147015341001  1.0000
  H   H77       1.0  0.9793720873346665  0.4008078217282614  0.4224237934333453  1.0000
  H   H78       1.0  0.6163416303596219  0.019509666211969447  0.5018220623831975  1.0000
  H   H79       1.0  0.9844597397703373  0.37996707053927065  0.497133173860454  1.0000
  H   H80       1.0  0.5268316903532552  0.3432221584312058  0.5229717941945287  1.0000
  H   H81       1.0  0.6315122126368338  0.33619680835534654  0.5330804913179946  1.0000
  H   H82       1.0  0.6671588423119419  0.37172463272245143  0.5385721458355909  1.0000
  H   H83       1.0  0.5124571552183886  0.02015052818745109  0.4887102005811907  1.0000
  H   H84       1.0  0.5887483802894731  0.44415113911519793  0.5175858914436228  1.0000
  H   H85       1.0  0.6828260109835614  0.39373875596670843  0.4812726101588094  1.0000
  H   H86       1.0  0.6668871752857465  0.4561547204014217  0.5983285390470133  1.0000
  H   H87       1.0  0.7144860748836083  0.45920435997847925  0.6080283596106443  1.0000
  H   H88       1.0  0.7305610787227694  0.3969571129431347  0.49034104787262744  1.0000
  H   H89       1.0  0.5899208167317096  0.032349138975619356  0.5644266747038191  1.0000
  H   H90       1.0  0.5887462882743375  0.08078462510260564  0.5528893804912901  1.0000
  H   H91       1.0  0.5372320256968295  0.07697720247229889  0.4162154636564782  1.0000
  H   H92       1.0  0.5381935064938297  0.028672683983283126  0.42830931436732556  1.0000
  H   H93       1.0  0.574740835778812  0.2032632588317063  0.4235565942589248  1.0000
  H   H94       1.0  0.5732250742208033  0.11420077151708925  0.5547900169033559  1.0000
  H   H95       1.0  0.5754137276615875  0.15513907709427868  0.5973402751105399  1.0000
  H   H96       1.0  0.9636457313194496  0.46325177069040724  0.5394762533466254  1.0000
  H   H97       1.0  0.760710083178673  0.40887059481465277  0.4854745786841548  1.0000
  H   H98       1.0  0.9317811962677918  0.3974279831963112  0.41384775129812124  1.0000
  H   H99       1.0  0.8023554369575722  0.40026762719772624  0.44510800603624445  1.0000
  H   H100      1.0  0.8441017761643361  0.4561110822459888  0.5774469807369198  1.0000
  H   H101      1.0  0.7758981439990869  0.4488173875436317  0.5907355283609443  1.0000
  H   H102      1.0  0.8705566861073072  0.40755742971794784  0.43181869535809725  1.0000
  H   H103      1.0  0.5668511208399165  0.13432445985135646  0.42317430477199436  1.0000
  H   H104      1.0  0.5799960778823714  0.22459250303130665  0.5986365447657436  1.0000
  H   H105      1.0  0.581784089283661  0.24383714653214894  0.4666328867015749  1.0000
  H   H106      1.0  0.606420678648542  0.27348780358139224  0.4775122812375071  1.0000
  H   H107      1.0  0.6082026919285147  0.32172631011320757  0.467561559351692  1.0000
  H   H108      1.0  0.5609424371048657  0.4158800065787205  0.5080935476058626  1.0000
  H   H109      1.0  0.5505018220717606  0.33637593635049207  0.593531964703516  1.0000
  H   H110      1.0  0.9159344016343107  0.45970798469897733  0.5315276180787996  1.0000
  H   H111      1.0  0.5494797532926902  0.2882294364020386  0.6051787910030623  1.0000
  H   H112      1.0  0.8857063685908366  0.4476983490702736  0.5367888729101759  1.0000
  N   N25       1.0  0.5453711133492123  0.46024515934917676  0.5018320724702734  1.0000
  N   N26       1.0  0.6026233258007039  0.4578373229551893  0.5182667575595671  1.0000
  N   N27       1.0  0.5470816007058777  0.40222234012171126  0.5104975147592681  1.0000
  N   N28       1.0  0.6050787364746903  0.39944791218154696  0.5195150536603557  1.0000
  N   N29       1.0  0.7520384458048207  0.43258287512554433  0.5536911880824784  1.0000
  N   N30       1.0  0.5630568191203031  0.10908032173751339  0.4742166507599357  1.0000
  N   N31       1.0  0.5758556963732672  0.2508188799606541  0.5490040287665905  1.0000
  N   N32       1.0  0.8943606964103659  0.42393197885425954  0.4686094008288364  1.0000
  O   O11       1.0  0.5689834050205299  0.1527003577653573  0.41298965973359414  1.0000
  O   O12       1.0  0.5797502556924676  0.2058246780648419  0.6083218705617387  1.0000
  O   O13       1.0  0.7939566857744281  0.45356615518104554  0.5957049594360908  1.0000
  O   O14       1.0  0.852503701422223  0.4027765557834322  0.4268967676745591  1.0000
  C   C173      1.0  0.5434961068475255  0.9844968360017239  0.4995116455440942  1.0000
  C   C174      1.0  0.5664494609096067  0.9975928075721443  0.5026021747117767  1.0000
  C   C175      1.0  0.6367889140400825  0.979241584828249  0.5134032180844958  1.0000
  C   C176      1.0  0.6308226804024238  0.860545854120887  0.5297871763344562  1.0000
  C   C177      1.0  0.5112373398994237  0.8799921183718896  0.5110969462972907  1.0000
  C   C178      1.0  0.6420591286757467  0.9293173093019024  0.5229746735959665  1.0000
  C   C179      1.0  0.9776379650630737  0.9258025085609776  0.4911179982170374  1.0000
  C   C180      1.0  0.5715388657054231  0.5828819417356027  0.4816069537347401  1.0000
  C   C181      1.0  0.5172193781409247  0.9986088716074871  0.49241296725625844  1.0000
  C   C182      1.0  0.592296229008532  0.9849947110590603  0.509425285277603  1.0000
  C   C183      1.0  0.9321849097167166  0.9415492136846192  0.5125864185004609  1.0000
  C   C184      1.0  0.5003622607387894  0.9797658526725531  0.49134352047144986  1.0000
  C   C185      1.0  0.5165188195658625  0.9544549110312143  0.49870347557605477  1.0000
  C   C186      1.0  0.6046333457618331  0.874669467552014  0.5217739012953415  1.0000
  C   C187      1.0  0.5060272512253204  0.92984324620468  0.4993978789398255  1.0000
  C   C188      1.0  0.5213492202440784  0.9051358683656244  0.5060138263136094  1.0000
  C   C189      1.0  0.6210406319407205  0.49570205640379356  0.5138081625947875  1.0000
  C   C190      1.0  0.6266602639196075  0.9541116806096385  0.5185026671993023  1.0000
  C   C191      1.0  0.64774039769465  0.8793366257790458  0.5302295463739938  1.0000
  C   C192      1.0  0.5556327863209045  0.8744514278768107  0.5179869529160246  1.0000
  C   C193      1.0  0.5322731028857393  0.8611537119385685  0.517996974875045  1.0000
  C   C194      1.0  0.6316407266061748  0.9046581290828113  0.5223349664085457  1.0000
  C   C195      1.0  0.5815445589155667  0.861798352302352  0.5227288388270838  1.0000
  C   C196      1.0  0.7071869277539008  0.9513720440213305  0.566217101658179  1.0000
  C   C197      1.0  0.6707238228288186  0.930152800712165  0.5289238929267713  1.0000
  C   C198      1.0  0.6804636365384994  0.9493807525580614  0.5617668915149794  1.0000
  C   C199      1.0  0.6892595047865727  0.9126176501288306  0.501436376589261  1.0000
  C   C200      1.0  0.725817045286226  0.9344100159549565  0.5373702487822783  1.0000
  C   C201      1.0  0.7159944380043411  0.9147566613647354  0.5052635432923379  1.0000
  C   C202      1.0  0.5710373660624671  0.5271866077465643  0.494893212090744  1.0000
  C   C203      1.0  0.5574753641299564  0.5407567584989932  0.4525484094589658  1.0000
  C   C204      1.0  0.5580411376394804  0.5677965346185887  0.445535249781632  1.0000
  C   C205      1.0  0.5847404821707839  0.5692262923991163  0.5246596381855276  1.0000
  C   C206      1.0  0.5846965845596822  0.5421260027911158  0.5307152442574304  1.0000
  C   C207      1.0  0.5862969500945587  0.7068480105105422  0.511331827076542  1.0000
  C   C208      1.0  0.5784149232547094  0.6232973510545603  0.5135828068339373  1.0000
  C   C209      1.0  0.941509569281044  0.9036667313281052  0.4550093228381722  1.0000
  C   C210      1.0  0.5812406714238788  0.6514638762704037  0.5113605606493936  1.0000
  C   C211      1.0  0.5839807006524101  0.6928893115269659  0.46324593489386606  1.0000
  C   C212      1.0  0.5811097557204424  0.665908860653565  0.46285012309282436  1.0000
  C   C213      1.0  0.5864395645858904  0.6923958871059479  0.5598419089334936  1.0000
  C   C214      1.0  0.5843579038825168  0.6652740791022281  0.5593362848338264  1.0000
  C   C215      1.0  0.968192205562608  0.905819613449117  0.4598481028829249  1.0000
  C   C216      1.0  0.796540468629452  0.9259102793305569  0.5116312096954952  1.0000
  C   C217      1.0  0.7684578660981498  0.9235513910980298  0.5121028345022133  1.0000
  C   C218      1.0  0.8083602465790495  0.9445001293851171  0.5435482344092536  1.0000
  C   C219      1.0  0.8518765869689602  0.9296530376948917  0.5069993578203157  1.0000
  C   C220      1.0  0.835351813355015  0.9461399209511374  0.5409509742541369  1.0000
  C   C221      1.0  0.8400611877936204  0.9110640047881361  0.47507998611263774  1.0000
  C   C222      1.0  0.8130670513050179  0.9094250942379869  0.47766309207805363  1.0000
  C   C223      1.0  0.5874085328614334  0.7353929307604462  0.5096865782660461  1.0000
  C   C224      1.0  0.9588798395142872  0.9438495367214165  0.5167470053629266  1.0000
  C   C225      1.0  0.5847629543398335  0.7769847767504621  0.5442254519190827  1.0000
  C   C226      1.0  0.5837337161903404  0.8326987292498986  0.530934351125466  1.0000
  C   C227      1.0  0.5689442562946813  0.7947829704620997  0.5770199790099382  1.0000
  C   C228      1.0  0.5679909062325562  0.8219053159842132  0.5695340847258813  1.0000
  C   C229      1.0  0.6006111392026656  0.8150616729781754  0.5001615888283797  1.0000
  C   C230      1.0  0.600777580189321  0.7878331151894834  0.5058503495704463  1.0000
  C   C231      1.0  0.8799526956140904  0.9320325781165204  0.5066245945378779  1.0000
  C   C232      1.0  0.9226485356254912  0.9211943238469452  0.48198380862229895  1.0000
  H   H113      1.0  0.9790856354380826  0.9792547407632347  0.4801575807432412  1.0000
  H   H114      1.0  0.657704544616665  0.9823485559775227  0.5126889054663141  1.0000
  H   H115      1.0  0.9823088186085458  0.8917967483920789  0.4379792766486644  1.0000
  H   H116      1.0  0.6232761259637861  0.5168104251778786  0.5085649650978955  1.0000
  H   H117      1.0  0.9906013127230753  0.8740120886863239  0.5124095993537366  1.0000
  H   H118      1.0  0.5317154769101698  0.839725611142583  0.5227265337732463  1.0000
  H   H119      1.0  0.6353897284493211  0.8390753035999451  0.5352700227434688  1.0000
  H   H120      1.0  0.669143572272119  0.8765218945166954  0.5362493833912187  1.0000
  H   H121      1.0  0.5192589378785651  0.522958303831963  0.4794764233651712  1.0000
  H   H122      1.0  0.5874581939369449  0.9441684147682533  0.5172789205026769  1.0000
  H   H123      1.0  0.6823536336370937  0.8974364301877388  0.47493591476661096  1.0000
  H   H124      1.0  0.66654655423997  0.9629131565960373  0.5851935475148625  1.0000
  H   H125      1.0  0.714035780722816  0.9667221706933076  0.5923522939963396  1.0000
  H   H126      1.0  0.7300618939702573  0.9011106084944116  0.4822311987722959  1.0000
  H   H127      1.0  0.5951612498554367  0.5321691581310919  0.5649287523334615  1.0000
  H   H128      1.0  0.595513168411159  0.580456875474002  0.5535797628574618  1.0000
  H   H129      1.0  0.5475286356274277  0.5777221282278867  0.41136222948857754  1.0000
  H   H130      1.0  0.5469397397719847  0.5295696023073291  0.42323402823495654  1.0000
  H   H131      1.0  0.5837306456272492  0.7037665021828519  0.42510792707980366  1.0000
  H   H132      1.0  0.5816521328633841  0.6138686970441535  0.5538999743825415  1.0000
  H   H133      1.0  0.5845223411623035  0.6544255227072232  0.5974976124958857  1.0000
  H   H134      1.0  0.9655526087679328  0.9596023583327973  0.5420875995925829  1.0000
  H   H135      1.0  0.7615863332615719  0.908335240672594  0.4843482252000358  1.0000
  H   H136      1.0  0.9348798484004126  0.8877138625924706  0.43016712173685584  1.0000
  H   H137      1.0  0.8043448495059098  0.8948430036269314  0.452485851035321  1.0000
  H   H138      1.0  0.8440759957287278  0.9607104332080364  0.5661471680751368  1.0000
  H   H139      1.0  0.7749805094932404  0.9572758107240938  0.57366459067917  1.0000
  H   H140      1.0  0.8734655609919049  0.8982668410592353  0.44511192553222584  1.0000
  H   H141      1.0  0.5759340213737144  0.6348187943305437  0.4226746834665825  1.0000
  H   H142      1.0  0.588847746946525  0.723903435754062  0.6007456524400493  1.0000
  H   H143      1.0  0.5896567214469374  0.7441292764846228  0.4690617681909739  1.0000
  H   H144      1.0  0.613803027044749  0.7744197266605036  0.48034270179174987  1.0000
  H   H145      1.0  0.613195385363949  0.8229148550454292  0.46948809918169454  1.0000
  H   H146      1.0  0.5604938274001503  0.9151989371450254  0.508603533942835  1.0000
  H   H147      1.0  0.25609834616514976  0.42320024634091374  0.5721668775497453  1.0000
  H   H148      1.0  0.2587090688948477  0.39676721788379793  0.5326536242060179  1.0000
  H   H149      1.0  0.3876403103370911  0.4608375166824844  0.4857432159069637  1.0000
  H   H150      1.0  0.39011440639743517  0.4345185597530808  0.4459568521663771  1.0000
