# Supplementary material for: Fracture Behavior of a 2D Imine‐Based Polymer
Source: Adv Sci (Weinh). 2024 Sep 12;11(42):2407017. doi: 10.1002/advs.202407017 (PMC11558127; doi:10.1002/advs.202407017)
Supplement: Supplementary file 2 — Supporting Information [file ADVS-11-2407017-s004.zip › linkerdefect_110_strain_1.125_relaxed.cif]

data_image0
_chemical_formula_structural       C43OHON4C8HCH24N2ONH10N8O3NC60H38N8O4C60H38N8O4C60H38
_chemical_formula_sum              "C232 O14 H150 N32"
_cell_length_a       51.05126240328633
_cell_length_b       50.68764567674757
_cell_length_c       25.0002237100003
_cell_angle_alpha    90.0
_cell_angle_beta     90.0
_cell_angle_gamma    80.83433527859539

_space_group_name_H-M_alt    "P 1"
_space_group_IT_number       1

loop_
  _space_group_symop_operation_xyz
  'x, y, z'

loop_
  _atom_site_type_symbol
  _atom_site_label
  _atom_site_symmetry_multiplicity
  _atom_site_fract_x
  _atom_site_fract_y
  _atom_site_fract_z
  _atom_site_occupancy
  C   C1        1.0  0.042155804415804805  0.4859009542912947  0.4971471662163792  1.0000
  C   C2        1.0  0.06597805507159707  0.4965849537919331  0.5008025158906227  1.0000
  C   C3        1.0  0.1362247509503065  0.47007157524673643  0.5065986515401352  1.0000
  C   C4        1.0  0.12354625601960276  0.35350446818992476  0.5327994006032984  1.0000
  C   C5        1.0  0.004593202599307712  0.385084734373135  0.4981321447805705  1.0000
  C   C6        1.0  0.138437972837839  0.420169205467425  0.5178095995262243  1.0000
  C   C7        1.0  0.4786884681144433  0.44046525262761704  0.4935343458290206  1.0000
  C   C8        1.0  0.058201963051047176  0.08136603530480405  0.4856855991742907  1.0000
  C   C9        1.0  0.016072510961076557  0.5024603118957786  0.4916077755841266  1.0000
  C   C10       1.0  0.09151450747507588  0.4811154995271739  0.505727194090253  1.0000
  C   C11       1.0  0.4348210634374777  0.4643059757244765  0.5157986667172779  1.0000
  C   C12       1.0  0.9984054351618583  0.48527681827569163  0.4876325889528341  1.0000
  C   C13       1.0  0.013860432325939937  0.45849785798923115  0.4920166734109341  1.0000
  C   C14       1.0  0.09787921686368233  0.3698262801565032  0.5217901728604819  1.0000
  C   C15       1.0  0.0024317925424909475  0.4350129977850012  0.4888864776516104  1.0000
  C   C16       1.0  0.016458639726287368  0.408840035230524  0.4956296466677559  1.0000
  C   C17       1.0  0.11356882286350592  0.9952673417665602  0.5072461216099677  1.0000
  C   C18       1.0  0.12442933752686439  0.44643491120169854  0.5124965227613721  1.0000
  C   C19       1.0  0.14150895312437325  0.37046895226830995  0.5318026516800851  1.0000
  C   C20       1.0  0.04869997057114878  0.3746259410189257  0.5126376124013692  1.0000
  C   C21       1.0  0.024383625306844885  0.3640894632758823  0.5083719326323761  1.0000
  C   C22       1.0  0.1265117809203815  0.3969245844538497  0.5202941009857094  1.0000
  C   C23       1.0  0.07394398769059582  0.3593395577735503  0.5213794508599465  1.0000
  C   C24       1.0  0.20744403297742942  0.431968286536358  0.556412392586954  1.0000
  C   C25       1.0  0.167638455049344  0.4171417966493762  0.521835409897276  1.0000
  C   C26       1.0  0.1800431085177353  0.43486311397865995  0.5523670438486823  1.0000
  C   C27       1.0  0.18408036405331302  0.39634255231283044  0.49534918617959617  1.0000
  C   C28       1.0  0.223837174818051  0.4110863907996327  0.5299667847752113  1.0000
  C   C29       1.0  0.21149331848685912  0.39344748764909765  0.4989825006885657  1.0000
  C   C30       1.0  0.06097914411985302  0.02503092738668045  0.4963758838824889  1.0000
  C   C31       1.0  0.04599865148118818  0.0392160168680709  0.45549313009050346  1.0000
  C   C32       1.0  0.04498955383911007  0.06656963099053605  0.44970929176112096  1.0000
  C   C33       1.0  0.07254502875431484  0.06714008575843232  0.5277223316360095  1.0000
  C   C34       1.0  0.07410937910616774  0.03973973151072932  0.5324272195776061  1.0000
  C   C35       1.0  0.07165367811096016  0.20504222226986418  0.5156496372030489  1.0000
  C   C36       1.0  0.06335467160097472  0.12188128246075534  0.5185105789865797  1.0000
  C   C37       1.0  0.43892428848962944  0.42547204546064527  0.4592195605435208  1.0000
  C   C38       1.0  0.06595913491512385  0.15000541542447773  0.5162380291309825  1.0000
  C   C39       1.0  0.07072620165971998  0.1907060184409113  0.4677025073397909  1.0000
  C   C40       1.0  0.06753568817095167  0.1639359726458417  0.46751786630556497  1.0000
  C   C41       1.0  0.06986232432855909  0.1911691108493428  0.5643716336623993  1.0000
  C   C42       1.0  0.06752283226711897  0.1641877210578461  0.5642021400807332  1.0000
  C   C43       1.0  0.46632430559874277  0.4225585029783871  0.46343050246618955  1.0000
  O   O1        1.0  0.5792794684642942  0.6530330177144623  0.4130246886616376  1.0000
  H   H1        1.0  0.5580737750501955  0.8358465325685797  0.5966267560042696  1.0000
  O   O2        1.0  0.5920868508133375  0.7038534926781008  0.6095281989922103  1.0000
  N   N1        1.0  0.5412378702550006  0.9590780950148017  0.5033627380725059  1.0000
  N   N2        1.0  0.548809616156798  0.9008961147593466  0.5109597271505686  1.0000
  N   N3        1.0  0.6072010850745394  0.9000354832167835  0.517824744899656  1.0000
  N   N4        1.0  0.8975845065618956  0.9181690250695019  0.47533499281564223  1.0000
  C   C44       1.0  0.07375766301818616  0.2333426746627394  0.5134696009216126  1.0000
  C   C45       1.0  0.4622314507328279  0.461407309851329  0.5195486191218932  1.0000
  C   C46       1.0  0.07186698528287255  0.27534084846980755  0.5463635291424048  1.0000
  C   C47       1.0  0.07434325797000971  0.3304562677274109  0.5310661797604034  1.0000
  C   C48       1.0  0.055540396499963736  0.2952023896162872  0.5758514270866462  1.0000
  C   C49       1.0  0.0563068649324343  0.32204970924529813  0.5672530221637689  1.0000
  C   C50       1.0  0.0917104321739444  0.31067204559832295  0.5038877695086362  1.0000
  C   C51       1.0  0.09017827277507476  0.2837843540629641  0.5104866648106252  1.0000
  H   H2        1.0  0.885696916101796  0.9480711962852113  0.5328590500083894  1.0000
  C   C52       1.0  0.42251475736564104  0.4465388358682131  0.4850881561101137  1.0000
  H   H3        1.0  0.48385653601069517  0.4917605463573526  0.4752255273289923  1.0000
  H   H4        1.0  0.15757790131933597  0.4706577681052548  0.5046270794349281  1.0000
  H   H5        1.0  0.4785721181760306  0.40616401698606663  0.44160473855354626  1.0000
  H   H6        1.0  0.11343530563150483  0.016756468235172357  0.501747373515216  1.0000
  H   H7        1.0  0.4884402070246808  0.386973912811083  0.5116015253062481  1.0000
  H   H8        1.0  0.022365517703043285  0.3429672473614485  0.5124323142987071  1.0000
  H   H9        1.0  0.12708213217864048  0.33195752655693167  0.5410236925999017  1.0000
  H   H10       1.0  0.16290656799708372  0.36574539129045247  0.5395501083246458  1.0000
  H   H11       1.0  0.009472892466615212  0.018795007942564217  0.482059347834875  1.0000
  H   H12       1.0  0.0840284770572326  0.44139574504869167  0.5139157226408573  1.0000
  H   H13       1.0  0.17510920717334705  0.38237600775736763  0.4700533360941762  1.0000
  H   H14       1.0  0.1678004086810152  0.45107893877087313  0.5746826538237698  1.0000
  H   H15       1.0  0.21650087474487437  0.44605441712652927  0.5812149567477991  1.0000
  H   H16       1.0  0.2238128335575149  0.3770380845515377  0.47733659998660366  1.0000
  H   H17       1.0  0.08563696762460682  0.02927886004369966  0.5655635769628107  1.0000
  H   H18       1.0  0.08312991228186938  0.0780999819709869  0.5565758558172464  1.0000
  H   H19       1.0  0.033513640189743496  0.0769680949921496  0.41645290167150034  1.0000
  H   H20       1.0  0.03575734059934849  0.028286792155387118  0.42606055732951204  1.0000
  H   H21       1.0  0.07198702971862682  0.20111833952852115  0.42936525314963414  1.0000
  H   H22       1.0  0.06615945589806657  0.11243157712346294  0.5590327099349381  1.0000
  H   H23       1.0  0.0663133848747098  0.15377209247050003  0.6025505190225539  1.0000
  H   H24       1.0  0.4711917874720284  0.47547543118651686  0.5446009465926508  1.0000
  H   H25       1.0  0.9163419690982121  0.9572529404395961  0.5315404820736496  1.0000
  H   H26       1.0  0.4298806672105165  0.4112530313419959  0.434730428800669  1.0000
  N   N5        1.0  0.5873475349156889  0.7495966865962765  0.5518003034585375  1.0000
  N   N6        1.0  0.5993984232424937  0.9584795530081122  0.5157969805285588  1.0000
  O   O3        1.0  0.8575229787833302  0.8942209582915093  0.43746584120684323  1.0000
  N   N7        1.0  0.7516401158087924  0.936403738611924  0.542831516745344  1.0000
  H   H27       1.0  0.06355492273789377  0.13272203649820272  0.42735215807929894  1.0000
  H   H28       1.0  0.07146622870606545  0.22292900078271402  0.6047079990157032  1.0000
  H   H29       1.0  0.07786691472816583  0.2412445443443669  0.4730625209939437  1.0000
  H   H30       1.0  0.10364303667970926  0.26870099175305706  0.4876931086633495  1.0000
  H   H31       1.0  0.10607164862909259  0.316613538780679  0.4751667465118887  1.0000
  H   H32       1.0  0.056456835279380065  0.41431848183909914  0.5055659829162771  1.0000
  H   H33       1.0  0.04284268635868025  0.3371255059107818  0.5900592315320478  1.0000
  H   H34       1.0  0.4224804255597651  0.48081239369501977  0.5371307920915033  1.0000
  H   H35       1.0  0.04116326304047481  0.2892944052299603  0.6045431946921319  1.0000
  H   H36       1.0  0.5596326640608055  0.7873443199521118  0.6087820738570864  1.0000
  N   N8        1.0  0.03987473074958354  0.4597781175416816  0.49785575532214815  1.0000
  N   N9        1.0  0.0979168301001964  0.45437458624706595  0.5109716572394934  1.0000
  N   N10       1.0  0.04262343414631302  0.4012170648618931  0.504562808203215  1.0000
  N   N11       1.0  0.1004833189853164  0.3956541027988411  0.5148897946256782  1.0000
  N   N12       1.0  0.2507840989396111  0.40907315906798086  0.5314229942079345  1.0000
  N   N13       1.0  0.05799158415367089  0.10791834112715253  0.47736956985685686  1.0000
  N   N14       1.0  0.06967750305102254  0.24924021785119493  0.5544735748505245  1.0000
  N   N15       1.0  0.3955637425271594  0.44863445316130546  0.4833609743371609  1.0000
  O   O4        1.0  0.06617210119170046  0.15092962469259288  0.4176576097937332  1.0000
  O   O5        1.0  0.0706479593116274  0.20426585015159684  0.6143148046471412  1.0000
  O   O6        1.0  0.7915476210505664  0.9605664707677124  0.5798058051233078  1.0000
  N   N16       1.0  0.5734716767080147  0.6093146044325319  0.47313448509723777  1.0000
  C   C53       1.0  0.0417997086013369  0.982669036477037  0.4962081744482047  1.0000
  C   C54       1.0  0.06422380709587533  0.995547711283688  0.5007119324356343  1.0000
  C   C55       1.0  0.13535573100071102  0.9758369453141352  0.5126624778408352  1.0000
  C   C56       1.0  0.13404443872559924  0.856459196356819  0.52929454869969  1.0000
  C   C57       1.0  0.01330050395124543  0.8782804987610136  0.5130994463406147  1.0000
  C   C58       1.0  0.1425165481638907  0.9255194625593077  0.5215172249781463  1.0000
  C   C59       1.0  0.4773438158383293  0.9306296670342987  0.49147460548388544  1.0000
  C   C60       1.0  0.06594200555698046  0.5817960063748804  0.48827443454689645  1.0000
  C   C61       1.0  0.015031069417829942  0.9971068745885168  0.4869679114103792  1.0000
  C   C62       1.0  0.09054517009179298  0.9824070921220726  0.508193738751042  1.0000
  C   C63       1.0  0.43095251961376546  0.9455801362988674  0.5136515442446679  1.0000
  C   C64       1.0  0.9989437621271027  0.9783228714460285  0.4853043612198189  1.0000
  C   C65       1.0  0.016022919486951913  0.9527390857013307  0.4946776376634684  1.0000
  C   C66       1.0  0.10716025879006225  0.871030131937769  0.5222949075651625  1.0000
  C   C67       1.0  0.0064714115149973606  0.9281338001142064  0.4965417748540041  1.0000
  C   C68       1.0  0.022682849126229917  0.9031867510232197  0.5056161031714336  1.0000
  C   C69       1.0  0.11604988227189623  0.4913362981034798  0.5026019044787257  1.0000
  C   C70       1.0  0.12609738768593856  0.9506962708495381  0.5171522628044644  1.0000
  C   C71       1.0  0.15029114145436076  0.8751174986798315  0.5285099366519345  1.0000
  C   C72       1.0  0.058021348877307324  0.8718615863963971  0.5202020422688304  1.0000
  C   C73       1.0  0.03497416750972952  0.8590506559907302  0.5216956391826232  1.0000
  C   C74       1.0  0.13309115865917553  0.9008168183625039  0.5209973768023684  1.0000
  C   C75       1.0  0.08443276776108427  0.8585786644895407  0.5249851524468415  1.0000
  C   C76       1.0  0.20606856549087865  0.9477291397587322  0.5671372253096723  1.0000
  C   C77       1.0  0.1711740452675955  0.9262497017981597  0.5281210635574243  1.0000
  C   C78       1.0  0.17955261860301774  0.9453849904434397  0.5620957577224036  1.0000
  C   C79       1.0  0.19091647787762095  0.9090743780104515  0.5002893554422407  1.0000
  C   C80       1.0  0.22586283399679538  0.931297056008444  0.537649916763353  1.0000
  C   C81       1.0  0.21745636010970973  0.9116413272016436  0.5045606076225494  1.0000
  C   C82       1.0  0.06512486747884692  0.5258406912221479  0.49739200283038476  1.0000
  C   C83       1.0  0.04938483200108521  0.541521213537996  0.4594529258468986  1.0000
  C   C84       1.0  0.05004326149165218  0.5686443245309033  0.4544810877272999  1.0000
  C   C85       1.0  0.08124431565695207  0.5660803108124771  0.5272054814237542  1.0000
  C   C86       1.0  0.08100944693007296  0.5388921233387255  0.531168375986662  1.0000
  C   C87       1.0  0.08569534203356424  0.703815117616848  0.5168496016818402  1.0000
  C   C88       1.0  0.07601447917089475  0.6209504869824384  0.5199060792370033  1.0000
  C   C89       1.0  0.4426504762417145  0.9085552203712659  0.4533600913694253  1.0000
  C   C90       1.0  0.07930482996347032  0.6489053214740744  0.5175336258393314  1.0000
  C   C91       1.0  0.08013936596625397  0.6906927535691002  0.4695941492778379  1.0000
  C   C92       1.0  0.07659626434162971  0.6640170858650434  0.4696064208795363  1.0000
  C   C93       1.0  0.08831271981988184  0.6887350371029423  0.5647901364134953  1.0000
  C   C94       1.0  0.08556560386255742  0.6618492307983916  0.5645266401328666  1.0000
  C   C95       1.0  0.46913796063892144  0.910992171616127  0.458541332250155  1.0000
  C   C96       1.0  0.29690680779548817  0.925510063073608  0.5114232346464749  1.0000
  C   C97       1.0  0.2691735701581457  0.9221227432799268  0.511547476672909  1.0000
  C   C98       1.0  0.30717977190976997  0.943884390739049  0.5452390645368566  1.0000
  C   C99       1.0  0.3516100823356878  0.9314508216962905  0.5072944171091041  1.0000
  C   C100      1.0  0.33385359348427207  0.9466115583778679  0.5428665069226725  1.0000
  C   C101      1.0  0.34133277908315157  0.9131003324526328  0.47343574821296996  1.0000
  C   C102      1.0  0.31465493571104336  0.910391135100803  0.47577742402734047  1.0000
  C   C103      1.0  0.08758992661699776  0.7321971258475048  0.514991787645469  1.0000
  C   C104      1.0  0.45746907367518924  0.9482218405303587  0.5180593034706992  1.0000
  C   C105      1.0  0.08808089237425706  0.7735809029516173  0.5494256578819107  1.0000
  C   C106      1.0  0.08729967611205185  0.8293428672579227  0.5346876549747203  1.0000
  C   C107      1.0  0.07326492281095309  0.7924822988456096  0.5834866506544176  1.0000
  C   C108      1.0  0.07234332769198247  0.8196282116804197  0.5752262755251041  1.0000
  C   C109      1.0  0.10349397247632353  0.8105414253063123  0.5029980511326277  1.0000
  C   C110      1.0  0.1034732923095191  0.7833247740447228  0.5093667612552453  1.0000
  C   C111      1.0  0.37936322756188634  0.9347636172991969  0.5072963191826997  1.0000
  C   C112      1.0  0.4227217608178264  0.925415336912258  0.4816838478386293  1.0000
  H   H37       1.0  0.47705602644616324  0.9848812656203995  0.4848723991807108  1.0000
  H   H38       1.0  0.15622445595696052  0.9786219037113832  0.5122387236456798  1.0000
  H   H39       1.0  0.48411592567560374  0.8974367335347002  0.43574050499479633  1.0000
  H   H40       1.0  0.11798472828456195  0.5123736513925613  0.4966436470029102  1.0000
  H   H41       1.0  0.49191813403595164  0.8783892274879448  0.5099940610197327  1.0000
  H   H42       1.0  0.035071726074613147  0.8376588193988462  0.5285137388917307  1.0000
  H   H43       1.0  0.13949932655461206  0.8348048538215767  0.5348946090139569  1.0000
  H   H44       1.0  0.17192699174045167  0.872000558135232  0.5334606370822464  1.0000
  H   H45       1.0  0.011962195795797069  0.524382187855961  0.4908032494462397  1.0000
  H   H46       1.0  0.08710580298443288  0.9414218068123726  0.5152101475650778  1.0000
  H   H47       1.0  0.1851251103614574  0.893911744081321  0.47303415145110217  1.0000
  H   H48       1.0  0.16469177400119456  0.9585904629283544  0.5858555167846068  1.0000
  H   H49       1.0  0.2118116689117546  0.9630264234423502  0.5940857457794493  1.0000
  H   H50       1.0  0.2324453112901001  0.898363065729911  0.48104988670599574  1.0000
  H   H51       1.0  0.09323574649480343  0.5272947954502357  0.5620616334629078  1.0000
  H   H52       1.0  0.09386091854846207  0.5757245607882663  0.5544281747679523  1.0000
  H   H53       1.0  0.037752372768627286  0.5802107090801862  0.4236518704493868  1.0000
  H   H54       1.0  0.03702382633455976  0.531906905219594  0.43172071615576474  1.0000
  H   H55       1.0  0.07787236695180982  0.7020399414314217  0.43187792472884656  1.0000
  H   H56       1.0  0.08173750491692089  0.6105607815550987  0.5587250154543537  1.0000
  H   H57       1.0  0.08775045055276867  0.6505367094061599  0.6022873868124163  1.0000
  H   H58       1.0  0.46310847810430467  0.9638020068435241  0.5444667493318535  1.0000
  H   H59       1.0  0.2635394876155466  0.9072207771068797  0.48228806023158605  1.0000
  H   H60       1.0  0.4370453490887435  0.8928274225257751  0.42732875821232275  1.0000
  H   H61       1.0  0.3071860842619379  0.8960378534546707  0.44897797935470884  1.0000
  H   H62       1.0  0.341328122846277  0.9609872005358531  0.5696115399994318  1.0000
  H   H63       1.0  0.27300928054211865  0.9548029026106375  0.5765688312878257  1.0000
  H   H64       1.0  0.3755284569700694  0.9021180260423508  0.4422574783306595  1.0000
  H   H65       1.0  0.0683269971306738  0.6339875191222634  0.43048863257053305  1.0000
  H   H66       1.0  0.09400494696523701  0.7194135224532926  0.6049944169902948  1.0000
  H   H67       1.0  0.08782488434160346  0.741044629246879  0.47402982437859376  1.0000
  H   H68       1.0  0.11585853927401064  0.7690418449858549  0.48294406097304005  1.0000
  H   H69       1.0  0.11556736345562327  0.8174647972117967  0.47093280465787224  1.0000
  H   H70       1.0  0.06168661919042484  0.9124301386386499  0.5070344305218255  1.0000
  H   H71       1.0  0.059935528593520825  0.8339095929980752  0.601616358976658  1.0000
  H   H72       1.0  0.41583511992265615  0.9592014685346106  0.536187220913266  1.0000
  H   H73       1.0  0.06119407964667399  0.7855724216225568  0.6155416031989072  1.0000
  H   H74       1.0  0.3849688604838291  0.9497771143711443  0.5363401251334039  1.0000
  N   N17       1.0  0.04148943052714701  0.95622110843648  0.5006369970470604  1.0000
  N   N18       1.0  0.09939906343036231  0.9560074663135192  0.5136737810491023  1.0000
  N   N19       1.0  0.04931070996596556  0.8980101567619078  0.5108742795583742  1.0000
  N   N20       1.0  0.10750052380235453  0.8974529239125082  0.5172172353894048  1.0000
  N   N21       1.0  0.2513561641296208  0.9356344489134547  0.5425520029345516  1.0000
  N   N22       1.0  0.06675491897549687  0.60822560775272  0.48071714716533626  1.0000
  N   N23       1.0  0.08720084114057687  0.7471655358588097  0.5572786051629544  1.0000
  N   N24       1.0  0.39724061054313636  0.921050205643926  0.47671031987740276  1.0000
  O   O7        1.0  0.07037972469665235  0.6523478879874965  0.42065438191271154  1.0000
  O   O8        1.0  0.09395274435693636  0.7005530975822032  0.6140063511304843  1.0000
  O   O9        1.0  0.2906469008441818  0.9599232461095566  0.5821652179291421  1.0000
  O   O10       1.0  0.35786873092055554  0.8970792993031458  0.4364869161490519  1.0000
  C   C113      1.0  0.5487668069709546  0.4874366089722457  0.4954785166412615  1.0000
  C   C114      1.0  0.5723969982951523  0.49822568652119636  0.5015795850043318  1.0000
  C   C115      1.0  0.6416879078096877  0.4722589887956941  0.5252702062261497  1.0000
  C   C116      1.0  0.629839317961772  0.35491841390048745  0.5282345838544534  1.0000
  C   C117      1.0  0.5098050118828586  0.38761824115898186  0.5120767355653143  1.0000
  C   C118      1.0  0.6438972887743808  0.4222349504695418  0.5313142637048845  1.0000
  C   C119      1.0  0.9736222232917552  0.4364429193174299  0.47937318774500837  1.0000
  C   C120      1.0  0.5594453311217115  0.08372220272711729  0.48483377046979104  1.0000
  C   C121      1.0  0.5231733474720439  0.5038764155550215  0.48416934763932234  1.0000
  C   C122      1.0  0.5974155468907492  0.48305058707598325  0.5131131779193057  1.0000
  C   C123      1.0  0.9276090224770474  0.4511959637497661  0.5040113338741281  1.0000
  C   C124      1.0  0.5052171052457605  0.48691276394440247  0.48330719951891515  1.0000
  C   C125      1.0  0.5200547341349941  0.4604054882537743  0.49484165614605635  1.0000
  C   C126      1.0  0.6039603291158742  0.3716479167354047  0.5211892473505688  1.0000
  C   C127      1.0  0.5078917659395953  0.43735671859862213  0.49818989130167834  1.0000
  C   C128      1.0  0.521683574631615  0.41120215108893843  0.5061448423877586  1.0000
  C   C129      1.0  0.6137767074873419  0.99758665924166  0.5083553374523263  1.0000
  C   C130      1.0  0.6297815218161735  0.4485112655505642  0.5268952352787509  1.0000
  C   C131      1.0  0.6476915062414285  0.37193695357328915  0.5316561825859301  1.0000
  C   C132      1.0  0.5544469725097658  0.37676485065652704  0.5175017882960692  1.0000
  C   C133      1.0  0.5299101695350884  0.36645880605881354  0.5184708458292979  1.0000
  C   C134      1.0  0.6324704734806744  0.39880052106737424  0.526392591351739  1.0000
  C   C135      1.0  0.5799639828012975  0.36127024384918505  0.5213457106370235  1.0000
  C   C136      1.0  0.7080915986734837  0.4391698368700398  0.5854030564980532  1.0000
  C   C137      1.0  0.6726635848493749  0.4206055763180631  0.5412239075600819  1.0000
  C   C138      1.0  0.681428760342313  0.43788141523466073  0.5788321670126672  1.0000
  C   C139      1.0  0.692046272372173  0.40378001592105045  0.5119132759155417  1.0000
  C   C140      1.0  0.727473837806622  0.42380352231928886  0.5532426878233994  1.0000
  C   C141      1.0  0.718730235756217  0.4055308961982555  0.5173182568061805  1.0000
  C   C142      1.0  0.5613251375604541  0.027615188006744458  0.4981445057342625  1.0000
  C   C143      1.0  0.5461011421994884  0.04163579855383466  0.45738591236963233  1.0000
  C   C144      1.0  0.5454935872323352  0.06886626933553626  0.4503652442024434  1.0000
  C   C145      1.0  0.5739633689197052  0.06968361550432754  0.5268990853866611  1.0000
  C   C146      1.0  0.5750578656643692  0.042407720647066514  0.5329286051247574  1.0000
  C   C147      1.0  0.5758043403631918  0.2069680891722204  0.5090683485455579  1.0000
  C   C148      1.0  0.566634168517214  0.12408664897639264  0.5148044775181272  1.0000
  C   C149      1.0  0.9382468584957662  0.41726119743519285  0.4364826196245468  1.0000
  C   C150      1.0  0.5695445889949853  0.15208497594737397  0.5113771849629979  1.0000
  C   C151      1.0  0.5724167976852836  0.19293050390971409  0.4616756104310222  1.0000
  C   C152      1.0  0.5689544039612239  0.16623178518012133  0.4624165279575689  1.0000
  C   C153      1.0  0.5762295492378415  0.1928452062574039  0.558064561872522  1.0000
  C   C154      1.0  0.5735751545812399  0.16595153777747398  0.5586424421359945  1.0000
  C   C155      1.0  0.9648862114074697  0.41884283795425076  0.4424243369749167  1.0000
  C   C156      1.0  0.7965976529203462  0.42337982608675234  0.5167857880149563  1.0000
  C   C157      1.0  0.7692931435918033  0.4187791294167241  0.5196579054263789  1.0000
  C   C158      1.0  0.808179941788047  0.43832900121710344  0.5556542715398243  1.0000
  C   C159      1.0  0.8498044945993879  0.4331182813229108  0.5055540040312057  1.0000
  C   C160      1.0  0.8341599179194629  0.4429541582483058  0.5497401693558964  1.0000
  C   C161      1.0  0.8382231866367611  0.4181659077385436  0.46668594386043133  1.0000
  C   C162      1.0  0.8122286939899549  0.4135841039793148  0.4725614364714969  1.0000
  C   C163      1.0  0.5780678066997524  0.23523428834168442  0.5064631112539598  1.0000
  C   C164      1.0  0.9542627017768024  0.4532205840178367  0.5087952839947357  1.0000
  C   C165      1.0  0.5781929698510611  0.27681475284915374  0.5408738376222437  1.0000
  C   C166      1.0  0.5805181703848008  0.3321423945706487  0.5287036268113536  1.0000
  C   C167      1.0  0.5637659127335545  0.2960384935302826  0.574844441654908  1.0000
  C   C168      1.0  0.5643949383760488  0.32301867878964907  0.5678764279573106  1.0000
  C   C169      1.0  0.5960816336364978  0.3129514565843748  0.49676094981895835  1.0000
  C   C170      1.0  0.5945609212979581  0.2859690892995666  0.501856085798201  1.0000
  C   C171      1.0  0.8771061784088041  0.4377291661288963  0.502557189904198  1.0000
  C   C172      1.0  0.918893803243866  0.4326627979014662  0.46865819620864285  1.0000
  H   H75       1.0  0.9768106613692116  0.49011820652532206  0.4827343347938594  1.0000
  H   H76       1.0  0.662987066495162  0.4729417020860181  0.528763421519252  1.0000
  H   H77       1.0  0.9795800161149661  0.4060373627304138  0.4175955661162722  1.0000
  H   H78       1.0  0.6137475681454551  0.019032193678285216  0.502437591615427  1.0000
  H   H79       1.0  0.9833936676381505  0.3842557485952207  0.493166854516656  1.0000
  H   H80       1.0  0.5279389639744616  0.3453747307181703  0.5235713955694729  1.0000
  H   H81       1.0  0.6335690279645367  0.33303079630327914  0.5310804838657905  1.0000
  H   H82       1.0  0.669201585165327  0.3669808972952414  0.5377886426378974  1.0000
  H   H83       1.0  0.5094969833713613  0.021994071287831082  0.48809464525929963  1.0000
  H   H84       1.0  0.5896744549460776  0.4432755256728959  0.5175218810017329  1.0000
  H   H85       1.0  0.6858843032628049  0.3899083516760014  0.48222318130972885  1.0000
  H   H86       1.0  0.6667302767851375  0.4506594013717449  0.6036992646226883  1.0000
  H   H87       1.0  0.7142178753267588  0.4532602687728031  0.6146326645913427  1.0000
  H   H88       1.0  0.7334845796963594  0.39290490894276675  0.4921782369999993  1.0000
  H   H89       1.0  0.5867251350335422  0.03211009078694784  0.5660712474032612  1.0000
  H   H90       1.0  0.5850376673135375  0.08070741843040963  0.5547572479027194  1.0000
  H   H91       1.0  0.5338439312068355  0.07910413624182365  0.4171600557540276  1.0000
  H   H92       1.0  0.5353385762768368  0.030633353082932892  0.42900165022935627  1.0000
  H   H93       1.0  0.5719151859176603  0.20352253970403855  0.4231457637252209  1.0000
  H   H94       1.0  0.5708613967473172  0.11467838176857266  0.5550930443329682  1.0000
  H   H95       1.0  0.5740875735653832  0.1553490746790295  0.5971602546867454  1.0000
  H   H96       1.0  0.9604332241177239  0.46728497488508175  0.5380709530691283  1.0000
  H   H97       1.0  0.7623332293971762  0.40743171091154795  0.4853944790351582  1.0000
  H   H98       1.0  0.9321498036789626  0.4029164660090825  0.4077602092060127  1.0000
  H   H99       1.0  0.8035889335760731  0.40201211932995046  0.4418161958719109  1.0000
  H   H100      1.0  0.8427890745034073  0.4545501202619445  0.5804647158229184  1.0000
  H   H101      1.0  0.7761149911629829  0.4436106121236328  0.5965061022644328  1.0000
  H   H102      1.0  0.8703122273370978  0.41280265460247006  0.42588913434607195  1.0000
  H   H103      1.0  0.5627772253807823  0.13528402411163093  0.4236723140554339  1.0000
  H   H104      1.0  0.5800709050527961  0.2242637652495755  0.5977399004727971  1.0000
  H   H105      1.0  0.5802290897635878  0.24351102705562613  0.4655004375970896  1.0000
  H   H106      1.0  0.6065684631840184  0.2713876487022983  0.47542249063232406  1.0000
  H   H107      1.0  0.6089788885342805  0.3194505889428563  0.465696099263882  1.0000
  H   H108      1.0  0.5620519369825893  0.4163494254038535  0.5073105627251041  1.0000
  H   H109      1.0  0.5524598508931369  0.33759477629968226  0.5944142043190852  1.0000
  H   H110      1.0  0.9128695279324911  0.4637714228314846  0.5292696702390093  1.0000
  H   H111      1.0  0.550964477485268  0.28954247448292947  0.6060519096895535  1.0000
  H   H112      1.0  0.884051667986904  0.449313681631332  0.5364730258270429  1.0000
  N   N25       1.0  0.546052613971758  0.46158107580704993  0.5013295400049046  1.0000
  N   N26       1.0  0.6035337479870423  0.45633235337306016  0.5193042298361703  1.0000
  N   N27       1.0  0.548138440034766  0.4033892536935834  0.5101960010152238  1.0000
  N   N28       1.0  0.6064675537385351  0.39771536376265715  0.5198137835923644  1.0000
  N   N29       1.0  0.7530164376500491  0.42802590401788  0.5578325907961595  1.0000
  N   N30       1.0  0.5595276030430979  0.11011937427493095  0.4751716609411991  1.0000
  N   N31       1.0  0.5762061688329091  0.2506246066696883  0.5483290633363499  1.0000
  N   N32       1.0  0.8933798132900872  0.4282920782571359  0.46451965016781005  1.0000
  O   O11       1.0  0.5650270248516387  0.1534948434301745  0.4132555945401626  1.0000
  O   O12       1.0  0.5795432231651165  0.20555146469016805  0.6075508695605643  1.0000
  O   O13       1.0  0.7937204542218999  0.4489119208538699  0.601273471579245  1.0000
  O   O14       1.0  0.8526891592474531  0.4075298443969513  0.4211155161609309  1.0000
  C   C173      1.0  0.5417299436303474  0.9855191159639862  0.49963318080977226  1.0000
  C   C174      1.0  0.564338126328728  0.9981789319589802  0.5032179440636877  1.0000
  C   C175      1.0  0.6354934230357921  0.9780773050320467  0.5137956902144947  1.0000
  C   C176      1.0  0.6334172840440456  0.8588590714517487  0.5299312198476214  1.0000
  C   C177      1.0  0.5127805351100388  0.8811629618123912  0.5111856159215742  1.0000
  C   C178      1.0  0.6423993123930997  0.9278103836641304  0.5234670932482286  1.0000
  C   C179      1.0  0.9778554348747122  0.9273417867048391  0.48931404725621847  1.0000
  C   C180      1.0  0.5725345164417223  0.5830166506130098  0.48214352520702336  1.0000
  C   C181      1.0  0.5149407519810522  0.00024084337426555358  0.4919831893060972  1.0000
  C   C182      1.0  0.5906591042904686  0.9848852184817438  0.5100329187077718  1.0000
  C   C183      1.0  0.9314468688618222  0.9430720388316128  0.5101596022490952  1.0000
  C   C184      1.0  0.4986500137226993  0.9816348799784431  0.4905136390899381  1.0000
  C   C185      1.0  0.5156559461074408  0.9558605259029108  0.4981831853852644  1.0000
  C   C186      1.0  0.6066685345341583  0.8736186177450462  0.5221436601486166  1.0000
  C   C187      1.0  0.5059874247813547  0.9313067043655607  0.4986945837600647  1.0000
  C   C188      1.0  0.5221791314088312  0.9061864765944586  0.5058473964079394  1.0000
  C   C189      1.0  0.621856745863294  0.493412621063107  0.5166216544129926  1.0000
  C   C190      1.0  0.626101940713074  0.9530433565812372  0.5188986727567616  1.0000
  C   C191      1.0  0.6497891750655675  0.8773991268764209  0.5303398441188106  1.0000
  C   C192      1.0  0.5574945329596867  0.8745966334664412  0.5184856762202122  1.0000
  C   C193      1.0  0.5344460972561765  0.8617728678443421  0.5185011124656884  1.0000
  C   C194      1.0  0.6328027858849353  0.9032056514004199  0.5226482980977648  1.0000
  C   C195      1.0  0.5838716595815048  0.8612411468701247  0.5233822117950038  1.0000
  C   C196      1.0  0.7064597190580713  0.9495312728799081  0.5674753581439431  1.0000
  C   C197      1.0  0.6710839706115276  0.9282642166567805  0.5298910085331123  1.0000
  C   C198      1.0  0.6798318338291827  0.9475731670019792  0.5628953153488  1.0000
  C   C199      1.0  0.6905683570808394  0.9104899724811838  0.5026642594643475  1.0000
  C   C200      1.0  0.7259976917380612  0.9324647524595439  0.5385759965725654  1.0000
  C   C201      1.0  0.7172136411163786  0.912618270505815  0.5065699648471932  1.0000
  C   C202      1.0  0.5716440647188853  0.5273541521889131  0.4954887602734656  1.0000
  C   C203      1.0  0.5583165669058969  0.5416685063985359  0.45278627396457677  1.0000
  C   C204      1.0  0.5590359963266411  0.5686752662198202  0.4458159841301071  1.0000
  C   C205      1.0  0.5853885408741488  0.5686546616367466  0.5256862589607738  1.0000
  C   C206      1.0  0.5851304708537242  0.541581225246321  0.5318080300404292  1.0000
  C   C207      1.0  0.5886791223364691  0.7060116210316463  0.5110476350675753  1.0000
  C   C208      1.0  0.5801700808416963  0.6229544875387437  0.513654943238702  1.0000
  C   C209      1.0  0.9430707478435824  0.9047890572689726  0.4530173375616524  1.0000
  C   C210      1.0  0.5832228625428572  0.6509307206358154  0.511234910608201  1.0000
  C   C211      1.0  0.5858149390815309  0.6922622250980622  0.4630510682255955  1.0000
  C   C212      1.0  0.5827674787986811  0.6654517683172558  0.46273931455161393  1.0000
  C   C213      1.0  0.5891458655983755  0.6914692963960676  0.5595316499350224  1.0000
  C   C214      1.0  0.5868529482565258  0.664487058918215  0.5590858709402812  1.0000
  C   C215      1.0  0.9696015749267447  0.9071143650602492  0.4580566689490524  1.0000
  C   C216      1.0  0.7970589826466957  0.9249224929090194  0.5115301577130748  1.0000
  C   C217      1.0  0.7691951016553996  0.9220715064199667  0.5124813473550619  1.0000
  C   C218      1.0  0.8077536291441859  0.9436482146254498  0.5437445582282763  1.0000
  C   C219      1.0  0.8519821495094685  0.9298055795920547  0.5058035649897087  1.0000
  C   C220      1.0  0.8345345843631132  0.9458517851266562  0.5406076872032838  1.0000
  C   C221      1.0  0.8412865186829237  0.9111024386014086  0.47354945200383547  1.0000
  C   C222      1.0  0.8144994515594918  0.9089099374617897  0.47664866774860337  1.0000
  C   C223      1.0  0.5900425685392435  0.7344833581303308  0.5095164956658099  1.0000
  C   C224      1.0  0.9579912191515044  0.9455928271379092  0.5143927671880602  1.0000
  C   C225      1.0  0.5880068801261668  0.7760940859532386  0.5447763534926044  1.0000
  C   C226      1.0  0.5867291881981413  0.8319676651987395  0.5319329719690165  1.0000
  C   C227      1.0  0.5722091622788954  0.7946222033463255  0.5780764163900521  1.0000
  C   C228      1.0  0.5711192073219293  0.821840239731298  0.5707831548955378  1.0000
  C   C229      1.0  0.6037888897485842  0.813541989826712  0.5010138975902163  1.0000
  C   C230      1.0  0.604057324625172  0.7862518168582239  0.5064702669673699  1.0000
  C   C231      1.0  0.8798470960433387  0.9326539069751725  0.5050505142149951  1.0000
  C   C232      1.0  0.9231441370847644  0.9223583146479093  0.47987386526524606  1.0000
  H   H113      1.0  0.9774380204436123  0.9813510463762826  0.47851322328940443  1.0000
  H   H114      1.0  0.6563917722537489  0.9807239423942523  0.5129012572505129  1.0000
  H   H115      1.0  0.9845745236045034  0.8929819046368449  0.4364637317988795  1.0000
  H   H116      1.0  0.6239964070562136  0.5144764731781214  0.5120333324270213  1.0000
  H   H117      1.0  0.9924376501663092  0.8754954182490438  0.5124714040064081  1.0000
  H   H118      1.0  0.5345176512288926  0.8402657368706782  0.5235062231038841  1.0000
  H   H119      1.0  0.6387055292134285  0.8371688616915444  0.5352796933537911  1.0000
  H   H120      1.0  0.6713679909093077  0.8741091192420618  0.5362291972481753  1.0000
  H   H121      1.0  0.5195682012447154  0.5255688569387282  0.47767333851731925  1.0000
  H   H122      1.0  0.5870393111277786  0.9439674344594726  0.5178401918299249  1.0000
  H   H123      1.0  0.6844769430476916  0.8951753964052186  0.47617883071768646  1.0000
  H   H124      1.0  0.6651807267101678  0.9612466515197587  0.5862226695230147  1.0000
  H   H125      1.0  0.7124965207179027  0.9649983298402677  0.5936072605761228  1.0000
  H   H126      1.0  0.7320061098909666  0.8988346132698809  0.4836004405991249  1.0000
  H   H127      1.0  0.5953415272801256  0.5310596164130988  0.5663737391313944  1.0000
  H   H128      1.0  0.5960894556858685  0.579285517622028  0.5549458429079509  1.0000
  H   H129      1.0  0.5487076302052881  0.5791748168639312  0.41135641632838155  1.0000
  H   H130      1.0  0.5478700008247089  0.5310576368478114  0.4231491107938212  1.0000
  H   H131      1.0  0.5852949700504296  0.7031963645427685  0.42491277151433515  1.0000
  H   H132      1.0  0.5836700885039504  0.6133306727360063  0.5539348147136077  1.0000
  H   H133      1.0  0.5872927736172849  0.6535673679560411  0.5972246755910378  1.0000
  H   H134      1.0  0.9636683614906486  0.9616391656685205  0.5395159074175658  1.0000
  H   H135      1.0  0.7631934931485646  0.9068335632548719  0.4844141897416858  1.0000
  H   H136      1.0  0.9374372768229331  0.888599457335695  0.42828339348502914  1.0000
  H   H137      1.0  0.8066915391653051  0.8942635509372936  0.4511019576780841  1.0000
  H   H138      1.0  0.842336410980829  0.960521483586253  0.5661057809745963  1.0000
  H   H139      1.0  0.7737601381471196  0.955680524473297  0.5749601122383985  1.0000
  H   H140      1.0  0.875308775090956  0.899058280521938  0.4424764143509359  1.0000
  H   H141      1.0  0.5770432720649418  0.6347183816010578  0.42275062730822616  1.0000
  H   H142      1.0  0.5922685855113939  0.722701333265175  0.6004233487733319  1.0000
  H   H143      1.0  0.5920246988732714  0.7432186440513261  0.46890178542253963  1.0000
  H   H144      1.0  0.6171601492374957  0.7722420235845134  0.48074039679851727  1.0000
  H   H145      1.0  0.6163856925921418  0.8208373092401705  0.47033790181631385  1.0000
  H   H146      1.0  0.561177429829474  0.9153938793666997  0.5086212593169271  1.0000
  H   H147      1.0  0.2564020181137088  0.41546325650432836  0.5692137335406215  1.0000
  H   H148      1.0  0.2592127399899669  0.38871476978020086  0.5300926009383976  1.0000
  H   H149      1.0  0.3872198796047355  0.46902270309428074  0.4842058166976815  1.0000
  H   H150      1.0  0.39004553219329163  0.4420867747034292  0.4456230525542719  1.0000
