# Supplementary material for: Fracture Behavior of a 2D Imine‐Based Polymer
Source: Adv Sci (Weinh). 2024 Sep 12;11(42):2407017. doi: 10.1002/advs.202407017 (PMC11558127; doi:10.1002/advs.202407017)
Supplement: Supplementary file 2 — Supporting Information [file ADVS-11-2407017-s004.zip › linkerdefect_110_strain_1.150_relaxed.cif]

data_image0
_chemical_formula_structural       C43OHON4C8HCH24N2ONH10N8O3NC60H38N8O4C60H38N8O4C60H38
_chemical_formula_sum              "C232 O14 H150 N32"
_cell_length_a       51.01240543652876
_cell_length_b       50.63209549968399
_cell_length_c       25.0002237100003
_cell_angle_alpha    90.0
_cell_angle_beta     90.0
_cell_angle_gamma    77.66438835691885

_space_group_name_H-M_alt    "P 1"
_space_group_IT_number       1

loop_
  _space_group_symop_operation_xyz
  'x, y, z'

loop_
  _atom_site_type_symbol
  _atom_site_label
  _atom_site_symmetry_multiplicity
  _atom_site_fract_x
  _atom_site_fract_y
  _atom_site_fract_z
  _atom_site_occupancy
  C   C1        1.0  0.0403271816951199  0.4880121736080884  0.4985948231038348  1.0000
  C   C2        1.0  0.06432953139490978  0.4975490229659341  0.5019318295744788  1.0000
  C   C3        1.0  0.13545504783789095  0.4671240372185179  0.5056371796110547  1.0000
  C   C4        1.0  0.12367884563442011  0.3507595671001197  0.5312159238469041  1.0000
  C   C5        1.0  0.0034192238093090133  0.38865062813814877  0.49543711359868847  1.0000
  C   C6        1.0  0.13797833181775881  0.41704628880637745  0.517239333885855  1.0000
  C   C7        1.0  0.47870424474497353  0.4455542413463752  0.491253948788698  1.0000
  C   C8        1.0  0.053394001771488946  0.08229496961939528  0.48809836898768005  1.0000
  C   C9        1.0  0.013786093303634315  0.5058698067877401  0.49399517100858037  1.0000
  C   C10       1.0  0.09023152954820499  0.48065612303187444  0.5060722128829099  1.0000
  C   C11       1.0  0.4338332247983668  0.47156163561230835  0.510716354818438  1.0000
  C   C12       1.0  0.9961083805975176  0.4894838239053249  0.4897151869498922  1.0000
  C   C13       1.0  0.012032004802083609  0.4618749199059957  0.49285042662776907  1.0000
  C   C14       1.0  0.09760609541944366  0.36835303532199387  0.5202993272191098  1.0000
  C   C15       1.0  0.0008125986913691381  0.4388538014093343  0.488623278498256  1.0000
  C   C16       1.0  0.015278019026920516  0.41187569281055547  0.49419642377894824  1.0000
  C   C17       1.0  0.11140297155712549  0.9949145606822279  0.510264834104738  1.0000
  C   C18       1.0  0.1236274874913011  0.44409497526934166  0.5120796484345481  1.0000
  C   C19       1.0  0.14161806653850678  0.3669744299983947  0.5306897924058623  1.0000
  C   C20       1.0  0.047979262553311294  0.37576032948416127  0.5103856670987025  1.0000
  C   C21       1.0  0.02348512720226335  0.3664955430210481  0.5052284169467214  1.0000
  C   C22       1.0  0.12619704551604397  0.3942599012393282  0.5195483456151934  1.0000
  C   C23       1.0  0.07350811772877912  0.359039493306404  0.5192951945525853  1.0000
  C   C24       1.0  0.207589021099109  0.4260145933338249  0.5543573403441128  1.0000
  C   C25       1.0  0.16749868066254117  0.41268307617820965  0.5209021690005091  1.0000
  C   C26       1.0  0.17988703417032492  0.42997991260536206  0.5510801032710788  1.0000
  C   C27       1.0  0.18427306619604206  0.39110769379175814  0.49418763158437834  1.0000
  C   C28       1.0  0.22431781564923142  0.4043717190201391  0.5276398488801052  1.0000
  C   C29       1.0  0.21198795264970693  0.38709371333045545  0.49717411450738375  1.0000
  C   C30       1.0  0.05749274591943835  0.025545628860669606  0.4994291360436379  1.0000
  C   C31       1.0  0.04189684070246178  0.04024523564381099  0.4586816429341786  1.0000
  C   C32       1.0  0.0402222669080733  0.06778525927481141  0.45262405461595606  1.0000
  C   C33       1.0  0.06817860278002141  0.0676046039281464  0.5302599025772349  1.0000
  C   C34       1.0  0.07036159058142386  0.040015552385897754  0.5353101262172171  1.0000
  C   C35       1.0  0.06838331316388291  0.20514952422293675  0.513853653800501  1.0000
  C   C36       1.0  0.05855557698948065  0.12283694607782784  0.5196059890607116  1.0000
  C   C37       1.0  0.43925801567983463  0.43177369612276884  0.4557102118201776  1.0000
  C   C38       1.0  0.06141986874574872  0.15075265410101044  0.5163394377882087  1.0000
  C   C39       1.0  0.06707839640660596  0.19055295945300915  0.46640600185878994  1.0000
  C   C40       1.0  0.0632707212052257  0.16412889849731363  0.4671567438478797  1.0000
  C   C41       1.0  0.066230454417076  0.19186410515443433  0.5630320216888194  1.0000
  C   C42       1.0  0.06328578947060495  0.16516923191206953  0.5637862501401775  1.0000
  C   C43       1.0  0.4668778370008734  0.427810954396159  0.4610878604797368  1.0000
  O   O1        1.0  0.5822795130217291  0.6527856132152045  0.4160711612026019  1.0000
  H   H1        1.0  0.562822779937513  0.8365823657087594  0.6008710680328494  1.0000
  O   O2        1.0  0.5944510242675821  0.7026861455539972  0.6131952661645281  1.0000
  N   N1        1.0  0.5403116347680507  0.9601406035905866  0.5011910254368126  1.0000
  N   N2        1.0  0.5502111961015449  0.901227254278834  0.5099054501656456  1.0000
  N   N3        1.0  0.6087562589378589  0.8991756420711406  0.5172752925127643  1.0000
  N   N4        1.0  0.8989320069193831  0.9178749714662913  0.47427387199859344  1.0000
  C   C44       1.0  0.07120530535483324  0.23315382300196935  0.5108886603061584  1.0000
  C   C45       1.0  0.46147668089456845  0.46756836792086853  0.5157596109415953  1.0000
  C   C46       1.0  0.07024267531692154  0.27530054886802574  0.5435341747847059  1.0000
  C   C47       1.0  0.07376348827561832  0.33011086956922814  0.5288076476712432  1.0000
  C   C48       1.0  0.05392906709776044  0.2962839588684954  0.5729619104075034  1.0000
  C   C49       1.0  0.055201916202579616  0.32300158212361774  0.5646311315893703  1.0000
  C   C50       1.0  0.09118582113235302  0.3091232807195045  0.5018413100204563  1.0000
  C   C51       1.0  0.08913157097425346  0.2824012766951311  0.5081254658336838  1.0000
  H   H2        1.0  0.8851907621038502  0.9474410740517369  0.5330030419029068  1.0000
  C   C52       1.0  0.42206650357552966  0.45382210943089685  0.4803044597126567  1.0000
  H   H3        1.0  0.48381506605114527  0.4966854819153671  0.47274296748243594  1.0000
  H   H4        1.0  0.15702494466378256  0.46652804199818787  0.502801291602329  1.0000
  H   H5        1.0  0.47975540305043896  0.4106498655659432  0.44026502976786613  1.0000
  H   H6        1.0  0.11029238488984795  0.016617877063136114  0.5047615399591353  1.0000
  H   H7        1.0  0.4883410537829986  0.3919650350606763  0.5127249734772529  1.0000
  H   H8        1.0  0.021561740676314077  0.34539028909069064  0.5083748897762258  1.0000
  H   H9        1.0  0.12749586749544375  0.3289350730124875  0.5389521724180819  1.0000
  H   H10       1.0  0.16326183777345105  0.361202939002898  0.5384728019422237  1.0000
  H   H11       1.0  0.005922498988272467  0.01995859930605597  0.48485361691942136  1.0000
  H   H12       1.0  0.0827872691178004  0.4413120509700972  0.5147419105645493  1.0000
  H   H13       1.0  0.17529366058640283  0.37743397599653483  0.4692287616461024  1.0000
  H   H14       1.0  0.16738896153520244  0.446750836811579  0.5736351256338477  1.0000
  H   H15       1.0  0.21663350804182546  0.43983747206505064  0.5787705441445736  1.0000
  H   H16       1.0  0.22455059930553012  0.3700816262016163  0.4753849123119082  1.0000
  H   H17       1.0  0.08228661613375404  0.02919687883853442  0.5684733890107942  1.0000
  H   H18       1.0  0.07870475569384268  0.07831839710773374  0.5588342466421897  1.0000
  H   H19       1.0  0.028339078418298438  0.07852422137734343  0.41935625135647203  1.0000
  H   H20       1.0  0.031750372685199695  0.029535714049228407  0.42949280685337604  1.0000
  H   H21       1.0  0.06860280369398028  0.200489000407896  0.4277014227543859  1.0000
  H   H22       1.0  0.06161642597982263  0.11348761936989901  0.5603602164034439  1.0000
  H   H23       1.0  0.06188846953330686  0.1552022334940806  0.6024987167366486  1.0000
  H   H24       1.0  0.4699808018301064  0.48161502067554485  0.5406849192847166  1.0000
  H   H25       1.0  0.9150958395534166  0.9576148294192404  0.5306712677684967  1.0000
  H   H26       1.0  0.4306520288341036  0.4175928248033498  0.4313862470314782  1.0000
  N   N5        1.0  0.591554960961734  0.748569281025767  0.5553909663059078  1.0000
  N   N6        1.0  0.5985730684877879  0.9584033563291572  0.513989693226023  1.0000
  O   O3        1.0  0.8602825233290912  0.8939458027367176  0.4346802807335161  1.0000
  N   N7        1.0  0.7519315709430028  0.9349110321426992  0.54125395063199  1.0000
  H   H27       1.0  0.058738301728237796  0.1329259327057347  0.42818003308904196  1.0000
  H   H28       1.0  0.06855536937439516  0.22367336454642192  0.6023726272010879  1.0000
  H   H29       1.0  0.07549630230249083  0.24049442507916477  0.47026967651518575  1.0000
  H   H30       1.0  0.1026821825230689  0.266388644365422  0.4855231862621423  1.0000
  H   H31       1.0  0.10602177672376357  0.31398907701279677  0.473514921380303  1.0000
  H   H32       1.0  0.05570061400659724  0.41513298701187606  0.5049673927672218  1.0000
  H   H33       1.0  0.04173403843288463  0.3390071747950774  0.5873810423940806  1.0000
  H   H34       1.0  0.42087270922424863  0.48890078958522704  0.5308595111675122  1.0000
  H   H35       1.0  0.03912601961465254  0.2914191477740477  0.6013161454599625  1.0000
  H   H36       1.0  0.5650067501035677  0.787903886084546  0.6143180738716906  1.0000
  N   N8        1.0  0.03830547443445198  0.46190692331652755  0.4984787072548203  1.0000
  N   N9        1.0  0.09679874423235302  0.45351707127081686  0.5112446047364763  1.0000
  N   N10       1.0  0.04174202487377514  0.40278883208542754  0.5031860440878398  1.0000
  N   N11       1.0  0.09994893511621056  0.3941843655332606  0.513917190162998  1.0000
  N   N12       1.0  0.25153180948834764  0.40129240839924496  0.5284505293151052  1.0000
  N   N13       1.0  0.05291390883278615  0.10888592352112791  0.47906558097633695  1.0000
  N   N14       1.0  0.06748358259247794  0.24946658800832305  0.5516469278587709  1.0000
  N   N15       1.0  0.3948848733343969  0.4568661322447643  0.4776615333795931  1.0000
  O   O4        1.0  0.061668483776551014  0.15081209572166973  0.41778953213944076  1.0000
  O   O5        1.0  0.0673172755288512  0.2052097145815424  0.6125665009010065  1.0000
  O   O6        1.0  0.7903792731082714  0.9590729148523174  0.5796971327100889  1.0000
  N   N16       1.0  0.5752394379632785  0.6096265843347412  0.4755738637542772  1.0000
  C   C53       1.0  0.0399906762732569  0.983054292515078  0.4984542072467451  1.0000
  C   C54       1.0  0.06192279108772527  0.9957445968372894  0.5034830957257183  1.0000
  C   C55       1.0  0.13414788846020825  0.9750936929437322  0.5158598682282723  1.0000
  C   C56       1.0  0.13859042658951068  0.8543871715422671  0.5280509706188705  1.0000
  C   C57       1.0  0.016420759421789204  0.8779186008808393  0.513842597374748  1.0000
  C   C58       1.0  0.14379577584425432  0.9242163051311374  0.5241926541437191  1.0000
  C   C59       1.0  0.477435264568162  0.9322934622342542  0.4882002117191481  1.0000
  C   C60       1.0  0.06411287843909189  0.5829522384454455  0.48952867874458605  1.0000
  C   C61       1.0  0.012493080289372845  0.9979704838683372  0.4892530271206463  1.0000
  C   C62       1.0  0.08891830204058265  0.9821398600135338  0.5109809421917942  1.0000
  C   C63       1.0  0.4301648304414499  0.9477487359844589  0.5099675665519351  1.0000
  C   C64       1.0  0.9972140654581773  0.97918343162567  0.48694694959957896  1.0000
  C   C65       1.0  0.015507637932831969  0.9531129255088631  0.49586679530877  1.0000
  C   C66       1.0  0.11094801820179073  0.8695056855035198  0.5218829291251735  1.0000
  C   C67       1.0  0.007130713723954409  0.9283186219668353  0.49713072293392746  1.0000
  C   C68       1.0  0.02462392473764518  0.9029869810913262  0.5060563036076821  1.0000
  C   C69       1.0  0.11499208470953998  0.48953597843040947  0.5021143544841734  1.0000
  C   C70       1.0  0.12605498081313687  0.9497747482576843  0.5201121254294078  1.0000
  C   C71       1.0  0.15403485359852667  0.8730646732122577  0.5284559726727559  1.0000
  C   C72       1.0  0.061593569971436536  0.8710419804494306  0.5201005128275034  1.0000
  C   C73       1.0  0.03909841455979265  0.8583124232548842  0.5221609567102684  1.0000
  C   C74       1.0  0.13560333224709264  0.8993114193632281  0.5223317890303911  1.0000
  C   C75       1.0  0.08868013378527514  0.8572650313789842  0.5242709424887791  1.0000
  C   C76       1.0  0.20587806258186833  0.94682076657195  0.5709179946097174  1.0000
  C   C77       1.0  0.17241112809137193  0.9248932010830588  0.5314077083642368  1.0000
  C   C78       1.0  0.1795592098192679  0.9441695769139081  0.5658295079245218  1.0000
  C   C79       1.0  0.193255324799608  0.90774699594039  0.5034611455821991  1.0000
  C   C80       1.0  0.22668933886273507  0.9305740906715481  0.5409961437842451  1.0000
  C   C81       1.0  0.21957866846636975  0.910630050492359  0.5077759096667165  1.0000
  C   C82       1.0  0.06332944716525045  0.5269099859674603  0.49875293677255256  1.0000
  C   C83       1.0  0.04685924216930112  0.5436745043322465  0.4618162167684517  1.0000
  C   C84       1.0  0.04746552143549382  0.5708043896885396  0.45685279988313415  1.0000
  C   C85       1.0  0.08010883873038635  0.5661838131246685  0.5275801406494837  1.0000
  C   C86       1.0  0.07986364148647929  0.5389858764355476  0.531625432294453  1.0000
  C   C87       1.0  0.0874141052824119  0.7029800105857319  0.5141415037664331  1.0000
  C   C88       1.0  0.07587643421754053  0.6211934760440544  0.519187417031874  1.0000
  C   C89       1.0  0.44383271965177273  0.9101683352023263  0.4499318618777428  1.0000
  C   C90       1.0  0.07956718657718664  0.6488435805483941  0.51613666709673  1.0000
  C   C91       1.0  0.07904696691351418  0.690955078803406  0.46827093174825096  1.0000
  C   C92       1.0  0.07478311593522556  0.6646931859741506  0.4690119591513309  1.0000
  C   C93       1.0  0.09206014981600363  0.6871843933808088  0.5613322251460371  1.0000
  C   C94       1.0  0.08856049122837908  0.6606636551693387  0.5616331260779442  1.0000
  C   C95       1.0  0.47024674314506293  0.9124654637831234  0.45528221534626595  1.0000
  C   C96       1.0  0.29767098175998  0.9260560692624146  0.5123151225210117  1.0000
  C   C97       1.0  0.27025954604627717  0.9222050564530702  0.5134871034013836  1.0000
  C   C98       1.0  0.30700814014268846  0.9446909469503123  0.5458601161875234  1.0000
  C   C99       1.0  0.35176923879618455  0.9328488746094904  0.5058942265899674  1.0000
  C   C100      1.0  0.33340184116104826  0.9478282186944471  0.5423794841535842  1.0000
  C   C101      1.0  0.3424125363376755  0.9142648038200181  0.4722530931561903  1.0000
  C   C102      1.0  0.3160180855476167  0.9111365353055687  0.4757270842351787  1.0000
  C   C103      1.0  0.09000763736229155  0.7310959797527571  0.5120114892739924  1.0000
  C   C104      1.0  0.45659353513549955  0.950274664349592  0.5144775505719571  1.0000
  C   C105      1.0  0.09346651231849905  0.7716972667927201  0.5469259810002901  1.0000
  C   C106      1.0  0.09252144564924666  0.8276330955394542  0.5334971704813952  1.0000
  C   C107      1.0  0.07998143496250772  0.7910429969562818  0.5835571975802738  1.0000
  C   C108      1.0  0.07887144994154903  0.8183434097169617  0.5759166305731681  1.0000
  C   C109      1.0  0.10762779874906955  0.8082699508346349  0.49924185504792934  1.0000
  C   C110      1.0  0.10764005421051354  0.7809665563271271  0.5050054547070733  1.0000
  C   C111      1.0  0.3792663883203212  0.9364599378410631  0.5049760003404727  1.0000
  C   C112      1.0  0.4229902326786616  0.9273160402388658  0.47820824085657115  1.0000
  H   H37       1.0  0.47482962105433135  0.9871732471929335  0.4826504485807981  1.0000
  H   H38       1.0  0.15493585718851344  0.9777226307938371  0.5156139891357833  1.0000
  H   H39       1.0  0.48599296151097693  0.8985937741046225  0.4327680367336716  1.0000
  H   H40       1.0  0.11687637220976849  0.5104957083836574  0.49594984523479113  1.0000
  H   H41       1.0  0.4938547138133016  0.8796999139643363  0.5089318146060492  1.0000
  H   H42       1.0  0.0402539787759453  0.8367234166105233  0.5292917807856383  1.0000
  H   H43       1.0  0.14505447142236338  0.8323733396623275  0.5322367174503911  1.0000
  H   H44       1.0  0.17589974253663856  0.8696154265760996  0.5330904761134476  1.0000
  H   H45       1.0  0.00939495808782859  0.5280543369499917  0.4939717251872877  1.0000
  H   H46       1.0  0.08739984369512316  0.9407645921620909  0.5177579294946173  1.0000
  H   H47       1.0  0.18846083920987933  0.8924250840854574  0.47598449638454515  1.0000
  H   H48       1.0  0.16384843016674594  0.9573197415229958  0.5897373139362758  1.0000
  H   H49       1.0  0.21058707116577663  0.9623136036548563  0.5980461921728928  1.0000
  H   H50       1.0  0.23541202225239116  0.8974348332181399  0.48405113919583076  1.0000
  H   H51       1.0  0.09264367434758845  0.5265988809987867  0.5618678880871456  1.0000
  H   H52       1.0  0.09329892797050869  0.5749934795833117  0.5540629819465882  1.0000
  H   H53       1.0  0.034609641884937245  0.5831563687369627  0.4267017192145842  1.0000
  H   H54       1.0  0.033914054039292395  0.5348999524756106  0.43481766756368967  1.0000
  H   H55       1.0  0.07517158565610978  0.70287606002577  0.4311770255103342  1.0000
  H   H56       1.0  0.08305774804084091  0.6101622921985591  0.557072218527394  1.0000
  H   H57       1.0  0.09239159836124071  0.6487673836935542  0.5987566322510792  1.0000
  H   H58       1.0  0.4614337756282902  0.9660261224291091  0.5408086777356265  1.0000
  H   H59       1.0  0.2654041113771211  0.9072140741140899  0.48408641015055903  1.0000
  H   H60       1.0  0.4390453753135828  0.8942444166593841  0.4240139639450103  1.0000
  H   H61       1.0  0.30925487581106853  0.8965802191589635  0.4491519432408641  1.0000
  H   H62       1.0  0.3401622866983697  0.9623859005848591  0.5689592558783402  1.0000
  H   H63       1.0  0.2725294247870128  0.9551170706036657  0.5788645103122328  1.0000
  H   H64       1.0  0.37692618451945725  0.903752238176334  0.4394256555378355  1.0000
  H   H65       1.0  0.063738628357001  0.6359228192625836  0.4317923669722834  1.0000
  H   H66       1.0  0.10058074060713407  0.7167529398952266  0.600314701759998  1.0000
  H   H67       1.0  0.08807253740195942  0.7405586073849253  0.4713656976577289  1.0000
  H   H68       1.0  0.1190408457455392  0.7662851297682833  0.4764875524397596  1.0000
  H   H69       1.0  0.11865890491189324  0.8148648820063193  0.4656340274977897  1.0000
  H   H70       1.0  0.0632822538425644  0.9119958982157407  0.5065973881536318  1.0000
  H   H71       1.0  0.06724846843590197  0.8330706089286191  0.6040680917606778  1.0000
  H   H72       1.0  0.41429951298946976  0.9616381217686231  0.5323445191311843  1.0000
  H   H73       1.0  0.06888774699048764  0.7844453908967212  0.6170302146774743  1.0000
  H   H74       1.0  0.3841695770067824  0.9515349910965806  0.5341164118432253  1.0000
  N   N17       1.0  0.040875050256370726  0.9563287766594819  0.5022560570831482  1.0000
  N   N18       1.0  0.09904288821653175  0.9553807431477532  0.5163250728124856  1.0000
  N   N19       1.0  0.051583411078245066  0.8975447605082799  0.5109370102778366  1.0000
  N   N20       1.0  0.11009204299035459  0.896241461855252  0.5181650941150492  1.0000
  N   N21       1.0  0.25182102953861174  0.9353872690519628  0.5454125521210307  1.0000
  N   N22       1.0  0.06489686083491523  0.6093526845794031  0.4816476781470404  1.0000
  N   N23       1.0  0.09246818354682373  0.7452921619746394  0.554277886503539  1.0000
  N   N24       1.0  0.39773606887518054  0.9228487035766669  0.4736483244864503  1.0000
  O   O7        1.0  0.06572419423244756  0.6541677481977857  0.42160185675622625  1.0000
  O   O8        1.0  0.10051801525752163  0.6978538442577299  0.6092141463875788  1.0000
  O   O9        1.0  0.2898024756437786  0.960569767930371  0.5836428080278767  1.0000
  O   O10       1.0  0.35959476325253814  0.8984281735778016  0.4343900635601712  1.0000
  C   C113      1.0  0.5491826706135386  0.4891315698493054  0.49563112618325084  1.0000
  C   C114      1.0  0.572977725459964  0.4986679098016597  0.5025678780964175  1.0000
  C   C115      1.0  0.6429361475082782  0.46852694915857784  0.526750911104534  1.0000
  C   C116      1.0  0.6314040525610691  0.3516166481194911  0.5291134514709768  1.0000
  C   C117      1.0  0.5099615517242446  0.39134010336636105  0.5132531803225764  1.0000
  C   C118      1.0  0.6452421038018895  0.41834721855891543  0.5314674023924694  1.0000
  C   C119      1.0  0.9717404975520005  0.4413896804309553  0.47850264639946527  1.0000
  C   C120      1.0  0.5543585728447309  0.0856839444336166  0.48729931415336764  1.0000
  C   C121      1.0  0.5233564180050383  0.5068699294397045  0.4831888740274124  1.0000
  C   C122      1.0  0.5982107854229759  0.4819900631601049  0.514356303366672  1.0000
  C   C123      1.0  0.9249399260788184  0.4557669543233114  0.504257093028562  1.0000
  C   C124      1.0  0.5053388947611835  0.49076495850497653  0.48165859495880786  1.0000
  C   C125      1.0  0.5203519586938026  0.46349230798761787  0.4940723647647389  1.0000
  C   C126      1.0  0.6051319364953334  0.3697285569680305  0.5224914675614127  1.0000
  C   C127      1.0  0.5081537953271535  0.4410466060867939  0.497414058452575  1.0000
  C   C128      1.0  0.5220783546254607  0.41416127432163513  0.5065973322577013  1.0000
  C   C129      1.0  0.6116222030938449  0.9975360195518927  0.5066308102558952  1.0000
  C   C130      1.0  0.6308583520435547  0.4454404160929424  0.5276099857092995  1.0000
  C   C131      1.0  0.649403640807435  0.3677358460388087  0.5316748024784859  1.0000
  C   C132      1.0  0.555086050143189  0.37781667726682755  0.5193160599497225  1.0000
  C   C133      1.0  0.5302104256353198  0.369020568350591  0.5205297241576751  1.0000
  C   C134      1.0  0.633860301661809  0.39544388226416294  0.5265688339181658  1.0000
  C   C135      1.0  0.5808459119886819  0.36074033741339523  0.523368290173343  1.0000
  C   C136      1.0  0.7091863735179957  0.43281819156715273  0.5876113826977009  1.0000
  C   C137      1.0  0.674339702128583  0.41553671067983305  0.5415360702133872  1.0000
  C   C138      1.0  0.6825115030649298  0.43175299907457054  0.5811534016132325  1.0000
  C   C139      1.0  0.6943764474029273  0.39939113210777816  0.5101316638701137  1.0000
  C   C140      1.0  0.7290945995406941  0.4184748758983114  0.5531178305369029  1.0000
  C   C141      1.0  0.7210430356279314  0.4010887226308197  0.5152400985254112  1.0000
  C   C142      1.0  0.5578223314138058  0.02899002847641308  0.4982265288931783  1.0000
  C   C143      1.0  0.5417658100289725  0.04404619109266441  0.4584989429791184  1.0000
  C   C144      1.0  0.5403632941754648  0.0715554530622084  0.45267544485372324  1.0000
  C   C145      1.0  0.5696223113492879  0.07062929144372346  0.5284800207659429  1.0000
  C   C146      1.0  0.5714718394770193  0.043089407747952224  0.5333582160462033  1.0000
  C   C147      1.0  0.5726991600446569  0.20748703221914194  0.5122122840490141  1.0000
  C   C148      1.0  0.561420420127631  0.12567020983856061  0.5180604177843031  1.0000
  C   C149      1.0  0.937168226082858  0.4234087062561376  0.43305782639699697  1.0000
  C   C150      1.0  0.5647241384627358  0.15342966783102144  0.5147279999715124  1.0000
  C   C151      1.0  0.5686571569995494  0.1938355346875422  0.4649200896793289  1.0000
  C   C152      1.0  0.5643432002510396  0.16759196481105723  0.46576908489207297  1.0000
  C   C153      1.0  0.5728314172548796  0.19339641298027593  0.5612263483490886  1.0000
  C   C154      1.0  0.569350795680309  0.16688026859349753  0.5619011177371274  1.0000
  C   C155      1.0  0.9637786167060067  0.42473302643385663  0.4394793748094764  1.0000
  C   C156      1.0  0.797337346982859  0.4216106294983394  0.5152001079613465  1.0000
  C   C157      1.0  0.7706409640442012  0.41588457276219365  0.5176115360267312  1.0000
  C   C158      1.0  0.8080441182640025  0.43534665064283457  0.556527571252652  1.0000
  C   C159      1.0  0.8490245622130522  0.43428214446857344  0.505074669408197  1.0000
  C   C160      1.0  0.8332758729547718  0.44138382843531515  0.551171377505347  1.0000
  C   C161      1.0  0.8383420049330891  0.4205039100886348  0.46378577305501073  1.0000
  C   C162      1.0  0.8131153513919164  0.4144495645169405  0.4691526784799144  1.0000
  C   C163      1.0  0.575929552509425  0.23537410137309595  0.5094862260017714  1.0000
  C   C164      1.0  0.9515572028991955  0.4576735990852111  0.5093553146691262  1.0000
  C   C165      1.0  0.5774519580581052  0.276710587703376  0.5438357130403774  1.0000
  C   C166      1.0  0.5811554137478351  0.33162629603404276  0.5313834873862147  1.0000
  C   C167      1.0  0.5634002103327824  0.2970556454083142  0.5779099630098455  1.0000
  C   C168      1.0  0.5647030894029242  0.32385408893550804  0.5708282585273918  1.0000
  C   C169      1.0  0.5964686104181579  0.3112026438605604  0.49951168671463003  1.0000
  C   C170      1.0  0.5942801239928324  0.2844573904725751  0.5047577200125677  1.0000
  C   C171      1.0  0.8756427912411676  0.4401997115818009  0.5025685039739634  1.0000
  C   C172      1.0  0.9171125398302552  0.4379522602094659  0.4669905043795914  1.0000
  H   H75       1.0  0.9742286243908627  0.4953497004439895  0.48535229894272364  1.0000
  H   H76       1.0  0.6644755776323331  0.4679247945840747  0.5305432065813933  1.0000
  H   H77       1.0  0.9791306100235887  0.41234556226611274  0.41364187405331965  1.0000
  H   H78       1.0  0.6108513174884737  0.019146534892335466  0.5006411653346033  1.0000
  H   H79       1.0  0.9820231437815149  0.3889604186627174  0.48998120322386557  1.0000
  H   H80       1.0  0.5281238897659711  0.34810108122012173  0.5264076143433291  1.0000
  H   H81       1.0  0.6352927985768797  0.32949611822519126  0.5322098464116207  1.0000
  H   H82       1.0  0.6712099403517136  0.3616766799474992  0.5371622158073515  1.0000
  H   H83       1.0  0.5058017903948652  0.024159021300372466  0.4870909758425939  1.0000
  H   H84       1.0  0.5902437492712328  0.44266883419431435  0.5176913643672282  1.0000
  H   H85       1.0  0.6887036673661434  0.3862803586624045  0.4789407282314788  1.0000
  H   H86       1.0  0.6672813430962202  0.44398553513462663  0.6074859228491  1.0000
  H   H87       1.0  0.714794367307944  0.4461672291433906  0.6183912966992587  1.0000
  H   H88       1.0  0.7362306858035431  0.38917677123104666  0.4883237900580635  1.0000
  H   H89       1.0  0.5837396795839295  0.03199443562030859  0.5657986774524467  1.0000
  H   H90       1.0  0.5807395108371477  0.08104779960741043  0.55646544244495  1.0000
  H   H91       1.0  0.5281076901684129  0.08255944865129285  0.42015182695255104  1.0000
  H   H92       1.0  0.5309714001347512  0.0336533203300419  0.42992646558408393  1.0000
  H   H93       1.0  0.5683613722711012  0.20441121328653078  0.42637083344433063  1.0000
  H   H94       1.0  0.5658818564962196  0.11585331350018342  0.5581591592657659  1.0000
  H   H95       1.0  0.569743035362243  0.15626239474284812  0.6004157912699745  1.0000
  H   H96       1.0  0.9570773772937486  0.4710975417844529  0.5401272621446124  1.0000
  H   H97       1.0  0.7640831869960699  0.4059220533563101  0.4814649707055714  1.0000
  H   H98       1.0  0.9317148847578465  0.4096899244637416  0.4028428433525281  1.0000
  H   H99       1.0  0.8052292168831118  0.4038306280730948  0.4364360410190121  1.0000
  H   H100      1.0  0.8411499167953415  0.4520145447760406  0.5838848201530381  1.0000
  H   H101      1.0  0.7763186500872705  0.43765332568780807  0.5985655347030848  1.0000
  H   H102      1.0  0.8700288777488537  0.4183016970120318  0.4216717778733568  1.0000
  H   H103      1.0  0.5571429294964214  0.1373252773998632  0.4271719826522019  1.0000
  H   H104      1.0  0.577893900033015  0.22426153622194733  0.6007415712837753  1.0000
  H   H105      1.0  0.5783272238830767  0.24338067107929826  0.4684688927548782  1.0000
  H   H106      1.0  0.6060733979868379  0.2689405140033589  0.47830015839018813  1.0000
  H   H107      1.0  0.6096611363007939  0.3165817952592208  0.46830028381716005  1.0000
  H   H108      1.0  0.5629406267860511  0.41686834648190585  0.5080116533507305  1.0000
  H   H109      1.0  0.5529748456143907  0.33934625697877524  0.597402091111422  1.0000
  H   H110      1.0  0.9096348517446654  0.4678578700741949  0.530717559247166  1.0000
  H   H111      1.0  0.5502751830999039  0.2916829923419856  0.6092316090706472  1.0000
  H   H112      1.0  0.8820975806939116  0.45026430977609594  0.5386800538851475  1.0000
  N   N25       1.0  0.5465390101187563  0.4633755091349485  0.5015799459782454  1.0000
  N   N26       1.0  0.6043261858970876  0.45486081447854787  0.5200075710179465  1.0000
  N   N27       1.0  0.5488059758447065  0.40477588751387517  0.5111847190629395  1.0000
  N   N28       1.0  0.6075532639708651  0.3957074961676326  0.5205983400714491  1.0000
  N   N29       1.0  0.7543420269105395  0.4229588653007775  0.5576847023321523  1.0000
  N   N30       1.0  0.5540598408238229  0.11224745864739573  0.4783598968050156  1.0000
  N   N31       1.0  0.5746383138768595  0.2508495769242448  0.5513105585901272  1.0000
  N   N32       1.0  0.8919482166429862  0.4332373610657955  0.4624741936555202  1.0000
  O   O11       1.0  0.5598335266141696  0.1552823551234022  0.4166854061807993  1.0000
  O   O12       1.0  0.5767652374141147  0.20572317674323443  0.6106295011127639  1.0000
  O   O13       1.0  0.7934204133301878  0.4433810166654805  0.6041082928593619  1.0000
  O   O14       1.0  0.8529594078360427  0.41251258986624256  0.4161768005056241  1.0000
  C   C173      1.0  0.5396858845900365  0.9868404920754996  0.4980652688044522  1.0000
  C   C174      1.0  0.5618892626761437  0.999211731411879  0.5020451499505542  1.0000
  C   C175      1.0  0.6341445617589805  0.9774095004344194  0.5119499156057298  1.0000
  C   C176      1.0  0.6367009031279478  0.8572572214055246  0.5302549720721597  1.0000
  C   C177      1.0  0.5147149346029477  0.8820685039668472  0.5103521818348377  1.0000
  C   C178      1.0  0.6429687689676523  0.9266398236238641  0.5219368513838016  1.0000
  C   C179      1.0  0.9785580512314854  0.9275848941633845  0.4894216411235021  1.0000
  C   C180      1.0  0.5739076416501393  0.583423878961704  0.4842395954761915  1.0000
  C   C181      1.0  0.5121864376523028  0.002108976367646731  0.4905061225715445  1.0000
  C   C182      1.0  0.5888399259003047  0.9852183946939571  0.5084212134122913  1.0000
  C   C183      1.0  0.931130747398452  0.9433111102363021  0.5095426880764621  1.0000
  C   C184      1.0  0.4966394638416945  0.9835577763931641  0.48831707304803573  1.0000
  C   C185      1.0  0.5147867912949947  0.9572659075127012  0.4956549676617127  1.0000
  C   C186      1.0  0.6092463109164014  0.8725734951511718  0.5224330137278899  1.0000
  C   C187      1.0  0.5061162190136604  0.9326191612386634  0.49596366879626536  1.0000
  C   C188      1.0  0.5232990324928224  0.9070385676225252  0.5040451665386982  1.0000
  C   C189      1.0  0.6229390344306073  0.490914353766197  0.5184251928615408  1.0000
  C   C190      1.0  0.6256055577023548  0.952365347718558  0.5171204026916674  1.0000
  C   C191      1.0  0.6524358380078872  0.8756682110640108  0.5297873132332382  1.0000
  C   C192      1.0  0.5598257775694234  0.8746303934250534  0.5187723329200756  1.0000
  C   C193      1.0  0.5371214988613848  0.8621860209811109  0.5191231983539469  1.0000
  C   C194      1.0  0.6343523974577092  0.9019549673170539  0.5216517780037357  1.0000
  C   C195      1.0  0.5867709771229329  0.8606112644379142  0.5242865770204527  1.0000
  C   C196      1.0  0.7060759515348061  0.9479452192616681  0.5665454331947872  1.0000
  C   C197      1.0  0.6717454015159413  0.9267706714285332  0.5284340027776488  1.0000
  C   C198      1.0  0.6795220288178001  0.9460311914359804  0.5619809520883994  1.0000
  C   C199      1.0  0.6921497115300248  0.9089597914246842  0.5006495940191883  1.0000
  C   C200      1.0  0.7264903377123529  0.9309326246196558  0.5369516939258776  1.0000
  C   C201      1.0  0.7187156791178924  0.9111085268286749  0.504400708840729  1.0000
  C   C202      1.0  0.5723308070898617  0.5278692551452591  0.49690945512704415  1.0000
  C   C203      1.0  0.5592472605772042  0.5431241956216399  0.4540263224065823  1.0000
  C   C204      1.0  0.560310785246797  0.5700587071178669  0.44739284206461394  1.0000
  C   C205      1.0  0.5864894784005866  0.5681555390081063  0.5279749458925471  1.0000
  C   C206      1.0  0.5858874319421014  0.5411307615155564  0.5337774035036555  1.0000
  C   C207      1.0  0.5919387405741378  0.7049822436352928  0.5146469213886888  1.0000
  C   C208      1.0  0.5818286723261418  0.6227672131210437  0.5164747427432567  1.0000
  C   C209      1.0  0.9452771632804643  0.9046019515534776  0.4525021740313217  1.0000
  C   C210      1.0  0.585377472206769  0.6504613853299324  0.5143875962079977  1.0000
  C   C211      1.0  0.5891606103714454  0.6914455017044671  0.46650822927040236  1.0000
  C   C212      1.0  0.5856007449548114  0.6649432650421987  0.46596351368269806  1.0000
  C   C213      1.0  0.591730476296779  0.690479282416378  0.5630646817286608  1.0000
  C   C214      1.0  0.5888791798423008  0.6637569132663056  0.562418900522774  1.0000
  C   C215      1.0  0.9716345427539875  0.9070813039517254  0.4579668984616591  1.0000
  C   C216      1.0  0.797956836098568  0.9239228392478959  0.5095318408630088  1.0000
  C   C217      1.0  0.7702496466540095  0.9209338525056394  0.5100790083206872  1.0000
  C   C218      1.0  0.8075537819840171  0.9424690545776024  0.5428851329909069  1.0000
  C   C219      1.0  0.8526168485234235  0.9290730421352414  0.5047665103780788  1.0000
  C   C220      1.0  0.8342101020027529  0.944811024820549  0.5401798711617667  1.0000
  C   C221      1.0  0.8430326686004326  0.9105265127023161  0.4714243503576873  1.0000
  C   C222      1.0  0.8163611348365486  0.9082152498974806  0.4740515238400004  1.0000
  C   C223      1.0  0.5936954300730601  0.7333028199754577  0.5131113674932575  1.0000
  C   C224      1.0  0.9575030160300879  0.9459873955881858  0.5141955619041797  1.0000
  C   C225      1.0  0.5922282014372662  0.7750347792043903  0.5479649042776501  1.0000
  C   C226      1.0  0.59043909007622  0.8310872307492881  0.5338727327123077  1.0000
  C   C227      1.0  0.5770118169315117  0.7944915792615425  0.5823308943348902  1.0000
  C   C228      1.0  0.5755924836550999  0.8218171293723194  0.5743807376821098  1.0000
  C   C229      1.0  0.6070671389287747  0.8116790114211903  0.5018921522392071  1.0000
  C   C230      1.0  0.6075412581153905  0.7843239359028957  0.5079571330049121  1.0000
  C   C231      1.0  0.8803027847665281  0.9321026525299207  0.5044555158822477  1.0000
  C   C232      1.0  0.9241996342765766  0.9222767275518905  0.47915893615947075  1.0000
  H   H113      1.0  0.9755037620526594  0.9825207386584242  0.4800759335304729  1.0000
  H   H114      1.0  0.6550567519422108  0.9796359617502669  0.5110177505650711  1.0000
  H   H115      1.0  0.9875540202926456  0.8928198715435993  0.4366422143015772  1.0000
  H   H116      1.0  0.6251649039407998  0.5118874150813031  0.5142941819571647  1.0000
  H   H117      1.0  0.9956239935939298  0.8753113964866671  0.513710964251798  1.0000
  H   H118      1.0  0.5379599886846287  0.8405814468925695  0.5253409804429867  1.0000
  H   H119      1.0  0.6428465658205794  0.8353193414059507  0.5361380216673439  1.0000
  H   H120      1.0  0.6742590222007239  0.8720321091365907  0.5353180699318053  1.0000
  H   H121      1.0  0.5196710384534885  0.5287630193794352  0.476324791893422  1.0000
  H   H122      1.0  0.5866408768315536  0.9440648917849283  0.516296839048011  1.0000
  H   H123      1.0  0.6868174554368958  0.893674014597527  0.47376833112201644  1.0000
  H   H124      1.0  0.6641520349277461  0.9597263182951126  0.5856847858024595  1.0000
  H   H125      1.0  0.7113337984413549  0.9633763469782402  0.5931254152101565  1.0000
  H   H126      1.0  0.7342168852320268  0.8973748854702791  0.48086844151655195  1.0000
  H   H127      1.0  0.5958890426871952  0.5298907181219957  0.5685126400601926  1.0000
  H   H128      1.0  0.5972703253685246  0.5780061998211038  0.5576248176064124  1.0000
  H   H129      1.0  0.550159430071812  0.5812739953366345  0.4127795666521444  1.0000
  H   H130      1.0  0.5487455215367333  0.5332789099140076  0.42397877842581566  1.0000
  H   H131      1.0  0.5891668727937529  0.7023526129943036  0.4284129376116722  1.0000
  H   H132      1.0  0.5848798659768669  0.612896044680987  0.5567770726068454  1.0000
  H   H133      1.0  0.5887573341297074  0.6528759839906588  0.6005129855978368  1.0000
  H   H134      1.0  0.9621221971981143  0.9622629898640515  0.539399568740974  1.0000
  H   H135      1.0  0.7650816928558055  0.9059202808620191  0.4811062402744644  1.0000
  H   H136      1.0  0.9407254694654057  0.888175745924115  0.427661363422029  1.0000
  H   H137      1.0  0.8094205585931312  0.8936849920054188  0.4476972842206929  1.0000
  H   H138      1.0  0.8411430913252459  0.9593543196199941  0.5665154858831796  1.0000
  H   H139      1.0  0.7728846458868931  0.9541065580216382  0.5745278691834723  1.0000
  H   H140      1.0  0.8777793033194293  0.8988312188016495  0.4401495435707751  1.0000
  H   H141      1.0  0.5796413148805689  0.6346835456025129  0.42563916304165716  1.0000
  H   H142      1.0  0.5950568005633798  0.7214533689848335  0.604142670239584  1.0000
  H   H143      1.0  0.5953909576758796  0.7419432685090351  0.47237866448343213  1.0000
  H   H144      1.0  0.6201640650896054  0.7695704479694554  0.48118933489603133  1.0000
  H   H145      1.0  0.6190143708268679  0.8182833714191935  0.4697913948632068  1.0000
  H   H146      1.0  0.5621441029529329  0.9155454330284755  0.5070540401178081  1.0000
  H   H147      1.0  0.2572769210490287  0.4075657323170473  0.566037905495401  1.0000
  H   H148      1.0  0.260363464259028  0.38050094416679964  0.527169824708399  1.0000
  H   H149      1.0  0.38601510888269425  0.4776555174442236  0.4774204815330643  1.0000
  H   H150      1.0  0.3898124081976158  0.45000418471660714  0.4400723715189055  1.0000
