# Supplementary material for: Fracture Behavior of a 2D Imine‐Based Polymer
Source: Adv Sci (Weinh). 2024 Sep 12;11(42):2407017. doi: 10.1002/advs.202407017 (PMC11558127; doi:10.1002/advs.202407017)
Supplement: Supplementary file 2 — Supporting Information [file ADVS-11-2407017-s004.zip › linkerdefect_110_strain_1.175_relaxed.cif]

data_image0
_chemical_formula_structural       C43OHON4C8HCH24N2ONH10N8O3NC60H38N8O4C60H38N8O4C60H38
_chemical_formula_sum              "C232 O14 H150 N32"
_cell_length_a       51.18946546008681
_cell_length_b       50.793759243540116
_cell_length_c       25.0002237100003
_cell_angle_alpha    90.0
_cell_angle_beta     90.0
_cell_angle_gamma    75.01441292538338

_space_group_name_H-M_alt    "P 1"
_space_group_IT_number       1

loop_
  _space_group_symop_operation_xyz
  'x, y, z'

loop_
  _atom_site_type_symbol
  _atom_site_label
  _atom_site_symmetry_multiplicity
  _atom_site_fract_x
  _atom_site_fract_y
  _atom_site_fract_z
  _atom_site_occupancy
  C   C1        1.0  0.03291574831902326  0.4932561789665934  0.5107975326619303  1.0000
  C   C2        1.0  0.05650718797485713  0.5027334109909438  0.5139959300559029  1.0000
  C   C3        1.0  0.12740279518815378  0.4660730574546311  0.5058475823858063  1.0000
  C   C4        1.0  0.11818243727360181  0.34927338458799057  0.5295456459555672  1.0000
  C   C5        1.0  0.9978255696519606  0.39373643553795584  0.5074361388113602  1.0000
  C   C6        1.0  0.12762350517586865  0.4165631444076073  0.5126644572071296  1.0000
  C   C7        1.0  0.48757108364857654  0.4487773051010821  0.4943687328358863  1.0000
  C   C8        1.0  0.047526184007574065  0.08234130505441771  0.489974796113382  1.0000
  C   C9        1.0  0.005294751685512191  0.5105012547102133  0.5064219202149205  1.0000
  C   C10       1.0  0.08245036587072796  0.48419838158924844  0.5146232198244934  1.0000
  C   C11       1.0  0.4430985320044817  0.4768480705513931  0.5191144605051606  1.0000
  C   C12       1.0  0.989256057213605  0.49328309722479297  0.5002346278954436  1.0000
  C   C13       1.0  0.007205429275935368  0.4657468651292644  0.5026786673958792  1.0000
  C   C14       1.0  0.09081349969339247  0.36566007128767297  0.524467150724541  1.0000
  C   C15       1.0  0.9979148660454402  0.44214194307523835  0.49751008229631616  1.0000
  C   C16       1.0  0.012535857162214706  0.4146147429204756  0.5046786766415624  1.0000
  C   C17       1.0  0.10823274498099993  0.9949134000033495  0.5161177295328424  1.0000
  C   C18       1.0  0.11418244102398346  0.4445774368475289  0.512164325855007  1.0000
  C   C19       1.0  0.13411710332133167  0.36683214203406483  0.5246893796419732  1.0000
  C   C20       1.0  0.04185113410543455  0.3758285654993333  0.522026356800076  1.0000
  C   C21       1.0  0.016002316747794343  0.36968176493002036  0.5185181502239694  1.0000
  C   C22       1.0  0.11644384957701402  0.3939248961720672  0.5168532524267813  1.0000
  C   C23       1.0  0.06705211834304421  0.3567357327692675  0.528469743724555  1.0000
  C   C24       1.0  0.20000639664772984  0.4189485178302035  0.5391866920045926  1.0000
  C   C25       1.0  0.15760891869866747  0.4103229311847155  0.5100090561162919  1.0000
  C   C26       1.0  0.1720373706043095  0.4245251701763631  0.5417021043561814  1.0000
  C   C27       1.0  0.1725595973247143  0.39019011766932643  0.4755413000369989  1.0000
  C   C28       1.0  0.21492755381685347  0.3987365829038805  0.5047109838764096  1.0000
  C   C29       1.0  0.20052023847483233  0.38460344359662557  0.4726577011953355  1.0000
  C   C30       1.0  0.053371285815135776  0.025309723040344553  0.5013755960538718  1.0000
  C   C31       1.0  0.03834295302756582  0.04006708062386738  0.45912940981706957  1.0000
  C   C32       1.0  0.03582956078611036  0.06776045155964747  0.45305988174047307  1.0000
  C   C33       1.0  0.06148397023474617  0.0676321529634445  0.5338118643592535  1.0000
  C   C34       1.0  0.06453899985254088  0.03989977491908257  0.5389376946397587  1.0000
  C   C35       1.0  0.06184693822111491  0.2040928598555133  0.5195067330114652  1.0000
  C   C36       1.0  0.05132460172030083  0.12280064337956983  0.5220989645328973  1.0000
  C   C37       1.0  0.44674681195088695  0.4388692349834727  0.45955038304131723  1.0000
  C   C38       1.0  0.05424118010312733  0.15046538751171626  0.5197246492095114  1.0000
  C   C39       1.0  0.060954810421747906  0.18992333431839517  0.47147756462888113  1.0000
  C   C40       1.0  0.056843710394112894  0.16387695119348503  0.47110689906199965  1.0000
  C   C41       1.0  0.058933349646134364  0.19078268342539603  0.5681124375902309  1.0000
  C   C42       1.0  0.05566323421657064  0.1644349484638044  0.5677731745188747  1.0000
  C   C43       1.0  0.47471265270843593  0.4329129053045614  0.4630993045816435  1.0000
  O   O1        1.0  0.5852568020260198  0.6557170300586458  0.4143610836366238  1.0000
  H   H1        1.0  0.568230023586171  0.8373226651126229  0.6030503323372649  1.0000
  O   O2        1.0  0.6046184817166719  0.701580936866565  0.6108688818774848  1.0000
  N   N1        1.0  0.5389027064956075  0.9611456966681913  0.5040590406153829  1.0000
  N   N2        1.0  0.5512243253463937  0.9023913952477846  0.5125938702267232  1.0000
  N   N3        1.0  0.6105469748098712  0.8996550161192082  0.5150380890691907  1.0000
  N   N4        1.0  0.9001554656394518  0.9174336581127979  0.4735810854436886  1.0000
  C   C44       1.0  0.06498876408126247  0.23177222433874017  0.51772930840357  1.0000
  C   C45       1.0  0.47107606752552356  0.470866159033995  0.5222792359121201  1.0000
  C   C46       1.0  0.06371668367232189  0.273605094349032  0.5516666054611131  1.0000
  C   C47       1.0  0.06740688395478438  0.3280633281739735  0.5379824818090605  1.0000
  C   C48       1.0  0.0468335351029087  0.29527996679871554  0.5804650040150391  1.0000
  C   C49       1.0  0.048184618227737744  0.3218482656366172  0.5725801235856973  1.0000
  C   C50       1.0  0.08547730103183578  0.3062876277205484  0.511966223979698  1.0000
  C   C51       1.0  0.08332716349715662  0.2797645474372617  0.5176856955847697  1.0000
  H   H2        1.0  0.8845622056041456  0.9476491811731481  0.5313787233700197  1.0000
  C   C52       1.0  0.43027260237776344  0.46109560045605136  0.4873108570141965  1.0000
  H   H3        1.0  0.49108564033068797  0.4957670680757975  0.4700656523448142  1.0000
  H   H4        1.0  0.149168792193832  0.4632097604297534  0.4996379102812543  1.0000
  H   H5        1.0  0.487022385780556  0.4156771467987456  0.4399182541792627  1.0000
  H   H6        1.0  0.10589340443783794  0.016882254132544825  0.5116334571890029  1.0000
  H   H7        1.0  0.49414872360470996  0.3970173214280127  0.5174219772440726  1.0000
  H   H8        1.0  0.012141259691897603  0.3495547772218277  0.5231751334966327  1.0000
  H   H9        1.0  0.12451352064419564  0.3272348541094576  0.5366114209316131  1.0000
  H   H10       1.0  0.15624560747635308  0.3619506032333766  0.527406589484663  1.0000
  H   H11       1.0  0.002575252631215895  0.019780832522470166  0.48447916905441457  1.0000
  H   H12       1.0  0.07204333227899366  0.4468929337701196  0.5199351017590805  1.0000
  H   H13       1.0  0.16190619865945333  0.37891183417646274  0.44941050430399304  1.0000
  H   H14       1.0  0.16103126647951624  0.4400474474191571  0.5701210452008749  1.0000
  H   H15       1.0  0.2107004544043008  0.4303104987423142  0.5650238296688078  1.0000
  H   H16       1.0  0.2116318478968538  0.36881480023557806  0.44487992537355264  1.0000
  H   H17       1.0  0.07587505226440186  0.029036517853597694  0.5733284760082615  1.0000
  H   H18       1.0  0.07072846367125882  0.07846865829728497  0.5636424774757776  1.0000
  H   H19       1.0  0.024566685182622457  0.07851934992335705  0.4185146075614894  1.0000
  H   H20       1.0  0.029484658170766023  0.0292420888195228  0.42873733326124486  1.0000
  H   H21       1.0  0.0630557410986514  0.19991804262826335  0.4332200325041828  1.0000
  H   H22       1.0  0.05369727672743371  0.11335724175856482  0.5628988806750762  1.0000
  H   H23       1.0  0.05369523616942343  0.15437189442072569  0.6060106170738184  1.0000
  H   H24       1.0  0.48046822520349364  0.48340883781853267  0.5481517556586714  1.0000
  H   H25       1.0  0.9148180540689304  0.9572746295723404  0.5304420019394657  1.0000
  H   H26       1.0  0.43732259726164224  0.42617204746275816  0.4341356231894386  1.0000
  N   N5        1.0  0.5985209514990392  0.7486825317373516  0.555081146700455  1.0000
  N   N6        1.0  0.598083074845024  0.9586455186633412  0.5121849333024483  1.0000
  O   O3        1.0  0.8631385038832466  0.8934327634905197  0.4324024976770427  1.0000
  N   N7        1.0  0.7522460159454366  0.9349291141776352  0.5348722529958787  1.0000
  H   H27       1.0  0.05258724745370571  0.13323804715567683  0.43089353677505676  1.0000
  H   H28       1.0  0.06113010128325008  0.2220474414643386  0.6087187481659345  1.0000
  H   H29       1.0  0.06997781237255103  0.23903981445126823  0.47769155474027375  1.0000
  H   H30       1.0  0.09729807443386781  0.26313910862345524  0.4957003964235941  1.0000
  H   H31       1.0  0.10087646408649405  0.3104448441895925  0.48476610540992626  1.0000
  H   H32       1.0  0.06426473696007765  0.405306013564128  0.5130820696637299  1.0000
  H   H33       1.0  0.0342555895788367  0.3384552523300512  0.5946602492152563  1.0000
  H   H34       1.0  0.43070829247003956  0.49423030489534076  0.5417893213259751  1.0000
  H   H35       1.0  0.031514228970262265  0.29112797218598624  0.6078388785872961  1.0000
  H   H36       1.0  0.5721042650495407  0.7883378677975613  0.616361476273744  1.0000
  N   N8        1.0  0.033027811044840635  0.46672274513117507  0.509369668588059  1.0000
  N   N9        1.0  0.08756412211689162  0.456806889171438  0.5169560299667848  1.0000
  N   N10       1.0  0.038960447142388874  0.4026948347350721  0.5140057988963549  1.0000
  N   N11       1.0  0.09056653525575808  0.3920662269981348  0.5171866889260794  1.0000
  N   N12       1.0  0.24228047868640698  0.39417256443835197  0.500091282514966  1.0000
  N   N13       1.0  0.04668731186508449  0.10895524812801399  0.4809296899635876  1.0000
  N   N14       1.0  0.060736773176731616  0.2479973472761385  0.5588357787225895  1.0000
  N   N15       1.0  0.4027839525711142  0.4661538756393158  0.4862076081493598  1.0000
  O   O4        1.0  0.05568900289493828  0.15095572563441648  0.42125462469892083  1.0000
  O   O5        1.0  0.059607954318006647  0.20369882164378708  0.6181584930737285  1.0000
  O   O6        1.0  0.7889143858540337  0.9595078004055101  0.5742934455859647  1.0000
  N   N16       1.0  0.5805660091727831  0.6119573409346921  0.4733692339301892  1.0000
  C   C53       1.0  0.03807004086967082  0.9824527164431799  0.4985031434530901  1.0000
  C   C54       1.0  0.05921775719767723  0.9952492363119061  0.5052178755023804  1.0000
  C   C55       1.0  0.13192030009694763  0.9751324770042233  0.522479802650605  1.0000
  C   C56       1.0  0.1430494280623636  0.8532008984823404  0.5218823051591155  1.0000
  C   C57       1.0  0.019957366074946022  0.8764497205862894  0.5105469461238509  1.0000
  C   C58       1.0  0.14438279345327723  0.9236898655325658  0.5278600459727333  1.0000
  C   C59       1.0  0.4769513060771805  0.9336619639320093  0.494651796070839  1.0000
  C   C60       1.0  0.05648836742856415  0.5877446284147975  0.5041104053462522  1.0000
  C   C61       1.0  0.010043799532380356  0.9975945965677732  0.48875890619717777  1.0000
  C   C62       1.0  0.08666739677470671  0.9817217716289205  0.5144978361039346  1.0000
  C   C63       1.0  0.4290913721759991  0.9492172761023788  0.5167964720199435  1.0000
  C   C64       1.0  0.9956204817160376  0.9787373056210573  0.486019989998996  1.0000
  C   C65       1.0  0.014993105320345331  0.9523811285610536  0.4947475393372472  1.0000
  C   C66       1.0  0.11462590319850054  0.8683632202397475  0.5182685264356397  1.0000
  C   C67       1.0  0.007817885268815364  0.9273768656186334  0.4953831955880214  1.0000
  C   C68       1.0  0.026701972994813937  0.9017902191387408  0.5024052641431597  1.0000
  C   C69       1.0  0.10797262810143653  0.4903593892736057  0.5076594417975747  1.0000
  C   C70       1.0  0.12534717858648348  0.9494147107876442  0.5248466078367425  1.0000
  C   C71       1.0  0.15732080951291813  0.8721330879856317  0.5260783331451674  1.0000
  C   C72       1.0  0.06545374971095694  0.8694427698881547  0.5112685668011004  1.0000
  C   C73       1.0  0.04370617884174528  0.8566334348765521  0.5160587716554259  1.0000
  C   C74       1.0  0.1374789613080674  0.8986019370384023  0.5239141838289898  1.0000
  C   C75       1.0  0.09324895585645504  0.8556135710065886  0.5148115766366013  1.0000
  C   C76       1.0  0.2053563998128742  0.9462062408204968  0.5747700968861637  1.0000
  C   C77       1.0  0.17290845546010047  0.9244295677268205  0.534695092692511  1.0000
  C   C78       1.0  0.17929365175937395  0.9433554898018135  0.5701276228078159  1.0000
  C   C79       1.0  0.19434832443250877  0.9078825311243411  0.5051443206434709  1.0000
  C   C80       1.0  0.22672690218256744  0.9305045277097035  0.5435365309641167  1.0000
  C   C81       1.0  0.22042469097150683  0.9109210109134874  0.5091560537408214  1.0000
  C   C82       1.0  0.055392282154316415  0.5319472084795267  0.5123627862347762  1.0000
  C   C83       1.0  0.03625142797012966  0.5506309046164635  0.4814538224724737  1.0000
  C   C84       1.0  0.03677781438769932  0.5776799260341453  0.4774011189459673  1.0000
  C   C85       1.0  0.07519190809188636  0.569099221319979  0.5364186686727974  1.0000
  C   C86       1.0  0.0746309258513341  0.5421140017731785  0.5402773737835798  1.0000
  C   C87       1.0  0.08625889746104981  0.7037836740513698  0.5096652655813063  1.0000
  C   C88       1.0  0.0755153194834442  0.6226975401528999  0.5211359875498122  1.0000
  C   C89       1.0  0.44453762187250645  0.9107477305323741  0.45824183821359954  1.0000
  C   C90       1.0  0.07866063992276326  0.6501962471834182  0.516497375900613  1.0000
  C   C91       1.0  0.06558498940041149  0.6964462057273427  0.4808608874843234  1.0000
  C   C92       1.0  0.06166972931172217  0.6703988193480522  0.4838993207405022  1.0000
  C   C93       1.0  0.10328007741858895  0.6836063638390699  0.5421642007933158  1.0000
  C   C94       1.0  0.09943127181600848  0.6575064866849766  0.5451165032903957  1.0000
  C   C95       1.0  0.47070075527830685  0.9132842964773852  0.4628110243867285  1.0000
  C   C96       1.0  0.29786751104080217  0.9263106613436691  0.516549910922584  1.0000
  C   C97       1.0  0.2707800637166202  0.922206962136368  0.5168309745898613  1.0000
  C   C98       1.0  0.30570784251878635  0.9456474714266236  0.5496255727435313  1.0000
  C   C99       1.0  0.3514910101173407  0.9334726434867464  0.512309830840941  1.0000
  C   C100      1.0  0.3318473776564598  0.9489598005586657  0.54720855185072  1.0000
  C   C101      1.0  0.34364369161069197  0.914144435569571  0.47921170409567  1.0000
  C   C102      1.0  0.3174944588654699  0.9108634902845079  0.4815801798386574  1.0000
  C   C103      1.0  0.08858475940663388  0.7315565706563943  0.5056413451405961  1.0000
  C   C104      1.0  0.4552944851518428  0.9519537180122574  0.5205529861621794  1.0000
  C   C105      1.0  0.10434814564377232  0.7682909072592944  0.5235009658881524  1.0000
  C   C106      1.0  0.09893466057337247  0.8255691360155567  0.5159907730210507  1.0000
  C   C107      1.0  0.12023856757982822  0.7813077567938275  0.5548566471295237  1.0000
  C   C108      1.0  0.11758081443240423  0.8091360346881821  0.5512482472075559  1.0000
  C   C109      1.0  0.08403403775914221  0.8124120860977534  0.48272804262293223  1.0000
  C   C110      1.0  0.08664207845827906  0.7847246271751994  0.48619368291083787  1.0000
  C   C111      1.0  0.3786509988635026  0.9374106349445356  0.5121706332593277  1.0000
  C   C112      1.0  0.42292237721704173  0.9282259074153867  0.48614500392822985  1.0000
  H   H37       1.0  0.4723154169564996  0.989483641864258  0.48907241293685977  1.0000
  H   H38       1.0  0.1523970593633985  0.9780515589524387  0.5239644337354777  1.0000
  H   H39       1.0  0.48701130515035057  0.8991492402074135  0.44046318862118344  1.0000
  H   H40       1.0  0.11105522062924505  0.5107955313563809  0.5027939949194373  1.0000
  H   H41       1.0  0.49611844752683354  0.8806673770815037  0.5165993427731218  1.0000
  H   H42       1.0  0.0459560006813839  0.8349499201822331  0.5242642038599142  1.0000
  H   H43       1.0  0.15091594878563575  0.8309486266179883  0.5214806081695549  1.0000
  H   H44       1.0  0.1793024368269816  0.8686771951609454  0.5299805664886714  1.0000
  H   H45       1.0  0.9990941437372538  0.532854319477469  0.5073521813359119  1.0000
  H   H46       1.0  0.08762722823706269  0.9397825671236365  0.519138679877013  1.0000
  H   H47       1.0  0.19021446471021922  0.892852626531808  0.4767411257743562  1.0000
  H   H48       1.0  0.16319248575196987  0.9560598931679256  0.5952282564380323  1.0000
  H   H49       1.0  0.20942588878568558  0.9613734938078987  0.6028664220332821  1.0000
  H   H50       1.0  0.23665853412664314  0.8981585835777627  0.4842432967117205  1.0000
  H   H51       1.0  0.08942545874937534  0.5283030685487815  0.5663217437288297  1.0000
  H   H52       1.0  0.09063470060875843  0.5763494428196879  0.5586664047582669  1.0000
  H   H53       1.0  0.0217371998703032  0.5915470342649652  0.4519262338679231  1.0000
  H   H54       1.0  0.02099005295235854  0.5434513956403187  0.4586918215325986  1.0000
  H   H55       1.0  0.05209296232368318  0.7118547368280596  0.45551305581208207  1.0000
  H   H56       1.0  0.09069143787790813  0.6085042635162186  0.5472191310997219  1.0000
  H   H57       1.0  0.11287010529961246  0.6421369139975208  0.5706587486821282  1.0000
  H   H58       1.0  0.4593150294131698  0.9682026260635475  0.5459497864491478  1.0000
  H   H59       1.0  0.2670578848642688  0.9068347291038801  0.4875625418993259  1.0000
  H   H60       1.0  0.4405678399303034  0.8943993272483187  0.4330847073653441  1.0000
  H   H61       1.0  0.31197756624723844  0.8957204206834269  0.45539344786861674  1.0000
  H   H62       1.0  0.337365385388982  0.9641091110195782  0.5733852430181704  1.0000
  H   H63       1.0  0.27037356410273683  0.956395268137274  0.5805394919961954  1.0000
  H   H64       1.0  0.3789982908429139  0.9032646756356304  0.44841236565540876  1.0000
  H   H65       1.0  0.04138034597263123  0.6454747042035649  0.4622112783446181  1.0000
  H   H66       1.0  0.1229514807053851  0.7089666277484675  0.5644529923234362  1.0000
  H   H67       1.0  0.0732037901368244  0.7451420780802837  0.4789824661470627  1.0000
  H   H68       1.0  0.07431279360456444  0.7751969169307397  0.4599561527036819  1.0000
  H   H69       1.0  0.06997374437791483  0.8244849516253799  0.4530725521308308  1.0000
  H   H70       1.0  0.06468504859250775  0.9109714164829371  0.49930193887851465  1.0000
  H   H71       1.0  0.12955290468099406  0.8186411092715151  0.5781624509777944  1.0000
  H   H72       1.0  0.41266100423900465  0.9634378677801753  0.5388464449360523  1.0000
  H   H73       1.0  0.13444151401973922  0.7692862143167359  0.5843052137143949  1.0000
  H   H74       1.0  0.38236305907294266  0.9530394550896879  0.5408027977398296  1.0000
  N   N17       1.0  0.0401306906719425  0.9555082655868558  0.5016751244454759  1.0000
  N   N18       1.0  0.09824236721576977  0.9547763586591819  0.5196153828764711  1.0000
  N   N19       1.0  0.05392200083045975  0.8962970705430655  0.5045933025013064  1.0000
  N   N20       1.0  0.1122454791906042  0.8954124623902835  0.5191607587917989  1.0000
  N   N21       1.0  0.25147445572464394  0.9355064970548354  0.5481137824603333  1.0000
  N   N22       1.0  0.05660732797629454  0.6142439398840509  0.4969556076478976  1.0000
  N   N23       1.0  0.10629243675153861  0.7413222616167694  0.5309990585422448  1.0000
  N   N24       1.0  0.39805109804512967  0.9235004963701071  0.4818129185775098  1.0000
  O   O7        1.0  0.04038166369715082  0.664662356796868  0.453738043904821  1.0000
  O   O8        1.0  0.12443157651978133  0.6896696763014242  0.5723483499785643  1.0000
  O   O9        1.0  0.28717761919644486  0.9621313865142879  0.5858016122987355  1.0000
  O   O10       1.0  0.3621201439355063  0.8976776128298404  0.4429402747936319  1.0000
  C   C113      1.0  0.5558060771752896  0.491884803895225  0.49054180121012825  1.0000
  C   C114      1.0  0.5792699882596656  0.5011528220703967  0.49732476002648635  1.0000
  C   C115      1.0  0.6479215899492986  0.4629931968585732  0.5213475029430713  1.0000
  C   C116      1.0  0.6381255246641312  0.34668385179455796  0.5247701332172653  1.0000
  C   C117      1.0  0.5161938443808524  0.3936279720504252  0.5165579471132556  1.0000
  C   C118      1.0  0.6472163304208577  0.41457795726993535  0.52534505231996  1.0000
  C   C119      1.0  0.9687330424295211  0.4453382640810901  0.48529838711180484  1.0000
  C   C120      1.0  0.5506316269879804  0.08674287144089482  0.489711148453174  1.0000
  C   C121      1.0  0.5290762684089529  0.5082303113206817  0.47808240407206715  1.0000
  C   C122      1.0  0.6038936443477726  0.4820246345551309  0.5091819238845539  1.0000
  C   C123      1.0  0.9213670295550882  0.45809312202064195  0.5108945160051538  1.0000
  C   C124      1.0  0.5128344795357013  0.49085645603239403  0.47862017703483173  1.0000
  C   C125      1.0  0.5295742131194682  0.46401481077718776  0.492300108822373  1.0000
  C   C126      1.0  0.6108027844292047  0.364418167965  0.5192706945392237  1.0000
  C   C127      1.0  0.5175522751824667  0.4420817893994288  0.4984047523082875  1.0000
  C   C128      1.0  0.5302037317239336  0.41436417507560513  0.5081724487147252  1.0000
  C   C129      1.0  0.6090312342084465  0.998111885514397  0.5033115697100634  1.0000
  C   C130      1.0  0.6328452788063051  0.44236896380866697  0.5213828906881788  1.0000
  C   C131      1.0  0.6548315989712634  0.36346582572804986  0.5259473070315346  1.0000
  C   C132      1.0  0.5612115443209139  0.3748193256002136  0.5200877429447403  1.0000
  C   C133      1.0  0.5352245736739666  0.36932397681147383  0.5233165543714838  1.0000
  C   C134      1.0  0.6374461978701128  0.39120610304134706  0.5209488927758663  1.0000
  C   C135      1.0  0.5867870418747478  0.35585352883421145  0.5226894686650689  1.0000
  C   C136      1.0  0.7113860701449014  0.42409540333436024  0.5874738036051964  1.0000
  C   C137      1.0  0.6766942418543651  0.41065292170863743  0.5358379038505225  1.0000
  C   C138      1.0  0.6847149412667368  0.4236059535568439  0.5802052176280328  1.0000
  C   C139      1.0  0.6968774750943018  0.3969399151243179  0.5003495526111944  1.0000
  C   C140      1.0  0.7313043955418502  0.4125714447173861  0.5492519446976597  1.0000
  C   C141      1.0  0.723491562799411  0.39816013217689045  0.5064426037609119  1.0000
  C   C142      1.0  0.5543971640669645  0.03001106072166977  0.5002908913341854  1.0000
  C   C143      1.0  0.5375985508008582  0.04592332446949955  0.46156260813916955  1.0000
  C   C144      1.0  0.5360517800103759  0.0734587987420833  0.45587052523525656  1.0000
  C   C145      1.0  0.5664442517694914  0.07090452416287833  0.5302658862771263  1.0000
  C   C146      1.0  0.5684147482557318  0.04335118586937445  0.5350035957807638  1.0000
  C   C147      1.0  0.5733248690255486  0.20549657466987778  0.5142447415208646  1.0000
  C   C148      1.0  0.5585367342134091  0.12590984976674582  0.5200977921761952  1.0000
  C   C149      1.0  0.9353712250242172  0.4298581163511455  0.4333259090935563  1.0000
  C   C150      1.0  0.5627662317275096  0.15306110191748978  0.5167442128523364  1.0000
  C   C151      1.0  0.5683888461400021  0.19252879848373697  0.4669851824927298  1.0000
  C   C152      1.0  0.5628414524349014  0.16709544630998524  0.4678142135789209  1.0000
  C   C153      1.0  0.5729130796943379  0.1915843101959793  0.5632452381354685  1.0000
  C   C154      1.0  0.5681507552281643  0.16582882959728684  0.5638999856576413  1.0000
  C   C155      1.0  0.9617983981754992  0.4308750349818456  0.44200330573588753  1.0000
  C   C156      1.0  0.7977968354286352  0.42012174985985784  0.5119119297658632  1.0000
  C   C157      1.0  0.7717407402911688  0.4136662744967575  0.5130001709020794  1.0000
  C   C158      1.0  0.808548476916266  0.43090053557885916  0.5566775620008096  1.0000
  C   C159      1.0  0.8479158396755458  0.43472074045984205  0.5048584748307241  1.0000
  C   C160      1.0  0.8330033487050882  0.4379459815996124  0.5527617640279394  1.0000
  C   C161      1.0  0.8371849904717856  0.4239260093871765  0.4601070615376447  1.0000
  C   C162      1.0  0.8126990199275874  0.4169271517395158  0.46398061379946554  1.0000
  C   C163      1.0  0.5779480952565108  0.23260736649795163  0.5114603224235365  1.0000
  C   C164      1.0  0.9477386629381015  0.4598419049961296  0.5182778528130237  1.0000
  C   C165      1.0  0.5815549092808088  0.27311308603450574  0.5455870771896185  1.0000
  C   C166      1.0  0.5868082833031439  0.32708474413742084  0.5318575351769007  1.0000
  C   C167      1.0  0.567626129675368  0.2945425166638147  0.5788912802685414  1.0000
  C   C168      1.0  0.5696367219115488  0.3209133110918917  0.5710793288541819  1.0000
  C   C169      1.0  0.6021950870167383  0.3054462465117471  0.5011383878858159  1.0000
  C   C170      1.0  0.5992154082911451  0.2791883829845318  0.5069551593641155  1.0000
  C   C171      1.0  0.8739455558692205  0.44122625297819057  0.504025100399438  1.0000
  C   C172      1.0  0.9146058726053969  0.44230786537102895  0.46920128733515326  1.0000
  H   H75       1.0  0.9672056628833361  0.49856862768443977  0.49529550834710695  1.0000
  H   H76       1.0  0.6699355982729005  0.45907182880518005  0.5252371236795955  1.0000
  H   H77       1.0  0.9778535806370507  0.4196818854689914  0.41494141126737194  1.0000
  H   H78       1.0  0.607108248599246  0.01990462992850374  0.49704550213512133  1.0000
  H   H79       1.0  0.9758994835887104  0.3971859847567481  0.5026715574958713  1.0000
  H   H80       1.0  0.5315615907559468  0.3492516727642224  0.5301230146098518  1.0000
  H   H81       1.0  0.6435565344765981  0.32438477091951506  0.528156355101549  1.0000
  H   H82       1.0  0.6769230170910949  0.3578239289507028  0.5302754292324204  1.0000
  H   H83       1.0  0.5022971990521118  0.0260519592569165  0.4912018990895443  1.0000
  H   H84       1.0  0.5812805453673331  0.4524108771636337  0.5078407956190033  1.0000
  H   H85       1.0  0.6913148781325749  0.3863591651674048  0.4653437018781671  1.0000
  H   H86       1.0  0.6693303238512722  0.4340579461473866  0.6092871674292429  1.0000
  H   H87       1.0  0.7168382309852991  0.43510766017561187  0.6219358533571341  1.0000
  H   H88       1.0  0.7387415717283792  0.388395350284449  0.4764570747612573  1.0000
  H   H89       1.0  0.5812552945847962  0.03158510339643535  0.5667265451068552  1.0000
  H   H90       1.0  0.5780296301235166  0.0806602336299248  0.5576292382866666  1.0000
  H   H91       1.0  0.5232982500803517  0.08511608453404901  0.42394942476863795  1.0000
  H   H92       1.0  0.5264420526666107  0.03614554768354302  0.43343285390787795  1.0000
  H   H93       1.0  0.5684666064789885  0.2030161086084582  0.42846709466316496  1.0000
  H   H94       1.0  0.562995254739941  0.11583234480042646  0.5601244000050225  1.0000
  H   H95       1.0  0.5681985829377514  0.1552718062826776  0.6023695575902829  1.0000
  H   H96       1.0  0.9524295857112303  0.47151503922127197  0.5524960673132535  1.0000
  H   H97       1.0  0.764805628007173  0.4067758503019814  0.4741601008180073  1.0000
  H   H98       1.0  0.9307747584596975  0.41769484901038667  0.39982165353913734  1.0000
  H   H99       1.0  0.8047307688213925  0.4086741950131929  0.4286148329339611  1.0000
  H   H100      1.0  0.8409728662695819  0.44621604629529493  0.5881064222059322  1.0000
  H   H101      1.0  0.7780402600229573  0.4292109278677504  0.5994033112356096  1.0000
  H   H102      1.0  0.8677534903667349  0.4256008686376728  0.41755423594250723  1.0000
  H   H103      1.0  0.5544301680000937  0.13782925562567533  0.42925751898599696  1.0000
  H   H104      1.0  0.579520992674991  0.22145633948831878  0.6027479794329087  1.0000
  H   H105      1.0  0.5803190747795193  0.24038419763827018  0.470352135897235  1.0000
  H   H106      1.0  0.611024346058822  0.2627434624537066  0.48126372115469696  1.0000
  H   H107      1.0  0.6160137762269786  0.30951606506261004  0.4702607602799892  1.0000
  H   H108      1.0  0.5727262417666182  0.41109406706584917  0.5068780032647322  1.0000
  H   H109      1.0  0.5579284560927682  0.33734913518620374  0.5968883600146385  1.0000
  H   H110      1.0  0.9054651841062737  0.46859621014050173  0.5390092634237994  1.0000
  H   H111      1.0  0.5539446121390095  0.29043515178020723  0.6099681852848544  1.0000
  H   H112      1.0  0.8804878732716865  0.4485290602087111  0.5428267042951198  1.0000
  N   N25       1.0  0.5553704416935127  0.46568255997576835  0.4981374627640056  1.0000
  N   N26       1.0  0.6064162195154915  0.45502154883369783  0.5138952966202541  1.0000
  N   N27       1.0  0.5567999505819973  0.40181391557100427  0.5113106625421415  1.0000
  N   N28       1.0  0.6113888315411597  0.3907458522959172  0.516261157784841  1.0000
  N   N29       1.0  0.75626926324159  0.41692655504587106  0.5551172450744606  1.0000
  N   N30       1.0  0.5505893544985742  0.11315699202916196  0.480588232379465  1.0000
  N   N31       1.0  0.5777510918313405  0.24785007570907877  0.5532899664451345  1.0000
  N   N32       1.0  0.889837474514356  0.437583986233304  0.46251047469799667  1.0000
  O   O11       1.0  0.557623227528603  0.15539872455658008  0.41878510938769875  1.0000
  O   O12       1.0  0.5775628547098681  0.2033083280917975  0.6126271107592133  1.0000
  O   O13       1.0  0.794748345859487  0.4348902916273428  0.6063353432529962  1.0000
  O   O14       1.0  0.8510582920577828  0.41995146878759804  0.41051234516743407  1.0000
  C   C173      1.0  0.537458188895753  0.9879659384709596  0.5007341709286479  1.0000
  C   C174      1.0  0.5593610337695274  0.9999929986582151  0.5032308401189846  1.0000
  C   C175      1.0  0.6325402070600505  0.9778431939665091  0.5069161421437123  1.0000
  C   C176      1.0  0.6399970983436802  0.8569699859600743  0.5251397458238886  1.0000
  C   C177      1.0  0.5167951467482852  0.8830820145897184  0.5162298916122213  1.0000
  C   C178      1.0  0.6439323118170076  0.9266342619437727  0.516885558431165  1.0000
  C   C179      1.0  0.979335904347671  0.9266297847580343  0.4885959099441484  1.0000
  C   C180      1.0  0.5797164897512372  0.5856994033852032  0.4812339183659258  1.0000
  C   C181      1.0  0.5093738082549399  0.003796599490016872  0.49462453357100006  1.0000
  C   C182      1.0  0.5869645115568378  0.9856859648250278  0.5072878282821952  1.0000
  C   C183      1.0  0.9313480302237652  0.9427351329454774  0.5092277707825955  1.0000
  C   C184      1.0  0.4943289961998649  0.9854505631259253  0.4935010235497614  1.0000
  C   C185      1.0  0.5133657145473773  0.9587218138143666  0.5000745820908148  1.0000
  C   C186      1.0  0.611899730826721  0.8729192537000826  0.5201331425480269  1.0000
  C   C187      1.0  0.5055853232204127  0.9340357908697802  0.5012841307192784  1.0000
  C   C188      1.0  0.5240374925118167  0.9082400326348905  0.5087473713990779  1.0000
  C   C189      1.0  0.6299955745373247  0.48756080571307503  0.513492194707847  1.0000
  C   C190      1.0  0.6253482409689921  0.9525934402496196  0.513160987448691  1.0000
  C   C191      1.0  0.6552094143972929  0.8751484076936913  0.5232580805781039  1.0000
  C   C192      1.0  0.5622520877391104  0.8755792145949128  0.5211008127444934  1.0000
  C   C193      1.0  0.5402221146642735  0.8630476788202258  0.5235021739863791  1.0000
  C   C194      1.0  0.636179601202548  0.9019255074332959  0.5170682601769075  1.0000
  C   C195      1.0  0.5898341778084435  0.8612932459734636  0.5243683976325362  1.0000
  C   C196      1.0  0.7059243124444272  0.9483586431733468  0.5595182674636653  1.0000
  C   C197      1.0  0.6726520506651252  0.9267346881482726  0.5224422344553027  1.0000
  C   C198      1.0  0.6795543441920259  0.9464133036479306  0.5552460131156925  1.0000
  C   C199      1.0  0.6938515511438162  0.9085212079100775  0.4951734134798363  1.0000
  C   C200      1.0  0.72709313860078  0.9309083610166569  0.5304607149061438  1.0000
  C   C201      1.0  0.7202568811844113  0.910648950397072  0.4987044985295395  1.0000
  C   C202      1.0  0.5786920883174822  0.5301186352268461  0.49222676265887716  1.0000
  C   C203      1.0  0.5629719389897048  0.5470633986768515  0.4533326073958929  1.0000
  C   C204      1.0  0.5637802226812502  0.5739623496075597  0.4473873271691829  1.0000
  C   C205      1.0  0.5950171376498836  0.5687805878671426  0.5210312145757673  1.0000
  C   C206      1.0  0.5946745223097035  0.541765951016977  0.5259690157308836  1.0000
  C   C207      1.0  0.5983380624171288  0.7056755338048757  0.5130382189228198  1.0000
  C   C208      1.0  0.5889384503503992  0.6239476680136828  0.5135121262565896  1.0000
  C   C209      1.0  0.9469687663700501  0.9036100871060596  0.4523455047645018  1.0000
  C   C210      1.0  0.5922438519471337  0.651489962015496  0.5118723496227894  1.0000
  C   C211      1.0  0.5938192861903473  0.6931369523518089  0.46497698909800117  1.0000
  C   C212      1.0  0.5904379022038331  0.666817550708385  0.4640460269263606  1.0000
  C   C213      1.0  0.6001058635601503  0.6903564024038401  0.5608652244806904  1.0000
  C   C214      1.0  0.5975063979563096  0.6637657010729203  0.5597152738430246  1.0000
  C   C215      1.0  0.9731856207206823  0.9059402543466839  0.45750233633725107  1.0000
  C   C216      1.0  0.798843145843314  0.9238209145171863  0.5046549137069695  1.0000
  C   C217      1.0  0.7713969236270977  0.9206873843859135  0.5043832048254037  1.0000
  C   C218      1.0  0.8071951786312154  0.9426459999951634  0.5382492977418253  1.0000
  C   C219      1.0  0.8531736732785736  0.9290477417118387  0.5020756734727494  1.0000
  C   C220      1.0  0.8336726900597454  0.9450220721462163  0.536613334682474  1.0000
  C   C221      1.0  0.8448068542262892  0.9102642289149346  0.46841693087508  1.0000
  C   C222      1.0  0.8183143556514485  0.907918570953107  0.469970362057571  1.0000
  C   C223      1.0  0.5997513394805847  0.7339305525204206  0.5122027612230889  1.0000
  C   C224      1.0  0.9575849953717464  0.945262764623719  0.5135634457933723  1.0000
  C   C225      1.0  0.598524834924649  0.7752436943780413  0.5480772409335707  1.0000
  C   C226      1.0  0.5947629689949583  0.831567566558205  0.5340364833607762  1.0000
  C   C227      1.0  0.5833791078425776  0.7948717018800018  0.5835929056102731  1.0000
  C   C228      1.0  0.5809874973572057  0.8223661785472006  0.575709655388264  1.0000
  C   C229      1.0  0.6114810834402503  0.811938334886197  0.5009993748193602  1.0000
  C   C230      1.0  0.6129294707540899  0.7844346529612657  0.507116149117296  1.0000
  C   C231      1.0  0.8806676312748508  0.93204327745674  0.5028700887677423  1.0000
  C   C232      1.0  0.9252061288646476  0.9216281810489358  0.4788738732953072  1.0000
  H   H113      1.0  0.973844479991591  0.9822002866013824  0.47876886268953933  1.0000
  H   H114      1.0  0.6532247455764059  0.9801038752646967  0.5039769829232279  1.0000
  H   H115      1.0  0.9895943809515707  0.891457862396781  0.4360411803490537  1.0000
  H   H116      1.0  0.6343531773296035  0.5075088706819043  0.5097781537111713  1.0000
  H   H117      1.0  0.999403495587793  0.8738184011879669  0.5133827364117993  1.0000
  H   H118      1.0  0.5421695217135092  0.841266639811199  0.5299195031608589  1.0000
  H   H119      1.0  0.6469228746253997  0.8347817917815917  0.5300990508095091  1.0000
  H   H120      1.0  0.6772886892552494  0.8710190151618922  0.5263593591259293  1.0000
  H   H121      1.0  0.5233656588528162  0.5301477486640738  0.4695131446563199  1.0000
  H   H122      1.0  0.5870183484982626  0.9441295269210234  0.5159895464607982  1.0000
  H   H123      1.0  0.6892876040486098  0.892845356838388  0.46895344249047616  1.0000
  H   H124      1.0  0.6636077960169809  0.9604165782650937  0.5786676324205835  1.0000
  H   H125      1.0  0.7104592802626886  0.9641124436030635  0.5855594461381027  1.0000
  H   H126      1.0  0.736340289865172  0.896491537628233  0.4757128156534103  1.0000
  H   H127      1.0  0.6068336702275411  0.5292290604724473  0.5576242715258547  1.0000
  H   H128      1.0  0.6076881071352819  0.5773209840513598  0.5482362005072213  1.0000
  H   H129      1.0  0.551480122843185  0.5865271265112099  0.41595162845418654  1.0000
  H   H130      1.0  0.550387422522945  0.5385793977393285  0.42590206174593637  1.0000
  H   H131      1.0  0.5922217654385168  0.7047433902737834  0.4273963936258154  1.0000
  H   H132      1.0  0.5937232830275395  0.6132027638960551  0.5528318523334165  1.0000
  H   H133      1.0  0.5989535069371897  0.6522242422093889  0.597355691164573  1.0000
  H   H134      1.0  0.9615694318918183  0.9616553054975565  0.5386148099925887  1.0000
  H   H135      1.0  0.767251115740126  0.9053560056108915  0.4755308457160874  1.0000
  H   H136      1.0  0.9430537656834593  0.8870812725108009  0.4276268015306852  1.0000
  H   H137      1.0  0.8124052173944646  0.8931662281108748  0.44337778696118324  1.0000
  H   H138      1.0  0.8395761042241308  0.959761938940264  0.563241950989876  1.0000
  H   H139      1.0  0.7717690398578136  0.9544688237094162  0.568439533861314  1.0000
  H   H140      1.0  0.8802966704428221  0.8983639288189609  0.4385628472771591  1.0000
  H   H141      1.0  0.5831108438553567  0.6375716223291937  0.4236491265674885  1.0000
  H   H142      1.0  0.6045950634113497  0.7204911378967446  0.6024091719613865  1.0000
  H   H143      1.0  0.600226613956149  0.7430930032572662  0.4716337335571654  1.0000
  H   H144      1.0  0.6255574993528835  0.7694976081946014  0.47955763235886917  1.0000
  H   H145      1.0  0.6226349664603655  0.8185125791765397  0.4680576576931135  1.0000
  H   H146      1.0  0.5623152208809056  0.9168730244376608  0.508490591962369  1.0000
  H   H147      1.0  0.2503084445185437  0.3969934134490316  0.5378146509494731  1.0000
  H   H148      1.0  0.25066223933833315  0.3733639591457292  0.49183846147254456  1.0000
  H   H149      1.0  0.39436589004295786  0.48731999711067603  0.48961333991343664  1.0000
  H   H150      1.0  0.39680462931262295  0.4614226587972533  0.44784086670171136  1.0000
