# Supplementary material for: Fracture Behavior of a 2D Imine‐Based Polymer
Source: Adv Sci (Weinh). 2024 Sep 12;11(42):2407017. doi: 10.1002/advs.202407017 (PMC11558127; doi:10.1002/advs.202407017)
Supplement: Supplementary file 2 — Supporting Information [file ADVS-11-2407017-s004.zip › linkerdefect_110_strain_1.200_relaxed.cif]

data_image0
_chemical_formula_structural       C43OHON4C8HCH24N2ONH10N8O3NC60H38N8O4C60H38N8O4C60H38
_chemical_formula_sum              "C232 O14 H150 N32"
_cell_length_a       51.1770273290548
_cell_length_b       50.76413311305562
_cell_length_c       25.0002237100003
_cell_angle_alpha    90.0
_cell_angle_beta     90.0
_cell_angle_gamma    71.71244795533849

_space_group_name_H-M_alt    "P 1"
_space_group_IT_number       1

loop_
  _space_group_symop_operation_xyz
  'x, y, z'

loop_
  _atom_site_type_symbol
  _atom_site_label
  _atom_site_symmetry_multiplicity
  _atom_site_fract_x
  _atom_site_fract_y
  _atom_site_fract_z
  _atom_site_occupancy
  C   C1        1.0  0.02831767897861304  0.4980673963877647  0.5080980172813266  1.0000
  C   C2        1.0  0.05168128054238972  0.5071521199960388  0.512259848549285  1.0000
  C   C3        1.0  0.12351797147035971  0.46667023879632175  0.503106629733277  1.0000
  C   C4        1.0  0.11952143177879802  0.34879494383663356  0.5280632412527448  1.0000
  C   C5        1.0  0.9980443354292369  0.395979082174026  0.48054189262715824  1.0000
  C   C6        1.0  0.12474599868134485  0.41765721513643195  0.5144295722714356  1.0000
  C   C7        1.0  0.49170606961453023  0.45062212649190325  0.49242685757820676  1.0000
  C   C8        1.0  0.03734649232660039  0.08553049599989022  0.5153565394377946  1.0000
  C   C9        1.0  0.9997280223927489  0.5145647487112592  0.5047521116124772  1.0000
  C   C10       1.0  0.07807475627114614  0.4869738327444258  0.5115619668916074  1.0000
  C   C11       1.0  0.44540985926177135  0.47991295747463486  0.514549665229561  1.0000
  C   C12       1.0  0.9853424510237919  0.49629806793987286  0.49839795514057833  1.0000
  C   C13       1.0  0.005073562554166209  0.46862535963765595  0.4983711972635484  1.0000
  C   C14       1.0  0.09166881035670274  0.3650500843900317  0.5153997249088106  1.0000
  C   C15       1.0  0.9966034053570714  0.4451536650298635  0.4895152261720752  1.0000
  C   C16       1.0  0.011838959260948226  0.4166553408153176  0.48881524493907635  1.0000
  C   C17       1.0  0.10457949622676911  0.9946391849548577  0.5108026559802751  1.0000
  C   C18       1.0  0.10953818612642154  0.44607489194847366  0.5099898663804256  1.0000
  C   C19       1.0  0.13425869640135088  0.366941555062458  0.5295184495924924  1.0000
  C   C20       1.0  0.04266089573390794  0.37569820959243694  0.49891043548649144  1.0000
  C   C21       1.0  0.017165251683409658  0.37060050347652257  0.4865297113294563  1.0000
  C   C22       1.0  0.11542346900701345  0.39429987229230795  0.5179316412708633  1.0000
  C   C23       1.0  0.06854555032787482  0.35575778573206435  0.5087433620861074  1.0000
  C   C24       1.0  0.19602038333565028  0.42026391319697803  0.5506308930891646  1.0000
  C   C25       1.0  0.15514844292007343  0.41126310450485337  0.5162271681599411  1.0000
  C   C26       1.0  0.16765394879185372  0.4262678171862631  0.5490707790831901  1.0000
  C   C27       1.0  0.17246146876213678  0.3898608622969418  0.48502288524462445  1.0000
  C   C28       1.0  0.2133004043815236  0.3988095632149425  0.5193408285883231  1.0000
  C   C29       1.0  0.2008329150296391  0.38384766878559323  0.48617506956319445  1.0000
  C   C30       1.0  0.04740576881548191  0.026995501414709494  0.5172853192236403  1.0000
  C   C31       1.0  0.025982847057503165  0.044560014430351326  0.48652245345164286  1.0000
  C   C32       1.0  0.02080796081715727  0.07306039493516077  0.48615512955886375  1.0000
  C   C33       1.0  0.058200086871207785  0.06798045036797999  0.547779697896112  1.0000
  C   C34       1.0  0.06286795853909184  0.03964634018272305  0.5489066763537632  1.0000
  C   C35       1.0  0.05612426582264252  0.20554980192439454  0.5186227589153469  1.0000
  C   C36       1.0  0.054098149589187884  0.1214916064559367  0.521617352040508  1.0000
  C   C37       1.0  0.45167294151223053  0.4417177869062583  0.45368217249845394  1.0000
  C   C38       1.0  0.053936868672403784  0.1501436054862562  0.5208271063373185  1.0000
  C   C39       1.0  0.030876067318800524  0.20001230628622307  0.5156564360304117  1.0000
  C   C40       1.0  0.029603314421158215  0.17302422318455574  0.516098244113555  1.0000
  C   C41       1.0  0.08048220168775201  0.18262526222278935  0.5230128161077432  1.0000
  C   C42       1.0  0.07913806165103901  0.1556908103767848  0.5246588598935451  1.0000
  C   C43       1.0  0.47997319178826836  0.43504357197051385  0.45933172743684425  1.0000
  O   O1        1.0  0.586625155734179  0.6555859032172615  0.4175906121067485  1.0000
  H   H1        1.0  0.5704675578378564  0.8377749673177071  0.6036300081674071  1.0000
  O   O2        1.0  0.6108018082845522  0.6994235131658373  0.6116225481442598  1.0000
  N   N1        1.0  0.5360288103847087  0.9630357702773477  0.502637030202425  1.0000
  N   N2        1.0  0.5507963148808697  0.903441276092136  0.5108071232218147  1.0000
  N   N3        1.0  0.6107764513187082  0.8993237532092575  0.5156876443304018  1.0000
  N   N4        1.0  0.9001398338269367  0.9171405705129033  0.4786418836034719  1.0000
  C   C44       1.0  0.056326698058025725  0.2340779144180936  0.5168447316990434  1.0000
  C   C45       1.0  0.47373821676894445  0.47325031438122855  0.5197178504993527  1.0000
  C   C46       1.0  0.0755538076924503  0.2687029553268164  0.5134012366548989  1.0000
  C   C47       1.0  0.07117191030159709  0.3261848278481908  0.5110962281382603  1.0000
  C   C48       1.0  0.051297506636739716  0.2893768219820661  0.5299168149198517  1.0000
  C   C49       1.0  0.049294489164157476  0.31716637567220407  0.5290372956305909  1.0000
  C   C50       1.0  0.09545297462299983  0.3055687546424906  0.4952197336067426  1.0000
  C   C51       1.0  0.0977023607247932  0.2776870614420269  0.49676371459405133  1.0000
  H   H2        1.0  0.8830256951545296  0.9458474830295364  0.540056702807406  1.0000
  C   C52       1.0  0.43371691141933927  0.46439234098374405  0.4810873870083765  1.0000
  H   H3        1.0  0.49322023782556196  0.49888001107848357  0.4696361835805357  1.0000
  H   H4        1.0  0.14570883367817722  0.46224560957058236  0.4968866701481352  1.0000
  H   H5        1.0  0.4934753185025058  0.4174254458059209  0.436527950385987  1.0000
  H   H6        1.0  0.10125966116502783  0.016801514926161807  0.5041071606072198  1.0000
  H   H7        1.0  0.4977805299419469  0.40140026124248945  0.5186818882154918  1.0000
  H   H8        1.0  0.014015815495971766  0.35031144367094924  0.48244828797429273  1.0000
  H   H9        1.0  0.12705528088614584  0.3264037885374549  0.535669959135295  1.0000
  H   H10       1.0  0.156207046109231  0.362184488911581  0.5387868903429868  1.0000
  H   H11       1.0  0.9953485744568611  0.021870228186259107  0.515616162882543  1.0000
  H   H12       1.0  0.0571279982877532  0.456872564620188  0.5089548792487022  1.0000
  H   H13       1.0  0.16334804076220014  0.3779334631707658  0.45809542358413524  1.0000
  H   H14       1.0  0.1547717989029103  0.44281760399390363  0.5750386892263961  1.0000
  H   H15       1.0  0.2051783398970639  0.43226627597240935  0.5772614216674233  1.0000
  H   H16       1.0  0.2137907240060213  0.36705464413045785  0.46081881217403564  1.0000
  H   H17       1.0  0.07901883279715853  0.026685603659608023  0.5754520852353338  1.0000
  H   H18       1.0  0.07086796403480226  0.07710677271268351  0.5728227196794927  1.0000
  H   H19       1.0  0.004299053581668959  0.08603328483406802  0.46038030293683224  1.0000
  H   H20       1.0  0.013538122790512806  0.03550337082039915  0.46080907339372235  1.0000
  H   H21       1.0  0.011711996795404222  0.21751885270617743  0.5121486035434607  1.0000
  H   H22       1.0  0.0746295807161947  0.10583662872717133  0.5298515301234569  1.0000
  H   H23       1.0  0.09829378290368022  0.1381843977837978  0.5282366614544957  1.0000
  H   H24       1.0  0.4822034424183505  0.48564545512868623  0.5468297167996377  1.0000
  H   H25       1.0  0.9131190153790906  0.9541086544040844  0.5446638159329901  1.0000
  H   H26       1.0  0.44314962515874645  0.4291877754426795  0.4270238852774025  1.0000
  N   N5        1.0  0.6029427131055384  0.747253976101943  0.5559727433856276  1.0000
  N   N6        1.0  0.5958609502459846  0.9590806369415111  0.512611047160427  1.0000
  O   O3        1.0  0.8652137318955776  0.8916604663946321  0.43797274992970847  1.0000
  N   N7        1.0  0.7517157146543735  0.9324198779603163  0.5404923550618427  1.0000
  H   H27       1.0  0.007797418636332115  0.148627069518708  0.5122120725597915  1.0000
  H   H28       1.0  0.10261918904969633  0.2067614998082551  0.52345107578731  1.0000
  H   H29       1.0  0.03563223913790513  0.2503490651125381  0.5172279494996564  1.0000
  H   H30       1.0  0.11695184574740874  0.2622358847483144  0.48331257476612755  1.0000
  H   H31       1.0  0.1129660118398355  0.3117531726334537  0.4804412810755019  1.0000
  H   H32       1.0  0.06357035148745013  0.40602795115095985  0.504223781470607  1.0000
  H   H33       1.0  0.030229617396380633  0.33256781538677294  0.5434388364276749  1.0000
  H   H34       1.0  0.43186673645557855  0.4976524273824281  0.5369404402680692  1.0000
  H   H35       1.0  0.033760884250536624  0.28308117639236174  0.5443377019855334  1.0000
  H   H36       1.0  0.5756629477214739  0.7882614711233458  0.6174888136502625  1.0000
  N   N8        1.0  0.03044065741694219  0.4709536166675755  0.5049680570482306  1.0000
  N   N9        1.0  0.08224632517228973  0.4594174277573964  0.5139310731071932  1.0000
  N   N10       1.0  0.0386083679183767  0.403264536367932  0.49918109236920427  1.0000
  N   N11       1.0  0.09012045345763028  0.3919622319875858  0.5107309399221936  1.0000
  N   N12       1.0  0.24106966177882347  0.393876473794091  0.518598264072495  1.0000
  N   N13       1.0  0.032799610864856915  0.11336487252154866  0.5120644529133858  1.0000
  N   N14       1.0  0.07869621781407607  0.2411029160968346  0.5139662671317649  1.0000
  N   N15       1.0  0.40589470747088613  0.4700002135532461  0.4780838374016421  1.0000
  O   O4        1.0  0.0035393193539711722  0.16889784653319806  0.5120345549072043  1.0000
  O   O5        1.0  0.10666866828168431  0.18651115448019806  0.5261504698432581  1.0000
  O   O6        1.0  0.7869783360460731  0.9565803824728359  0.582618993598016  1.0000
  N   N16       1.0  0.5828544948856877  0.6120491931605352  0.477452655350932  1.0000
  C   C53       1.0  0.03392084253253394  0.9837274267223991  0.5128881187944812  1.0000
  C   C54       1.0  0.0547654967463973  0.9964469305100823  0.5157952746636958  1.0000
  C   C55       1.0  0.129386596409602  0.974031600370109  0.5134266461400528  1.0000
  C   C56       1.0  0.14658373273408562  0.8503252570816703  0.5198819882071745  1.0000
  C   C57       1.0  0.02192691623820701  0.8756830290938795  0.505771932682297  1.0000
  C   C58       1.0  0.1443211608886338  0.9219742911393246  0.523612451210355  1.0000
  C   C59       1.0  0.47497629702376093  0.9362721616451356  0.4901306519314032  1.0000
  C   C60       1.0  0.05051959555523539  0.5926387205113851  0.51105448087728  1.0000
  C   C61       1.0  0.004535356917336914  0.9992823627659422  0.5123778560034541  1.0000
  C   C62       1.0  0.08337808726953955  0.9819392980758087  0.5162015211998812  1.0000
  C   C63       1.0  0.42607898194480315  0.9520965840091022  0.5115395042145165  1.0000
  C   C64       1.0  0.991240280928024  0.9802140216741435  0.5069208128987517  1.0000
  C   C65       1.0  0.012625601227379213  0.9532337824393678  0.5056833852073933  1.0000
  C   C66       1.0  0.11733456511820048  0.8660087687250289  0.5154550129744687  1.0000
  C   C67       1.0  0.007023576395971063  0.9278617936425925  0.5006359976687779  1.0000
  C   C68       1.0  0.027480601636490524  0.9015409509463669  0.5018703595603494  1.0000
  C   C69       1.0  0.1040227090802131  0.49205791609181465  0.5044505838185587  1.0000
  C   C70       1.0  0.12386531300835771  0.9482841185349815  0.5201639009015661  1.0000
  C   C71       1.0  0.1599422940471511  0.869421840874198  0.5240571191283316  1.0000
  C   C72       1.0  0.0679486474894262  0.8679266010788748  0.5070427452372558  1.0000
  C   C73       1.0  0.04669754065546411  0.855114508618328  0.5092703835606989  1.0000
  C   C74       1.0  0.13872390711504637  0.8964991073723958  0.5211853536795772  1.0000
  C   C75       1.0  0.09648877901254571  0.8534038787205908  0.5106150218300738  1.0000
  C   C76       1.0  0.20329451405068957  0.9462877094072761  0.5685332109741598  1.0000
  C   C77       1.0  0.17276600711430237  0.9228685998366233  0.5300933103231923  1.0000
  C   C78       1.0  0.17753086996669004  0.9431041712991778  0.5637609734588711  1.0000
  C   C79       1.0  0.19560092025342055  0.9053699572506576  0.5024880232396878  1.0000
  C   C80       1.0  0.22599162373335321  0.9296764655921677  0.538991232658907  1.0000
  C   C81       1.0  0.2213743602134587  0.9087933994421545  0.5064386437190813  1.0000
  C   C82       1.0  0.04989126497146342  0.5365358060348284  0.5139085610662252  1.0000
  C   C83       1.0  0.028975689565926055  0.5574706350527054  0.4880486644579344  1.0000
  C   C84       1.0  0.02928619444703798  0.5846543102496425  0.48663502884227455  1.0000
  C   C85       1.0  0.07078502723452972  0.5718004608656071  0.5390971206575856  1.0000
  C   C86       1.0  0.07040226381757533  0.5447345169515125  0.5404570163248273  1.0000
  C   C87       1.0  0.08545185197067397  0.7044024790101909  0.5140043763455233  1.0000
  C   C88       1.0  0.07160799656710827  0.6252401246328767  0.5259769282214815  1.0000
  C   C89       1.0  0.4439817642973273  0.9132500990619187  0.4523380754321648  1.0000
  C   C90       1.0  0.07549730287824205  0.6522928728204631  0.5220243016674236  1.0000
  C   C91       1.0  0.061785779668098305  0.7003359291768197  0.49153506287690446  1.0000
  C   C92       1.0  0.05670097430418318  0.6750426374385385  0.4952190770639591  1.0000
  C   C93       1.0  0.10420523950919965  0.6817185153849289  0.540930913484225  1.0000
  C   C94       1.0  0.09915946778848043  0.6563852138907126  0.5445714148383747  1.0000
  C   C95       1.0  0.47001169742802196  0.9157265159474341  0.4576160427696525  1.0000
  C   C96       1.0  0.2970470326808866  0.9266532626560297  0.5115799318804076  1.0000
  C   C97       1.0  0.2704054788505782  0.9220033917080049  0.5118823511272415  1.0000
  C   C98       1.0  0.30367727260028465  0.9459162150148418  0.5458470593437629  1.0000
  C   C99       1.0  0.3497930796285874  0.9350340013589898  0.5070333805804776  1.0000
  C   C100      1.0  0.32939950299921733  0.9498073378593296  0.5432933689778199  1.0000
  C   C101      1.0  0.34313397727814177  0.9158115859186523  0.47269822099039116  1.0000
  C   C102      1.0  0.317420616353746  0.9119115977513742  0.4752675049345893  1.0000
  C   C103      1.0  0.08908788604310118  0.7315144680689857  0.5091043952965356  1.0000
  C   C104      1.0  0.45212652074622056  0.9548489914908407  0.5158564641297684  1.0000
  C   C105      1.0  0.10834539111053798  0.7654207699704241  0.5204259993801702  1.0000
  C   C106      1.0  0.10331258318723811  0.8228358866247127  0.5110029327321804  1.0000
  C   C107      1.0  0.12435866133495382  0.777610551071054  0.5518511200697164  1.0000
  C   C108      1.0  0.12178318389630391  0.8055797254865492  0.5474652638927092  1.0000
  C   C109      1.0  0.08901994125226016  0.8101714813567236  0.4765971354544359  1.0000
  C   C110      1.0  0.09140301341326366  0.7823990563466554  0.4810316153844586  1.0000
  C   C111      1.0  0.37656335469961527  0.9394313591682032  0.5069499941932105  1.0000
  C   C112      1.0  0.42123827181148066  0.9308714372106602  0.48033648658046224  1.0000
  H   H37       1.0  0.46798847149296147  0.9932684923589841  0.48640777094854865  1.0000
  H   H38       1.0  0.1498723802204168  0.976394249653702  0.5093016333522822  1.0000
  H   H39       1.0  0.4872516542166143  0.90138451571379  0.4353588136131689  1.0000
  H   H40       1.0  0.10709975035078907  0.5123062249760804  0.4989081049595358  1.0000
  H   H41       1.0  0.4962779903270843  0.8824080121617816  0.5124520989497412  1.0000
  H   H42       1.0  0.04994092453403943  0.8328568414178233  0.5144594863977796  1.0000
  H   H43       1.0  0.15557342334223925  0.8276448994473864  0.5199461103633619  1.0000
  H   H44       1.0  0.18215676403688041  0.8656909676017639  0.5283526846943655  1.0000
  H   H45       1.0  0.9915541503417731  0.5372810613699514  0.5062105936402763  1.0000
  H   H46       1.0  0.0860524281040717  0.9396873012722587  0.5253129836336179  1.0000
  H   H47       1.0  0.1928011730008793  0.8892668706809328  0.47557149681274835  1.0000
  H   H48       1.0  0.16031463594563986  0.9566382496141633  0.5873047496344364  1.0000
  H   H49       1.0  0.2060175056045155  0.9625382319725794  0.5951067638529107  1.0000
  H   H50       1.0  0.23868157269533835  0.8952474173058953  0.48296408521413936  1.0000
  H   H51       1.0  0.08647628494534218  0.5291789630770899  0.5631625532024653  1.0000
  H   H52       1.0  0.08736192054068002  0.5773792204293441  0.5598775311542756  1.0000
  H   H53       1.0  0.012920788785951572  0.6002829350642781  0.4647187387665338  1.0000
  H   H54       1.0  0.012403877618581862  0.5520023435012895  0.4671684223789905  1.0000
  H   H55       1.0  0.04693349872939544  0.7177092010229035  0.47047085244446313  1.0000
  H   H56       1.0  0.0883804530045463  0.6089131886795758  0.5471785538968745  1.0000
  H   H57       1.0  0.11403562629206894  0.6390109026756318  0.5655846469414075  1.0000
  H   H58       1.0  0.4550990563527888  0.9712978136277195  0.5416269805418856  1.0000
  H   H59       1.0  0.26773367860102093  0.9065378514981065  0.4820745227102574  1.0000
  H   H60       1.0  0.4410639838922889  0.8967250195883302  0.4267521431098024  1.0000
  H   H61       1.0  0.31285853628136406  0.8968459905856272  0.4481146003462879  1.0000
  H   H62       1.0  0.3339608962929641  0.96485443176577  0.5704946139494417  1.0000
  H   H63       1.0  0.2679967830862668  0.9557122550146476  0.5779644865863058  1.0000
  H   H64       1.0  0.37882169921748376  0.9059272533945176  0.44061606366077266  1.0000
  H   H65       1.0  0.03329751994558187  0.6532803439018137  0.4786903438810534  1.0000
  H   H66       1.0  0.1274027938970772  0.7037382285166556  0.5570475733350749  1.0000
  H   H67       1.0  0.07222986841568486  0.7471614783558237  0.4867732438972949  1.0000
  H   H68       1.0  0.07936898065304379  0.7733760640589745  0.4541520277230613  1.0000
  H   H69       1.0  0.07543290513484101  0.8227690822643976  0.4455683385273276  1.0000
  H   H70       1.0  0.0652709874497813  0.910354356907931  0.501453321377619  1.0000
  H   H71       1.0  0.13351469286916773  0.8146163382367482  0.574905249910498  1.0000
  H   H72       1.0  0.4087442281517148  0.9664846452335059  0.5336214801918485  1.0000
  H   H73       1.0  0.13816013659554283  0.7650401368731016  0.5825944439612561  1.0000
  H   H74       1.0  0.3793453198130512  0.954847886384318  0.5367305314032926  1.0000
  N   N17       1.0  0.03780042301299926  0.9562689027093559  0.5094070894930183  1.0000
  N   N18       1.0  0.0962294621768133  0.9543814208431574  0.5200629498851367  1.0000
  N   N19       1.0  0.05509684625682082  0.8955028025970895  0.503711352308477  1.0000
  N   N20       1.0  0.11358507320432311  0.8934953648358231  0.5162038520423389  1.0000
  N   N21       1.0  0.25028669722219654  0.9350869203925481  0.5435557224440491  1.0000
  N   N22       1.0  0.050618877985501104  0.6192677627130744  0.5058743479085182  1.0000
  N   N23       1.0  0.10945085283160147  0.7386242642985053  0.5290720230738749  1.0000
  N   N24       1.0  0.3966876305234668  0.9260017822149854  0.4756111663336756  1.0000
  O   O7        1.0  0.03241406570663747  0.6726273300537569  0.47155012093809395  1.0000
  O   O8        1.0  0.12842164744868606  0.6844373823074318  0.5645143875434431  1.0000
  O   O9        1.0  0.28436357126559514  0.9616730507943906  0.583528215412667  1.0000
  O   O10       1.0  0.3624038726508467  0.9000459768120118  0.4349738872398607  1.0000
  C   C113      1.0  0.5584933271405823  0.49297588757477956  0.493111862792167  1.0000
  C   C114      1.0  0.5822031517029771  0.5010866439294205  0.5009444956909115  1.0000
  C   C115      1.0  0.6522896458757456  0.45851368022388356  0.5241234225444044  1.0000
  C   C116      1.0  0.643562305245746  0.34190324994509197  0.5257968184413883  1.0000
  C   C117      1.0  0.5203036014893808  0.39583283067231534  0.5182077859440695  1.0000
  C   C118      1.0  0.6509401462769139  0.4101205701890223  0.5255587981108  1.0000
  C   C119      1.0  0.9664058602273162  0.4501039332672249  0.480681793204634  1.0000
  C   C120      1.0  0.5458891371638611  0.0892722979702917  0.4915449372991047  1.0000
  C   C121      1.0  0.5310988410944315  0.5102809020625406  0.47987495625475485  1.0000
  C   C122      1.0  0.607362033254676  0.480470798745188  0.5125621344962876  1.0000
  C   C123      1.0  0.9206678550609751  0.45721463490787023  0.5168600876507058  1.0000
  C   C124      1.0  0.5152402814359172  0.4931838431586794  0.47903233965168407  1.0000
  C   C125      1.0  0.5328186486599841  0.4655355073030731  0.49282227755995056  1.0000
  C   C126      1.0  0.6155071224686897  0.35970639293504236  0.5207044051366124  1.0000
  C   C127      1.0  0.5220976251995681  0.44324905062192343  0.49859825601116103  1.0000
  C   C128      1.0  0.5358294764855684  0.415011436818116  0.5099029393514016  1.0000
  C   C129      1.0  0.6052359283806383  0.9988372078118039  0.5036372188225665  1.0000
  C   C130      1.0  0.6368833539985133  0.4388605667342112  0.5229151706359191  1.0000
  C   C131      1.0  0.6594133102059202  0.35903037521910547  0.5263748967980129  1.0000
  C   C132      1.0  0.5655525982559501  0.37372699975400586  0.5224225803935857  1.0000
  C   C133      1.0  0.5387494338831055  0.370164757702644  0.5254262615136837  1.0000
  C   C134      1.0  0.6410599276924875  0.3872619631564904  0.5216226900449329  1.0000
  C   C135      1.0  0.591133903606145  0.3525100474150573  0.5248096988180948  1.0000
  C   C136      1.0  0.7168657269720946  0.41314689827129175  0.5894021343874041  1.0000
  C   C137      1.0  0.6812415939328469  0.40426388734880636  0.5348070244994281  1.0000
  C   C138      1.0  0.6899751110263562  0.4132392338135989  0.5826649305199628  1.0000
  C   C139      1.0  0.7009255612722003  0.3939516531606409  0.49467619486242637  1.0000
  C   C140      1.0  0.7361057384477812  0.4052161363198269  0.5474049869979083  1.0000
  C   C141      1.0  0.7276778172201948  0.3946458228653097  0.5005478002425793  1.0000
  C   C142      1.0  0.549368213386989  0.0323131730749427  0.5016693622368515  1.0000
  C   C143      1.0  0.532475518211495  0.04936283246424484  0.46281624056911674  1.0000
  C   C144      1.0  0.5310583347401701  0.0769973260448984  0.4573997737183606  1.0000
  C   C145      1.0  0.5614367487024066  0.0724429435233971  0.5326926469760705  1.0000
  C   C146      1.0  0.5632743238231458  0.04479523790896601  0.5371941106409529  1.0000
  C   C147      1.0  0.5736594626888949  0.20445366636017695  0.5145212088036768  1.0000
  C   C148      1.0  0.5552622127075846  0.127408494164699  0.5212527851178489  1.0000
  C   C149      1.0  0.9305111155814603  0.441981533970519  0.42577418669898737  1.0000
  C   C150      1.0  0.5606574754055762  0.1537853941434061  0.517562315356254  1.0000
  C   C151      1.0  0.5678529012443426  0.19215780099621402  0.4674343340006955  1.0000
  C   C152      1.0  0.5611151221591516  0.16762566200464768  0.46855180647470496  1.0000
  C   C153      1.0  0.5729463908770601  0.1907176445036495  0.5635945036330069  1.0000
  C   C154      1.0  0.5669850199443219  0.16580157972955814  0.5645151137297881  1.0000
  C   C155      1.0  0.9572542058898277  0.44249578692800684  0.43195722051218277  1.0000
  C   C156      1.0  0.8000892118122608  0.4176890655216135  0.5104612341768774  1.0000
  C   C157      1.0  0.7746769197972682  0.41060662071023035  0.5106125759207918  1.0000
  C   C158      1.0  0.8122523480335928  0.4240239211304773  0.557679362648456  1.0000
  C   C159      1.0  0.8484350942120034  0.43426439840652264  0.5058364253133609  1.0000
  C   C160      1.0  0.8358444470266186  0.4320459681694733  0.5549343952140362  1.0000
  C   C161      1.0  0.8362786787454611  0.4279163849644264  0.4586230239804853  1.0000
  C   C162      1.0  0.8126967641938336  0.4198721373301889  0.46137113524690754  1.0000
  C   C163      1.0  0.5793139618025351  0.23084647106717632  0.511667734044453  1.0000
  C   C164      1.0  0.9472411482661419  0.4584446340457562  0.5223564368309881  1.0000
  C   C165      1.0  0.5841708881106333  0.2706459750184417  0.546291251150441  1.0000
  C   C166      1.0  0.5908058150724278  0.3238722701118139  0.5337010176215004  1.0000
  C   C167      1.0  0.5702121007976142  0.29301669693059046  0.5796256015558039  1.0000
  C   C168      1.0  0.572879559076805  0.3190631015929331  0.5723654988383086  1.0000
  C   C169      1.0  0.6063068579719204  0.30114177211919924  0.5031073962311776  1.0000
  C   C170      1.0  0.6026457878970708  0.27528545069942634  0.5083430966569424  1.0000
  C   C171      1.0  0.8737157543170498  0.44158183307843396  0.5056826455221974  1.0000
  C   C172      1.0  0.9118450269327122  0.4479927904749226  0.4689247760787627  1.0000
  H   H75       1.0  0.963025952098484  0.5010925379847273  0.493632874484735  1.0000
  H   H76       1.0  0.67468884068462  0.45314767317269417  0.5281845293855643  1.0000
  H   H77       1.0  0.9718124270188854  0.43609049203715783  0.3983576592224491  1.0000
  H   H78       1.0  0.6024270010956437  0.020923678068022734  0.49710892927607403  1.0000
  H   H79       1.0  0.9761234919866717  0.4003900112515113  0.47141727099723424  1.0000
  H   H80       1.0  0.5344274016074078  0.35058723495053845  0.532172492155518  1.0000
  H   H81       1.0  0.6503512421318229  0.3192230029441332  0.5292725143514163  1.0000
  H   H82       1.0  0.6818572374724244  0.35316372879321223  0.5304427829195848  1.0000
  H   H83       1.0  0.4967359113028506  0.02962318820315829  0.4909550253498467  1.0000
  H   H84       1.0  0.5846490099882905  0.4516853854035454  0.5096083445405273  1.0000
  H   H85       1.0  0.6947509709168246  0.3866250288411699  0.45667004940565453  1.0000
  H   H86       1.0  0.6749317751879145  0.42131811309809436  0.6149381207879394  1.0000
  H   H87       1.0  0.7227951551327151  0.42123415122058494  0.626807992593475  1.0000
  H   H88       1.0  0.7424013747646563  0.38773959733625335  0.46727400195647656  1.0000
  H   H89       1.0  0.576075937315829  0.03217142780614166  0.5691650484420616  1.0000
  H   H90       1.0  0.5730773628903074  0.08142667759671618  0.560541717463405  1.0000
  H   H91       1.0  0.518366947532433  0.08946131367858338  0.42515238009178064  1.0000
  H   H92       1.0  0.5212708737997898  0.04033149943214355  0.4342372249299705  1.0000
  H   H93       1.0  0.5681666387472496  0.2024823595968582  0.42881879179801735  1.0000
  H   H94       1.0  0.5597048238437797  0.1170478313553911  0.561311803325992  1.0000
  H   H95       1.0  0.566792252601415  0.1553821016552017  0.603068557654611  1.0000
  H   H96       1.0  0.953765446224625  0.4646409858175739  0.5611005384571741  1.0000
  H   H97       1.0  0.7665130574957156  0.40752114230061837  0.4703090635159341  1.0000
  H   H98       1.0  0.9242768079935509  0.4350433309064751  0.3874669465707127  1.0000
  H   H99       1.0  0.8035650341061754  0.4151717602618171  0.4241334719828787  1.0000
  H   H100      1.0  0.8449281763408727  0.43682131370305777  0.5921657547098699  1.0000
  H   H101      1.0  0.7842022838933266  0.41715550453662287  0.6007427380326783  1.0000
  H   H102      1.0  0.864185106138762  0.4350522019960614  0.41554266063191064  1.0000
  H   H103      1.0  0.5509702148058627  0.1396694781965843  0.43042985535759504  1.0000
  H   H104      1.0  0.5811389046001538  0.21947944145860093  0.6029111396370247  1.0000
  H   H105      1.0  0.5818670740424033  0.238386551736773  0.4705501246611152  1.0000
  H   H106      1.0  0.6145375755367828  0.2580144779072253  0.48273385308991945  1.0000
  H   H107      1.0  0.6206974285528458  0.30411748385195675  0.47265609467381364  1.0000
  H   H108      1.0  0.5886930198010732  0.40167316798871633  0.5138505069227238  1.0000
  H   H109      1.0  0.5610701588980719  0.336315618462939  0.5980924673972908  1.0000
  H   H110      1.0  0.9064007344158743  0.4625540809209965  0.5511645760709989  1.0000
  H   H111      1.0  0.555950402441215  0.2899830629421261  0.610248090811807  1.0000
  H   H112      1.0  0.8819804240530006  0.44446943748757695  0.5460237861263546  1.0000
  N   N25       1.0  0.5586025825510537  0.4665972226443663  0.49998380297368045  1.0000
  N   N26       1.0  0.6100149751996965  0.4532435505772614  0.5161941501162906  1.0000
  N   N27       1.0  0.562885985702913  0.4006622128249821  0.5136713831824123  1.0000
  N   N28       1.0  0.6150717042648427  0.38636093280623474  0.5171892343472813  1.0000
  N   N29       1.0  0.7609317493072487  0.40934210327714876  0.5538382086268708  1.0000
  N   N30       1.0  0.5465208598207599  0.11545786502637763  0.4820745056508028  1.0000
  N   N31       1.0  0.5796384901008061  0.24587937514261562  0.5535794228265954  1.0000
  N   N32       1.0  0.8871975406808341  0.44348150814385734  0.4624357006636863  1.0000
  O   O11       1.0  0.5550306092654771  0.15661120755589256  0.4197273189382136  1.0000
  O   O12       1.0  0.5785326320943407  0.20170915716395263  0.6128378028045546  1.0000
  O   O13       1.0  0.8007260168018184  0.4224867628653454  0.6086643800205738  1.0000
  O   O14       1.0  0.8477702730572522  0.4295351256173862  0.40763808365264476  1.0000
  C   C173      1.0  0.5335618199040801  0.9902314262625115  0.5002284232691692  1.0000
  C   C174      1.0  0.5551893455023418  0.0018268352855705938  0.5036713921345359  1.0000
  C   C175      1.0  0.6297242937008709  0.9778839057824246  0.5075117463429142  1.0000
  C   C176      1.0  0.6418541604886064  0.8554876479929704  0.5274482919244228  1.0000
  C   C177      1.0  0.5169724163180315  0.8844809697640174  0.5129759449848246  1.0000
  C   C178      1.0  0.6433262244984984  0.9258518171848548  0.5185600671075777  1.0000
  C   C179      1.0  0.9784572823430501  0.9272859297016316  0.4942703250208867  1.0000
  C   C180      1.0  0.5820773879772765  0.5858120310344894  0.4854534753220773  1.0000
  C   C181      1.0  0.5047066175607897  0.006917224162846791  0.4937592226271186  1.0000
  C   C182      1.0  0.5835429415052399  0.9866772950055053  0.5076415620276893  1.0000
  C   C183      1.0  0.9300827215815857  0.9411943131107505  0.5195620838900032  1.0000
  C   C184      1.0  0.4902811865790106  0.9886813271325975  0.4914038528054574  1.0000
  C   C185      1.0  0.5104417020346564  0.9611655744722937  0.4976785893704566  1.0000
  C   C186      1.0  0.6130432134496014  0.8722771071404845  0.5210193310012222  1.0000
  C   C187      1.0  0.5036487279868773  0.9362932694631837  0.49791114774956374  1.0000
  C   C188      1.0  0.5232525999205697  0.9098346752862189  0.5058397485254764  1.0000
  C   C189      1.0  0.6340102220432521  0.4842856714625345  0.5173511183994377  1.0000
  C   C190      1.0  0.6235390189531044  0.9524618890598268  0.5139646414645913  1.0000
  C   C191      1.0  0.6565443945372736  0.8734973241763399  0.5261537400015303  1.0000
  C   C192      1.0  0.5629346308652677  0.8760994728699573  0.5197498218514017  1.0000
  C   C193      1.0  0.5412992297960855  0.8637952628949896  0.5212899272244343  1.0000
  C   C194      1.0  0.6364878340722587  0.9010070613009132  0.5188459975481047  1.0000
  C   C195      1.0  0.5912083828905293  0.8610598856108549  0.5242051152976609  1.0000
  C   C196      1.0  0.7042860108504856  0.9470690686094554  0.5628752155930997  1.0000
  C   C197      1.0  0.6721588121937198  0.925440832574666  0.5250754847352975  1.0000
  C   C198      1.0  0.6778926858189585  0.945578599747646  0.5575776826338245  1.0000
  C   C199      1.0  0.6945803858915365  0.9063285417054188  0.4991222833299848  1.0000
  C   C200      1.0  0.7266625755243263  0.9287337782676068  0.535085151920563  1.0000
  C   C201      1.0  0.7210069364300207  0.908053773363675  0.5035438524171244  1.0000
  C   C202      1.0  0.5813815708801549  0.5301535663361491  0.4962776006323059  1.0000
  C   C203      1.0  0.5648738656718828  0.548212640253813  0.4581495433340508  1.0000
  C   C204      1.0  0.5655069312157441  0.5751389910256516  0.45227798958898835  1.0000
  C   C205      1.0  0.5980728974442984  0.5678461455993947  0.5246604653659314  1.0000
  C   C206      1.0  0.597882075858905  0.5407905978077633  0.5295332959398824  1.0000
  C   C207      1.0  0.6022373454704524  0.704284675835695  0.5144176742496028  1.0000
  C   C208      1.0  0.5923425446684945  0.6232493093058378  0.5167411363313138  1.0000
  C   C209      1.0  0.9470677472186776  0.9058183454286097  0.4528267818677244  1.0000
  C   C210      1.0  0.5958212505446987  0.6505377299020281  0.5144845756475996  1.0000
  C   C211      1.0  0.5965893498751584  0.6922138722959049  0.4669410833756786  1.0000
  C   C212      1.0  0.593029731488041  0.6661349209357015  0.4666413970400906  1.0000
  C   C213      1.0  0.6050767027673604  0.6886620948519071  0.5622282120636819  1.0000
  C   C214      1.0  0.6023268456149372  0.6622531579738805  0.5616412613532592  1.0000
  C   C215      1.0  0.9730611430651336  0.908404064597073  0.45809283118448046  1.0000
  C   C216      1.0  0.7991520492831434  0.9211216117986056  0.5113234716256692  1.0000
  C   C217      1.0  0.7718514879553084  0.9179985301283677  0.510187966061324  1.0000
  C   C218      1.0  0.8062750652782356  0.9399664355840072  0.5459030155416319  1.0000
  C   C219      1.0  0.8529382560353511  0.9270773291608625  0.5092067343742955  1.0000
  C   C220      1.0  0.8325071840805687  0.9426626784294891  0.5445508019683937  1.0000
  C   C221      1.0  0.8458479465745402  0.9081952037486588  0.47469911896501726  1.0000
  C   C222      1.0  0.8196246024268651  0.905453339522982  0.4761154010301815  1.0000
  C   C223      1.0  0.6034236565866089  0.7325653753716068  0.513184214976546  1.0000
  C   C224      1.0  0.9560858305824298  0.9439686022808373  0.524195800354714  1.0000
  C   C225      1.0  0.6023070541488857  0.7740139643787021  0.5487196281872396  1.0000
  C   C226      1.0  0.5971199860813515  0.8308792000647623  0.53417517401338  1.0000
  C   C227      1.0  0.5867531045149084  0.7943851017866487  0.5844214078510502  1.0000
  C   C228      1.0  0.5836266018552553  0.8221768406986024  0.5762585555135026  1.0000
  C   C229      1.0  0.6143018993321268  0.8104534935908408  0.500949294288629  1.0000
  C   C230      1.0  0.6164162948789306  0.7826855242066543  0.5072993387933165  1.0000
  C   C231      1.0  0.8800353481755882  0.9306568990003591  0.509955912646547  1.0000
  C   C232      1.0  0.9247726246577002  0.9217614247304161  0.4841632337377525  1.0000
  H   H113      1.0  0.968962784804284  0.9838886946166229  0.5046096036049417  1.0000
  H   H114      1.0  0.650426870363439  0.979805856273695  0.5046591051937744  1.0000
  H   H115      1.0  0.9898981944756757  0.8955653945034667  0.43280069524806064  1.0000
  H   H116      1.0  0.6384398153076363  0.50403030434323  0.5147952583171421  1.0000
  H   H117      1.0  0.0014025185687476238  0.8732391552144548  0.5075851509561039  1.0000
  H   H118      1.0  0.5441203737864636  0.841718494865135  0.5279213194164483  1.0000
  H   H119      1.0  0.6495452438538553  0.8329042225960338  0.532915894078912  1.0000
  H   H120      1.0  0.6788869313797053  0.868827913405369  0.5303511249066407  1.0000
  H   H121      1.0  0.5246996777807668  0.5326277128539852  0.47169497213789213  1.0000
  H   H122      1.0  0.5853715676853228  0.944575180512154  0.5168743410568966  1.0000
  H   H123      1.0  0.6909814588386081  0.8902290562511413  0.47324184791772594  1.0000
  H   H124      1.0  0.6609920717225863  0.9603005627124466  0.5800103600187705  1.0000
  H   H125      1.0  0.7078523557437554  0.9632259877461419  0.5886218115864946  1.0000
  H   H126      1.0  0.7380331023029242  0.8932078590997872  0.48150634157604644  1.0000
  H   H127      1.0  0.6106172592863229  0.5274141054581087  0.5606796504410836  1.0000
  H   H128      1.0  0.6111807172173306  0.5755966810801885  0.5514184144607311  1.0000
  H   H129      1.0  0.5526124837869013  0.5885717288335632  0.42140187121912887  1.0000
  H   H130      1.0  0.5518053635785906  0.540526645133366  0.4312764773602917  1.0000
  H   H131      1.0  0.5941729803907417  0.7040624392251428  0.4293847995358681  1.0000
  H   H132      1.0  0.5981116674845963  0.611959769836289  0.5556446182873803  1.0000
  H   H133      1.0  0.6045786551338979  0.6504664095470045  0.5992450445807984  1.0000
  H   H134      1.0  0.9594256521088073  0.9589150662000263  0.5532752448202857  1.0000
  H   H135      1.0  0.7686971275426945  0.9026899710410481  0.48057547149786245  1.0000
  H   H136      1.0  0.943780276377914  0.890734131935291  0.42403306944656366  1.0000
  H   H137      1.0  0.8147084177560262  0.8906691988595684  0.44877480192345  1.0000
  H   H138      1.0  0.8374155474885191  0.9574838389803378  0.5718068457918757  1.0000
  H   H139      1.0  0.770136386071242  0.9515328672638842  0.5761504862141154  1.0000
  H   H140      1.0  0.8819140149157696  0.8969725460654343  0.4440989792533541  1.0000
  H   H141      1.0  0.5844817235234494  0.6375927455632963  0.42730801309110716  1.0000
  H   H142      1.0  0.6106098759819959  0.7183693194612275  0.6029033571843954  1.0000
  H   H143      1.0  0.60280203957716  0.7419293374536596  0.4725021784826915  1.0000
  H   H144      1.0  0.6293506873989755  0.7671288755115154  0.4795745646743487  1.0000
  H   H145      1.0  0.625272843457812  0.8166185955804283  0.46769897381729175  1.0000
  H   H146      1.0  0.5613562784049161  0.9179251273135158  0.5072270988761286  1.0000
  H   H147      1.0  0.2475092242131483  0.39769207433779535  0.557027302582258  1.0000
  H   H148      1.0  0.250871504296417  0.37249633896999834  0.5127393557328039  1.0000
  H   H149      1.0  0.3964353419449818  0.4915890705423123  0.48137374414507156  1.0000
  H   H150      1.0  0.40075698201472215  0.4653254893451459  0.4392038490384587  1.0000
