# Supplementary material for: Fracture Behavior of a 2D Imine‐Based Polymer
Source: Adv Sci (Weinh). 2024 Sep 12;11(42):2407017. doi: 10.1002/advs.202407017 (PMC11558127; doi:10.1002/advs.202407017)
Supplement: Supplementary file 2 — Supporting Information [file ADVS-11-2407017-s004.zip › linkerdefect_110_strain_1.225_relaxed.cif]

data_image0
_chemical_formula_structural       C43OHON4C8HCH24N2ONH10N8O3NC60H38N8O4C60H38N8O4C60H38
_chemical_formula_sum              "C232 O14 H150 N32"
_cell_length_a       51.02142460418485
_cell_length_b       50.58974991387666
_cell_length_c       25.0002237100003
_cell_angle_alpha    90.0
_cell_angle_beta     90.0
_cell_angle_gamma    67.78984403485855

_space_group_name_H-M_alt    "P 1"
_space_group_IT_number       1

loop_
  _space_group_symop_operation_xyz
  'x, y, z'

loop_
  _atom_site_type_symbol
  _atom_site_label
  _atom_site_symmetry_multiplicity
  _atom_site_fract_x
  _atom_site_fract_y
  _atom_site_fract_z
  _atom_site_occupancy
  C   C1        1.0  0.033676718278051306  0.49339434480905164  0.5054905073288481  1.0000
  C   C2        1.0  0.058665403600652054  0.4992736384802773  0.5060340129396131  1.0000
  C   C3        1.0  0.13382533765873125  0.4553551479936423  0.5094341682013587  1.0000
  C   C4        1.0  0.12311003047623831  0.34113694917483356  0.5471188676126267  1.0000
  C   C5        1.0  0.9996876663941534  0.39841171853493396  0.4811496918969331  1.0000
  C   C6        1.0  0.13634182618782262  0.4057159178538174  0.5312135934417263  1.0000
  C   C7        1.0  0.4794603081587304  0.46523116789914215  0.49311739550505723  1.0000
  C   C8        1.0  0.03697662788937035  0.08710710331219419  0.510345148364174  1.0000
  C   C9        1.0  0.00508386137464038  0.5153271884224117  0.5081113891986748  1.0000
  C   C10       1.0  0.08613793407922407  0.47752865960697793  0.5085758827458674  1.0000
  C   C11       1.0  0.4322806705950541  0.49976245915467826  0.513283433046707  1.0000
  C   C12       1.0  0.9871877188741728  0.5012295475017591  0.5073658771101325  1.0000
  C   C13       1.0  0.005064487961782074  0.47088762514821014  0.5037851191342524  1.0000
  C   C14       1.0  0.09644533087230298  0.3618243762608337  0.5266570614798338  1.0000
  C   C15       1.0  0.9942556292015723  0.44908408523773286  0.5006079556328711  1.0000
  C   C16       1.0  0.010784356738917672  0.41940750466953186  0.496560181249909  1.0000
  C   C17       1.0  0.10524798970366753  0.9908734456553829  0.5070716220536026  1.0000
  C   C18       1.0  0.1212052428101075  0.4349690511350559  0.5198612785384437  1.0000
  C   C19       1.0  0.14068108083102385  0.3554467757359083  0.5521129314539253  1.0000
  C   C20       1.0  0.04595857705882901  0.3765988139944289  0.5018742879680311  1.0000
  C   C21       1.0  0.02131622253407245  0.37215223177549556  0.48408064063285416  1.0000
  C   C22       1.0  0.1245107363603842  0.38465695277721634  0.5344416053815249  1.0000
  C   C23       1.0  0.0725482609573683  0.3552162765385099  0.5145736493099662  1.0000
  C   C24       1.0  0.20741040112046163  0.4054804150221074  0.5759153040865338  1.0000
  C   C25       1.0  0.16713879352658756  0.3967355820683423  0.5396142124052952  1.0000
  C   C26       1.0  0.17849767553611506  0.4139367394038686  0.5678609305777406  1.0000
  C   C27       1.0  0.18624617151821568  0.3706285394362437  0.5195409306336136  1.0000
  C   C28       1.0  0.22645001499500825  0.37925301745532475  0.5560509351930202  1.0000
  C   C29       1.0  0.2151844558256107  0.36212056216313354  0.5272544423891814  1.0000
  C   C30       1.0  0.046526711764667016  0.02765587959033017  0.5135915602352524  1.0000
  C   C31       1.0  0.02457025723261733  0.04698967041114457  0.4827990462672723  1.0000
  C   C32       1.0  0.0197120150381257  0.07588974152189656  0.48167388196542593  1.0000
  C   C33       1.0  0.058232880194877955  0.06785475460123574  0.5430438250438695  1.0000
  C   C34       1.0  0.06264247076941788  0.039166550501248454  0.5447742624020997  1.0000
  C   C35       1.0  0.056905321559534795  0.20613976986445626  0.5155794578446126  1.0000
  C   C36       1.0  0.05424410739439208  0.1219784667497752  0.5177009857071176  1.0000
  C   C37       1.0  0.4376064766976086  0.4593080423711258  0.4574853367230926  1.0000
  C   C38       1.0  0.054236355354703863  0.15072001823558498  0.5169100080174149  1.0000
  C   C39       1.0  0.031020675273007954  0.2025147220020785  0.5094911784671673  1.0000
  C   C40       1.0  0.02952748684751747  0.17558790757757442  0.5095387253605874  1.0000
  C   C41       1.0  0.08165102877740929  0.18121722163600926  0.5225789354515311  1.0000
  C   C42       1.0  0.08005552889804139  0.15436034024925843  0.5236943815361916  1.0000
  C   C43       1.0  0.4667701707605489  0.4499307916215902  0.4628146969931824  1.0000
  O   O1        1.0  0.5870052316242943  0.6541966728952784  0.4167882336306072  1.0000
  H   H1        1.0  0.5703940494061148  0.8390858542689124  0.6030406532068303  1.0000
  O   O2        1.0  0.6102433674601336  0.6982776343624599  0.6099805969831988  1.0000
  N   N1        1.0  0.5326938715553317  0.9693209311347877  0.5101765799963741  1.0000
  N   N2        1.0  0.5497404981498928  0.9072592830962022  0.5141852188088994  1.0000
  N   N3        1.0  0.6103586655220095  0.8997924604648738  0.5203721156563628  1.0000
  N   N4        1.0  0.898408721358631  0.921759736492623  0.4792345823893538  1.0000
  C   C44       1.0  0.05737580880457502  0.2347193479249941  0.5146125283701743  1.0000
  C   C45       1.0  0.461467658024556  0.4903553451641591  0.5182361491102331  1.0000
  C   C46       1.0  0.07779219196916687  0.26769914518756444  0.5148730529649342  1.0000
  C   C47       1.0  0.07461371834193771  0.3253915662319062  0.5155859847598132  1.0000
  C   C48       1.0  0.05291127689986207  0.2905341536290694  0.5307972553410387  1.0000
  C   C49       1.0  0.051529472717766533  0.31837786486065495  0.5314599663033184  1.0000
  C   C50       1.0  0.09950161608086425  0.30262445681355826  0.5002739687646285  1.0000
  C   C51       1.0  0.10115552283237794  0.27465777746699166  0.5004274317782721  1.0000
  H   H2        1.0  0.8803182973407832  0.9489275554586196  0.5445636174699512  1.0000
  C   C52       1.0  0.4196581476438816  0.48458948477128666  0.48235553500635575  1.0000
  H   H3        1.0  0.48436924928367603  0.5156500602979274  0.47637691277248395  1.0000
  H   H4        1.0  0.15661102660226692  0.45050648831367746  0.5063775752922907  1.0000
  H   H5        1.0  0.4802287978412688  0.43038508764648736  0.441712534959008  1.0000
  H   H6        1.0  0.10182138135029604  0.013352950671878671  0.5002570771586764  1.0000
  H   H7        1.0  0.4888258263054388  0.41090418136283846  0.5173560508763371  1.0000
  H   H8        1.0  0.02031292185187415  0.35151559669843896  0.4736391466929431  1.0000
  H   H9        1.0  0.12748464254945358  0.31882419331544753  0.5577306517616698  1.0000
  H   H10       1.0  0.1624076115108297  0.34723255724677826  0.5676735292086226  1.0000
  H   H11       1.0  0.9927286938875522  0.02575227483513078  0.5117633801894872  1.0000
  H   H12       1.0  0.07795994028692199  0.4403139319718409  0.5240510688778912  1.0000
  H   H13       1.0  0.17816583755540855  0.35689125783135955  0.49606435836148943  1.0000
  H   H14       1.0  0.1641389859869208  0.4343129929286937  0.5851187784375451  1.0000
  H   H15       1.0  0.21556772450663036  0.41934792099106544  0.5987921585609137  1.0000
  H   H16       1.0  0.2295878974433881  0.34160714510644274  0.5106334029717147  1.0000
  H   H17       1.0  0.07916238303537783  0.02498193086657895  0.571523652166821  1.0000
  H   H18       1.0  0.07149368980185301  0.07593120409219771  0.5677772086249987  1.0000
  H   H19       1.0  0.0027852926516470588  0.09014474766369567  0.45578401901406795  1.0000
  H   H20       1.0  0.011443525420845358  0.03897051006934606  0.4576319885011283  1.0000
  H   H21       1.0  0.011484471208702047  0.22150856843578923  0.5038929674971152  1.0000
  H   H22       1.0  0.07514000633651363  0.10480607268135346  0.5277875448739502  1.0000
  H   H23       1.0  0.09956985617084088  0.1353569950787589  0.5293895711747089  1.0000
  H   H24       1.0  0.47060350733156375  0.5025519215588109  0.5434702568512887  1.0000
  H   H25       1.0  0.9096942751042261  0.9596373279568601  0.5446759111629518  1.0000
  H   H26       1.0  0.4283812216387854  0.4469529215763781  0.43286865668817626  1.0000
  N   N5        1.0  0.6031617846350923  0.7462909690309524  0.5528645037060421  1.0000
  N   N6        1.0  0.5931885866509168  0.9619972703769998  0.5212820274962531  1.0000
  O   O3        1.0  0.8648876385929539  0.8967489761874495  0.43631214626086845  1.0000
  N   N7        1.0  0.7510278972702349  0.9314358716070343  0.5490061434927648  1.0000
  H   H27       1.0  0.007041254682386251  0.15289687452900871  0.5031359050967695  1.0000
  H   H28       1.0  0.10459714369065264  0.20355882767246292  0.5261074940146879  1.0000
  H   H29       1.0  0.03616635748856385  0.25269334715130665  0.5131846097362754  1.0000
  H   H30       1.0  0.12094595073367649  0.2575194309511976  0.48749775130759543  1.0000
  H   H31       1.0  0.11793851060246734  0.3071748408459536  0.4868347186352339  1.0000
  H   H32       1.0  0.05229885943089113  0.4144597053861757  0.5203129015704002  1.0000
  H   H33       1.0  0.031971249059503146  0.3354253771650065  0.5456899192051554  1.0000
  H   H34       1.0  0.41876561672605933  0.5194727349779497  0.5338042793462547  1.0000
  H   H35       1.0  0.034396394933804066  0.28592842011909475  0.5437053233070379  1.0000
  H   H36       1.0  0.5752795742250928  0.7890955968082911  0.6148325463860651  1.0000
  N   N8        1.0  0.032655054423151926  0.46718164725348366  0.5034502777467234  1.0000
  N   N9        1.0  0.09293388531799385  0.44938711744832893  0.5171863967534405  1.0000
  N   N10       1.0  0.03859822755564082  0.4051048559652557  0.5060691487235309  1.0000
  N   N11       1.0  0.097958146845223  0.3876984978768895  0.5209358292298303  1.0000
  N   N12       1.0  0.254967157644376  0.37157062280104475  0.5614749612359732  1.0000
  N   N13       1.0  0.03254876383974648  0.11530981706752416  0.5065462303800113  1.0000
  N   N14       1.0  0.08053995503182705  0.23989695851187287  0.5144545553534056  1.0000
  N   N15       1.0  0.39095066380987864  0.4930794627246404  0.479460404350219  1.0000
  O   O4        1.0  0.002805826487289535  0.1735191677467716  0.5023916297094598  1.0000
  O   O5        1.0  0.1085287279493871  0.1829905104320053  0.5289778722045352  1.0000
  O   O6        1.0  0.7847351420989845  0.9559737896770776  0.5924621007458649  1.0000
  N   N16       1.0  0.5825840611849447  0.6112717452388773  0.47759928284467007  1.0000
  C   C53       1.0  0.032749885824348325  0.9849531744423092  0.5098725223932195  1.0000
  C   C54       1.0  0.05402559542561053  0.9964170786283093  0.5123523041482823  1.0000
  C   C55       1.0  0.1307652080719908  0.9683701068150367  0.5098411204160697  1.0000
  C   C56       1.0  0.15008751206555215  0.8425929651837464  0.5148601569761075  1.0000
  C   C57       1.0  0.02181488210882105  0.8766069463965709  0.5061065815852077  1.0000
  C   C58       1.0  0.14646596296220904  0.915108988569448  0.5201950635972348  1.0000
  C   C59       1.0  0.4716717853322412  0.944270161088033  0.4929931216491951  1.0000
  C   C60       1.0  0.05825051931171292  0.5850982204504803  0.4953283797604581  1.0000
  C   C61       1.0  0.0024324860797195792  0.002380856168052725  0.5093037372101801  1.0000
  C   C62       1.0  0.08346575657401938  0.9796940398680778  0.5125946798186077  1.0000
  C   C63       1.0  0.4217738328522054  0.9583959597063119  0.5158217341033927  1.0000
  C   C64       1.0  0.989098470442662  0.9838739796550979  0.504819933265431  1.0000
  C   C65       1.0  0.011408776946908412  0.9553630655398735  0.5040150637767052  1.0000
  C   C66       1.0  0.11985129214425244  0.8600867121390842  0.5112650822247031  1.0000
  C   C67       1.0  0.006116947424164922  0.9300180818355039  0.49979833697083853  1.0000
  C   C68       1.0  0.027406498515435945  0.9021832369486223  0.5013456990344893  1.0000
  C   C69       1.0  0.11233061893075458  0.4814353421234968  0.5023686374799581  1.0000
  C   C70       1.0  0.125139927194954  0.9429129605675463  0.5166653998436683  1.0000
  C   C71       1.0  0.16343536130654798  0.8611116516148299  0.5192261844185039  1.0000
  C   C72       1.0  0.06913418696172886  0.8654517300453739  0.5049174860582729  1.0000
  C   C73       1.0  0.04734939286422741  0.8541384079808887  0.5085345444426079  1.0000
  C   C74       1.0  0.14122881620507194  0.8896794053197494  0.5172726764913433  1.0000
  C   C75       1.0  0.09855596586687682  0.848712349909759  0.5068276611302888  1.0000
  C   C76       1.0  0.2044424568862968  0.9381847118186123  0.5687648597457106  1.0000
  C   C77       1.0  0.17539933087086637  0.9149363535934698  0.5276773342885565  1.0000
  C   C78       1.0  0.17888425525234564  0.9348815018411178  0.5633748369224971  1.0000
  C   C79       1.0  0.19949579266037037  0.8976678406205844  0.49894626694090555  1.0000
  C   C80       1.0  0.22823201538738605  0.9221753984575125  0.5376072433350219  1.0000
  C   C81       1.0  0.22505138310263018  0.9013662202409802  0.5032730813103216  1.0000
  C   C82       1.0  0.05732107889115963  0.5289239689871682  0.5039566595312136  1.0000
  C   C83       1.0  0.03735041304341898  0.5502259139081352  0.47274324649449156  1.0000
  C   C84       1.0  0.037827821588433105  0.577373015006454  0.4685030160436053  1.0000
  C   C85       1.0  0.07763971836355446  0.5639338394265277  0.5281720438174247  1.0000
  C   C86       1.0  0.07712068701008483  0.5368762108850877  0.5322339488127374  1.0000
  C   C87       1.0  0.09022467405548276  0.6975493640816698  0.4994072987537644  1.0000
  C   C88       1.0  0.07824903245422413  0.6176805992083124  0.5115552091998281  1.0000
  C   C89       1.0  0.4425107642366465  0.9217148674877614  0.45014064229678213  1.0000
  C   C90       1.0  0.08167596637138136  0.6448661247331817  0.5068321328936863  1.0000
  C   C91       1.0  0.06802087211740544  0.6933360775992449  0.47187940471115986  1.0000
  C   C92       1.0  0.06366025933044739  0.6678293865060327  0.4752095544748879  1.0000
  C   C93       1.0  0.10825609243762178  0.6746015985282157  0.5309660773202654  1.0000
  C   C94       1.0  0.10393204356673344  0.6490615114568561  0.534253223486889  1.0000
  C   C95       1.0  0.4682093021720001  0.9246192783641006  0.4566007230913874  1.0000
  C   C96       1.0  0.29811290440637983  0.9239011778683333  0.5099136786463494  1.0000
  C   C97       1.0  0.2725417086962925  0.9174964800171047  0.5088985142422837  1.0000
  C   C98       1.0  0.30280908141386725  0.942450074284652  0.5480066081608405  1.0000
  C   C99       1.0  0.34852936856060096  0.9363797040816922  0.5077013951829722  1.0000
  C   C100      1.0  0.3273625944809908  0.9483377218730171  0.5465659753261184  1.0000
  C   C101      1.0  0.34382487629885233  0.9178502762701405  0.46958126855081966  1.0000
  C   C102      1.0  0.31927576683083025  0.9119545833194024  0.47102840813508307  1.0000
  C   C103      1.0  0.09308446458885034  0.7249989427346808  0.495110880180274  1.0000
  C   C104      1.0  0.44746591703852767  0.96172577908333  0.5211770837872843  1.0000
  C   C105      1.0  0.11069451401766751  0.7591492034904445  0.5118609889728527  1.0000
  C   C106      1.0  0.10549124125183168  0.8174951762023551  0.5057087635679682  1.0000
  C   C107      1.0  0.12763533626164889  0.7697148625834208  0.5431764250607722  1.0000
  C   C108      1.0  0.12509368904585683  0.7980033162583205  0.5402643061719793  1.0000
  C   C109      1.0  0.09001466528938974  0.80648719914515  0.4717231778142139  1.0000
  C   C110      1.0  0.09245815168788704  0.778374265999829  0.47454444085845127  1.0000
  C   C111      1.0  0.37416099160152566  0.9426730247288457  0.5089335902342708  1.0000
  C   C112      1.0  0.4186015594874136  0.9378026451490303  0.4809345211908621  1.0000
  H   H37       1.0  0.46243458230482104  0.0029432247008196466  0.4945642644918056  1.0000
  H   H38       1.0  0.15181971960946036  0.9692497663256082  0.505776200110471  1.0000
  H   H39       1.0  0.48648663096920414  0.9111603050609504  0.43254121946532426  1.0000
  H   H40       1.0  0.1145117087809728  0.5016062000908598  0.492360050867327  1.0000
  H   H41       1.0  0.494173642401936  0.8894137037730026  0.5119260887962835  1.0000
  H   H42       1.0  0.050790854889086766  0.8315522547145434  0.5139446732214459  1.0000
  H   H43       1.0  0.1596750000285401  0.8191767052651703  0.514437794649582  1.0000
  H   H44       1.0  0.18625066698644702  0.8560884793991745  0.5229709344392414  1.0000
  H   H45       1.0  0.9995652929337239  0.5384513809755047  0.5110985569352811  1.0000
  H   H46       1.0  0.08621124905833977  0.9371332291960838  0.5219279064185542  1.0000
  H   H47       1.0  0.19783632277621713  0.8816772381632599  0.47060625444299264  1.0000
  H   H48       1.0  0.16072350796727547  0.9482216485827226  0.587836935489492  1.0000
  H   H49       1.0  0.20603613496543863  0.9543029650040336  0.5968251027969111  1.0000
  H   H50       1.0  0.24321844126991438  0.888087212349228  0.47867388650938125  1.0000
  H   H51       1.0  0.09246491302518253  0.5211971183202486  0.5588621778079624  1.0000
  H   H52       1.0  0.09361512580630998  0.5692272026132706  0.5507877280668372  1.0000
  H   H53       1.0  0.02216793656989955  0.5931680431464382  0.44257508377278765  1.0000
  H   H54       1.0  0.021526944222697186  0.5450050588702935  0.44969867693502946  1.0000
  H   H55       1.0  0.05364574000891111  0.710810104879788  0.44711956314403223  1.0000
  H   H56       1.0  0.094343406272451  0.6013011142965445  0.5372505784041233  1.0000
  H   H57       1.0  0.11827315574799804  0.6316248415020798  0.5591357965853503  1.0000
  H   H58       1.0  0.449134492597944  0.9775053478320117  0.5500042231175301  1.0000
  H   H59       1.0  0.2711759275235409  0.9030932029194825  0.47586730866600874  1.0000
  H   H60       1.0  0.44092151651395434  0.9057747244116027  0.42164596538927884  1.0000
  H   H61       1.0  0.31633298627340845  0.8974918337564264  0.4407885577082323  1.0000
  H   H62       1.0  0.3303151063046965  0.9627847561946775  0.5768276899776867  1.0000
  H   H63       1.0  0.2672924314182213  0.9486629514530467  0.5815694780903773  1.0000
  H   H64       1.0  0.3793672190235423  0.9116151170209137  0.43610511838985944  1.0000
  H   H65       1.0  0.04189979902323247  0.6459381655204702  0.4545404087229072  1.0000
  H   H66       1.0  0.12963651518772987  0.6968047668498354  0.552016690365788  1.0000
  H   H67       1.0  0.07673223651440736  0.7410387955807527  0.4692999657102177  1.0000
  H   H68       1.0  0.07942395910694298  0.7708439145279422  0.44797590763852363  1.0000
  H   H69       1.0  0.0753786527278649  0.8207503525480933  0.442198612749661  1.0000
  H   H70       1.0  0.06627488022642054  0.9082063922460404  0.49857070045154456  1.0000
  H   H71       1.0  0.1378139854983786  0.805537691305664  0.5674336237457568  1.0000
  H   H72       1.0  0.403505975902271  0.9717485200448153  0.540117762162625  1.0000
  H   H73       1.0  0.14247722349617864  0.7554712371655892  0.5724150886470257  1.0000
  H   H74       1.0  0.37556734765945726  0.9569341781462138  0.5421947382581785  1.0000
  N   N17       1.0  0.0371302490130017  0.9569901183235267  0.5071935979613877  1.0000
  N   N18       1.0  0.09670939674835483  0.9510742418247942  0.5164487107555097  1.0000
  N   N19       1.0  0.055829305234854125  0.8940970079387979  0.5020743569863131  1.0000
  N   N20       1.0  0.11555089276383505  0.8880574898216594  0.5125977382484901  1.0000
  N   N21       1.0  0.25187967016352203  0.9282617821185516  0.5429399056763936  1.0000
  N   N22       1.0  0.058329295158331705  0.611710984379104  0.48798052971398964  1.0000
  N   N23       1.0  0.11224807205966081  0.7319415144900315  0.5192740825292554  1.0000
  N   N24       1.0  0.3948633989205606  0.9319275584006754  0.4749700710691911  1.0000
  O   O7        1.0  0.040807699864931955  0.6653654428811767  0.44629771027525106  1.0000
  O   O8        1.0  0.1310193583621709  0.6772838172932188  0.5599197938598557  1.0000
  O   O9        1.0  0.2826630460984539  0.955535075648317  0.5885592816533836  1.0000
  O   O10       1.0  0.36398801727988134  0.9047684434646143  0.42905022729404707  1.0000
  C   C113      1.0  0.5537113354504416  0.49580370216689346  0.49445856991274584  1.0000
  C   C114      1.0  0.5790781201961859  0.5006260321759681  0.49954377814551465  1.0000
  C   C115      1.0  0.6532621217320465  0.45512583829576836  0.5089642066771904  1.0000
  C   C116      1.0  0.6397292886416581  0.34089157243850393  0.5147391856643909  1.0000
  C   C117      1.0  0.5117368581434826  0.4056184574838653  0.5164006130261738  1.0000
  C   C118      1.0  0.6548366364505432  0.40475193481381  0.5045252912109491  1.0000
  C   C119      1.0  0.9635126852869532  0.45528154563938616  0.5015703213062603  1.0000
  C   C120      1.0  0.5412411261769537  0.09653029272886185  0.5023952763220517  1.0000
  C   C121      1.0  0.5261611884050654  0.5185070465494416  0.4848517379054135  1.0000
  C   C122      1.0  0.6058495006216127  0.4783770179394572  0.5057021057070546  1.0000
  C   C123      1.0  0.9269899037106453  0.43784933208339644  0.5282661659292766  1.0000
  C   C124      1.0  0.5072472212532138  0.5056316541888338  0.4836054330324523  1.0000
  C   C125      1.0  0.5234076326850629  0.475346186328698  0.4940132764413229  1.0000
  C   C126      1.0  0.6118972904962391  0.3641398724087536  0.5153608741315819  1.0000
  C   C127      1.0  0.5106197421796262  0.4551145785980593  0.49823174382570423  1.0000
  C   C128      1.0  0.5250919385522466  0.42556579341656203  0.5075638688854638  1.0000
  C   C129      1.0  0.6024043962637904  0.0015567049832865393  0.5150747189514868  1.0000
  C   C130      1.0  0.6399770364088078  0.43474577907394074  0.5057580666886861  1.0000
  C   C131      1.0  0.658822089273272  0.35342743159614676  0.5095156191147832  1.0000
  C   C132      1.0  0.5592812186921653  0.3825623552469982  0.5199347534775768  1.0000
  C   C133      1.0  0.532686671838395  0.37923894650620316  0.5236608188208947  1.0000
  C   C134      1.0  0.6424125440955402  0.38419501531545247  0.5081242127856257  1.0000
  C   C135      1.0  0.5862168102161511  0.3600722799573617  0.5216050066887988  1.0000
  C   C136      1.0  0.7335661782565513  0.3745500731887434  0.5363393872610746  1.0000
  C   C137      1.0  0.6859338168741237  0.39631686147489403  0.5003693267531599  1.0000
  C   C138      1.0  0.70554733584775  0.376899132464846  0.534901978459009  1.0000
  C   C139      1.0  0.6964001583852385  0.41118836780230833  0.4639388011003151  1.0000
  C   C140      1.0  0.7434732404022628  0.39142060725861666  0.5032844558672224  1.0000
  C   C141      1.0  0.7242496522807617  0.40876733926852526  0.465023866811946  1.0000
  C   C142      1.0  0.544745821405528  0.03893643832704913  0.512614536614487  1.0000
  C   C143      1.0  0.5273661038488168  0.05739273980168625  0.47383710298338433  1.0000
  C   C144      1.0  0.5259482397658142  0.08522723156510986  0.46844361262042766  1.0000
  C   C145      1.0  0.5571274215366445  0.0784579417731419  0.5436446463310036  1.0000
  C   C146      1.0  0.5589590921177129  0.050567337675617496  0.5481560581170164  1.0000
  C   C147      1.0  0.5679908190304317  0.21179635203387864  0.517882902928605  1.0000
  C   C148      1.0  0.5516120337858318  0.13425823371664564  0.5300796881038717  1.0000
  C   C149      1.0  0.9153513534909966  0.4778107134652317  0.4683421849213502  1.0000
  C   C150      1.0  0.5563892670983339  0.16075944061839764  0.524742431584876  1.0000
  C   C151      1.0  0.5611056059403179  0.19946339035527413  0.4722180055843001  1.0000
  C   C152      1.0  0.5550529210685478  0.17484541964588426  0.4752271782224609  1.0000
  C   C153      1.0  0.5690268018670488  0.19786819518689008  0.5674937857307218  1.0000
  C   C154      1.0  0.5637523968166412  0.17282585374536297  0.5702559006717299  1.0000
  C   C155      1.0  0.9429328383248619  0.4766968507541181  0.471779582835834  1.0000
  C   C156      1.0  0.8014451914886097  0.41639840032413156  0.49068755976141337  1.0000
  C   C157      1.0  0.776015092402183  0.4103820394744565  0.48390874717413396  1.0000
  C   C158      1.0  0.8221458215170889  0.4030915697940988  0.530228123061486  1.0000
  C   C159      1.0  0.8491472017824893  0.4320509386177303  0.5045243316227788  1.0000
  C   C160      1.0  0.8453583222710039  0.41086517187669414  0.5365619531132422  1.0000
  C   C161      1.0  0.82848397044698  0.4453209170134572  0.46492557260034506  1.0000
  C   C162      1.0  0.8052786239247464  0.4375270796746258  0.4585446191021539  1.0000
  C   C163      1.0  0.573145239851223  0.23821348990736763  0.5129082311506784  1.0000
  C   C164      1.0  0.954416425164127  0.43658440466807574  0.5310952265802776  1.0000
  C   C165      1.0  0.5789784169795069  0.27809029392680606  0.5447609937978023  1.0000
  C   C166      1.0  0.58576332120814  0.33117923703831975  0.5305703002872495  1.0000
  C   C167      1.0  0.5664048994597224  0.3012037360621674  0.5800175711762926  1.0000
  C   C168      1.0  0.5691069681821025  0.32714685656066533  0.5721564345232509  1.0000
  C   C169      1.0  0.5997794092265091  0.3076649958446912  0.4973884163391863  1.0000
  C   C170      1.0  0.5960588394157573  0.2819862534536972  0.5035163377834528  1.0000
  C   C171      1.0  0.8743825171165598  0.4383042829141335  0.5120758607373597  1.0000
  C   C172      1.0  0.9066934167350426  0.45786450152314745  0.495009718958218  1.0000
  H   H75       1.0  0.9639719121296009  0.5103746572810389  0.509073063115346  1.0000
  H   H76       1.0  0.6761235050810727  0.4499546298628725  0.5117119402481873  1.0000
  H   H77       1.0  0.9490388302436102  0.4919096918860459  0.44831813335299847  1.0000
  H   H78       1.0  0.5993069840817506  0.024071005055780817  0.5098625544177134  1.0000
  H   H79       1.0  0.9779406801311542  0.40290775117342914  0.4678722489937519  1.0000
  H   H80       1.0  0.5299974291578906  0.3590229312043131  0.5308515561476712  1.0000
  H   H81       1.0  0.6438888240224163  0.3180072331577067  0.5175924719866577  1.0000
  H   H82       1.0  0.6819674940917021  0.3429970949680004  0.5074161329711669  1.0000
  H   H83       1.0  0.49043360446804557  0.03866612298346358  0.5016798076649197  1.0000
  H   H84       1.0  0.596436598609859  0.44117294190818895  0.5015602541433628  1.0000
  H   H85       1.0  0.6817949059936111  0.42566804015303417  0.43465510933266727  1.0000
  H   H86       1.0  0.6983018589030077  0.3646175743890074  0.5637064529547835  1.0000
  H   H87       1.0  0.7479775644743463  0.3602835394310103  0.5661172386325394  1.0000
  H   H88       1.0  0.7314036964420937  0.42162968214111074  0.43718355022420685  1.0000
  H   H89       1.0  0.5721052209667171  0.03701527593322001  0.580237962139658  1.0000
  H   H90       1.0  0.5690792385027421  0.0865761003805703  0.5716130578484726  1.0000
  H   H91       1.0  0.5129233035992731  0.09863623852239527  0.4361119198819392  1.0000
  H   H92       1.0  0.5158206915347784  0.049227988522307004  0.44518269933352267  1.0000
  H   H93       1.0  0.5600393728353047  0.2098332565169646  0.43311062019861385  1.0000
  H   H94       1.0  0.5574484907177986  0.12348623597302547  0.5699662390794339  1.0000
  H   H95       1.0  0.5649770624521882  0.1623633301461179  0.6093094341385153  1.0000
  H   H96       1.0  0.9697887543621533  0.4202032708982599  0.556558688335229  1.0000
  H   H97       1.0  0.7606370531863798  0.42418542856430574  0.45370672221524966  1.0000
  H   H98       1.0  0.9001289097495317  0.49410516857456466  0.4425545425257429  1.0000
  H   H99       1.0  0.7894019474316148  0.4481462987316491  0.4276488847459122  1.0000
  H   H100      1.0  0.8612104586332235  0.4002916786849993  0.5675205717892666  1.0000
  H   H101      1.0  0.8015993675249256  0.38037828615557523  0.5530320478508094  1.0000
  H   H102      1.0  0.8489590934370886  0.46818347959875967  0.4425843864403487  1.0000
  H   H103      1.0  0.544514731191399  0.14695269521426912  0.43942207541629774  1.0000
  H   H104      1.0  0.5777769056051352  0.22663778677685975  0.6043385985480139  1.0000
  H   H105      1.0  0.5742583987632754  0.2455532095454014  0.47104396268289683  1.0000
  H   H106      1.0  0.6069268327166993  0.2642095231689652  0.47593516527363666  1.0000
  H   H107      1.0  0.613107682225505  0.30988323384030714  0.46435594991238044  1.0000
  H   H108      1.0  0.5686266604890341  0.41925618752945665  0.5054592852013586  1.0000
  H   H109      1.0  0.5583225661300582  0.3449057234787437  0.5998225620745754  1.0000
  H   H110      1.0  0.9209187847796328  0.42229447477637866  0.5509688318603363  1.0000
  H   H111      1.0  0.5531407331001045  0.2989564215903862  0.6131114310191216  1.0000
  H   H112      1.0  0.8896426124164161  0.42439698019761624  0.5423365759419321  1.0000
  N   N25       1.0  0.5511515119668591  0.4703600528325886  0.49948502843959436  1.0000
  N   N26       1.0  0.6118330428157546  0.4500011071773008  0.505313212358596  1.0000
  N   N27       1.0  0.5532387132952873  0.4105467075012752  0.5108292118542439  1.0000
  N   N28       1.0  0.6144886249031124  0.38961843839723065  0.5112233358417787  1.0000
  N   N29       1.0  0.7697685386853446  0.39161948111590356  0.5113958802722096  1.0000
  N   N30       1.0  0.5417273770138247  0.12278462140154493  0.49240382800319926  1.0000
  N   N31       1.0  0.5747497267642769  0.2534610741216849  0.5537119785754828  1.0000
  N   N32       1.0  0.880555336706586  0.4574848327610868  0.48578054574619106  1.0000
  O   O11       1.0  0.5478591908794527  0.16394962287430984  0.4275916478729885  1.0000
  O   O12       1.0  0.575733178959141  0.20886468070392894  0.6154876043387375  1.0000
  O   O13       1.0  0.8195090840558101  0.3818202007185351  0.5642071893184986  1.0000
  O   O14       1.0  0.8311544610092317  0.46664108061753357  0.4311004731485281  1.0000
  C   C173      1.0  0.5292673996011984  0.9970759014961056  0.5093546594444468  1.0000
  C   C174      1.0  0.551034294335735  0.007779216011352785  0.5138704096243772  1.0000
  C   C175      1.0  0.6277098075642931  0.9788328821439986  0.5183935772678578  1.0000
  C   C176      1.0  0.6435975067394462  0.853853827650467  0.5290936222489662  1.0000
  C   C177      1.0  0.5153449201026599  0.8902122451208302  0.5134229586735686  1.0000
  C   C178      1.0  0.6424827149437013  0.9254952227007215  0.5261939871361442  1.0000
  C   C179      1.0  0.9769522264705408  0.9308115699060374  0.49336181377506777  1.0000
  C   C180      1.0  0.5810313915916873  0.5853236691680094  0.48584539148574657  1.0000
  C   C181      1.0  0.49933102121594103  0.01524786718356963  0.5032785487867264  1.0000
  C   C182      1.0  0.5802789483723354  0.9906606676317461  0.5176987017522604  1.0000
  C   C183      1.0  0.9273881845731338  0.9461018785428869  0.5192997243271809  1.0000
  C   C184      1.0  0.48527578228478907  0.9973277288710956  0.4996452247122686  1.0000
  C   C185      1.0  0.5067454877124375  0.9684697251608912  0.5044619809572146  1.0000
  C   C186      1.0  0.6136660048976246  0.8721102705650221  0.5235547323658398  1.0000
  C   C187      1.0  0.500732747955369  0.9434537982884416  0.5024236450910676  1.0000
  C   C188      1.0  0.5214403447775637  0.9155397418124371  0.5087851999349583  1.0000
  C   C189      1.0  0.6323714458270263  0.48184435901579564  0.508421855851747  1.0000
  C   C190      1.0  0.6216406450929867  0.9535130710466101  0.5229931615086022  1.0000
  C   C191      1.0  0.657853487840171  0.8716495882455279  0.5295126997925247  1.0000
  C   C192      1.0  0.5625121437185827  0.8787652713047253  0.5211288957617531  1.0000
  C   C193      1.0  0.5405002445169298  0.8676888589658786  0.5208015975354803  1.0000
  C   C194      1.0  0.6364229549265186  0.9005139348606694  0.5241975876589147  1.0000
  C   C195      1.0  0.5916795269284358  0.8617260274619046  0.5252985956702052  1.0000
  C   C196      1.0  0.7029853513132464  0.9447874034811964  0.5745268555275387  1.0000
  C   C197      1.0  0.6718056467908873  0.9240476662752661  0.5336136725991212  1.0000
  C   C198      1.0  0.6765872288887392  0.9433525437135466  0.569083658184809  1.0000
  C   C199      1.0  0.695330657110091  0.9054478480899639  0.5051561640248728  1.0000
  C   C200      1.0  0.7263079206426221  0.9273355054362351  0.5437966173952451  1.0000
  C   C201      1.0  0.7217369394119322  0.9072142234971794  0.5096447111965745  1.0000
  C   C202      1.0  0.5786844327921471  0.530007951754685  0.4961008163146383  1.0000
  C   C203      1.0  0.5634827856687104  0.5490830556897376  0.4559785945345513  1.0000
  C   C204      1.0  0.564916392245473  0.5757758664807245  0.45050632030359256  1.0000
  C   C205      1.0  0.5956355378512665  0.5663894167119423  0.5270615193971314  1.0000
  C   C206      1.0  0.594681318769842  0.5394915283750086  0.5316006696755912  1.0000
  C   C207      1.0  0.6021599614066404  0.7029871328605501  0.5125300018507122  1.0000
  C   C208      1.0  0.5919961641120004  0.6221478235260176  0.5168764652513177  1.0000
  C   C209      1.0  0.9460995114290977  0.9097266780873523  0.4522121476294646  1.0000
  C   C210      1.0  0.5956944297156629  0.6492715781793308  0.5139545528219301  1.0000
  C   C211      1.0  0.5967173778392939  0.6907488344035196  0.4653740752266458  1.0000
  C   C212      1.0  0.5931648190262189  0.6647704026316286  0.4657266870909881  1.0000
  C   C213      1.0  0.6047521029050789  0.6874582973834524  0.5607267331048262  1.0000
  C   C214      1.0  0.6019550997726191  0.6611228787567358  0.5608409889389611  1.0000
  C   C215      1.0  0.972263565364015  0.9117726102104512  0.45711683772986067  1.0000
  C   C216      1.0  0.7983974251909656  0.9225061817531126  0.5161824539226519  1.0000
  C   C217      1.0  0.7715757559217964  0.9185434292057988  0.5157609901677385  1.0000
  C   C218      1.0  0.8045613553190167  0.940797268724724  0.552826144315312  1.0000
  C   C219      1.0  0.8512033876168421  0.9302081960975418  0.5125699933077726  1.0000
  C   C220      1.0  0.8303023473322023  0.9443617886537792  0.5507101777050405  1.0000
  C   C221      1.0  0.8450541677376289  0.9118955871190438  0.47596160909929475  1.0000
  C   C222      1.0  0.8193160702020349  0.9083206336029224  0.4780899719878711  1.0000
  C   C223      1.0  0.603463496461536  0.7312959683182078  0.5104890486984297  1.0000
  C   C224      1.0  0.9535541924104919  0.9484370807336359  0.5233806536368912  1.0000
  C   C225      1.0  0.602633044575467  0.7731698531515747  0.5458787143842034  1.0000
  C   C226      1.0  0.5978980502566941  0.83078599361915  0.5337663161290405  1.0000
  C   C227      1.0  0.5867879620485033  0.7945770446809062  0.5821298443719571  1.0000
  C   C228      1.0  0.5838632160661635  0.8226985282171174  0.5751666038537189  1.0000
  C   C229      1.0  0.6153701660878534  0.8091914887571209  0.49993477660184893  1.0000
  C   C230      1.0  0.6172532282199688  0.7811610047957217  0.505066437664792  1.0000
  C   C231      1.0  0.8779164225438421  0.9343773195393373  0.5127635432467107  1.0000
  C   C232      1.0  0.9229162859192886  0.9262992258215919  0.4841901047368046  1.0000
  H   H113      1.0  0.9662284893856049  0.9888739639507946  0.5028874975602836  1.0000
  H   H114      1.0  0.648927609368198  0.979480704815727  0.5162953763969909  1.0000
  H   H115      1.0  0.9898750093576635  0.8982445186421449  0.4316868713102082  1.0000
  H   H116      1.0  0.6350858097369289  0.5023266475406578  0.5096693260025403  1.0000
  H   H117      1.0  0.000761971178131482  0.875621689400685  0.5091433374251059  1.0000
  H   H118      1.0  0.543652849416033  0.8451382338750907  0.5255557197714404  1.0000
  H   H119      1.0  0.6523086088564388  0.8304997554695309  0.5327072585444  1.0000
  H   H120      1.0  0.6807563318463893  0.8659873327275908  0.5335803737201336  1.0000
  H   H121      1.0  0.5220366020227084  0.541243395903725  0.4791703976796292  1.0000
  H   H122      1.0  0.5824831291020136  0.9480833490796544  0.5240651004274205  1.0000
  H   H123      1.0  0.6925548621163479  0.8899294737959954  0.477024017868329  1.0000
  H   H124      1.0  0.6588664390540392  0.9575849920488146  0.5934550228474599  1.0000
  H   H125      1.0  0.705706709290442  0.9604054816689772  0.6024456996011203  1.0000
  H   H126      1.0  0.7395405899618177  0.8929441495296258  0.485377690011324  1.0000
  H   H127      1.0  0.6064134798752582  0.5253875586530419  0.5643447622302424  1.0000
  H   H128      1.0  0.6083729581280681  0.5731317039895283  0.5556772236817189  1.0000
  H   H129      1.0  0.5531190765555304  0.5898813501529802  0.4178354361937674  1.0000
  H   H130      1.0  0.5509844339148704  0.5423333309521962  0.4269627792766215  1.0000
  H   H131      1.0  0.594479228290092  0.7024140928485177  0.4273861185092758  1.0000
  H   H132      1.0  0.5973856772736543  0.6108562062139923  0.5563335220583472  1.0000
  H   H133      1.0  0.6039981699212511  0.6495580494559342  0.5988975601423451  1.0000
  H   H134      1.0  0.956254213785489  0.9636648373396081  0.5522925671081506  1.0000
  H   H135      1.0  0.76910677566842  0.9040502406118054  0.4839281190573796  1.0000
  H   H136      1.0  0.9434668847143017  0.8943556492026117  0.42359038052740944  1.0000
  H   H137      1.0  0.815170284705478  0.8940030760067897  0.44904821419416135  1.0000
  H   H138      1.0  0.8344396564494497  0.9586991895318916  0.5797185354356542  1.0000
  H   H139      1.0  0.7683768449007654  0.9505105992781331  0.5860971256484763  1.0000
  H   H140      1.0  0.8811892846343613  0.9023106205760831  0.4425573477789852  1.0000
  H   H141      1.0  0.5847875171460624  0.6363581082959855  0.42689680375168143  1.0000
  H   H142      1.0  0.6101424157972153  0.7172122628546346  0.600779188815012  1.0000
  H   H143      1.0  0.6027997808425667  0.7404383438503747  0.4695238390486672  1.0000
  H   H144      1.0  0.6305086582509583  0.7648597381971498  0.47682114111954566  1.0000
  H   H145      1.0  0.6267893566510684  0.814694533589535  0.46707089155099707  1.0000
  H   H146      1.0  0.560475936782394  0.9211730522360064  0.5121503978931167  1.0000
  H   H147      1.0  0.25910425135261383  0.37918122792231945  0.5984615888676729  1.0000
  H   H148      1.0  0.264467375902405  0.34920186567154843  0.5651467580177243  1.0000
  H   H149      1.0  0.38185598057912545  0.5155555396034094  0.47974720364396833  1.0000
  H   H150      1.0  0.3855537136085821  0.4875366484597729  0.4415863240510892  1.0000
