# Supplementary material for: Fracture Behavior of a 2D Imine‐Based Polymer
Source: Adv Sci (Weinh). 2024 Sep 12;11(42):2407017. doi: 10.1002/advs.202407017 (PMC11558127; doi:10.1002/advs.202407017)
Supplement: Supplementary file 2 — Supporting Information [file ADVS-11-2407017-s004.zip › linkerdefect_110_strain_1.250_relaxed.cif]

data_image0
_chemical_formula_structural       C43OHON4C8HCH24N2ONH10N8O3NC60H38N8O4C60H38N8O4C60H38
_chemical_formula_sum              "C232 O14 H150 N32"
_cell_length_a       56.14983800074121
_cell_length_b       55.7416607322687
_cell_length_c       25.000223710000448
_cell_angle_alpha    90.0
_cell_angle_beta     90.0
_cell_angle_gamma    79.4392269776402

_space_group_name_H-M_alt    "P 1"
_space_group_IT_number       1

loop_
  _space_group_symop_operation_xyz
  'x, y, z'

loop_
  _atom_site_type_symbol
  _atom_site_label
  _atom_site_symmetry_multiplicity
  _atom_site_fract_x
  _atom_site_fract_y
  _atom_site_fract_z
  _atom_site_occupancy
  C   C1        1.0  0.020876856981862705  0.4931103245530355  0.492072839785867  1.0000
  C   C2        1.0  0.041795186688340126  0.4982703589409511  0.46939124870141724  1.0000
  C   C3        1.0  0.07821232616033072  0.46597211818456113  0.4890997744338276  1.0000
  C   C4        1.0  0.10408138546733088  0.35725905579496453  0.5173981393802907  1.0000
  C   C5        1.0  0.9972083197760298  0.4006595296782857  0.5317800925352092  1.0000
  C   C6        1.0  0.09263480808817239  0.423043525864004  0.5236567660050012  1.0000
  C   C7        1.0  0.5330322209228004  0.42604294715532315  0.5067364762436886  1.0000
  C   C8        1.0  0.02322672263978351  0.11909957569070885  0.5021554977705017  1.0000
  C   C9        1.0  0.9998200206023591  0.5092734318219934  0.5146850685255808  1.0000
  C   C10       1.0  0.048908087989482305  0.45494629677980614  0.4278227636267459  1.0000
  C   C11       1.0  0.4957049355583602  0.43734328785765547  0.5581700756105756  1.0000
  C   C12       1.0  0.9837515018743911  0.4947598791113763  0.5278335091136713  1.0000
  C   C13       1.0  0.995309783697255  0.4698373028132162  0.5137757196901334  1.0000
  C   C14       1.0  0.09324375268919091  0.3655524670736835  0.46511510230964354  1.0000
  C   C15       1.0  0.9854985411396243  0.44759793984605273  0.5212693170172588  1.0000
  C   C16       1.0  0.001382789001541323  0.4256083001169298  0.5271187107914379  1.0000
  C   C17       1.0  0.06472009055725499  0.02738170929672172  0.5341373212161776  1.0000
  C   C18       1.0  0.07826856075069645  0.4414745770225459  0.4902858717160501  1.0000
  C   C19       1.0  0.10520429829448602  0.37764734990915394  0.5456785061182323  1.0000
  C   C20       1.0  0.038815090234644495  0.4012296963834895  0.5354918415121163  1.0000
  C   C21       1.0  0.019346981527736  0.3862337775429406  0.536087075170066  1.0000
  C   C22       1.0  0.09488634493301468  0.3982501382980979  0.5110433779304967  1.0000
  C   C23       1.0  0.09223855642357466  0.3502630833676801  0.42076820276934956  1.0000
  C   C24       1.0  0.10847047555727724  0.46111799538895065  0.6386440647762407  1.0000
  C   C25       1.0  0.10502130455734865  0.431003639911568  0.5697601042062794  1.0000
  C   C26       1.0  0.09630618299504955  0.4533216149507954  0.5957434152444082  1.0000
  C   C27       1.0  0.126714715311838  0.41694141027241755  0.5892975317450215  1.0000
  C   C28       1.0  0.13012737773123584  0.44696702900316754  0.6579730327053404  1.0000
  C   C29       1.0  0.13902273609266638  0.42473289063975406  0.6319645948968611  1.0000
  C   C30       1.0  0.020622421348826244  0.06890028263962482  0.5165436333806673  1.0000
  C   C31       1.0  0.002992327950778884  0.08466766821319081  0.48694379800799537  1.0000
  C   C32       1.0  0.004003425285225427  0.10911272264745539  0.4805376295427593  1.0000
  C   C33       1.0  0.04101091494570016  0.10326282759907048  0.5315685218512237  1.0000
  C   C34       1.0  0.03960907130840936  0.07896283775478861  0.5388496742051413  1.0000
  C   C35       1.0  0.05753459533109282  0.22282676771892188  0.47695992512570645  1.0000
  C   C36       1.0  0.04468382693064488  0.14968458767234966  0.4978401388143207  1.0000
  C   C37       1.0  0.5007970093904455  0.40198994240965435  0.5010972103575231  1.0000
  C   C38       1.0  0.04842290813844705  0.17463462909344796  0.4920267177201002  1.0000
  C   C39       1.0  0.03385052894534931  0.21849059400409312  0.4845688452551957  1.0000
  C   C40       1.0  0.029164695463382878  0.195003534776431  0.49112242777129783  1.0000
  C   C41       1.0  0.07680475883076657  0.20242641694519758  0.47792941436954656  1.0000
  C   C42       1.0  0.07217279741667308  0.17903829396794727  0.4861225273003344  1.0000
  C   C43       1.0  0.5234142495964418  0.40617715442825303  0.4863773979352927  1.0000
  O   O1        1.0  0.6480925733262453  0.6218216345368935  0.4527217204039816  1.0000
  H   H1        1.0  0.5748183124465025  0.8015328849863503  0.5714401844431174  1.0000
  O   O2        1.0  0.5740026378326156  0.6839318582870958  0.5639053810890334  1.0000
  N   N1        1.0  0.4818191574568316  0.03159357128104956  0.5222681787490384  1.0000
  N   N2        1.0  0.5976900995149894  0.8616371899702197  0.5297668082319282  1.0000
  N   N3        1.0  0.6468036482130162  0.8422037405387945  0.5287370258348724  1.0000
  N   N4        1.0  0.8776951210672653  0.9477673533902794  0.4751556656822677  1.0000
  C   C44       1.0  0.061376221456876455  0.24752601271245275  0.4675189134480904  1.0000
  C   C45       1.0  0.5183415498271869  0.44144385737417935  0.5432660529340299  1.0000
  C   C46       1.0  0.08345643833551654  0.2763292344999974  0.44419575082813795  1.0000
  C   C47       1.0  0.08958728668879695  0.32565882281417574  0.43032769223138506  1.0000
  C   C48       1.0  0.06863275979755318  0.2957385836650789  0.47180881088792  1.0000
  C   C49       1.0  0.0720000652090997  0.3194858458205394  0.46620546250180045  1.0000
  C   C50       1.0  0.10352963530252035  0.3062600515247175  0.40080856090920747  1.0000
  C   C51       1.0  0.10131973482713083  0.2823594729477033  0.4093154671976157  1.0000
  H   H2        1.0  0.8724157915970264  0.9462931040423411  0.5588375692838378  1.0000
  C   C52       1.0  0.48619668834775587  0.4176533206968475  0.5370691110407423  1.0000
  H   H3        1.0  0.5326368759984929  0.47905763068435103  0.530250516514241  1.0000
  H   H4        1.0  0.08971437897982529  0.4759928986199204  0.5125308250744409  1.0000
  H   H5        1.0  0.5340441983290989  0.39393627662303565  0.456851955015523  1.0000
  H   H6        1.0  0.0719429496397301  0.04417144326767973  0.5276436740829139  1.0000
  H   H7        1.0  0.5627633119616022  0.37697085608910447  0.5035773831224838  1.0000
  H   H8        1.0  0.022823251526836404  0.36626924504550396  0.5400632257807932  1.0000
  H   H9        1.0  0.10986797022918487  0.3382176404571664  0.5300045910750377  1.0000
  H   H10       1.0  0.11149791836193194  0.3788787506041631  0.5869983888453777  1.0000
  H   H11       1.0  0.9696249758296303  0.07341058154913521  0.5352642977328189  1.0000
  H   H12       1.0  0.05925842267793912  0.41850283436892777  0.4487017138959314  1.0000
  H   H13       1.0  0.1344270062577233  0.3996747775073442  0.5691675545124253  1.0000
  H   H14       1.0  0.07915228716754213  0.46463020042128045  0.5823161981845343  1.0000
  H   H15       1.0  0.10100326891915379  0.47854987119636394  0.6583466298306427  1.0000
  H   H16       1.0  0.15609788629000873  0.4134268383851664  0.6457241931582512  1.0000
  H   H17       1.0  0.05359591228615696  0.06729897250839786  0.5629532318934493  1.0000
  H   H18       1.0  0.05604284073816019  0.11059119450502967  0.549900410335527  1.0000
  H   H19       1.0  0.9899463126591425  0.12079817084740165  0.45672152686536127  1.0000
  H   H20       1.0  0.9881547033094907  0.0773003651809475  0.46786457371834683  1.0000
  H   H21       1.0  0.018613337865011213  0.23404354000255786  0.48386255723153204  1.0000
  H   H22       1.0  0.061506648822231856  0.13560419520695807  0.5029812681242982  1.0000
  H   H23       1.0  0.08738798174668695  0.16346239176904465  0.48666558369442425  1.0000
  H   H24       1.0  0.5249867996204344  0.4571597685002549  0.5607155242079146  1.0000
  H   H25       1.0  0.8977236427341996  0.9558807024189605  0.5711093696306349  1.0000
  H   H26       1.0  0.4938868068314356  0.38647629361615793  0.4835759944175758  1.0000
  N   N5        1.0  0.5969376508419812  0.7208783885836734  0.5336548583309909  1.0000
  N   N6        1.0  0.524304798460519  0.018514675753132925  0.5792057321070395  1.0000
  O   O3        1.0  0.8458076086776278  0.9270308038844868  0.41801793474843696  1.0000
  N   N7        1.0  0.7673379184434308  0.8975140199699551  0.5583036823498545  1.0000
  H   H27       1.0  0.005881830962831891  0.1741808880330295  0.49940922269273386  1.0000
  H   H28       1.0  0.09998048202733653  0.2228666658859085  0.46401923748953205  1.0000
  H   H29       1.0  0.045249206097088074  0.26238900976655555  0.473220998136789  1.0000
  H   H30       1.0  0.11299900966782946  0.2676390808399518  0.38710333628901233  1.0000
  H   H31       1.0  0.11743561884611096  0.31033209772873255  0.37286201349759923  1.0000
  H   H32       1.0  0.033737410723491096  0.43902625913737825  0.5271736155204824  1.0000
  H   H33       1.0  0.06042367919182143  0.3341455008383679  0.48881189909481215  1.0000
  H   H34       1.0  0.48481767410431237  0.4498167822469625  0.5867886660010525  1.0000
  H   H35       1.0  0.05475565233174682  0.29144273487995975  0.4996565044666396  1.0000
  H   H36       1.0  0.5678028107719109  0.7591950198453585  0.5719442024121565  1.0000
  N   N8        1.0  0.01711510119715239  0.4697703691585462  0.49322384330119035  1.0000
  N   N9        1.0  0.06178577444290131  0.4365532417154358  0.45391469364643766  1.0000
  N   N10       1.0  0.02580841850691979  0.4234479371563744  0.5297672457200224  1.0000
  N   N11       1.0  0.08812097669738579  0.3900445087022161  0.46371853838453114  1.0000
  N   N12       1.0  0.14291249093690833  0.4552878352073416  0.6980118017961786  1.0000
  N   N13       1.0  0.023562351709991474  0.14322827272471975  0.4952867077099566  1.0000
  N   N14       1.0  0.08193923114258862  0.25250326678706747  0.45082878163524537  1.0000
  N   N15       1.0  0.4643118543371626  0.41308145111065075  0.5533193281017266  1.0000
  O   O4        1.0  0.004804015719061415  0.19195361730671784  0.49702837239686687  1.0000
  O   O5        1.0  0.10115417523296207  0.2052944530211716  0.4709264204448022  1.0000
  O   O6        1.0  0.8013653278179694  0.9145374969916941  0.6156013009653815  1.0000
  N   N16       1.0  0.6251841277435766  0.585121111976201  0.4808932264848117  1.0000
  C   C53       1.0  0.9948821308643244  0.03665607251016478  0.5205894613720615  1.0000
  C   C54       1.0  0.018859006440647516  0.0431314575076458  0.523473325287838  1.0000
  C   C55       1.0  0.07713267190125456  0.004669081732448843  0.5443121312188741  1.0000
  C   C56       1.0  0.17488427991906208  0.7852708233231916  0.5322269443986751  1.0000
  C   C57       1.0  0.08756644588499343  0.8402390177636228  0.4119431568603632  1.0000
  C   C58       1.0  0.20150855840855325  0.8383008978189334  0.5301931669253659  1.0000
  C   C59       1.0  0.42838960393510594  0.002324052070273641  0.4952158377392778  1.0000
  C   C60       1.0  0.06380515316856807  0.5679769591253618  0.45715810699456594  1.0000
  C   C61       1.0  0.9718648444604564  0.053835026563147315  0.5263694898916316  1.0000
  C   C62       1.0  0.039158901796584954  0.025446927549540144  0.5323274013592079  1.0000
  C   C63       1.0  0.3956356032118114  0.9838577483257841  0.5327753494627238  1.0000
  C   C64       1.0  0.9541092741006831  0.04067091965015668  0.5201901975569995  1.0000
  C   C65       1.0  0.9666262271912966  0.015186597261353185  0.5112651304717524  1.0000
  C   C66       1.0  0.15639836664448076  0.8044719085512827  0.5090376977781974  1.0000
  C   C67       1.0  0.9550532175998439  0.9964673034916762  0.5034654458947212  1.0000
  C   C68       1.0  0.10726631479268088  0.8550303592967514  0.41532095118294426  1.0000
  C   C69       1.0  0.05977811995717329  0.47692570235569703  0.44798256411639836  1.0000
  C   C70       1.0  0.060143807916532156  0.9870253622245776  0.5500363501382426  1.0000
  C   C71       1.0  0.19417904050610874  0.7957479492508693  0.5434619917311402  1.0000
  C   C72       1.0  0.11833198002642734  0.8186837017625193  0.45926987572416017  1.0000
  C   C73       1.0  0.09416584215378788  0.8187127458955351  0.43770349462499236  1.0000
  C   C74       1.0  0.18720037806713752  0.8215723428897003  0.5267951827975225  1.0000
  C   C75       1.0  0.13299578752447377  0.8009683275635787  0.4888962675531596  1.0000
  C   C76       1.0  0.23814302761640369  0.8802517174560169  0.5884944121822062  1.0000
  C   C77       1.0  0.21874597805228227  0.8520688401714862  0.5357437205969516  1.0000
  C   C78       1.0  0.22093541739382355  0.8660881796029011  0.583895192932024  1.0000
  C   C79       1.0  0.23564655106244342  0.8544550327480982  0.49284963035924195  1.0000
  C   C80       1.0  0.25490724307409135  0.8824558221377757  0.5461526839754139  1.0000
  C   C81       1.0  0.252627986420414  0.8688025807438038  0.4981489699985428  1.0000
  C   C82       1.0  0.048305573800888055  0.5221908824468967  0.46524594155016596  1.0000
  C   C83       1.0  0.06771155226259323  0.5253721977096952  0.43178197347323205  1.0000
  C   C84       1.0  0.07495101038228463  0.5476268365859458  0.4268525698596029  1.0000
  C   C85       1.0  0.04434388642710443  0.5649085329737425  0.49079579238286064  1.0000
  C   C86       1.0  0.03661735833509377  0.5427867503760396  0.4941114415929706  1.0000
  C   C87       1.0  0.09112679027096554  0.6744801191695692  0.48884682460344653  1.0000
  C   C88       1.0  0.06867541457027197  0.6047157607419312  0.49102816406333805  1.0000
  C   C89       1.0  0.40809481748397763  0.9758072948156165  0.4398084104426395  1.0000
  C   C90       1.0  0.07593007529467902  0.6284305716393218  0.4891383410298698  1.0000
  C   C91       1.0  0.09012200406310088  0.6612436418478452  0.4412889593651522  1.0000
  C   C92       1.0  0.0830318728936594  0.6385998060501785  0.44101595658659  1.0000
  C   C93       1.0  0.08409307019915442  0.6643122657026169  0.5369934966439913  1.0000
  C   C94       1.0  0.07640761659224535  0.6419493717233777  0.5365717951479243  1.0000
  C   C95       1.0  0.42522202924033664  0.9900255804270808  0.445231327593097  1.0000
  C   C96       1.0  0.30475535520282004  0.9128372276152873  0.5144986427934527  1.0000
  C   C97       1.0  0.28629161238543094  0.8986664485916015  0.5130586034381025  1.0000
  C   C98       1.0  0.3097134983803317  0.9265349100024386  0.5605590714586759  1.0000
  C   C99       1.0  0.34273186495291463  0.9411073851921257  0.5138276104054177  1.0000
  C   C100      1.0  0.3280247064874921  0.9399795751399114  0.5597737223076906  1.0000
  C   C101      1.0  0.3377561382942259  0.9274453657787799  0.46774380830810947  1.0000
  C   C102      1.0  0.3195155322442003  0.9139060618387437  0.46860241670953506  1.0000
  C   C103      1.0  0.099313828747825  0.6976988620209652  0.4863374969785685  1.0000
  C   C104      1.0  0.41270521106021546  0.99803617408734  0.5390709694361401  1.0000
  C   C105      1.0  0.11067323285374787  0.7319379403476147  0.517482592295044  1.0000
  C   C106      1.0  0.12533965661905308  0.7774858868404615  0.49897538431701904  1.0000
  C   C107      1.0  0.12309128466008364  0.7429073663652893  0.5569049951073085  1.0000
  C   C108      1.0  0.13057558099089134  0.76487292398571  0.5474681429231566  1.0000
  C   C109      1.0  0.11251690159950618  0.7668409945854523  0.4599785271650254  1.0000
  C   C110      1.0  0.1055538808384488  0.7446250822357737  0.4687313915600992  1.0000
  C   C111      1.0  0.3611773481176738  0.9552879813596903  0.5154432322633186  1.0000
  C   C112      1.0  0.392284966074815  0.9720031661695955  0.4829171408330027  1.0000
  H   H37       1.0  0.4300734944897225  0.06791251142207422  0.48254498651772965  1.0000
  H   H38       1.0  0.09690297968917391  0.9995614795722009  0.5481284883308563  1.0000
  H   H39       1.0  0.4369918813747527  0.9925717361540578  0.41124138798427495  1.0000
  H   H40       1.0  0.06951067905736574  0.4839226916583651  0.41354983984504073  1.0000
  H   H41       1.0  0.5395593840458592  0.869249407364157  0.5133457267949276  1.0000
  H   H42       1.0  0.08369491416250727  0.8040700279749262  0.4430394375812923  1.0000
  H   H43       1.0  0.17330179750539831  0.7661142585479942  0.5383167524427264  1.0000
  H   H44       1.0  0.211619125706838  0.7872330090571937  0.5609097939176998  1.0000
  H   H45       1.0  0.9977732432697713  0.5291423234974981  0.5199919142405259  1.0000
  H   H46       1.0  0.022582028142329062  0.9951126595258635  0.5423314811265727  1.0000
  H   H47       1.0  0.23442544706810758  0.8442556113156137  0.45549962811999534  1.0000
  H   H48       1.0  0.20833355463597114  0.8649041287358209  0.6171474903500466  1.0000
  H   H49       1.0  0.23930012974135692  0.8905216229538649  0.6257998565610158  1.0000
  H   H50       1.0  0.2652424353647948  0.8702138802787797  0.46483185477504885  1.0000
  H   H51       1.0  0.02112935855199125  0.5410993670042992  0.5202711329320621  1.0000
  H   H52       1.0  0.03495168816646702  0.5806134151660379  0.5141235036998177  1.0000
  H   H53       1.0  0.09010079645171863  0.5494085648121718  0.4000560976810015  1.0000
  H   H54       1.0  0.07687445460818364  0.5094600090358319  0.40836908976452496  1.0000
  H   H55       1.0  0.09551991892220227  0.66883222556773  0.4034649301033198  1.0000
  H   H56       1.0  0.061206957758010605  0.5996130562820066  0.5300472092149551  1.0000
  H   H57       1.0  0.07102736428540805  0.6343619811729936  0.5744167937373841  1.0000
  H   H58       1.0  0.41477647382284255  0.006804310990514928  0.5778694652926347  1.0000
  H   H59       1.0  0.28443682108276397  0.8886633099216161  0.4748949367334672  1.0000
  H   H60       1.0  0.40615767587767865  0.9668925379681459  0.40109240742692587  1.0000
  H   H61       1.0  0.3161272667083258  0.9035999695699543  0.4326989813075268  1.0000
  H   H62       1.0  0.33142534717030414  0.9502787524939321  0.5956772358617077  1.0000
  H   H63       1.0  0.28410855033668564  0.9158944005827793  0.5989463315630364  1.0000
  H   H64       1.0  0.3632155819157435  0.938314204616631  0.4292930241221475  1.0000
  H   H65       1.0  0.0781280722301375  0.6106746709970657  0.40100131737259925  1.0000
  H   H66       1.0  0.09090081464696283  0.6915067230135243  0.5769701941720792  1.0000
  H   H67       1.0  0.10225893512510065  0.704350715086667  0.4450131359177454  1.0000
  H   H68       1.0  0.09573256338956951  0.7365964018668677  0.43718282013937293  1.0000
  H   H69       1.0  0.10840179361829234  0.77613085797067  0.4212643077604853  1.0000
  H   H70       1.0  0.1403161826502529  0.8450701324710052  0.45477202283069074  1.0000
  H   H71       1.0  0.14027051018285921  0.7729073372054059  0.5791700615421432  1.0000
  H   H72       1.0  0.3838160092020159  0.9811406920117506  0.5667626574847678  1.0000
  H   H73       1.0  0.12736753165940382  0.7336051932641637  0.5955345211392706  1.0000
  H   H74       1.0  0.3632512906320138  0.9648466860576096  0.5540860350899867  1.0000
  N   N17       1.0  0.9910260135952322  0.014194121404599747  0.5123539984460985  1.0000
  N   N18       1.0  0.03898647650700705  0.001508100452068728  0.5415560096525105  1.0000
  N   N19       1.0  0.12365991929316715  0.840472483625519  0.44431186403578  1.0000
  N   N20       1.0  0.1642785972695639  0.8254623997867372  0.5066711100938535  1.0000
  N   N21       1.0  0.27140490975506903  0.8967621859962334  0.5535575757155734  1.0000
  N   N22       1.0  0.07156798894513712  0.5895027986047168  0.45102438486202673  1.0000
  N   N23       1.0  0.10369646909195851  0.7102922590397199  0.5278960063117236  1.0000
  N   N24       1.0  0.37566871099695914  0.9579022377171093  0.4746367726050715  1.0000
  O   O7        1.0  0.0829809423867564  0.6262349924980767  0.3915874631583047  1.0000
  O   O8        1.0  0.08465317754849865  0.6766877998554052  0.5863206098168756  1.0000
  O   O9        1.0  0.29587989440971535  0.926435130628547  0.6077262808920796  1.0000
  O   O10       1.0  0.35157858646176565  0.9276315166576429  0.4205799714196366  1.0000
  C   C113      1.0  0.5885657333556034  0.4790765350883561  0.48544305738165583  1.0000
  C   C114      1.0  0.6092640511781371  0.48793800563746725  0.46912400310706187  1.0000
  C   C115      1.0  0.6483128917458567  0.45836859535332225  0.4794503198848773  1.0000
  C   C116      1.0  0.6514367438099361  0.3541937441248576  0.5378212132357366  1.0000
  C   C117      1.0  0.5733097005781114  0.38500046671787325  0.4737157791171257  1.0000
  C   C118      1.0  0.6645153342166855  0.4140551848200057  0.5047683552400152  1.0000
  C   C119      1.0  0.9591513720901872  0.44948774030738875  0.5211831200697469  1.0000
  C   C120      1.0  0.527044829639261  0.13011956155034748  0.5069377263569362  1.0000
  C   C121      1.0  0.5661600332071881  0.49206330463969694  0.5100403867833444  1.0000
  C   C122      1.0  0.6205935766642051  0.4487826755061742  0.41254807483689665  1.0000
  C   C123      1.0  0.9225411581792347  0.43357723058996545  0.5410972434207362  1.0000
  C   C124      1.0  0.5511185433668423  0.47575029219453185  0.5138949661038207  1.0000
  C   C125      1.0  0.5644208334417228  0.45267816102889746  0.492321048327173  1.0000
  C   C126      1.0  0.6313928777947716  0.36583462077582235  0.5036404842440645  1.0000
  C   C127      1.0  0.556597021795579  0.4300395404093082  0.48851446209258276  1.0000
  C   C128      1.0  0.5726773280137859  0.40940749104458485  0.46511999071762383  1.0000
  C   C129      1.0  0.5525513026769333  0.04188623571095603  0.5814154218239009  1.0000
  C   C130      1.0  0.6498541289729131  0.4336951134554603  0.4743356313671484  1.0000
  C   C131      1.0  0.6666982720684851  0.37025609444787794  0.5420834019326297  1.0000
  C   C132      1.0  0.6056603215311875  0.39163536526013804  0.4153901340528627  1.0000
  C   C133      1.0  0.5950423954284636  0.37141222605735896  0.44405885275450485  1.0000
  C   C134      1.0  0.6557621062391791  0.39198787363648774  0.5114791495624896  1.0000
  C   C135      1.0  0.6119131498112552  0.3561163249451436  0.48326134299552914  1.0000
  C   C136      1.0  0.7253663241498464  0.4055756389375769  0.5743152397084228  1.0000
  C   C137      1.0  0.6878749158972516  0.4179715472038791  0.5238974293575277  1.0000
  C   C138      1.0  0.7019634913298538  0.40306164516421467  0.562378142769583  1.0000
  C   C139      1.0  0.6987582237145028  0.4364646084536682  0.5004120717367502  1.0000
  C   C140      1.0  0.7366380434810951  0.4231158590140996  0.5484898466007981  1.0000
  C   C141      1.0  0.7222000410756324  0.43892394200352985  0.5119459863679224  1.0000
  C   C142      1.0  0.5166989368439003  0.08278929061256114  0.5278844405537245  1.0000
  C   C143      1.0  0.5071867092973074  0.09626396076450251  0.48272287200803204  1.0000
  C   C144      1.0  0.5122094582465458  0.11922771658229957  0.4724516558069356  1.0000
  C   C145      1.0  0.5365446962523616  0.11650876832833398  0.552288507927622  1.0000
  C   C146      1.0  0.5315329726943184  0.09357101186438868  0.5623668386111315  1.0000
  C   C147      1.0  0.5662296772122484  0.23206467158861033  0.5096954869643041  1.0000
  C   C148      1.0  0.545889475688401  0.16173540342572704  0.526666516817302  1.0000
  C   C149      1.0  0.9194023235965516  0.4721969442296978  0.49604472653416337  1.0000
  C   C150      1.0  0.5522494895636308  0.18559783086117865  0.5199755520434867  1.0000
  C   C151      1.0  0.5495754472392104  0.22459934333453208  0.4740406402737916  1.0000
  C   C152      1.0  0.5426736346250459  0.20196946275957403  0.4785825332623001  1.0000
  C   C153      1.0  0.5757665236619021  0.21569682766997753  0.5511749407029886  1.0000
  C   C154      1.0  0.5687695499955056  0.19311890188789727  0.5558509323936941  1.0000
  C   C155      1.0  0.9443285465618966  0.4699665022818951  0.497998432595368  1.0000
  C   C156      1.0  0.7962823446943287  0.43958879269133694  0.5359802017677715  1.0000
  C   C157      1.0  0.7706806683868278  0.43878757719801376  0.5325032167034688  1.0000
  C   C158      1.0  0.8128758455771472  0.42248753083421586  0.5660599137478884  1.0000
  C   C159      1.0  0.8468289895425959  0.4412620985358215  0.537110518865105  1.0000
  C   C160      1.0  0.8374539617029902  0.4234380065572536  0.5661566666876743  1.0000
  C   C161      1.0  0.8302343326749689  0.45848009599848105  0.5073942990001246  1.0000
  C   C162      1.0  0.8056692611761039  0.4574374887488674  0.5069905708324194  1.0000
  C   C163      1.0  0.5730676959719283  0.25564016012021495  0.5023221018032835  1.0000
  C   C164      1.0  0.9474517649480418  0.4313420689508994  0.5426621341458344  1.0000
  C   C165      1.0  0.5937431251823749  0.2861879886180931  0.5198019300166425  1.0000
  C   C166      1.0  0.6062851128513075  0.33269876083240596  0.49675050736870674  1.0000
  C   C167      1.0  0.6120922347616908  0.29496188788203753  0.5485548779423398  1.0000
  C   C168      1.0  0.6182044137930568  0.3172839397828724  0.5373598345007433  1.0000
  C   C169      1.0  0.5876441824644828  0.3239914180524029  0.468605857556642  1.0000
  C   C170      1.0  0.5816571582130765  0.3016117727306656  0.4793544135111642  1.0000
  C   C171      1.0  0.8726839223930477  0.44105919599923576  0.5382462643340811  1.0000
  C   C172      1.0  0.9076344228754316  0.4540888994260012  0.5176791339947471  1.0000
  H   H75       1.0  0.9659577486098553  0.5003716882798732  0.5467448568821783  1.0000
  H   H76       1.0  0.6569852477606051  0.46781972401614574  0.5103372178775074  1.0000
  H   H77       1.0  0.9529063250112338  0.4843531404082398  0.4800980821862906  1.0000
  H   H78       1.0  0.5619472380390715  0.0572714676588639  0.5750028327629592  1.0000
  H   H79       1.0  0.9793860337829907  0.39516413249407434  0.5312162038270613  1.0000
  H   H80       1.0  0.5894604095154337  0.35884711157231247  0.41322444088164545  1.0000
  H   H81       1.0  0.6536580119464984  0.33590485295471  0.555876120574676  1.0000
  H   H82       1.0  0.6837653525179993  0.3677087442938642  0.5647659199827961  1.0000
  H   H83       1.0  0.46645953439685894  0.09194482100245499  0.5036856847100524  1.0000
  H   H84       1.0  0.6325561980462923  0.41188465211147696  0.42436080551774497  1.0000
  H   H85       1.0  0.6884383997863206  0.44856926291443816  0.470171820348508  1.0000
  H   H86       1.0  0.6942952039893985  0.38870420143918455  0.5830330432192713  1.0000
  H   H87       1.0  0.7357388710654105  0.39320545570871324  0.6038935340552322  1.0000
  H   H88       1.0  0.7302734295476782  0.4529870416814753  0.4911531817176863  1.0000
  H   H89       1.0  0.5389701768214463  0.08369534640337838  0.5986259129927299  1.0000
  H   H90       1.0  0.5480970055058249  0.12457654883836848  0.5803119750956419  1.0000
  H   H91       1.0  0.5045893898512213  0.12913549793457238  0.4364015234769075  1.0000
  H   H92       1.0  0.4958705386004505  0.08818603112336523  0.4543421501230132  1.0000
  H   H93       1.0  0.5419707174938638  0.23700125169872455  0.44154522233610694  1.0000
  H   H94       1.0  0.5545847754893442  0.15082323667673478  0.5615097420573535  1.0000
  H   H95       1.0  0.5764188788825001  0.18068539565951497  0.5882596220498666  1.0000
  H   H96       1.0  0.9584055004468282  0.4149486308649752  0.5610481390691  1.0000
  H   H97       1.0  0.7598053676011213  0.45231472887817015  0.5046527315839365  1.0000
  H   H98       1.0  0.908509873204598  0.4884251773150503  0.47710367743826454  1.0000
  H   H99       1.0  0.7931851682554407  0.4708715066325756  0.48324388288208936  1.0000
  H   H100      1.0  0.8499836350943863  0.4098539254829445  0.5894480643967416  1.0000
  H   H101      1.0  0.7873340104999864  0.40658245815882343  0.5895997814020887  1.0000
  H   H102      1.0  0.8559062623254854  0.47404604748248597  0.4831989302136754  1.0000
  H   H103      1.0  0.5239919538266977  0.179159361460466  0.4517770133633083  1.0000
  H   H104      1.0  0.5949386491576832  0.23821364975474  0.5772680264058349  1.0000
  H   H105      1.0  0.5640700420748288  0.2668456178972288  0.4681989088468999  1.0000
  H   H106      1.0  0.5672436606221887  0.29534625129652026  0.4560245508744395  1.0000
  H   H107      1.0  0.5781248900107525  0.3354943085085978  0.43633464450414405  1.0000
  H   H108      1.0  0.5935612182857172  0.42892515761665717  0.4179360536221495  1.0000
  H   H109      1.0  0.6328484281413093  0.3231771356048642  0.56062680708726  1.0000
  H   H110      1.0  0.9139360869698161  0.4190357893628888  0.5583693400158105  1.0000
  H   H111      1.0  0.6218842442817594  0.28355394187316557  0.5804521254336137  1.0000
  H   H112      1.0  0.8837620833483295  0.42585790274661545  0.5617896345355344  1.0000
  N   N25       1.0  0.5864901301167077  0.4557740909283885  0.47612884270274863  1.0000
  N   N26       1.0  0.6343036203756551  0.42979493309940303  0.4349472297386189  1.0000
  N   N27       1.0  0.5908034670574795  0.4115483081308854  0.430383303934682  1.0000
  N   N28       1.0  0.6348667682764697  0.38824900279381086  0.489633145456796  1.0000
  N   N29       1.0  0.7604118925885986  0.4230508963353812  0.5584464460387135  1.0000
  N   N30       1.0  0.5311959348801603  0.15279934776518664  0.4951097211140146  1.0000
  N   N31       1.0  0.5889205304397622  0.2638605180513555  0.5321704578581826  1.0000
  N   N32       1.0  0.8831155214646398  0.4570928896722977  0.5139652270033471  1.0000
  O   O11       1.0  0.5259451122455969  0.19569374460567776  0.44105816968518324  1.0000
  O   O12       1.0  0.5925576165267528  0.22188774292922075  0.588621625782899  1.0000
  O   O13       1.0  0.8049376634375591  0.4039343037529886  0.5961753367222902  1.0000
  O   O14       1.0  0.8382765230252118  0.476953195691623  0.47717854466063014  1.0000
  C   C173      1.0  0.48761715289322827  0.053600907085805005  0.5225545273873056  1.0000
  C   C174      1.0  0.5111748360446564  0.05847636823614888  0.5386907342014575  1.0000
  C   C175      1.0  0.561172175600004  0.020128985149546752  0.6047167394794286  1.0000
  C   C176      1.0  0.6594978090320199  0.8019428702258523  0.5519438621227971  1.0000
  C   C177      1.0  0.5590032349414119  0.8622226389606995  0.5187129976737673  1.0000
  C   C178      1.0  0.6856551881261181  0.8546997524628204  0.5357927067073768  1.0000
  C   C179      1.0  0.9365946095937502  0.9841290320665945  0.4971655213210313  1.0000
  C   C180      1.0  0.6209981830075262  0.5619103037759003  0.4811941947663119  1.0000
  C   C181      1.0  0.46692243939010125  0.07219222274607007  0.5060231519264377  1.0000
  C   C182      1.0  0.5278588640128781  0.04099049470545113  0.5644138323506934  1.0000
  C   C183      1.0  0.9063593149731258  0.9625786257128154  0.5357620784006245  1.0000
  C   C184      1.0  0.4485673310476137  0.06025405272916262  0.49556285777602693  1.0000
  C   C185      1.0  0.4582999128376898  0.034169378059097255  0.5063213826180343  1.0000
  C   C186      1.0  0.6392790767644269  0.8212631812760627  0.5362935003358763  1.0000
  C   C187      1.0  0.44552368318846963  0.016193192562910186  0.5015987588044042  1.0000
  C   C188      1.0  0.5775588723061291  0.8781775838924619  0.5254930623528747  1.0000
  C   C189      1.0  0.6290657534923861  0.47039674620672256  0.4409315345103743  1.0000
  C   C190      1.0  0.5423517411938787  0.004245670259069856  0.6042886140359907  1.0000
  C   C191      1.0  0.6794719565957507  0.8122423738549336  0.5528688270221477  1.0000
  C   C192      1.0  0.5954550787104668  0.8378491831043511  0.5276314968480433  1.0000
  C   C193      1.0  0.5695831869622925  0.8383931473176597  0.5201876765008598  1.0000
  C   C194      1.0  0.6710858629765869  0.8381696223087414  0.5381947937842017  1.0000
  C   C195      1.0  0.6142237630560166  0.8181108279841872  0.5311200218875931  1.0000
  C   C196      1.0  0.7322414863700129  0.885140753368196  0.5954158964296886  1.0000
  C   C197      1.0  0.7056041949875167  0.8649749063813229  0.5403605758597185  1.0000
  C   C198      1.0  0.7121593301944791  0.8748451634060772  0.5908322782575768  1.0000
  C   C199      1.0  0.7208727616375679  0.867877660588573  0.49487847701398  1.0000
  C   C200      1.0  0.7476581790994712  0.887441654185955  0.5506241141334877  1.0000
  C   C201      1.0  0.7407337642344122  0.8784480815039428  0.5001180811347057  1.0000
  C   C202      1.0  0.6129806557274251  0.5126141143111982  0.4753711233298751  1.0000
  C   C203      1.0  0.6335012839405112  0.5198409364710507  0.45172192895835794  1.0000
  C   C204      1.0  0.637386596546948  0.5435200746627654  0.4543364675880185  1.0000
  C   C205      1.0  0.6007416010658148  0.5546632444720867  0.5059751804030816  1.0000
  C   C206      1.0  0.5968932305909602  0.5310147218104178  0.5032308952499759  1.0000
  C   C207      1.0  0.6113954561097807  0.6782813886561819  0.5100566392237511  1.0000
  C   C208      1.0  0.6092901069667038  0.601653196953658  0.5050934031390719  1.0000
  C   C209      1.0  0.9088609886845762  0.967011257760616  0.43876411916327523  1.0000
  C   C210      1.0  0.6106446858540369  0.6273022412924029  0.506647002481245  1.0000
  C   C211      1.0  0.6294929662905518  0.6619399187478678  0.4829512752399618  1.0000
  C   C212      1.0  0.6293209798930751  0.6370519654324609  0.48097511993118347  1.0000
  C   C213      1.0  0.5927474867815439  0.668561428947056  0.5358012135996119  1.0000
  C   C214      1.0  0.592564964954698  0.6436658233079434  0.5338772240797788  1.0000
  C   C215      1.0  0.9276304118399025  0.9791548981259152  0.444690498319248  1.0000
  C   C216      1.0  0.8019779020791352  0.9103542984084476  0.5170847156153628  1.0000
  C   C217      1.0  0.7805735895623704  0.9003460195371579  0.5155090247910317  1.0000
  C   C218      1.0  0.8123445214551613  0.9174686815727127  0.5657797260303034  1.0000
  C   C219      1.0  0.8451749371702139  0.9310990973619541  0.5164697966839256  1.0000
  C   C220      1.0  0.8332096996368967  0.9272267863855607  0.5649801708639456  1.0000
  C   C221      1.0  0.8348717671599304  0.9239010690195208  0.46779907965242523  1.0000
  C   C222      1.0  0.8142160025945097  0.913784776490161  0.4686533599205893  1.0000
  C   C223      1.0  0.6127506841110348  0.7039692488430045  0.5106114952966546  1.0000
  C   C224      1.0  0.9253874691566021  0.9742630346635416  0.5424031581260088  1.0000
  C   C225      1.0  0.601388329024634  0.7440207194396581  0.5311453084270443  1.0000
  C   C226      1.0  0.6094295951085084  0.7930605867192713  0.5305582662173067  1.0000
  C   C227      1.0  0.5844256984173141  0.7632416336805266  0.553417418593284  1.0000
  C   C228      1.0  0.5883078491104675  0.7870683857048771  0.5529095847739866  1.0000
  C   C229      1.0  0.6263140798619123  0.7739801158326013  0.5078973375899724  1.0000
  C   C230      1.0  0.6224063031789168  0.7502283401688693  0.5079836015493734  1.0000
  C   C231      1.0  0.8660530448634932  0.9419507050542487  0.5181398595469409  1.0000
  C   C232      1.0  0.8968455049224051  0.9585584652610484  0.48377737614161753  1.0000
  H   H113      1.0  0.934441118447013  0.04699916354478728  0.5222546749294623  1.0000
  H   H114      1.0  0.5793643391687558  0.014570199503660897  0.6218367181801531  1.0000
  H   H115      1.0  0.9361880660564963  0.9857316215421985  0.4092857560558456  1.0000
  H   H116      1.0  0.6373122214309728  0.48105968947681765  0.41004590145938485  1.0000
  H   H117      1.0  0.07026593906220224  0.8463481576746186  0.39122880799849924  1.0000
  H   H118      1.0  0.5610234588882372  0.8222958197451825  0.515938006376458  1.0000
  H   H119      1.0  0.6583745451548577  0.7829939974371716  0.5619086728898098  1.0000
  H   H120      1.0  0.6980940443266503  0.8037151291323475  0.5632088307093948  1.0000
  H   H121      1.0  0.5623095209037673  0.51134460563225  0.5224601691648573  1.0000
  H   H122      1.0  0.5077067893729547  0.01314729816063287  0.571594085347341  1.0000
  H   H123      1.0  0.7161884920230502  0.861033554994224  0.4556331983592983  1.0000
  H   H124      1.0  0.7007071977461271  0.8734100485842731  0.6260327914643441  1.0000
  H   H125      1.0  0.7368656581665772  0.8920831025239768  0.6346338299061016  1.0000
  H   H126      1.0  0.7521599364544145  0.8802106372833403  0.4648509768819836  1.0000
  H   H127      1.0  0.5806481358534857  0.526424997611988  0.5228116514900656  1.0000
  H   H128      1.0  0.5876604602373917  0.5685373862800477  0.527597595553066  1.0000
  H   H129      1.0  0.6534018931060173  0.548324045792589  0.4345195158968337  1.0000
  H   H130      1.0  0.646304661537538  0.5060059116263921  0.4293252315816089  1.0000
  H   H131      1.0  0.6441058468092999  0.6691485580653013  0.46269495640745045  1.0000
  H   H132      1.0  0.5932755847266091  0.59639861944695  0.5257556829474889  1.0000
  H   H133      1.0  0.5779130876328302  0.6364843883442942  0.5540505623773115  1.0000
  H   H134      1.0  0.9321740529101077  0.9770704042533662  0.5828508818849303  1.0000
  H   H135      1.0  0.774690801055548  0.8949024051213762  0.4752071728407137  1.0000
  H   H136      1.0  0.9023258081784387  0.9638678242267329  0.39823980153654637  1.0000
  H   H137      1.0  0.806691289814158  0.9084588767039108  0.4307211145038554  1.0000
  H   H138      1.0  0.8407324087205374  0.9325665796391366  0.6029007673024274  1.0000
  H   H139      1.0  0.7869063261243419  0.9076722649321112  0.6063387105757724  1.0000
  H   H140      1.0  0.859726663730512  0.9347401835738198  0.4271981761656516  1.0000
  H   H141      1.0  0.6441856203885741  0.6053623033228639  0.45637159247545855  1.0000
  H   H142      1.0  0.5778631651832935  0.7003562566244044  0.5597430986832925  1.0000
  H   H143      1.0  0.6288171764813533  0.7088652990786594  0.48943584090838105  1.0000
  H   H144      1.0  0.6359535291543352  0.7356538769743284  0.4896980626152895  1.0000
  H   H145      1.0  0.6428042484816331  0.7781363203132945  0.4888989006474082  1.0000
  H   H146      1.0  0.6147484855937861  0.8663679988138614  0.5349639156482373  1.0000
  H   H147      1.0  0.13080119635342188  0.465582964241159  0.7251259226696722  1.0000
  H   H148      1.0  0.1518302800835513  0.4403828112909576  0.720638405575661  1.0000
  H   H149      1.0  0.4524829099905466  0.4297424435797399  0.5604178408937042  1.0000
  H   H150      1.0  0.4562198067381851  0.40507821549078005  0.5215912020482915  1.0000
