# Supplementary material for: Fracture Behavior of a 2D Imine‐Based Polymer
Source: Adv Sci (Weinh). 2024 Sep 12;11(42):2407017. doi: 10.1002/advs.202407017 (PMC11558127; doi:10.1002/advs.202407017)
Supplement: Supplementary file 2 — Supporting Information [file ADVS-11-2407017-s004.zip › linkerdefect_110_strain_1.275_relaxed.cif]

data_image0
_chemical_formula_structural       C43OHON4C8HCH24N2ONH10N8O3NC60H38N8O4C60H38N8O4C60H38
_chemical_formula_sum              "C232 O14 H150 N32"
_cell_length_a       57.456669111902976
_cell_length_b       57.04167010035137
_cell_length_c       25.000223710000448
_cell_angle_alpha    90.0
_cell_angle_beta     90.0
_cell_angle_gamma    79.88272432041995

_space_group_name_H-M_alt    "P 1"
_space_group_IT_number       1

loop_
  _space_group_symop_operation_xyz
  'x, y, z'

loop_
  _atom_site_type_symbol
  _atom_site_label
  _atom_site_symmetry_multiplicity
  _atom_site_fract_x
  _atom_site_fract_y
  _atom_site_fract_z
  _atom_site_occupancy
  C   C1        1.0  0.009659581338965648  0.509039779737699  0.5093068057493676  1.0000
  C   C2        1.0  0.033737892660339386  0.5079466388764845  0.49854603794883146  1.0000
  C   C3        1.0  0.05007226896233735  0.4709687139558714  0.5549860702358107  1.0000
  C   C4        1.0  0.05846534575171755  0.36373147039575626  0.5663271279529799  1.0000
  C   C5        1.0  0.9781275821697957  0.43082529129183045  0.5809441586833353  1.0000
  C   C6        1.0  0.04393168544385524  0.4289169060078928  0.5848134214955508  1.0000
  C   C7        1.0  0.5584443618449061  0.41208421051016425  0.549822283166426  1.0000
  C   C8        1.0  0.01693889741432454  0.12856932585892783  0.4427601836383078  1.0000
  C   C9        1.0  0.9897564980460714  0.5289311576115546  0.511571917611094  1.0000
  C   C10       1.0  0.04528765735837312  0.4645876548413027  0.46061293914500345  1.0000
  C   C11       1.0  0.5420440527000155  0.41838884835920453  0.6396620797225135  1.0000
  C   C12       1.0  0.970591625461603  0.5195929463987182  0.5269310269935041  1.0000
  C   C13       1.0  0.9789318242508834  0.49411418189073736  0.5350612319491176  1.0000
  C   C14       1.0  0.06344586817627891  0.37355193932484704  0.5137180698526271  1.0000
  C   C15       1.0  0.9667316951683025  0.47622203667015395  0.5562624915500218  1.0000
  C   C16       1.0  0.9813618538473563  0.4548440921394603  0.5758667593890742  1.0000
  C   C17       1.0  0.050347673403668254  0.04046237436287097  0.5026843618319614  1.0000
  C   C18       1.0  0.048034767092123246  0.4481371613053323  0.5446673203169282  1.0000
  C   C19       1.0  0.051488327880138504  0.3828168763381728  0.5984553521756699  1.0000
  C   C20       1.0  0.016940043468391987  0.4323382879378637  0.5896648545527358  1.0000
  C   C21       1.0  0.0004106362427270055  0.41681691203771043  0.5886915596928217  1.0000
  C   C22       1.0  0.05247723926009656  0.4037093457470989  0.5656116235209813  1.0000
  C   C23       1.0  0.06991325325155859  0.3599741905616427  0.4700347076313339  1.0000
  C   C24       1.0  0.0554487499322911  0.45749496676366663  0.7185896086651417  1.0000
  C   C25       1.0  0.05506937005558451  0.4334988605573545  0.6385728226634251  1.0000
  C   C26       1.0  0.045161982391975816  0.45285284682178384  0.6703627095259647  1.0000
  C   C27       1.0  0.07574020839131253  0.4189630639365279  0.6563927768734207  1.0000
  C   C28       1.0  0.07610618701734104  0.44276209637903635  0.7369528665787398  1.0000
  C   C29       1.0  0.08611488335137661  0.42346244686343315  0.7046167115678266  1.0000
  C   C30       1.0  0.010308230198974649  0.082057534759509  0.47378058037356446  1.0000
  C   C31       1.0  0.994355491270124  0.09623139935781556  0.4391988965277039  1.0000
  C   C32       1.0  0.99747177057089  0.11882208115463773  0.4242674725917534  1.0000
  C   C33       1.0  0.033071610439582094  0.11419267295172426  0.4770276752373603  1.0000
  C   C34       1.0  0.029816624718115345  0.09168189501958315  0.4920761730288496  1.0000
  C   C35       1.0  0.0508866541819427  0.23017666853129445  0.42393451324263964  1.0000
  C   C36       1.0  0.038521808007594645  0.15831509726051896  0.43981586228848313  1.0000
  C   C37       1.0  0.5305202090352458  0.38799214330217263  0.583684053595134  1.0000
  C   C38       1.0  0.042475703789938965  0.18241969023755006  0.43174637433183805  1.0000
  C   C39       1.0  0.028726671676549253  0.22433992609704442  0.41081575332846826  1.0000
  C   C40       1.0  0.024452780094259066  0.201157128119501  0.41427430765756335  1.0000
  C   C41       1.0  0.06910889091464421  0.21129898346548004  0.44002777395119225  1.0000
  C   C42       1.0  0.0647888482870001  0.18815128125675135  0.4438869352577802  1.0000
  C   C43       1.0  0.5450011832029822  0.3938259076872448  0.5434146073444069  1.0000
  O   O1        1.0  0.6637360318827403  0.6042834393922473  0.42437184814212353  1.0000
  H   H1        1.0  0.6057335751260754  0.7754821683558561  0.5863304905056165  1.0000
  O   O2        1.0  0.6001497239093416  0.6641410203637258  0.5576104236273762  1.0000
  N   N1        1.0  0.46146817339969404  0.048734097773321494  0.5517456931810706  1.0000
  N   N2        1.0  0.6263918419317548  0.8352177266919342  0.5531072419562773  1.0000
  N   N3        1.0  0.6741637399178654  0.8177678022140252  0.5481921197029274  1.0000
  N   N4        1.0  0.8687615050840896  0.9627752264593875  0.48029634388241194  1.0000
  C   C44       1.0  0.05363152683285113  0.2548149091738038  0.4235179979253215  1.0000
  C   C45       1.0  0.5564002402734953  0.4242418091514  0.599168301573853  1.0000
  C   C46       1.0  0.07224844349969212  0.28614047205328186  0.4388722255891565  1.0000
  C   C47       1.0  0.07118854308867237  0.33578600727264996  0.4588575941765221  1.0000
  C   C48       1.0  0.05085742324298343  0.30302966537624265  0.4353933107800097  1.0000
  C   C49       1.0  0.050279708352087456  0.3268127515214291  0.4444219174894765  1.0000
  C   C50       1.0  0.09290895280598567  0.3191585700326949  0.458119154039411  1.0000
  C   C51       1.0  0.09325138370235435  0.2953124221306272  0.4495123045280912  1.0000
  H   H2        1.0  0.8647423956765019  0.9621102398864362  0.564474390257956  1.0000
  C   C52       1.0  0.5286408730185098  0.40016904710263296  0.6329024824292766  1.0000
  H   H3        1.0  0.5575412763152828  0.46386450318936345  0.5631429398003169  1.0000
  H   H4        1.0  0.05222270939234671  0.47871831786511093  0.5945181489594039  1.0000
  H   H5        1.0  0.545662180878241  0.3842687259251861  0.5049675579056231  1.0000
  H   H6        1.0  0.05881228076475344  0.05522736640668993  0.48907220713495875  1.0000
  H   H7        1.0  0.5789441129046925  0.3654339306256922  0.5118417425218287  1.0000
  H   H8        1.0  0.004456753963891434  0.397382466003916  0.5923826663254543  1.0000
  H   H9        1.0  0.060017568709265376  0.3447890023419834  0.5763169673409925  1.0000
  H   H10       1.0  0.046133704331918116  0.38285211291721943  0.6406227390547378  1.0000
  H   H11       1.0  0.9606338799755877  0.09218619767292079  0.4944833580431924  1.0000
  H   H12       1.0  0.043806590503470404  0.42918530755097195  0.474928264517236  1.0000
  H   H13       1.0  0.08386294088766331  0.4036525992541457  0.6318122790509164  1.0000
  H   H14       1.0  0.028811817175689036  0.464565835157412  0.6571714795894992  1.0000
  H   H15       1.0  0.04720914204236391  0.4727991359230328  0.7429893455639536  1.0000
  H   H16       1.0  0.10236690879704738  0.41166283534033704  0.7178228200116109  1.0000
  H   H17       1.0  0.04253849011466992  0.08122840560481112  0.5197523085890788  1.0000
  H   H18       1.0  0.04838004634078738  0.12135643338718943  0.4926225428237693  1.0000
  H   H19       1.0  0.9846066741100439  0.12933210687703472  0.3970428157155799  1.0000
  H   H20       1.0  0.9791661764194668  0.0890525301627382  0.4231779557338962  1.0000
  H   H21       1.0  0.014339998476003122  0.2386555949704017  0.3982502201156604  1.0000
  H   H22       1.0  0.053672495166622466  0.14561977511033475  0.4575200496503305  1.0000
  H   H23       1.0  0.07903570979464827  0.17389308644749116  0.45744999435210876  1.0000
  H   H24       1.0  0.5669039085268495  0.43836167210122673  0.6061962404217384  1.0000
  H   H25       1.0  0.8866661343958143  0.9769514574879705  0.5734691395768183  1.0000
  H   H26       1.0  0.5201188951861468  0.37377206516545236  0.5769825560024902  1.0000
  N   N5        1.0  0.6243694425789929  0.6988553787837242  0.5311559702683186  1.0000
  N   N6        1.0  0.5006234557492076  0.03588373747979867  0.6150468174240047  1.0000
  O   O3        1.0  0.841010288527185  0.9370831643458568  0.4271458208797105  1.0000
  N   N7        1.0  0.7770077760211452  0.8921772798957284  0.5752131961887691  1.0000
  H   H27       1.0  0.002615120667470769  0.1796134129007349  0.40735201162639284  1.0000
  H   H28       1.0  0.09053178692310719  0.23312054063403545  0.4491948469789866  1.0000
  H   H29       1.0  0.03723254052387042  0.2679732520322187  0.41425761427699187  1.0000
  H   H30       1.0  0.11022206247807159  0.28284458305681204  0.4515141828168249  1.0000
  H   H31       1.0  0.10950256384307938  0.32550714861547253  0.4672709839199673  1.0000
  H   H32       1.0  0.012724684697920232  0.4691986087971613  0.5769843033769911  1.0000
  H   H33       1.0  0.03332401136305819  0.3392835477780966  0.44254940255411435  1.0000
  H   H34       1.0  0.5411230424820712  0.42806950967558927  0.6779401926157732  1.0000
  H   H35       1.0  0.03428028283143881  0.29650265468374476  0.426286247728405  1.0000
  H   H36       1.0  0.5979096168781739  0.7345119379441516  0.5790252215831077  1.0000
  N   N8        1.0  0.001911989385214757  0.48881771067953206  0.5225002884146946  1.0000
  N   N9        1.0  0.04533844429134644  0.4458327585180241  0.49097237956307005  1.0000
  N   N10       1.0  0.00459131166065888  0.4543755610767708  0.5847552209325296  1.0000
  N   N11       1.0  0.0596216964647903  0.3977873441010933  0.5166235304364083  1.0000
  N   N12       1.0  0.08690962003625628  0.44794028986754203  0.7829589771944229  1.0000
  N   N13       1.0  0.018646778297159924  0.15122655082954603  0.42884976627558186  1.0000
  N   N14       1.0  0.07336549443969038  0.26229500513777887  0.4351773492072059  1.0000
  N   N15       1.0  0.5155774631547847  0.39349041400785206  0.6738072882764122  1.0000
  O   O4        1.0  0.0016296456281471464  0.19681246244707049  0.40101119905356386  1.0000
  O   O5        1.0  0.09187965728690786  0.21576331214311492  0.45347910717699424  1.0000
  O   O6        1.0  0.8052308880679261  0.9175503823426044  0.6290382446543659  1.0000
  N   N16       1.0  0.6387685653413195  0.5694992145949446  0.4505624981697012  1.0000
  C   C53       1.0  0.9820303462926562  0.05419779058950458  0.49196191258739275  1.0000
  C   C54       1.0  0.006328510805776636  0.05837166776474545  0.490104709442305  1.0000
  C   C55       1.0  0.06080074910508513  0.018737584646741023  0.5203896863850062  1.0000
  C   C56       1.0  0.18555635996449873  0.7795440073233876  0.5145260431332578  1.0000
  C   C57       1.0  0.13213398384916247  0.8102948457066274  0.3096696347036231  1.0000
  C   C58       1.0  0.2105414362409445  0.832207127804664  0.5109438756269428  1.0000
  C   C59       1.0  0.41020033701066044  0.020000711766594348  0.5219799714712885  1.0000
  C   C60       1.0  0.06890219178476223  0.567247856784883  0.4679912701512684  1.0000
  C   C61       1.0  0.9609229349570094  0.07288764779800849  0.4935409648549135  1.0000
  C   C62       1.0  0.024935505686021417  0.04060191068701746  0.5038804308247654  1.0000
  C   C63       1.0  0.37773860279505694  0.0006917638252659231  0.5534451263030479  1.0000
  C   C64       1.0  0.9421235265988033  0.061628306487980566  0.4952221383461662  1.0000
  C   C65       1.0  0.9520561615551856  0.03583709736662777  0.4945128331076489  1.0000
  C   C66       1.0  0.17336352531628393  0.7938630597215599  0.4708101064318809  1.0000
  C   C67       1.0  0.9390600500523212  0.018496737506233263  0.4947173920452006  1.0000
  C   C68       1.0  0.15018459801555875  0.8255839567809574  0.3215780360210747  1.0000
  C   C69       1.0  0.04958016046482375  0.4837894492960635  0.5019946586761675  1.0000
  C   C70       1.0  0.042607306586119505  0.003913809015144709  0.5343528942809918  1.0000
  C   C71       1.0  0.20118081562377546  0.792258122859655  0.5351350507910054  1.0000
  C   C72       1.0  0.1494482076897088  0.7981249209813972  0.38804448690012244  1.0000
  C   C73       1.0  0.13181361911287148  0.7939713727534311  0.34878823799715947  1.0000
  C   C74       1.0  0.1981708217193484  0.8146006840591327  0.503764235293725  1.0000
  C   C75       1.0  0.1559763448215571  0.786352709737379  0.43540227167254175  1.0000
  C   C76       1.0  0.23267344322082809  0.883502605183486  0.5690862061066512  1.0000
  C   C77       1.0  0.224600265156035  0.8482778729125825  0.5209750820451197  1.0000
  C   C78       1.0  0.21855617123110804  0.8670727490408339  0.5604138913592027  1.0000
  C   C79       1.0  0.24641316644302105  0.8482526571562473  0.49143103322854764  1.0000
  C   C80       1.0  0.2540119410823106  0.8836586760430581  0.5392166389068171  1.0000
  C   C81       1.0  0.2600457957397952  0.8650812315145595  0.5000604332763214  1.0000
  C   C82       1.0  0.04482958142405668  0.5281540600234006  0.486801348175626  1.0000
  C   C83       1.0  0.06893965138208173  0.5246684200195638  0.4718054325132466  1.0000
  C   C84       1.0  0.080483675965903  0.5434248361039152  0.46156495224253596  1.0000
  C   C85       1.0  0.04473065467560613  0.5709306510048787  0.4826846965867821  1.0000
  C   C86       1.0  0.03303689058245423  0.5520810484689926  0.49097609994621183  1.0000
  C   C87       1.0  0.10586013905333455  0.667747200383643  0.46633189064060415  1.0000
  C   C88       1.0  0.07382051341542696  0.6053812789628304  0.4829642567446667  1.0000
  C   C89       1.0  0.3967882819605913  0.9890642298675749  0.46769771447860914  1.0000
  C   C90       1.0  0.08479752362246581  0.6262505542609509  0.4762308005768251  1.0000
  C   C91       1.0  0.11172489950965987  0.6483884408846637  0.4310666620382888  1.0000
  C   C92       1.0  0.10180304448240218  0.6279271757217247  0.4359311204716332  1.0000
  C   C93       1.0  0.08902554906484259  0.6659971205843446  0.5069341105389898  1.0000
  C   C94       1.0  0.07864084589463614  0.6457908986490837  0.5109687354537864  1.0000
  C   C95       1.0  0.4114056623386592  0.005168878700298363  0.4744161113033085  1.0000
  C   C96       1.0  0.30106479795974117  0.9176360578617003  0.5227948011935322  1.0000
  C   C97       1.0  0.2855501538458719  0.9010440221752283  0.5180059246267569  1.0000
  C   C98       1.0  0.2992419905376741  0.9353301967621257  0.5641855914183466  1.0000
  C   C99       1.0  0.33330287633870154  0.9508680405214519  0.5284922905394  1.0000
  C   C100      1.0  0.31493247786081446  0.951038376614278  0.566760583810947  1.0000
  C   C101      1.0  0.33509508775271646  0.933183731881479  0.4870389168396679  1.0000
  C   C102      1.0  0.31965451883567125  0.9172214474108998  0.48502409740418556  1.0000
  C   C103      1.0  0.11689048937835442  0.6885707370360108  0.45915914058342533  1.0000
  C   C104      1.0  0.39239330984357573  0.01667737828633653  0.561245444279075  1.0000
  C   C105      1.0  0.12543471539618642  0.7249179236755326  0.478112930282163  1.0000
  C   C106      1.0  0.14581297779883268  0.7652994126864884  0.4501021602104378  1.0000
  C   C107      1.0  0.13091282447797736  0.740866889547484  0.517341063177502  1.0000
  C   C108      1.0  0.14121763561804868  0.7602538488503877  0.5037217253905134  1.0000
  C   C109      1.0  0.14014692802307  0.7495604280687452  0.41082494825402754  1.0000
  C   C110      1.0  0.1304472354294031  0.7298316481841021  0.4243793812483095  1.0000
  C   C111      1.0  0.34872134369068447  0.9675995479667089  0.53257711263315  1.0000
  C   C112      1.0  0.3791759654867574  0.9858720389836197  0.5065358691662571  1.0000
  H   H37       1.0  0.41515544037379326  0.08478854721182127  0.4955498341758716  1.0000
  H   H38       1.0  0.07993240201373862  0.012552332242244946  0.5243886353561716  1.0000
  H   H39       1.0  0.42468575963207866  0.0071140303617489575  0.4437186030339832  1.0000
  H   H40       1.0  0.06809537287613034  0.4866671724496396  0.4928055531529053  1.0000
  H   H41       1.0  0.5695906445240109  0.8417558935322375  0.5386569030880836  1.0000
  H   H42       1.0  0.12041196924529281  0.7804828999276391  0.35213011150009116  1.0000
  H   H43       1.0  0.18272492754491834  0.7618067985715311  0.5270396928244944  1.0000
  H   H44       1.0  0.2136308006456114  0.7874117960846675  0.5682511321405377  1.0000
  H   H45       1.0  0.9903989126259425  0.5477376474135516  0.5029020286239754  1.0000
  H   H46       1.0  0.006109296474432949  0.014097223648363855  0.5269954500774344  1.0000
  H   H47       1.0  0.25162963066594424  0.8342847090088819  0.4611409901676746  1.0000
  H   H48       1.0  0.20218826754396546  0.8676862094068509  0.5837148665419513  1.0000
  H   H49       1.0  0.22748841377238302  0.897424738575266  0.5995226777878089  1.0000
  H   H50       1.0  0.27641101702998383  0.864683077438442  0.47657551741937015  1.0000
  H   H51       1.0  0.014097093335335651  0.5557628666591207  0.5020196050919873  1.0000
  H   H52       1.0  0.035041796104947204  0.5893132086402281  0.487004827877097  1.0000
  H   H53       1.0  0.09928912268258362  0.5398015331203174  0.4501246862958534  1.0000
  H   H54       1.0  0.07860752250740463  0.5061218787643665  0.4683323905017683  1.0000
  H   H55       1.0  0.12474653454626441  0.649367932386109  0.3992095385774965  1.0000
  H   H56       1.0  0.05896149467460145  0.6071629256925926  0.5124468267059308  1.0000
  H   H57       1.0  0.06554641314922212  0.6448406134692328  0.5426746799858188  1.0000
  H   H58       1.0  0.39087159965698437  0.027616654117057493  0.597827382394984  1.0000
  H   H59       1.0  0.28944773434638427  0.887777197262001  0.48477665088663546  1.0000
  H   H60       1.0  0.39836279486384624  0.9780555609998425  0.4311924808045754  1.0000
  H   H61       1.0  0.3214925202638065  0.9038653362951512  0.4528105205989469  1.0000
  H   H62       1.0  0.31310057093076793  0.9643604194734209  0.5990492887266542  1.0000
  H   H63       1.0  0.272334807359365  0.9242887148546419  0.5931413416408216  1.0000
  H   H64       1.0  0.361454670004434  0.9447141555463073  0.45665440339253305  1.0000
  H   H65       1.0  0.10015497393808637  0.596589887901249  0.410866026850217  1.0000
  H   H66       1.0  0.09186728718858583  0.6967580850720048  0.5337502588562665  1.0000
  H   H67       1.0  0.12785402108087957  0.6885579495522598  0.4221060718228884  1.0000
  H   H68       1.0  0.12628015306082332  0.717755462112185  0.3927015279757744  1.0000
  H   H69       1.0  0.14386497336467993  0.7528051980750314  0.3684836416663832  1.0000
  H   H70       1.0  0.17180047200010123  0.8233220326577764  0.3890092208270607  1.0000
  H   H71       1.0  0.14522026601391516  0.7723719049104442  0.5354259934393449  1.0000
  H   H72       1.0  0.364293151478268  0.9986961647999868  0.5839356637542535  1.0000
  H   H73       1.0  0.12725951188413023  0.7376494116851277  0.5597185940248689  1.0000
  H   H74       1.0  0.3460317708553779  0.9799592126704981  0.5676870850163512  1.0000
  N   N17       1.0  0.9760953035291839  0.03278065067252034  0.4931197402731449  1.0000
  N   N18       1.0  0.022839514573550195  0.018694063101782676  0.522182913882553  1.0000
  N   N19       1.0  0.15849075811358745  0.8167484734660201  0.3682220800330263  1.0000
  N   N20       1.0  0.18113300333658242  0.8143147890482332  0.46600394416966096  1.0000
  N   N21       1.0  0.2668657240372001  0.9006657809510277  0.5491666480632919  1.0000
  N   N22       1.0  0.08105221591641497  0.5852022652265595  0.4585807179043861  1.0000
  N   N23       1.0  0.11492633241263979  0.7063035598794335  0.4926610987867777  1.0000
  N   N24       1.0  0.36556886618260576  0.969466474384072  0.4971852579888401  1.0000
  O   O7        1.0  0.10889920300107978  0.6090716159099478  0.3993686428083161  1.0000
  O   O8        1.0  0.08224992578807522  0.6847937237497633  0.5438166432543313  1.0000
  O   O9        1.0  0.2812954067304006  0.936828109431309  0.6033125747819941  1.0000
  O   O10       1.0  0.3528647692170187  0.9317226924943565  0.4475306698296206  1.0000
  C   C113      1.0  0.6012937527758463  0.466839341564385  0.4772052722312863  1.0000
  C   C114      1.0  0.6184940915417114  0.4759233696622319  0.4476297808350836  1.0000
  C   C115      1.0  0.6553700545542902  0.44610944523323565  0.441938587350369  1.0000
  C   C116      1.0  0.6628072443133279  0.3418597544365555  0.4881962881750617  1.0000
  C   C117      1.0  0.5843874507229149  0.3745525457762256  0.4765106398692717  1.0000
  C   C118      1.0  0.671296059933811  0.40257019967346697  0.462103930515136  1.0000
  C   C119      1.0  0.9414394347131237  0.478228358024212  0.5549503930549764  1.0000
  C   C120      1.0  0.5184835225943013  0.1358545208161918  0.512213191127451  1.0000
  C   C121      1.0  0.5843874111252071  0.478339688276661  0.5172060115414544  1.0000
  C   C122      1.0  0.6229820729587082  0.43836442235937984  0.38754017792780315  1.0000
  C   C123      1.0  0.9062876731514972  0.46148523941299924  0.5761542071572883  1.0000
  C   C124      1.0  0.5719861153592098  0.46157466985077306  0.533838353776517  1.0000
  C   C125      1.0  0.5812021431108877  0.4399021895758348  0.5036275337343591  1.0000
  C   C126      1.0  0.640492548147368  0.35403196376505186  0.46501350748780007  1.0000
  C   C127      1.0  0.5741424455253299  0.41746658971168155  0.5076401393776041  1.0000
  C   C128      1.0  0.58366123694116  0.39862010508418905  0.4711060400039667  1.0000
  C   C129      1.0  0.5313740669352037  0.05483322288462279  0.6116802489461965  1.0000
  C   C130      1.0  0.6556452344982511  0.42213910607352634  0.43673636471530025  1.0000
  C   C131      1.0  0.6773499342228311  0.3581256888280525  0.4898837986643871  1.0000
  C   C132      1.0  0.605655585753888  0.38348076170861795  0.39821143998198016  1.0000
  C   C133      1.0  0.5991228711332676  0.36260850421825647  0.4309964825567621  1.0000
  C   C134      1.0  0.6638958781054839  0.3802698044680555  0.4677604128179685  1.0000
  C   C135      1.0  0.6196628182561564  0.3453203591408656  0.45403402730287806  1.0000
  C   C136      1.0  0.7283944171590848  0.3985324973755506  0.5395676465630186  1.0000
  C   C137      1.0  0.693759719579251  0.4072436134108979  0.48166103575671587  1.0000
  C   C138      1.0  0.7070664125099854  0.39349117812682516  0.5218702878590514  1.0000
  C   C139      1.0  0.7035634976082605  0.4263755611162826  0.46033418764372575  1.0000
  C   C140      1.0  0.7381322895160506  0.41767107680183596  0.5182389675598976  1.0000
  C   C141      1.0  0.7248822008627166  0.4314031267162847  0.4777560460754453  1.0000
  C   C142      1.0  0.5014061085648509  0.09414495104584551  0.5458421028143148  1.0000
  C   C143      1.0  0.49412793040608227  0.10550675187746593  0.49720165557861795  1.0000
  C   C144      1.0  0.5022983620200204  0.12580862985685978  0.4809489724458962  1.0000
  C   C145      1.0  0.5256939697244444  0.1244431327019031  0.5611312545520685  1.0000
  C   C146      1.0  0.5173480066907367  0.10429338870827595  0.5774123458013416  1.0000
  C   C147      1.0  0.5718865336350756  0.22597276275513498  0.4883766006615596  1.0000
  C   C148      1.0  0.5435254870639021  0.16235397832072362  0.5199213485156721  1.0000
  C   C149      1.0  0.9027528709179549  0.49650308581828184  0.5205072004665117  1.0000
  C   C150      1.0  0.5528595496967967  0.1837970337349478  0.5078944762936238  1.0000
  C   C151      1.0  0.551774828840154  0.2214230196988088  0.46076277342771366  1.0000
  C   C152      1.0  0.5424288297215257  0.2008731320422943  0.4697328506975165  1.0000
  C   C153      1.0  0.5824716271824634  0.20877747972301877  0.5261283334064558  1.0000
  C   C154      1.0  0.5729676218951193  0.18834443687361443  0.535513886340415  1.0000
  C   C155      1.0  0.9267165985136476  0.4961879528145461  0.5253991171747203  1.0000
  C   C156      1.0  0.7901233419845969  0.4457322207751064  0.5297665708484609  1.0000
  C   C157      1.0  0.7673982569903406  0.4397673074397515  0.5166144502152192  1.0000
  C   C158      1.0  0.8063209478404927  0.43201535293503257  0.5655104886764551  1.0000
  C   C159      1.0  0.8356460367723414  0.45755888905759157  0.5492927835544754  1.0000
  C   C160      1.0  0.8284074682838309  0.4379344719893843  0.5746887522484766  1.0000
  C   C161      1.0  0.8192799291998449  0.47154051199267355  0.5143763147019099  1.0000
  C   C162      1.0  0.7971695817035358  0.46562436599343826  0.5052184296328148  1.0000
  C   C163      1.0  0.5804439767110146  0.2479302488293637  0.47791224282799133  1.0000
  C   C164      1.0  0.9301578805731077  0.46122272688554405  0.5811335124005405  1.0000
  C   C165      1.0  0.6041097879506325  0.2755599746710253  0.48702437757600425  1.0000
  C   C166      1.0  0.6153249114540891  0.3217123693828005  0.4654059376536901  1.0000
  C   C167      1.0  0.6257739569286086  0.28182840629541067  0.5034923592611629  1.0000
  C   C168      1.0  0.6312620753226355  0.30396969232687604  0.4927861862238637  1.0000
  C   C169      1.0  0.5936618210773935  0.3153190813456438  0.44897496192155606  1.0000
  C   C170      1.0  0.5882586618946227  0.2931708666032212  0.4590305311812272  1.0000
  C   C171      1.0  0.8593735740825788  0.4617751388808695  0.557875542188016  1.0000
  C   C172      1.0  0.8916677453337741  0.4788666434910218  0.5447234394666222  1.0000
  H   H75       1.0  0.9525724434182055  0.5293017180927377  0.5336967725326972  1.0000
  H   H76       1.0  0.6661645260157135  0.45465921875483906  0.4695452593824402  1.0000
  H   H77       1.0  0.934791550290756  0.5098841315203569  0.5048115813542267  1.0000
  H   H78       1.0  0.54266588858636  0.06779865577882378  0.6011994666394703  1.0000
  H   H79       1.0  0.9613901024186235  0.4242971892203967  0.5764303501011434  1.0000
  H   H80       1.0  0.588514792773291  0.35236230568369187  0.4049098843908295  1.0000
  H   H81       1.0  0.6667133466791917  0.32318164623921325  0.5016028510022891  1.0000
  H   H82       1.0  0.6956304230101221  0.3553487133567181  0.5046712395593865  1.0000
  H   H83       1.0  0.45265772071691873  0.1059846389156597  0.5145508580062882  1.0000
  H   H84       1.0  0.6343539390609718  0.4020893906563984  0.39459214128909015  1.0000
  H   H85       1.0  0.6941105647529846  0.43717555773986305  0.42782028209143996  1.0000
  H   H86       1.0  0.7000968960109321  0.3785353199347155  0.5401085439583719  1.0000
  H   H87       1.0  0.7380332318019448  0.38744997739244774  0.5713454840877181  1.0000
  H   H88       1.0  0.7320949804263905  0.4462510563971075  0.45948434297082635  1.0000
  H   H89       1.0  0.5230673208195394  0.09619048397112005  0.6163306627256037  1.0000
  H   H90       1.0  0.5381003035758305  0.13199907993928423  0.5869569669129078  1.0000
  H   H91       1.0  0.49634100412713317  0.13405429182117867  0.4423358238119651  1.0000
  H   H92       1.0  0.48195724298091364  0.09787212697328142  0.4709873488364496  1.0000
  H   H93       1.0  0.5432708460900875  0.23451682929987164  0.43125920371501697  1.0000
  H   H94       1.0  0.552659448813701  0.1510567177457572  0.5530244974343534  1.0000
  H   H95       1.0  0.5813818391434906  0.1753242021016705  0.5652585364389249  1.0000
  H   H96       1.0  0.9409078142311758  0.44719374639477294  0.605411946889046  1.0000
  H   H97       1.0  0.7566350310277998  0.4517329894666576  0.486758014040188  1.0000
  H   H98       1.0  0.8920526020834025  0.5104776903533587  0.4960807169968372  1.0000
  H   H99       1.0  0.7848732973491771  0.4765194960565762  0.47747662515264194  1.0000
  H   H100      1.0  0.8408058204359646  0.42687130921797845  0.6019457125438502  1.0000
  H   H101      1.0  0.7844943263982593  0.4109495273927415  0.578696291313559  1.0000
  H   H102      1.0  0.841630260779366  0.49180869423950563  0.49909881814316714  1.0000
  H   H103      1.0  0.5188590606769936  0.18215744977216242  0.45308122433198733  1.0000
  H   H104      1.0  0.6061349549571419  0.22745667594969043  0.542271353540863  1.0000
  H   H105      1.0  0.5695079658802501  0.2604091055809623  0.44926223336635357  1.0000
  H   H106      1.0  0.5711938752460616  0.28892647668544635  0.4453396334626649  1.0000
  H   H107      1.0  0.5809549004321461  0.3286497756881487  0.42678541117566626  1.0000
  H   H108      1.0  0.5964949974073768  0.41957116006665635  0.4127975932844199  1.0000
  H   H109      1.0  0.6484856449809188  0.30797156311719825  0.5062756730020366  1.0000
  H   H110      1.0  0.8981952854912224  0.44767094219546966  0.5963777811054359  1.0000
  H   H111      1.0  0.6386746097358277  0.2686287549853709  0.5251988745113679  1.0000
  H   H112      1.0  0.8705794737856095  0.44860294437423065  0.5846699411503312  1.0000
  N   N25       1.0  0.5983750101710182  0.4441383010226606  0.47041111697553656  1.0000
  N   N26       1.0  0.6375019832304543  0.41928827613418906  0.4038277866745808  1.0000
  N   N27       1.0  0.5949422514133837  0.40218729279022397  0.424766339197255  1.0000
  N   N28       1.0  0.6422846076256441  0.37668999327896957  0.4532866033259028  1.0000
  N   N29       1.0  0.7594048955954448  0.4214713212060143  0.5364101336570549  1.0000
  N   N30       1.0  0.5256995138172241  0.1560091368963166  0.4949101517007922  1.0000
  N   N31       1.0  0.5993543217182782  0.25372476300854924  0.499551365673503  1.0000
  N   N32       1.0  0.8683975023790199  0.47892373000653704  0.5354621882024341  1.0000
  O   O11       1.0  0.5222031064949322  0.19756101515650593  0.44030513749082417  1.0000
  O   O12       1.0  0.6027408095885799  0.2121343645977099  0.555341634502102  1.0000
  O   O13       1.0  0.8004481130788057  0.41190795582059725  0.5920015384446274  1.0000
  O   O14       1.0  0.8252713364487021  0.49156095970737596  0.487761019554728  1.0000
  C   C173      1.0  0.4693367884872758  0.06911480132477332  0.54645285942973  1.0000
  C   C174      1.0  0.4928354806606701  0.07251042133976826  0.5629527871842823  1.0000
  C   C175      1.0  0.5370454859087889  0.03477538125731905  0.6412108101181536  1.0000
  C   C176      1.0  0.6879550691466583  0.7779058850083876  0.5624180191921389  1.0000
  C   C177      1.0  0.5886652281417143  0.8351975515012363  0.5425717238298348  1.0000
  C   C178      1.0  0.7111643597486622  0.8315566984978431  0.5570997106229799  1.0000
  C   C179      1.0  0.9217895918168257  0.005250530375563001  0.49231343499575847  1.0000
  C   C180      1.0  0.6331984540170155  0.5473444828532649  0.4513629152135187  1.0000
  C   C181      1.0  0.4511677089970705  0.08736964790828639  0.522417207828435  1.0000
  C   C182      1.0  0.5069882818142133  0.05576234711142325  0.5941563094677106  1.0000
  C   C183      1.0  0.8943198850653102  0.9830568051329038  0.5365279890911477  1.0000
  C   C184      1.0  0.432250629953562  0.07685037470175105  0.513003906299034  1.0000
  C   C185      1.0  0.4390679743630484  0.051987401966758995  0.5318206260873928  1.0000
  C   C186      1.0  0.6675780229837415  0.7966721615911849  0.5513781137449654  1.0000
  C   C187      1.0  0.4253120425983786  0.03530787417948833  0.5294263991137694  1.0000
  C   C188      1.0  0.6064788094897905  0.8509911885899135  0.5524162753191246  1.0000
  C   C189      1.0  0.6342371933623936  0.4587940678210428  0.4113622556159691  1.0000
  C   C190      1.0  0.5164944188914311  0.021936420075438168  0.6446447491272814  1.0000
  C   C191      1.0  0.7070090431021281  0.7887589572095474  0.5654435135822804  1.0000
  C   C192      1.0  0.6246273441939922  0.8120049483785264  0.5465193026268711  1.0000
  C   C193      1.0  0.5993874668427114  0.8121534483644469  0.539355361499733  1.0000
  C   C194      1.0  0.6979478886521797  0.8143951702981428  0.5564221881279632  1.0000
  C   C195      1.0  0.6432403780444278  0.7930536146727417  0.5462644208091506  1.0000
  C   C196      1.0  0.7487035364672722  0.871237750252051  0.6148020535851819  1.0000
  C   C197      1.0  0.7273036208692447  0.8460194925182728  0.5607901760424135  1.0000
  C   C198      1.0  0.732599701845094  0.8564435022066188  0.6114124415839729  1.0000
  C   C199      1.0  0.7397503298210057  0.852800193560534  0.514243080565309  1.0000
  C   C200      1.0  0.7611588191213758  0.8777101708159368  0.5687999457778489  1.0000
  C   C201      1.0  0.7556549857641945  0.8677443525536925  0.5184230971876052  1.0000
  C   C202      1.0  0.6230595022468118  0.49986558658041785  0.45019104301840307  1.0000
  C   C203      1.0  0.6406599126312389  0.5067749478976522  0.4169356469125365  1.0000
  C   C204      1.0  0.645607443400786  0.5295621433364384  0.4174313885009248  1.0000
  C   C205      1.0  0.6155477103953657  0.540521837217177  0.4846298155551288  1.0000
  C   C206      1.0  0.6106736959715775  0.5177492921025406  0.4841290352854032  1.0000
  C   C207      1.0  0.6347306102547985  0.6585105296062519  0.4972880873688913  1.0000
  C   C208      1.0  0.6257986453198235  0.5856294284024499  0.48019427664129977  1.0000
  C   C209      1.0  0.8960602122412439  0.9842986820954011  0.4388615403318534  1.0000
  C   C210      1.0  0.6293036402946482  0.6100356690075757  0.48485697324839905  1.0000
  C   C211      1.0  0.6501328066378345  0.6427299267904134  0.4645321151362994  1.0000
  C   C212      1.0  0.6476259124752087  0.6190837057154219  0.4580682733176588  1.0000
  C   C213      1.0  0.6163628638467474  0.6494669025343001  0.5239535443401913  1.0000
  C   C214      1.0  0.613924930262719  0.6258042757727706  0.5176717930234251  1.0000
  C   C215      1.0  0.9131511513439267  0.9980045053700871  0.4413906406457981  1.0000
  C   C216      1.0  0.8051858123400222  0.9127267117687069  0.530795797115534  1.0000
  C   C217      1.0  0.787654489332343  0.8981539848668777  0.5313258714195283  1.0000
  C   C218      1.0  0.8140914754586281  0.9223079015854954  0.5782017011589545  1.0000
  C   C219      1.0  0.8412174113444223  0.9418304763835075  0.5254672664071319  1.0000
  C   C220      1.0  0.8314434594534776  0.9361745022606224  0.5751365957024769  1.0000
  C   C221      1.0  0.8322377649018357  0.9323222620825983  0.47804570661854573  1.0000
  C   C222      1.0  0.8150084811525884  0.9183182990613467  0.48114872594841174  1.0000
  C   C223      1.0  0.6381386690661335  0.682997678825684  0.5026453209880462  1.0000
  C   C224      1.0  0.9115225264120547  0.9965868686140368  0.5398982664445794  1.0000
  C   C225      1.0  0.6296546651475782  0.7211409382799674  0.533360591795926  1.0000
  C   C226      1.0  0.6386623231576345  0.7685607091827438  0.5418963435320896  1.0000
  C   C227      1.0  0.6139543626426436  0.7390176150966995  0.5605034764417038  1.0000
  C   C228      1.0  0.6182827179119886  0.7620619397063552  0.5643500118718947  1.0000
  C   C229      1.0  0.6545104789529005  0.7507383229417532  0.5152360824723137  1.0000
  C   C230      1.0  0.6501057852445734  0.7277454069085583  0.5107738605233725  1.0000
  C   C231      1.0  0.858981016658549  0.9561390314961834  0.5247162285085838  1.0000
  C   C232      1.0  0.8856012951998431  0.9761628968721895  0.4859917195343521  1.0000
  H   H113      1.0  0.9232985793851645  0.06953402839534517  0.49705523512910443  1.0000
  H   H114      1.0  0.5542193600477809  0.028511104157693312  0.6603459196839889  1.0000
  H   H115      1.0  0.9207292598369762  0.003969550618195816  0.404383319682529  1.0000
  H   H116      1.0  0.6400711867627701  0.4692811954137029  0.3773470636675654  1.0000
  H   H117      1.0  0.12089255765776752  0.8122956252653508  0.27384103272916466  1.0000
  H   H118      1.0  0.5913002007277959  0.7964072978794103  0.531769674500702  1.0000
  H   H119      1.0  0.6875593833017248  0.758886442065175  0.568040135231701  1.0000
  H   H120      1.0  0.7254451094642898  0.7806778185349579  0.5735673714086915  1.0000
  H   H121      1.0  0.5822942911825143  0.496957364405217  0.530862435196301  1.0000
  H   H122      1.0  0.48362187682647134  0.032235581069860464  0.608442366217423  1.0000
  H   H123      1.0  0.7360574694614059  0.8454451292623238  0.47501403199726977  1.0000
  H   H124      1.0  0.7233223843253674  0.8519432091946492  0.6475235298200553  1.0000
  H   H125      1.0  0.7523355111432246  0.8786343443844846  0.654054020542647  1.0000
  H   H126      1.0  0.7648749051408209  0.8725166461653697  0.48226799217512617  1.0000
  H   H127      1.0  0.596718320368176  0.5133744770662484  0.5109092912205269  1.0000
  H   H128      1.0  0.6054994653318845  0.5539674416489602  0.5116238123181477  1.0000
  H   H129      1.0  0.6593748218630201  0.5340821814165526  0.3905826839862506  1.0000
  H   H130      1.0  0.6503659352211152  0.49334473440818905  0.389348672374971  1.0000
  H   H131      1.0  0.6645009865226416  0.6493400670113713  0.44340690750118544  1.0000
  H   H132      1.0  0.6107837359207618  0.5809391398705528  0.5042193078363891  1.0000
  H   H133      1.0  0.5995777521053692  0.6191543791882979  0.5387908157634986  1.0000
  H   H134      1.0  0.9178093878862997  0.001474510225094594  0.5793089483168888  1.0000
  H   H135      1.0  0.7827324991069055  0.8914553867109868  0.491533994186001  1.0000
  H   H136      1.0  0.889883547322289  0.9792706116438828  0.39944256404156  1.0000
  H   H137      1.0  0.8085266915124492  0.9112211032303255  0.44413061113409963  1.0000
  H   H138      1.0  0.8379806603785682  0.9432119897235741  0.6121548307920803  1.0000
  H   H139      1.0  0.7933011858999585  0.9075344608607789  0.6213189668501488  1.0000
  H   H140      1.0  0.8528715698955571  0.9472152040130918  0.43475300453410803  1.0000
  H   H141      1.0  0.6585630435181234  0.5887334496811163  0.42597284134164237  1.0000
  H   H142      1.0  0.6051401483122462  0.6798052692067534  0.5558427780388453  1.0000
  H   H143      1.0  0.6535771469549835  0.687859007342854  0.48045306566478296  1.0000
  H   H144      1.0  0.6627154175304405  0.7141821463607008  0.48910307055425317  1.0000
  H   H145      1.0  0.6704867511589465  0.7553207805123547  0.49647406136467853  1.0000
  H   H146      1.0  0.64293246698853  0.8400845245314565  0.5592696370111363  1.0000
  H   H147      1.0  0.07385329303633413  0.45543535252232514  0.8105729535560882  1.0000
  H   H148      1.0  0.09491431762467988  0.4318873110664053  0.8011809462631245  1.0000
  H   H149      1.0  0.508512877618274  0.40856692121883187  0.6966651411577891  1.0000
  H   H150      1.0  0.5006880254230925  0.3874522745872189  0.6581030241642809  1.0000
