# Supplementary material for: Fracture Behavior of a 2D Imine‐Based Polymer
Source: Adv Sci (Weinh). 2024 Sep 12;11(42):2407017. doi: 10.1002/advs.202407017 (PMC11558127; doi:10.1002/advs.202407017)
Supplement: Supplementary file 2 — Supporting Information [file ADVS-11-2407017-s004.zip › linkerdefect_110_strain_1.300_relaxed.cif]

data_image0
_chemical_formula_structural       C43OHON4C8HCH24N2ONH10N8O3NC60H38N8O4C60H38N8O4C60H38
_chemical_formula_sum              "C232 O14 H150 N32"
_cell_length_a       58.346206548773296
_cell_length_b       57.92133849025265
_cell_length_c       25.0002237100003
_cell_angle_alpha    90.0
_cell_angle_beta     90.0
_cell_angle_gamma    79.32097972741586

_space_group_name_H-M_alt    "P 1"
_space_group_IT_number       1

loop_
  _space_group_symop_operation_xyz
  'x, y, z'

loop_
  _atom_site_type_symbol
  _atom_site_label
  _atom_site_symmetry_multiplicity
  _atom_site_fract_x
  _atom_site_fract_y
  _atom_site_fract_z
  _atom_site_occupancy
  C   C1        1.0  0.005225877573119728  0.5148367678334576  0.5058641248505897  1.0000
  C   C2        1.0  0.029219064619569978  0.5137990949251616  0.4989340378373286  1.0000
  C   C3        1.0  0.044781361624480105  0.47692847838829217  0.5548505014289074  1.0000
  C   C4        1.0  0.054373376789258195  0.37117750279629286  0.5701781838327399  1.0000
  C   C5        1.0  0.9737764133523654  0.4373773940985992  0.5685010789499721  1.0000
  C   C6        1.0  0.038162617402805334  0.435636122839019  0.5832666908723344  1.0000
  C   C7        1.0  0.5600338992990944  0.4142028418235722  0.5618102561441571  1.0000
  C   C8        1.0  0.000989732649706515  0.13835914085732706  0.4576896815466997  1.0000
  C   C9        1.0  0.9854264211924194  0.5344845703005268  0.5066452059943802  1.0000
  C   C10       1.0  0.040747937766192004  0.47104039334957587  0.46013338339978954  1.0000
  C   C11       1.0  0.5400460712094849  0.423245056452217  0.6470481505611184  1.0000
  C   C12       1.0  0.9661997219494686  0.5251481096570901  0.517787351015435  1.0000
  C   C13       1.0  0.9744134492525436  0.49991654999124124  0.5252575906567643  1.0000
  C   C14       1.0  0.054733836956594915  0.37991305687351473  0.5147381894386993  1.0000
  C   C15       1.0  0.9622903641046732  0.48208448998256387  0.5444192571897765  1.0000
  C   C16       1.0  0.9766969237659042  0.46114034182949454  0.5653249915049305  1.0000
  C   C17       1.0  0.03719812211662147  0.04977504964813647  0.49932573729417934  1.0000
  C   C18       1.0  0.04290445621683443  0.45448996024717037  0.5437955254527966  1.0000
  C   C19       1.0  0.0493865765582018  0.3905698377715655  0.6014835037615056  1.0000
  C   C20       1.0  0.011487655925120157  0.43910127822148537  0.5843703050661311  1.0000
  C   C21       1.0  0.9956010777067319  0.42366348900145157  0.5795271523981872  1.0000
  C   C22       1.0  0.0470023935180695  0.41057819225582154  0.5653073858659552  1.0000
  C   C23       1.0  0.05772494182300949  0.3656819164873629  0.47139688851033196  1.0000
  C   C24       1.0  0.044610022834820476  0.4616531929414808  0.7221183198664056  1.0000
  C   C25       1.0  0.04796709935780149  0.44034052997193607  0.6380803364946046  1.0000
  C   C26       1.0  0.03537257184196531  0.4567482465574706  0.6731136764818122  1.0000
  C   C27       1.0  0.070251000145841  0.4290181731173189  0.6534751817535775  1.0000
  C   C28       1.0  0.06692946596509801  0.4501694909854626  0.7379541784374966  1.0000
  C   C29       1.0  0.07960081394825028  0.43381139164551696  0.7024107370790453  1.0000
  C   C30       1.0  0.9961833962115544  0.09112341262351732  0.4798975002004716  1.0000
  C   C31       1.0  0.9794696832988714  0.10626510775205575  0.4494737962732468  1.0000
  C   C32       1.0  0.9816909851390372  0.1291880090603846  0.43887749697665884  1.0000
  C   C33       1.0  0.017834350108379422  0.12307600329489617  0.4879275313104259  1.0000
  C   C34       1.0  0.015450297635020791  0.10024087368695746  0.49874251305437184  1.0000
  C   C35       1.0  0.03397253159500004  0.2386300236442111  0.4429115305819627  1.0000
  C   C36       1.0  0.021790611138949166  0.16786422585568675  0.4572411301535622  1.0000
  C   C37       1.0  0.5294222911466967  0.3933107510461159  0.5902503668958277  1.0000
  C   C38       1.0  0.025445162427329745  0.1917610203087633  0.45108887644510753  1.0000
  C   C39       1.0  0.011564066219911571  0.2335067842541081  0.434192760161176  1.0000
  C   C40       1.0  0.007248108152423644  0.21075138293795737  0.43770773162260823  1.0000
  C   C41       1.0  0.05225822823785833  0.21955061204836196  0.45547453733977966  1.0000
  C   C42       1.0  0.0478754005571655  0.19685437848066228  0.4597205333532283  1.0000
  C   C43       1.0  0.5459937179095828  0.3971443637135703  0.5533948965758945  1.0000
  O   O1        1.0  0.6768803003811468  0.5936546691160866  0.43659087064784924  1.0000
  H   H1        1.0  0.6226394662295835  0.7664183454774367  0.5807008306660884  1.0000
  O   O2        1.0  0.6152469429334902  0.6567271673254176  0.5651149730534561  1.0000
  N   N1        1.0  0.45148612253674825  0.05737197727202603  0.5318154699133687  1.0000
  N   N2        1.0  0.6423571118064736  0.8239146522011881  0.5393166900997441  1.0000
  N   N3        1.0  0.6895118550898643  0.8061861900523626  0.5348513407080961  1.0000
  N   N4        1.0  0.866365722306151  0.963939430187641  0.46750004787910393  1.0000
  C   C44       1.0  0.03710525344428031  0.2627387124788301  0.44100634912698305  1.0000
  C   C45       1.0  0.5565413327562404  0.42706020697133507  0.6099755754378731  1.0000
  C   C46       1.0  0.05681876027422621  0.2929023447836961  0.4485068875061882  1.0000
  C   C47       1.0  0.05795095941380136  0.34177630469937487  0.4634148421685416  1.0000
  C   C48       1.0  0.03595676396426782  0.3099998689007907  0.45320984817673465  1.0000
  C   C49       1.0  0.03638477108964303  0.33338270286961574  0.4600310163748933  1.0000
  C   C50       1.0  0.07878679119212126  0.3248752741496155  0.45473656138698015  1.0000
  C   C51       1.0  0.07816817078138616  0.3014123724774836  0.4488680528349665  1.0000
  H   H2        1.0  0.8644675814923728  0.9603152008832966  0.551577583180236  1.0000
  C   C52       1.0  0.5258551767742715  0.40644950518721523  0.637882294848426  1.0000
  H   H3        1.0  0.5629608950891988  0.46458998185056816  0.576415171039472  1.0000
  H   H4        1.0  0.046540335738961436  0.48444348848910895  0.5946270799502271  1.0000
  H   H5        1.0  0.5478926953100299  0.3869577232731015  0.5158778364772191  1.0000
  H   H6        1.0  0.044923490628696716  0.06511566895828005  0.4891539604353449  1.0000
  H   H7        1.0  0.5797313667444688  0.3668576922339148  0.5274143192706592  1.0000
  H   H8        1.0  0.9998086897521944  0.4044757716452897  0.582765125640569  1.0000
  H   H9        1.0  0.05735357663758706  0.35267002241925594  0.5824456547087686  1.0000
  H   H10       1.0  0.04741231302067614  0.3913481639459372  0.6451583216078196  1.0000
  H   H11       1.0  0.9471177802214648  0.09852593453921753  0.5040090500269048  1.0000
  H   H12       1.0  0.039192258367179114  0.43608792238904387  0.47349152994991683  1.0000
  H   H13       1.0  0.08052979777314123  0.4160735821943316  0.6263611342766757  1.0000
  H   H14       1.0  0.017746186412173227  0.4659142789973208  0.6618257612918697  1.0000
  H   H15       1.0  0.03424678399833657  0.47459445866017513  0.7490454019719378  1.0000
  H   H16       1.0  0.09717245808287577  0.4245798126420866  0.7136592882341312  1.0000
  H   H17       1.0  0.028793223086682408  0.08902949084897813  0.5232460441329574  1.0000
  H   H18       1.0  0.03305804228933946  0.12972311050784702  0.5036736751124098  1.0000
  H   H19       1.0  0.9682871104583409  0.14040265092134763  0.41460174267203853  1.0000
  H   H20       1.0  0.9643942833103746  0.09959521627503061  0.43313362052903837  1.0000
  H   H21       1.0  0.9971165869629971  0.24798651533911753  0.4243811768260898  1.0000
  H   H22       1.0  0.03725750291808268  0.15484328008275472  0.47140852375187436  1.0000
  H   H23       1.0  0.062247576033962464  0.18240295531758613  0.4701951915554544  1.0000
  H   H24       1.0  0.5674394622744041  0.4402277205457323  0.6188113260947326  1.0000
  H   H25       1.0  0.8842336080381497  0.9766147423205506  0.5613461488399696  1.0000
  H   H26       1.0  0.5185913961468822  0.380051650630423  0.5818275198935859  1.0000
  N   N5        1.0  0.6394540903279472  0.6896809071215348  0.5333241168512776  1.0000
  N   N6        1.0  0.48981441799439984  0.04516505345439503  0.5944865560916619  1.0000
  O   O3        1.0  0.8404925134102194  0.9376570545920274  0.4129594840229982  1.0000
  N   N7        1.0  0.785722020410185  0.8838724499059817  0.5599231666662696  1.0000
  H   H27       1.0  0.9854065672631239  0.1899723352229835  0.4330642181817326  1.0000
  H   H28       1.0  0.07401383780569096  0.2404148534754008  0.46011281869048565  1.0000
  H   H29       1.0  0.020754127732004142  0.2761440989925967  0.43568380216462793  1.0000
  H   H30       1.0  0.09467135560928151  0.28877605477392926  0.4443042626850976  1.0000
  H   H31       1.0  0.0957082942986432  0.33072065269805784  0.4553920900832052  1.0000
  H   H32       1.0  0.0071664824102197185  0.475543628160863  0.5730243114840762  1.0000
  H   H33       1.0  0.019893553280152427  0.34602241201892187  0.4646335159982845  1.0000
  H   H34       1.0  0.5379271127170319  0.433551171745136  0.6843411179279135  1.0000
  H   H35       1.0  0.019061521608835705  0.3039720963206523  0.45239040071244524  1.0000
  H   H36       1.0  0.6143743584684499  0.7262553297764306  0.579231965818025  1.0000
  N   N8        1.0  0.9974068236680732  0.49477436340524805  0.5159944627445767  1.0000
  N   N9        1.0  0.040671573936732805  0.45241655509439177  0.48993733011354557  1.0000
  N   N10       1.0  0.9992055231939797  0.4608228837985228  0.5781094461494419  1.0000
  N   N11       1.0  0.05038353644774586  0.40386243424962126  0.5151169509764617  1.0000
  N   N12       1.0  0.07659266562843112  0.4558384066724043  0.7846952272320008  1.0000
  N   N13       1.0  0.0020190441553249363  0.1611859200925605  0.44750670884268634  1.0000
  N   N14       1.0  0.05726660760026203  0.26947361970460937  0.44616973440919305  1.0000
  N   N15       1.0  0.510266815155257  0.4020309877100602  0.6753125534644715  1.0000
  O   O4        1.0  0.9842706583927059  0.20703504239752846  0.4283339215212625  1.0000
  O   O5        1.0  0.07523417390426752  0.2233387017821164  0.4646873264675895  1.0000
  O   O6        1.0  0.8121437971223798  0.9096122023318647  0.6144757716633078  1.0000
  N   N16       1.0  0.6510901283076366  0.5609281896027088  0.465768284654414  1.0000
  C   C53       1.0  0.969704366908893  0.06196803559116204  0.4919935840507171  1.0000
  C   C54       1.0  0.9933060609270525  0.06695834475612505  0.4911017502864161  1.0000
  C   C55       1.0  0.0482931745375804  0.027805483089980987  0.5118328016869749  1.0000
  C   C56       1.0  0.20039196857481115  0.7717657139580306  0.5274013023560983  1.0000
  C   C57       1.0  0.1435817640297038  0.7977979918713362  0.3249711474278979  1.0000
  C   C58       1.0  0.22510086663668205  0.823013364685143  0.5103366818581627  1.0000
  C   C59       1.0  0.4046237930952984  0.02509391140274042  0.5000397657494666  1.0000
  C   C60       1.0  0.06558201562919089  0.5717252304154722  0.47970336414391257  1.0000
  C   C61       1.0  0.9482610729538133  0.07955782836611824  0.4981653502458726  1.0000
  C   C62       1.0  0.01228534974186346  0.04930834051470412  0.5007405414058596  1.0000
  C   C63       1.0  0.37411997970116645  0.004294862606478711  0.5322172827777223  1.0000
  C   C64       1.0  0.9303963005827645  0.06769390757164606  0.4969269964265482  1.0000
  C   C65       1.0  0.9412273428896127  0.042650118351178046  0.49002863316407896  1.0000
  C   C66       1.0  0.18816999275490048  0.7841181066070299  0.4814547010640217  1.0000
  C   C67       1.0  0.9294063926338516  0.024964445475838648  0.48647234890400737  1.0000
  C   C68       1.0  0.1613894175475115  0.8130970553922285  0.33257747424969986  1.0000
  C   C69       1.0  0.04470887703796451  0.48973094247230287  0.5021734972811  1.0000
  C   C70       1.0  0.03105259015064788  0.01217376804247694  0.5224790359891163  1.0000
  C   C71       1.0  0.21601745676271092  0.7848211429061505  0.543875697704577  1.0000
  C   C72       1.0  0.162912675640885  0.7868497780286441  0.40154003005007355  1.0000
  C   C73       1.0  0.14457225973717147  0.7822131455720339  0.36556497732947896  1.0000
  C   C74       1.0  0.2129639963705673  0.8054765448833329  0.5078788701419461  1.0000
  C   C75       1.0  0.17060159968846303  0.7758473340764905  0.4489916015335326  1.0000
  C   C76       1.0  0.24266791713651836  0.8774346521584957  0.5580095018327198  1.0000
  C   C77       1.0  0.23768538797024955  0.8401649414894288  0.5166515112851847  1.0000
  C   C78       1.0  0.23017082800756702  0.8599495264417752  0.5523462720890572  1.0000
  C   C79       1.0  0.2591974518177219  0.84050279700025  0.4874294833918057  1.0000
  C   C80       1.0  0.26374362892056585  0.8778627351321295  0.5285249105741491  1.0000
  C   C81       1.0  0.2712274752760163  0.8583615357841599  0.49296840506117334  1.0000
  C   C82       1.0  0.04063226256648221  0.5336703089862193  0.49135340419693874  1.0000
  C   C83       1.0  0.0647645245602034  0.5298490552859962  0.47949959269747733  1.0000
  C   C84       1.0  0.07667788300460965  0.5480590343761206  0.4725886601388265  1.0000
  C   C85       1.0  0.04144648715436876  0.5757765947320123  0.4918555957835984  1.0000
  C   C86       1.0  0.02936138723580948  0.5574452894400687  0.4964966173718515  1.0000
  C   C87       1.0  0.11210507219618106  0.6648640145428225  0.482981532524464  1.0000
  C   C88       1.0  0.07327871427407918  0.6084952166835048  0.49800301873008845  1.0000
  C   C89       1.0  0.3952888439635499  0.9914579056065278  0.4500552431953535  1.0000
  C   C90       1.0  0.08628816735106205  0.6275217259431903  0.4916537189051084  1.0000
  C   C91       1.0  0.11510735775639194  0.6462144321080534  0.446038648300633  1.0000
  C   C92       1.0  0.10287751484394579  0.6278094152284397  0.45025720736225083  1.0000
  C   C93       1.0  0.09565874733844686  0.6645271059980746  0.5245881155723122  1.0000
  C   C94       1.0  0.08296963130687723  0.6464329720883967  0.52803597554493  1.0000
  C   C95       1.0  0.4079552275407924  0.008834111825194668  0.45515259557356463  1.0000
  C   C96       1.0  0.30705231276266154  0.9145705915167954  0.5085389016405694  1.0000
  C   C97       1.0  0.2934522760174498  0.8967022423792733  0.5054913233806074  1.0000
  C   C98       1.0  0.30310906488624695  0.9333148415411505  0.5470401111229606  1.0000
  C   C99       1.0  0.33549030123731616  0.9504043439862663  0.5113380193152415  1.0000
  C   C100      1.0  0.31692004918616795  0.9502611509347849  0.5482091170705401  1.0000
  C   C101      1.0  0.33940698196990965  0.9316740380253902  0.47278401161392014  1.0000
  C   C102      1.0  0.3257908092873633  0.9145549669357784  0.4720702259649231  1.0000
  C   C103      1.0  0.1254203577412316  0.6835521271745852  0.47602332209482073  1.0000
  C   C104      1.0  0.38681403657475644  0.02159404367999329  0.5384037259335243  1.0000
  C   C105      1.0  0.1382099257937712  0.7172975528151927  0.4951069970069403  1.0000
  C   C106      1.0  0.1607644432412509  0.7552812021604345  0.4658204734083145  1.0000
  C   C107      1.0  0.14456789853773847  0.7327619633632595  0.5336856407044024  1.0000
  C   C108      1.0  0.15582510143672548  0.7509684518955043  0.5195397773292203  1.0000
  C   C109      1.0  0.15488666435958004  0.7395971892704506  0.4273510158626652  1.0000
  C   C110      1.0  0.14411016866930354  0.72113272864884  0.44143398300624537  1.0000
  C   C111      1.0  0.34899223675514596  0.968367866652187  0.5140681691021688  1.0000
  C   C112      1.0  0.37763437076174  0.9881271672181065  0.487917467679151  1.0000
  H   H37       1.0  0.40655771619441117  0.08985436614254283  0.4653632020057751  1.0000
  H   H38       1.0  0.06728342658333715  0.021955787104704028  0.5141479851136358  1.0000
  H   H39       1.0  0.4212823681188102  0.01073880472737887  0.4250884293615074  1.0000
  H   H40       1.0  0.06309490815198465  0.4922815499437969  0.49393726407931793  1.0000
  H   H41       1.0  0.586219283610661  0.8304596528696815  0.5277498088019885  1.0000
  H   H42       1.0  0.1335925908550417  0.7689903043802024  0.3721145354192955  1.0000
  H   H43       1.0  0.1974908370642715  0.7550474548258871  0.5443144886162312  1.0000
  H   H44       1.0  0.2284335324420753  0.7812930068467586  0.5771743616111364  1.0000
  H   H45       1.0  0.9862824637354152  0.5530901456009287  0.4998255560716268  1.0000
  H   H46       1.0  0.9948847207419345  0.021742922358601424  0.5178182729046432  1.0000
  H   H47       1.0  0.2655874277640701  0.8258823343744779  0.45984874751234567  1.0000
  H   H48       1.0  0.21396980150243944  0.8604697023697301  0.5753112569851548  1.0000
  H   H49       1.0  0.23629679965831824  0.8920357354532954  0.5856937860286038  1.0000
  H   H50       1.0  0.2873929302147438  0.8580803882886959  0.46973565715245413  1.0000
  H   H51       1.0  0.010433497852607559  0.5614072286105566  0.505166215793422  1.0000
  H   H52       1.0  0.0319986809163478  0.5939950411545187  0.49654817478656044  1.0000
  H   H53       1.0  0.09543341785695461  0.5441220647497725  0.4630680667145233  1.0000
  H   H54       1.0  0.07414285147009787  0.5114488310366051  0.47527206188223936  1.0000
  H   H55       1.0  0.12774109457564897  0.6460320237505508  0.41325518390595944  1.0000
  H   H56       1.0  0.05921064280923647  0.6112538313528562  0.5290180697182627  1.0000
  H   H57       1.0  0.07026349308403732  0.6466969491123008  0.5606967974333694  1.0000
  H   H58       1.0  0.3836631929913197  0.033485636538728825  0.5731242279996729  1.0000
  H   H59       1.0  0.2988295360352679  0.8827712155974533  0.47457375180138256  1.0000
  H   H60       1.0  0.3985394592680208  0.9794748292852417  0.4154890929822263  1.0000
  H   H61       1.0  0.3293425831367358  0.9004712080195691  0.44195988096789346  1.0000
  H   H62       1.0  0.31336558126534225  0.964338134455969  0.5783320033047419  1.0000
  H   H63       1.0  0.27748031271234264  0.9211503844454316  0.5761583851056541  1.0000
  H   H64       1.0  0.36460546443534736  0.9442012205051198  0.44260126367169933  1.0000
  H   H65       1.0  0.09744460889477861  0.5984205287605296  0.42318139177446407  1.0000
  H   H66       1.0  0.10242965785297978  0.693169969261976  0.5529934984788119  1.0000
  H   H67       1.0  0.1356866147116072  0.6826427666276208  0.4379408239210194  1.0000
  H   H68       1.0  0.1396236508898921  0.7093108417750462  0.41007811343873024  1.0000
  H   H69       1.0  0.15912746572309838  0.7419923444791781  0.3849906330222603  1.0000
  H   H70       1.0  0.18446950800457151  0.8118295112027708  0.3966147341186316  1.0000
  H   H71       1.0  0.16011368593404246  0.7628453723631076  0.5509103011538461  1.0000
  H   H72       1.0  0.3606926468109129  0.0022747286264361843  0.5621541999496223  1.0000
  H   H73       1.0  0.14050419096885247  0.7303421659917164  0.5761241859677493  1.0000
  H   H74       1.0  0.34453486036039754  0.981518400017831  0.5470228900476021  1.0000
  N   N17       1.0  0.9648437971751255  0.040584868541310826  0.48776380713806555  1.0000
  N   N18       1.0  0.011100705075238262  0.026862153701186386  0.5140143302091917  1.0000
  N   N19       1.0  0.17094260225452568  0.8050140744095727  0.3786120783587622  1.0000
  N   N20       1.0  0.19597290696917127  0.8037955112133318  0.4714921959148407  1.0000
  N   N21       1.0  0.2748844434410742  0.8959184296929773  0.5358097303327173  1.0000
  N   N22       1.0  0.07839018617795214  0.5887566049595477  0.4718378615485319  1.0000
  N   N23       1.0  0.1260427907208451  0.7004643701905542  0.5100948993330581  1.0000
  N   N24       1.0  0.36599445358938654  0.9704880419282501  0.4800264158255819  1.0000
  O   O7        1.0  0.10732431592869118  0.6095764389181888  0.4118078263125685  1.0000
  O   O8        1.0  0.09167563551931013  0.6827263911390486  0.5632167519061559  1.0000
  O   O9        1.0  0.2849133535219258  0.9346392690139915  0.5848589688041494  1.0000
  O   O10       1.0  0.35750257010270803  0.9304042613700455  0.43473228859383717  1.0000
  C   C113      1.0  0.6078095847799226  0.4637539239043152  0.49343331983639704  1.0000
  C   C114      1.0  0.6256374874045052  0.47125967760626347  0.46427132869443605  1.0000
  C   C115      1.0  0.6606014164934045  0.43926320889216697  0.4565351449156817  1.0000
  C   C116      1.0  0.6624502911855129  0.3376962869419402  0.5025473628756639  1.0000
  C   C117      1.0  0.5858458915737129  0.37533610974436205  0.49226877200799013  1.0000
  C   C118      1.0  0.6750864407477859  0.3955480478646677  0.47124424715496127  1.0000
  C   C119      1.0  0.937496697368327  0.4830342070865088  0.54099033504192  1.0000
  C   C120      1.0  0.505535775722984  0.1466942856179682  0.5102628071565944  1.0000
  C   C121      1.0  0.5912643518608052  0.47634862365332376  0.5323414347205242  1.0000
  C   C122      1.0  0.6273146837956577  0.43470504868012305  0.40353619884350045  1.0000
  C   C123      1.0  0.9042090608179003  0.46457581840107415  0.5622632711163397  1.0000
  C   C124      1.0  0.5775667840466591  0.4611125043810882  0.5480850222692059  1.0000
  C   C125      1.0  0.5857624649394588  0.43920671793771976  0.5187757892836745  1.0000
  C   C126      1.0  0.6408525926502519  0.35116316980377504  0.4800042920712168  1.0000
  C   C127      1.0  0.5772330518099119  0.41796312058826923  0.522217233507827  1.0000
  C   C128      1.0  0.5862883311988354  0.398805782029161  0.48652809981932027  1.0000
  C   C129      1.0  0.5184404991835635  0.06582189982453353  0.5967548641224156  1.0000
  C   C130      1.0  0.6596526363601422  0.416028292339193  0.4492845114901039  1.0000
  C   C131      1.0  0.6781826702022731  0.352215569890833  0.5020740877746154  1.0000
  C   C132      1.0  0.6078355971023712  0.38248542953411496  0.4143999826704187  1.0000
  C   C133      1.0  0.6000743900908924  0.36267096847336716  0.44716573257128306  1.0000
  C   C134      1.0  0.666187395777717  0.3746090886346314  0.47940612874819977  1.0000
  C   C135      1.0  0.6194217805999606  0.34429843145174405  0.47009149951766416  1.0000
  C   C136      1.0  0.7359669695000554  0.38825705629756985  0.5302471239087371  1.0000
  C   C137      1.0  0.6985647050900132  0.3985843281691405  0.48394019038818126  1.0000
  C   C138      1.0  0.7140974383517658  0.38376295453075787  0.5182583468164097  1.0000
  C   C139      1.0  0.7073052875158112  0.4176126782566651  0.46085894330471416  1.0000
  C   C140      1.0  0.7442874337847092  0.4077671723765861  0.5085261460508775  1.0000
  C   C141      1.0  0.7290935464232892  0.4220931057613107  0.47257637549669335  1.0000
  C   C142      1.0  0.4880806706979403  0.10478981853231682  0.5344989180387619  1.0000
  C   C143      1.0  0.48232590576057255  0.1171368466726916  0.4864520354984843  1.0000
  C   C144      1.0  0.49063864971152726  0.13750081026156113  0.4748459900361357  1.0000
  C   C145      1.0  0.5107918567908547  0.13459034137979567  0.5591041843964256  1.0000
  C   C146      1.0  0.502215922976895  0.11444926681156176  0.5707870336045089  1.0000
  C   C147      1.0  0.5628878786037786  0.2323287928457131  0.5010932933996151  1.0000
  C   C148      1.0  0.5309902984418626  0.17148119869460932  0.5240497360048116  1.0000
  C   C149      1.0  0.899466520352477  0.4969389786695048  0.5001085677617105  1.0000
  C   C150      1.0  0.5413190965256445  0.19219574369262474  0.5155268955445076  1.0000
  C   C151      1.0  0.5426617224662534  0.229802175838403  0.4725656891417423  1.0000
  C   C152      1.0  0.5321248126023406  0.21030150165054484  0.4790029513570477  1.0000
  C   C153      1.0  0.572154503469341  0.21416857935611538  0.5374310198414848  1.0000
  C   C154      1.0  0.5614335911277832  0.1948087128742782  0.5443988995448499  1.0000
  C   C155      1.0  0.92254141521917  0.49877101830926107  0.507333212466364  1.0000
  C   C156      1.0  0.7941858437659861  0.43747160155720816  0.5119536244362662  1.0000
  C   C157      1.0  0.7720872919277733  0.4303834670198558  0.5020388568472911  1.0000
  C   C158      1.0  0.8117842217631772  0.4246883695251294  0.5454202913288149  1.0000
  C   C159      1.0  0.8376294992976404  0.4527253389309694  0.5281319525111734  1.0000
  C   C160      1.0  0.8327908596861331  0.4322570682538301  0.5529909302347105  1.0000
  C   C161      1.0  0.8199801872419659  0.465602837084177  0.49499745465053  1.0000
  C   C162      1.0  0.798943743451502  0.45804269334132264  0.4874671488637932  1.0000
  C   C163      1.0  0.5729440387691512  0.25313505627854394  0.49244835073020515  1.0000
  C   C164      1.0  0.9271536974477911  0.46640451096883995  0.5694325849419644  1.0000
  C   C165      1.0  0.5986692992728858  0.2778312812405848  0.5022731093915465  1.0000
  C   C166      1.0  0.6133760208944097  0.32176126497750335  0.4814581665799396  1.0000
  C   C167      1.0  0.6208830444007233  0.2819504471027078  0.518115239398401  1.0000
  C   C168      1.0  0.6280489126695313  0.30296277315463277  0.5078045906299733  1.0000
  C   C169      1.0  0.5911440484044453  0.3175451889246275  0.4657661551071431  1.0000
  C   C170      1.0  0.584080505930143  0.2965313407355999  0.47537250790348984  1.0000
  C   C171      1.0  0.8601360712146976  0.45907588492944884  0.5364917221961695  1.0000
  C   C172      1.0  0.8895302090241906  0.47933350546039416  0.52600580358203  1.0000
  H   H75       1.0  0.9481939350235169  0.5346497940036729  0.5223891803282004  1.0000
  H   H76       1.0  0.6722662135516658  0.4464972631069091  0.48368160494486895  1.0000
  H   H77       1.0  0.9297488924989982  0.5121920881542786  0.4849192090424783  1.0000
  H   H78       1.0  0.5287217140336194  0.07952923609019022  0.5889250810692864  1.0000
  H   H79       1.0  0.9576920618124539  0.4308107023902846  0.5601694421635259  1.0000
  H   H80       1.0  0.5889172694540369  0.3535449309413795  0.420820738228257  1.0000
  H   H81       1.0  0.6649990084498423  0.3194271963942641  0.5170259315842362  1.0000
  H   H82       1.0  0.6963186540521633  0.34834952220226595  0.5164448639937854  1.0000
  H   H83       1.0  0.4413252117694465  0.11295779134665791  0.48825212823691516  1.0000
  H   H84       1.0  0.6366022016859615  0.39857821523235965  0.4077124478071366  1.0000
  H   H85       1.0  0.6963493265580378  0.429035752511403  0.4317514686106913  1.0000
  H   H86       1.0  0.7084553821026153  0.36837864167425577  0.5366336044535315  1.0000
  H   H87       1.0  0.7471780818130888  0.37641218621421224  0.5580340707971277  1.0000
  H   H88       1.0  0.7350718118485297  0.4371099791606561  0.4533725843209008  1.0000
  H   H89       1.0  0.5064331382371685  0.10584809347667488  0.6097966657391047  1.0000
  H   H90       1.0  0.5218603105032209  0.14150633321664002  0.5886175680148339  1.0000
  H   H91       1.0  0.48599496734697695  0.14634614402647192  0.4362815429328195  1.0000
  H   H92       1.0  0.47134631913664693  0.11024364324800698  0.4567743634786863  1.0000
  H   H93       1.0  0.5350995328062547  0.24361146043298698  0.44404422352728257  1.0000
  H   H94       1.0  0.5393831047977539  0.1592109326306186  0.5560439805987427  1.0000
  H   H95       1.0  0.5689729119988589  0.18102498190638125  0.5730122428948428  1.0000
  H   H96       1.0  0.9379349647936924  0.4544555377408647  0.5977810721739067  1.0000
  H   H97       1.0  0.7599571453200906  0.4422570450524644  0.47477628010734513  1.0000
  H   H98       1.0  0.8886724306137096  0.5090694240054537  0.47214279158902855  1.0000
  H   H99       1.0  0.7855943165185195  0.4683007288229793  0.4614253938965146  1.0000
  H   H100      1.0  0.8461992822768137  0.42196316789846106  0.5788314682518303  1.0000
  H   H101      1.0  0.7925582113037699  0.4020743799849941  0.5601870384823754  1.0000
  H   H102      1.0  0.8394762948428521  0.4878823909479903  0.4794609168807359  1.0000
  H   H103      1.0  0.5078158818127375  0.19395197874744116  0.4590540461995381  1.0000
  H   H104      1.0  0.5968632778590446  0.23024256735568419  0.5558397914192268  1.0000
  H   H105      1.0  0.5627829256731148  0.2664872510196288  0.4647883340168274  1.0000
  H   H106      1.0  0.5666316516920459  0.29409222498103277  0.46203399206611934  1.0000
  H   H107      1.0  0.579318685712715  0.33167444830383075  0.44433126736638173  1.0000
  H   H108      1.0  0.6004347161345264  0.4182508516735222  0.42834143502693256  1.0000
  H   H109      1.0  0.6456576860974262  0.3052184647634515  0.5206619104112659  1.0000
  H   H110      1.0  0.8969874626756588  0.45109565536759055  0.5846153683402606  1.0000
  H   H111      1.0  0.6329254054853175  0.2678810735299265  0.5388709463160604  1.0000
  H   H112      1.0  0.872187234817169  0.44680389129117754  0.5631459532421234  1.0000
  N   N25       1.0  0.6035990930747019  0.44186724767107954  0.48679091771623156  1.0000
  N   N26       1.0  0.6409002325381422  0.41494406518864263  0.4177208720173179  1.0000
  N   N27       1.0  0.5980096227448475  0.4014393455058389  0.4405704168102612  1.0000
  N   N28       1.0  0.6441437806456963  0.3729010806840357  0.4671391283598708  1.0000
  N   N29       1.0  0.7657592590132993  0.41164258213279087  0.5222478356857411  1.0000
  N   N30       1.0  0.5134213834763861  0.1665942312030519  0.4967951878422099  1.0000
  N   N31       1.0  0.5923288085884802  0.25698115221320955  0.5139373900242553  1.0000
  N   N32       1.0  0.8672746287825851  0.4771259418655555  0.5148451200763919  1.0000
  O   O11       1.0  0.5119417259787812  0.20903368896201474  0.4484860919480081  1.0000
  O   O12       1.0  0.5924372046617851  0.21547032615049466  0.567563847407618  1.0000
  O   O13       1.0  0.808268552263441  0.40393838585228514  0.5715478982680581  1.0000
  O   O14       1.0  0.8236031989616591  0.4863272846734692  0.4689016468548956  1.0000
  C   C173      1.0  0.45829704960864315  0.0778665354807968  0.526309837558101  1.0000
  C   C174      1.0  0.48046704960352493  0.08245633281193077  0.546612949910259  1.0000
  C   C175      1.0  0.524985836053542  0.04546980824054625  0.6238875093472265  1.0000
  C   C176      1.0  0.7034249528130282  0.7667324451903786  0.547239250909986  1.0000
  C   C177      1.0  0.6050854044272322  0.8239567047892046  0.5310446563271035  1.0000
  C   C178      1.0  0.7259607455488203  0.8195603682057354  0.5416508143905747  1.0000
  C   C179      1.0  0.9139371973735133  0.010375693085698412  0.4827576423910521  1.0000
  C   C180      1.0  0.6445249010133438  0.5396531721865561  0.46745244467635055  1.0000
  C   C181      1.0  0.4404949086949305  0.09463062629829633  0.49785647932332355  1.0000
  C   C182      1.0  0.4948535351636366  0.06582859397437613  0.5771233373605372  1.0000
  C   C183      1.0  0.8903273592012085  0.9845283501350732  0.5250193313799336  1.0000
  C   C184      1.0  0.42295834258008497  0.08311881184962111  0.4863272452967539  1.0000
  C   C185      1.0  0.43016180084189365  0.059143479006518174  0.5083464672734687  1.0000
  C   C186      1.0  0.6831161750351725  0.7854275177713655  0.5381497210555531  1.0000
  C   C187      1.0  0.41768789883009  0.041875188749671555  0.5058853158513784  1.0000
  C   C188      1.0  0.6226328261100443  0.839541791638871  0.5388162480307304  1.0000
  C   C189      1.0  0.6400464393177095  0.45347451250137266  0.42769262850531853  1.0000
  C   C190      1.0  0.5058503862320599  0.03146071801471684  0.6235380869832764  1.0000
  C   C191      1.0  0.722230271942787  0.7772646644700396  0.5488118807767057  1.0000
  C   C192      1.0  0.6406836064026036  0.8009702750772398  0.5345986360335637  1.0000
  C   C193      1.0  0.6157503548493418  0.8011602149748135  0.5287972405989785  1.0000
  C   C194      1.0  0.7130871261113322  0.8026462937659093  0.5412029940479776  1.0000
  C   C195      1.0  0.6590513614665182  0.7821183792701911  0.53488049317417  1.0000
  C   C196      1.0  0.7606659211349012  0.8603279826608128  0.599750982557149  1.0000
  C   C197      1.0  0.7407552081247218  0.8348086581733244  0.545253850347998  1.0000
  C   C198      1.0  0.7460547194278095  0.8446224266345229  0.5963153481341781  1.0000
  C   C199      1.0  0.7517195784690144  0.8430041870279971  0.49849342708446487  1.0000
  C   C200      1.0  0.7714488302899328  0.8684041569183901  0.5534389824582213  1.0000
  C   C201      1.0  0.7660818553010924  0.8588936281175499  0.5027395968945919  1.0000
  C   C202      1.0  0.6316884025371642  0.49416542428576893  0.4668188655166604  1.0000
  C   C203      1.0  0.6500038019185844  0.4994317797941339  0.43446232286971204  1.0000
  C   C204      1.0  0.6562572384414141  0.5212465425317463  0.4347524636766712  1.0000
  C   C205      1.0  0.6262659441738299  0.5344298162614216  0.5000670342491298  1.0000
  C   C206      1.0  0.620107275981538  0.5126199034800397  0.49984327407552454  1.0000
  C   C207      1.0  0.6491634409502078  0.6490705431413731  0.5042976015415254  1.0000
  C   C208      1.0  0.6388163077186725  0.5776452006733432  0.4945265706791007  1.0000
  C   C209      1.0  0.8899691934687533  0.9889848555566539  0.42775539273830204  1.0000
  C   C210      1.0  0.6430008867043767  0.6014495848336143  0.49725185680667716  1.0000
  C   C211      1.0  0.6641115619384392  0.6325322818162449  0.47291932978191176  1.0000
  C   C212      1.0  0.6612611630222968  0.6092746095426106  0.46911297780023603  1.0000
  C   C213      1.0  0.6309581994488174  0.6412188838354983  0.5326049989106121  1.0000
  C   C214      1.0  0.6281497619447282  0.6179594737574671  0.5289005805293941  1.0000
  C   C215      1.0  0.9052220084204207  0.004050477134197372  0.43139582386967895  1.0000
  C   C216      1.0  0.8103130697311737  0.9075353961032461  0.5158163625149442  1.0000
  C   C217      1.0  0.7946041196588391  0.891640733564888  0.5159181506134497  1.0000
  C   C218      1.0  0.8191804023182707  0.9164256765947535  0.5636919551110573  1.0000
  C   C219      1.0  0.8425755779856473  0.9394710321682771  0.5116112319367472  1.0000
  C   C220      1.0  0.8347448590048889  0.9316377012243987  0.5611419350064634  1.0000
  C   C221      1.0  0.83359552333312  0.9307014954298576  0.463734786460965  1.0000
  C   C222      1.0  0.8182073152478255  0.9153062356938122  0.46628904869373783  1.0000
  C   C223      1.0  0.6527741945484523  0.6731514866584337  0.5063169651252797  1.0000
  C   C224      1.0  0.9057324708670816  0.9993781673576293  0.5294724060575674  1.0000
  C   C225      1.0  0.644870204438844  0.7115052400388012  0.5320511409948218  1.0000
  C   C226      1.0  0.6543099727283399  0.7580473163756702  0.5335283423987675  1.0000
  C   C227      1.0  0.62994616053536  0.729951110526947  0.558444205049869  1.0000
  C   C228      1.0  0.634511532599826  0.7525486295402828  0.5589625979291049  1.0000
  C   C229      1.0  0.6693267693470326  0.7396857878876489  0.507366399955529  1.0000
  C   C230      1.0  0.664718555652631  0.7171085063982909  0.506404921929585  1.0000
  C   C231      1.0  0.8584935223180172  0.9551472529573601  0.5115117425705716  1.0000
  C   C232      1.0  0.8815426479871712  0.9784995396810778  0.47410065320588335  1.0000
  H   H113      1.0  0.9116676508899498  0.07472331629166051  0.5006587721626087  1.0000
  H   H114      1.0  0.5419174017657599  0.03969360104319564  0.643523012000935  1.0000
  H   H115      1.0  0.9112546078030788  0.011806100119234886  0.3949734294703093  1.0000
  H   H116      1.0  0.6463481185642987  0.46333248697752094  0.3936154433072396  1.0000
  H   H117      1.0  0.1315040100243794  0.799309976798007  0.29090987464898144  1.0000
  H   H118      1.0  0.6077944493598323  0.7856062478068025  0.522636943387773  1.0000
  H   H119      1.0  0.7031767578259067  0.7479561930557304  0.5524349119172829  1.0000
  H   H120      1.0  0.7405500107974322  0.7691261951184589  0.5553248745417411  1.0000
  H   H121      1.0  0.5901974113517633  0.4946450994903785  0.5457251216174906  1.0000
  H   H122      1.0  0.47359513759522504  0.04074652195168804  0.5858666174476295  1.0000
  H   H123      1.0  0.7480569696125354  0.8360656363548925  0.4589956385272219  1.0000
  H   H124      1.0  0.7380057341536881  0.8389279731042364  0.6326780917385827  1.0000
  H   H125      1.0  0.764299152743225  0.8673038184180177  0.6392566216901012  1.0000
  H   H126      1.0  0.7741104665150692  0.8648253001298535  0.4664123126444127  1.0000
  H   H127      1.0  0.6056491140348066  0.5095381647952747  0.5259076971899659  1.0000
  H   H128      1.0  0.6167210367315539  0.5484056955107951  0.5261039731677403  1.0000
  H   H129      1.0  0.6705093663891911  0.5245133867043985  0.4085663282014745  1.0000
  H   H130      1.0  0.6591751851026669  0.4855390945205184  0.407696332272781  1.0000
  H   H131      1.0  0.6783417107693975  0.6382628095183104  0.45063304715774816  1.0000
  H   H132      1.0  0.6237280355696749  0.5740583286710017  0.5189351464744137  1.0000
  H   H133      1.0  0.6138654102644762  0.61225851889483  0.5510440884051065  1.0000
  H   H134      1.0  0.9121148083169786  0.003553295153865932  0.5691417730919275  1.0000
  H   H135      1.0  0.7895267111032809  0.8855740764151337  0.4758498260854556  1.0000
  H   H136      1.0  0.8837125247642915  0.9846827627550612  0.38802917712277374  1.0000
  H   H137      1.0  0.8116922614439928  0.9088106945649804  0.4289240308841429  1.0000
  H   H138      1.0  0.841307763319937  0.938091027399977  0.5984983686809774  1.0000
  H   H139      1.0  0.801195131396524  0.8990001822940021  0.6064009847382582  1.0000
  H   H140      1.0  0.8512487156192976  0.9484680055222522  0.42103181194661343  1.0000
  H   H141      1.0  0.6714045859513155  0.578625176292732  0.4396352444209605  1.0000
  H   H142      1.0  0.6203675395784233  0.6719415615852476  0.5613068611644243  1.0000
  H   H143      1.0  0.6679246498044734  0.6771042391119241  0.4826955569076739  1.0000
  H   H144      1.0  0.6766953088133335  0.7030845433139351  0.48515179127836333  1.0000
  H   H145      1.0  0.6848165718185465  0.7434311313498437  0.48626701908465403  1.0000
  H   H146      1.0  0.6586711875923453  0.8287022877560323  0.5443468525291537  1.0000
  H   H147      1.0  0.06333976981122841  0.4598210737488873  0.8136519907461344  1.0000
  H   H148      1.0  0.0874939172456622  0.44071989767190217  0.7998965961939878  1.0000
  H   H149      1.0  0.5030912941396063  0.41778907210685895  0.6949890577854009  1.0000
  H   H150      1.0  0.4959729249646295  0.39691919223509536  0.6559759889439435  1.0000
