# Supplementary material for: Fracture Behavior of a 2D Imine‐Based Polymer
Source: Adv Sci (Weinh). 2024 Sep 12;11(42):2407017. doi: 10.1002/advs.202407017 (PMC11558127; doi:10.1002/advs.202407017)
Supplement: Supplementary file 2 — Supporting Information [file ADVS-11-2407017-s004.zip › linkerdefect_relax_Cell_2D_relaxed.cif]

data_image0
_chemical_formula_structural       C43OHON4C8HCH24N2ONH10N8O3NC60H38N8O4C60H38N8O4C60H38
_chemical_formula_sum              "C232 O14 H150 N32"
_cell_length_a       51.049588793099254
_cell_length_b       50.7624931765661
_cell_length_c       25.00022371000015
_cell_angle_alpha    90.0
_cell_angle_beta     90.0
_cell_angle_gamma    94.89525645330221

_space_group_name_H-M_alt    "P 1"
_space_group_IT_number       1

loop_
  _space_group_symop_operation_xyz
  'x, y, z'

loop_
  _atom_site_type_symbol
  _atom_site_label
  _atom_site_symmetry_multiplicity
  _atom_site_fract_x
  _atom_site_fract_y
  _atom_site_fract_z
  _atom_site_occupancy
  C   C1        1.0  0.048819316287675996  0.4806343174061475  0.49644077901766065  1.0000
  C   C2        1.0  0.07315802257802509  0.4959570136719056  0.4981921869488581  1.0000
  C   C3        1.0  0.14180524919971904  0.4836289251228892  0.5097912450992969  1.0000
  C   C4        1.0  0.12249564055209558  0.36431461937568754  0.5325732925007947  1.0000
  C   C5        1.0  0.004507912673954493  0.37320548251962615  0.5153745641894107  1.0000
  C   C6        1.0  0.14127696547848886  0.4339687869937615  0.5206275559474495  1.0000
  C   C7        1.0  0.4769091985469996  0.4205916289864837  0.49963141529619914  1.0000
  C   C8        1.0  0.07375134107328556  0.08035425293169023  0.47901128160559675  1.0000
  C   C9        1.0  0.023924987678099002  0.4923678837633771  0.48861388173765713  1.0000
  C   C10       1.0  0.09779688172849829  0.4858017996480507  0.5058515378472535  1.0000
  C   C11       1.0  0.4346745165437551  0.43620524311161146  0.5235334627696778  1.0000
  C   C12       1.0  0.004990008966642355  0.47204893267144815  0.48975149916171146  1.0000
  C   C13       1.0  0.018528824534266887  0.4482356268916755  0.4993229398366283  1.0000
  C   C14       1.0  0.09770159344903584  0.37598950276945114  0.5232583193133389  1.0000
  C   C15       1.0  0.005086168314890031  0.4228197540778545  0.5029696484923961  1.0000
  C   C16       1.0  0.017494883778830347  0.3991941420621399  0.5096227832344585  1.0000
  C   C17       1.0  0.1233559133694088  0.0007407623444542364  0.5042731017341598  1.0000
  C   C18       1.0  0.12881310285535932  0.4576444925725849  0.5154329872441819  1.0000
  C   C19       1.0  0.14141641233782543  0.38466996436964046  0.5321359898595421  1.0000
  C   C20       1.0  0.04851576626443498  0.37110380278925464  0.5201514660229503  1.0000
  C   C21       1.0  0.023543627179693147  0.3559452165909743  0.5212183518381975  1.0000
  C   C22       1.0  0.1279241455839922  0.4084766493921243  0.522273698194918  1.0000
  C   C23       1.0  0.07325441226186111  0.3607954213611362  0.5242534984285917  1.0000
  C   C24       1.0  0.21077252148595907  0.45874601802193965  0.5597940399015412  1.0000
  C   C25       1.0  0.17026343420732015  0.43644842519984595  0.524707119596744  1.0000
  C   C26       1.0  0.18357931763487922  0.45636984962865934  0.5558022742859414  1.0000
  C   C27       1.0  0.18557434587468788  0.4190331167497306  0.4975277262662071  1.0000
  C   C28       1.0  0.22602615705520437  0.44119314969932893  0.5327729410010976  1.0000
  C   C29       1.0  0.21278127462869312  0.4213975783891733  0.5011640733874212  1.0000
  C   C30       1.0  0.07396141932469587  0.024708782798773688  0.4917814275917967  1.0000
  C   C31       1.0  0.05976796579183475  0.03553493109881201  0.45027555609582204  1.0000
  C   C32       1.0  0.060073748702255014  0.06263370858547329  0.4433282727435608  1.0000
  C   C33       1.0  0.08797544935607685  0.06942268404541176  0.520706836943693  1.0000
  C   C34       1.0  0.08837473381888555  0.042310018787327215  0.5263157622048485  1.0000
  C   C35       1.0  0.0779418338342506  0.20670298976997764  0.511977776982543  1.0000
  C   C36       1.0  0.07688647675500979  0.12186701741115068  0.5130866128515392  1.0000
  C   C37       1.0  0.4360553250514674  0.3983510996742044  0.46604907063452966  1.0000
  C   C38       1.0  0.07761902652602445  0.1505570808470713  0.511477784927797  1.0000
  C   C39       1.0  0.07981999770178633  0.19260940563486967  0.46388837244113473  1.0000
  C   C40       1.0  0.07924918378318692  0.16515109950135193  0.4631200954026123  1.0000
  C   C41       1.0  0.07616946077883317  0.19209454700572884  0.5603194379771002  1.0000
  C   C42       1.0  0.07645923181372738  0.16470941842973422  0.5596682642148306  1.0000
  C   C43       1.0  0.46327252411824643  0.40052635615833326  0.46942422594719174  1.0000
  O   O1        1.0  0.5803913368843235  0.6524397474330227  0.41304418297570655  1.0000
  H   H1        1.0  0.5438860366413095  0.8297250399891137  0.593816731517446  1.0000
  O   O2        1.0  0.5743537926494346  0.7050325833223225  0.6105072890891375  1.0000
  N   N1        1.0  0.5450104510477978  0.9540588262513413  0.5030917310128378  1.0000
  N   N2        1.0  0.5436840359089016  0.8967180315985259  0.513040547603474  1.0000
  N   N3        1.0  0.6023578095604785  0.9024516568412341  0.5170377339499406  1.0000
  N   N4        1.0  0.8936804882699464  0.9124710118798653  0.4876002649895023  1.0000
  C   C44       1.0  0.07757605336448041  0.23531157012934034  0.5103051253244515  1.0000
  C   C45       1.0  0.46189874265546504  0.43834888984097037  0.526587950875831  1.0000
  C   C46       1.0  0.0722585857053844  0.27606627506435183  0.5435263891754493  1.0000
  C   C47       1.0  0.07316652448683865  0.33183458205926764  0.5312858369564197  1.0000
  C   C48       1.0  0.05627632470792087  0.29114389826783094  0.5752046733942172  1.0000
  C   C49       1.0  0.05634579972909982  0.3182281845270274  0.5683565104431294  1.0000
  C   C50       1.0  0.08983533085120107  0.31699378342990525  0.5010182238447083  1.0000
  C   C51       1.0  0.08913446475008611  0.2897756041336495  0.5062878842041996  1.0000
  H   H2        1.0  0.8902609597998574  0.94572539993383  0.5367698930878974  1.0000
  C   C52       1.0  0.42110482968790436  0.4162582078061283  0.49281484671410486  1.0000
  H   H3        1.0  0.48473296446391273  0.47308962057070403  0.4846243078717028  1.0000
  H   H4        1.0  0.1631579278414671  0.48841625375684683  0.5091500880385572  1.0000
  H   H5        1.0  0.4743756502603931  0.3865289075672403  0.44683292725228  1.0000
  H   H6        1.0  0.126254632083472  0.022197627509748692  0.49837395797173956  1.0000
  H   H7        1.0  0.4839104333635155  0.3685366686961665  0.515438941689515  1.0000
  H   H8        1.0  0.020564856707564194  0.334427166301987  0.5260419195763636  1.0000
  H   H9        1.0  0.12484872601703019  0.3433251428172168  0.5398791717305641  1.0000
  H   H10       1.0  0.1625604821899606  0.3838492310859645  0.5390878446328476  1.0000
  H   H11       1.0  0.022202396723887175  0.013575928416473013  0.4836702235029584  1.0000
  H   H12       1.0  0.08828989253690468  0.44456921913820285  0.5144198930980148  1.0000
  H   H13       1.0  0.17587839822552245  0.40353814874573085  0.471716970193367  1.0000
  H   H14       1.0  0.17222764459040435  0.47009240182014345  0.5785703533817109  1.0000
  H   H15       1.0  0.22056993741244948  0.4744262081560135  0.5850067249865634  1.0000
  H   H16       1.0  0.22421235519789431  0.4075346677051603  0.47899510318408073  1.0000
  H   H17       1.0  0.09960371721266924  0.034429152496339974  0.559466456785968  1.0000
  H   H18       1.0  0.09920372996790972  0.0827627291813461  0.548834508315782  1.0000
  H   H19       1.0  0.04887053266437062  0.07047770124973582  0.41012949858705555  1.0000
  H   H20       1.0  0.04879494279011511  0.022238617816055357  0.42173692512788474  1.0000
  H   H21       1.0  0.0811384812771997  0.2035717753215157  0.4258505266007445  1.0000
  H   H22       1.0  0.07864217211277467  0.11298356967968134  0.553772284940135  1.0000
  H   H23       1.0  0.07512366718501669  0.15374390724987738  0.5977005123262333  1.0000
  H   H24       1.0  0.4718448969605759  0.45397095343815524  0.5517452881923025  1.0000
  H   H25       1.0  0.9225310380560047  0.9502709293944827  0.5443798037675571  1.0000
  H   H26       1.0  0.42599901877915397  0.38254891159319643  0.44150506358798186  1.0000
  N   N5        1.0  0.5714544138341673  0.749650962369083  0.5512708637387747  1.0000
  N   N6        1.0  0.6035304867494798  0.9600518325652575  0.5126905781285661  1.0000
  O   O3        1.0  0.8470214840307965  0.8890506123449556  0.45308675076968163  1.0000
  N   N7        1.0  0.7536136716986139  0.9440582925153702  0.535635631925138  1.0000
  H   H27       1.0  0.0790833643959428  0.13331890359671136  0.42218527481492374  1.0000
  H   H28       1.0  0.07363867096823351  0.22369658146960228  0.600929422991046  1.0000
  H   H29       1.0  0.08212506113764459  0.24476975134443738  0.47055600368035205  1.0000
  H   H30       1.0  0.10218584069431103  0.27858980556018964  0.48147633625928743  1.0000
  H   H31       1.0  0.10316501938209567  0.3270827058762634  0.47139387160922724  1.0000
  H   H32       1.0  0.057999983273235155  0.4122925250343891  0.5104135469314689  1.0000
  H   H33       1.0  0.04349248193584186  0.32938443392405536  0.593637300963603  1.0000
  H   H34       1.0  0.4234909588606565  0.45037325228936814  0.5454392985505307  1.0000
  H   H35       1.0  0.04297319880714733  0.2811072120422316  0.604917826515438  1.0000
  H   H36       1.0  0.5432358078204215  0.7814517244038521  0.6052837510693131  1.0000
  N   N8        1.0  0.04470401117081725  0.45422823615098207  0.5027306119700888  1.0000
  N   N9        1.0  0.10278491113594607  0.46034563253939537  0.5126027246528376  1.0000
  N   N10       1.0  0.04350637318204259  0.396547410772927  0.5131598596325008  1.0000
  N   N11       1.0  0.1017999831041183  0.402419253777222  0.5175456346595699  1.0000
  N   N12       1.0  0.25281216321727823  0.44433349009376844  0.5344255162177183  1.0000
  N   N13       1.0  0.07347082221660542  0.10683612111007329  0.4710766861915797  1.0000
  N   N14       1.0  0.07140985697147983  0.2494724472102497  0.5510629460165852  1.0000
  N   N15       1.0  0.3943047045578619  0.41332697713249283  0.4918497484329788  1.0000
  O   O4        1.0  0.08052361706065157  0.1522359927155035  0.4130445164802106  1.0000
  O   O5        1.0  0.07425961130070148  0.2049381278201703  0.6103275451226552  1.0000
  O   O6        1.0  0.800283692994115  0.9675499908600167  0.5699434431928274  1.0000
  N   N16       1.0  0.5735711120291402  0.6070037353974088  0.47101146629465934  1.0000
  C   C53       1.0  0.0493481949213507  0.9805269553946026  0.497015731570511  1.0000
  C   C54       1.0  0.07377021351128361  0.995724822321042  0.49882759161411094  1.0000
  C   C55       1.0  0.14246016015718838  0.9835163466975737  0.5096782707815815  1.0000
  C   C56       1.0  0.12275335171523113  0.8641742466297424  0.531840816287986  1.0000
  C   C57       1.0  0.0047413106133965864  0.8733382250786091  0.5154971466470272  1.0000
  C   C58       1.0  0.1420184976652047  0.9337591783587241  0.5198501773009924  1.0000
  C   C59       1.0  0.4762379507280921  0.9205532464661157  0.4994758020069467  1.0000
  C   C60       1.0  0.07326164341356262  0.5805887973969538  0.4785145895274636  1.0000
  C   C61       1.0  0.024549796882765776  0.9924585500709284  0.4892724578688765  1.0000
  C   C62       1.0  0.09841215317883927  0.9855598225188792  0.5062265677339889  1.0000
  C   C63       1.0  0.4339025374010105  0.936090238551201  0.522706470255843  1.0000
  C   C64       1.0  0.0054790543921916434  0.9722632103559641  0.49021966081139307  1.0000
  C   C65       1.0  0.018833689704851768  0.9483272420481271  0.4996063113853995  1.0000
  C   C66       1.0  0.09803366530173467  0.8760511791843784  0.5227701289365874  1.0000
  C   C67       1.0  0.005260123586441688  0.9229717719502194  0.5031074637022421  1.0000
  C   C68       1.0  0.017675098016891433  0.899337939303986  0.5096666311642062  1.0000
  C   C69       1.0  0.1227736574114353  0.5009076953850949  0.5039722689437631  1.0000
  C   C70       1.0  0.12955489216737368  0.9574817302425848  0.5152135654314706  1.0000
  C   C71       1.0  0.14182437092540762  0.8843760739655455  0.5311284135631299  1.0000
  C   C72       1.0  0.04877529767190238  0.8713192513798147  0.520006614791787  1.0000
  C   C73       1.0  0.02382583303733592  0.8561208234398973  0.5212392275112797  1.0000
  C   C74       1.0  0.1285026733635947  0.9083100315908196  0.5214033619664719  1.0000
  C   C75       1.0  0.07352902608802123  0.8609916257847693  0.523969010415947  1.0000
  C   C76       1.0  0.21165406061733946  0.9583660105431486  0.5578795282183464  1.0000
  C   C77       1.0  0.1709757867547411  0.9361013309713556  0.5236049926546757  1.0000
  C   C78       1.0  0.18448734833337116  0.9561122736830474  0.5542648838864793  1.0000
  C   C79       1.0  0.18616805708731296  0.9184439840125757  0.4965506868308342  1.0000
  C   C80       1.0  0.2269728940116943  0.9407571200157007  0.5307370430494986  1.0000
  C   C81       1.0  0.21331144853612385  0.9207083092260681  0.49986818900086183  1.0000
  C   C82       1.0  0.07333882512784626  0.5249217740310446  0.4911254830815424  1.0000
  C   C83       1.0  0.05899855784234904  0.5358122515196014  0.44991844472703235  1.0000
  C   C84       1.0  0.05936081126273165  0.5629217031401822  0.4430516230087467  1.0000
  C   C85       1.0  0.08765337926246385  0.5695946493931766  0.5198733063085023  1.0000
  C   C86       1.0  0.08797676197715507  0.5424776717797413  0.5254082028648768  1.0000
  C   C87       1.0  0.07797921735870118  0.7068910001130703  0.512152187297076  1.0000
  C   C88       1.0  0.07675244666133137  0.6220463253936868  0.5128061602467492  1.0000
  C   C89       1.0  0.4355557732428734  0.8979968186622314  0.4659004871790769  1.0000
  C   C90       1.0  0.07757359447931254  0.650747557696536  0.5113951295503013  1.0000
  C   C91       1.0  0.07979419437751976  0.6928430370535548  0.4639839081756133  1.0000
  C   C92       1.0  0.07918078268721766  0.6653879774886515  0.4630931295900261  1.0000
  C   C93       1.0  0.07626090350480194  0.692243210412709  0.5604391752053285  1.0000
  C   C94       1.0  0.07651399508422721  0.6648515015023714  0.5596595022550376  1.0000
  C   C95       1.0  0.46272658610667333  0.9002982580344  0.46946302013669283  1.0000
  C   C96       1.0  0.29564641162360933  0.9282113200841814  0.5116337873267548  1.0000
  C   C97       1.0  0.2671622965235578  0.9273057150401016  0.510522089597444  1.0000
  C   C98       1.0  0.3115898357556344  0.9476358567131058  0.5402950837713626  1.0000
  C   C99       1.0  0.35156210176769476  0.9283862064360443  0.511374552830218  1.0000
  C   C100      1.0  0.3388336389956257  0.9475286400225384  0.5398719032593035  1.0000
  C   C101      1.0  0.33561934950491035  0.9089610932699401  0.4827144444555064  1.0000
  C   C102      1.0  0.3083760337064307  0.9090750324062092  0.4831183807858892  1.0000
  C   C103      1.0  0.07760091713093922  0.735489674919037  0.5105183861841988  1.0000
  C   C104      1.0  0.4610504504362567  0.9383987564935963  0.5259697785389861  1.0000
  C   C105      1.0  0.07236543561600452  0.7762658231042602  0.5435910994583465  1.0000
  C   C106      1.0  0.07335947843860136  0.8320200393392111  0.5310671923054755  1.0000
  C   C107      1.0  0.05649077974958337  0.7914208901568585  0.575341911924968  1.0000
  C   C108      1.0  0.05661296063209675  0.8185030342167453  0.5683820482192486  1.0000
  C   C109      1.0  0.08988360268648245  0.8170980384969113  0.5006325785463226  1.0000
  C   C110      1.0  0.08914934658290323  0.7898869822741704  0.5060741538155585  1.0000
  C   C111      1.0  0.38004678317748664  0.9292887101756322  0.5125070505877354  1.0000
  C   C112      1.0  0.4202384453226749  0.9158014819054708  0.49246489853471037  1.0000
  H   H37       1.0  0.4842427403581525  0.9733203266765807  0.4849446242412252  1.0000
  H   H38       1.0  0.16379724953454247  0.9883862893033837  0.5088384294846953  1.0000
  H   H39       1.0  0.47398373517304576  0.8863015114868757  0.4472112363636803  1.0000
  H   H40       1.0  0.1257530395858957  0.5223447493448337  0.49785536850722417  1.0000
  H   H41       1.0  0.4834020783152016  0.8683679909341092  0.5153322200519209  1.0000
  H   H42       1.0  0.020890481704591318  0.8346016501688074  0.5261027672883658  1.0000
  H   H43       1.0  0.12496319400015007  0.843157239544514  0.5391518734830251  1.0000
  H   H44       1.0  0.16295927071274327  0.8833759898337583  0.5379010516324139  1.0000
  H   H45       1.0  0.02142606172909176  0.5134424967890853  0.4828237691513494  1.0000
  H   H46       1.0  0.08910209504467731  0.9442530738672004  0.5145185327490658  1.0000
  H   H47       1.0  0.1762941268820201  0.9028762162766358  0.47112660784229915  1.0000
  H   H48       1.0  0.17322623403329593  0.9699403255876694  0.5769727829716648  1.0000
  H   H49       1.0  0.22150129147503633  0.9741689939505925  0.5827441473700871  1.0000
  H   H50       1.0  0.2247174323317078  0.9067090760664703  0.47773620843289094  1.0000
  H   H51       1.0  0.09934035532640034  0.5345525099064207  0.5583058669732582  1.0000
  H   H52       1.0  0.09906919379960195  0.5828959977286889  0.5477830378144392  1.0000
  H   H53       1.0  0.048029079708665615  0.5708174735811804  0.4101054310513968  1.0000
  H   H54       1.0  0.04784978689324954  0.5225646450925985  0.4215479884716545  1.0000
  H   H55       1.0  0.0810920484425559  0.7038477903763474  0.4259974517511712  1.0000
  H   H56       1.0  0.07871462776452237  0.6130911049917153  0.5533694500571357  1.0000
  H   H57       1.0  0.07520881844184069  0.6538504312611654  0.5976519179744351  1.0000
  H   H58       1.0  0.4709191901303205  0.9541695155711943  0.550904283836978  1.0000
  H   H59       1.0  0.2569928616520099  0.9109329902656196  0.48612568381591914  1.0000
  H   H60       1.0  0.42571066446791345  0.8819868943902673  0.4415561148178735  1.0000
  H   H61       1.0  0.29639519685485055  0.8938020210934225  0.4605642441119021  1.0000
  H   H62       1.0  0.35081543131690185  0.9628027154863175  0.5624214737310254  1.0000
  H   H63       1.0  0.28118072116851317  0.9636965019721444  0.5644577730463042  1.0000
  H   H64       1.0  0.3660283260826786  0.8928839652138287  0.45860203784567666  1.0000
  H   H65       1.0  0.07891197257867892  0.6335901879621306  0.4220231886939359  1.0000
  H   H66       1.0  0.07383094726300472  0.7238188734128532  0.6011876608722222  1.0000
  H   H67       1.0  0.08204794811645345  0.7449332874229495  0.47071839173183494  1.0000
  H   H68       1.0  0.1020939479840374  0.7786314017744639  0.48115800473010956  1.0000
  H   H69       1.0  0.10312768249407349  0.8271119149368354  0.47076578017062315  1.0000
  H   H70       1.0  0.05813798941563991  0.912539191506881  0.5101819970314873  1.0000
  H   H71       1.0  0.04386360499894758  0.8297336205496881  0.5937487058299548  1.0000
  H   H72       1.0  0.42249730656337825  0.9502551216375583  0.5443742570452587  1.0000
  H   H73       1.0  0.043240042636598884  0.7814616154196585  0.605237200512798  1.0000
  H   H74       1.0  0.3902155063265336  0.9457199835710887  0.5367539255127775  1.0000
  N   N17       1.0  0.04503978574257599  0.954126169430458  0.50308685771299  1.0000
  N   N18       1.0  0.10350968511323552  0.9601104635966199  0.5126817787499977  1.0000
  N   N19       1.0  0.04370359807105596  0.8967439372632646  0.5130494825285628  1.0000
  N   N20       1.0  0.10233881296412319  0.9024700357223597  0.5170160506524624  1.0000
  N   N21       1.0  0.253575568416898  0.9440689363439547  0.5356349574739603  1.0000
  N   N22       1.0  0.07302728751937648  0.6070881484881625  0.47075853223558045  1.0000
  N   N23       1.0  0.07152004758217102  0.7496835001433222  0.5512968656553892  1.0000
  N   N24       1.0  0.39363341366875326  0.9124577379917629  0.4876036196946815  1.0000
  O   O7        1.0  0.08039916831364494  0.6525173967104269  0.41295687094088995  1.0000
  O   O8        1.0  0.07443536197079573  0.7050542715983773  0.6105037999306969  1.0000
  O   O9        1.0  0.30024043956747093  0.9675524732154369  0.5699328472253447  1.0000
  O   O10       1.0  0.3469703692348352  0.8890419780028864  0.4530859395836402  1.0000
  C   C113      1.0  0.5497952679894192  0.48063832675614837  0.4968953560764099  1.0000
  C   C114      1.0  0.5741848366726704  0.49592519731128876  0.49875684273782106  1.0000
  C   C115      1.0  0.6428092544898364  0.4835120859699424  0.5097133519575989  1.0000
  C   C116      1.0  0.6232374896287713  0.364121070107528  0.5318095341209788  1.0000
  C   C117      1.0  0.5052635894764683  0.3733330461365541  0.5154169469984828  1.0000
  C   C118      1.0  0.6422073062408757  0.43377408775195164  0.5200459366399661  1.0000
  C   C119      1.0  0.9761096678180939  0.42038039881773165  0.49933940158654067  1.0000
  C   C120      1.0  0.5737465146674149  0.08025332223735458  0.47882076854233907  1.0000
  C   C121      1.0  0.5249381472077953  0.4924390200328955  0.48915085411562265  1.0000
  C   C122      1.0  0.5987933754992646  0.48573632019268775  0.5062073465616589  1.0000
  C   C123      1.0  0.9337853664591182  0.43581209673182114  0.522795856178595  1.0000
  C   C124      1.0  0.5059690279563344  0.4721397749926603  0.4899976855412974  1.0000
  C   C125      1.0  0.519445194289505  0.4482854015562592  0.49935512844447927  1.0000
  C   C126      1.0  0.5984608188524599  0.37587394444725775  0.5226512370507852  1.0000
  C   C127      1.0  0.505939662529003  0.4229266488696339  0.5029967532431305  1.0000
  C   C128      1.0  0.5183010958100741  0.399283480619556  0.5096257526275576  1.0000
  C   C129      1.0  0.6233499190317288  0.000691228451934933  0.5042366343544997  1.0000
  C   C130      1.0  0.6298001222189026  0.4575180733445852  0.5153010305412634  1.0000
  C   C131      1.0  0.6422083008614045  0.3844175305873629  0.5312887837752038  1.0000
  C   C132      1.0  0.5492654088263376  0.3711079946319042  0.5197523077384133  1.0000
  C   C133      1.0  0.5242694864840296  0.35601215610977466  0.5210134111214028  1.0000
  C   C134      1.0  0.6287700223669539  0.40828443226923106  0.5215341107075294  1.0000
  C   C135      1.0  0.5740096612866289  0.36073960258391696  0.5237815937682799  1.0000
  C   C136      1.0  0.711792575873054  0.4583533186982081  0.5583949002484321  1.0000
  C   C137      1.0  0.6711547799579488  0.43614054498848476  0.5238834131742199  1.0000
  C   C138      1.0  0.6846283099318997  0.4560855683473797  0.5547592471507996  1.0000
  C   C139      1.0  0.6863464728521254  0.4185680542700051  0.4966073586380251  1.0000
  C   C140      1.0  0.7271099904472309  0.4408224449007632  0.53104059421875  1.0000
  C   C141      1.0  0.7134824828438582  0.42084841899539255  0.4999369531397597  1.0000
  C   C142      1.0  0.5739565661966348  0.024622657007526527  0.4916856585174244  1.0000
  C   C143      1.0  0.5597758075856819  0.035427758048115494  0.4501367568107507  1.0000
  C   C144      1.0  0.5600835902388429  0.06252344320286152  0.44313713550346195  1.0000
  C   C145      1.0  0.5879742959464884  0.06934110617923706  0.5205329815433746  1.0000
  C   C146      1.0  0.58837024271797  0.042232922361088  0.5261979082056528  1.0000
  C   C147      1.0  0.577996493142375  0.20657172033390608  0.5121374039756752  1.0000
  C   C148      1.0  0.5768446405164475  0.1217329964809914  0.512985318068045  1.0000
  C   C149      1.0  0.9354697021582917  0.3978195205954179  0.46566246008798057  1.0000
  C   C150      1.0  0.5775874048541235  0.1504225441727028  0.511479295532601  1.0000
  C   C151      1.0  0.5798630647716196  0.19250533986207863  0.4640140076812788  1.0000
  C   C152      1.0  0.5792496005481491  0.16504601700550492  0.4631618020008552  1.0000
  C   C153      1.0  0.5761733818266739  0.19193384552443077  0.5604367472208877  1.0000
  C   C154      1.0  0.5764194893440121  0.16454444815443292  0.559709456516615  1.0000
  C   C155      1.0  0.9626391798296516  0.4001608838175155  0.46918480711320737  1.0000
  C   C156      1.0  0.7957113135862647  0.4282453435470282  0.5116463422532982  1.0000
  C   C157      1.0  0.7672455304462765  0.4273749440457001  0.5106416951909181  1.0000
  C   C158      1.0  0.8116843015739241  0.4476515769306473  0.5402856947626052  1.0000
  C   C159      1.0  0.8515665370057263  0.42829498448385334  0.5113091406230638  1.0000
  C   C160      1.0  0.8389157049847219  0.4474843581392991  0.5398199818694172  1.0000
  C   C161      1.0  0.8355956754705025  0.40889933303933634  0.482640620545973  1.0000
  C   C162      1.0  0.8083654324724827  0.40907743175223743  0.48307594988736974  1.0000
  C   C163      1.0  0.5777278162553162  0.23518918461095317  0.5104783995446026  1.0000
  C   C164      1.0  0.9609257763949615  0.43814946597548576  0.5260452979346473  1.0000
  C   C165      1.0  0.5725813973282284  0.27600030733726416  0.5435187619066786  1.0000
  C   C166      1.0  0.5738116950001375  0.3317797286175451  0.5309799638506832  1.0000
  C   C167      1.0  0.5566347139198978  0.2912074941131317  0.5749946874721393  1.0000
  C   C168      1.0  0.5568791034170759  0.31829706499672933  0.568025799091258  1.0000
  C   C169      1.0  0.5904310691065756  0.31680480385300763  0.5008929387062854  1.0000
  C   C170      1.0  0.5895828130049904  0.2895869160597044  0.5063386848975208  1.0000
  C   C171      1.0  0.880029911798582  0.42913138003654955  0.5124072171326344  1.0000
  C   C172      1.0  0.9201576502564535  0.41557095432387686  0.49238036424614295  1.0000
  H   H75       1.0  0.9837466936699233  0.4729655221013364  0.48441116100036635  1.0000
  H   H76       1.0  0.664160062337578  0.48829373113620234  0.5088533075345278  1.0000
  H   H77       1.0  0.9739230217693438  0.3862368454558377  0.4467982582029963  1.0000
  H   H78       1.0  0.6262351584469616  0.022147960358483206  0.4983197821865224  1.0000
  H   H79       1.0  0.9831664947923537  0.3683338351357475  0.5151537462447195  1.0000
  H   H80       1.0  0.5212490023494168  0.3344936512626701  0.5257959962272775  1.0000
  H   H81       1.0  0.6255476108483534  0.3431169422246245  0.5390406206806924  1.0000
  H   H82       1.0  0.6633459081463217  0.38351870171488744  0.5381984550329566  1.0000
  H   H83       1.0  0.5222157294942725  0.01352915980812607  0.48368773624321804  1.0000
  H   H84       1.0  0.5892810295260038  0.4444822150071183  0.5145535907550876  1.0000
  H   H85       1.0  0.6764725270885192  0.40307691730470835  0.4710035176004923  1.0000
  H   H86       1.0  0.67334304814961  0.4698410966497618  0.5776038091737237  1.0000
  H   H87       1.0  0.721636051104839  0.4740884342089284  0.5834351103198969  1.0000
  H   H88       1.0  0.7249090954233681  0.40692623842110154  0.4776365023248841  1.0000
  H   H89       1.0  0.5995902127822466  0.03436236560159618  0.5593733899828386  1.0000
  H   H90       1.0  0.599194991455244  0.08269525818092877  0.5486450752802283  1.0000
  H   H91       1.0  0.5488846533976679  0.07035352607504652  0.4099167615932463  1.0000
  H   H92       1.0  0.5488049722605983  0.0221163941397655  0.421621193918343  1.0000
  H   H93       1.0  0.5812273240841388  0.20349552821084751  0.4260133506676492  1.0000
  H   H94       1.0  0.5785895326568943  0.11280920267373688  0.5536362972192282  1.0000
  H   H95       1.0  0.5750613843026057  0.15355268897421473  0.597709166541683  1.0000
  H   H96       1.0  0.9707922404319087  0.45386906017330025  0.5511072399206821  1.0000
  H   H97       1.0  0.7570336242225927  0.4110429373739089  0.486204316597172  1.0000
  H   H98       1.0  0.9256276061984856  0.3818503045956125  0.4412081290710991  1.0000
  H   H99       1.0  0.7963326954260084  0.39383429209944265  0.46054902879798937  1.0000
  H   H100      1.0  0.8509528025468444  0.4627322125093324  0.5623272707111425  1.0000
  H   H101      1.0  0.7813167903346765  0.4637673993962884  0.5644969637456484  1.0000
  H   H102      1.0  0.8659643586633574  0.39276197049852046  0.45850279808711725  1.0000
  H   H103      1.0  0.579058454833183  0.1332401546072526  0.42213392257816573  1.0000
  H   H104      1.0  0.5737491438840061  0.22353297106289655  0.6011125408631963  1.0000
  H   H105      1.0  0.582340628544346  0.24461663276412957  0.47073197463282723  1.0000
  H   H106      1.0  0.6026084079061071  0.2782943901827819  0.4816981728234648  1.0000
  H   H107      1.0  0.6038475445230105  0.3267763690648465  0.4712757983329918  1.0000
  H   H108      1.0  0.5588452094447025  0.412270257742993  0.5099989582617105  1.0000
  H   H109      1.0  0.5440564293594611  0.329556451116301  0.5931714573932141  1.0000
  H   H110      1.0  0.9223534669578843  0.449914444427975  0.5445837606390482  1.0000
  H   H111      1.0  0.543219965730469  0.2812762999042455  0.6046375101057848  1.0000
  H   H112      1.0  0.8902496821404128  0.44555334976642025  0.5365988730491001  1.0000
  N   N25       1.0  0.5456337342322449  0.454230500770981  0.5029126508325776  1.0000
  N   N26       1.0  0.6037791270135159  0.460255270479772  0.5127183911774134  1.0000
  N   N27       1.0  0.5443154730108629  0.39656326672906317  0.5128357383883534  1.0000
  N   N28       1.0  0.6026353724633013  0.40231167206963697  0.5169846625399791  1.0000
  N   N29       1.0  0.7537116526840663  0.44412453872528557  0.5359177994050097  1.0000
  N   N30       1.0  0.5734449377406575  0.10673570970675744  0.4709226641535878  1.0000
  N   N31       1.0  0.5715858652856036  0.24940585319251618  0.5511723879010757  1.0000
  N   N32       1.0  0.8935555547159041  0.41224863960171115  0.48751132556900745  1.0000
  O   O11       1.0  0.5805091649450792  0.1521647188974869  0.41304952910785564  1.0000
  O   O12       1.0  0.5742662283604361  0.20476173889029436  0.6104646994654123  1.0000
  O   O13       1.0  0.8003844896031402  0.4675962137434401  0.5699355187258817  1.0000
  O   O14       1.0  0.8468991530482672  0.38896149658972357  0.4529772708513688  1.0000
  C   C173      1.0  0.5493382860619459  0.9804568168465687  0.49700744881971864  1.0000
  C   C174      1.0  0.5737658420404737  0.9956441178107445  0.4987902102773947  1.0000
  C   C175      1.0  0.6424675159874147  0.983484792736849  0.5096793494437862  1.0000
  C   C176      1.0  0.622757174345746  0.8641465550546436  0.5318524723826757  1.0000
  C   C177      1.0  0.5047355665554197  0.8732882182880053  0.5154460553716469  1.0000
  C   C178      1.0  0.6420494643098155  0.933726448953304  0.5198824206284592  1.0000
  C   C179      1.0  0.9762771761600451  0.9205952831759681  0.4994489027192907  1.0000
  C   C180      1.0  0.5739633125577178  0.580528994679013  0.4788945265147105  1.0000
  C   C181      1.0  0.5245484706283091  0.992408231552724  0.48928663816286844  1.0000
  C   C182      1.0  0.5984138180896881  0.9854942383377227  0.5061988994226742  1.0000
  C   C183      1.0  0.9339410042975544  0.9361141110013308  0.5227006344310379  1.0000
  C   C184      1.0  0.5054630290974164  0.9722269023200623  0.4902676827211177  1.0000
  C   C185      1.0  0.5188025540479877  0.9482797533456738  0.4996398540429465  1.0000
  C   C186      1.0  0.5980410781935945  0.8760325976053749  0.5227908633290574  1.0000
  C   C187      1.0  0.505222162723877  0.9229256465600164  0.5031285018418151  1.0000
  C   C188      1.0  0.5176519518656703  0.8992960368375257  0.5096493900694684  1.0000
  C   C189      1.0  0.6237887157346647  0.5008212377222103  0.5042448976887617  1.0000
  C   C190      1.0  0.6295787916636479  0.9574441022888397  0.5152365087497393  1.0000
  C   C191      1.0  0.6418355303226713  0.884341165095848  0.5311375878299699  1.0000
  C   C192      1.0  0.5487744942284541  0.8712986185800581  0.5199963799652461  1.0000
  C   C193      1.0  0.5238327361369975  0.8560842083066564  0.5211949040806152  1.0000
  C   C194      1.0  0.6285235946272136  0.9082811815274954  0.5214242858011807  1.0000
  C   C195      1.0  0.5735327968581321  0.8609773977775248  0.5239893176252112  1.0000
  C   C196      1.0  0.711689068317857  0.9583484236519444  0.5578785354013902  1.0000
  C   C197      1.0  0.6710084679958928  0.9360715943613558  0.5236339035905017  1.0000
  C   C198      1.0  0.6845217875043179  0.9560910989703771  0.5542713584044834  1.0000
  C   C199      1.0  0.6862036848014076  0.9184125652243443  0.4965909482325038  1.0000
  C   C200      1.0  0.7270109527341634  0.9407385669656154  0.5307448742322937  1.0000
  C   C201      1.0  0.7133481259779052  0.9206819086351599  0.4998969268492059  1.0000
  C   C202      1.0  0.5743277941661107  0.5248921937168637  0.49168670718085555  1.0000
  C   C203      1.0  0.5599791845250364  0.5356786044775861  0.45036306512749597  1.0000
  C   C204      1.0  0.5602120353139698  0.5627695686027497  0.44339109223400386  1.0000
  C   C205      1.0  0.588356945042327  0.5696443559514385  0.5203883733190715  1.0000
  C   C206      1.0  0.5888337464555174  0.542539632646215  0.5259955370437465  1.0000
  C   C207      1.0  0.5778876465485278  0.7068443809907663  0.5121486112508107  1.0000
  C   C208      1.0  0.5770412015548269  0.6220214575208676  0.5130286780255126  1.0000
  C   C209      1.0  0.9356048170231016  0.8980281962287889  0.46586848467829245  1.0000
  C   C210      1.0  0.5776688764324526  0.6507093502772027  0.5114977224574442  1.0000
  C   C211      1.0  0.5797059050605998  0.6927780931738795  0.4640027764297031  1.0000
  C   C212      1.0  0.5791860975138611  0.66532674344215  0.46316332320961573  1.0000
  C   C213      1.0  0.5762123951558557  0.692213674624898  0.5604605389611158  1.0000
  C   C214      1.0  0.5765499036749555  0.6648305331712194  0.5597283964512313  1.0000
  C   C215      1.0  0.9627753171651816  0.9003393498462845  0.46942556953178455  1.0000
  C   C216      1.0  0.795692311215893  0.9282141617908861  0.5116295592223652  1.0000
  C   C217      1.0  0.7672070608770433  0.9273032548130145  0.5105155761232895  1.0000
  C   C218      1.0  0.8116335839019517  0.9476360562344391  0.5403041437354733  1.0000
  C   C219      1.0  0.851607824834551  0.9283890645667457  0.5113901312267828  1.0000
  C   C220      1.0  0.8388776549332461  0.9475282130676921  0.5398914698387755  1.0000
  C   C221      1.0  0.8356685785736435  0.9089664620979665  0.48271584614717744  1.0000
  C   C222      1.0  0.808425079700711  0.9090813678058743  0.4831099198207404  1.0000
  C   C223      1.0  0.5775145175554217  0.7354468062652648  0.5104934802100946  1.0000
  C   C224      1.0  0.9610884476081593  0.9384319492092338  0.525960308749125  1.0000
  C   C225      1.0  0.5723324748862006  0.7762368700284092  0.5435919983118994  1.0000
  C   C226      1.0  0.573360734438225  0.8320019972274832  0.5310915710762137  1.0000
  C   C227      1.0  0.5564816038638858  0.7914051265636923  0.5753714296486853  1.0000
  C   C228      1.0  0.5566186126278588  0.8184896376047419  0.5684216863448711  1.0000
  C   C229      1.0  0.5898715765441572  0.8170680138058459  0.5006484505101697  1.0000
  C   C230      1.0  0.5891209112557761  0.7898545354564378  0.5060768502444709  1.0000
  C   C231      1.0  0.8800918884285697  0.9292952748678812  0.5125202259894581  1.0000
  C   C232      1.0  0.9202834043970721  0.9158236646779978  0.4924509514773045  1.0000
  H   H113      1.0  0.9842575798111785  0.9733379781604452  0.484873860960602  1.0000
  H   H114      1.0  0.6638025953326088  0.9883703749611537  0.5088457753819339  1.0000
  H   H115      1.0  0.9740401836406264  0.8863528099692949  0.4471627952503675  1.0000
  H   H116      1.0  0.626775117658834  0.5222675735433882  0.49827017168133997  1.0000
  H   H117      1.0  0.9834057041932214  0.8684304801856291  0.5154147400794792  1.0000
  H   H118      1.0  0.5209097983560461  0.8345635192696954  0.526042842030617  1.0000
  H   H119      1.0  0.6249606291858145  0.8431280543522022  0.5391546614536654  1.0000
  H   H120      1.0  0.6629707624863663  0.8833350965853666  0.5378932946693856  1.0000
  H   H121      1.0  0.5224751013838469  0.5135371520290873  0.48359508698787107  1.0000
  H   H122      1.0  0.5891371749912588  0.9441822839345521  0.5145360718681203  1.0000
  H   H123      1.0  0.6763306042872657  0.9028383502947724  0.4711812917099802  1.0000
  H   H124      1.0  0.6732622391997495  0.9699240371807489  0.5769700153405082  1.0000
  H   H125      1.0  0.7215349015993693  0.9741571258962289  0.5827308324990972  1.0000
  H   H126      1.0  0.724753173916842  0.9066792521867488  0.47777287480103836  1.0000
  H   H127      1.0  0.6001944146360235  0.5347031139830278  0.5589950991930398  1.0000
  H   H128      1.0  0.5996582258612262  0.5830204357520752  0.548345033863108  1.0000
  H   H129      1.0  0.5488807897913869  0.5705781043804821  0.41034399218184825  1.0000
  H   H130      1.0  0.548925285776838  0.5223535800473109  0.42199203347036257  1.0000
  H   H131      1.0  0.5809491450050784  0.7037662538289361  0.42599325945476607  1.0000
  H   H132      1.0  0.5789425362411391  0.6131283767521649  0.5536657889682413  1.0000
  H   H133      1.0  0.5752950640636323  0.6538435349346076  0.5977384667855752  1.0000
  H   H134      1.0  0.9709564096502462  0.9542000801734061  0.5509026179631609  1.0000
  H   H135      1.0  0.7570432507117278  0.9109295741883222  0.48611342630991106  1.0000
  H   H136      1.0  0.9257636751745906  0.8820181004157662  0.4415193025115817  1.0000
  H   H137      1.0  0.7964476757794351  0.8938105742393507  0.46054364160022887  1.0000
  H   H138      1.0  0.8508584185297041  0.96279903912757  0.5624519080717769  1.0000
  H   H139      1.0  0.7812250771725564  0.963699675912219  0.5644591769731948  1.0000
  H   H140      1.0  0.866079098733968  0.8928888619402903  0.45861281532418974  1.0000
  H   H141      1.0  0.579045306458746  0.6335194399945882  0.4221554320976455  1.0000
  H   H142      1.0  0.5737522516335783  0.7237956661563031  0.6011740105115029  1.0000
  H   H143      1.0  0.5819814074597885  0.7448857483966785  0.4706951813446518  1.0000
  H   H144      1.0  0.6020579686861932  0.7785945883305885  0.48115229938722287  1.0000
  H   H145      1.0  0.6031227084761206  0.8270737780632555  0.4707846452901256  1.0000
  H   H146      1.0  0.5581041230133404  0.9125285123133591  0.5102049408177037  1.0000
  H   H147      1.0  0.25869504611899413  0.45150676328342565  0.5724902045263336  1.0000
  H   H148      1.0  0.2601133182444865  0.42556221250411536  0.5325648457489213  1.0000
  H   H149      1.0  0.3871646025539296  0.4321761701933813  0.493511692974588  1.0000
  H   H150      1.0  0.38813913393179245  0.4059858062347745  0.4540770737049037  1.0000
