# Supplementary material for: Fracture Behavior of a 2D Imine‐Based Polymer
Source: Adv Sci (Weinh). 2024 Sep 12;11(42):2407017. doi: 10.1002/advs.202407017 (PMC11558127; doi:10.1002/advs.202407017)
Supplement: Supplementary file 2 — Supporting Information [file ADVS-11-2407017-s004.zip › linkerdefect_strain_0_0_-1_relaxed.cif]

data_image0
_chemical_formula_structural       C43OHON4C8HCH24N2ONH10N8O3NC60H38N8O4C60H38N8O4C60H38
_chemical_formula_sum              "C232 O14 H150 N32"
_cell_length_a       50.84539043792686
_cell_length_b       50.76101750936995
_cell_length_c       25.00022371000015
_cell_angle_alpha    90.0
_cell_angle_beta     90.0
_cell_angle_gamma    94.87577001216546

_space_group_name_H-M_alt    "P 1"
_space_group_IT_number       1

loop_
  _space_group_symop_operation_xyz
  'x, y, z'

loop_
  _atom_site_type_symbol
  _atom_site_label
  _atom_site_symmetry_multiplicity
  _atom_site_fract_x
  _atom_site_fract_y
  _atom_site_fract_z
  _atom_site_occupancy
  C   C1        1.0  0.049476467483948156  0.4805180419968603  0.4961654157366901  1.0000
  C   C2        1.0  0.07389378538252675  0.49585552461995536  0.49810849278941455  1.0000
  C   C3        1.0  0.14284659565626392  0.4837174838403772  0.5102799004955666  1.0000
  C   C4        1.0  0.12356668862938819  0.36440033431159874  0.5329200135802956  1.0000
  C   C5        1.0  0.005096528854590611  0.373105513655907  0.5146552806443381  1.0000
  C   C6        1.0  0.14241759572122048  0.43403358922717356  0.5207485883577999  1.0000
  C   C7        1.0  0.47563743211102544  0.42049119770349963  0.4994084446108074  1.0000
  C   C8        1.0  0.07370899810987594  0.08066789547419241  0.4778714593933058  1.0000
  C   C9        1.0  0.0244808932979356  0.4922658050925912  0.4883517764083289  1.0000
  C   C10       1.0  0.09864736635275223  0.4857665960350677  0.5060118798137507  1.0000
  C   C11       1.0  0.4332271766960404  0.4360168171634321  0.5235684049216413  1.0000
  C   C12       1.0  0.005476000832356093  0.4719452463995596  0.48925751413107593  1.0000
  C   C13       1.0  0.019072872097744553  0.44811723800391934  0.49865176639048997  1.0000
  C   C14       1.0  0.09866280186026023  0.3760801351419592  0.5237240504664309  1.0000
  C   C15       1.0  0.005602834959305734  0.4226907270859886  0.5020198661901137  1.0000
  C   C16       1.0  0.018091782365420746  0.39910182442392855  0.5088635650084037  1.0000
  C   C17       1.0  0.12336721996727654  0.0009908600407920014  0.5044431307526185  1.0000
  C   C18       1.0  0.12986963672387652  0.45769698345822385  0.5157153451359792  1.0000
  C   C19       1.0  0.14257311992638586  0.38473662548736054  0.5321783141035233  1.0000
  C   C20       1.0  0.049275892444220995  0.3711379870286467  0.5203084668252024  1.0000
  C   C21       1.0  0.02423660958691652  0.35591828567738415  0.5211182101174037  1.0000
  C   C22       1.0  0.1290149778111477  0.40854408262513847  0.5223752600211186  1.0000
  C   C23       1.0  0.07412399400387952  0.36089292100268716  0.5248712937062688  1.0000
  C   C24       1.0  0.21220854385388263  0.45862704070766896  0.5600918734437864  1.0000
  C   C25       1.0  0.17151921205247353  0.4364929750453834  0.5247837147012082  1.0000
  C   C26       1.0  0.18490923802534057  0.4563428230089823  0.5560128122346624  1.0000
  C   C27       1.0  0.18686780029116837  0.4190758540364467  0.49753029875867427  1.0000
  C   C28       1.0  0.22749833915098328  0.44105896122871957  0.5330237280688228  1.0000
  C   C29       1.0  0.21417894813084476  0.4213572086010324  0.5012287328780923  1.0000
  C   C30       1.0  0.07373309870148254  0.02504925362241117  0.4909901849960284  1.0000
  C   C31       1.0  0.05940162062742331  0.035856917861190926  0.4495788208157612  1.0000
  C   C32       1.0  0.059802886558147944  0.06295171292374012  0.44245252194955503  1.0000
  C   C33       1.0  0.08807491433623887  0.06975520432499295  0.5194618249113379  1.0000
  C   C34       1.0  0.08837807378863685  0.04264999856996197  0.5252502517124281  1.0000
  C   C35       1.0  0.07797048511724872  0.2068718586544012  0.5123852004096517  1.0000
  C   C36       1.0  0.07693529908089879  0.12207351109204165  0.5121535251381594  1.0000
  C   C37       1.0  0.43463846696026875  0.39836278987704055  0.46554842519306455  1.0000
  C   C38       1.0  0.07765426420665508  0.1507574677359376  0.5109675741711123  1.0000
  C   C39       1.0  0.0798509320898626  0.19297596641925052  0.4640530547408895  1.0000
  C   C40       1.0  0.07928712354924658  0.1655254106997958  0.4628350928166006  1.0000
  C   C41       1.0  0.07616338712452266  0.19208574065076367  0.560498854737137  1.0000
  C   C42       1.0  0.07645519407408324  0.16470590604677773  0.5593959244261348  1.0000
  C   C43       1.0  0.4619637605283111  0.400508225998645  0.46898287412891504  1.0000
  O   O1        1.0  0.5804707302253188  0.6525751110052715  0.41255549602662067  1.0000
  H   H1        1.0  0.5437969353798756  0.829435189110928  0.5944213153609893  1.0000
  O   O2        1.0  0.5745549182558349  0.7045268756925973  0.6107871340163431  1.0000
  N   N1        1.0  0.5451537949788237  0.9542746832337986  0.5023087396418383  1.0000
  N   N2        1.0  0.5439808047790192  0.8963765735611408  0.5130614974865783  1.0000
  N   N3        1.0  0.6021837440992195  0.9022462701703797  0.5177064029434181  1.0000
  N   N4        1.0  0.8936214070002803  0.9120804108477263  0.48652172958181056  1.0000
  C   C44       1.0  0.07771889654246783  0.23548784182276902  0.5111382864500011  1.0000
  C   C45       1.0  0.4605599917264795  0.43816860845894534  0.5265891020956682  1.0000
  C   C46       1.0  0.07274750346371087  0.27619795257598073  0.5447217808824864  1.0000
  C   C47       1.0  0.07399855392186057  0.3319523589404332  0.5322512150288733  1.0000
  C   C48       1.0  0.05680875500705337  0.2914036601172005  0.5763645735163374  1.0000
  C   C49       1.0  0.05704413410851396  0.31849377870892565  0.5693905269866619  1.0000
  C   C50       1.0  0.0906642188934104  0.3169864714565304  0.5020970200343072  1.0000
  C   C51       1.0  0.08979883751927549  0.2897695186801652  0.5075059913359797  1.0000
  H   H2        1.0  0.8905020962731309  0.9452035973599057  0.5361953835617548  1.0000
  C   C52       1.0  0.4196155595014347  0.4161950641424971  0.49252599620038084  1.0000
  H   H3        1.0  0.4834454632855689  0.4729973258071744  0.4843171749043068  1.0000
  H   H4        1.0  0.16427435294957843  0.48857035897639456  0.5098475631276344  1.0000
  H   H5        1.0  0.47311378539974225  0.3865644101450652  0.44623401248580885  1.0000
  H   H6        1.0  0.12643039640433865  0.02242359390681132  0.498328135129911  1.0000
  H   H7        1.0  0.48276800308987466  0.3683906721054234  0.5149453063312146  1.0000
  H   H8        1.0  0.021286285988001544  0.33441052900473617  0.5261634457271935  1.0000
  H   H9        1.0  0.12595007071866415  0.3434165029902594  0.5402364991161558  1.0000
  H   H10       1.0  0.16381640500661504  0.38390498270977935  0.5389255890914056  1.0000
  H   H11       1.0  0.02154192638036687  0.013426324933626083  0.48259155811628723  1.0000
  H   H12       1.0  0.08922809230873126  0.4445000621819429  0.5143978239359414  1.0000
  H   H13       1.0  0.17712797164571323  0.40362341895530546  0.4716347869373156  1.0000
  H   H14       1.0  0.17353314280636947  0.4700611651713297  0.5788587361406901  1.0000
  H   H15       1.0  0.22204579897719795  0.47423255462584496  0.5854781993024553  1.0000
  H   H16       1.0  0.22562758800094185  0.40747357785384225  0.47902736223707026  1.0000
  H   H17       1.0  0.09969982067462034  0.03477480316647946  0.5583409001924596  1.0000
  H   H18       1.0  0.09947799478747549  0.08310634649801138  0.547362374467187  1.0000
  H   H19       1.0  0.04848242577038283  0.07080047803544444  0.4093671782829226  1.0000
  H   H20       1.0  0.04823834989099342  0.02255741062723631  0.4212633781456808  1.0000
  H   H21       1.0  0.08118878367839717  0.20409894170087173  0.42620759009418935  1.0000
  H   H22       1.0  0.07874163132843949  0.1130577236491594  0.5527036008563124  1.0000
  H   H23       1.0  0.07509756176661836  0.15357579324095985  0.5972315647711435  1.0000
  H   H24       1.0  0.47053390870597445  0.45373379428008875  0.5518941218700216  1.0000
  H   H25       1.0  0.9224016275356522  0.949477785996361  0.5442727356706057  1.0000
  H   H26       1.0  0.4245669522399287  0.382650850353013  0.4407523497595164  1.0000
  N   N5        1.0  0.5715640547200671  0.7493242875081685  0.5521604993258922  1.0000
  N   N6        1.0  0.6031646216579064  0.9604172009334813  0.5128762307264139  1.0000
  O   O3        1.0  0.8466031539262601  0.8888962013076325  0.45257144822664264  1.0000
  N   N7        1.0  0.7535856205306684  0.9444687673142101  0.5366919413556979  1.0000
  H   H27       1.0  0.07917949866285509  0.13385455233546162  0.42140081335725077  1.0000
  H   H28       1.0  0.07365001755859489  0.22353685551004518  0.6016172475188984  1.0000
  H   H29       1.0  0.08228680189053365  0.2450528665320193  0.471492950573449  1.0000
  H   H30       1.0  0.10282375245888285  0.2784581625254982  0.4827685078698384  1.0000
  H   H31       1.0  0.1040862099967114  0.3269517938204407  0.4723990924135131  1.0000
  H   H32       1.0  0.058714193910039826  0.4123254865977574  0.5102215598661728  1.0000
  H   H33       1.0  0.04418710256600463  0.3297692477482938  0.5945489338214072  1.0000
  H   H34       1.0  0.4219961719225971  0.45010635841320734  0.5457056019252828  1.0000
  H   H35       1.0  0.04337482924987156  0.281476545594335  0.6060626120043006  1.0000
  H   H36       1.0  0.5431290256373692  0.7811554958781441  0.606062936930425  1.0000
  N   N8        1.0  0.04534669781519998  0.45410066826560586  0.5022367701307978  1.0000
  N   N9        1.0  0.10372694032829187  0.4603284900665272  0.5127661835202632  1.0000
  N   N10       1.0  0.04420692668840451  0.396541024666316  0.5128753097571284  1.0000
  N   N11       1.0  0.10277552026275837  0.40250204322886857  0.5178651407697088  1.0000
  N   N12       1.0  0.2543924167206403  0.4440855474358583  0.5348032237723208  1.0000
  N   N13       1.0  0.07344800282291697  0.10715759634131362  0.4699927181261554  1.0000
  N   N14       1.0  0.07169325594824318  0.24958321459859764  0.5521189749562188  1.0000
  N   N15       1.0  0.3927078892044014  0.41332406105184977  0.4914166292953487  1.0000
  O   O4        1.0  0.08059385977723205  0.15280109042669315  0.41256081377249154  1.0000
  O   O5        1.0  0.07422303796632394  0.2047374389368835  0.610705372992313  1.0000
  O   O6        1.0  0.800603731559631  0.9676915256402211  0.5705111192140933  1.0000
  N   N16       1.0  0.5733288839914671  0.606936882491898  0.47002990110475834  1.0000
  C   C53       1.0  0.04917229469358409  0.9807237121266094  0.496196459895211  1.0000
  C   C54       1.0  0.07356554204177236  0.9961065587927496  0.49821584107452405  1.0000
  C   C55       1.0  0.14241012907953898  0.9836499319333928  0.5103435463148492  1.0000
  C   C56       1.0  0.1231743120072094  0.8642536297034397  0.5324243983547204  1.0000
  C   C57       1.0  0.004758560000765594  0.8732310902796231  0.5152758516163264  1.0000
  C   C58       1.0  0.14175940980692073  0.9339673262675161  0.520734237062568  1.0000
  C   C59       1.0  0.47642050088094245  0.9202575923816289  0.4984237719457486  1.0000
  C   C60       1.0  0.07365178713011718  0.5804183160733303  0.47784201333106185  1.0000
  C   C61       1.0  0.024138422937391955  0.9923603826218282  0.488235722588814  1.0000
  C   C62       1.0  0.09825766663373257  0.9859415000034413  0.5061349829739268  1.0000
  C   C63       1.0  0.4339280514209532  0.9354890665686519  0.5221978913342814  1.0000
  C   C64       1.0  0.005213181265269648  0.9719639077365456  0.48914960738378443  1.0000
  C   C65       1.0  0.018904043774863478  0.9482109860028878  0.49870944435425657  1.0000
  C   C66       1.0  0.09820661817335766  0.8758557551962538  0.5234400295659364  1.0000
  C   C67       1.0  0.005500751245676565  0.9227714048801724  0.5022534492304207  1.0000
  C   C68       1.0  0.017905845894672857  0.8991476507545039  0.5092595547475374  1.0000
  C   C69       1.0  0.12368838568104967  0.5009434852245342  0.5043887298094974  1.0000
  C   C70       1.0  0.12929077172197176  0.9576891481830384  0.5158828417040676  1.0000
  C   C71       1.0  0.14209713954638564  0.8846574926467926  0.5317935843711428  1.0000
  C   C72       1.0  0.04889452637239474  0.8709711232598  0.5205053724216645  1.0000
  C   C73       1.0  0.02378347854092859  0.855906533001248  0.5216228315895799  1.0000
  C   C74       1.0  0.12842858123150763  0.9084259996944563  0.5221584238738659  1.0000
  C   C75       1.0  0.07371863927589507  0.8606326870647705  0.5247353843871715  1.0000
  C   C76       1.0  0.21150212826010728  0.9586145261757798  0.5594724990774981  1.0000
  C   C77       1.0  0.17080442225565903  0.9364295191017454  0.5246107715444668  1.0000
  C   C78       1.0  0.1842326498045558  0.9562835138558657  0.5558288762777425  1.0000
  C   C79       1.0  0.186073475545732  0.9190076712278843  0.49697930408765817  1.0000
  C   C80       1.0  0.22690134548606067  0.9412228600229211  0.53179664576383  1.0000
  C   C81       1.0  0.21330330927506805  0.9213498182677343  0.5003399808440442  1.0000
  C   C82       1.0  0.07400337508530276  0.524803085760647  0.4908375669438519  1.0000
  C   C83       1.0  0.059654977564239105  0.5355560870562999  0.44938101519968393  1.0000
  C   C84       1.0  0.05988849889491943  0.5626441450263119  0.44232506655297144  1.0000
  C   C85       1.0  0.08806810247826612  0.5695615905301246  0.5194261623741303  1.0000
  C   C86       1.0  0.08852877653458804  0.5424679309158502  0.5251595808370313  1.0000
  C   C87       1.0  0.07784900252853995  0.7066404428597781  0.5123309692288331  1.0000
  C   C88       1.0  0.07677451103706225  0.62182879128854  0.5121573966008067  1.0000
  C   C89       1.0  0.4357223752293082  0.897779881872058  0.46425134810431445  1.0000
  C   C90       1.0  0.07745037607026191  0.6505152560080718  0.5109556855808547  1.0000
  C   C91       1.0  0.0795537609727873  0.6927166456611729  0.4639815449632518  1.0000
  C   C92       1.0  0.07894446238125011  0.6652648621548829  0.4627904228078086  1.0000
  C   C93       1.0  0.07618496998121627  0.6918780867906646  0.5604755677468634  1.0000
  C   C94       1.0  0.07643141581061932  0.6644909120620875  0.5593830944561775  1.0000
  C   C95       1.0  0.4629960443440769  0.900149538084517  0.4678612766344916  1.0000
  C   C96       1.0  0.29562508930034387  0.9284288696370563  0.5120146848593112  1.0000
  C   C97       1.0  0.26707721541551627  0.9277180537874014  0.5112137139055406  1.0000
  C   C98       1.0  0.311793458327419  0.9477297415051162  0.5406222897571493  1.0000
  C   C99       1.0  0.35159488566071  0.9281562478117651  0.5110638020407984  1.0000
  C   C100      1.0  0.33910901964600604  0.9473990800876333  0.5398515415490256  1.0000
  C   C101      1.0  0.3354273494413685  0.9088530759047406  0.4824618194571094  1.0000
  C   C102      1.0  0.3081119171423622  0.9091874930016811  0.48322090407046375  1.0000
  C   C103      1.0  0.07756551237256148  0.7352498916034167  0.5110351198828059  1.0000
  C   C104      1.0  0.4611632272209833  0.9378829800898593  0.5254819446664689  1.0000
  C   C105      1.0  0.07255197898466699  0.775965145903845  0.5445411619435236  1.0000
  C   C106      1.0  0.07360986257460433  0.8316951633725135  0.532004386809113  1.0000
  C   C107      1.0  0.056573383977604745  0.7911238098946775  0.5761971531543135  1.0000
  C   C108      1.0  0.05671159455265151  0.8182033678249484  0.5691943313149328  1.0000
  C   C109      1.0  0.09028571426223855  0.8167781073148808  0.5017669455283374  1.0000
  C   C110      1.0  0.08951425327675484  0.7895680556308831  0.5072097200965481  1.0000
  C   C111      1.0  0.38014372537977276  0.928874220616505  0.5118684292965967  1.0000
  C   C112      1.0  0.42032687992820916  0.9153682476200754  0.4913714169542514  1.0000
  H   H37       1.0  0.483871237348721  0.9727591758193818  0.4837031998206979  1.0000
  H   H38       1.0  0.16385556375871424  0.9883725459679238  0.5097949274179674  1.0000
  H   H39       1.0  0.4743957585006824  0.8863628144725785  0.44525246300662  1.0000
  H   H40       1.0  0.12662405519924222  0.522388582825254  0.49834789070004604  1.0000
  H   H41       1.0  0.48329621344407175  0.868446488650727  0.5148920415019403  1.0000
  H   H42       1.0  0.02070288778541775  0.8344146228032682  0.5268012045483371  1.0000
  H   H43       1.0  0.12564043960687776  0.8432725493942534  0.539591031813768  1.0000
  H   H44       1.0  0.16334874688267717  0.8838980298318018  0.5385500152337672  1.0000
  H   H45       1.0  0.02196227266502168  0.5133557714359874  0.48282372798115863  1.0000
  H   H46       1.0  0.08857644754134968  0.9447298647560609  0.5145803362765209  1.0000
  H   H47       1.0  0.17619274405625412  0.9036147877246313  0.4711133317140855  1.0000
  H   H48       1.0  0.17283211123241551  0.9698907456697251  0.5789140599861498  1.0000
  H   H49       1.0  0.22135513743479465  0.9742589675099297  0.5847591202035851  1.0000
  H   H50       1.0  0.22483408713521913  0.9075633398570818  0.4777923717911988  1.0000
  H   H51       1.0  0.09988218980056286  0.5346526585443206  0.5582675447640919  1.0000
  H   H52       1.0  0.09937890777478875  0.5829575044132925  0.5473865404048384  1.0000
  H   H53       1.0  0.048539556978956004  0.5704361092961542  0.4092180273598974  1.0000
  H   H54       1.0  0.048591738504798684  0.5222189690264465  0.4209865417248482  1.0000
  H   H55       1.0  0.08078123433376563  0.7038264966361053  0.4261166357946958  1.0000
  H   H56       1.0  0.07872911647644511  0.6128354809773204  0.5526893324105381  1.0000
  H   H57       1.0  0.07518603299662852  0.6533844565762212  0.5972519202515154  1.0000
  H   H58       1.0  0.4710435106151771  0.9534865962256551  0.5508485134866167  1.0000
  H   H59       1.0  0.2567061869365378  0.911452202448989  0.4867844339282194  1.0000
  H   H60       1.0  0.4258668329710444  0.8819333861660221  0.43946447403540173  1.0000
  H   H61       1.0  0.29586203969118163  0.8940429879243519  0.4607875005536537  1.0000
  H   H62       1.0  0.3513598939961251  0.9625458932069054  0.5622766888809041  1.0000
  H   H63       1.0  0.281461257856719  0.9640019576959418  0.5652027358172453  1.0000
  H   H64       1.0  0.3657613222005884  0.8925750064245562  0.4579076625890735  1.0000
  H   H65       1.0  0.07866331987349394  0.6335704752415466  0.42138622833638745  1.0000
  H   H66       1.0  0.07386156213132966  0.7233535474925465  0.6016170058308093  1.0000
  H   H67       1.0  0.08199748266108475  0.7447902297931794  0.47131329464025773  1.0000
  H   H68       1.0  0.10254956568411067  0.7782960253420533  0.4824183533272282  1.0000
  H   H69       1.0  0.10363825443874312  0.8267773973859351  0.4719875248708481  1.0000
  H   H70       1.0  0.058632101066584036  0.9120725322592613  0.510203507939079  1.0000
  H   H71       1.0  0.043836835715329925  0.8294454344080013  0.5943806937062146  1.0000
  H   H72       1.0  0.4223999444514022  0.949442690484379  0.5442953294278573  1.0000
  H   H73       1.0  0.04319625390974538  0.7811640817798181  0.6059532077049705  1.0000
  H   H74       1.0  0.39051005734503946  0.9451830926213909  0.5361939708028901  1.0000
  N   N17       1.0  0.04516042518181917  0.9543059394761984  0.5023473253800977  1.0000
  N   N18       1.0  0.10318302414297761  0.9604594455512471  0.512922077003975  1.0000
  N   N19       1.0  0.043994329553366095  0.8964181446947292  0.5130967345859674  1.0000
  N   N20       1.0  0.1022089738298704  0.9023006505708463  0.5177386843063906  1.0000
  N   N21       1.0  0.25360879208838505  0.9445097046633912  0.5366535861870152  1.0000
  N   N22       1.0  0.07323837815164651  0.6068977681508246  0.47002628448367056  1.0000
  N   N23       1.0  0.0716081045983293  0.7493641730687356  0.5520362726316016  1.0000
  N   N24       1.0  0.39361754163493756  0.9120411007395205  0.4865674117615157  1.0000
  O   O7        1.0  0.08005566953306943  0.6525157284385575  0.4125056665727205  1.0000
  O   O8        1.0  0.074441975147905  0.7045581361992426  0.6107011717125662  1.0000
  O   O9        1.0  0.30062516915252935  0.9677095388277913  0.5704837695613013  1.0000
  O   O10       1.0  0.3465988774856155  0.8888734581858749  0.4526038926218029  1.0000
  C   C113      1.0  0.5487854226203447  0.4805405366119596  0.4962346173343195  1.0000
  C   C114      1.0  0.5732602348281451  0.49583648681128456  0.4981496714854764  1.0000
  C   C115      1.0  0.6421520938563092  0.4836042542433748  0.5104937238124688  1.0000
  C   C116      1.0  0.6226742949567481  0.3642342136047356  0.5322110988503528  1.0000
  C   C117      1.0  0.5041956851198929  0.3732490358947559  0.5152665746512733  1.0000
  C   C118      1.0  0.6416369733108768  0.4338956703472711  0.5208168272771279  1.0000
  C   C119      1.0  0.9765215027750925  0.4202126770487898  0.4982479261626188  1.0000
  C   C120      1.0  0.5736720498991608  0.08064337456711387  0.4779123616133535  1.0000
  C   C121      1.0  0.5238268656935503  0.4923257868632736  0.4883837116144859  1.0000
  C   C122      1.0  0.5979586185223867  0.48570472509113993  0.5061124065291991  1.0000
  C   C123      1.0  0.9340168712058937  0.4355035397497784  0.5219507663116211  1.0000
  C   C124      1.0  0.5047755916294868  0.4720414837134065  0.4895552847822177  1.0000
  C   C125      1.0  0.518319580284885  0.44820141945315184  0.4990400418354706  1.0000
  C   C126      1.0  0.5977811427483697  0.375986397637568  0.5231528605264624  1.0000
  C   C127      1.0  0.5047859222712084  0.4228411912227667  0.5027848670500586  1.0000
  C   C128      1.0  0.5172292409163243  0.3992235508976419  0.5095226553335424  1.0000
  C   C129      1.0  0.6233627840711453  0.0009427745636042989  0.5043835547354911  1.0000
  C   C130      1.0  0.6291318300371278  0.4575986619150869  0.5159896688634503  1.0000
  C   C131      1.0  0.6417081945307416  0.38453395961520354  0.5317070421072831  1.0000
  C   C132      1.0  0.5483808802718682  0.37114593764008535  0.5201352991363704  1.0000
  C   C133      1.0  0.5233190885940509  0.3559892272986482  0.5212171655671376  1.0000
  C   C134      1.0  0.6281903055071271  0.40839731263217166  0.5220988589189774  1.0000
  C   C135      1.0  0.5732487255356395  0.36083933676884955  0.5242980003131038  1.0000
  C   C136      1.0  0.7114263925716359  0.4585215723376836  0.5594700963971714  1.0000
  C   C137      1.0  0.6706867693962922  0.4363157665086872  0.5247403527555607  1.0000
  C   C138      1.0  0.6841541296859484  0.45621033360456936  0.5558160917953207  1.0000
  C   C139      1.0  0.6859650009565551  0.41883623458194624  0.49726984453151657  1.0000
  C   C140      1.0  0.726832164288335  0.44108893610186645  0.5319072019421341  1.0000
  C   C141      1.0  0.713200744936933  0.4211720111634535  0.5006007011384226  1.0000
  C   C142      1.0  0.5737233058569212  0.025018106938796143  0.49095111433343086  1.0000
  C   C143      1.0  0.559383296569225  0.03583453500987472  0.4495619362213621  1.0000
  C   C144      1.0  0.5597706275415287  0.06293139771477581  0.4424734005363379  1.0000
  C   C145      1.0  0.5880482228084317  0.06971968884470278  0.519475279248309  1.0000
  C   C146      1.0  0.5883641492015744  0.04261393645073099  0.5252263049462713  1.0000
  C   C147      1.0  0.5781066179908612  0.20686354682412508  0.512366292076594  1.0000
  C   C148      1.0  0.5769290365006144  0.12204547465002809  0.5122373836355125  1.0000
  C   C149      1.0  0.9357684283607123  0.397706257402906  0.46428347831848754  1.0000
  C   C150      1.0  0.5777249813580833  0.15073563114091504  0.5110462984515959  1.0000
  C   C151      1.0  0.5800202546458317  0.1929437406682861  0.4640727259688302  1.0000
  C   C152      1.0  0.579417780499064  0.16548923344987207  0.4628982167697879  1.0000
  C   C153      1.0  0.5762977886630243  0.19209717655352335  0.5605039722379463  1.0000
  C   C154      1.0  0.5765571240790012  0.16471264059571492  0.5594532276438282  1.0000
  C   C155      1.0  0.9630468384451765  0.4000644116497679  0.46784797550988744  1.0000
  C   C156      1.0  0.7955981309384391  0.42835168209347385  0.5120405149543192  1.0000
  C   C157      1.0  0.7670385050930633  0.4276220681099005  0.5112602622158908  1.0000
  C   C158      1.0  0.8117770131700404  0.44764751914734735  0.5406429907499266  1.0000
  C   C159      1.0  0.8516081863273247  0.42810285849935265  0.5110693103926206  1.0000
  C   C160      1.0  0.8390975741479899  0.447330786760982  0.5398655457415725  1.0000
  C   C161      1.0  0.8354297850976472  0.4088060794891575  0.48246964581297175  1.0000
  C   C162      1.0  0.8081099381331878  0.409127596631878  0.48323315707549086  1.0000
  C   C163      1.0  0.577739750833988  0.23547109118732557  0.5110098107193202  1.0000
  C   C164      1.0  0.9612578359413285  0.43788511718955914  0.5251843145454783  1.0000
  C   C165      1.0  0.5723202660409  0.27615933745557986  0.5442393382887492  1.0000
  C   C166      1.0  0.5731548186466435  0.33188957090367777  0.5315264561128423  1.0000
  C   C167      1.0  0.5562750722782503  0.2912833848108402  0.5758261081298484  1.0000
  C   C168      1.0  0.5563152477758674  0.31835447255660865  0.5687630323746553  1.0000
  C   C169      1.0  0.5898826559059929  0.31700483442451316  0.501330899344602  1.0000
  C   C170      1.0  0.5892295412431113  0.28980804490145706  0.5068739648179454  1.0000
  C   C171      1.0  0.8801684459648533  0.4288311978301418  0.5118517151045692  1.0000
  C   C172      1.0  0.9203739630181889  0.4153394598634018  0.4912937095333705  1.0000
  H   H75       1.0  0.9841471187036024  0.4728730855942855  0.48394082015501394  1.0000
  H   H76       1.0  0.6635841647417389  0.48842397397759413  0.5100288450526619  1.0000
  H   H77       1.0  0.9744089496451359  0.38621738547601536  0.4453149180993339  1.0000
  H   H78       1.0  0.6264331632025938  0.022374606407355974  0.4982620625893014  1.0000
  H   H79       1.0  0.9836788144356494  0.36819467495948766  0.5140607433531095  1.0000
  H   H80       1.0  0.5203423414818087  0.33447534556593017  0.526118512980712  1.0000
  H   H81       1.0  0.6250184693123413  0.34322462038725704  0.5393322944880224  1.0000
  H   H82       1.0  0.6629380959213692  0.3836465795653043  0.5385437085193842  1.0000
  H   H83       1.0  0.5215358468625599  0.01339470506626  0.48254735001450516  1.0000
  H   H84       1.0  0.5884968479301358  0.44443305086089785  0.5145678043228651  1.0000
  H   H85       1.0  0.6760871713855179  0.4033908366326453  0.47152055851457303  1.0000
  H   H86       1.0  0.6727801943487062  0.46988196064612653  0.5787944120298448  1.0000
  H   H87       1.0  0.7212811574338698  0.47420121233931367  0.5846743652208873  1.0000
  H   H88       1.0  0.72471646877401  0.4073427612403728  0.4781303305475792  1.0000
  H   H89       1.0  0.5996941182136694  0.034733201827083164  0.5582977739757685  1.0000
  H   H90       1.0  0.5994524855335778  0.08306675142646432  0.5473803583532408  1.0000
  H   H91       1.0  0.5484451103533073  0.07078063073859271  0.40939527383478946  1.0000
  H   H92       1.0  0.5482248608650997  0.02253936138962387  0.42123061122058586  1.0000
  H   H93       1.0  0.5813798054304573  0.20404741515160568  0.4262063811195266  1.0000
  H   H94       1.0  0.578699990319756  0.1130193409231756  0.5527871243039495  1.0000
  H   H95       1.0  0.5751791927880489  0.15360198360494312  0.5973126205972158  1.0000
  H   H96       1.0  0.9711384151277509  0.4535388150766227  0.5504313706436795  1.0000
  H   H97       1.0  0.7566829907904175  0.41135706605986416  0.4868022841099381  1.0000
  H   H98       1.0  0.9259044850260627  0.38181779865848037  0.4396090178097283  1.0000
  H   H99       1.0  0.7958747844489248  0.393976388423235  0.4607861589668776  1.0000
  H   H100      1.0  0.8513339867702051  0.46248471402847313  0.5623033731896933  1.0000
  H   H101      1.0  0.7814368909226159  0.46390223324766494  0.5652394514557625  1.0000
  H   H102      1.0  0.8657703695253418  0.3925433230330603  0.4579007588927024  1.0000
  H   H103      1.0  0.5792714956636351  0.13380141276748173  0.42150409864562943  1.0000
  H   H104      1.0  0.5738293800776487  0.2235776227769299  0.6015510683566928  1.0000
  H   H105      1.0  0.5823912265913456  0.2450160024626762  0.47137582808882844  1.0000
  H   H106      1.0  0.6023273770328579  0.27857525553647194  0.48214459103203866  1.0000
  H   H107      1.0  0.6032143262710113  0.32702351467470314  0.47153850445985906  1.0000
  H   H108      1.0  0.5578945377014131  0.41232738568124966  0.5103371227705212  1.0000
  H   H109      1.0  0.5434115596237247  0.32955490216787275  0.5939699871575925  1.0000
  H   H110      1.0  0.9225096348032173  0.4495042351152074  0.5439695756445857  1.0000
  H   H111      1.0  0.5429400341741168  0.2813033644692369  0.6056324901269288  1.0000
  H   H112      1.0  0.8905273795579765  0.4451449277586373  0.5361779973650028  1.0000
  N   N25       1.0  0.5446142853722509  0.454146380567142  0.502493079682162  1.0000
  N   N26       1.0  0.603003760984497  0.46025356780607996  0.5129404210160319  1.0000
  N   N27       1.0  0.5433530534898542  0.39657433611802045  0.5130199592278305  1.0000
  N   N28       1.0  0.6019528539320267  0.40242748033212244  0.5175588620073206  1.0000
  N   N29       1.0  0.7535420160333983  0.4443844668313336  0.5367327881919635  1.0000
  N   N30       1.0  0.5734264409606002  0.10713543889168468  0.4700678068731781  1.0000
  N   N31       1.0  0.5714693945096746  0.24956680293002223  0.5518133203383044  1.0000
  N   N32       1.0  0.8936607314760925  0.41201104663355803  0.4865410404685736  1.0000
  O   O11       1.0  0.5807138492011729  0.15274679460558133  0.41264185982541907  1.0000
  O   O12       1.0  0.5743806071425528  0.20478583095598657  0.6106822127068477  1.0000
  O   O13       1.0  0.8005982172207655  0.4676196787717942  0.5705251174252306  1.0000
  O   O14       1.0  0.8466096923197349  0.3888342510539618  0.45258850734988226  1.0000
  C   C173      1.0  0.5491659674839787  0.9806924517122105  0.49615085604905684  1.0000
  C   C174      1.0  0.5735594931770375  0.9960740215950507  0.49816072980550063  1.0000
  C   C175      1.0  0.6423986525299752  0.9835946885232951  0.5102849673902139  1.0000
  C   C176      1.0  0.6231478262766619  0.8641991440159269  0.5324048664633569  1.0000
  C   C177      1.0  0.5047379316970663  0.8732024786475576  0.5152521863657122  1.0000
  C   C178      1.0  0.6417352970191572  0.9339129926560705  0.5207062504298288  1.0000
  C   C179      1.0  0.9764260180011737  0.9202873768929124  0.4984303121146269  1.0000
  C   C180      1.0  0.5735682887825146  0.5804415789758501  0.477850441278207  1.0000
  C   C181      1.0  0.5241318395791719  0.9923289766196651  0.4881966111034303  1.0000
  C   C182      1.0  0.5982485819688007  0.985902552265534  0.5060818662596626  1.0000
  C   C183      1.0  0.9339302797223122  0.9355240915076353  0.5221770385649414  1.0000
  C   C184      1.0  0.5052059673714334  0.9719331141914627  0.48912205658877345  1.0000
  C   C185      1.0  0.5188976219385326  0.9481807790222562  0.49868168035254234  1.0000
  C   C186      1.0  0.5981808825788324  0.8758018032309388  0.5234159983444444  1.0000
  C   C187      1.0  0.5054941073714933  0.9227415355995962  0.5022302512438485  1.0000
  C   C188      1.0  0.5178932024143981  0.8991147590349138  0.5092291264571261  1.0000
  C   C189      1.0  0.6230285848683748  0.5008472449930771  0.5044904594279694  1.0000
  C   C190      1.0  0.6292718161462244  0.9576375204415177  0.5158368441514408  1.0000
  C   C191      1.0  0.6420701980170809  0.8846032678190794  0.5317783379688518  1.0000
  C   C192      1.0  0.5488706361037402  0.870927851458825  0.5204819187945537  1.0000
  C   C193      1.0  0.5237562144107988  0.855870755010742  0.5216010813241365  1.0000
  C   C194      1.0  0.6284029223704677  0.9083721930211338  0.5221341575763716  1.0000
  C   C195      1.0  0.5736900487703072  0.8605838890929027  0.5247299391232014  1.0000
  C   C196      1.0  0.7114724717474107  0.9585663604206077  0.5594794483489584  1.0000
  C   C197      1.0  0.6707807227922011  0.9363731264758675  0.5246049296115562  1.0000
  C   C198      1.0  0.6842033298821658  0.9562326996070234  0.5558179481005932  1.0000
  C   C199      1.0  0.6860562848957038  0.9189457059976499  0.497005187550053  1.0000
  C   C200      1.0  0.7268788915812008  0.9411721231716638  0.5318279077090069  1.0000
  C   C201      1.0  0.7132860982893294  0.9212896679436778  0.5003857694458793  1.0000
  C   C202      1.0  0.5734772364095597  0.5247916246324847  0.4909147235608693  1.0000
  C   C203      1.0  0.5592238847985669  0.5356476115896242  0.44944330623056283  1.0000
  C   C204      1.0  0.559676026002526  0.5627509074764472  0.4423553992132648  1.0000
  C   C205      1.0  0.5878757007404127  0.5694784709080841  0.5194719206763625  1.0000
  C   C206      1.0  0.5881119595212824  0.542367842677876  0.525247441044085  1.0000
  C   C207      1.0  0.5779861035053412  0.706642470462884  0.5124285539242476  1.0000
  C   C208      1.0  0.5770454044934396  0.6218491728742792  0.5121488822434999  1.0000
  C   C209      1.0  0.9357294035984453  0.8978214782409837  0.46421887484698493  1.0000
  C   C210      1.0  0.5777823403459317  0.6505386405001178  0.5109929057071836  1.0000
  C   C211      1.0  0.5797868886019641  0.6927480568805254  0.46406785786369464  1.0000
  C   C212      1.0  0.5792739942519671  0.6653034067196122  0.46284797852652765  1.0000
  C   C213      1.0  0.5763730905075174  0.6918680349774929  0.5605584618518088  1.0000
  C   C214      1.0  0.5767205546190866  0.6644911313049293  0.5594395510481586  1.0000
  C   C215      1.0  0.9630030301925603  0.9001842646462872  0.4678527824514229  1.0000
  C   C216      1.0  0.7956145668119805  0.9284169293085266  0.5120273188955973  1.0000
  C   C217      1.0  0.7670650209742347  0.9276913165457175  0.5112330644401407  1.0000
  C   C218      1.0  0.8117781459694894  0.9477216940909643  0.5406359213414551  1.0000
  C   C219      1.0  0.851589968090649  0.9281724974490313  0.5110483129266942  1.0000
  C   C220      1.0  0.8390957829374289  0.9474044439951316  0.5398519748402268  1.0000
  C   C221      1.0  0.8354268895833354  0.9088660160190921  0.4824443321342902  1.0000
  C   C222      1.0  0.8081095366180939  0.9091868190876421  0.4832174295556117  1.0000
  C   C223      1.0  0.5775837879954774  0.7352382050627044  0.5111611164355695  1.0000
  C   C224      1.0  0.9611655386440396  0.9379133078062889  0.5254796333157701  1.0000
  C   C225      1.0  0.572481209127946  0.7759247065217024  0.5446490993757264  1.0000
  C   C226      1.0  0.5735673802015195  0.8316490837697772  0.5320427516385416  1.0000
  C   C227      1.0  0.556507880418294  0.7910964052230147  0.5762858514928998  1.0000
  C   C228      1.0  0.5566633041886035  0.818176238658289  0.569248998853135  1.0000
  C   C229      1.0  0.5902323236993298  0.8167160235039154  0.5018166268870058  1.0000
  C   C230      1.0  0.5894457382460021  0.7895091137217534  0.5072996467389033  1.0000
  C   C231      1.0  0.8801404304046728  0.9289010194704017  0.5118470839293356  1.0000
  C   C232      1.0  0.9203305569179087  0.915408261771356  0.491336210280054  1.0000
  H   H113      1.0  0.9838787796082743  0.9727893734057774  0.48372569544263716  1.0000
  H   H114      1.0  0.6638451323131652  0.9883094959884497  0.5097263573276682  1.0000
  H   H115      1.0  0.9744037161273512  0.8863961000989881  0.4452497710524947  1.0000
  H   H116      1.0  0.6260041345070043  0.5222857557408179  0.49838590128836485  1.0000
  H   H117      1.0  0.9833179168111158  0.8684675198554602  0.5149120193520669  1.0000
  H   H118      1.0  0.5206678511476933  0.8343793351504333  0.52677878400382  1.0000
  H   H119      1.0  0.6256142941921015  0.8432177215339035  0.5395683859718488  1.0000
  H   H120      1.0  0.6633212544133318  0.8838440563702347  0.5385408155212112  1.0000
  H   H121      1.0  0.5213552002600322  0.5134118342507716  0.48265499388712296  1.0000
  H   H122      1.0  0.5885521849674632  0.944694758567935  0.5145525374245005  1.0000
  H   H123      1.0  0.6761810921048544  0.903546943929475  0.47114516597095357  1.0000
  H   H124      1.0  0.6727980572898083  0.9698440749395718  0.578881880012502  1.0000
  H   H125      1.0  0.7213190087358962  0.9742185833668564  0.5847557178042093  1.0000
  H   H126      1.0  0.7248201679663722  0.907497541866271  0.4778613714795864  1.0000
  H   H127      1.0  0.5993877054561003  0.5344691548851445  0.5583798296060444  1.0000
  H   H128      1.0  0.5992753857175795  0.5828016009252117  0.5474325333418759  1.0000
  H   H129      1.0  0.5484069316476385  0.5706278121741257  0.40922253681177223  1.0000
  H   H130      1.0  0.5480799411541735  0.5223781986301332  0.4210452633831897  1.0000
  H   H131      1.0  0.5809992869832199  0.7038727666288546  0.42621979083690514  1.0000
  H   H132      1.0  0.5790484336645466  0.6128342226218659  0.5526491814089505  1.0000
  H   H133      1.0  0.5754938168388322  0.6533708453576329  0.5972924094004879  1.0000
  H   H134      1.0  0.9710433588064782  0.9535133870508254  0.550858148071467  1.0000
  H   H135      1.0  0.7567016163950268  0.9114280137644328  0.48678627060079666  1.0000
  H   H136      1.0  0.9258769823406271  0.8819787727110345  0.4394181976369894  1.0000
  H   H137      1.0  0.795865058492771  0.8940386554829616  0.4607826973681806  1.0000
  H   H138      1.0  0.8513408604674585  0.9625548472190009  0.5622795625972521  1.0000
  H   H139      1.0  0.7814408622623513  0.9639793659169077  0.5652350159386079  1.0000
  H   H140      1.0  0.8657649409519859  0.8926016665614346  0.4578694524747899  1.0000
  H   H141      1.0  0.5791257050008465  0.6336308168175555  0.4214087327228668  1.0000
  H   H142      1.0  0.5739220507724463  0.7233176627577175  0.6017152701211573  1.0000
  H   H143      1.0  0.5820023352047021  0.7448036877942446  0.47145777233781266  1.0000
  H   H144      1.0  0.6024720706025201  0.7782167379748612  0.48252945092052146  1.0000
  H   H145      1.0  0.6035869784751956  0.8266973503908119  0.4720202625606853  1.0000
  H   H146      1.0  0.5586254883828465  0.9120241556395245  0.5101691177818402  1.0000
  H   H147      1.0  0.260284803876824  0.4511176372450456  0.572970049294588  1.0000
  H   H148      1.0  0.2616598110605932  0.4252887655606867  0.5327275942001838  1.0000
  H   H149      1.0  0.38557853080751275  0.4321870184839449  0.4933557180557585  1.0000
  H   H150      1.0  0.386541953798104  0.4061623226981964  0.4535022954205768  1.0000
