# Supplementary material for: Fracture Behavior of a 2D Imine‐Based Polymer
Source: Adv Sci (Weinh). 2024 Sep 12;11(42):2407017. doi: 10.1002/advs.202407017 (PMC11558127; doi:10.1002/advs.202407017)
Supplement: Supplementary file 2 — Supporting Information [file ADVS-11-2407017-s004.zip › linkerdefect_strain_0_0_1_relaxed.cif]

data_image0
_chemical_formula_structural       C43OHON4C8HCH24N2ONH10N8O3NC60H38N8O4C60H38N8O4C60H38
_chemical_formula_sum              "C232 O14 H150 N32"
_cell_length_a       51.25378714827165
_cell_length_b       50.763974715105356
_cell_length_c       25.00022371000015
_cell_angle_alpha    90.0
_cell_angle_beta     90.0
_cell_angle_gamma    94.91474175927534

_space_group_name_H-M_alt    "P 1"
_space_group_IT_number       1

loop_
  _space_group_symop_operation_xyz
  'x, y, z'

loop_
  _atom_site_type_symbol
  _atom_site_label
  _atom_site_symmetry_multiplicity
  _atom_site_fract_x
  _atom_site_fract_y
  _atom_site_fract_z
  _atom_site_occupancy
  C   C1        1.0  0.04798854243040017  0.4807381823660647  0.4971858029469396  1.0000
  C   C2        1.0  0.07223735951744842  0.4960547359263012  0.4991930695935908  1.0000
  C   C3        1.0  0.1405662011108283  0.48351538758522883  0.5105297654525852  1.0000
  C   C4        1.0  0.12115307613126645  0.3641244777657549  0.5318865090181949  1.0000
  C   C5        1.0  0.003670607210182068  0.3732806972248111  0.5154303647556564  1.0000
  C   C6        1.0  0.1398972882664266  0.43380665729186846  0.5206856616701792  1.0000
  C   C7        1.0  0.4784587332582357  0.42073939203891986  0.49970429732912747  1.0000
  C   C8        1.0  0.0741435831841244  0.08007986723792732  0.4797152534932389  1.0000
  C   C9        1.0  0.023194709578894183  0.4924762813817052  0.48939894178772275  1.0000
  C   C10       1.0  0.09674787868633589  0.4858286621702605  0.5068049674352212  1.0000
  C   C11       1.0  0.4364086020788813  0.4362224756534404  0.5240963280274606  1.0000
  C   C12       1.0  0.004334785868772532  0.4721470518631078  0.49034252063182565  1.0000
  C   C13       1.0  0.017816338842251433  0.44831669426802545  0.49969628510079267  1.0000
  C   C14       1.0  0.09645578644638658  0.37581667266983393  0.5227766487500932  1.0000
  C   C15       1.0  0.0044090255694104056  0.42289636791303703  0.5031105263168153  1.0000
  C   C16       1.0  0.016704554747452548  0.39922734953166633  0.5096328554840367  1.0000
  C   C17       1.0  0.12338977704296664  0.0005565550714769472  0.5039513021453265  1.0000
  C   C18       1.0  0.1275539023826649  0.45754090025376865  0.5158824013310563  1.0000
  C   C19       1.0  0.14000128093973593  0.3844821005646991  0.5316333738263911  1.0000
  C   C20       1.0  0.04748334804388016  0.3709964804256664  0.5199350545273113  1.0000
  C   C21       1.0  0.022555740123291246  0.35593479976841413  0.521159745636117  1.0000
  C   C22       1.0  0.12656408443822548  0.40831621445534416  0.5220743203778068  1.0000
  C   C23       1.0  0.07209766705873351  0.3606173602852532  0.52378010013115  1.0000
  C   C24       1.0  0.209260112198811  0.45822554653638836  0.5596757204759408  1.0000
  C   C25       1.0  0.168774975668315  0.43618977155103883  0.5245981254535167  1.0000
  C   C26       1.0  0.18216963565379768  0.45599798197635316  0.5557767618177502  1.0000
  C   C27       1.0  0.1839077947604331  0.41874244382523723  0.49722274974024117  1.0000
  C   C28       1.0  0.22432793173572513  0.4406074223536112  0.5325273795819421  1.0000
  C   C29       1.0  0.21100629947197236  0.4209321934356139  0.5008127829496459  1.0000
  C   C30       1.0  0.07428417055503209  0.024414412262168967  0.4926115760443914  1.0000
  C   C31       1.0  0.0602303745935677  0.03523991563724654  0.45098936672336926  1.0000
  C   C32       1.0  0.060580880452825184  0.062338719216382656  0.44397014647677235  1.0000
  C   C33       1.0  0.08821934590393081  0.06914652280946301  0.5215443388225603  1.0000
  C   C34       1.0  0.08859170852885408  0.042026792303165014  0.5272024381341256  1.0000
  C   C35       1.0  0.07748685783061326  0.20647667924454682  0.5118202963625074  1.0000
  C   C36       1.0  0.07715562190702535  0.12165785613430442  0.5136083105660935  1.0000
  C   C37       1.0  0.4377496267641903  0.39869477491055144  0.4657293439551849  1.0000
  C   C38       1.0  0.07769375954634124  0.1503439498790318  0.5118014275546419  1.0000
  C   C39       1.0  0.07951169029508995  0.1923008194669098  0.4638738105403613  1.0000
  C   C40       1.0  0.07920226593912606  0.16485756876288993  0.4633394694239583  1.0000
  C   C41       1.0  0.07583830221170547  0.19194987250962248  0.5602684066385094  1.0000
  C   C42       1.0  0.07638291754392143  0.164585970916185  0.5598569821780526  1.0000
  C   C43       1.0  0.46486026119163837  0.4008377205174521  0.46910818858419345  1.0000
  O   O1        1.0  0.5804842353825188  0.6524866060080372  0.413214194780431  1.0000
  H   H1        1.0  0.5440552959903807  0.8301419921084646  0.5935601114503529  1.0000
  O   O2        1.0  0.5742842610791343  0.7054479829043873  0.6101939109236184  1.0000
  N   N1        1.0  0.5448929312402894  0.9538269029839922  0.5040019121657391  1.0000
  N   N2        1.0  0.5433922011108387  0.8970297447575228  0.513052943915354  1.0000
  N   N3        1.0  0.6025259049399769  0.9025908105124599  0.5163848948220862  1.0000
  N   N4        1.0  0.8937184520213965  0.9128455084871826  0.48848696762068544  1.0000
  C   C44       1.0  0.07689035401339768  0.2350671666525146  0.5098621290226052  1.0000
  C   C45       1.0  0.46352658649772516  0.43834910632816465  0.5271059192870304  1.0000
  C   C46       1.0  0.07124372892996284  0.275845478722351  0.5427040869070392  1.0000
  C   C47       1.0  0.07199259329020911  0.33164005398175006  0.5305765956188053  1.0000
  C   C48       1.0  0.05521446354889103  0.2908589206366632  0.5742675943384956  1.0000
  C   C49       1.0  0.05521844668349891  0.3179424961745631  0.5674979364270554  1.0000
  C   C50       1.0  0.08863950212250865  0.3168566570440608  0.5002951777201893  1.0000
  C   C51       1.0  0.08802602042128002  0.2896400110422418  0.5055211582959762  1.0000
  H   H2        1.0  0.8899908219015942  0.9459931844631536  0.5377600059928153  1.0000
  C   C52       1.0  0.4228747120364428  0.4164710169227218  0.49290786913715395  1.0000
  H   H3        1.0  0.4862264005884163  0.47324936892930425  0.4852460389289955  1.0000
  H   H4        1.0  0.16184187824677762  0.48824892425415434  0.5098517404300065  1.0000
  H   H5        1.0  0.4759074030970463  0.38695470510156843  0.4461960592659534  1.0000
  H   H6        1.0  0.12611880619853402  0.022024806279315374  0.4980881418762237  1.0000
  H   H7        1.0  0.48531585492728146  0.36870385737187783  0.5149680814824272  1.0000
  H   H8        1.0  0.019499403498395552  0.3344244187573347  0.5260355417144726  1.0000
  H   H9        1.0  0.1235021717031185  0.3431170428322733  0.5389346658529977  1.0000
  H   H10       1.0  0.1610594150726012  0.3836398330622714  0.5385872488571164  1.0000
  H   H11       1.0  0.02289852535811123  0.013891135926676585  0.486137331013682  1.0000
  H   H12       1.0  0.08715800026167912  0.44459304492362295  0.5149361674248969  1.0000
  H   H13       1.0  0.17415207676533775  0.4033457142607695  0.4713134186132428  1.0000
  H   H14       1.0  0.1709616580942609  0.4697378789714761  0.5787111746580816  1.0000
  H   H15       1.0  0.21911021975667913  0.47382403636392517  0.5849703625866683  1.0000
  H   H16       1.0  0.2222821840037315  0.40700054297773997  0.4785745420278138  1.0000
  H   H17       1.0  0.09970984069708276  0.034156980098312986  0.5604635198735312  1.0000
  H   H18       1.0  0.09934693825563301  0.08248228488963581  0.549770801942709  1.0000
  H   H19       1.0  0.04948858949387863  0.07016901624083115  0.410662515007883  1.0000
  H   H20       1.0  0.049314832502939776  0.02194183041915614  0.42242357637463834  1.0000
  H   H21       1.0  0.08073263656118014  0.20317852367028605  0.42573400868311895  1.0000
  H   H22       1.0  0.07891288598117967  0.11284517466792893  0.5543574024423675  1.0000
  H   H23       1.0  0.07512922040417808  0.15370507248606058  0.5979926922199105  1.0000
  H   H24       1.0  0.47344999450903397  0.453827562638863  0.5525860419343709  1.0000
  H   H25       1.0  0.9225442349586181  0.9507015693187197  0.5453759416715882  1.0000
  H   H26       1.0  0.42773145421545866  0.38303162420480774  0.44083375201115016  1.0000
  N   N5        1.0  0.5711120182258108  0.749943353529681  0.5506066097009075  1.0000
  N   N6        1.0  0.6038928076541948  0.9596324664655733  0.512585557245746  1.0000
  O   O3        1.0  0.8473079906907053  0.8892033688325659  0.45346829534977506  1.0000
  N   N7        1.0  0.7536293723214492  0.9437541885146131  0.5346532815938305  1.0000
  H   H27       1.0  0.07933378926767146  0.13298493607473877  0.4226165400960738  1.0000
  H   H28       1.0  0.07300225584530554  0.22358052497425623  0.6006069753183924  1.0000
  H   H29       1.0  0.08144165089158927  0.24445735217258818  0.47005424710217314  1.0000
  H   H30       1.0  0.10109553889506503  0.2785279237979941  0.4807395424393556  1.0000
  H   H31       1.0  0.10191378918357596  0.3269909278505429  0.470717977252721  1.0000
  H   H32       1.0  0.057100174784679665  0.4121497977152799  0.5101271055042282  1.0000
  H   H33       1.0  0.04234832225351974  0.32903190061712434  0.5927463643853517  1.0000
  H   H34       1.0  0.42528894643882176  0.4502765593361033  0.5463607182282983  1.0000
  H   H35       1.0  0.04195226695843805  0.2807782016756775  0.6039059806041052  1.0000
  H   H36       1.0  0.5433231715559894  0.7818836776217714  0.6050982760592167  1.0000
  N   N8        1.0  0.04388501434595698  0.45431592449535896  0.5032161697123267  1.0000
  N   N9        1.0  0.10164308404665089  0.46033356651122637  0.5132386154107911  1.0000
  N   N10       1.0  0.042595150564148726  0.3964733093461558  0.5130457443209051  1.0000
  N   N11       1.0  0.10053965527544119  0.402264699859401  0.5173698377340068  1.0000
  N   N12       1.0  0.2510138693515576  0.4435817690339104  0.5340896787826099  1.0000
  N   N13       1.0  0.07384612824557196  0.10655366056931596  0.47168261703037606  1.0000
  N   N14       1.0  0.0705515968203895  0.24927090703708538  0.5504034022397967  1.0000
  N   N15       1.0  0.39617948363126176  0.413584934842639  0.4918898920037781  1.0000
  O   O4        1.0  0.0806139690051806  0.15188429736793882  0.413354326978616  1.0000
  O   O5        1.0  0.07379602140375267  0.20486858942335828  0.610165704316225  1.0000
  O   O6        1.0  0.8000352184756805  0.9673849195623796  0.5696735625424246  1.0000
  N   N16       1.0  0.5742776697928674  0.6071628395409736  0.47157052321013454  1.0000
  C   C53       1.0  0.049546299118836984  0.9804104181491452  0.4982660830600381  1.0000
  C   C54       1.0  0.07401685813962648  0.9953918222629068  0.4996336326392912  1.0000
  C   C55       1.0  0.14256672196336342  0.9834717674533693  0.5089131544620543  1.0000
  C   C56       1.0  0.12239031272952705  0.8641866132908524  0.530780613426431  1.0000
  C   C57       1.0  0.004756866217332996  0.873546798661372  0.5155308543918459  1.0000
  C   C58       1.0  0.14237013197175008  0.933653003524421  0.5189656667181426  1.0000
  C   C59       1.0  0.47607910459658714  0.9208113752509055  0.5006280956272993  1.0000
  C   C60       1.0  0.07260130994271216  0.5807458255525035  0.47929914449422456  1.0000
  C   C61       1.0  0.02498166981903936  0.9926984476894964  0.49128962660675657  1.0000
  C   C62       1.0  0.09861825886669308  0.9852326807701983  0.5063717853624858  1.0000
  C   C63       1.0  0.43385511019893747  0.9363897235927955  0.5237406950298613  1.0000
  C   C64       1.0  0.0057409683823888245  0.9727335088287566  0.49234769935418005  1.0000
  C   C65       1.0  0.01875152666648091  0.9485646562399092  0.5009767263029388  1.0000
  C   C66       1.0  0.0979134781403891  0.8763881208015462  0.5220190709159253  1.0000
  C   C67       1.0  0.005012714122593731  0.9232830376636235  0.504132173170945  1.0000
  C   C68       1.0  0.017459515149418743  0.8996414513464254  0.5100341553278689  1.0000
  C   C69       1.0  0.12166564145346273  0.5008737669971742  0.5050457241290783  1.0000
  C   C70       1.0  0.12989354273661144  0.9573677883161529  0.5146080454963955  1.0000
  C   C71       1.0  0.14162572882459482  0.8841643692838262  0.5300023723233681  1.0000
  C   C72       1.0  0.04869150624338244  0.8718190296828202  0.5195988931963084  1.0000
  C   C73       1.0  0.023910747387887676  0.856462576084796  0.520825048034963  1.0000
  C   C74       1.0  0.12866414348177582  0.9082993757629385  0.5205577997122668  1.0000
  C   C75       1.0  0.07338429847498683  0.8615131024867028  0.523249727497862  1.0000
  C   C76       1.0  0.21187611231008044  0.9583440159236719  0.5561541959554995  1.0000
  C   C77       1.0  0.17123960987782239  0.9359096981618573  0.5225405611563007  1.0000
  C   C78       1.0  0.1848119711287381  0.9561169697750818  0.5525612593747539  1.0000
  C   C79       1.0  0.18638702844706984  0.918032342660096  0.4961248969051072  1.0000
  C   C80       1.0  0.22714642830509332  0.9405188074282748  0.5296422733270989  1.0000
  C   C81       1.0  0.21344205850915215  0.9202670375397343  0.499410197362362  1.0000
  C   C82       1.0  0.07247064207381591  0.5250372091766494  0.4921879438520666  1.0000
  C   C83       1.0  0.058276931073765435  0.5359489184301107  0.45086945610730206  1.0000
  C   C84       1.0  0.05874808637353769  0.5630585684076118  0.4438641898859116  1.0000
  C   C85       1.0  0.08679586719398563  0.5697311647808996  0.5208552534164776  1.0000
  C   C86       1.0  0.08702426761764362  0.5426041454081785  0.5265081727340595  1.0000
  C   C87       1.0  0.07753599209359245  0.7072253677893152  0.5115164586777651  1.0000
  C   C88       1.0  0.07622193352687444  0.6223316620257945  0.5131054167153843  1.0000
  C   C89       1.0  0.4354751057309447  0.8983075343483395  0.46704282102590894  1.0000
  C   C90       1.0  0.07706641720530694  0.6510388664878639  0.5113393906596414  1.0000
  C   C91       1.0  0.0792043524850023  0.6930271876779535  0.4634882586534185  1.0000
  C   C92       1.0  0.07855989595782105  0.6655637143825605  0.46288768005418807  1.0000
  C   C93       1.0  0.07592131994894545  0.6926887335445745  0.5599493284851785  1.0000
  C   C94       1.0  0.07613236483317339  0.6652902797219731  0.5594491573378911  1.0000
  C   C95       1.0  0.46254227103564943  0.9005703946913414  0.47065930896958175  1.0000
  C   C96       1.0  0.29573886022013773  0.9281078572879561  0.5113017547070892  1.0000
  C   C97       1.0  0.26732545617039805  0.9271143056110533  0.5098190531190758  1.0000
  C   C98       1.0  0.3115192518911826  0.9475505949011442  0.5401606005134852  1.0000
  C   C99       1.0  0.3515739287086713  0.9284812754649057  0.511844274528505  1.0000
  C   C100      1.0  0.33867723162412633  0.9475397820435207  0.5401392734328638  1.0000
  C   C101      1.0  0.33579486324243457  0.9090385344754223  0.4829849178442167  1.0000
  C   C102      1.0  0.3086366347086605  0.9090482984359486  0.4830079592653959  1.0000
  C   C103      1.0  0.07719585964654192  0.735837173752725  0.5096378357539776  1.0000
  C   C104      1.0  0.46091344885379654  0.9386714312990292  0.5270156671410231  1.0000
  C   C105      1.0  0.07209441689173451  0.7767022494454188  0.5425782097935157  1.0000
  C   C106      1.0  0.07313007319099253  0.8324943023275578  0.5301308609295085  1.0000
  C   C107      1.0  0.05648960880150391  0.7919051316084021  0.5746928792166605  1.0000
  C   C108      1.0  0.056633770915040925  0.8189943903267547  0.5677916894425663  1.0000
  C   C109      1.0  0.08936165308682194  0.8175236235148776  0.4992643829370263  1.0000
  C   C110      1.0  0.08861309446980173  0.7903072963626654  0.504687378411631  1.0000
  C   C111      1.0  0.3799882669806536  0.9294836479936173  0.5133282559096998  1.0000
  C   C112      1.0  0.42017979583585374  0.916118161467977  0.493521061150185  1.0000
  H   H37       1.0  0.48459600812810066  0.97393764799202  0.48764649172586727  1.0000
  H   H38       1.0  0.16379277327507324  0.9884923519648825  0.5076540028580172  1.0000
  H   H39       1.0  0.47370853797106044  0.8865222136005226  0.4484496349631299  1.0000
  H   H40       1.0  0.12469574609052261  0.5223250806641418  0.49918923986159514  1.0000
  H   H41       1.0  0.48349860354188695  0.8682839062508793  0.5154649896350876  1.0000
  H   H42       1.0  0.0211342545611175  0.8349168754823197  0.5253495765009881  1.0000
  H   H43       1.0  0.12434465298205799  0.8431112234402616  0.537920773494846  1.0000
  H   H44       1.0  0.16265204796681895  0.8828853035019845  0.536556087512833  1.0000
  H   H45       1.0  0.020707994480839258  0.5135619861403304  0.4838090556114475  1.0000
  H   H46       1.0  0.08971797937632482  0.9438326414821829  0.5147836882091592  1.0000
  H   H47       1.0  0.1765523908846633  0.9022569110773151  0.4711933783149511  1.0000
  H   H48       1.0  0.17366816287484482  0.9701710954775798  0.5748107657325209  1.0000
  H   H49       1.0  0.22169271293171675  0.9743401284152479  0.5805308920071555  1.0000
  H   H50       1.0  0.22473467044122364  0.9060537644491305  0.477738011611461  1.0000
  H   H51       1.0  0.09825285965155255  0.5346794402786289  0.5595412867569624  1.0000
  H   H52       1.0  0.09814461244461094  0.5830147399750794  0.5488456683167775  1.0000
  H   H53       1.0  0.047544100691665356  0.5709485580755169  0.41078593977327293  1.0000
  H   H54       1.0  0.047159245506055436  0.5227131464656184  0.42249087644399064  1.0000
  H   H55       1.0  0.0804091832782294  0.7039187653044329  0.42536342008223865  1.0000
  H   H56       1.0  0.07817523359851218  0.6135069566132152  0.5537922441433025  1.0000
  H   H57       1.0  0.07489831920055694  0.6544005614466903  0.5975748958368876  1.0000
  H   H58       1.0  0.47072073810601306  0.9544723274744021  0.5519180524222345  1.0000
  H   H59       1.0  0.25731413052165414  0.9106771045678197  0.4854050860064356  1.0000
  H   H60       1.0  0.4256819233307148  0.8822921919044988  0.44268009892208643  1.0000
  H   H61       1.0  0.2968686919339572  0.893722593787058  0.46025363678032444  1.0000
  H   H62       1.0  0.350446279916919  0.9628655708537149  0.5628915726624129  1.0000
  H   H63       1.0  0.28111505552769483  0.963533885177547  0.5638981942491359  1.0000
  H   H64       1.0  0.36620266772903964  0.8930621967313025  0.45924274415783023  1.0000
  H   H65       1.0  0.07813470797869239  0.6336605213713968  0.42211636139870923  1.0000
  H   H66       1.0  0.07365231315252166  0.7243654477335728  0.6004434073820863  1.0000
  H   H67       1.0  0.08156166923421936  0.7451934186999144  0.4697237976430607  1.0000
  H   H68       1.0  0.10135480744162993  0.7790372719936941  0.4794642515947789  1.0000
  H   H69       1.0  0.10240430345935665  0.8275007761909062  0.469090228779341  1.0000
  H   H70       1.0  0.05763691001482741  0.913173478056961  0.510369787071634  1.0000
  H   H71       1.0  0.0441007018795941  0.8302430632872586  0.593486142635788  1.0000
  H   H72       1.0  0.4225408996620411  0.9505898124194785  0.5453981950014859  1.0000
  H   H73       1.0  0.04345260948401809  0.7819830096970819  0.6049127324533193  1.0000
  H   H74       1.0  0.3899896459254923  0.945924481249068  0.5377474094561797  1.0000
  N   N17       1.0  0.044917459827833725  0.9540215272509267  0.5040124689467962  1.0000
  N   N18       1.0  0.1039089033453573  0.959831816121067  0.5126026724773548  1.0000
  N   N19       1.0  0.04342784164106788  0.8972107146000821  0.5130829859438666  1.0000
  N   N20       1.0  0.10254553327591347  0.902785337846356  0.5163948010218101  1.0000
  N   N21       1.0  0.2536442615228541  0.943854915890357  0.5346347879617366  1.0000
  N   N22       1.0  0.07247499591532562  0.6072359175378074  0.47126360989570437  1.0000
  N   N23       1.0  0.07125567277357121  0.7501250734679505  0.5503615677707642  1.0000
  N   N24       1.0  0.39368230881290484  0.9127550720425598  0.4885153774663313  1.0000
  O   O7        1.0  0.07961805897706487  0.6525622032144935  0.4128585464643366  1.0000
  O   O8        1.0  0.07424201468745353  0.7056195092381555  0.6099187367482751  1.0000
  O   O9        1.0  0.30007106571585573  0.9674277428882118  0.5696526627267515  1.0000
  O   O10       1.0  0.34724772386229236  0.889164376958304  0.45349077646769925  1.0000
  C   C113      1.0  0.5510543430763126  0.4807923831832028  0.49711958275760637  1.0000
  C   C114      1.0  0.575353313738635  0.49608174003952  0.49899042962674406  1.0000
  C   C115      1.0  0.6436553570192735  0.48350057386394263  0.5098800430909294  1.0000
  C   C116      1.0  0.6240832091629777  0.36405018817096063  0.5310730738791544  1.0000
  C   C117      1.0  0.5065927414156561  0.37344633841074626  0.5150927531413966  1.0000
  C   C118      1.0  0.6429490844601896  0.4337395987611661  0.5197896119824212  1.0000
  C   C119      1.0  0.9755433609252536  0.42046913659634955  0.4994011915427772  1.0000
  C   C120      1.0  0.5740103369150042  0.07986067900940215  0.4794402826086822  1.0000
  C   C121      1.0  0.5262871840466083  0.49259099762427044  0.48956994308786644  1.0000
  C   C122      1.0  0.59983637046488  0.48584298225997913  0.5064260073608771  1.0000
  C   C123      1.0  0.9333512526693915  0.43573514628314275  0.5230571793671525  1.0000
  C   C124      1.0  0.5073885502002965  0.47228960610116133  0.49045130094340816  1.0000
  C   C125      1.0  0.5208286911403108  0.4484243341996181  0.49954825606220243  1.0000
  C   C126      1.0  0.5993831309977309  0.37580430367649476  0.522240867290715  1.0000
  C   C127      1.0  0.5073817780857808  0.4230545120154623  0.5030155478560998  1.0000
  C   C128      1.0  0.519649835839744  0.39937789374006544  0.5094470527956716  1.0000
  C   C129      1.0  0.623378077954894  0.00035430801630350104  0.5039024410654719  1.0000
  C   C130      1.0  0.6306318593163919  0.45752052685045963  0.5153039043358715  1.0000
  C   C131      1.0  0.6429728427476585  0.38435839112160924  0.5305225020133688  1.0000
  C   C132      1.0  0.5504009956450935  0.37110839170884496  0.5195749913844331  1.0000
  C   C133      1.0  0.525465237994424  0.3560716065363665  0.5207462665407703  1.0000
  C   C134      1.0  0.6295651710842578  0.4082386352008516  0.521095955615242  1.0000
  C   C135      1.0  0.5750210093239628  0.3606774835877577  0.5234876543181921  1.0000
  C   C136      1.0  0.7122347415749731  0.4583144925854644  0.5583238480836477  1.0000
  C   C137      1.0  0.6717846583748238  0.43610388167421904  0.5236194172661595  1.0000
  C   C138      1.0  0.6851801548421963  0.4560057431847236  0.5546527585345525  1.0000
  C   C139      1.0  0.6869484847673881  0.4185990131296094  0.4962465447658829  1.0000
  C   C140      1.0  0.7275226692541882  0.44084584505089086  0.530892268903651  1.0000
  C   C141      1.0  0.7139754130266216  0.4209089249370368  0.49964407091407437  1.0000
  C   C142      1.0  0.5742616852915816  0.024207861644586205  0.49242365296231727  1.0000
  C   C143      1.0  0.5602001369503685  0.03499124766823761  0.4507610316906404  1.0000
  C   C144      1.0  0.5604969753953203  0.062084047448126234  0.4436943647633293  1.0000
  C   C145      1.0  0.5881120633671995  0.06896896314656308  0.5212811203706702  1.0000
  C   C146      1.0  0.5885401206903588  0.04185719439966724  0.526984396821854  1.0000
  C   C147      1.0  0.5781363913257394  0.20630925524995383  0.5118814304828214  1.0000
  C   C148      1.0  0.5769252951451014  0.12141851788336988  0.5133703660003531  1.0000
  C   C149      1.0  0.935103928157972  0.3979976897477128  0.465274935401613  1.0000
  C   C150      1.0  0.5776224955419986  0.15011438397160415  0.5116339042170065  1.0000
  C   C151      1.0  0.5799708922768135  0.1921372786956479  0.4638760023049503  1.0000
  C   C152      1.0  0.5793239778556182  0.1646706440192294  0.4632307348209922  1.0000
  C   C153      1.0  0.5762289331087311  0.19173512115830915  0.560260535861692  1.0000
  C   C154      1.0  0.5764116753232836  0.16433599718533806  0.559736587762482  1.0000
  C   C155      1.0  0.9621634913701641  0.4003551386576277  0.46890441739790495  1.0000
  C   C156      1.0  0.7958455408243181  0.4282223276761223  0.5116833703343848  1.0000
  C   C157      1.0  0.7674968970985311  0.42741282164662764  0.5105556865208147  1.0000
  C   C158      1.0  0.8117662037664547  0.4475564341083611  0.5404971269099927  1.0000
  C   C159      1.0  0.8514763154145868  0.42818987636466005  0.5114879219555627  1.0000
  C   C160      1.0  0.8388850250139673  0.44734534447575686  0.540106048500898  1.0000
  C   C161      1.0  0.8355564701091386  0.40885168224152263  0.48268453682033197  1.0000
  C   C162      1.0  0.8084377823290926  0.4090662012362482  0.4830656389912454  1.0000
  C   C163      1.0  0.5780492214999918  0.23495175669446663  0.5100638608818148  1.0000
  C   C164      1.0  0.960383950265324  0.4381146081191461  0.5263512099674965  1.0000
  C   C165      1.0  0.5732188943937527  0.2758664384723665  0.543062233486392  1.0000
  C   C166      1.0  0.5747490885303681  0.33169915704249026  0.5306322988843931  1.0000
  C   C167      1.0  0.5575176227403441  0.2911781105141114  0.5747279376976216  1.0000
  C   C168      1.0  0.5579004511765312  0.31828063274476404  0.5678017974418642  1.0000
  C   C169      1.0  0.5911499191052108  0.316625424398208  0.5003979401387134  1.0000
  C   C170      1.0  0.5901489266255859  0.2893902707529441  0.5057748008232178  1.0000
  C   C171      1.0  0.8798267485370166  0.4290140674143617  0.512596483014199  1.0000
  C   C172      1.0  0.9198110859923523  0.41560352862423605  0.49229352149403754  1.0000
  H   H75       1.0  0.9831750998960092  0.47306096702331535  0.48501201634434615  1.0000
  H   H76       1.0  0.6649303905202933  0.48823031721901994  0.5090432297294402  1.0000
  H   H77       1.0  0.9734374181037726  0.3865286776711719  0.44634174897199286  1.0000
  H   H78       1.0  0.6261092172311471  0.021821418957023875  0.4980261315370515  1.0000
  H   H79       1.0  0.9823985309906631  0.36850363699600164  0.515371334372434  1.0000
  H   H80       1.0  0.5223920726703583  0.3345555670871741  0.5254988719554626  1.0000
  H   H81       1.0  0.6264049982134853  0.3430361173685147  0.5381090556384264  1.0000
  H   H82       1.0  0.6640443920378222  0.38346205740832456  0.5372014211627486  1.0000
  H   H83       1.0  0.5228933654304541  0.01370459888693948  0.48612095165164787  1.0000
  H   H84       1.0  0.5902403406182047  0.4445987008106241  0.5145932554542657  1.0000
  H   H85       1.0  0.6771557336978815  0.4031326946602938  0.47051930860504954  1.0000
  H   H86       1.0  0.6739145018199331  0.4697037379434818  0.5775811580289879  1.0000
  H   H87       1.0  0.7220086543415493  0.4740282082083606  0.5834629162781876  1.0000
  H   H88       1.0  0.7253812541772299  0.4070354158219263  0.4772779415269112  1.0000
  H   H89       1.0  0.5996778352527494  0.0340260160798205  0.5602578924446011  1.0000
  H   H90       1.0  0.5992207186802175  0.08233556218195938  0.5494786080095169  1.0000
  H   H91       1.0  0.5493981924709522  0.06987614796397257  0.41035410816602597  1.0000
  H   H92       1.0  0.5493184951246857  0.021662437205089494  0.4222009190003898  1.0000
  H   H93       1.0  0.581374400939464  0.2030502849174174  0.4257845549649526  1.0000
  H   H94       1.0  0.5785681418386542  0.11257783741642666  0.5541223801190363  1.0000
  H   H95       1.0  0.575005328484921  0.1534213893567209  0.5978260575582768  1.0000
  H   H96       1.0  0.9701731584919022  0.45375241676907946  0.5516718374706048  1.0000
  H   H97       1.0  0.7573159569682263  0.41112331778232436  0.48601361442803176  1.0000
  H   H98       1.0  0.9253352325841118  0.3821229148622147  0.44052550875705204  1.0000
  H   H99       1.0  0.7964502470226192  0.3938671226029104  0.46042066811728205  1.0000
  H   H100      1.0  0.8508728423688098  0.46254528876338946  0.5627487878195915  1.0000
  H   H101      1.0  0.7815406465733727  0.46370459603536696  0.5646915920612673  1.0000
  H   H102      1.0  0.8657842858935747  0.3926993666420723  0.4585124079729961  1.0000
  H   H103      1.0  0.5792047801547668  0.1328051273516808  0.4224153540700886  1.0000
  H   H104      1.0  0.5738548561458156  0.22340371035048268  0.6007290948494384  1.0000
  H   H105      1.0  0.5827168835230485  0.24431338816922818  0.47027730414033625  1.0000
  H   H106      1.0  0.603004629282481  0.2780380113842788  0.48098338233848115  1.0000
  H   H107      1.0  0.6045090254739384  0.32652939710189743  0.4706861482949708  1.0000
  H   H108      1.0  0.560061023850458  0.4122614128863714  0.5099751743292147  1.0000
  H   H109      1.0  0.5452436443485732  0.32960688703467067  0.5930609890033169  1.0000
  H   H110      1.0  0.9219402218304555  0.4497188097548043  0.5451058674064665  1.0000
  H   H111      1.0  0.5441842536297121  0.2813275740251208  0.6045234680335037  1.0000
  H   H112      1.0  0.8900021303827933  0.44534289993269804  0.5370450689630798  1.0000
  N   N25       1.0  0.5469174288519113  0.45437483288015307  0.5029998901982107  1.0000
  N   N26       1.0  0.6047281252351958  0.460333054387113  0.5127794298397956  1.0000
  N   N27       1.0  0.5455451164268469  0.39658568468257444  0.5127034970930221  1.0000
  N   N28       1.0  0.6035281939852866  0.4022529911110519  0.5167169721993164  1.0000
  N   N29       1.0  0.7540159932829246  0.4441480135746178  0.5358601544977587  1.0000
  N   N30       1.0  0.5736944345141292  0.10633279810664825  0.47140158555938577  1.0000
  N   N31       1.0  0.5720564836508492  0.24926354932492398  0.5507088454864187  1.0000
  N   N32       1.0  0.8933153629986404  0.4122545766916548  0.48738814028502997  1.0000
  O   O11       1.0  0.5806135483773822  0.1517126691650455  0.41320555322128216  1.0000
  O   O12       1.0  0.5743066946636485  0.2046386943716908  0.6102018504231469  1.0000
  O   O13       1.0  0.8005308002010685  0.4674842098491431  0.5702219481134257  1.0000
  O   O14       1.0  0.8467953538938314  0.3889217283649506  0.4529703625236122  1.0000
  C   C173      1.0  0.5495317335333318  0.9802133689412582  0.49822537860915495  1.0000
  C   C174      1.0  0.5740057456335492  0.9951898522133789  0.49953461209226246  1.0000
  C   C175      1.0  0.6425523526637873  0.983269769257684  0.5089036353845209  1.0000
  C   C176      1.0  0.6223595272231405  0.8639823155553366  0.5307298296212244  1.0000
  C   C177      1.0  0.5047258241954646  0.8733564727396916  0.5154544291500134  1.0000
  C   C178      1.0  0.6423539528394103  0.9334509841297695  0.5189778020063572  1.0000
  C   C179      1.0  0.976112973005606  0.9209799536076125  0.5005916684096766  1.0000
  C   C180      1.0  0.5748679729562  0.5807070518808723  0.47942033685047347  1.0000
  C   C181      1.0  0.5249705686643463  0.9925109996071482  0.49127727345507777  1.0000
  C   C182      1.0  0.5986052104323231  0.9850326104274125  0.5063123607086255  1.0000
  C   C183      1.0  0.9338727958973947  0.9365169648082016  0.5237089516314527  1.0000
  C   C184      1.0  0.5057223346290927  0.9725540792579822  0.49238401599311804  1.0000
  C   C185      1.0  0.5187260503675587  0.9483803693831863  0.501002849556894  1.0000
  C   C186      1.0  0.5978862319326101  0.876193564683396  0.5219936432256123  1.0000
  C   C187      1.0  0.5049783356231554  0.9231011345113143  0.5041475510012366  1.0000
  C   C188      1.0  0.5174237321148834  0.8994554699772315  0.5100020870435023  1.0000
  C   C189      1.0  0.6247661239586225  0.5008735904893535  0.5045417347113872  1.0000
  C   C190      1.0  0.6298776132261527  0.9571664295905149  0.5146107131657219  1.0000
  C   C191      1.0  0.6416004587757211  0.8839548782192341  0.5299623603091138  1.0000
  C   C192      1.0  0.5486615966622811  0.8716393871223649  0.5195547886944971  1.0000
  C   C193      1.0  0.5238843218212323  0.8562764936707774  0.5207408701651622  1.0000
  C   C194      1.0  0.6286462246410007  0.9080976230629232  0.5205481331574063  1.0000
  C   C195      1.0  0.573351361155162  0.8613288641896047  0.5232351227939864  1.0000
  C   C196      1.0  0.7118433436398552  0.9581948051271924  0.5561729619826686  1.0000
  C   C197      1.0  0.6712238527148833  0.9357166349009869  0.5225730475643118  1.0000
  C   C198      1.0  0.6847793532152725  0.9559390028569373  0.5525837919708335  1.0000
  C   C199      1.0  0.6863897959152312  0.9178477265074068  0.4961808722348438  1.0000
  C   C200      1.0  0.7271324806544899  0.9403834865756201  0.5296700814066435  1.0000
  C   C201      1.0  0.7134456137675355  0.9201097022247765  0.49946556907339673  1.0000
  C   C202      1.0  0.5754902927741438  0.5250565731976442  0.49197234746205215  1.0000
  C   C203      1.0  0.5611809479485923  0.5358199716108695  0.4506528057461511  1.0000
  C   C204      1.0  0.561295095914459  0.5629066406113672  0.44379702058371945  1.0000
  C   C205      1.0  0.5892496344956595  0.5698450236663793  0.5208737464371472  1.0000
  C   C206      1.0  0.589857571613044  0.5427415964697334  0.5263464871207988  1.0000
  C   C207      1.0  0.577597539068215  0.7070617738280319  0.511806745570331  1.0000
  C   C208      1.0  0.5776721035663147  0.6222667003540355  0.5134780683368853  1.0000
  C   C209      1.0  0.9355276764299099  0.8984472260242863  0.46698713947405907  1.0000
  C   C210      1.0  0.5779744389345551  0.6509418263880399  0.5117131046866145  1.0000
  C   C211      1.0  0.5794484463315375  0.6928873222982932  0.46380000507604946  1.0000
  C   C212      1.0  0.5792271606644496  0.6654538893578303  0.4632383512068755  1.0000
  C   C213      1.0  0.576162857364647  0.6925342874609265  0.5602549300759829  1.0000
  C   C214      1.0  0.5767732977421021  0.6651746384303548  0.5597960700252035  1.0000
  C   C215      1.0  0.9625946885965949  0.9007333026082514  0.4706077096180291  1.0000
  C   C216      1.0  0.7957493283437511  0.9280718569515947  0.5113010430323796  1.0000
  C   C217      1.0  0.7673338610659517  0.9270402130621007  0.509819291900384  1.0000
  C   C218      1.0  0.8115074919585733  0.947528099930335  0.5401724877626466  1.0000
  C   C219      1.0  0.8515895650185118  0.9285135310581278  0.5118443501367564  1.0000
  C   C220      1.0  0.8386685814910346  0.9475499563343605  0.5401516463614113  1.0000
  C   C221      1.0  0.835832593380705  0.9090575980957766  0.48297216420724615  1.0000
  C   C222      1.0  0.8086714646053486  0.90903489139833  0.48299501921889526  1.0000
  C   C223      1.0  0.5770412674182778  0.7356492188083023  0.5098827133834404  1.0000
  C   C224      1.0  0.9609315881445257  0.9388248166519864  0.5269806813862952  1.0000
  C   C225      1.0  0.5719389408992364  0.7765154608899921  0.5427498692995004  1.0000
  C   C226      1.0  0.5730697262675574  0.8323105068154887  0.530181919371605  1.0000
  C   C227      1.0  0.5563670076253902  0.7917637869977783  0.5748393969353661  1.0000
  C   C228      1.0  0.5565597418909304  0.8188541917303586  0.5678788505413382  1.0000
  C   C229      1.0  0.5892703050228094  0.8172946757072173  0.49934411111814114  1.0000
  C   C230      1.0  0.5884732705726692  0.7900787065084209  0.5048280299974854  1.0000
  C   C231      1.0  0.8800057418004206  0.9295492297772774  0.5133245257787878  1.0000
  C   C232      1.0  0.9202152099252465  0.9162363054585746  0.4934840158989875  1.0000
  H   H113      1.0  0.9846150475188272  0.9741085566978067  0.4875767610045862  1.0000
  H   H114      1.0  0.6637788136930942  0.9882900942004162  0.507660228974725  1.0000
  H   H115      1.0  0.9737759982755964  0.8867006180519336  0.4483897525116027  1.0000
  H   H116      1.0  0.6278025095533701  0.5223249648174731  0.498695102223098  1.0000
  H   H117      1.0  0.9835280667523535  0.8684834979592801  0.5155701313020382  1.0000
  H   H118      1.0  0.5211147116809032  0.8347283611623053  0.5252245521006288  1.0000
  H   H119      1.0  0.6243071330645767  0.842902761702399  0.5378335906086369  1.0000
  H   H120      1.0  0.6626267047045521  0.8826659314518026  0.5364960715605426  1.0000
  H   H121      1.0  0.5238346232278294  0.5136972757064564  0.4841877562860458  1.0000
  H   H122      1.0  0.589701063661412  0.9436347980514755  0.5147636970314019  1.0000
  H   H123      1.0  0.6765701559671764  0.9020569489924695  0.47126562103821995  1.0000
  H   H124      1.0  0.67362156860847  0.9699846225783234  0.5748242006069749  1.0000
  H   H125      1.0  0.7216456845394702  0.9742061720417879  0.580531124360573  1.0000
  H   H126      1.0  0.724752036898289  0.9059026852115031  0.47780872596819934  1.0000
  H   H127      1.0  0.6012041093712832  0.5349305284588628  0.5593255063098127  1.0000
  H   H128      1.0  0.6004208234346149  0.5832260826394263  0.5489543124683366  1.0000
  H   H129      1.0  0.5499913127320567  0.5706826193915278  0.4107466158152838  1.0000
  H   H130      1.0  0.5502408091210625  0.5224825676194205  0.4221967771021182  1.0000
  H   H131      1.0  0.5805138230182428  0.7037682820944445  0.42565999271237664  1.0000
  H   H132      1.0  0.5797332433447338  0.6134724603559775  0.5541583255349113  1.0000
  H   H133      1.0  0.5757001349642206  0.6542978893743696  0.5979415054664412  1.0000
  H   H134      1.0  0.9707261727630236  0.9546317248863452  0.5518863834164149  1.0000
  H   H135      1.0  0.7573434380995582  0.9105963051636377  0.485391968977047  1.0000
  H   H136      1.0  0.9257484532970344  0.8824284507232737  0.44261314897296067  1.0000
  H   H137      1.0  0.7969210259203788  0.8937001393543149  0.46023065375660827  1.0000
  H   H138      1.0  0.8504201329531348  0.9628852471802681  0.562913423570877  1.0000
  H   H139      1.0  0.7810823313891325  0.9634735470204581  0.5639139510752399  1.0000
  H   H140      1.0  0.8662603363614415  0.8931176998906908  0.45922499984921944  1.0000
  H   H141      1.0  0.5793544395687443  0.6335887131135565  0.4224883846851492  1.0000
  H   H142      1.0  0.5735394386137651  0.7241714557551785  0.6006886681515325  1.0000
  H   H143      1.0  0.5813197514813259  0.7449990451155288  0.46993143267982873  1.0000
  H   H144      1.0  0.601199322962288  0.7787725483490647  0.4796424495066792  1.0000
  H   H145      1.0  0.6023295654367524  0.8272335518987707  0.46915275824099845  1.0000
  H   H146      1.0  0.5575955171658408  0.9130004973877192  0.5103831246303178  1.0000
  H   H147      1.0  0.2569494510344044  0.4506475707165743  0.572181782577117  1.0000
  H   H148      1.0  0.2581608548672884  0.4247623222712149  0.5320241665754458  1.0000
  H   H149      1.0  0.38911188186026663  0.43243967770306563  0.4939887149036888  1.0000
  H   H150      1.0  0.3900354159169734  0.4064767116235784  0.45395213183530164  1.0000
