# Supplementary material for: Fracture Behavior of a 2D Imine‐Based Polymer
Source: Adv Sci (Weinh). 2024 Sep 12;11(42):2407017. doi: 10.1002/advs.202407017 (PMC11558127; doi:10.1002/advs.202407017)
Supplement: Supplementary file 2 — Supporting Information [file ADVS-11-2407017-s004.zip › linkerdefect_strain_0_1_-1_relaxed.cif]

data_image0
_chemical_formula_structural       C43OHON4C8HCH24N2ONH10N8O3NC60H38N8O4C60H38N8O4C60H38
_chemical_formula_sum              "C232 O14 H150 N32"
_cell_length_a       51.049690892174745
_cell_length_b       50.77985568380198
_cell_length_c       25.00022371000015
_cell_angle_alpha    90.0
_cell_angle_beta     90.0
_cell_angle_gamma    95.12273197777215

_space_group_name_H-M_alt    "P 1"
_space_group_IT_number       1

loop_
  _space_group_symop_operation_xyz
  'x, y, z'

loop_
  _atom_site_type_symbol
  _atom_site_label
  _atom_site_symmetry_multiplicity
  _atom_site_fract_x
  _atom_site_fract_y
  _atom_site_fract_z
  _atom_site_occupancy
  C   C1        1.0  0.04894410982371488  0.48057144048668515  0.4964832898484246  1.0000
  C   C2        1.0  0.0733034965958111  0.4959677752836907  0.49828758915521515  1.0000
  C   C3        1.0  0.141948772628725  0.4837781383208843  0.5097851914225346  1.0000
  C   C4        1.0  0.12235044647600421  0.36442574249391596  0.5324846639823034  1.0000
  C   C5        1.0  0.004361003872754268  0.373053479588933  0.5154077583934475  1.0000
  C   C6        1.0  0.1412826170581968  0.43410279416699216  0.5205491032199043  1.0000
  C   C7        1.0  0.47691298001021853  0.4204418746208059  0.49973335278827724  1.0000
  C   C8        1.0  0.07386349762261683  0.08036513691804799  0.47899096614780057  1.0000
  C   C9        1.0  0.02406236199424226  0.4922439455291655  0.4886497024346028  1.0000
  C   C10       1.0  0.0979355237963238  0.4858797751524054  0.5059434736271867  1.0000
  C   C11       1.0  0.4347434858458944  0.436033984507572  0.5237229089959047  1.0000
  C   C12       1.0  0.005092394611695147  0.47188278355801333  0.4897606759258933  1.0000
  C   C13       1.0  0.018591937878036507  0.448102870111956  0.4993159299817689  1.0000
  C   C14       1.0  0.09757310690784485  0.376038692002155  0.5231346107743827  1.0000
  C   C15       1.0  0.005072641714992159  0.4226722295143553  0.5029721704925841  1.0000
  C   C16       1.0  0.017412293524447706  0.3990561612904394  0.5095888042529787  1.0000
  C   C17       1.0  0.12353952993215463  0.0008634898859961665  0.5043229934110418  1.0000
  C   C18       1.0  0.12889672005200192  0.457770803770703  0.5154072126849889  1.0000
  C   C19       1.0  0.14130547569341464  0.38482078128058134  0.532080112857766  1.0000
  C   C20       1.0  0.048372497216392134  0.3710141840000326  0.5200861475666838  1.0000
  C   C21       1.0  0.02335800196513164  0.35582257818564733  0.5212498909239783  1.0000
  C   C22       1.0  0.12785493908089027  0.4085933010824776  0.5221969115869959  1.0000
  C   C23       1.0  0.07310371088847722  0.3607686907032909  0.5241406444971131  1.0000
  C   C24       1.0  0.2108861149145741  0.45883479799154775  0.5597760458591032  1.0000
  C   C25       1.0  0.17028109507608957  0.43658872907830354  0.5245921010450817  1.0000
  C   C26       1.0  0.183684779697497  0.4564967853818364  0.5557065569384096  1.0000
  C   C27       1.0  0.18551623587729457  0.41915779465657904  0.4974411621774909  1.0000
  C   C28       1.0  0.22605961106344327  0.4412480806662332  0.5328146486957883  1.0000
  C   C29       1.0  0.2127290701274962  0.4214786067380189  0.5011452655949523  1.0000
  C   C30       1.0  0.07413469505904667  0.024718686862179297  0.49173503636009097  1.0000
  C   C31       1.0  0.059931045286409766  0.035485430524518524  0.45023354016096323  1.0000
  C   C32       1.0  0.06020842090466357  0.06257659299405437  0.4432993308020923  1.0000
  C   C33       1.0  0.08811214089152442  0.06949395852964943  0.5206600188053838  1.0000
  C   C34       1.0  0.08854060391650236  0.0423909188783745  0.526253515950273  1.0000
  C   C35       1.0  0.07790646901618656  0.20671074294316955  0.5120924904671711  1.0000
  C   C36       1.0  0.07693771336258481  0.12187882074137386  0.5130979671379945  1.0000
  C   C37       1.0  0.435969404691738  0.3982499721172445  0.46603799359012255  1.0000
  C   C38       1.0  0.07761871590722545  0.15056564564933628  0.5115221633887701  1.0000
  C   C39       1.0  0.07978724053878877  0.19263462180494775  0.4639938764227553  1.0000
  C   C40       1.0  0.07923594769259576  0.16518333629064286  0.4631914614300021  1.0000
  C   C41       1.0  0.07614448759684293  0.1920790690096948  0.5604072424529427  1.0000
  C   C42       1.0  0.07644125330015408  0.1647027973472132  0.5597225150333275  1.0000
  C   C43       1.0  0.46319477456111985  0.4004088996840879  0.4694553196935252  1.0000
  O   O1        1.0  0.580396760463147  0.6524774095891208  0.41310758897546185  1.0000
  H   H1        1.0  0.5437316308351605  0.8295626760930948  0.5937220442725021  1.0000
  O   O2        1.0  0.5743530013386572  0.7050367647947609  0.6105506431731138  1.0000
  N   N1        1.0  0.5451015058580302  0.9539852848897142  0.5030912345110009  1.0000
  N   N2        1.0  0.5436027704870431  0.8966124818608601  0.5130123461751234  1.0000
  N   N3        1.0  0.6022814834589034  0.9024997027387938  0.5169846432563642  1.0000
  N   N4        1.0  0.8936067554992249  0.912442120476227  0.4875522755419496  1.0000
  C   C44       1.0  0.07752347017009077  0.2353130230716208  0.5104138558183738  1.0000
  C   C45       1.0  0.46197494113094684  0.4381631301708142  0.5267962809254196  1.0000
  C   C46       1.0  0.0721572487036706  0.27605001894571063  0.5435105644320816  1.0000
  C   C47       1.0  0.0730051435335109  0.3318110707051037  0.5311515780952001  1.0000
  C   C48       1.0  0.05614592464619328  0.29106342349196085  0.5751305935669427  1.0000
  C   C49       1.0  0.05618860723240764  0.31813485797640906  0.5682281535494612  1.0000
  C   C50       1.0  0.08968543585519295  0.3170373148941998  0.5009025161031699  1.0000
  C   C51       1.0  0.08901521275471024  0.2898289352510886  0.5062361605848078  1.0000
  H   H2        1.0  0.8903363790926808  0.9456586930912353  0.5368119407804238  1.0000
  C   C52       1.0  0.42109448490441953  0.41615531930652455  0.4928264920956341  1.0000
  H   H3        1.0  0.48484284363151614  0.47290953728324886  0.48470054140859586  1.0000
  H   H4        1.0  0.16331402431852862  0.48860472329984617  0.5090955482978302  1.0000
  H   H5        1.0  0.47423811017027406  0.38642959504196883  0.44680834122849994  1.0000
  H   H6        1.0  0.12648954669040696  0.022325367782647623  0.49845823729240835  1.0000
  H   H7        1.0  0.4837655390015915  0.3683562845916374  0.5152715543076906  1.0000
  H   H8        1.0  0.020322892171602505  0.3343061804096619  0.5261506725476293  1.0000
  H   H9        1.0  0.12467229617168407  0.34344477243022337  0.5397897371529048  1.0000
  H   H10       1.0  0.1624478863562327  0.38405189816162055  0.5391034260596201  1.0000
  H   H11       1.0  0.022386618702384287  0.013453219859271654  0.4837425176972121  1.0000
  H   H12       1.0  0.08833907053452093  0.44463405020720254  0.5144912194961968  1.0000
  H   H13       1.0  0.17575542425437354  0.4036679355840104  0.47162282934158156  1.0000
  H   H14       1.0  0.1723910655740312  0.47022233820552395  0.5784734636521587  1.0000
  H   H15       1.0  0.22073356274305397  0.47449817685323054  0.5850582625200921  1.0000
  H   H16       1.0  0.2240882289438475  0.40757469146565933  0.47903617798383913  1.0000
  H   H17       1.0  0.0997730546681774  0.03457280189308593  0.5594209755821616  1.0000
  H   H18       1.0  0.0993291040473798  0.08287748369467081  0.5488069221621588  1.0000
  H   H19       1.0  0.048984474902754385  0.07035535950183067  0.41010553042550596  1.0000
  H   H20       1.0  0.04895042710414615  0.02214821740374013  0.421701615028511  1.0000
  H   H21       1.0  0.08109896863436053  0.20360532923972707  0.4259643487500994  1.0000
  H   H22       1.0  0.07872239797195404  0.11300333249777417  0.5537768217909064  1.0000
  H   H23       1.0  0.07510525631337163  0.1537285376075385  0.5977465270115931  1.0000
  H   H24       1.0  0.4719869534243773  0.4537532397484437  0.5520252460115016  1.0000
  H   H25       1.0  0.9226347359231437  0.9501558831489746  0.544535385278968  1.0000
  H   H26       1.0  0.4258668875597689  0.382474267097178  0.4413966209608118  1.0000
  N   N5        1.0  0.57140182519337  0.7496454122481475  0.5512813249303342  1.0000
  N   N6        1.0  0.6036150681544235  0.9601306024348293  0.5126794951434119  1.0000
  O   O3        1.0  0.8468265729467638  0.8890507864398774  0.4530403997127161  1.0000
  N   N7        1.0  0.7536668223644969  0.9441018153257079  0.5356669921145638  1.0000
  H   H27       1.0  0.07912029340586971  0.1333849072608867  0.42219323918127316  1.0000
  H   H28       1.0  0.07362366581374945  0.2236476425152176  0.6010656219420314  1.0000
  H   H29       1.0  0.08207310350182924  0.24477629571456738  0.4706556914263503  1.0000
  H   H30       1.0  0.10208431593448847  0.2787069228145171  0.48144329895593624  1.0000
  H   H31       1.0  0.10300647158061717  0.32716310612383415  0.4712374459439251  1.0000
  H   H32       1.0  0.05795593384857611  0.41220541511311337  0.5102366793703949  1.0000
  H   H33       1.0  0.04331084606988975  0.3292314453643299  0.59347006192037  1.0000
  H   H34       1.0  0.42362835743327915  0.4501867554368951  0.5457082803075994  1.0000
  H   H35       1.0  0.04284331626967766  0.28098618467377906  0.6048621002932499  1.0000
  H   H36       1.0  0.5431516762513643  0.7813172140791358  0.605280860217957  1.0000
  N   N8        1.0  0.044782791559674476  0.45415746213969194  0.5027363627107605  1.0000
  N   N9        1.0  0.10287111960809649  0.4604346565423986  0.5126525345175356  1.0000
  N   N10       1.0  0.04342165718577803  0.3964444444854261  0.5130715636415127  1.0000
  N   N11       1.0  0.10171567433057056  0.40247537287079516  0.5174535559685144  1.0000
  N   N12       1.0  0.2528584332449001  0.4443175725542051  0.5345486281196953  1.0000
  N   N13       1.0  0.07353605152427903  0.10683569150739704  0.47108624164059876  1.0000
  N   N14       1.0  0.07134060324199064  0.2494679407085822  0.5511287471864971  1.0000
  N   N15       1.0  0.3942824194585579  0.4133037229758241  0.4916899691160567  1.0000
  O   O4        1.0  0.08052500746608884  0.15230284851475195  0.41308999117782247  1.0000
  O   O5        1.0  0.07424139801116111  0.20489857485760887  0.6104352496463735  1.0000
  O   O6        1.0  0.800447622308533  0.9675458288228126  0.5700015774449456  1.0000
  N   N16       1.0  0.5736134042152253  0.6070111300593276  0.47109567573397204  1.0000
  C   C53       1.0  0.04947859970715168  0.9804662629665165  0.49702878280673335  1.0000
  C   C54       1.0  0.07392462671070119  0.9957373247360588  0.4988244428739802  1.0000
  C   C55       1.0  0.14260791829935096  0.9836713757339852  0.5097066592120835  1.0000
  C   C56       1.0  0.12261566968814185  0.8642946867781042  0.5318091501085778  1.0000
  C   C57       1.0  0.004602394079621483  0.873183081860523  0.5154751908537514  1.0000
  C   C58       1.0  0.14203650154185382  0.933900276055601  0.5197736679065195  1.0000
  C   C59       1.0  0.476217507147335  0.9203989807353687  0.49960867863648195  1.0000
  C   C60       1.0  0.07336707111494725  0.5805990300146562  0.47857521102104256  1.0000
  C   C61       1.0  0.024694990413235907  0.9923428985172954  0.4893224589345214  1.0000
  C   C62       1.0  0.09855687258685016  0.9856393024962905  0.5062531106369906  1.0000
  C   C63       1.0  0.433952197183682  0.9359677812403665  0.5228331758210487  1.0000
  C   C64       1.0  0.005583246725865139  0.9721116080591378  0.49030673247287393  1.0000
  C   C65       1.0  0.018896491178081974  0.9482050074193414  0.499664579044396  1.0000
  C   C66       1.0  0.09791254083803333  0.8761128762073038  0.5227180766713199  1.0000
  C   C67       1.0  0.005245864652677247  0.9228326174712852  0.5031697626289109  1.0000
  C   C68       1.0  0.017592944348488015  0.8992056412131062  0.5096555444856701  1.0000
  C   C69       1.0  0.1229515369566106  0.5010289183843758  0.504055548214712  1.0000
  C   C70       1.0  0.12964332627887118  0.9576136190960525  0.5151983235312457  1.0000
  C   C71       1.0  0.14172449934510017  0.8845348807171575  0.5310910834523616  1.0000
  C   C72       1.0  0.04864047440254059  0.8712412956803086  0.5199523533170082  1.0000
  C   C73       1.0  0.023653291704161382  0.8560003545569371  0.521210909585602  1.0000
  C   C74       1.0  0.12844654169071282  0.908435373023056  0.521343984203991  1.0000
  C   C75       1.0  0.07338721818965034  0.860979710176729  0.5239050926494627  1.0000
  C   C76       1.0  0.21178478261072475  0.958466869379952  0.5578143421029591  1.0000
  C   C77       1.0  0.1710073150178567  0.9362463710886025  0.5234748512234061  1.0000
  C   C78       1.0  0.18461040592967545  0.9562447866359505  0.5541440923250265  1.0000
  C   C79       1.0  0.18612435985658712  0.9185767635849302  0.49643348587607306  1.0000
  C   C80       1.0  0.22702770918578496  0.9408377604873274  0.530707914893276  1.0000
  C   C81       1.0  0.21327563178965722  0.9208103270095197  0.49980040530676045  1.0000
  C   C82       1.0  0.07349385997051731  0.5249308989497861  0.49120298879013286  1.0000
  C   C83       1.0  0.0591604244748004  0.5357575079586253  0.44996897232900857  1.0000
  C   C84       1.0  0.059503121426852414  0.5628585044016754  0.44309059851390226  1.0000
  C   C85       1.0  0.08774094018538289  0.5696709251778369  0.519981811621941  1.0000
  C   C86       1.0  0.08809094284078474  0.5425620981038435  0.5255157187562781  1.0000
  C   C87       1.0  0.07792656967819536  0.7069171240128231  0.5121562152735041  1.0000
  C   C88       1.0  0.0767655011607712  0.6220773535050325  0.5128059656886989  1.0000
  C   C89       1.0  0.4354314042168072  0.8979157295340111  0.46591210268020206  1.0000
  C   C90       1.0  0.0775349098443523  0.6507733289414215  0.5113673089810494  1.0000
  C   C91       1.0  0.07972479722075562  0.6928768595163338  0.4639830817567744  1.0000
  C   C92       1.0  0.07911819621342596  0.6654268469251293  0.46307815965480986  1.0000
  C   C93       1.0  0.07622224768883369  0.6922532506039114  0.5604266713401864  1.0000
  C   C94       1.0  0.07647201167486536  0.6648705968133382  0.5596305409821294  1.0000
  C   C95       1.0  0.46261043559161635  0.9001741819121218  0.4695438805826179  1.0000
  C   C96       1.0  0.29564474715378625  0.9282176976616818  0.5116669369696888  1.0000
  C   C97       1.0  0.26715517774680236  0.92734394783418  0.5105445833358622  1.0000
  C   C98       1.0  0.3116801282711464  0.9476331854996216  0.5403238592069546  1.0000
  C   C99       1.0  0.35157125137876355  0.928378548600565  0.5113542051389394  1.0000
  C   C100      1.0  0.3389235132921354  0.9475200622023062  0.539867473934876  1.0000
  C   C101      1.0  0.3355363131129769  0.9089630947743074  0.48269718950760215  1.0000
  C   C102      1.0  0.30829336641844823  0.9090820405853484  0.4831358907797294  1.0000
  C   C103      1.0  0.07754742043886866  0.7355127176636806  0.510539966510211  1.0000
  C   C104      1.0  0.46110862866414726  0.9382398999034365  0.5261446496331026  1.0000
  C   C105      1.0  0.07229857068132965  0.776262367615351  0.5435899932993888  1.0000
  C   C106      1.0  0.07321089586046539  0.8320084555936865  0.5309719092512841  1.0000
  C   C107      1.0  0.056409632881477566  0.7913475138166558  0.5753322518040311  1.0000
  C   C108      1.0  0.05648875864899043  0.8184166358935564  0.5683211879794954  1.0000
  C   C109      1.0  0.0897485622131861  0.817161343314987  0.5005420660313739  1.0000
  C   C110      1.0  0.08905411950485116  0.7899601164164639  0.5060297141217442  1.0000
  C   C111      1.0  0.3800615588314661  0.9292501527961591  0.5124995829118333  1.0000
  C   C112      1.0  0.4201925608370095  0.9157262506550559  0.4924889436765575  1.0000
  H   H37       1.0  0.48434916697134994  0.9731024305048765  0.4850493428933793  1.0000
  H   H38       1.0  0.16395909867689704  0.9885819271814907  0.5088769110127017  1.0000
  H   H39       1.0  0.4738015355931682  0.8861710257787674  0.4472834792121155  1.0000
  H   H40       1.0  0.12598147391345835  0.5224704663031209  0.4979644194417661  1.0000
  H   H41       1.0  0.4832493068473546  0.8681572248693884  0.5153455693404912  1.0000
  H   H42       1.0  0.02067174757806399  0.8344794071334531  0.5260876229479717  1.0000
  H   H43       1.0  0.12478734933554896  0.8432875496615462  0.5391487146873464  1.0000
  H   H44       1.0  0.16285976881071654  0.8835880943190539  0.5378989163146054  1.0000
  H   H45       1.0  0.021596533007180365  0.5133111657739049  0.48290174166428784  1.0000
  H   H46       1.0  0.08915308302444645  0.9443208634220696  0.5145060587791017  1.0000
  H   H47       1.0  0.17618753053640238  0.903014997398508  0.4709944058233842  1.0000
  H   H48       1.0  0.1734109920871932  0.9700859369752398  0.5768329980133435  1.0000
  H   H49       1.0  0.22169933319639504  0.974253304069274  0.5827169604393092  1.0000
  H   H50       1.0  0.2246164532322879  0.9067907957051012  0.47769839550544213  1.0000
  H   H51       1.0  0.0994301690158119  0.5346992774539455  0.5584713739782181  1.0000
  H   H52       1.0  0.09912123779695066  0.5830181109572713  0.5479505818461912  1.0000
  H   H53       1.0  0.048169827425297226  0.5706864188089674  0.4101146712792193  1.0000
  H   H54       1.0  0.04801906229861056  0.5224644814430841  0.42159207065293275  1.0000
  H   H55       1.0  0.08100456634395084  0.7038839303063585  0.4259960054697309  1.0000
  H   H56       1.0  0.07871229495613706  0.6131553706696801  0.5533974059281331  1.0000
  H   H57       1.0  0.07517006634661814  0.653864494769665  0.5976185501730207  1.0000
  H   H58       1.0  0.4710436420975629  0.953984459015332  0.5511405586727288  1.0000
  H   H59       1.0  0.25690166516826324  0.9109948975738751  0.4861167562771558  1.0000
  H   H60       1.0  0.4255131776061997  0.8819412312874327  0.441486411280052  1.0000
  H   H61       1.0  0.2962511879647855  0.8938084695135591  0.46058574269795244  1.0000
  H   H62       1.0  0.35096540949171884  0.962793617552317  0.5624179937286591  1.0000
  H   H63       1.0  0.281348082647386  0.9637087454533673  0.5645096896617509  1.0000
  H   H64       1.0  0.36586838134011007  0.8928723307678452  0.45856006117864095  1.0000
  H   H65       1.0  0.0788664669641351  0.633651317847181  0.4219704594294141  1.0000
  H   H66       1.0  0.07381854496790818  0.723798785481561  0.6012213618204784  1.0000
  H   H67       1.0  0.0819942450556033  0.744974569773314  0.4707395934577322  1.0000
  H   H68       1.0  0.10201680826528313  0.7787761737114264  0.4811143114014541  1.0000
  H   H69       1.0  0.10297796478026904  0.8272221635615651  0.470637733165973  1.0000
  H   H70       1.0  0.05808985077356105  0.9124719227554235  0.5101224463152733  1.0000
  H   H71       1.0  0.04372317212702709  0.8295787183539086  0.5936885044385979  1.0000
  H   H72       1.0  0.4226173726796273  0.9501357663147926  0.5445276764826343  1.0000
  H   H73       1.0  0.04318309301542362  0.7813374045745746  0.6052765565382893  1.0000
  H   H74       1.0  0.3903122861672278  0.9456506393455527  0.5367970417418879  1.0000
  N   N17       1.0  0.04511946467970175  0.9540600156822041  0.5031003327331023  1.0000
  N   N18       1.0  0.10360021782977016  0.9602005128584076  0.5126910692380275  1.0000
  N   N19       1.0  0.0436201129724019  0.8966521493502783  0.5130046590114697  1.0000
  N   N20       1.0  0.10226608741453178  0.9025380864979945  0.5169594135825305  1.0000
  N   N21       1.0  0.2536436529737736  0.9441125613409012  0.5356645400604627  1.0000
  N   N22       1.0  0.07310311686694249  0.6070838414791838  0.47077983126270545  1.0000
  N   N23       1.0  0.07147651114272224  0.74968738303137  0.5513137572867117  1.0000
  N   N24       1.0  0.39357631203583704  0.9124236706373171  0.4875619536074455  1.0000
  O   O7        1.0  0.08032063900515822  0.6525771319862271  0.4129242153001338  1.0000
  O   O8        1.0  0.07441324772887864  0.705041073567937  0.6105099746362193  1.0000
  O   O9        1.0  0.3004241056901904  0.9675520908060913  0.5699847219483011  1.0000
  O   O10       1.0  0.34679421312416636  0.8890406713059393  0.4530489257477033  1.0000
  C   C113      1.0  0.5499382898175199  0.48058892600971714  0.49680877347956104  1.0000
  C   C114      1.0  0.5743518554365319  0.49594754213684794  0.4986709834346915  1.0000
  C   C115      1.0  0.6429533914345963  0.48365570271370956  0.5098319717777117  1.0000
  C   C116      1.0  0.6230977342784895  0.3642311422933305  0.5318143611468102  1.0000
  C   C117      1.0  0.5051318636902002  0.37319006310441155  0.5153627380223945  1.0000
  C   C118      1.0  0.6422114324250062  0.433902391476978  0.5199610814129054  1.0000
  C   C119      1.0  0.976077932925411  0.4202279745349418  0.4994074287870551  1.0000
  C   C120      1.0  0.5738432754943685  0.08026922307600096  0.47888160896355614  1.0000
  C   C121      1.0  0.5250952833963701  0.49232894176386305  0.4890955939126577  1.0000
  C   C122      1.0  0.5989415649071456  0.4858189069105571  0.5062262877973996  1.0000
  C   C123      1.0  0.9338228798253053  0.4356945551935746  0.5228605876941084  1.0000
  C   C124      1.0  0.5060838159193739  0.4719959073115765  0.49002375304288764  1.0000
  C   C125      1.0  0.5195254928419636  0.4481741540287974  0.4993611399828694  1.0000
  C   C126      1.0  0.5983339753595712  0.3759212181017567  0.5226443928203355  1.0000
  C   C127      1.0  0.5059570851118063  0.42279552705534484  0.5030319162446879  1.0000
  C   C128      1.0  0.5182413481656676  0.39915994283512124  0.5096212168265046  1.0000
  C   C129      1.0  0.6235372898299498  0.000798665282024786  0.5042706908041525  1.0000
  C   C130      1.0  0.6298756763043998  0.4576401303975904  0.5153166187775006  1.0000
  C   C131      1.0  0.6421041420351788  0.3845674763631611  0.5312361232641072  1.0000
  C   C132      1.0  0.5491303715538361  0.37102436077355505  0.5197939849980757  1.0000
  C   C133      1.0  0.5240907264099824  0.3558947658680735  0.5210194580442031  1.0000
  C   C134      1.0  0.6287030409792247  0.40839625682346326  0.5214569968299168  1.0000
  C   C135      1.0  0.5738626124790722  0.3607154444914867  0.5237825392563974  1.0000
  C   C136      1.0  0.7119009818959806  0.45846095662641134  0.5583058879988637  1.0000
  C   C137      1.0  0.6711719036775665  0.43627388998112676  0.5237384992639517  1.0000
  C   C138      1.0  0.6847291512622334  0.45620908546436634  0.5546278733091466  1.0000
  C   C139      1.0  0.6862953414578543  0.4186907676073065  0.49648479580535715  1.0000
  C   C140      1.0  0.7271496862977777  0.4409151039737983  0.5309926097440978  1.0000
  C   C141      1.0  0.7134390501592278  0.4209499884209192  0.4998716981394116  1.0000
  C   C142      1.0  0.5741337306583777  0.024630984925881456  0.4916436594685662  1.0000
  C   C143      1.0  0.5599340449481719  0.035386685865722634  0.4501240757038543  1.0000
  C   C144      1.0  0.5602022230327376  0.06247650755242674  0.44317985806958166  1.0000
  C   C145      1.0  0.588095109797158  0.06940850006212604  0.5205573959630708  1.0000
  C   C146      1.0  0.588532075416822  0.042307876153056215  0.5261626649947742  1.0000
  C   C147      1.0  0.5779820377754167  0.20660095543581686  0.5121495138496531  1.0000
  C   C148      1.0  0.5768865643793216  0.12176649226232764  0.5130356623807719  1.0000
  C   C149      1.0  0.9353317132647282  0.3977549021721603  0.46558804194375697  1.0000
  C   C150      1.0  0.577582061724844  0.15045267589612615  0.5115025425978557  1.0000
  C   C151      1.0  0.5798453540489596  0.19253772736530025  0.4640329939629077  1.0000
  C   C152      1.0  0.5792404003426533  0.16508389638089674  0.4631905515898931  1.0000
  C   C153      1.0  0.5761603087424342  0.19195584719486278  0.5604438500808865  1.0000
  C   C154      1.0  0.5764019344538794  0.1645746748743555  0.5597222807884614  1.0000
  C   C155      1.0  0.9625096254569875  0.40004355780767686  0.4691915858103926  1.0000
  C   C156      1.0  0.7956932657638958  0.42824716648075967  0.5117183137372929  1.0000
  C   C157      1.0  0.7672232254716587  0.42741926796583324  0.5106868254002992  1.0000
  C   C158      1.0  0.8117633631543264  0.4476395068609998  0.5403524527911172  1.0000
  C   C159      1.0  0.8515603901905504  0.42828162322489727  0.5112809377554131  1.0000
  C   C160      1.0  0.8389943114781433  0.4474654787406626  0.539831273958759  1.0000
  C   C161      1.0  0.835491118566003  0.40889402774518413  0.48263342041196955  1.0000
  C   C162      1.0  0.808261016110298  0.40907662531817196  0.48313007337118397  1.0000
  C   C163      1.0  0.577709486821615  0.23521212413168777  0.5104905814130443  1.0000
  C   C164      1.0  0.9609724050532578  0.4379921645184999  0.5261576629875145  1.0000
  C   C165      1.0  0.5725284442296403  0.27598889756099876  0.5435072046015478  1.0000
  C   C166      1.0  0.5736600517937782  0.3317562526391876  0.5309089553004587  1.0000
  C   C167      1.0  0.5565806795272994  0.29111702009937296  0.5750217009398457  1.0000
  C   C168      1.0  0.5567692724173172  0.31819330598326956  0.5680100564736049  1.0000
  C   C169      1.0  0.5902771232233651  0.3168648673436826  0.500768001060722  1.0000
  C   C170      1.0  0.5894745326126418  0.2896549164369245  0.5062354274041211  1.0000
  C   C171      1.0  0.8800297316533502  0.42908820853264157  0.5123762137167943  1.0000
  C   C172      1.0  0.9200978032479952  0.4155061116120322  0.492333781726313  1.0000
  H   H75       1.0  0.9838473498885609  0.4727452192479196  0.4843981979011573  1.0000
  H   H76       1.0  0.6643189145578176  0.48847003982790654  0.5090469946354543  1.0000
  H   H77       1.0  0.9737258544680515  0.3861108738780175  0.44679642917837475  1.0000
  H   H78       1.0  0.6264775187540385  0.02225949950176802  0.49838184437437194  1.0000
  H   H79       1.0  0.983004991277436  0.368150658798826  0.5152379398232593  1.0000
  H   H80       1.0  0.5210060948427653  0.33437645716290165  0.5258294896519077  1.0000
  H   H81       1.0  0.6253720941595011  0.34324165915212945  0.5391218975123154  1.0000
  H   H82       1.0  0.6632456517383466  0.38372884337465174  0.5381528646436908  1.0000
  H   H83       1.0  0.5223993116839967  0.013392301003285428  0.4837334411049079  1.0000
  H   H84       1.0  0.5893174580374231  0.4445519871402593  0.5144831787965939  1.0000
  H   H85       1.0  0.6763703090143143  0.4031940279165459  0.47087672599332775  1.0000
  H   H86       1.0  0.673497962993754  0.46996776812713087  0.5774643838145219  1.0000
  H   H87       1.0  0.7218043589673576  0.47418849791183265  0.5833677259826282  1.0000
  H   H88       1.0  0.7248103592917019  0.4070096338008209  0.4776181800589287  1.0000
  H   H89       1.0  0.5997626180583822  0.03449503066253379  0.5593383977187814  1.0000
  H   H90       1.0  0.5993047556533563  0.08279912022867268  0.5487016066709661  1.0000
  H   H91       1.0  0.5489812962086765  0.07024910696149701  0.40997476810995676  1.0000
  H   H92       1.0  0.5489630721170592  0.022042240628967893  0.4215910829107986  1.0000
  H   H93       1.0  0.5812019581586891  0.20352486507384845  0.4260250453400554  1.0000
  H   H94       1.0  0.5786572192418584  0.112872936895325  0.5537013084231187  1.0000
  H   H95       1.0  0.5750353090435998  0.15358558483797935  0.5977276402835255  1.0000
  H   H96       1.0  0.9709061057212092  0.45368343922592114  0.5512846537147315  1.0000
  H   H97       1.0  0.7569262353132379  0.4111026188645143  0.4862417895774483  1.0000
  H   H98       1.0  0.9254161760408546  0.38182650870571244  0.4410430977753762  1.0000
  H   H99       1.0  0.7961617079162541  0.39383493123843094  0.46061236141220263  1.0000
  H   H100      1.0  0.8510936626656445  0.46270793654497444  0.5623469786261287  1.0000
  H   H101      1.0  0.7814758297571448  0.4637688430194095  0.5646079554951028  1.0000
  H   H102      1.0  0.8657773420560521  0.392740709023318  0.4584471127036406  1.0000
  H   H103      1.0  0.5791130218606371  0.13329758226252164  0.4221504075918713  1.0000
  H   H104      1.0  0.573731152823681  0.22353050113624715  0.6011323910121156  1.0000
  H   H105      1.0  0.5823288356532056  0.2446635486151136  0.47074918731842463  1.0000
  H   H106      1.0  0.6025010086155598  0.2784373128933209  0.4815391635871852  1.0000
  H   H107      1.0  0.603656145070468  0.32689538107594  0.47108726136617796  1.0000
  H   H108      1.0  0.5588198962903684  0.4122013269373181  0.5101130428631083  1.0000
  H   H109      1.0  0.5439390591686274  0.32938505475745383  0.5931694751143217  1.0000
  H   H110      1.0  0.9224643756169083  0.44979552467443384  0.5446930721261514  1.0000
  H   H111      1.0  0.5432096637442455  0.2811326257982344  0.6047477636719781  1.0000
  H   H112      1.0  0.8903298034639998  0.44547111597274247  0.5366437870077586  1.0000
  N   N25       1.0  0.5457316298579596  0.45417738654868706  0.502852868228106  1.0000
  N   N26       1.0  0.6038592545585931  0.4603446578645465  0.5127106655559267  1.0000
  N   N27       1.0  0.5442483078577222  0.3964704027565296  0.5128737346962476  1.0000
  N   N28       1.0  0.6025516540543321  0.4023624386052404  0.516944221695103  1.0000
  N   N29       1.0  0.7537637108171912  0.44418939045653777  0.5359274205807514  1.0000
  N   N30       1.0  0.5735025880746668  0.10673964081002389  0.47099617473494  1.0000
  N   N31       1.0  0.5715662252795046  0.24940223531483086  0.5511828558927799  1.0000
  N   N32       1.0  0.8934828359687234  0.41222128089428145  0.4874112225078006  1.0000
  O   O11       1.0  0.5805196572442229  0.1522185825370694  0.4130728879762877  1.0000
  O   O12       1.0  0.5742536104567691  0.20476847854154714  0.6104777770886446  1.0000
  O   O13       1.0  0.8005602050574812  0.4675848478314496  0.5700370577605753  1.0000
  O   O14       1.0  0.8466949857541378  0.3889466447777521  0.4529556541632218  1.0000
  C   C173      1.0  0.5494744021610238  0.9803892732816185  0.49700109820078875  1.0000
  C   C174      1.0  0.5739248133286973  0.995652247035032  0.4987629265352617  1.0000
  C   C175      1.0  0.6426141703271565  0.9836191712511069  0.509690027207706  1.0000
  C   C176      1.0  0.6226159778440089  0.8642467817926537  0.531825086746103  1.0000
  C   C177      1.0  0.5045961740546769  0.8731217581067452  0.515447349084947  1.0000
  C   C178      1.0  0.6420588758678146  0.9338490626631962  0.5198001054592013  1.0000
  C   C179      1.0  0.9762450194224069  0.920450799669881  0.49957982402799883  1.0000
  C   C180      1.0  0.5740619097925101  0.5805473211084318  0.47891864254541416  1.0000
  C   C181      1.0  0.5246966334641374  0.9922799336917663  0.489317731299364  1.0000
  C   C182      1.0  0.5985600727514417  0.9855630414184721  0.5062054827475957  1.0000
  C   C183      1.0  0.9339749899148525  0.9359972485544615  0.5228273771080865  1.0000
  C   C184      1.0  0.5055739165989849  0.9720594289946483  0.4903372375624956  1.0000
  C   C185      1.0  0.5188755059934105  0.9481451088911593  0.4996859573187821  1.0000
  C   C186      1.0  0.5979175893777549  0.8760751818786572  0.5227369279482683  1.0000
  C   C187      1.0  0.5052183828212278  0.9227755101253805  0.5031918371200621  1.0000
  C   C188      1.0  0.5175729727744032  0.8991510123975437  0.5096554876196888  1.0000
  C   C189      1.0  0.623979079170669  0.5009421591691812  0.5043647234827967  1.0000
  C   C190      1.0  0.6296603820180122  0.9575577428501924  0.5152031897658678  1.0000
  C   C191      1.0  0.6417319279408457  0.8844803183733912  0.5311125829754478  1.0000
  C   C192      1.0  0.5486386728550323  0.8712046686445267  0.5199487344599207  1.0000
  C   C193      1.0  0.5236582590250265  0.8559505457117683  0.5211806976690206  1.0000
  C   C194      1.0  0.6284634282817888  0.9083869295045028  0.5213718196885622  1.0000
  C   C195      1.0  0.5733881559582685  0.8609482540998756  0.5239125634838326  1.0000
  C   C196      1.0  0.7118031992585715  0.9584461515381589  0.5578083024080281  1.0000
  C   C197      1.0  0.6710297858704841  0.9362010659075026  0.5235026596708999  1.0000
  C   C198      1.0  0.6846284507164948  0.9562126260994811  0.5541466576318014  1.0000
  C   C199      1.0  0.6861517630294555  0.9185309361972934  0.49647628455916576  1.0000
  C   C200      1.0  0.7270514529281616  0.9408170365558922  0.5307151323294393  1.0000
  C   C201      1.0  0.7133036380795971  0.9207769677040828  0.4998320071665369  1.0000
  C   C202      1.0  0.5745151616465751  0.5249098078055453  0.4915741947339328  1.0000
  C   C203      1.0  0.5601649392165019  0.5356468626813775  0.45025489759656173  1.0000
  C   C204      1.0  0.5603529580105775  0.5627315101736294  0.4433553066361792  1.0000
  C   C205      1.0  0.5884745024514658  0.5697114941980572  0.5203796510687849  1.0000
  C   C206      1.0  0.588992943760018  0.542616535312302  0.5259214945190953  1.0000
  C   C207      1.0  0.5778548939229619  0.706860878652704  0.5121914995398466  1.0000
  C   C208      1.0  0.577104058774097  0.6220455737075578  0.5131000416330229  1.0000
  C   C209      1.0  0.9354671145323016  0.8979552600730942  0.4658794182028394  1.0000
  C   C210      1.0  0.5776817037181886  0.6507289977602084  0.5115654588172323  1.0000
  C   C211      1.0  0.5796713011471332  0.6927937493253429  0.4640569609059851  1.0000
  C   C212      1.0  0.5791748909225964  0.665349716766502  0.46323167809733684  1.0000
  C   C213      1.0  0.5762027758480679  0.6922266176279889  0.5605019434631747  1.0000
  C   C214      1.0  0.5765536950858342  0.6648534797655674  0.5597839171069955  1.0000
  C   C215      1.0  0.9626462644152369  0.9002253025805033  0.46950443830741134  1.0000
  C   C216      1.0  0.7956729645665381  0.9282170921995254  0.511667953215972  1.0000
  C   C217      1.0  0.7671834116992555  0.9273385639070086  0.5105432012061631  1.0000
  C   C218      1.0  0.8117050796860106  0.9476316797764356  0.5403350272279439  1.0000
  C   C219      1.0  0.8515983358615185  0.9283831988305725  0.5113609698370413  1.0000
  C   C220      1.0  0.8389487882230053  0.9475205788680098  0.5398813051590261  1.0000
  C   C221      1.0  0.8355669740249733  0.9089683132891716  0.48269432059076056  1.0000
  C   C222      1.0  0.8083237031925508  0.9090850742381867  0.48313126249712635  1.0000
  C   C223      1.0  0.5774522397673721  0.7354549195178702  0.5105161532852626  1.0000
  C   C224      1.0  0.9611315871233274  0.9382813852676103  0.526131669128583  1.0000
  C   C225      1.0  0.5722430096372233  0.7762216817358295  0.5435564628465915  1.0000
  C   C226      1.0  0.5732036641256626  0.8319747541415423  0.5309755471108756  1.0000
  C   C227      1.0  0.5563775812266535  0.7913193684980685  0.5753256847835618  1.0000
  C   C228      1.0  0.5564796545658687  0.8183915067374519  0.5683329517070018  1.0000
  C   C229      1.0  0.5897235578027402  0.8171159750871921  0.5005284582817507  1.0000
  C   C230      1.0  0.5890049101051967  0.789911553473932  0.5059959900095431  1.0000
  C   C231      1.0  0.8800883154043402  0.9292602054807665  0.5125051896031863  1.0000
  C   C232      1.0  0.920222781095851  0.9157544813198571  0.4924746693214564  1.0000
  H   H113      1.0  0.9843585539635701  0.9731416404767296  0.48498944840895214  1.0000
  H   H114      1.0  0.6639639878658257  0.9885404484356342  0.5088704830243811  1.0000
  H   H115      1.0  0.9738440589475348  0.8862319337172051  0.4472321527758224  1.0000
  H   H116      1.0  0.627029321344739  0.5223960010695645  0.4984663967507587  1.0000
  H   H117      1.0  0.9832534580575182  0.8682317721924333  0.5153946675494713  1.0000
  H   H118      1.0  0.5206886183674984  0.8344278260457076  0.5260365495633826  1.0000
  H   H119      1.0  0.6247796748415907  0.8432374990122352  0.5391562161898632  1.0000
  H   H120      1.0  0.6628665684306833  0.8835256806222008  0.5379139133290758  1.0000
  H   H121      1.0  0.5226715883494754  0.5134193512316376  0.48356155487365193  1.0000
  H   H122      1.0  0.5891779285124266  0.9442418477386343  0.5145027914732496  1.0000
  H   H123      1.0  0.6762184317215362  0.9029595047988132  0.47105546687375666  1.0000
  H   H124      1.0  0.6734255015918413  0.9700557405696214  0.5768223016293555  1.0000
  H   H125      1.0  0.7217141274399179  0.9742431425915623  0.5826898901830494  1.0000
  H   H126      1.0  0.7246483251214338  0.9067573932211529  0.47773946115396815  1.0000
  H   H127      1.0  0.6003532113596776  0.5348297024713811  0.5589294984297447  1.0000
  H   H128      1.0  0.5997477299568181  0.5831208830320014  0.5483961249116117  1.0000
  H   H129      1.0  0.5490074697898438  0.5704841904903992  0.41031480640912166  1.0000
  H   H130      1.0  0.5491291920526787  0.5222898174794587  0.42183874717315395  1.0000
  H   H131      1.0  0.580902672930032  0.703772862746354  0.42603498494065545  1.0000
  H   H132      1.0  0.5790603594598527  0.6131709300565392  0.5537314756906744  1.0000
  H   H133      1.0  0.5753124465620573  0.6538760262999115  0.5978076144761046  1.0000
  H   H134      1.0  0.9710631584316746  0.9540247828721979  0.5511354024589986  1.0000
  H   H135      1.0  0.7569336801642148  0.9109889414900977  0.4861112938897819  1.0000
  H   H136      1.0  0.9255537801326591  0.8819804645478279  0.4414478769809759  1.0000
  H   H137      1.0  0.7962833817795197  0.8938125592725498  0.4605748716279233  1.0000
  H   H138      1.0  0.8509894129628115  0.9627928781890207  0.5624376133548548  1.0000
  H   H139      1.0  0.7813723002045889  0.9637050003449599  0.5645231416538237  1.0000
  H   H140      1.0  0.8659002838329669  0.8928810607592755  0.45855283119643  1.0000
  H   H141      1.0  0.5790821142206458  0.633559624274164  0.4222124260156133  1.0000
  H   H142      1.0  0.5737391213985343  0.7237876011356353  0.6012153611378231  1.0000
  H   H143      1.0  0.5818881318696202  0.7449007327288067  0.4706967477298754  1.0000
  H   H144      1.0  0.6019568534199856  0.7787205534620376  0.48107043798191645  1.0000
  H   H145      1.0  0.602958845057697  0.8271706213164962  0.47062659258261114  1.0000
  H   H146      1.0  0.5580605986373065  0.9124444367080815  0.5101566129200613  1.0000
  H   H147      1.0  0.2587602829114385  0.4514373015493879  0.5726516483684368  1.0000
  H   H148      1.0  0.2600363524215391  0.4255264493127954  0.5326275522935758  1.0000
  H   H149      1.0  0.38728579336270547  0.4321850317553691  0.4932789026826832  1.0000
  H   H150      1.0  0.3881270355703547  0.405992289269327  0.4538754424989598  1.0000
