# Supplementary material for: Fracture Behavior of a 2D Imine‐Based Polymer
Source: Adv Sci (Weinh). 2024 Sep 12;11(42):2407017. doi: 10.1002/advs.202407017 (PMC11558127; doi:10.1002/advs.202407017)
Supplement: Supplementary file 2 — Supporting Information [file ADVS-11-2407017-s004.zip › linkerdefect_strain_0_1_1_relaxed.cif]

data_image0
_chemical_formula_structural       C43OHON4C8HCH24N2ONH10N8O3NC60H38N8O4C60H38N8O4C60H38
_chemical_formula_sum              "C232 O14 H150 N32"
_cell_length_a       51.049690892174745
_cell_length_b       50.74532784779098
_cell_length_c       25.00022371000015
_cell_angle_alpha    90.0
_cell_angle_beta     90.0
_cell_angle_gamma    94.66770412078836

_space_group_name_H-M_alt    "P 1"
_space_group_IT_number       1

loop_
  _space_group_symop_operation_xyz
  'x, y, z'

loop_
  _atom_site_type_symbol
  _atom_site_label
  _atom_site_symmetry_multiplicity
  _atom_site_fract_x
  _atom_site_fract_y
  _atom_site_fract_z
  _atom_site_occupancy
  C   C1        1.0  0.0487444546743998  0.4806423563031844  0.4965924045297431  1.0000
  C   C2        1.0  0.07305225644010953  0.49590688298580426  0.4984655629552846  1.0000
  C   C3        1.0  0.14173757300734513  0.4835088845420988  0.5098432078740803  1.0000
  C   C4        1.0  0.1226429833010988  0.36420702532207005  0.5325024016022087  1.0000
  C   C5        1.0  0.0046477042504692295  0.373309845246338  0.5152430184186765  1.0000
  C   C6        1.0  0.14134740114257216  0.4338333264760677  0.5207148877463638  1.0000
  C   C7        1.0  0.47687286346017727  0.4207653325828973  0.4994919252449509  1.0000
  C   C8        1.0  0.0736546397462853  0.08035173833082582  0.47870209778373723  1.0000
  C   C9        1.0  0.023843739239672236  0.4924535348441997  0.4887399357246926  1.0000
  C   C10       1.0  0.09771783968333574  0.48571761820247344  0.5061048358342238  1.0000
  C   C11       1.0  0.4345811723393188  0.43629813206775075  0.5236588101177115  1.0000
  C   C12       1.0  0.0049390817484284205  0.47217910391818646  0.48972403607368903  1.0000
  C   C13       1.0  0.018498585626027984  0.44831400740319166  0.49920628079329304  1.0000
  C   C14       1.0  0.09784234627676257  0.37596218510623863  0.5232273178381384  1.0000
  C   C15       1.0  0.005096417764543218  0.42292229830336764  0.5026976586680197  1.0000
  C   C16       1.0  0.01756050167066033  0.3992778453770676  0.5093802210107358  1.0000
  C   C17       1.0  0.1231749839644434  0.0006652147290208372  0.5042297210624026  1.0000
  C   C18       1.0  0.12883221123949407  0.4575357789882871  0.5155673404667792  1.0000
  C   C19       1.0  0.14153907641843708  0.3845091649652817  0.5320956926482071  1.0000
  C   C20       1.0  0.04865941650185274  0.3711712065208833  0.5201064484857927  1.0000
  C   C21       1.0  0.023732018347590048  0.3560386345990934  0.521229258497518  1.0000
  C   C22       1.0  0.1280275692656081  0.4083685578130346  0.5223004889143364  1.0000
  C   C23       1.0  0.07342062590808027  0.3608304534530526  0.5242768984332541  1.0000
  C   C24       1.0  0.21078097083055172  0.4585408010914673  0.5597793329932933  1.0000
  C   C25       1.0  0.17032290852425655  0.4362631169751921  0.5247873064611099  1.0000
  C   C26       1.0  0.183594553441599  0.4561940639414186  0.5558114569107281  1.0000
  C   C27       1.0  0.18567416778359755  0.4187939579461847  0.4976905883740869  1.0000
  C   C28       1.0  0.22607417842333244  0.44094156677315854  0.5328039400889747  1.0000
  C   C29       1.0  0.2128721114929098  0.42112443027725327  0.5012970483311389  1.0000
  C   C30       1.0  0.0737755364845923  0.02469288023390895  0.49171819231427294  1.0000
  C   C31       1.0  0.0596127670988412  0.03555818598525489  0.4501521283940986  1.0000
  C   C32       1.0  0.059964565966126905  0.06266207240041323  0.44308164955473694  1.0000
  C   C33       1.0  0.08783572916928417  0.06937788299236908  0.5204776943203344  1.0000
  C   C34       1.0  0.0881881563715526  0.04225842034612606  0.5262147489657909  1.0000
  C   C35       1.0  0.07793860698601043  0.20669870208358443  0.5121064248610329  1.0000
  C   C36       1.0  0.07687409268343197  0.12184196868386948  0.5127590307835665  1.0000
  C   C37       1.0  0.4361028834093511  0.3985683028715186  0.4658287044745438  1.0000
  C   C38       1.0  0.07761883300963206  0.15053947046899105  0.5112866975257043  1.0000
  C   C39       1.0  0.07981566863973394  0.19265897965158468  0.4639340242952731  1.0000
  C   C40       1.0  0.07925301411634071  0.16519614822408554  0.4630119045232204  1.0000
  C   C41       1.0  0.07616614562903763  0.1920297498938588  0.5603665274780966  1.0000
  C   C42       1.0  0.0764519793950307  0.16463554095631  0.5595568829509842  1.0000
  C   C43       1.0  0.46331346101406395  0.40075610191607375  0.46915286160184166  1.0000
  O   O1        1.0  0.5804102655421923  0.652473746668205  0.412890324198969  1.0000
  H   H1        1.0  0.544152648624381  0.8299236242411284  0.5941258746227637  1.0000
  O   O2        1.0  0.5744141921138102  0.7049726946997078  0.6105153097935428  1.0000
  N   N1        1.0  0.5449517337607933  0.9540834885705017  0.503048445321942  1.0000
  N   N2        1.0  0.5437491472564794  0.8967598579994878  0.512986486285504  1.0000
  N   N3        1.0  0.602421235617237  0.9024003426596023  0.5171392054531097  1.0000
  N   N4        1.0  0.8937235433988712  0.9125697959440852  0.48735342907367957  1.0000
  C   C44       1.0  0.0775996440806939  0.23532035474843402  0.5105710660043831  1.0000
  C   C45       1.0  0.46179982527161073  0.43846647825658847  0.5266207560220946  1.0000
  C   C46       1.0  0.07238432750215291  0.2760989112763213  0.5438616909603912  1.0000
  C   C47       1.0  0.07335983006789824  0.3318704180976364  0.5314438280195202  1.0000
  C   C48       1.0  0.056448402638940416  0.29128882609575524  0.5755347964269565  1.0000
  C   C49       1.0  0.05655707667344104  0.3183793509467458  0.5686039907224477  1.0000
  C   C50       1.0  0.08999347089746626  0.3169184877900614  0.5011986101677278  1.0000
  C   C51       1.0  0.08926150495645652  0.28969829619677295  0.5065762449320091  1.0000
  H   H2        1.0  0.8901580293490382  0.9456986723764237  0.5368607484322185  1.0000
  C   C52       1.0  0.4210842818900409  0.4164103758887574  0.4927960272527195  1.0000
  H   H3        1.0  0.48460751293284615  0.473323168924685  0.48468863313984206  1.0000
  H   H4        1.0  0.16307159408768002  0.4882799779858606  0.5090698858193098  1.0000
  H   H5        1.0  0.47447148814099155  0.3868148697690961  0.446409862709144  1.0000
  H   H6        1.0  0.12600769994864264  0.02211376780406591  0.49822137834747426  1.0000
  H   H7        1.0  0.48400531515995154  0.3686627470426295  0.5149296375596284  1.0000
  H   H8        1.0  0.02081609438156004  0.3345294607789822  0.5261975232813076  1.0000
  H   H9        1.0  0.1250247572934212  0.3431995330340916  0.5397218607291139  1.0000
  H   H10       1.0  0.16267615277509725  0.38361787044305334  0.5390623034004085  1.0000
  H   H11       1.0  0.02202846276696423  0.013684765449967839  0.48385570989493093  1.0000
  H   H12       1.0  0.088365556815735  0.444483559278826  0.5147907957649072  1.0000
  H   H13       1.0  0.17601879497835654  0.40327102817866817  0.47197522261560443  1.0000
  H   H14       1.0  0.17221058242463552  0.4699404934807158  0.5785689407740001  1.0000
  H   H15       1.0  0.22052734228135137  0.4742306090694252  0.5849621130534299  1.0000
  H   H16       1.0  0.22432599259290945  0.40720020159173353  0.47921110563227587  1.0000
  H   H17       1.0  0.09937327450933169  0.034345231730208314  0.559441351249089  1.0000
  H   H18       1.0  0.09905709696616545  0.08269307269373445  0.5485834303456965  1.0000
  H   H19       1.0  0.048786743691429935  0.07053386670125071  0.4098310164481139  1.0000
  H   H20       1.0  0.04862252649110716  0.022286960015763854  0.4216705241048775  1.0000
  H   H21       1.0  0.08113773596583607  0.20367495813154005  0.425961073820402  1.0000
  H   H22       1.0  0.07866114664459041  0.11290525209305873  0.5534004601540745  1.0000
  H   H23       1.0  0.0751064916766358  0.1536184171408476  0.5975238360994459  1.0000
  H   H24       1.0  0.4716911366852771  0.45405596171480733  0.5518462245719318  1.0000
  H   H25       1.0  0.9223898817396619  0.9503225479204251  0.5442803271287482  1.0000
  H   H26       1.0  0.42612032597952765  0.3828101531241934  0.44115537564661966  1.0000
  N   N5        1.0  0.5715639318889585  0.7496557618777929  0.5514791325143752  1.0000
  N   N6        1.0  0.6034529484555904  0.9599829029343959  0.5127804047819264  1.0000
  O   O3        1.0  0.8471489150813725  0.8890672331495764  0.453030782440329  1.0000
  N   N7        1.0  0.7535300581964648  0.9440022285174229  0.5358010649468143  1.0000
  H   H27       1.0  0.07913779835692364  0.13341241886830996  0.42190564930251206  1.0000
  H   H28       1.0  0.07364626448074772  0.22359719665232924  0.6011642560961316  1.0000
  H   H29       1.0  0.08214157011394188  0.2447932657511762  0.47085030063683597  1.0000
  H   H30       1.0  0.10227470176464587  0.2784121979861221  0.4817840242418  1.0000
  H   H31       1.0  0.10330603750722882  0.32690611661418917  0.4714895197288587  1.0000
  H   H32       1.0  0.05801476893986748  0.41234514311029274  0.5101198488215791  1.0000
  H   H33       1.0  0.04372868976171842  0.3296345176229455  0.5938427636698491  1.0000
  H   H34       1.0  0.4233533871780919  0.4504161341561322  0.5457378987830159  1.0000
  H   H35       1.0  0.043142662395250435  0.28134699280712333  0.605284775548519  1.0000
  H   H36       1.0  0.5434809736391453  0.7816323192840181  0.6057076125476  1.0000
  N   N8        1.0  0.04465758982287161  0.4542338041613923  0.502736764793001  1.0000
  N   N9        1.0  0.10279565003985579  0.46025904229841885  0.5128553534746263  1.0000
  N   N10       1.0  0.04357684766156412  0.39661159282491637  0.5129687792699187  1.0000
  N   N11       1.0  0.10191494355503328  0.40239131648126286  0.5175762482316255  1.0000
  N   N12       1.0  0.25285014892254615  0.4440466120437841  0.5343527158629336  1.0000
  N   N13       1.0  0.07340619317267352  0.1068447311207695  0.47072181577787825  1.0000
  N   N14       1.0  0.07148418130570115  0.2494957115533949  0.5513887383282183  1.0000
  N   N15       1.0  0.39429501166049497  0.4134819319226168  0.4918560421964169  1.0000
  O   O4        1.0  0.08054954999365747  0.1523381521905516  0.41286833288156266  1.0000
  O   O5        1.0  0.07425964053742189  0.20481783297108724  0.610448954145991  1.0000
  O   O6        1.0  0.8001008238027223  0.9675221754768858  0.5700348030210979  1.0000
  N   N16       1.0  0.5734839449075395  0.6070095586476484  0.4707807729957394  1.0000
  C   C53       1.0  0.04922398123350074  0.9805575003150038  0.49705219913438525  1.0000
  C   C54       1.0  0.07361276314684201  0.9957072943447163  0.49884249906893013  1.0000
  C   C55       1.0  0.14232920889973058  0.9834268302431123  0.5096979739886189  1.0000
  C   C56       1.0  0.12290010385226997  0.8641078585843192  0.5318623253546246  1.0000
  C   C57       1.0  0.004878566812567515  0.8734325323038511  0.5153228532165849  1.0000
  C   C58       1.0  0.14202457067977972  0.9336706168718776  0.5199841939291205  1.0000
  C   C59       1.0  0.47626694014929577  0.9206692592968752  0.49930131351099377  1.0000
  C   C60       1.0  0.07313972763472139  0.5805559720193563  0.47839908693249683  1.0000
  C   C61       1.0  0.024408317578914082  0.9925535572915284  0.48938348385384695  1.0000
  C   C62       1.0  0.0982771968950873  0.9855111244195903  0.5062681554035229  1.0000
  C   C63       1.0  0.4338633521716456  0.9361603863417642  0.522564498693848  1.0000
  C   C64       1.0  0.00537369514822786  0.9723993031216118  0.4903357305448646  1.0000
  C   C65       1.0  0.018770306541173013  0.9484206183484418  0.49960878045361445  1.0000
  C   C66       1.0  0.09816090496676129  0.8760475355233598  0.5228598740230967  1.0000
  C   C67       1.0  0.005253750874183492  0.9230805905395928  0.5029888895910382  1.0000
  C   C68       1.0  0.01772984766951471  0.8994251037692712  0.5095158130605052  1.0000
  C   C69       1.0  0.1226457076968254  0.5008040621180356  0.504113981518449  1.0000
  C   C70       1.0  0.12950023356428897  0.9574100343386629  0.5153337880128961  1.0000
  C   C71       1.0  0.1419329034416825  0.8842704420644724  0.5311458828856266  1.0000
  C   C72       1.0  0.048913756914086705  0.871392220963393  0.5200223294698161  1.0000
  C   C73       1.0  0.024016003093868536  0.8562073997377427  0.5211907670136685  1.0000
  C   C74       1.0  0.12856870176491156  0.9082420215278844  0.5214945186615626  1.0000
  C   C75       1.0  0.07369147409186035  0.8610389813215297  0.5240887987487999  1.0000
  C   C76       1.0  0.2115368887927387  0.9582998693813347  0.5580352704020579  1.0000
  C   C77       1.0  0.17096610183921424  0.9359941615002264  0.5237688507881121  1.0000
  C   C78       1.0  0.18438160519892546  0.9560256698745531  0.5544043739777652  1.0000
  C   C79       1.0  0.18623708981733306  0.9183258617368575  0.4967726707861992  1.0000
  C   C80       1.0  0.2269360666158585  0.940691888180762  0.5309177811367807  1.0000
  C   C81       1.0  0.21336935778051896  0.9206146487211061  0.5000993086735138  1.0000
  C   C82       1.0  0.07318547381634487  0.524878403621884  0.4913495131938016  1.0000
  C   C83       1.0  0.058925097423190076  0.5357816763032026  0.4499717980528849  1.0000
  C   C84       1.0  0.05930898840093825  0.5628908582692381  0.44293396257664214  1.0000
  C   C85       1.0  0.08740524513751903  0.5695469499326186  0.5200066522238874  1.0000
  C   C86       1.0  0.08771670074126281  0.5424252283740376  0.5257076397001382  1.0000
  C   C87       1.0  0.07792358955060755  0.706901226245003  0.5120495512248688  1.0000
  C   C88       1.0  0.07663096288110195  0.6220321994593788  0.5124788138246682  1.0000
  C   C89       1.0  0.4356978982070756  0.8981400678065876  0.46555888645949245  1.0000
  C   C90       1.0  0.07745922512885223  0.6507374755828372  0.5110785794948766  1.0000
  C   C91       1.0  0.07967612492096188  0.6928785352789967  0.4638146686376781  1.0000
  C   C92       1.0  0.07904037771741122  0.6654151775877618  0.46282511664818304  1.0000
  C   C93       1.0  0.0762197060549724  0.6922136017431473  0.5602841634493483  1.0000
  C   C94       1.0  0.076436069796814  0.6648116639053009  0.559393298690355  1.0000
  C   C95       1.0  0.462856701943094  0.9004449338962021  0.4691744769194144  1.0000
  C   C96       1.0  0.2956581438794642  0.9282053609436725  0.511662282944603  1.0000
  C   C97       1.0  0.26717896617475756  0.9272959055045521  0.5105671998457703  1.0000
  C   C98       1.0  0.3115224054202556  0.9476219432238671  0.5403496546878852  1.0000
  C   C99       1.0  0.35156784279996334  0.9283861200210627  0.5113785771490477  1.0000
  C   C100      1.0  0.33876497133827804  0.9475154066240158  0.5399165739731748  1.0000
  C   C101      1.0  0.3357041628193143  0.9089669195135207  0.4826979134463011  1.0000
  C   C102      1.0  0.30846176019231253  0.909077295938645  0.4831190650136663  1.0000
  C   C103      1.0  0.07761457336457957  0.7355196604586356  0.5105719181620987  1.0000
  C   C104      1.0  0.46099982060733447  0.9384850440553713  0.52585311833076  1.0000
  C   C105      1.0  0.07256048444444503  0.7763121854897715  0.5438887891476039  1.0000
  C   C106      1.0  0.07356936590323025  0.8320669777071237  0.5312856772871176  1.0000
  C   C107      1.0  0.056754768014570495  0.7915556915414954  0.5757377775535346  1.0000
  C   C108      1.0  0.05687964132815548  0.8186438486058651  0.5687277087687095  1.0000
  C   C109      1.0  0.09006407896321457  0.8170622304239349  0.5008271327393253  1.0000
  C   C110      1.0  0.08932108798244161  0.7898479056785684  0.5063168763390284  1.0000
  C   C111      1.0  0.38004816431719946  0.9293020425513582  0.5124775108360633  1.0000
  C   C112      1.0  0.42029790319840266  0.9158991828565621  0.49222496579257125  1.0000
  H   H37       1.0  0.4841465437866454  0.9734719037948215  0.48507430776541144  1.0000
  H   H38       1.0  0.16365045796309277  0.9882752835867121  0.5088120525108232  1.0000
  H   H39       1.0  0.47418450670133877  0.8864756185572638  0.4468796892134464  1.0000
  H   H40       1.0  0.12554710811048783  0.5222366405514506  0.49793496586060826  1.0000
  H   H41       1.0  0.48355321895874215  0.868461373807171  0.515134202502264  1.0000
  H   H42       1.0  0.021156543085607268  0.8346904031487876  0.5260838969906386  1.0000
  H   H43       1.0  0.12515086666482053  0.8430775724852821  0.5391060303363778  1.0000
  H   H44       1.0  0.16306765248878133  0.8832200193926871  0.5378733520291135  1.0000
  H   H45       1.0  0.021321666213058955  0.5135472620276018  0.4830679120149992  1.0000
  H   H46       1.0  0.08909478053653766  0.9442139258471205  0.5147353286266435  1.0000
  H   H47       1.0  0.17643985055027067  0.9027329713096393  0.4713890425968888  1.0000
  H   H48       1.0  0.1730535404639975  0.9698579746718683  0.5770749326508066  1.0000
  H   H49       1.0  0.22131106642974951  0.9741165850044506  0.5828809411167523  1.0000
  H   H50       1.0  0.2248467121525298  0.9066091464379921  0.47802285297490493  1.0000
  H   H51       1.0  0.09897840359436887  0.5344904193140125  0.5587958207677731  1.0000
  H   H52       1.0  0.09873029775960285  0.5828420668571052  0.5479945993868517  1.0000
  H   H53       1.0  0.04805054863595901  0.5707892987822337  0.4098307346334723  1.0000
  H   H54       1.0  0.04782611552376878  0.5225387360397435  0.42159956052110775  1.0000
  H   H55       1.0  0.08095314160977446  0.7039174842587511  0.42586685683150954  1.0000
  H   H56       1.0  0.07856397935504231  0.6130762223828959  0.5530636181806239  1.0000
  H   H57       1.0  0.07513746111489063  0.6537766933471475  0.5973410436250212  1.0000
  H   H58       1.0  0.4707891235092365  0.9542361079978882  0.5508593571379264  1.0000
  H   H59       1.0  0.2570696009756047  0.9109536036408111  0.4860962346724078  1.0000
  H   H60       1.0  0.4259255201618844  0.8821656153159446  0.441109538369885  1.0000
  H   H61       1.0  0.2965398611106221  0.8938042549597361  0.46056859121141186  1.0000
  H   H62       1.0  0.3506870646298796  0.9627880768495533  0.5624674482167361  1.0000
  H   H63       1.0  0.2810537577825404  0.9636881326402272  0.5645140880169722  1.0000
  H   H64       1.0  0.36617389463276423  0.8928915253355395  0.45856717596272134  1.0000
  H   H65       1.0  0.07875621718975503  0.6336390027602854  0.4216546575136055  1.0000
  H   H66       1.0  0.0738611803793462  0.7237704622853635  0.6011974898638606  1.0000
  H   H67       1.0  0.08202785107424966  0.7449915628144024  0.47079902473492125  1.0000
  H   H68       1.0  0.10222869207113328  0.7785162721828955  0.48137420469452125  1.0000
  H   H69       1.0  0.10327368323349816  0.8270032333394568  0.4708814078075337  1.0000
  H   H70       1.0  0.058138044849453445  0.9126095258913701  0.5101514551013688  1.0000
  H   H71       1.0  0.044164371981176724  0.8299499409986566  0.5941208697143087  1.0000
  H   H72       1.0  0.4223864806935922  0.9502926730435176  0.5442843562583131  1.0000
  H   H73       1.0  0.04354546701238015  0.7816637450202054  0.6057153938211433  1.0000
  H   H74       1.0  0.3901517275987283  0.9456831873548441  0.5368558445729514  1.0000
  N   N17       1.0  0.04496141466743093  0.9541591044630822  0.5030680501056219  1.0000
  N   N18       1.0  0.10344940804425322  0.960060227263346  0.5128148924734581  1.0000
  N   N19       1.0  0.043762204240159905  0.8968163149164298  0.5129855934861278  1.0000
  N   N20       1.0  0.1024184061051173  0.9024629812117231  0.5171333400581481  1.0000
  N   N21       1.0  0.2535254437305304  0.9440198658651333  0.5357929090200603  1.0000
  N   N22       1.0  0.07293734160084298  0.6070563784543919  0.4704641593618616  1.0000
  N   N23       1.0  0.07165486816061911  0.7497132076153841  0.5514804494158498  1.0000
  N   N24       1.0  0.3937070913126586  0.9125421743784966  0.4873758875281012  1.0000
  O   O7        1.0  0.08021092942142154  0.6525680456757885  0.4126431064948297  1.0000
  O   O8        1.0  0.07444311446632612  0.7049819337663484  0.6104157038448711  1.0000
  O   O9        1.0  0.30009751655379924  0.9675326638904916  0.5700123917170264  1.0000
  O   O10       1.0  0.3471315700698641  0.8890528677484265  0.4530479076752377  1.0000
  C   C113      1.0  0.5496575140523685  0.48066848155853925  0.4967230616208613  1.0000
  C   C114      1.0  0.5740181484499987  0.4958960788107754  0.49860589295937785  1.0000
  C   C115      1.0  0.6426496217246258  0.4834003728654947  0.5099100471295811  1.0000
  C   C116      1.0  0.6233162408942007  0.3640353450678043  0.5318881883834635  1.0000
  C   C117      1.0  0.505339726094241  0.373449510928102  0.5151762678967138  1.0000
  C   C118      1.0  0.6421745916094169  0.4336568697892158  0.5201924204057092  1.0000
  C   C119      1.0  0.9761316677042156  0.42051526426706753  0.49898761559024507  1.0000
  C   C120      1.0  0.5736176432934905  0.08026392755116073  0.47866166737995663  1.0000
  C   C121      1.0  0.5247928416791269  0.4925420408806514  0.4890076850506769  1.0000
  C   C122      1.0  0.5986363485173017  0.48567065845603485  0.5062114933936751  1.0000
  C   C123      1.0  0.933736554037011  0.4359084850308131  0.5224702196061323  1.0000
  C   C124      1.0  0.5058433421772586  0.4722993055535422  0.48997038060706577  1.0000
  C   C125      1.0  0.5193494755690453  0.44839853556511083  0.4992753719586954  1.0000
  C   C126      1.0  0.5985231342178637  0.3758634676167164  0.5228262482890089  1.0000
  C   C127      1.0  0.505894525398434  0.42306342096687233  0.5028692242332503  1.0000
  C   C128      1.0  0.5183024792218882  0.3993942172361019  0.5094915143301534  1.0000
  C   C129      1.0  0.623174754563458  0.0005885272368204693  0.5041578284561695  1.0000
  C   C130      1.0  0.6297102391387981  0.4574213303165537  0.5154676264913465  1.0000
  C   C131      1.0  0.6422593716621996  0.38428214520637244  0.531292254086475  1.0000
  C   C132      1.0  0.549337446835254  0.37119532501138636  0.5198940668827964  1.0000
  C   C133      1.0  0.5243890510056577  0.3561157137102838  0.5209827843237226  1.0000
  C   C134      1.0  0.628787479925178  0.40819285113766707  0.5216233900047081  1.0000
  C   C135      1.0  0.5741009881063913  0.36079444434426977  0.5240020763005533  1.0000
  C   C136      1.0  0.711630159652323  0.4582873383396402  0.5585367347638059  1.0000
  C   C137      1.0  0.6711064472171715  0.4360017947319097  0.5240652833666362  1.0000
  C   C138      1.0  0.6844770515218155  0.45597365702270887  0.5549130340236975  1.0000
  C   C139      1.0  0.6863869633380569  0.41842264631075826  0.49685793893812336  1.0000
  C   C140      1.0  0.7270379617883502  0.44076527827214995  0.5312139812476845  1.0000
  C   C141      1.0  0.7135122621318397  0.4207448899683912  0.5001946869668643  1.0000
  C   C142      1.0  0.5737714196882074  0.02460967855850646  0.49165312732492567  1.0000
  C   C143      1.0  0.5596057695840344  0.03546884873288071  0.45008472173384684  1.0000
  C   C144      1.0  0.5599413038509076  0.06257203484977757  0.44302658278533436  1.0000
  C   C145      1.0  0.5878027453940794  0.06929579225171352  0.5204382864167715  1.0000
  C   C146      1.0  0.5881714253669823  0.042177534226796876  0.5261634583503957  1.0000
  C   C147      1.0  0.5780560828802465  0.2066139948915265  0.5120773952174312  1.0000
  C   C148      1.0  0.5768149159271809  0.12174968467217852  0.5127321589201959  1.0000
  C   C149      1.0  0.9355965834635284  0.39799695780818656  0.4651316717217654  1.0000
  C   C150      1.0  0.5775876652111464  0.15044725790709998  0.511257299454  1.0000
  C   C151      1.0  0.5799125730444603  0.19256917200348017  0.4639069450866212  1.0000
  C   C152      1.0  0.5792789184541267  0.16510240922222527  0.46298301140548  1.0000
  C   C153      1.0  0.5762073725333177  0.19194572950247119  0.56033430210869  1.0000
  C   C154      1.0  0.5764195988592815  0.16454535944293197  0.5595247743428164  1.0000
  C   C155      1.0  0.9627547609822769  0.4003285960783624  0.46872231438019835  1.0000
  C   C156      1.0  0.795690713873719  0.42822401358239276  0.5117505746277383  1.0000
  C   C157      1.0  0.7672296404064032  0.4273648526168221  0.510745198724151  1.0000
  C   C158      1.0  0.811595671449162  0.4476114284812585  0.5404193009182812  1.0000
  C   C159      1.0  0.8515462597801968  0.4282746043819684  0.5113138734085104  1.0000
  C   C160      1.0  0.8388265436842174  0.4474411074565258  0.539910244927101  1.0000
  C   C161      1.0  0.835641285626963  0.4088853463737403  0.4826503437426673  1.0000
  C   C162      1.0  0.8084109644154887  0.40906030487890926  0.4831457258188637  1.0000
  C   C163      1.0  0.5778308055439456  0.23524431157868905  0.5105437269086932  1.0000
  C   C164      1.0  0.9608667847365818  0.43826028810615214  0.5257341682581921  1.0000
  C   C165      1.0  0.572786242134564  0.2760578007994843  0.543801741496599  1.0000
  C   C166      1.0  0.5739562644882706  0.33183058433623264  0.5312299191431308  1.0000
  C   C167      1.0  0.5569330146159851  0.2913317412414289  0.5754795733407584  1.0000
  C   C168      1.0  0.5571356053879714  0.3184246341576372  0.5684723793127063  1.0000
  C   C169      1.0  0.59051447430256  0.31679379588845724  0.5009904600504905  1.0000
  C   C170      1.0  0.5896895306741882  0.2895729264582351  0.5064502891707354  1.0000
  C   C171      1.0  0.8800086619283789  0.4291311310954338  0.5123279028941092  1.0000
  C   C172      1.0  0.9201994858272157  0.4156953908285362  0.4919678418314437  1.0000
  H   H75       1.0  0.9837036767249915  0.4731552880099588  0.48432484672468956  1.0000
  H   H76       1.0  0.6639854518304983  0.48815936803615756  0.5091502510278089  1.0000
  H   H77       1.0  0.9741037765702257  0.3864223530175947  0.4463050384268247  1.0000
  H   H78       1.0  0.6260046404317716  0.02203567117536886  0.49812650156785665  1.0000
  H   H79       1.0  0.9833221069555552  0.36846235161054874  0.5150259356107816  1.0000
  H   H80       1.0  0.5214326120318258  0.334599242330424  0.5257816225053898  1.0000
  H   H81       1.0  0.6256581392193343  0.34301961432926226  0.5390979313094525  1.0000
  H   H82       1.0  0.6634002946929766  0.38332524375099963  0.538102533783732  1.0000
  H   H83       1.0  0.5220357057000318  0.01361537755088247  0.4838143300548169  1.0000
  H   H84       1.0  0.5892405874424828  0.4444171210066907  0.51457664522391  1.0000
  H   H85       1.0  0.6766036396204421  0.402890406312522  0.47131143206479803  1.0000
  H   H86       1.0  0.6731175330158453  0.46972182437910587  0.5777348238428069  1.0000
  H   H87       1.0  0.7213905537850651  0.4740518929436854  0.5835301834384431  1.0000
  H   H88       1.0  0.7250202890034319  0.4068202420679394  0.47796424941781435  1.0000
  H   H89       1.0  0.5993580876432983  0.034266436284712196  0.5593899675697215  1.0000
  H   H90       1.0  0.5990144927815091  0.08261453360073188  0.5485515465292642  1.0000
  H   H91       1.0  0.5487628373717768  0.07044150059443438  0.40977441150543115  1.0000
  H   H92       1.0  0.5486267489856463  0.0221940673778689  0.4215933042009485  1.0000
  H   H93       1.0  0.5812918444216705  0.2035870746045624  0.42593910873920643  1.0000
  H   H94       1.0  0.5785821882717647  0.11280970349844062  0.5533754956544813  1.0000
  H   H95       1.0  0.5750273394386228  0.15352705205255415  0.5974876402519018  1.0000
  H   H96       1.0  0.9706548433434785  0.45396336721226666  0.5508587705159684  1.0000
  H   H97       1.0  0.7570765840989389  0.41104701329370685  0.48627697253050944  1.0000
  H   H98       1.0  0.9258264312708434  0.3820664837859014  0.44056788535499664  1.0000
  H   H99       1.0  0.7964284270901734  0.39382093300952375  0.4606290830424548  1.0000
  H   H100      1.0  0.8508084279008449  0.4626801661860103  0.5624291774637193  1.0000
  H   H101      1.0  0.7811743467778989  0.4637329173359338  0.5646678313419032  1.0000
  H   H102      1.0  0.8660615790581728  0.39274927113741726  0.45844203794680816  1.0000
  H   H103      1.0  0.5791341807998627  0.13331498256445531  0.42188105030901474  1.0000
  H   H104      1.0  0.5737853526235204  0.22353053021586516  0.6011265594055829  1.0000
  H   H105      1.0  0.5824197064793469  0.24470287816745562  0.4708281163762702  1.0000
  H   H106      1.0  0.6026457442694816  0.2782178661721024  0.48166672495455026  1.0000
  H   H107      1.0  0.6038417462601054  0.3267137737963465  0.4712241879877601  1.0000
  H   H108      1.0  0.5587884840585556  0.4123660092080533  0.5102330611310575  1.0000
  H   H109      1.0  0.5443665466111579  0.3297487720799466  0.5937074519466264  1.0000
  H   H110      1.0  0.9222387848125337  0.44997548972181617  0.5443279766826294  1.0000
  H   H111      1.0  0.5436178454163562  0.28145617793520206  0.6052948506562851  1.0000
  H   H112      1.0  0.8901618046516077  0.44548813868608045  0.5366941742473877  1.0000
  N   N25       1.0  0.5455281108809229  0.45426774959850774  0.5027694418670152  1.0000
  N   N26       1.0  0.6036849274813711  0.4601827480612421  0.5127876196403449  1.0000
  N   N27       1.0  0.5443183815799842  0.39665439575865236  0.5128957462710438  1.0000
  N   N28       1.0  0.6026628908147772  0.4022960842628055  0.5171552037869138  1.0000
  N   N29       1.0  0.7536266870688056  0.44409797687900193  0.5360635663516373  1.0000
  N   N30       1.0  0.5733613844421093  0.10675585307141346  0.4706869999370249  1.0000
  N   N31       1.0  0.5717725296792717  0.24945128963595123  0.5513574241150333  1.0000
  N   N32       1.0  0.8936093548201482  0.41234923643293403  0.4871500205672725  1.0000
  O   O11       1.0  0.5805624979927678  0.15224072868614122  0.4128419900334642  1.0000
  O   O12       1.0  0.5742956046747655  0.2047389299855183  0.6104082563133766  1.0000
  O   O13       1.0  0.8002265611132189  0.4675455186884317  0.5701217685773126  1.0000
  O   O14       1.0  0.847010165875583  0.3889463967251489  0.45296148467889835  1.0000
  C   C173      1.0  0.5492220267114001  0.9804805736625721  0.49701369507952115  1.0000
  C   C174      1.0  0.573613122465658  0.9956250772118171  0.4987819013673481  1.0000
  C   C175      1.0  0.6423308500218552  0.9833544739144305  0.5096483796926065  1.0000
  C   C176      1.0  0.6228928270060841  0.8640389624139906  0.5318685936224843  1.0000
  C   C177      1.0  0.5048699125259886  0.8733667412002922  0.5153110658037778  1.0000
  C   C178      1.0  0.6420303186088459  0.9336007723338988  0.5199969756316064  1.0000
  C   C179      1.0  0.9762825779388621  0.9207279735429396  0.4992742383427863  1.0000
  C   C180      1.0  0.5738473371404853  0.5805212107661198  0.47866270241008063  1.0000
  C   C181      1.0  0.5244095454902936  0.9924837822097724  0.4893548731617075  1.0000
  C   C182      1.0  0.5982782600501447  0.9854320093373107  0.5062081615289851  1.0000
  C   C183      1.0  0.9338723269566166  0.9361989114332552  0.5225493856717183  1.0000
  C   C184      1.0  0.5053686502144347  0.9723356740268788  0.49033397653561506  1.0000
  C   C185      1.0  0.5187588265073861  0.9483539165120443  0.4996113455015894  1.0000
  C   C186      1.0  0.598157637092773  0.8759852855051142  0.5228592240707068  1.0000
  C   C187      1.0  0.5052375344058241  0.923016797087306  0.5030050138204321  1.0000
  C   C188      1.0  0.5177153009884797  0.8993620051448858  0.509519892148358  1.0000
  C   C189      1.0  0.6235882815383477  0.5007296696728414  0.504333981472549  1.0000
  C   C190      1.0  0.6295050315012  0.9573374968348634  0.5153106180648558  1.0000
  C   C191      1.0  0.6419296405570449  0.8841980489759381  0.5311699581789936  1.0000
  C   C192      1.0  0.5489070073718828  0.8713365506199592  0.5200099223187223  1.0000
  C   C193      1.0  0.524012415043522  0.8561459745102065  0.521165853279623  1.0000
  C   C194      1.0  0.6285726714425368  0.9081737256554421  0.5215144621218638  1.0000
  C   C195      1.0  0.5736844642266062  0.8609833933193175  0.5240769292173564  1.0000
  C   C196      1.0  0.7115337783538929  0.9582669313565068  0.5580314891198457  1.0000
  C   C197      1.0  0.670971495694463  0.9359307120717585  0.5237940985311573  1.0000
  C   C198      1.0  0.6843784548967738  0.9559773207400678  0.5544053577561036  1.0000
  C   C199      1.0  0.6862501404888378  0.9182613979083304  0.49682191136023796  1.0000
  C   C200      1.0  0.7269409992204796  0.9406599275086017  0.5309322145996382  1.0000
  C   C201      1.0  0.7133825613391459  0.9205660092747581  0.5001429073687614  1.0000
  C   C202      1.0  0.5741415423547264  0.5248658024928878  0.4915040045623537  1.0000
  C   C203      1.0  0.5598598837298814  0.535718952886637  0.45009785038614997  1.0000
  C   C204      1.0  0.5601254796291149  0.5628200656165563  0.4431088243565097  1.0000
  C   C205      1.0  0.5881623303474688  0.5695643466643554  0.520257003035852  1.0000
  C   C206      1.0  0.5885992185877624  0.5424497665447668  0.5259020049705955  1.0000
  C   C207      1.0  0.5778911118168616  0.7068363938855029  0.5121460620997247  1.0000
  C   C208      1.0  0.577063170098275  0.621999205705915  0.512802028424618  1.0000
  C   C209      1.0  0.9357210191107483  0.8981896782571953  0.4655179796631829  1.0000
  C   C210      1.0  0.5777044256669369  0.6506931901910809  0.511342870813548  1.0000
  C   C211      1.0  0.5796900409681666  0.6927926852301529  0.46395157304385753  1.0000
  C   C212      1.0  0.57919252087272  0.6653374123918357  0.4630429205411409  1.0000
  C   C213      1.0  0.5762536428564218  0.6921808680104748  0.5604242928898981  1.0000
  C   C214      1.0  0.576601971442972  0.6647903630468024  0.559615690094702  1.0000
  C   C215      1.0  0.9628798782141641  0.9005042277551185  0.469133788870035  1.0000
  C   C216      1.0  0.7956688522107673  0.9282015524116366  0.5116667254038657  1.0000
  C   C217      1.0  0.7671896336957921  0.9272838091357543  0.5105745290024994  1.0000
  C   C218      1.0  0.8115288576738693  0.9476184901626996  0.5403628316719323  1.0000
  C   C219      1.0  0.8515783354416424  0.9283944111687389  0.511378279107473  1.0000
  C   C220      1.0  0.8387720207566453  0.9475170897288289  0.5399277592815066  1.0000
  C   C221      1.0  0.8357187604997335  0.9089745699953878  0.48268971608716427  1.0000
  C   C222      1.0  0.8084757487833634  0.9090792880219813  0.483114266299305  1.0000
  C   C223      1.0  0.577520715837469  0.7354474439070224  0.5105912997362188  1.0000
  C   C224      1.0  0.9610089399013453  0.9385339927261496  0.5258367176328739  1.0000
  C   C225      1.0  0.5724772097303171  0.7762526715771781  0.5438588941675659  1.0000
  C   C226      1.0  0.573546783289178  0.8320100616779015  0.531270912507226  1.0000
  C   C227      1.0  0.5566934747463784  0.7915123180458566  0.575721163389791  1.0000
  C   C228      1.0  0.5568486038720132  0.8186027533683988  0.5687192700838446  1.0000
  C   C229      1.0  0.5900179055537979  0.816988614411863  0.5007938120007612  1.0000
  C   C230      1.0  0.5892437894898587  0.7897720560892647  0.5062747582180374  1.0000
  C   C231      1.0  0.8800589071158046  0.9293189154891958  0.5124720869783541  1.0000
  C   C232      1.0  0.9203140696848695  0.915937288539326  0.4921994473343025  1.0000
  H   H113      1.0  0.9841515932046772  0.9735292648539761  0.4850614955566261  1.0000
  H   H114      1.0  0.6636518543128292  0.9882052684308947  0.5087607579500477  1.0000
  H   H115      1.0  0.9742136681020029  0.8865435098227074  0.4468290813249642  1.0000
  H   H116      1.0  0.6265223156962562  0.5221732554411976  0.4983432663389512  1.0000
  H   H117      1.0  0.9835608212097644  0.8685330172691668  0.5151512220428289  1.0000
  H   H118      1.0  0.5211580810401889  0.8346276166520481  0.5260403753643844  1.0000
  H   H119      1.0  0.6251375401399322  0.8430068668857381  0.5391040486027431  1.0000
  H   H120      1.0  0.6630630772844608  0.8831427025619744  0.5379060355216795  1.0000
  H   H121      1.0  0.5223153027279513  0.5136522412988034  0.4834524858328131  1.0000
  H   H122      1.0  0.5891016072365917  0.9441349285460077  0.5147155045670246  1.0000
  H   H123      1.0  0.676459106791506  0.9026560790276463  0.4714595113616994  1.0000
  H   H124      1.0  0.6730434288461701  0.9698100003854856  0.5770591528099938  1.0000
  H   H125      1.0  0.7213012429342187  0.9740967411672342  0.5828538984012337  1.0000
  H   H126      1.0  0.7248666806350474  0.9065605444620434  0.47808256537335586  1.0000
  H   H127      1.0  0.5998859086025923  0.5345508262971559  0.5589915559672708  1.0000
  H   H128      1.0  0.5994170269863556  0.5828928040376785  0.5482897042911701  1.0000
  H   H129      1.0  0.5488487337094209  0.5706826568241257  0.4099942818836232  1.0000
  H   H130      1.0  0.5488358465053489  0.5224409832390591  0.42167887799667975  1.0000
  H   H131      1.0  0.5809122494084158  0.7038049178670207  0.425970285288285  1.0000
  H   H132      1.0  0.5790413863610282  0.6130675345481839  0.5533960133109596  1.0000
  H   H133      1.0  0.575368094510808  0.6537829243265915  0.5975989235498145  1.0000
  H   H134      1.0  0.9707928774479861  0.954284239876656  0.5508526382263715  1.0000
  H   H135      1.0  0.757084727015736  0.9109380828529082  0.4861057550429258  1.0000
  H   H136      1.0  0.9259543953961165  0.8822156304023336  0.44105954375224915  1.0000
  H   H137      1.0  0.7965561570742868  0.8938065012019346  0.46055857308578374  1.0000
  H   H138      1.0  0.8506915984554819  0.9627892816493353  0.5624848057314643  1.0000
  H   H139      1.0  0.7810578574311533  0.9636784286275788  0.5645337456070941  1.0000
  H   H140      1.0  0.866190594216775  0.8929060220379249  0.4585493870923005  1.0000
  H   H141      1.0  0.5790949046146963  0.6335495263876515  0.4219539763436047  1.0000
  H   H142      1.0  0.5737921576909679  0.7237510664037383  0.6012427532400264  1.0000
  H   H143      1.0  0.5819140779709775  0.7449004907623028  0.47079320970114574  1.0000
  H   H144      1.0  0.6021345484647453  0.778425644761773  0.4813234991003864  1.0000
  H   H145      1.0  0.6032340630913234  0.8269181514551389  0.47084541198074475  1.0000
  H   H146      1.0  0.5581194012623542  0.9125588162627731  0.5101685365180844  1.0000
  H   H147      1.0  0.2587571341711165  0.451206071935246  0.5723914536072142  1.0000
  H   H148      1.0  0.260198902595079  0.4252664537050419  0.5324249888671556  1.0000
  H   H149      1.0  0.38709421294223145  0.4323372637075971  0.4934827382929969  1.0000
  H   H150      1.0  0.38814889223202975  0.40613776315275607  0.4540961423555325  1.0000
