# Supplementary material for: Fracture Behavior of a 2D Imine‐Based Polymer
Source: Adv Sci (Weinh). 2024 Sep 12;11(42):2407017. doi: 10.1002/advs.202407017 (PMC11558127; doi:10.1002/advs.202407017)
Supplement: Supplementary file 2 — Supporting Information [file ADVS-11-2407017-s004.zip › linkerdefect_strain_1.000_relaxed.cif]

data_image0
_chemical_formula_structural       C43OHON4C8HCH24N2ONH10N8O3NC60H38N8O4C60H38N8O4C60H38
_chemical_formula_sum              "C232 O14 H150 N32"
_cell_length_a       51.04958879309956
_cell_length_b       50.76027134149131
_cell_length_c       25.0002237100003
_cell_angle_alpha    90.0
_cell_angle_beta     90.0
_cell_angle_gamma    94.89547124720382

_space_group_name_H-M_alt    "P 1"
_space_group_IT_number       1

loop_
  _space_group_symop_operation_xyz
  'x, y, z'

loop_
  _atom_site_type_symbol
  _atom_site_label
  _atom_site_symmetry_multiplicity
  _atom_site_fract_x
  _atom_site_fract_y
  _atom_site_fract_z
  _atom_site_occupancy
  C   C1        1.0  0.04883348129117959  0.480606655998116  0.4964694355475579  1.0000
  C   C2        1.0  0.07316665756963972  0.49593829826256935  0.49833364740171676  1.0000
  C   C3        1.0  0.14183515826499452  0.4836494231228228  0.5097835365605835  1.0000
  C   C4        1.0  0.12249618515008087  0.36432255832072624  0.5325129101515063  1.0000
  C   C5        1.0  0.00450457471139445  0.37319055053035527  0.5153794589098781  1.0000
  C   C6        1.0  0.1413099096845844  0.4339762259130136  0.5206291291725385  1.0000
  C   C7        1.0  0.4769015645030205  0.42059467994900623  0.4996103521356949  1.0000
  C   C8        1.0  0.07378558466117174  0.08035301036541723  0.4788887179609413  1.0000
  C   C9        1.0  0.02394219132573311  0.4923484042985356  0.48863378009627584  1.0000
  C   C10       1.0  0.09781631531735228  0.4858052636003421  0.5060117286358627  1.0000
  C   C11       1.0  0.4346676106705884  0.43614127711262374  0.5237183495267073  1.0000
  C   C12       1.0  0.005002464466975973  0.47203241139725016  0.4897183127334152  1.0000
  C   C13       1.0  0.018532606498991227  0.4482111054295688  0.4992462395529308  1.0000
  C   C14       1.0  0.09770780336207038  0.3760056934564479  0.523177763958517  1.0000
  C   C15       1.0  0.005074907229476615  0.4228003869894043  0.5028703445961649  1.0000
  C   C16       1.0  0.017484010062702112  0.3991759409790955  0.5095283623987709  1.0000
  C   C17       1.0  0.12336021265165228  0.0007582572522344726  0.5043213213900832  1.0000
  C   C18       1.0  0.12885520427478928  0.45765940602056787  0.5154818730823043  1.0000
  C   C19       1.0  0.1414202515463054  0.38467500379360514  0.5321047933807813  1.0000
  C   C20       1.0  0.0485170751127298  0.3711054365547553  0.5201171738312421  1.0000
  C   C21       1.0  0.023547725108549744  0.3559415946878484  0.5212779684951666  1.0000
  C   C22       1.0  0.1279388269707829  0.40848838449911284  0.5222462911872167  1.0000
  C   C23       1.0  0.0732610257589512  0.3608078762437773  0.5242127034761973  1.0000
  C   C24       1.0  0.21081397303885246  0.45871552838449436  0.5597987774549553  1.0000
  C   C25       1.0  0.1702964594568146  0.43644141162946354  0.5246903102561871  1.0000
  C   C26       1.0  0.18361995294175695  0.45635796794725236  0.5557897262754806  1.0000
  C   C27       1.0  0.18559857656491288  0.419002758688561  0.4975552594024631  1.0000
  C   C28       1.0  0.22605662669438653  0.4411387599829091  0.5328063856499815  1.0000
  C   C29       1.0  0.21280356446498103  0.42134170313588915  0.5012120663862253  1.0000
  C   C30       1.0  0.0739673205612638  0.024699787260542335  0.4917477111261494  1.0000
  C   C31       1.0  0.059787918519412314  0.03552135681569061  0.45021509717940256  1.0000
  C   C32       1.0  0.060108673351263166  0.06262086419923374  0.44322349053238996  1.0000
  C   C33       1.0  0.08800174388604379  0.06942514031703899  0.5206034653654158  1.0000
  C   C34       1.0  0.08838435641399184  0.04231143122835135  0.5262581555466822  1.0000
  C   C35       1.0  0.07791170521188359  0.2066992885114158  0.5120802411892017  1.0000
  C   C36       1.0  0.0769263858225404  0.12185709751769644  0.512976864411553  1.0000
  C   C37       1.0  0.4360473719045313  0.3983667506780278  0.466006655105843  1.0000
  C   C38       1.0  0.07762817241880537  0.1505493698707116  0.5114398433010335  1.0000
  C   C39       1.0  0.07978747899810817  0.19263230831055878  0.46395670703828235  1.0000
  C   C40       1.0  0.07924559351362429  0.16517525456494955  0.4631220236294045  1.0000
  C   C41       1.0  0.07614685499045266  0.19205933366108796  0.5603821709771252  1.0000
  C   C42       1.0  0.07644532663811698  0.16467344581761714  0.5596644042140972  1.0000
  C   C43       1.0  0.463265885591926  0.40055519706075876  0.469342261694748  1.0000
  O   O1        1.0  0.580418143118235  0.6524525653600516  0.41303944446973384  1.0000
  H   H1        1.0  0.5439104986021315  0.8297510622697006  0.5938713604875652  1.0000
  O   O2        1.0  0.5743643969989874  0.7050330559828537  0.6105058400753581  1.0000
  N   N1        1.0  0.5450206569978364  0.9540283600988934  0.503060131568452  1.0000
  N   N2        1.0  0.5436713509975187  0.8967009889872337  0.513001642154303  1.0000
  N   N3        1.0  0.6023636484029355  0.9024500617474845  0.5170501535244069  1.0000
  N   N4        1.0  0.8936534551371657  0.912473530168487  0.4875273695995919  1.0000
  C   C44       1.0  0.07755520799976197  0.23531213191232345  0.5104410798825201  1.0000
  C   C45       1.0  0.46189390503742017  0.4383047604565602  0.5267064432032895  1.0000
  C   C46       1.0  0.07223534769738202  0.2760752447195588  0.5435938168454865  1.0000
  C   C47       1.0  0.07316956273560915  0.33184659056969895  0.5312725010112427  1.0000
  C   C48       1.0  0.056249461159673275  0.29117121242279476  0.5752256115161628  1.0000
  C   C49       1.0  0.056339824836179504  0.31825626806854207  0.5683485531537166  1.0000
  C   C50       1.0  0.08982367220405635  0.31698606991542416  0.5010125401739601  1.0000
  C   C51       1.0  0.08911078067272607  0.289767854370614  0.5063307375496623  1.0000
  H   H2        1.0  0.8902315468421831  0.9456797275692456  0.5368340133112188  1.0000
  C   C52       1.0  0.42109993099925996  0.41624789454167316  0.49285806811624006  1.0000
  H   H3        1.0  0.48473341728371544  0.47312926176544845  0.48471009676417226  1.0000
  H   H4        1.0  0.16318511232769903  0.4884536369831502  0.5090393245826232  1.0000
  H   H5        1.0  0.47437035628620755  0.38657920076413826  0.4466966125911836  1.0000
  H   H6        1.0  0.12625302259127297  0.022214209775664084  0.4983903886801702  1.0000
  H   H7        1.0  0.4839008578651588  0.36852516747150676  0.5150862373491508  1.0000
  H   H8        1.0  0.020573703524581603  0.334428601960983  0.5262094338006359  1.0000
  H   H9        1.0  0.12485348466334878  0.34332981261223017  0.539792543623315  1.0000
  H   H10       1.0  0.16255999581891112  0.38385497836688665  0.5391026019504004  1.0000
  H   H11       1.0  0.02222470670823644  0.013572181420081982  0.48373783221856226  1.0000
  H   H12       1.0  0.08833156743412293  0.4445785260938416  0.5147059873217015  1.0000
  H   H13       1.0  0.1759023382227367  0.4035045851773717  0.4717560292084931  1.0000
  H   H14       1.0  0.1722631496365247  0.4700867503487142  0.578536209396151  1.0000
  H   H15       1.0  0.22060674151850695  0.4743936736517345  0.5850312439036595  1.0000
  H   H16       1.0  0.2242279191380317  0.40745061523994786  0.479095910552814  1.0000
  H   H17       1.0  0.09959391204629119  0.03443571912547126  0.5594442789722126  1.0000
  H   H18       1.0  0.09923019971761554  0.08276942826580104  0.5487257985038623  1.0000
  H   H19       1.0  0.04891177558035063  0.07045436189014274  0.4100035709458297  1.0000
  H   H20       1.0  0.048802859567453075  0.02222180408444104  0.42169821194604973  1.0000
  H   H21       1.0  0.08109879648927498  0.20362038785810316  0.4259484488388108  1.0000
  H   H22       1.0  0.07871090268208876  0.11295261188970153  0.5536373434674764  1.0000
  H   H23       1.0  0.07510831731784702  0.15368272868383195  0.5976686667203416  1.0000
  H   H24       1.0  0.4718467291112859  0.4538968028212726  0.5519264566792739  1.0000
  H   H25       1.0  0.9224978889699472  0.9502178054993509  0.5444611417915824  1.0000
  H   H26       1.0  0.4259986028813588  0.38258071104360536  0.44140978586705415  1.0000
  N   N5        1.0  0.5714452517765212  0.7496543311241122  0.5513163084939156  1.0000
  N   N6        1.0  0.6035434853354908  0.9600472579863748  0.5127687268144475  1.0000
  O   O3        1.0  0.8469730830618017  0.8890424823915324  0.45305551996406246  1.0000
  N   N7        1.0  0.7536062882649504  0.9440785756245812  0.5356807876553001  1.0000
  H   H27       1.0  0.07913967599777681  0.13337208675729056  0.42210454623078386  1.0000
  H   H28       1.0  0.0736468618456901  0.2236440985254762  0.6010683053949379  1.0000
  H   H29       1.0  0.08211760962220559  0.24477204830765095  0.4706996539002231  1.0000
  H   H30       1.0  0.10215325598326272  0.27856417176320725  0.481537256082414  1.0000
  H   H31       1.0  0.1031483037077038  0.327049274556917  0.47134610611497085  1.0000
  H   H32       1.0  0.057980687452852744  0.41229191333301957  0.5101861086955305  1.0000
  H   H33       1.0  0.04348663394007628  0.3294287991917264  0.5935971977900767  1.0000
  H   H34       1.0  0.4234863464736015  0.45027107206757466  0.5457436729436547  1.0000
  H   H35       1.0  0.04292810743998808  0.28115441730413443  0.6049292744076289  1.0000
  H   H36       1.0  0.5432551156978751  0.7814753349942876  0.6053812258966301  1.0000
  N   N8        1.0  0.04470872274702314  0.45419562602686364  0.5026903093068774  1.0000
  N   N9        1.0  0.10282388801881541  0.46035338833183315  0.5127515630859188  1.0000
  N   N10       1.0  0.04349836303380372  0.3965418358735387  0.5130439379756062  1.0000
  N   N11       1.0  0.10181289774668063  0.40243988537403663  0.5175161163399473  1.0000
  N   N12       1.0  0.25284394690329914  0.444252141865489  0.5344258294850087  1.0000
  N   N13       1.0  0.0735001705876507  0.10683618587620441  0.47095186018584984  1.0000
  N   N14       1.0  0.07138008944678108  0.24948251937831697  0.5511798524381761  1.0000
  N   N15       1.0  0.3942993502971455  0.41336064172797427  0.49179142229524697  1.0000
  O   O4        1.0  0.08054486064412894  0.15229379443498253  0.41301427037484706  1.0000
  O   O5        1.0  0.07425168127442903  0.20488073149847677  0.6104209939747378  1.0000
  O   O6        1.0  0.8002803775912853  0.9675514303436252  0.5699903468681334  1.0000
  N   N16       1.0  0.5735644645160908  0.6070105030461965  0.4709963352333157  1.0000
  C   C53       1.0  0.04935297880678659  0.9805082697462496  0.49702086133453316  1.0000
  C   C54       1.0  0.07377294492742126  0.9957153272619221  0.4988459858833244  1.0000
  C   C55       1.0  0.14247302847399199  0.9835424814928629  0.5097254063832957  1.0000
  C   C56       1.0  0.12275559094845928  0.8641920875430816  0.5318439011081849  1.0000
  C   C57       1.0  0.004737502331034019  0.8733172837432217  0.5154217572265809  1.0000
  C   C58       1.0  0.14203620414543844  0.9337752557699012  0.5198637136266903  1.0000
  C   C59       1.0  0.4762319304237909  0.920531860193078  0.4994721190210517  1.0000
  C   C60       1.0  0.07329419093563698  0.580579581218214  0.47851527977177577  1.0000
  C   C61       1.0  0.024558429777993666  0.9924506709014393  0.48931146028054684  1.0000
  C   C62       1.0  0.09842000802616627  0.9855683030970794  0.5063056926172752  1.0000
  C   C63       1.0  0.4338951249427041  0.9360502778568545  0.5227343503049606  1.0000
  C   C64       1.0  0.005478358996355734  0.9722638465084807  0.490291357819149  1.0000
  C   C65       1.0  0.018824954863154067  0.9483179041759827  0.49962501630516526  1.0000
  C   C66       1.0  0.09803709987514825  0.8760731189112219  0.5227767096097143  1.0000
  C   C67       1.0  0.005241051833159619  0.9229626198982381  0.5030838050874152  1.0000
  C   C68       1.0  0.017657537171568028  0.8993247034747544  0.5095957773313614  1.0000
  C   C69       1.0  0.12278852170852313  0.5009214078830347  0.5040534093663994  1.0000
  C   C70       1.0  0.12957656046519656  0.9575035825619658  0.5152823337515765  1.0000
  C   C71       1.0  0.14183095567811796  0.8843903447786172  0.5311052874925035  1.0000
  C   C72       1.0  0.04877550213992042  0.8713255506130958  0.5199713566755413  1.0000
  C   C73       1.0  0.02383276050427909  0.8561133136642094  0.5212028007982714  1.0000
  C   C74       1.0  0.12851292575702356  0.9083275869352416  0.5213923679466623  1.0000
  C   C75       1.0  0.07353431306171723  0.8610113779972582  0.5239823611832071  1.0000
  C   C76       1.0  0.21166187181467405  0.9583947876486221  0.5578809859501437  1.0000
  C   C77       1.0  0.17099194254134362  0.9361144588255199  0.5235937827591015  1.0000
  C   C78       1.0  0.18449662907742562  0.9561336772809222  0.5542445799937151  1.0000
  C   C79       1.0  0.18618987896071312  0.9184543570659907  0.4965583125421007  1.0000
  C   C80       1.0  0.22698562727145688  0.9407812651785737  0.5307627385812317  1.0000
  C   C81       1.0  0.21333238120886777  0.9207283130354501  0.4998909608315843  1.0000
  C   C82       1.0  0.07333240748128844  0.5249055955137639  0.49126248548972995  1.0000
  C   C83       1.0  0.05902328836890469  0.5357875821960602  0.4499972634470012  1.0000
  C   C84       1.0  0.059409794815447566  0.5628961184139154  0.4430573385383211  1.0000
  C   C85       1.0  0.0876192586952655  0.5695953028289804  0.5199945805842563  1.0000
  C   C86       1.0  0.0879236669641155  0.5424757115849748  0.5255910957030676  1.0000
  C   C87       1.0  0.07792834281744944  0.7069053745258362  0.5120987123994332  1.0000
  C   C88       1.0  0.07674461332372433  0.6220574149526061  0.5126805369070118  1.0000
  C   C89       1.0  0.4355548074962625  0.8980003216229323  0.4658045148346757  1.0000
  C   C90       1.0  0.07753523913629454  0.6507572057710576  0.5112481057566682  1.0000
  C   C91       1.0  0.07971705739013055  0.6928723700895449  0.46390107880951303  1.0000
  C   C92       1.0  0.07911575480821105  0.6654162498188845  0.46296798029779124  1.0000
  C   C93       1.0  0.07622033897045895  0.6922335821815309  0.560357507703866  1.0000
  C   C94       1.0  0.07646847991186562  0.6648421081541688  0.5595318862622372  1.0000
  C   C95       1.0  0.4627242991621047  0.9002935335480463  0.46940739465517034  1.0000
  C   C96       1.0  0.2956522875581866  0.9282250004752379  0.5116462135559027  1.0000
  C   C97       1.0  0.26716986875772886  0.9273304796308453  0.5105337861100384  1.0000
  C   C98       1.0  0.31160365295562226  0.9476392348524041  0.5403205489115981  1.0000
  C   C99       1.0  0.3515615365166184  0.928369964297955  0.5113831356385512  1.0000
  C   C100      1.0  0.33884533148964124  0.9475158948838581  0.5398957487225277  1.0000
  C   C101      1.0  0.3356103193026594  0.9089556176953132  0.48270911978359393  1.0000
  C   C102      1.0  0.30836896289572224  0.9090846154376508  0.4831168790327242  1.0000
  C   C103      1.0  0.07758070561534726  0.7355130771981568  0.5105401111381976  1.0000
  C   C104      1.0  0.46104248149089866  0.9383615727074884  0.5260087778164765  1.0000
  C   C105      1.0  0.07238825280309544  0.7762817734237374  0.5436965308161928  1.0000
  C   C106      1.0  0.07336929742727008  0.8320374183756649  0.5311027148314407  1.0000
  C   C107      1.0  0.05653167471668553  0.7914484282219978  0.5754688652851311  1.0000
  C   C108      1.0  0.056647778422315435  0.8185301141228855  0.5684742061390127  1.0000
  C   C109      1.0  0.08988808136092519  0.8171080781282596  0.5006717258870694  1.0000
  C   C110      1.0  0.08915923467353079  0.7898983629992544  0.5061511816794774  1.0000
  C   C111      1.0  0.38004573160511723  0.9292637192312355  0.5125107258028933  1.0000
  C   C112      1.0  0.42023387426606873  0.9157884859320152  0.4924141366007995  1.0000
  H   H37       1.0  0.4842484087891319  0.9733019901697312  0.4850706561369392  1.0000
  H   H38       1.0  0.1638094718404127  0.9884251215557049  0.5088575969219159  1.0000
  H   H39       1.0  0.47398379639086674  0.8863025677489592  0.4471412274297762  1.0000
  H   H40       1.0  0.1257500353326664  0.522356844636314  0.4978948068909721  1.0000
  H   H41       1.0  0.4834005257693673  0.8683096485776284  0.5152897018282139  1.0000
  H   H42       1.0  0.020912679620773214  0.834593552720017  0.5260814440401195  1.0000
  H   H43       1.0  0.12496360000972796  0.8431750769049395  0.5391653166644814  1.0000
  H   H44       1.0  0.16296581523052772  0.8833905437809954  0.5378761258805684  1.0000
  H   H45       1.0  0.021455934958369498  0.5134294991464795  0.48290114836066833  1.0000
  H   H46       1.0  0.0891274910102122  0.9442625963495535  0.5146935072317351  1.0000
  H   H47       1.0  0.17632676141987438  0.9028782175245852  0.4711379784313549  1.0000
  H   H48       1.0  0.1732292660254626  0.9699669241370152  0.5769262638840009  1.0000
  H   H49       1.0  0.2215040685934854  0.9741995483468576  0.5827516695134441  1.0000
  H   H50       1.0  0.2247469655750541  0.9067252031140678  0.4777863790934671  1.0000
  H   H51       1.0  0.09923087545129046  0.5345525951672316  0.5585753417932684  1.0000
  H   H52       1.0  0.09899952293288279  0.5828997478095467  0.5479608457222439  1.0000
  H   H53       1.0  0.04810423745096181  0.570778980475952  0.4100528941904075  1.0000
  H   H54       1.0  0.04788216176622537  0.5225311404119677  0.4216341298541278  1.0000
  H   H55       1.0  0.08099498471126626  0.7038951287255207  0.42593302375985304  1.0000
  H   H56       1.0  0.07866601742898525  0.6131170101047122  0.5532699593979984  1.0000
  H   H57       1.0  0.07516501112692006  0.6538195107557135  0.5974992636144232  1.0000
  H   H58       1.0  0.47090605604233593  0.9541189046955467  0.550986470198137  1.0000
  H   H59       1.0  0.2569929012996721  0.9109741595973204  0.48610247349936264  1.0000
  H   H60       1.0  0.42571003077692376  0.8820135960249924  0.4413955887666433  1.0000
  H   H61       1.0  0.2963755308973667  0.89381936120044  0.4605650451590822  1.0000
  H   H62       1.0  0.3508377178740232  0.9627824604953493  0.5624460738624414  1.0000
  H   H63       1.0  0.2812049099275749  0.9637161251578981  0.5644855583668031  1.0000
  H   H64       1.0  0.36600792560426665  0.8928640900479627  0.45858466880934273  1.0000
  H   H65       1.0  0.07885748746377515  0.633632409774015  0.42185045411955907  1.0000
  H   H66       1.0  0.07384003181808506  0.7237932786391308  0.6011803198457634  1.0000
  H   H67       1.0  0.08204341161806253  0.7449826201945541  0.4707661147822837  1.0000
  H   H68       1.0  0.10209346379318247  0.7786358395698149  0.4812283115582149  1.0000
  H   H69       1.0  0.10311794502143735  0.8271093811530494  0.4707646670685493  1.0000
  H   H70       1.0  0.05810952854233811  0.9125515654409725  0.5101049650606662  1.0000
  H   H71       1.0  0.04390607850252273  0.8297654893374059  0.5938521573079864  1.0000
  H   H72       1.0  0.42248743331687166  0.9501970843810799  0.5444483337814089  1.0000
  H   H73       1.0  0.043294898810339426  0.7814964718463886  0.6053976796715591  1.0000
  H   H74       1.0  0.3902177987842414  0.9456719719378394  0.5368158115808358  1.0000
  N   N17       1.0  0.04503443497833693  0.9541075077701198  0.5030751188313197  1.0000
  N   N18       1.0  0.10352940733252904  0.9601234099456343  0.5127865964737479  1.0000
  N   N19       1.0  0.04368863444575038  0.8967444868674697  0.5129827440014261  1.0000
  N   N20       1.0  0.10234823448474085  0.9024942523269557  0.5170189848365897  1.0000
  N   N21       1.0  0.25358799747896144  0.9440883192287461  0.5356788172150181  1.0000
  N   N22       1.0  0.07308166121154668  0.6070755476604948  0.4706533845018905  1.0000
  N   N23       1.0  0.07152382071672701  0.7496937523032928  0.5513549601042562  1.0000
  N   N24       1.0  0.39363045800010005  0.9124536246909468  0.48753681252208114  1.0000
  O   O7        1.0  0.08031653125341548  0.6525605129826318  0.4128099899354314  1.0000
  O   O8        1.0  0.074419890514918  0.7050203639170387  0.6104524356245307  1.0000
  O   O9        1.0  0.30026495758103106  0.9675592318309725  0.5699709820859471  1.0000
  O   O10       1.0  0.3469495447918873  0.8890324191801245  0.4530685108603462  1.0000
  C   C113      1.0  0.549806867692874  0.48063144130206464  0.4967603044631459  1.0000
  C   C114      1.0  0.5741953383422813  0.49592051132613446  0.4986563158608356  1.0000
  C   C115      1.0  0.6428078708666345  0.48352050445338823  0.5098971478017196  1.0000
  C   C116      1.0  0.6232174288398612  0.3641238257027498  0.5318611149340322  1.0000
  C   C117      1.0  0.5052510276853214  0.3733330275458294  0.5152663454004738  1.0000
  C   C118      1.0  0.6422006525601711  0.43376942244872707  0.5200341441482914  1.0000
  C   C119      1.0  0.9760951243578098  0.4203644255151157  0.49925261997386006  1.0000
  C   C120      1.0  0.5737574986226438  0.08025963224757174  0.4788193129472826  1.0000
  C   C121      1.0  0.5249561306363516  0.49244316643777175  0.489048601214367  1.0000
  C   C122      1.0  0.5987952824868523  0.48574065047196174  0.5062794998257802  1.0000
  C   C123      1.0  0.9337678584054848  0.43578065430180574  0.5227466430959758  1.0000
  C   C124      1.0  0.5059719151021869  0.47215764327014814  0.4899904052994966  1.0000
  C   C125      1.0  0.5194419700544188  0.44829290361663987  0.4992995293017805  1.0000
  C   C126      1.0  0.5984411174957819  0.37588069470588165  0.5227140587003131  1.0000
  C   C127      1.0  0.5059343594364684  0.4229344754593382  0.5029362587376534  1.0000
  C   C128      1.0  0.5182907617638439  0.3992883346947677  0.5095485844632909  1.0000
  C   C129      1.0  0.6233607548200444  0.0006866711103598747  0.504264253547983  1.0000
  C   C130      1.0  0.6297979924224996  0.45752341682896513  0.515421766147475  1.0000
  C   C131      1.0  0.642194894390427  0.3844139604101023  0.5312339214682074  1.0000
  C   C132      1.0  0.5492473750675408  0.3711153860554847  0.5198450676370613  1.0000
  C   C133      1.0  0.5242514077585836  0.35601526187779003  0.5210073017122422  1.0000
  C   C134      1.0  0.6287576356872099  0.4082817695834323  0.5214817405885412  1.0000
  C   C135      1.0  0.5739911644058271  0.3607502269569977  0.5238780795474016  1.0000
  C   C136      1.0  0.7117607790941527  0.45839091365626217  0.5583516729357467  1.0000
  C   C137      1.0  0.6711446077864638  0.4361310634589375  0.5238419040455579  1.0000
  C   C138      1.0  0.684598678532182  0.45608930534889613  0.5547153234346671  1.0000
  C   C139      1.0  0.6863530817134785  0.4185573782538457  0.4966043218152045  1.0000
  C   C140      1.0  0.7270960358241161  0.44086446410078517  0.5310305226158948  1.0000
  C   C141      1.0  0.7134875489893335  0.42086432271624996  0.4999617119137755  1.0000
  C   C142      1.0  0.5739700210186752  0.024610845468250424  0.4916531091003748  1.0000
  C   C143      1.0  0.5597914574204615  0.03542691413496498  0.4501140407720177  1.0000
  C   C144      1.0  0.56009623426873  0.06252647229492006  0.44313610002132653  1.0000
  C   C145      1.0  0.5879779394262724  0.06933751809780146  0.5205326947076729  1.0000
  C   C146      1.0  0.5883758760265528  0.04222483118356539  0.5261751369290892  1.0000
  C   C147      1.0  0.5779928306714383  0.20660233990309074  0.5120942157121243  1.0000
  C   C148      1.0  0.5768717250688548  0.12175769545811921  0.5129336945765003  1.0000
  C   C149      1.0  0.9354564082220227  0.3978493068978867  0.4654524525828718  1.0000
  C   C150      1.0  0.5775887180465055  0.15044899000861442  0.5114081974755549  1.0000
  C   C151      1.0  0.5798440961052808  0.19254273951656478  0.4639579165736126  1.0000
  C   C152      1.0  0.5792469016186572  0.16508312913291173  0.4631020753519191  1.0000
  C   C153      1.0  0.5761645497268492  0.19195471222691277  0.5603833161526196  1.0000
  C   C154      1.0  0.576403815120649  0.16456386110990348  0.5596435055730918  1.0000
  C   C155      1.0  0.962624920361227  0.40016967601898906  0.4690302575147114  1.0000
  C   C156      1.0  0.795692130300947  0.4282548362536576  0.5117106522952287  1.0000
  C   C157      1.0  0.7672282001503208  0.4274136213770156  0.510680075614114  1.0000
  C   C158      1.0  0.8116819293748615  0.4476431386730818  0.5403618520542668  1.0000
  C   C159      1.0  0.8515451931190496  0.42827112826959773  0.5113032773178322  1.0000
  C   C160      1.0  0.8389115953569992  0.4474574868803096  0.5398623487110848  1.0000
  C   C161      1.0  0.8355554922305937  0.4088839643932923  0.48264792626873937  1.0000
  C   C162      1.0  0.8083263993961077  0.4090772157914968  0.483126138700323  1.0000
  C   C163      1.0  0.5777541295707489  0.23522422608802135  0.5104854424429156  1.0000
  C   C164      1.0  0.9609087850758214  0.4381167764153472  0.5260040706089362  1.0000
  C   C165      1.0  0.5726242472090152  0.2760162458283674  0.5436089809662892  1.0000
  C   C166      1.0  0.5738043470559392  0.33178771548415475  0.5310352215112855  1.0000
  C   C167      1.0  0.5567104081091301  0.29122105317496527  0.5751680709752899  1.0000
  C   C168      1.0  0.5569232805395166  0.3183074480979696  0.5681669788463469  1.0000
  C   C169      1.0  0.5903988145845575  0.316818938718017  0.500872194342983  1.0000
  C   C170      1.0  0.5895717700736608  0.28960154143070616  0.5063282541830242  1.0000
  C   C171      1.0  0.880009828420867  0.4290994906645544  0.5123793921040728  1.0000
  C   C172      1.0  0.9201388688978651  0.415573713542826  0.49224082535559366  1.0000
  H   H75       1.0  0.9837601850148219  0.47295490264528295  0.48438007870206135  1.0000
  H   H76       1.0  0.6641584149485167  0.48830505542359787  0.5090991898094116  1.0000
  H   H77       1.0  0.9739085251932877  0.38624812794427305  0.4466299214886757  1.0000
  H   H78       1.0  0.6262445634469654  0.022140880914513168  0.4983047739200169  1.0000
  H   H79       1.0  0.9831642566326477  0.3683148430790518  0.5152070972472524  1.0000
  H   H80       1.0  0.5212257519972237  0.33449884543538816  0.5258200565535447  1.0000
  H   H81       1.0  0.6255170563039055  0.3431252545611258  0.539193746573351  1.0000
  H   H82       1.0  0.6633354427465572  0.38351487585693794  0.5381092262827366  1.0000
  H   H83       1.0  0.522237180254539  0.013504789481741438  0.483720206231897  1.0000
  H   H84       1.0  0.5892833905268428  0.44448364225096487  0.5146789969241238  1.0000
  H   H85       1.0  0.6765082109801653  0.4030392396069694  0.47102045604746334  1.0000
  H   H86       1.0  0.67329482830011  0.46983516946491266  0.5775475137922308  1.0000
  H   H87       1.0  0.7215873009067126  0.4741441141957378  0.5833687673011672  1.0000
  H   H88       1.0  0.7249382272090334  0.40694166777829244  0.47771641786367847  1.0000
  H   H89       1.0  0.5995883787617551  0.034351529191002574  0.559358961629064  1.0000
  H   H90       1.0  0.5991993892187354  0.08268459141998856  0.5486599924294462  1.0000
  H   H91       1.0  0.5489028090825472  0.07035792860458676  0.409908742025649  1.0000
  H   H92       1.0  0.5488215232157568  0.022124178895433003  0.4215816991278226  1.0000
  H   H93       1.0  0.5811982911150911  0.20354100582544613  0.4259629855274324  1.0000
  H   H94       1.0  0.5786383698335024  0.11284536408643804  0.553590698463848  1.0000
  H   H95       1.0  0.575036883110803  0.153562750144499  0.5976337234113811  1.0000
  H   H96       1.0  0.9707730044689435  0.45381897079109995  0.5511160837169391  1.0000
  H   H97       1.0  0.7570083598233115  0.4110843134188849  0.486241974572212  1.0000
  H   H98       1.0  0.9256139256603234  0.38190926845993994  0.44092361448834044  1.0000
  H   H99       1.0  0.7962726880044091  0.3938445900137239  0.4606102423200644  1.0000
  H   H100      1.0  0.850962566328115  0.4626910588329618  0.5623808980957158  1.0000
  H   H101      1.0  0.7813298296145326  0.46377422720241046  0.5646092662848902  1.0000
  H   H102      1.0  0.8659050444965809  0.3927270877308864  0.4584660933715855  1.0000
  H   H103      1.0  0.5791435175017439  0.13328694472134764  0.4220671427280805  1.0000
  H   H104      1.0  0.5737461323903055  0.22354767106073462  0.6010848323283816  1.0000
  H   H105      1.0  0.5823907919616775  0.24468450551431986  0.4707720785887662  1.0000
  H   H106      1.0  0.6025689911479419  0.2783115188562558  0.48160693114202036  1.0000
  H   H107      1.0  0.6037668958675113  0.32679810407694637  0.4711811041136056  1.0000
  H   H108      1.0  0.558831386773016  0.41228464311626206  0.5101956171197946  1.0000
  H   H109      1.0  0.5441176220841314  0.3295746198433312  0.5933323674674007  1.0000
  H   H110      1.0  0.9223389269003919  0.4498574358482362  0.5446126091956742  1.0000
  H   H111      1.0  0.5433414244370043  0.28129593780521395  0.6048990432914989  1.0000
  H   H112      1.0  0.8902282102827253  0.4454878539659269  0.536666627099948  1.0000
  N   N25       1.0  0.5456341941396181  0.45422285254442935  0.5027917206119  1.0000
  N   N26       1.0  0.6037776023587228  0.4602595655075608  0.5128165857195641  1.0000
  N   N27       1.0  0.5443018810545004  0.39656987865584165  0.5128843278179402  1.0000
  N   N28       1.0  0.6026204326393558  0.40231759129476913  0.5169965607108777  1.0000
  N   N29       1.0  0.7536967538667403  0.444178066695404  0.5359204876486012  1.0000
  N   N30       1.0  0.5734623568213539  0.10674280525042468  0.47089162152379255  1.0000
  N   N31       1.0  0.571623699702171  0.2494179048909474  0.551220451428404  1.0000
  N   N32       1.0  0.8935361946125029  0.41225336185870753  0.48737150000502544  1.0000
  O   O11       1.0  0.5805416618338364  0.15220919028836796  0.4129871368830443  1.0000
  O   O12       1.0  0.5742617948169949  0.20477188664859153  0.6104227819759972  1.0000
  O   O13       1.0  0.8003984815807953  0.4675898174387658  0.5700405224062411  1.0000
  O   O14       1.0  0.8468381036001472  0.3889318011096855  0.45298280156022563  1.0000
  C   C173      1.0  0.5493522405979996  0.9804281737169117  0.49698298480423064  1.0000
  C   C174      1.0  0.5737766864379279  0.9956273927378554  0.49876783658278534  1.0000
  C   C175      1.0  0.6424803023133795  0.9834822234283956  0.5097067793883621  1.0000
  C   C176      1.0  0.6227548816572078  0.8641372756746318  0.5318626951636201  1.0000
  C   C177      1.0  0.5047316892724905  0.8732505814485058  0.5154061935223323  1.0000
  C   C178      1.0  0.6420573788312819  0.9337175649635456  0.5198883459581594  1.0000
  C   C179      1.0  0.97625486538146  0.9205874502934174  0.4994443892486359  1.0000
  C   C180      1.0  0.5739739993203188  0.5805324846649794  0.4788393607403996  1.0000
  C   C181      1.0  0.5245620125609043  0.9923819894953964  0.48930047826410356  1.0000
  C   C182      1.0  0.5984247916175526  0.9854881749210141  0.506247125780538  1.0000
  C   C183      1.0  0.9339112830083364  0.9360813508010805  0.5227313757834757  1.0000
  C   C184      1.0  0.5054722008136467  0.9722047134337695  0.4903194307881538  1.0000
  C   C185      1.0  0.5188098832219722  0.9482528421284839  0.49964375941238315  1.0000
  C   C186      1.0  0.5980424690659709  0.8760309607292381  0.5227972552515041  1.0000
  C   C187      1.0  0.505217304789028  0.9229010183658389  0.5031058267786044  1.0000
  C   C188      1.0  0.5176379044388812  0.8992648122199336  0.5096062325977412  1.0000
  C   C189      1.0  0.6237902968968432  0.500830407363444  0.5043927609121169  1.0000
  C   C190      1.0  0.6295923453931473  0.9574405069428195  0.5152828025642189  1.0000
  C   C191      1.0  0.6418380515033829  0.8843283724201355  0.5311353111990932  1.0000
  C   C192      1.0  0.5487742754972904  0.8712857816361342  0.519971989284215  1.0000
  C   C193      1.0  0.5238393869525112  0.8560590304402224  0.5211781603544801  1.0000
  C   C194      1.0  0.6285311285658369  0.9082726098796742  0.5214273242547098  1.0000
  C   C195      1.0  0.5735355697068767  0.8609763820736617  0.5239873336275315  1.0000
  C   C196      1.0  0.7116746792712427  0.9583748290333899  0.55787139251897  1.0000
  C   C197      1.0  0.6710123532361721  0.9360649321129874  0.5236183671522926  1.0000
  C   C198      1.0  0.6845095960833008  0.9560994460024076  0.5542429341429876  1.0000
  C   C199      1.0  0.6862158398522197  0.9184046550491609  0.4965993409221728  1.0000
  C   C200      1.0  0.7270044507927886  0.9407616514974424  0.5307681013605912  1.0000
  C   C201      1.0  0.7133583798448323  0.9206941348239778  0.4999213582446734  1.0000
  C   C202      1.0  0.5743478820216432  0.5248865054735086  0.4915515256158244  1.0000
  C   C203      1.0  0.560027105801615  0.535686867934602  0.4502021903291296  1.0000
  C   C204      1.0  0.5602491345088436  0.5627815483691836  0.44327749214842804  1.0000
  C   C205      1.0  0.5883549591468634  0.5696322850399822  0.5203375604692377  1.0000
  C   C206      1.0  0.5888334775245554  0.5425251908798701  0.5259093288652894  1.0000
  C   C207      1.0  0.5778590454386738  0.7068507228664093  0.5121462079726363  1.0000
  C   C208      1.0  0.5770921891016759  0.6220246449665966  0.5130065770681975  1.0000
  C   C209      1.0  0.9355850706133346  0.8980431223159921  0.46577357106554557  1.0000
  C   C210      1.0  0.5776945748529283  0.6507141004298986  0.5114908722519342  1.0000
  C   C211      1.0  0.5796740185293988  0.692785952893306  0.4639957553889599  1.0000
  C   C212      1.0  0.5791879531427842  0.6653357881643526  0.4631595552217964  1.0000
  C   C213      1.0  0.5762100497222274  0.692215634715389  0.5604543552087364  1.0000
  C   C214      1.0  0.5765666577976692  0.6648333125317595  0.5597235821202088  1.0000
  C   C215      1.0  0.9627546322582211  0.9003489628127339  0.4693681162600827  1.0000
  C   C216      1.0  0.7956728630276443  0.928222374953169  0.5116506891185413  1.0000
  C   C217      1.0  0.7671910142647153  0.9273251833986309  0.5105338882825184  1.0000
  C   C218      1.0  0.8116206752756873  0.9476367371640319  0.5403332071403295  1.0000
  C   C219      1.0  0.8515803266046802  0.9283751585291893  0.5113845048803243  1.0000
  C   C220      1.0  0.8388625116754965  0.9475166986685183  0.5399056056763047  1.0000
  C   C221      1.0  0.8356323620573646  0.9089600164893659  0.48270422907871957  1.0000
  C   C222      1.0  0.8083907742849732  0.9090852155965949  0.48311583098729816  1.0000
  C   C223      1.0  0.577476920975496  0.735454433537707  0.5105092715336497  1.0000
  C   C224      1.0  0.9610589825430441  0.9384060991620303  0.5259957268064718  1.0000
  C   C225      1.0  0.5723247646775532  0.7762417322188766  0.5436442150143785  1.0000
  C   C226      1.0  0.5733612058547015  0.8320012631363912  0.5311003072067159  1.0000
  C   C227      1.0  0.5564916167840365  0.7914196950602445  0.5754440921527765  1.0000
  C   C228      1.0  0.5566345621977004  0.8185046656785311  0.5684756142321602  1.0000
  C   C229      1.0  0.5898601661100954  0.8170613492725567  0.5006463027540353  1.0000
  C   C230      1.0  0.5891036504649482  0.7898481102996208  0.5060987367175611  1.0000
  C   C231      1.0  0.8800645035914652  0.9292740300822573  0.5125133698504819  1.0000
  C   C232      1.0  0.9202574707741423  0.9158182306651409  0.492403099896957  1.0000
  H   H113      1.0  0.9842555786971413  0.9733514988112089  0.4850050451973365  1.0000
  H   H114      1.0  0.6638157382933876  0.9883739976691758  0.5088552132038522  1.0000
  H   H115      1.0  0.9740202908903751  0.8863680076968234  0.4470883300503285  1.0000
  H   H116      1.0  0.6267845269830414  0.5222785690270048  0.4984387504789026  1.0000
  H   H117      1.0  0.9834038712077826  0.8683926290285933  0.5153248672533289  1.0000
  H   H118      1.0  0.5209336251969643  0.8345374134551039  0.5260347096927402  1.0000
  H   H119      1.0  0.6249525103360479  0.8431177244394393  0.5391793472486219  1.0000
  H   H120      1.0  0.6629720612957426  0.883318654018662  0.5378994752342918  1.0000
  H   H121      1.0  0.5225105951673541  0.5135467556899657  0.48352849914605134  1.0000
  H   H122      1.0  0.5891495160113662  0.9441800747321251  0.5146828173621387  1.0000
  H   H123      1.0  0.6763573960189755  0.9028168905740308  0.47120034239504743  1.0000
  H   H124      1.0  0.6732363290693208  0.9699332218555943  0.5769099539796196  1.0000
  H   H125      1.0  0.7215127037839074  0.9741920779959748  0.5827167096038602  1.0000
  H   H126      1.0  0.7247791508095999  0.9066930439965507  0.47782596843631914  1.0000
  H   H127      1.0  0.6001676544897762  0.5346718453801831  0.5589320740056214  1.0000
  H   H128      1.0  0.5996349003376288  0.5829972681556217  0.5483466334022655  1.0000
  H   H129      1.0  0.5489295567419195  0.5705954858800468  0.4102159072766205  1.0000
  H   H130      1.0  0.548996730925275  0.5223717776148349  0.4217810611875932  1.0000
  H   H131      1.0  0.5809047026796575  0.7037748947191924  0.42598536874641946  1.0000
  H   H132      1.0  0.5790601552044594  0.6131242729492762  0.5536200645281643  1.0000
  H   H133      1.0  0.575325904787568  0.6538470922869735  0.5977366550183323  1.0000
  H   H134      1.0  0.9709178637862196  0.9541635003632254  0.5509799915731682  1.0000
  H   H135      1.0  0.7570168509978414  0.9109690951615472  0.4860963219559373  1.0000
  H   H136      1.0  0.9257454031427407  0.8820559646942232  0.4413587969615435  1.0000
  H   H137      1.0  0.796397665034401  0.8938206459144745  0.46056133173084823  1.0000
  H   H138      1.0  0.8508539154932735  0.9627834536947777  0.5624573797693084  1.0000
  H   H139      1.0  0.7812206576444864  0.9637087648577486  0.5645066976125092  1.0000
  H   H140      1.0  0.8660310016381247  0.8928743706256297  0.45856702285696027  1.0000
  H   H141      1.0  0.5791018827312762  0.6335323275107028  0.42214976902240997  1.0000
  H   H142      1.0  0.5737565516581725  0.7237971291011001  0.6011736103224019  1.0000
  H   H143      1.0  0.5819135137605429  0.7449036000725603  0.47070732520789693  1.0000
  H   H144      1.0  0.6020278967373877  0.778578523229122  0.48116755426833663  1.0000
  H   H145      1.0  0.6030938918605135  0.8270574942920341  0.4707396238380432  1.0000
  H   H146      1.0  0.5580790123789227  0.9125218477302386  0.5101479481093683  1.0000
  H   H147      1.0  0.25873854317669276  0.4513966344947316  0.572498404019372  1.0000
  H   H148      1.0  0.2601284720375447  0.42547555266477644  0.5324838976731282  1.0000
  H   H149      1.0  0.38721540092306184  0.43223828780938406  0.4933215034963979  1.0000
  H   H150      1.0  0.3881690760711465  0.40601219370921876  0.4540054899386595  1.0000
