# Supplementary material for: Fracture Behavior of a 2D Imine‐Based Polymer
Source: Adv Sci (Weinh). 2024 Sep 12;11(42):2407017. doi: 10.1002/advs.202407017 (PMC11558127; doi:10.1002/advs.202407017)
Supplement: Supplementary file 2 — Supporting Information [file ADVS-11-2407017-s004.zip › linkerdefect_strain_1.025_relaxed.cif]

data_image0
_chemical_formula_structural       C43OHON4C8HCH24N2ONH10N8O3NC60H38N8O4C60H38N8O4C60H38
_chemical_formula_sum              "C232 O14 H150 N32"
_cell_length_a       52.325828512927046
_cell_length_b       50.4671102894168
_cell_length_c       25.0002237100003
_cell_angle_alpha    90.0
_cell_angle_beta     90.0
_cell_angle_gamma    95.04739379079325

_space_group_name_H-M_alt    "P 1"
_space_group_IT_number       1

loop_
  _space_group_symop_operation_xyz
  'x, y, z'

loop_
  _atom_site_type_symbol
  _atom_site_label
  _atom_site_symmetry_multiplicity
  _atom_site_fract_x
  _atom_site_fract_y
  _atom_site_fract_z
  _atom_site_occupancy
  C   C1        1.0  0.043736354999373145  0.48074088797549314  0.4993612131466958  1.0000
  C   C2        1.0  0.06757331312200426  0.49606512240853723  0.5011183826829245  1.0000
  C   C3        1.0  0.1345214362913436  0.48345552671869924  0.511506611936929  1.0000
  C   C4        1.0  0.11499825485356922  0.3633120385285  0.5308428069947876  1.0000
  C   C5        1.0  0.9998982604434943  0.37266690041685113  0.5152918838009073  1.0000
  C   C6        1.0  0.13373530576072845  0.4333983357835259  0.5208179590392233  1.0000
  C   C7        1.0  0.4851811453328007  0.4210647730812854  0.5004041340416618  1.0000
  C   C8        1.0  0.07569614963614449  0.07888482975830478  0.479679575606855  1.0000
  C   C9        1.0  0.01951417275981014  0.49271451469445365  0.4922675973064126  1.0000
  C   C10       1.0  0.09158832478773173  0.4857761486216757  0.5082713189777956  1.0000
  C   C11       1.0  0.4441726702912164  0.43664484627884914  0.5258408890772251  1.0000
  C   C12       1.0  0.0009198881350497486  0.47233299555074726  0.49288598093311853  1.0000
  C   C13       1.0  0.013988349960407246  0.4482334976828226  0.5014094744485051  1.0000
  C   C14       1.0  0.09084862779631578  0.3752163096702302  0.5223952623178344  1.0000
  C   C15       1.0  0.0007281943542584915  0.42267492544674606  0.5041908147211057  1.0000
  C   C16       1.0  0.012701910061298661  0.398812890966143  0.5100564390996271  1.0000
  C   C17       1.0  0.12362425209725544  0.9997966739209739  0.5012048847376069  1.0000
  C   C18       1.0  0.12172957893191964  0.45731630537754187  0.5167327365035457  1.0000
  C   C19       1.0  0.13357852482913943  0.38371832442539366  0.530618740345273  1.0000
  C   C20       1.0  0.042819604624662354  0.3704072164009979  0.5198649132196294  1.0000
  C   C21       1.0  0.018380324078664672  0.35521952668922135  0.5207701441018664  1.0000
  C   C22       1.0  0.1205299088388102  0.40779739687259153  0.5218497266444473  1.0000
  C   C23       1.0  0.06692259676094989  0.35997902991387576  0.5233930986223571  1.0000
  C   C24       1.0  0.2019969414483111  0.45735736568354757  0.5589578518147129  1.0000
  C   C25       1.0  0.16203766215323634  0.4356699689808447  0.5241197840180244  1.0000
  C   C26       1.0  0.17544363853866268  0.4553302782849344  0.5555495514536462  1.0000
  C   C27       1.0  0.17658246994412283  0.4181992630625696  0.4959169155984732  1.0000
  C   C28       1.0  0.21647447088900937  0.4396931642470982  0.5310119975328192  1.0000
  C   C29       1.0  0.20313791384048718  0.42020320620637386  0.49897203448034283  1.0000
  C   C30       1.0  0.07593651527237925  0.023044853658488546  0.49371507057547726  1.0000
  C   C31       1.0  0.06206227441780792  0.03364453296330031  0.45197274546098526  1.0000
  C   C32       1.0  0.0623686211323683  0.06085461056174678  0.44433074648610593  1.0000
  C   C33       1.0  0.08969232197104313  0.06819034502362677  0.5214778543564306  1.0000
  C   C34       1.0  0.09010224078072769  0.04094138235433124  0.5277164073694751  1.0000
  C   C35       1.0  0.07524452956263988  0.20556217233722773  0.5123258115984931  1.0000
  C   C36       1.0  0.07768685907804125  0.12059960389431566  0.5136835692170549  1.0000
  C   C37       1.0  0.4451053696105641  0.39924198698603613  0.4664438486660609  1.0000
  C   C38       1.0  0.07742928173938428  0.14938144058226308  0.5120685555448277  1.0000
  C   C39       1.0  0.07826761664304287  0.19158129469633606  0.46440223069015496  1.0000
  C   C40       1.0  0.07890685246021693  0.16407622638243907  0.4637287066582012  1.0000
  C   C41       1.0  0.07364490546302552  0.19084975755110828  0.5606494962793606  1.0000
  C   C42       1.0  0.07515495230874884  0.16345843884272596  0.5601458945653883  1.0000
  C   C43       1.0  0.47167443506805407  0.40126812142781787  0.4694932243490206  1.0000
  O   O1        1.0  0.5823877313281351  0.6537013083946991  0.4120330014805907  1.0000
  H   H1        1.0  0.5451971782309247  0.8318087165456839  0.5957283693335524  1.0000
  O   O2        1.0  0.5746465601804858  0.7063883289140201  0.6092745495275489  1.0000
  N   N1        1.0  0.5441441076427571  0.9526446991856408  0.5069249301501542  1.0000
  N   N2        1.0  0.5416445803244462  0.8984744137060634  0.5141409076543817  1.0000
  N   N3        1.0  0.6031826597427115  0.9031830521224382  0.5140215170068443  1.0000
  N   N4        1.0  0.8939103892270261  0.9149985568229602  0.4945257401880541  1.0000
  C   C44       1.0  0.07371593721944734  0.23416734939817244  0.5104147842341158  1.0000
  C   C45       1.0  0.4707445391838948  0.4386594821449913  0.5285094041041614  1.0000
  C   C46       1.0  0.06689577559703305  0.2748430697135275  0.5427311950492145  1.0000
  C   C47       1.0  0.06686129090095709  0.3308356255370149  0.529963376953946  1.0000
  C   C48       1.0  0.05095278283690192  0.2897213879469415  0.5740968032602473  1.0000
  C   C49       1.0  0.050599358416268066  0.31691639591283804  0.5670458317177969  1.0000
  C   C50       1.0  0.08329437352192542  0.3161691972058987  0.4996352371651379  1.0000
  C   C51       1.0  0.08308934669352114  0.28885779030340064  0.5052455127394252  1.0000
  H   H2        1.0  0.8883029017014371  0.9490826875327182  0.5404459511430295  1.0000
  C   C52       1.0  0.430722171688614  0.41702162850112634  0.49429954404608384  1.0000
  H   H3        1.0  0.4929856191542342  0.47400562765693033  0.48729511578088386  1.0000
  H   H4        1.0  0.15537013175745423  0.4882115024563494  0.5106338439493874  1.0000
  H   H5        1.0  0.48236264443296695  0.3873987786561957  0.4460887408160397  1.0000
  H   H6        1.0  0.12564321411672338  0.02139730877559849  0.4950612481318379  1.0000
  H   H7        1.0  0.4918411573857656  0.3685615281506659  0.5143734052981317  1.0000
  H   H8        1.0  0.015364763197918518  0.33355337930132745  0.5252212135179417  1.0000
  H   H9        1.0  0.11721690141158111  0.3421307994365945  0.5373893618720864  1.0000
  H   H10       1.0  0.15421825917701698  0.3827514112687897  0.5371152364598824  1.0000
  H   H11       1.0  0.026701838429124297  0.015656695039268146  0.49561643263002136  1.0000
  H   H12       1.0  0.0821417454481263  0.44426967437078557  0.5160383183384258  1.0000
  H   H13       1.0  0.16679657824277175  0.402917593973427  0.4698269349071129  1.0000
  H   H14       1.0  0.16468100541251868  0.4690930468215584  0.5790630914886299  1.0000
  H   H15       1.0  0.21186953323785035  0.4728224385858488  0.5845145214116233  1.0000
  H   H16       1.0  0.21395883872300975  0.40627365786662767  0.4760495069121526  1.0000
  H   H17       1.0  0.10109670115112611  0.033237841865620406  0.5610245167207534  1.0000
  H   H18       1.0  0.10066505640832207  0.08180466242231521  0.5492664468684432  1.0000
  H   H19       1.0  0.051329000395833733  0.06854200985324317  0.41111957523561726  1.0000
  H   H20       1.0  0.05120582669814504  0.0200571597174536  0.4239778385325563  1.0000
  H   H21       1.0  0.07951103518418497  0.20262997024965929  0.42638739377336626  1.0000
  H   H22       1.0  0.0792806311560361  0.11170226451353563  0.5544347199697027  1.0000
  H   H23       1.0  0.07387339436905856  0.15238903764857453  0.598145326790233  1.0000
  H   H24       1.0  0.48063055340120286  0.4540505923329081  0.5542126107941409  1.0000
  H   H25       1.0  0.9232257220719334  0.9548763017840224  0.547715121678789  1.0000
  H   H26       1.0  0.4351516854525233  0.38367247966423534  0.441256597651964  1.0000
  N   N5        1.0  0.570499994571624  0.7510369007111796  0.5498196762671693  1.0000
  N   N6        1.0  0.6056346302577873  0.9575577723315725  0.511054119328984  1.0000
  O   O3        1.0  0.8489748054874944  0.8890213090180711  0.4584535084884045  1.0000
  N   N7        1.0  0.7535121754082236  0.9416052891970036  0.5287868766911259  1.0000
  H   H27       1.0  0.08038089137055378  0.1322195339994496  0.4228482136917944  1.0000
  H   H28       1.0  0.0693722745137281  0.22235982570237062  0.6009476725716771  1.0000
  H   H29       1.0  0.07833970116214112  0.24383102038702473  0.4708692562075909  1.0000
  H   H30       1.0  0.09599650054093103  0.2778101158912561  0.48051235300676887  1.0000
  H   H31       1.0  0.09610622153956529  0.3264673553128618  0.4698142876235578  1.0000
  H   H32       1.0  0.05227812215206842  0.4118744478038302  0.5109383085689148  1.0000
  H   H33       1.0  0.03787578524251632  0.3279378366877167  0.5922333660972415  1.0000
  H   H34       1.0  0.4334311273973456  0.45067269867572707  0.5486821208143396  1.0000
  H   H35       1.0  0.03812163076501453  0.27944946803742865  0.6038975668756382  1.0000
  H   H36       1.0  0.5448070970757607  0.7832646575013809  0.607516403481067  1.0000
  N   N8        1.0  0.03955975006420332  0.4541351070876818  0.5047988167271111  1.0000
  N   N9        1.0  0.09634779417561522  0.46012400758722605  0.5145100666260692  1.0000
  N   N10       1.0  0.038059534150017595  0.3960593656669118  0.5134544121064746  1.0000
  N   N11       1.0  0.09499231781486366  0.4018404358174541  0.5174754883870551  1.0000
  N   N12       1.0  0.24262826924961547  0.44244445001408533  0.5322107869147711  1.0000
  N   N13       1.0  0.0750651454108551  0.10547114229448563  0.4715659680639464  1.0000
  N   N14       1.0  0.06671964340306279  0.24816877678130997  0.5507028212842023  1.0000
  N   N15       1.0  0.40456362534904816  0.414250238954639  0.4935299117416197  1.0000
  O   O4        1.0  0.08120366655074682  0.15123773920526556  0.41375661556662924  1.0000
  O   O5        1.0  0.0706579276014887  0.20361274031552049  0.6104710881577502  1.0000
  O   O6        1.0  0.7984297261878012  0.9675227261853864  0.5648454451156489  1.0000
  N   N16       1.0  0.5778631586741328  0.6080615638120723  0.4702170653758542  1.0000
  C   C53       1.0  0.05065063491945704  0.9798949493988103  0.5025436560087886  1.0000
  C   C54       1.0  0.07533145034924177  0.9937777197217651  0.5013779151354922  1.0000
  C   C55       1.0  0.14304131241047768  0.9833187413778869  0.5049200288198638  1.0000
  C   C56       1.0  0.12022687485182976  0.8638220772873386  0.5267019270964257  1.0000
  C   C57       1.0  0.004645029694673369  0.8743760029376386  0.5174331658101665  1.0000
  C   C58       1.0  0.143860006121558  0.9329065041031271  0.514813242229312  1.0000
  C   C59       1.0  0.4751624242454793  0.9221875074760815  0.5062476668534487  1.0000
  C   C60       1.0  0.06864849681026386  0.5811856952909545  0.4799490905013839  1.0000
  C   C61       1.0  0.027429123119937306  0.9940433516433458  0.499032483229911  1.0000
  C   C62       1.0  0.09969417151132813  0.9837295517467911  0.5056476527821527  1.0000
  C   C63       1.0  0.4337346748029657  0.9389712947378863  0.5275393130233224  1.0000
  C   C64       1.0  0.007372960898632629  0.9752315584473987  0.5011209474288992  1.0000
  C   C65       1.0  0.01846501809632801  0.9498207388096346  0.5067322437568249  1.0000
  C   C66       1.0  0.0970697516117091  0.8777741064593666  0.5195219503838348  1.0000
  C   C67       1.0  0.0037980342958192598  0.9248655950579678  0.5091124859144585  1.0000
  C   C68       1.0  0.016241434298632746  0.901035071932012  0.512654088512423  1.0000
  C   C69       1.0  0.11602769228247413  0.5009189801963985  0.5063216994221841  1.0000
  C   C70       1.0  0.1314410504476365  0.9567651543327587  0.5115894035764866  1.0000
  C   C71       1.0  0.14026946849038663  0.8826639255931928  0.5249493683640104  1.0000
  C   C72       1.0  0.04800695610793587  0.8741091448822318  0.5191524864246649  1.0000
  C   C73       1.0  0.024069355851613506  0.8578996312397623  0.5209024382994032  1.0000
  C   C74       1.0  0.12920926762800633  0.9079310484574428  0.5167600745417595  1.0000
  C   C75       1.0  0.07238436251819749  0.8639350070004411  0.5214364226788815  1.0000
  C   C76       1.0  0.21285713959269906  0.9576662953680335  0.5474390723582349  1.0000
  C   C77       1.0  0.17228702633316173  0.9346529192483346  0.5173520040922618  1.0000
  C   C78       1.0  0.18630657204224846  0.9557493265581926  0.5442086089132021  1.0000
  C   C79       1.0  0.18702989991694685  0.9156404177600472  0.4937672092716869  1.0000
  C   C80       1.0  0.2277309839777765  0.9387281145166001  0.5237010065550468  1.0000
  C   C81       1.0  0.21364013210783583  0.9175684697989466  0.4965655336323366  1.0000
  C   C82       1.0  0.06792993723381446  0.5252025667944547  0.4939350170363183  1.0000
  C   C83       1.0  0.05393331812496504  0.5361054848750032  0.45271801726640487  1.0000
  C   C84       1.0  0.0546728829674621  0.5633541506486551  0.4451592139910447  1.0000
  C   C85       1.0  0.08261566058527808  0.5701801108318294  0.5214606018257295  1.0000
  C   C86       1.0  0.08254298763354444  0.5429024472164852  0.5276635743804704  1.0000
  C   C87       1.0  0.07498487021680086  0.7085046587303299  0.5103022098504378  1.0000
  C   C88       1.0  0.07307601351934229  0.6231276121829699  0.5129716443280243  1.0000
  C   C89       1.0  0.43467401924524884  0.8993266685592706  0.4753209644220523  1.0000
  C   C90       1.0  0.07420969292298876  0.6520014392987925  0.510832832463428  1.0000
  C   C91       1.0  0.07612696916981586  0.6940474555782877  0.462380583959817  1.0000
  C   C92       1.0  0.07533685442305565  0.6664155713258919  0.46214016495134463  1.0000
  C   C93       1.0  0.0737944602421686  0.6940809941049431  0.5589891107815517  1.0000
  C   C94       1.0  0.07384715843413983  0.6665113238838645  0.5588170540953834  1.0000
  C   C95       1.0  0.46122492777576535  0.9012907581589662  0.47865675885652187  1.0000
  C   C96       1.0  0.2960173111867225  0.9272322282493205  0.5097011517011343  1.0000
  C   C97       1.0  0.2679531178491617  0.9253583604285117  0.5066390942075718  1.0000
  C   C98       1.0  0.31088543696498705  0.947661088641131  0.5376808517538393  1.0000
  C   C99       1.0  0.35141158351238877  0.9293935800308416  0.5136282913647968  1.0000
  C   C100      1.0  0.3376094329586171  0.9485190549606527  0.5393447342237131  1.0000
  C   C101      1.0  0.3365450401456721  0.9089709570290281  0.4856302018409729  1.0000
  C   C102      1.0  0.30981994213637426  0.9081051117391774  0.48398060095167167  1.0000
  C   C103      1.0  0.0747402549646544  0.7372625296884877  0.5080610220296728  1.0000
  C   C104      1.0  0.4603443610912222  0.9409450822343692  0.5304579118588044  1.0000
  C   C105      1.0  0.07039420423400648  0.7785194583170021  0.5407486988148262  1.0000
  C   C106      1.0  0.07166198569089012  0.8345978832818743  0.5279352519759619  1.0000
  C   C107      1.0  0.056411567580378234  0.794101803639581  0.5749212609318781  1.0000
  C   C108      1.0  0.056669965023395656  0.8213595151006898  0.5679387935154127  1.0000
  C   C109      1.0  0.0861525473504487  0.8192316901116272  0.4946459061910685  1.0000
  C   C110      1.0  0.08529933961609835  0.7918661818586213  0.50032771808075  1.0000
  C   C111      1.0  0.37947524462222076  0.9312834875959788  0.5167215580781346  1.0000
  C   C112      1.0  0.4197249163871526  0.9180168772500886  0.4996568909770556  1.0000
  H   H37       1.0  0.48667747526883104  0.9772389622217476  0.4981955296125994  1.0000
  H   H38       1.0  0.16369136745150945  0.9890802287149418  0.5021681861186648  1.0000
  H   H39       1.0  0.4717053013143823  0.8862924791326335  0.45793652470141566  1.0000
  H   H40       1.0  0.11903355016077015  0.5225068540147761  0.5005286965859848  1.0000
  H   H41       1.0  0.48374666034051944  0.8676359308274175  0.5187354401201008  1.0000
  H   H42       1.0  0.022029609088645423  0.8361582810988751  0.5244955097232856  1.0000
  H   H43       1.0  0.1208697136232879  0.8423821535252408  0.5333395915667569  1.0000
  H   H44       1.0  0.16070202273268452  0.8798934033990697  0.5299074777088887  1.0000
  H   H45       1.0  0.017189392853149767  0.5139861977683978  0.4874407904548859  1.0000
  H   H46       1.0  0.09265233812900385  0.9417067676342582  0.5148371696540466  1.0000
  H   H47       1.0  0.17720180485993428  0.898886545860739  0.47139635208584457  1.0000
  H   H48       1.0  0.17588522736190498  0.9709578628047442  0.5644095409193957  1.0000
  H   H49       1.0  0.22267112073985534  0.9745108319768752  0.5695449244777735  1.0000
  H   H50       1.0  0.2241488982207364  0.9022042865279053  0.47692883133933606  1.0000
  H   H51       1.0  0.09360125212479739  0.5349720464912058  0.5606234663543928  1.0000
  H   H52       1.0  0.09402780287529248  0.583608119769962  0.5489162575049505  1.0000
  H   H53       1.0  0.043646332056489934  0.5712363310628309  0.41212613746094867  1.0000
  H   H54       1.0  0.04277073148711679  0.522723445447075  0.42484064967251584  1.0000
  H   H55       1.0  0.07702003161048533  0.7048668713661085  0.42409563712117476  1.0000
  H   H56       1.0  0.07526294740146998  0.6143629412671253  0.553686851183352  1.0000
  H   H57       1.0  0.0729181637482945  0.6556870368518632  0.5971068388334252  1.0000
  H   H58       1.0  0.47009674414065145  0.9575423713475264  0.5534012246511145  1.0000
  H   H59       1.0  0.2589684964425341  0.9080197579685954  0.4831769634081431  1.0000
  H   H60       1.0  0.42493061987784037  0.8826516770387615  0.4526181424424661  1.0000
  H   H61       1.0  0.2991605737251437  0.8918569419318416  0.46170382813887684  1.0000
  H   H62       1.0  0.3482713057571999  0.9647682410191527  0.5616096228597757  1.0000
  H   H63       1.0  0.28039272370410456  0.9632975530242608  0.5583110315957067  1.0000
  H   H64       1.0  0.3670467744334953  0.8933679210346848  0.464953655059181  1.0000
  H   H65       1.0  0.07437434085871736  0.6341522198597626  0.4217903122485292  1.0000
  H   H66       1.0  0.07205063673565881  0.7261079881525586  0.5991724638970921  1.0000
  H   H67       1.0  0.07859455949775287  0.7465275861029133  0.46785103281561624  1.0000
  H   H68       1.0  0.0966579959891368  0.780251588159368  0.473265109020772  1.0000
  H   H69       1.0  0.09793055493853185  0.8290244163083088  0.4625440042215776  1.0000
  H   H70       1.0  0.05500267385364503  0.9162413195140542  0.5115669342240468  1.0000
  H   H71       1.0  0.04547964530078208  0.8329388644871218  0.5953623945615246  1.0000
  H   H72       1.0  0.4231641317687391  0.9541313620958592  0.5476868616720916  1.0000
  H   H73       1.0  0.04462889166317418  0.7843427653823232  0.6070214261950556  1.0000
  H   H74       1.0  0.38843266961323714  0.948592236320728  0.5403065750364796  1.0000
  N   N17       1.0  0.04431782060734771  0.9535427432208435  0.5074430672669975  1.0000
  N   N18       1.0  0.1058368400153371  0.9584873583556558  0.511643011050164  1.0000
  N   N19       1.0  0.04185070073372657  0.8993929472677981  0.5140598199684455  1.0000
  N   N20       1.0  0.10339700275728089  0.9040998857913696  0.5140315402076201  1.0000
  N   N21       1.0  0.25370365722097127  0.9422590280879957  0.528889465603127  1.0000
  N   N22       1.0  0.06880841281024495  0.6078200675873912  0.47146041561533414  1.0000
  N   N23       1.0  0.06956392873079616  0.7518180259441326  0.5489592290912633  1.0000
  N   N24       1.0  0.3937575060016157  0.9144485675344582  0.4943626838779453  1.0000
  O   O7        1.0  0.07583740711501402  0.65313347629733  0.41224729395360266  1.0000
  O   O8        1.0  0.07266420240828023  0.7072779956973129  0.6088549350133968  1.0000
  O   O9        1.0  0.29880919666979744  0.9678437116538342  0.5648447720074391  1.0000
  O   O10       1.0  0.34863277747881377  0.8888021556994088  0.45844591494737047  1.0000
  C   C113      1.0  0.5565719770400124  0.4813052447136036  0.49766736017248336  1.0000
  C   C114      1.0  0.5804365190463653  0.49665459591697286  0.4991302040121561  1.0000
  C   C115      1.0  0.6473507653174357  0.4841027788735159  0.5101449221213392  1.0000
  C   C116      1.0  0.6278050191251603  0.36384594295949324  0.529169707047806  1.0000
  C   C117      1.0  0.5126872465140234  0.37335760084431013  0.5144713925890831  1.0000
  C   C118      1.0  0.6465483115225062  0.43398633142779014  0.5192576052401493  1.0000
  C   C119      1.0  0.9724523451484182  0.4203272674236356  0.5003878659596862  1.0000
  C   C120      1.0  0.5758855796102096  0.07809828576680461  0.4802274445538864  1.0000
  C   C121      1.0  0.5323427104802664  0.4932958887685858  0.49096031806529544  1.0000
  C   C122      1.0  0.604425321750994  0.48641144661077035  0.5064787695546061  1.0000
  C   C123      1.0  0.9311841890583477  0.43572634565715956  0.5241746454900721  1.0000
  C   C124      1.0  0.5137272379924157  0.4729318420362093  0.49192011352199294  1.0000
  C   C125      1.0  0.5268009498096433  0.4488343820713484  0.5002110604219586  1.0000
  C   C126      1.0  0.6036451845665173  0.3757749663126959  0.5209229021489332  1.0000
  C   C127      1.0  0.5135217029539723  0.42332640525526444  0.5033250922810071  1.0000
  C   C128      1.0  0.5254893424988438  0.3994780347967569  0.5090859025588234  1.0000
  C   C129      1.0  0.6234440219199937  0.9988511121771059  0.5005041104968858  1.0000
  C   C130      1.0  0.6345538192293784  0.45793957440051225  0.5152719301441906  1.0000
  C   C131      1.0  0.646388975673804  0.38424370040097094  0.5288383700004492  1.0000
  C   C132      1.0  0.5556147198533355  0.371084197867567  0.5186918437254552  1.0000
  C   C133      1.0  0.5311768901848242  0.3559040441442151  0.5198497591627906  1.0000
  C   C134      1.0  0.6333402084173847  0.40834830683861734  0.520105995487806  1.0000
  C   C135      1.0  0.5797237574944905  0.36061591521839215  0.5223480776159966  1.0000
  C   C136      1.0  0.7145095736402944  0.4581582687704914  0.558514270855101  1.0000
  C   C137      1.0  0.6748037260767097  0.4362831137483184  0.5230076272782347  1.0000
  C   C138      1.0  0.688008772040517  0.45600780873513297  0.5546920086872426  1.0000
  C   C139      1.0  0.6895722887970057  0.4188377485437756  0.49505593514823926  1.0000
  C   C140      1.0  0.72940564810113  0.4407354830256912  0.5305380053413954  1.0000
  C   C141      1.0  0.7160517893010928  0.4210099810545072  0.498547444000092  1.0000
  C   C142      1.0  0.5758036678242412  0.02216897225746484  0.4935392372237663  1.0000
  C   C143      1.0  0.5618742155194214  0.032998533831252105  0.4521494345208305  1.0000
  C   C144      1.0  0.5623135378479989  0.06024546232337227  0.4448930864889626  1.0000
  C   C145      1.0  0.5898878462416799  0.06717004623080197  0.521748616973101  1.0000
  C   C146      1.0  0.5901318470127044  0.039887895578663325  0.5276348261055002  1.0000
  C   C147      1.0  0.5808934914791851  0.20526819858670767  0.5125054434473424  1.0000
  C   C148      1.0  0.5788509991252218  0.11986711963482383  0.5141784732651622  1.0000
  C   C149      1.0  0.9327899477811806  0.39814778404604906  0.4653444529152414  1.0000
  C   C150      1.0  0.5797308060334424  0.14873592132639626  0.5124047812078231  1.0000
  C   C151      1.0  0.582733940947476  0.19098456452521545  0.46456008044326375  1.0000
  C   C152      1.0  0.5817727197116667  0.16334068367924992  0.46397644168092733  1.0000
  C   C153      1.0  0.5785982508167407  0.1906433752101166  0.5609014225605193  1.0000
  C   C154      1.0  0.578435951083844  0.16305455228271196  0.5604512047273157  1.0000
  C   C155      1.0  0.9592911139488639  0.40035801584599895  0.4692434567868455  1.0000
  C   C156      1.0  0.7963595762106424  0.4281056988027153  0.5115399803935314  1.0000
  C   C157      1.0  0.7685746491585955  0.42718493049498224  0.5102734775126635  1.0000
  C   C158      1.0  0.8118971911802157  0.4476156542560628  0.5404374790510128  1.0000
  C   C159      1.0  0.8509057917647511  0.42838009674067573  0.5115608971227099  1.0000
  C   C160      1.0  0.8384761827267606  0.4475542888498341  0.5401613739863437  1.0000
  C   C161      1.0  0.8353698021755303  0.40887309242754627  0.48265746367349616  1.0000
  C   C162      1.0  0.8087912383625353  0.4089386598176329  0.4829195690048995  1.0000
  C   C163      1.0  0.5812034723852583  0.23408973934056074  0.5105678297574666  1.0000
  C   C164      1.0  0.9576618211543617  0.4379626927165862  0.5277259776348306  1.0000
  C   C165      1.0  0.5771682285165785  0.2753788826697529  0.5432757666571951  1.0000
  C   C166      1.0  0.5792939625353114  0.3314830171310757  0.5298770807302146  1.0000
  C   C167      1.0  0.5621753976073331  0.2910848130914144  0.5750697862903668  1.0000
  C   C168      1.0  0.5628449486380533  0.318331193409008  0.5676409678764601  1.0000
  C   C169      1.0  0.5950092249653492  0.31602179674601405  0.49954665874165066  1.0000
  C   C170      1.0  0.593714530382451  0.2886349726906771  0.5054135562992916  1.0000
  C   C171      1.0  0.8786895664575325  0.42929841220464077  0.5128398697174074  1.0000
  C   C172      1.0  0.9178665815210212  0.4157515762539534  0.49273713187838697  1.0000
  H   H75       1.0  0.9801972444184859  0.4733893471320525  0.48785970825635444  1.0000
  H   H76       1.0  0.6682004892565145  0.48889719108624513  0.5095016561468168  1.0000
  H   H77       1.0  0.9703006038940595  0.38656847896679847  0.4463487453884043  1.0000
  H   H78       1.0  0.6254834934979644  0.020444018118315095  0.49424965696887496  1.0000
  H   H79       1.0  0.9790523429803488  0.36782174883294994  0.5150023704303321  1.0000
  H   H80       1.0  0.5281616967285548  0.3342446373148386  0.5244279866063737  1.0000
  H   H81       1.0  0.6300069254435307  0.34265074897656933  0.5355834898507706  1.0000
  H   H82       1.0  0.6670356161134118  0.38327282420845965  0.5352464344037047  1.0000
  H   H83       1.0  0.5264888607828158  0.014720579698310409  0.4946547693512569  1.0000
  H   H84       1.0  0.5949720904329  0.4448905371142292  0.5141690073768378  1.0000
  H   H85       1.0  0.6799021411819001  0.4035259495084621  0.46882178928368395  1.0000
  H   H86       1.0  0.6770299210893833  0.4696453186903447  0.5780540390078965  1.0000
  H   H87       1.0  0.724150808013835  0.47367921585266004  0.5842970439685224  1.0000
  H   H88       1.0  0.7271470005476293  0.40716756849455593  0.47576063838262234  1.0000
  H   H89       1.0  0.601157173747933  0.032006427919619405  0.5607038041787505  1.0000
  H   H90       1.0  0.6010627056896495  0.08063662920632643  0.5494950657808355  1.0000
  H   H91       1.0  0.551270565830259  0.06809917155054303  0.4118664002463093  1.0000
  H   H92       1.0  0.5508884174216501  0.019563407150175998  0.42407460736973857  1.0000
  H   H93       1.0  0.5844630760562524  0.20195201730525747  0.4264797916015218  1.0000
  H   H94       1.0  0.580299038375758  0.11094505768687467  0.5549458678216164  1.0000
  H   H95       1.0  0.5767068881908948  0.15206884299961307  0.5985175876775766  1.0000
  H   H96       1.0  0.9672981796196112  0.453488986857969  0.5535128226337216  1.0000
  H   H97       1.0  0.7586408398030293  0.4108454797518026  0.48548548658720037  1.0000
  H   H98       1.0  0.9231840321395892  0.3824134709640423  0.44001712732760123  1.0000
  H   H99       1.0  0.7971309057909123  0.3935843739904943  0.46019404953547954  1.0000
  H   H100      1.0  0.8501381763634951  0.462907915356917  0.562886005542375  1.0000
  H   H101      1.0  0.7822246487341386  0.4636955579275434  0.5645905588076492  1.0000
  H   H102      1.0  0.8650500704860581  0.392796537232254  0.45854197010388403  1.0000
  H   H103      1.0  0.5814449644741487  0.13124018284767616  0.42324569688562286  1.0000
  H   H104      1.0  0.5765464261473793  0.22257470033187832  0.6012591770454202  1.0000
  H   H105      1.0  0.5858530201738117  0.24342813577354536  0.47073533934546136  1.0000
  H   H106      1.0  0.6059800034515107  0.27693189869343726  0.4804795657531029  1.0000
  H   H107      1.0  0.6080257718817309  0.3257203475837166  0.4693605325341648  1.0000
  H   H108      1.0  0.5650689782854752  0.41253519161651975  0.5095522603028906  1.0000
  H   H109      1.0  0.5507252067760278  0.33000189097492455  0.5929174132152013  1.0000
  H   H110      1.0  0.920060026229958  0.44971442299378594  0.5464933231042884  1.0000
  H   H111      1.0  0.5491529319051339  0.28142454323290167  0.6052709401432563  1.0000
  H   H112      1.0  0.8886243546221454  0.4456833074515716  0.5375113952080663  1.0000
  N   N25       1.0  0.5523972305185294  0.45471584499959583  0.503209720721589  1.0000
  N   N26       1.0  0.6091830604613303  0.4607487074924809  0.5127567534084392  1.0000
  N   N27       1.0  0.5508615974852602  0.39671219919337214  0.5120519721705334  1.0000
  N   N28       1.0  0.6078072359980375  0.4024039379815584  0.5158665023174659  1.0000
  N   N29       1.0  0.7553590110525966  0.443944576045368  0.5356793298337559  1.0000
  N   N30       1.0  0.5757043725472168  0.10473407854729995  0.47215145925760327  1.0000
  N   N31       1.0  0.5756521713586499  0.24862559896032746  0.5512165337807404  1.0000
  N   N32       1.0  0.8919135818182348  0.4124889633236757  0.4876022265673846  1.0000
  O   O11       1.0  0.5830923761465983  0.15026561913327652  0.41401690545876957  1.0000
  O   O12       1.0  0.5766248336604145  0.20366286490188082  0.6107631910065313  1.0000
  O   O13       1.0  0.8008241602322321  0.46758680111805057  0.5701728961823557  1.0000
  O   O14       1.0  0.8464521445539315  0.38890518118314066  0.4529305470557639  1.0000
  C   C173      1.0  0.5504635675655377  0.9789954465421857  0.5019320842814875  1.0000
  C   C174      1.0  0.5751466912627083  0.9928794508633746  0.5008441469402006  1.0000
  C   C175      1.0  0.6428508192103788  0.9823607603696526  0.504229508389534  1.0000
  C   C176      1.0  0.6200097426287274  0.8629479344500645  0.5272318968399579  1.0000
  C   C177      1.0  0.5044170657465541  0.8735038495459716  0.5178640562953168  1.0000
  C   C178      1.0  0.6436556929167241  0.9319716522199758  0.5144623293249528  1.0000
  C   C179      1.0  0.9753331147719209  0.9230540739501836  0.5064589969221965  1.0000
  C   C180      1.0  0.5790266786269422  0.5815323297568864  0.47813463752098073  1.0000
  C   C181      1.0  0.5272317387943313  0.9931173872096138  0.4982404837329778  1.0000
  C   C182      1.0  0.5995041496996991  0.9828035928868653  0.5050456536472135  1.0000
  C   C183      1.0  0.9338279287447819  0.9397222233947874  0.527640567174475  1.0000
  C   C184      1.0  0.5071847067774721  0.9742935434279342  0.5002820287714655  1.0000
  C   C185      1.0  0.5182932553351692  0.9489058098477208  0.5061447979711355  1.0000
  C   C186      1.0  0.5968482399066519  0.8768798031714772  0.5198725686578544  1.0000
  C   C187      1.0  0.5036256438983867  0.923963467494681  0.5088258010201228  1.0000
  C   C188      1.0  0.5160390427758303  0.9001332816519038  0.5126980456438733  1.0000
  C   C189      1.0  0.6288697574969373  0.5015628724411773  0.5047896562614079  1.0000
  C   C190      1.0  0.6312374583409027  0.9558232582222465  0.5110203861341237  1.0000
  C   C191      1.0  0.6400582974404279  0.8817722061976005  0.5251587446743704  1.0000
  C   C192      1.0  0.5477775683362035  0.8732009841898315  0.519584686091427  1.0000
  C   C193      1.0  0.5238272182653991  0.8570195454284035  0.5215779059735399  1.0000
  C   C194      1.0  0.62899872289696  0.9070115610791532  0.5166620112903698  1.0000
  C   C195      1.0  0.5721571232372769  0.8630428932047741  0.5219541127699974  1.0000
  C   C196      1.0  0.7126004977116577  0.9568333840735965  0.5473004716538188  1.0000
  C   C197      1.0  0.672088310805451  0.9337337169782208  0.5171077998123139  1.0000
  C   C198      1.0  0.6860505515218863  0.954855263378132  0.5439982256416032  1.0000
  C   C199      1.0  0.6868908957158248  0.9147453120577435  0.4936210723136695  1.0000
  C   C200      1.0  0.7275458898225425  0.9379546668963941  0.523562301819196  1.0000
  C   C201      1.0  0.7135078666843958  0.9167522317176882  0.49643831057125853  1.0000
  C   C202      1.0  0.5804624780425884  0.5257485976548556  0.49159124245153896  1.0000
  C   C203      1.0  0.5661580680262357  0.536132560155203  0.45024150107359573  1.0000
  C   C204      1.0  0.5658703497696437  0.5633015294464161  0.4429040035953158  1.0000
  C   C205      1.0  0.5934940333816398  0.5710666415778143  0.5194642778260002  1.0000
  C   C206      1.0  0.5945083128451893  0.543878271374737  0.5253812267610841  1.0000
  C   C207      1.0  0.577663177778859  0.7081410405891433  0.5108748924150247  1.0000
  C   C208      1.0  0.5807214983157594  0.6232522047154695  0.5122216356946054  1.0000
  C   C209      1.0  0.9348945500927422  0.9000651554595728  0.47553819127166325  1.0000
  C   C210      1.0  0.580116294067659  0.6519958993057586  0.5105784446189742  1.0000
  C   C211      1.0  0.5799154821179967  0.6940698928183722  0.46278361935994294  1.0000
  C   C212      1.0  0.5807334976778848  0.6665918228210915  0.46211836905094344  1.0000
  C   C213      1.0  0.5768822310500109  0.693529461074075  0.5593157976846348  1.0000
  C   C214      1.0  0.5784815008016299  0.6661494320255315  0.5587497491752444  1.0000
  C   C215      1.0  0.9614451122867724  0.9021220939932262  0.47886028980660755  1.0000
  C   C216      1.0  0.7959773385601413  0.9269491860127459  0.5096211220040293  1.0000
  C   C217      1.0  0.7679014075608666  0.9248520903242746  0.506482046597499  1.0000
  C   C218      1.0  0.8106853011289303  0.9474721853346799  0.5376664562782565  1.0000
  C   C219      1.0  0.8514115450244286  0.9295846114414247  0.5136898128608915  1.0000
  C   C220      1.0  0.8374226954902918  0.9485635713335241  0.5393961323605456  1.0000
  C   C221      1.0  0.8367058669216142  0.9090630648832548  0.48563676747816525  1.0000
  C   C222      1.0  0.809967464710305  0.9079688409535449  0.4839082973109489  1.0000
  C   C223      1.0  0.576272869050129  0.736749031119988  0.5089414702162506  1.0000
  C   C224      1.0  0.9604411345806161  0.9417724893522706  0.5305888780619769  1.0000
  C   C225      1.0  0.570838233226558  0.7777020735216434  0.54153949109713  1.0000
  C   C226      1.0  0.5715112582465128  0.8337252578741928  0.5285178502903134  1.0000
  C   C227      1.0  0.5565583575759115  0.793112621211257  0.5754641045468635  1.0000
  C   C228      1.0  0.5565494510863326  0.8203494578377417  0.5683983739849908  1.0000
  C   C229      1.0  0.5862185353753343  0.818517896765875  0.4953575037635699  1.0000
  C   C230      1.0  0.5856778259952913  0.7911931321679003  0.5011894098305655  1.0000
  C   C231      1.0  0.8794864053918093  0.9317120438129839  0.5168474890584296  1.0000
  C   C232      1.0  0.9198709757915903  0.9187032494952687  0.49983033656535203  1.0000
  H   H113      1.0  0.986866900076248  0.9781970722489909  0.4992296038976059  1.0000
  H   H114      1.0  0.6635033714584452  0.9880962096800612  0.5014268503364837  1.0000
  H   H115      1.0  0.9719646561281066  0.8871522007729477  0.4581527905256445  1.0000
  H   H116      1.0  0.6318847012955667  0.5231550619322052  0.4990760516979516  1.0000
  H   H117      1.0  0.9839808433385455  0.8684765232864701  0.5181931405789811  1.0000
  H   H118      1.0  0.521768633099436  0.8352936315119629  0.5255260545171965  1.0000
  H   H119      1.0  0.6206566391047857  0.8415360367745539  0.5342196609094176  1.0000
  H   H120      1.0  0.6604932187121754  0.8790144401523119  0.5301133822441281  1.0000
  H   H121      1.0  0.530014358079471  0.5145721914868164  0.4862007745822958  1.0000
  H   H122      1.0  0.5924463601826123  0.9407882411503956  0.5144067792907359  1.0000
  H   H123      1.0  0.6771109761667522  0.8979521439952413  0.47128038944307155  1.0000
  H   H124      1.0  0.6755798966145637  0.9700326751033022  0.5641748852869014  1.0000
  H   H125      1.0  0.722361024747536  0.9736904117356862  0.5694571586796288  1.0000
  H   H126      1.0  0.7240539117541457  0.9014101312989649  0.47683129759963927  1.0000
  H   H127      1.0  0.6058736019882698  0.5363766469427607  0.5583169168819263  1.0000
  H   H128      1.0  0.6043738732972067  0.5848414915633416  0.5470978021116569  1.0000
  H   H129      1.0  0.5545460314018633  0.5707857216677215  0.40992569055792777  1.0000
  H   H130      1.0  0.555482826170597  0.5224116517663976  0.42223048768199295  1.0000
  H   H131      1.0  0.5805169647615166  0.7050550159919522  0.42469699797420146  1.0000
  H   H132      1.0  0.5828779932170287  0.614447961997164  0.5528978072719161  1.0000
  H   H133      1.0  0.5779051338201152  0.6551683718850254  0.596852179107618  1.0000
  H   H134      1.0  0.9701403730593016  0.9584200128214092  0.5534793286661238  1.0000
  H   H135      1.0  0.759057454597437  0.9074886078787879  0.48289940171386386  1.0000
  H   H136      1.0  0.9252029902814389  0.8833471431569803  0.45287503803229695  1.0000
  H   H137      1.0  0.7994535288584926  0.891645193509761  0.46158199481041823  1.0000
  H   H138      1.0  0.8479417709787004  0.9648866691962961  0.5617103664961438  1.0000
  H   H139      1.0  0.7800387886469963  0.9628282828041218  0.5582631948577537  1.0000
  H   H140      1.0  0.8673622478301709  0.893730442822405  0.46502474778517994  1.0000
  H   H141      1.0  0.582037693091577  0.6347172703120635  0.4212171604622875  1.0000
  H   H142      1.0  0.5732685526565677  0.7251279994721185  0.5997963688702971  1.0000
  H   H143      1.0  0.5800454528307332  0.7462185237575955  0.46888454867186824  1.0000
  H   H144      1.0  0.5972548741001243  0.7797017770457378  0.47432576743267585  1.0000
  H   H145      1.0  0.597966067672233  0.8284211961877893  0.463334870313393  1.0000
  H   H146      1.0  0.5548130995400984  0.9152953945222143  0.511360080143284  1.0000
  H   H147      1.0  0.24863537717372072  0.44901198925161545  0.5705608849516736  1.0000
  H   H148      1.0  0.24939458832891256  0.4234605001627554  0.5289925071660003  1.0000
  H   H149      1.0  0.39779406091790576  0.43324114168425604  0.4965402740744172  1.0000
  H   H150      1.0  0.39841539705699486  0.4075183497732218  0.4553738677815177  1.0000
