# Supplementary material for: Fracture Behavior of a 2D Imine‐Based Polymer
Source: Adv Sci (Weinh). 2024 Sep 12;11(42):2407017. doi: 10.1002/advs.202407017 (PMC11558127; doi:10.1002/advs.202407017)
Supplement: Supplementary file 2 — Supporting Information [file ADVS-11-2407017-s004.zip › linkerdefect_strain_1.050_relaxed.cif]

data_image0
_chemical_formula_structural       C43OHON4C8HCH24N2ONH10N8O3NC60H38N8O4C60H38N8O4C60H38
_chemical_formula_sum              "C232 O14 H150 N32"
_cell_length_a       53.602068232754526
_cell_length_b       50.19080197599513
_cell_length_c       25.0002237100003
_cell_angle_alpha    90.0
_cell_angle_beta     90.0
_cell_angle_gamma    95.1993766756749

_space_group_name_H-M_alt    "P 1"
_space_group_IT_number       1

loop_
  _space_group_symop_operation_xyz
  'x, y, z'

loop_
  _atom_site_type_symbol
  _atom_site_label
  _atom_site_symmetry_multiplicity
  _atom_site_fract_x
  _atom_site_fract_y
  _atom_site_fract_z
  _atom_site_occupancy
  C   C1        1.0  0.03824712749237548  0.4801521646582017  0.5001940014548502  1.0000
  C   C2        1.0  0.06150488780260718  0.49565256247793676  0.5020507642993116  1.0000
  C   C3        1.0  0.12696450736882428  0.48353390408436864  0.5121050928499913  1.0000
  C   C4        1.0  0.10793707093120478  0.36272978016428337  0.5326473008216265  1.0000
  C   C5        1.0  0.9955932504927971  0.3712966440541273  0.5139277968088728  1.0000
  C   C6        1.0  0.1263798225894517  0.4331424325959908  0.5209868046348988  1.0000
  C   C7        1.0  0.49287080446140025  0.4212067481144645  0.5012738356260661  1.0000
  C   C8        1.0  0.0769495534896561  0.07766188647391031  0.47940553529625096  1.0000
  C   C9        1.0  0.014614059197464007  0.49217696346136053  0.4932036958827527  1.0000
  C   C10       1.0  0.08500058491470577  0.48548656322188805  0.5091795277745637  1.0000
  C   C11       1.0  0.45295971790544853  0.4369853211629403  0.5270347410246893  1.0000
  C   C12       1.0  0.9964355836045686  0.47165498221923907  0.49371537140804717  1.0000
  C   C13       1.0  0.009163877963761106  0.4474222404197602  0.5020250803022551  1.0000
  C   C14       1.0  0.08442624860748524  0.37458494573068984  0.5230026077976259  1.0000
  C   C15       1.0  0.9961961338185498  0.4216798132192542  0.5043088074695523  1.0000
  C   C16       1.0  0.007951742245479908  0.3977253199579539  0.5095536165983331  1.0000
  C   C17       1.0  0.12372370388317341  0.9987714094898918  0.49901073472313523  1.0000
  C   C18       1.0  0.11461731406173359  0.45713503331758365  0.5170403029885731  1.0000
  C   C19       1.0  0.12609793511145254  0.38328067151881723  0.5322518078329669  1.0000
  C   C20       1.0  0.03752138446308006  0.36941121359633877  0.5190333934797561  1.0000
  C   C21       1.0  0.013741807465042347  0.3539060466668095  0.5191730673855638  1.0000
  C   C22       1.0  0.11342547022775627  0.4073973765574679  0.5223944703957086  1.0000
  C   C23       1.0  0.06109178798812569  0.3591344694181261  0.5232354094538769  1.0000
  C   C24       1.0  0.193254506156716  0.45746484590640496  0.5572135667519829  1.0000
  C   C25       1.0  0.15401116381417088  0.43540945082238186  0.5238527768667908  1.0000
  C   C26       1.0  0.16731336223746618  0.4554219434190116  0.5544167920369357  1.0000
  C   C27       1.0  0.16800442482946096  0.4175777694853676  0.4959228850859365  1.0000
  C   C28       1.0  0.20718630494103737  0.43948401221434225  0.5294605152464029  1.0000
  C   C29       1.0  0.19394845191718335  0.41961157291352336  0.49833726084867225  1.0000
  C   C30       1.0  0.07763079635955952  0.02157043086457608  0.4931968063429627  1.0000
  C   C31       1.0  0.06480588556934909  0.03212136684531642  0.45029588233641515  1.0000
  C   C32       1.0  0.06492861043499423  0.05947154668570649  0.44273163288317413  1.0000
  C   C33       1.0  0.0899931014144474  0.06703061519094276  0.5222418610685178  1.0000
  C   C34       1.0  0.09064883784101847  0.03963846686234421  0.5283514309442847  1.0000
  C   C35       1.0  0.07206583575918198  0.2044086587875695  0.5131494944763265  1.0000
  C   C36       1.0  0.07653903415749022  0.11929450914929911  0.5141747829337155  1.0000
  C   C37       1.0  0.4535675153225936  0.3989536083673964  0.46863148246361097  1.0000
  C   C38       1.0  0.07558763306608525  0.14815409757624806  0.5127573176785836  1.0000
  C   C39       1.0  0.07671291818560866  0.190737655369844  0.46559093828464304  1.0000
  C   C40       1.0  0.07806278574274701  0.16318666234885762  0.46479254177514767  1.0000
  C   C41       1.0  0.06947565126143664  0.18936184290876118  0.5610836903297798  1.0000
  C   C42       1.0  0.07160042427756097  0.1619338703301247  0.5605501919703808  1.0000
  C   C43       1.0  0.4795197762784806  0.40106325752861144  0.47113523241461236  1.0000
  O   O1        1.0  0.5850889972827762  0.6547683485595487  0.4093606767457066  1.0000
  H   H1        1.0  0.5459306418468435  0.8326836898709321  0.5964787524740275  1.0000
  O   O2        1.0  0.5761996056235174  0.7075041169179037  0.6064609469478812  1.0000
  N   N1        1.0  0.5438891995999927  0.9520235102124461  0.508388134637822  1.0000
  N   N2        1.0  0.5404260304512057  0.8999606677113023  0.5154689460127037  1.0000
  N   N3        1.0  0.6039964915829044  0.903628753834677  0.513479360931484  1.0000
  N   N4        1.0  0.8942132966905032  0.9170820882689961  0.5007112814965602  1.0000
  C   C44       1.0  0.06999098077455235  0.2330565318003799  0.511175945775675  1.0000
  C   C45       1.0  0.4789181600930069  0.4390976178280705  0.5291167437357558  1.0000
  C   C46       1.0  0.06181848102141431  0.27361864853573664  0.5426312128911245  1.0000
  C   C47       1.0  0.06116047154262344  0.3298458023132751  0.529705255221909  1.0000
  C   C48       1.0  0.04572682101893282  0.28826621415052434  0.5732523076298278  1.0000
  C   C49       1.0  0.045103974906261016  0.31557651390834546  0.5661369857674394  1.0000
  C   C50       1.0  0.07764685707593044  0.3154038045003262  0.4999873776481037  1.0000
  C   C51       1.0  0.07777399467773762  0.28798640460381686  0.5057063341483539  1.0000
  H   H2        1.0  0.886591219890241  0.9531664150943481  0.5383731046135658  1.0000
  C   C52       1.0  0.43966752139340765  0.41698687682371244  0.4963097350701712  1.0000
  H   H3        1.0  0.5006544146770471  0.47436889144457817  0.4864773191596174  1.0000
  H   H4        1.0  0.14730252490308085  0.4885248621126092  0.511273896148204  1.0000
  H   H5        1.0  0.48982361734446345  0.38698903827319  0.4478361294985626  1.0000
  H   H6        1.0  0.1252410759140269  0.02050685358056525  0.4929376708721651  1.0000
  H   H7        1.0  0.49957677437361264  0.36817243339517075  0.5143247872562106  1.0000
  H   H8        1.0  0.010926995133025941  0.3320762315437648  0.5229882557184163  1.0000
  H   H9        1.0  0.11003224758423727  0.3414952578826697  0.5401418137682418  1.0000
  H   H10       1.0  0.1462009085778715  0.3824178907869583  0.5395154576172426  1.0000
  H   H11       1.0  0.03064020809402468  0.017011196982658516  0.4986503565957873  1.0000
  H   H12       1.0  0.07604843900748118  0.44362707383388095  0.5163008275986481  1.0000
  H   H13       1.0  0.15824930402932036  0.40200944397995597  0.47051518641854584  1.0000
  H   H14       1.0  0.1569650301459777  0.46943824897842146  0.5777718257850751  1.0000
  H   H15       1.0  0.2030811615500595  0.47321370695474196  0.5820782994220851  1.0000
  H   H16       1.0  0.2043520370219579  0.4053989050112758  0.4756644514600107  1.0000
  H   H17       1.0  0.10084894774126138  0.031971809665381  0.5625104810652832  1.0000
  H   H18       1.0  0.099986099091711  0.0807798676038194  0.5510347822284234  1.0000
  H   H19       1.0  0.054626249003715904  0.06711507288038895  0.4087240196912423  1.0000
  H   H20       1.0  0.05475956205147188  0.01837343612224755  0.4215807329866236  1.0000
  H   H21       1.0  0.07875226279519873  0.2020818784916021  0.42791389424852366  1.0000
  H   H22       1.0  0.07676552562002721  0.1101358500187203  0.554955650886817  1.0000
  H   H23       1.0  0.06952868608633422  0.15057713947243634  0.5982109566818882  1.0000
  H   H24       1.0  0.48870134417218886  0.4547843062663859  0.5542021719803065  1.0000
  H   H25       1.0  0.9248770879083643  0.9608723480964031  0.5420983302728961  1.0000
  H   H26       1.0  0.44370472428287194  0.38309146663901184  0.44408610039253044  1.0000
  N   N5        1.0  0.5705790588304558  0.7520039151656541  0.5469070862174779  1.0000
  N   N6        1.0  0.6074326187328758  0.9558828016640418  0.5103945481315333  1.0000
  O   O3        1.0  0.8498474205374172  0.8875306440657523  0.46817179994672486  1.0000
  N   N7        1.0  0.7534376389447579  0.9398690536323648  0.522978597942923  1.0000
  H   H27       1.0  0.08153008017121702  0.1315449960916376  0.42387078305479164  1.0000
  H   H28       1.0  0.06353906135964912  0.22068138033250992  0.6009380726651974  1.0000
  H   H29       1.0  0.07520398870992655  0.2429770141480091  0.47211727588552627  1.0000
  H   H30       1.0  0.09075917438376684  0.2771164278561222  0.4815166899891835  1.0000
  H   H31       1.0  0.0902855354985029  0.3259901231763316  0.47064414107830865  1.0000
  H   H32       1.0  0.04650118487485409  0.41125209255706546  0.5112587555433749  1.0000
  H   H33       1.0  0.03232759889115785  0.3264220648859377  0.5908332420794759  1.0000
  H   H34       1.0  0.442585282446812  0.4512412640102497  0.5496676505386402  1.0000
  H   H35       1.0  0.03307077125113715  0.277735591126158  0.6026221663934959  1.0000
  H   H36       1.0  0.5460508701117451  0.783868669664759  0.6070521894775158  1.0000
  N   N8        1.0  0.034138066096156126  0.4533815836845833  0.5054391950218781  1.0000
  N   N9        1.0  0.08980170739764971  0.45973346996563963  0.515074919852389  1.0000
  N   N10       1.0  0.032733100646314094  0.3951739609137397  0.5130837984858091  1.0000
  N   N11       1.0  0.08851011506262799  0.40133643837126526  0.5175301219441071  1.0000
  N   N12       1.0  0.23272769656578832  0.4422867599998246  0.5299723084745953  1.0000
  N   N13       1.0  0.0759600772378633  0.10436849786949816  0.47160065158684084  1.0000
  N   N14       1.0  0.061990840527572484  0.24684008984419062  0.5507308441481047  1.0000
  N   N15       1.0  0.41412440875859163  0.4141070868553276  0.4961398764374252  1.0000
  O   O4        1.0  0.08207175412565543  0.15069322408141672  0.41507948261845506  1.0000
  O   O5        1.0  0.06486439324235825  0.20184846999234382  0.6105020859085566  1.0000
  O   O6        1.0  0.7977869465850632  0.969335118682737  0.5556647255609427  1.0000
  N   N16       1.0  0.5822564220718487  0.6089581426139435  0.46767815860340084  1.0000
  C   C53       1.0  0.05181603648061782  0.9793318394303062  0.5034681312329793  1.0000
  C   C54       1.0  0.0766002940457027  0.9920065874067117  0.501181627891102  1.0000
  C   C55       1.0  0.1431580487763973  0.9828175413492668  0.5021890371145424  1.0000
  C   C56       1.0  0.11766016657999732  0.8631375236345412  0.5251865604034667  1.0000
  C   C57       1.0  0.004607598360755233  0.8752226749549952  0.519161469952738  1.0000
  C   C58       1.0  0.14480697532918013  0.9316985431384005  0.5125546781774342  1.0000
  C   C59       1.0  0.47494803298263916  0.923982262362639  0.5097294933094482  1.0000
  C   C60       1.0  0.0618568811613362  0.5811357239073736  0.480408702018957  1.0000
  C   C61       1.0  0.030106871967745197  0.995138865898713  0.5014659244369409  1.0000
  C   C62       1.0  0.10060606368537085  0.9820559954969568  0.5043408946702091  1.0000
  C   C63       1.0  0.43444758475525036  0.942945270001805  0.5261659263313303  1.0000
  C   C64       1.0  0.009471356428091606  0.9775266558198894  0.5042216672679065  1.0000
  C   C65       1.0  0.018513365769475147  0.951044892177389  0.5085453409228465  1.0000
  C   C66       1.0  0.09597606096092068  0.8787112003205985  0.5188007467734418  1.0000
  C   C67       1.0  0.0029499846852858442  0.9264423980049167  0.5111618908885951  1.0000
  C   C68       1.0  0.01523493826731247  0.9023540762134153  0.5143516305822322  1.0000
  C   C69       1.0  0.10878743693180044  0.5009329013751277  0.5073729571586201  1.0000
  C   C70       1.0  0.1325421927203564  0.9558129020539259  0.5093864229764843  1.0000
  C   C71       1.0  0.13828941960055602  0.8807759651985799  0.5226615052789882  1.0000
  C   C72       1.0  0.04718523559551883  0.8761322510646415  0.5194810702215362  1.0000
  C   C73       1.0  0.024032870555072208  0.8592573990928924  0.521734739251881  1.0000
  C   C74       1.0  0.12924869415864926  0.9070828942601107  0.5149981289941403  1.0000
  C   C75       1.0  0.07118645773192646  0.8660629361901332  0.5211874800131292  1.0000
  C   C76       1.0  0.21364081123514736  0.9569060080222506  0.537227150172124  1.0000
  C   C77       1.0  0.1728505392497235  0.9328704688540017  0.5143441808182765  1.0000
  C   C78       1.0  0.18763218145974772  0.9552998492992273  0.5349712562445624  1.0000
  C   C79       1.0  0.18717659063657321  0.9122258806489243  0.4963211619095471  1.0000
  C   C80       1.0  0.22811828181049731  0.9363879208464397  0.5188168078242896  1.0000
  C   C81       1.0  0.21328950962265913  0.9137893464230307  0.4981680870818161  1.0000
  C   C82       1.0  0.06171484314328865  0.5249347773038949  0.49471156641676683  1.0000
  C   C83       1.0  0.04811014697811056  0.5356284163417858  0.45312488725312455  1.0000
  C   C84       1.0  0.04853651158614702  0.5629956817019568  0.4454432255332551  1.0000
  C   C85       1.0  0.07546620251607082  0.5703302293033916  0.5222260796897342  1.0000
  C   C86       1.0  0.07566113978384138  0.5429469620958651  0.5286413160099425  1.0000
  C   C87       1.0  0.0686561651257192  0.7092333433723146  0.5097395708253502  1.0000
  C   C88       1.0  0.0663807589276765  0.6234035175822694  0.512915626006739  1.0000
  C   C89       1.0  0.4341624299296302  0.9000210467154274  0.48637618841674907  1.0000
  C   C90       1.0  0.0674192910334242  0.652404551025601  0.510535973392193  1.0000
  C   C91       1.0  0.06821540923621275  0.6945247609891464  0.46180237723488  1.0000
  C   C92       1.0  0.0672384429437025  0.6667290721478555  0.4617261880029661  1.0000
  C   C93       1.0  0.06874001537193716  0.6948964397636899  0.5585505407128568  1.0000
  C   C94       1.0  0.06849367808683687  0.667151730674888  0.5584402487103367  1.0000
  C   C95       1.0  0.460171085852486  0.9016597581360521  0.48865346243973773  1.0000
  C   C96       1.0  0.29637881415801215  0.9263294775339007  0.5094035069958726  1.0000
  C   C97       1.0  0.2685984780117224  0.9232379141360769  0.5058449518531084  1.0000
  C   C98       1.0  0.3107079025639206  0.9484988976154969  0.5329828929508925  1.0000
  C   C99       1.0  0.3514024006184367  0.9304993499159362  0.5143680248380079  1.0000
  C   C100      1.0  0.3369429419995067  0.9503308116296826  0.5351662149482472  1.0000
  C   C101      1.0  0.3370767091528744  0.9083302664834867  0.4907800089478223  1.0000
  C   C102      1.0  0.31084143067752945  0.9065023547199734  0.4885835424626297  1.0000
  C   C103      1.0  0.06887652401906735  0.7381874956492182  0.5074298848241311  1.0000
  C   C104      1.0  0.46055676797088824  0.9444994523688752  0.528136249634339  1.0000
  C   C105      1.0  0.06691934483925371  0.7799695237586861  0.5406075935843161  1.0000
  C   C106      1.0  0.06973875675362971  0.836423141479009  0.5277317690946162  1.0000
  C   C107      1.0  0.05477901052274574  0.7962004006298152  0.5764139994876456  1.0000
  C   C108      1.0  0.05580267304172574  0.8236624409212897  0.5694316421079835  1.0000
  C   C109      1.0  0.08237031845692858  0.82040029767146  0.492719730082183  1.0000
  C   C110      1.0  0.08075596774618883  0.7928453370849109  0.4984729255081158  1.0000
  C   C111      1.0  0.3791786450837476  0.9335838765162203  0.5179746631347878  1.0000
  C   C112      1.0  0.4196491549518437  0.920435420627236  0.5050934868644545  1.0000
  H   H37       1.0  0.489830363649294  0.9807839525917  0.5052747836594722  1.0000
  H   H38       1.0  0.16319357677108356  0.98931937480353  0.49905523715409084  1.0000
  H   H39       1.0  0.46954069159658895  0.8846961898256684  0.4725161678034742  1.0000
  H   H40       1.0  0.11157630579182357  0.5226884022691145  0.5021132233886245  1.0000
  H   H41       1.0  0.48465839302177277  0.8672297987883505  0.519489076541171  1.0000
  H   H42       1.0  0.022435338186252693  0.8373674572453575  0.5249473436157172  1.0000
  H   H43       1.0  0.11706602944744011  0.8414495448898667  0.5315989646667124  1.0000
  H   H44       1.0  0.15793328846368224  0.8764669698040289  0.5262928453000545  1.0000
  H   H45       1.0  0.01239145874482085  0.5135780118805693  0.4884329405664466  1.0000
  H   H46       1.0  0.09519930298564538  0.9394376668906562  0.5138002790763424  1.0000
  H   H47       1.0  0.1773472368318453  0.8938673359707627  0.4793398897193266  1.0000
  H   H48       1.0  0.17825250529560827  0.9723199056803028  0.5508210804809972  1.0000
  H   H49       1.0  0.22346072492043514  0.9751907495425437  0.5544127675810998  1.0000
  H   H50       1.0  0.22263228333016857  0.8966530140955016  0.4827114851640597  1.0000
  H   H51       1.0  0.08638978588460013  0.535188749937215  0.5619008447144938  1.0000
  H   H52       1.0  0.08629138816444187  0.5840339124739152  0.5498873703853641  1.0000
  H   H53       1.0  0.03781824079476369  0.5707313798866818  0.412158326971041  1.0000
  H   H54       1.0  0.03747845007042808  0.5219844574360311  0.4251014303362689  1.0000
  H   H55       1.0  0.0681369651497692  0.7052973722785644  0.42345297354232203  1.0000
  H   H56       1.0  0.06925963724333038  0.6147114796513045  0.5534506430272884  1.0000
  H   H57       1.0  0.06861885723864504  0.6563741525933202  0.5967803652944419  1.0000
  H   H58       1.0  0.4703292355261982  0.962833383094338  0.5454020534634015  1.0000
  H   H59       1.0  0.26092799216675017  0.9041986719075465  0.4859354243129213  1.0000
  H   H60       1.0  0.42438300102570864  0.8817964505664551  0.46886626763939737  1.0000
  H   H61       1.0  0.3011301095241406  0.888655917815316  0.46959364401850107  1.0000
  H   H62       1.0  0.34666144310051006  0.9681777837778245  0.5541400520780676  1.0000
  H   H63       1.0  0.2804614897407541  0.9642656936851782  0.5494173274618002  1.0000
  H   H64       1.0  0.36732928611905635  0.8925603140832854  0.47439846646867  1.0000
  H   H65       1.0  0.06509146633979566  0.6341492136215019  0.42166783755608794  1.0000
  H   H66       1.0  0.06875000148105051  0.7273086598485736  0.598750925769149  1.0000
  H   H67       1.0  0.07145021095559938  0.747290744038001  0.4666884571020488  1.0000
  H   H68       1.0  0.09071769124257352  0.780714070262525  0.47016024309910415  1.0000
  H   H69       1.0  0.09331465337808108  0.8298366213766419  0.4593411746584919  1.0000
  H   H70       1.0  0.05254849251002245  0.9189083042923182  0.5122462076398795  1.0000
  H   H71       1.0  0.04603673209473049  0.8357849865067013  0.5980643000755969  1.0000
  H   H72       1.0  0.4250934528594567  0.9600261355645338  0.5418652567250817  1.0000
  H   H73       1.0  0.04385079303908693  0.7868434926805733  0.6098694866900984  1.0000
  H   H74       1.0  0.386854443080391  0.9526150302090913  0.5379221850959184  1.0000
  N   N17       1.0  0.04381733729710852  0.9532072505264437  0.5081301949358203  1.0000
  N   N18       1.0  0.10745684233743898  0.9570132451116767  0.5104090870598543  1.0000
  N   N19       1.0  0.0403338986954336  0.9012440463842016  0.5148700827809011  1.0000
  N   N20       1.0  0.10396067157955109  0.904786467476731  0.5130381569486484  1.0000
  N   N21       1.0  0.25354252625431395  0.9404292288210153  0.5232782742832073  1.0000
  N   N22       1.0  0.06170437149662109  0.607871048931012  0.4717603713987231  1.0000
  N   N23       1.0  0.06558566266049785  0.7531015852571943  0.5489554089165073  1.0000
  N   N24       1.0  0.3942293391942054  0.9163920278876444  0.5005282858351489  1.0000
  O   O7        1.0  0.0662485962202662  0.6532165329804565  0.4118994917594826  1.0000
  O   O8        1.0  0.0692636348495807  0.7083586921709625  0.6084139790985144  1.0000
  O   O9        1.0  0.2982972846480275  0.9697169747158073  0.5553534338637357  1.0000
  O   O10       1.0  0.3494940605117535  0.8871113537356581  0.46842966969366884  1.0000
  C   C113      1.0  0.5627442321386674  0.48173231660099963  0.4968172487159329  1.0000
  C   C114      1.0  0.5860410925132724  0.4972313411035366  0.4983697401678481  1.0000
  C   C115      1.0  0.6514002889635374  0.4852552633443984  0.5112107251422232  1.0000
  C   C116      1.0  0.6323330855522798  0.3642861067655883  0.5303283090822879  1.0000
  C   C117      1.0  0.5199127602323969  0.3731971975855871  0.5145200943238457  1.0000
  C   C118      1.0  0.6508208535237703  0.4348183027150477  0.5200595445663011  1.0000
  C   C119      1.0  0.9685854682017475  0.41930006859098434  0.5005693165861939  1.0000
  C   C120      1.0  0.5799338478598349  0.07690693264664304  0.4810610206543361  1.0000
  C   C121      1.0  0.539139863746167  0.4937645133723198  0.48956391463863735  1.0000
  C   C122      1.0  0.609467220749734  0.4871435857086647  0.506502507227845  1.0000
  C   C123      1.0  0.9283427409773206  0.4347606062410041  0.5245316807294879  1.0000
  C   C124      1.0  0.5208950292641509  0.47331855374327564  0.49119384619163425  1.0000
  C   C125      1.0  0.5335734785081582  0.4491327251359164  0.5001872492267183  1.0000
  C   C126      1.0  0.6088055383106952  0.376257944590843  0.5215117123455634  1.0000
  C   C127      1.0  0.52054018156209  0.4234976016243671  0.5037223812641587  1.0000
  C   C128      1.0  0.5322714932039717  0.3995735435364267  0.509364752701474  1.0000
  C   C129      1.0  0.6236915422554393  0.9975666496101495  0.49788083816399664  1.0000
  C   C130      1.0  0.6390461953557264  0.4588298712766898  0.515973781778072  1.0000
  C   C131      1.0  0.650523605121241  0.38480228618728274  0.5300484047466172  1.0000
  C   C132      1.0  0.5618681880719967  0.37129357453810796  0.5186559396945933  1.0000
  C   C133      1.0  0.5380816485577226  0.35581604819369295  0.5196501312229083  1.0000
  C   C134      1.0  0.6378731895901367  0.4090200537102648  0.520852921531353  1.0000
  C   C135      1.0  0.5854479545898255  0.36094272641411285  0.5225516504250645  1.0000
  C   C136      1.0  0.7172573110573438  0.4593691653999208  0.5588815437884482  1.0000
  C   C137      1.0  0.6784054058070221  0.4371689929308893  0.5238632777767124  1.0000
  C   C138      1.0  0.6913788921118935  0.4571873824491958  0.5550764538660664  1.0000
  C   C139      1.0  0.6927756700313027  0.41946772489799833  0.4963016219597414  1.0000
  C   C140      1.0  0.7317363484271718  0.44166285210467504  0.5313720234888631  1.0000
  C   C141      1.0  0.7186234358628277  0.42165124088222894  0.49984011687491664  1.0000
  C   C142      1.0  0.5779085151811304  0.020534844344868613  0.4946444210347391  1.0000
  C   C143      1.0  0.5651253227109728  0.0318726439791326  0.4526032573289838  1.0000
  C   C144      1.0  0.5665009521374975  0.05933116482854638  0.4452284443734641  1.0000
  C   C145      1.0  0.5926553986330473  0.06545100602544499  0.523442949801338  1.0000
  C   C146      1.0  0.5919474093139101  0.03794860055815686  0.5294764038415045  1.0000
  C   C147      1.0  0.5878966541717887  0.20489306371144334  0.5129807967109239  1.0000
  C   C148      1.0  0.5842877306089405  0.1189499410927159  0.5147475912561886  1.0000
  C   C149      1.0  0.92978317958956  0.39716663962566323  0.4652080128846329  1.0000
  C   C150      1.0  0.5859643126984475  0.14801070365633634  0.5129340143327826  1.0000
  C   C151      1.0  0.589561075222082  0.19048946119489252  0.46505575414946465  1.0000
  C   C152      1.0  0.5882343326241568  0.162670790466509  0.4644940379378943  1.0000
  C   C153      1.0  0.5855401925906273  0.19022408834156124  0.5614129075562106  1.0000
  C   C154      1.0  0.5850155351210062  0.16245701899634107  0.5609878903335821  1.0000
  C   C155      1.0  0.9556606487475295  0.3993294475730333  0.46918915920693977  1.0000
  C   C156      1.0  0.7969295726431704  0.42860534801779376  0.5117967539105118  1.0000
  C   C157      1.0  0.7698298609755913  0.428020801231594  0.5106272838270182  1.0000
  C   C158      1.0  0.8123519595559038  0.447614188353688  0.5417287365165979  1.0000
  C   C159      1.0  0.8500821360913359  0.4280395713365439  0.5116670472462215  1.0000
  C   C160      1.0  0.8382591434143928  0.4471463274662326  0.5413399100094816  1.0000
  C   C161      1.0  0.8346625356070267  0.4090518554064839  0.4816805341410887  1.0000
  C   C162      1.0  0.8087551131659811  0.4095250022960624  0.4820482165925855  1.0000
  C   C163      1.0  0.5882054387711922  0.23387479033004224  0.5110161213380524  1.0000
  C   C164      1.0  0.9541920322619046  0.4369435305693156  0.5282009446892343  1.0000
  C   C165      1.0  0.5836723240155394  0.2752949740361142  0.5435303701174489  1.0000
  C   C166      1.0  0.5851430848823013  0.3316516098984139  0.5299864810391492  1.0000
  C   C167      1.0  0.5687625538096037  0.2908493607028918  0.575112497401221  1.0000
  C   C168      1.0  0.5691358255236649  0.31822410619809643  0.5676415832845227  1.0000
  C   C169      1.0  0.6007183634228697  0.31634585824195466  0.49979756471216025  1.0000
  C   C170      1.0  0.5997467214476188  0.28882707871831304  0.5057276850874345  1.0000
  C   C171      1.0  0.8771759477415763  0.42857062769136384  0.5130380249792987  1.0000
  C   C172      1.0  0.9152713421187046  0.4148287548992523  0.4927392141612766  1.0000
  H   H75       1.0  0.9762052225530482  0.4726823797320275  0.48870555208363464  1.0000
  H   H76       1.0  0.6717350749942539  0.4903074243891928  0.5110954919925561  1.0000
  H   H77       1.0  0.9663461357301564  0.385495894299364  0.44614441316607995  1.0000
  H   H78       1.0  0.6252242475608689  0.01926294350964381  0.491231494480173  1.0000
  H   H79       1.0  0.9752660519256742  0.366223760001349  0.5132502243487943  1.0000
  H   H80       1.0  0.535272688534506  0.33400882395809106  0.5239507210592098  1.0000
  H   H81       1.0  0.6343992684134045  0.3429867385680906  0.537104297918917  1.0000
  H   H82       1.0  0.6706525934703904  0.38384688210611423  0.536799251288903  1.0000
  H   H83       1.0  0.5306443824804475  0.015841662995322463  0.5000568574510332  1.0000
  H   H84       1.0  0.6005066452798516  0.44528850255161423  0.5138686307638075  1.0000
  H   H85       1.0  0.683314599023077  0.40393542789789816  0.47033619964659196  1.0000
  H   H86       1.0  0.6807274284472566  0.4710638733969857  0.5780937460161255  1.0000
  H   H87       1.0  0.7267209922559229  0.47517977136711365  0.5841781854889951  1.0000
  H   H88       1.0  0.7294284795923789  0.40760995407025163  0.47738688083969544  1.0000
  H   H89       1.0  0.6020658896294466  0.02965281631014284  0.5630870710898247  1.0000
  H   H90       1.0  0.603589957268084  0.07867416519959881  0.5517684564157751  1.0000
  H   H91       1.0  0.5563676393098473  0.06757757951606273  0.41160998327662535  1.0000
  H   H92       1.0  0.5542800514635096  0.018672113021676182  0.42412113804769813  1.0000
  H   H93       1.0  0.5913347460011521  0.20150846921457288  0.42696686095090725  1.0000
  H   H94       1.0  0.5853999887921586  0.10994135065891746  0.5555393549569257  1.0000
  H   H95       1.0  0.5831959101553555  0.15142868634010612  0.5990624435881677  1.0000
  H   H96       1.0  0.9636170557664242  0.4524327734468705  0.5543203892318631  1.0000
  H   H97       1.0  0.759956405901775  0.4118457959640448  0.4854151122855698  1.0000
  H   H98       1.0  0.9203513749448508  0.3814174147378732  0.43972275205605094  1.0000
  H   H99       1.0  0.7971251710467394  0.39460145497521076  0.4584788126581057  1.0000
  H   H100      1.0  0.849890646184444  0.46207122386441624  0.5648962812047466  1.0000
  H   H101      1.0  0.7836443734946693  0.4638579712198126  0.5669102506702269  1.0000
  H   H102      1.0  0.8633690802363108  0.392773311896688  0.45660846653160414  1.0000
  H   H103      1.0  0.587408009727438  0.13035173228210256  0.4237738959232233  1.0000
  H   H104      1.0  0.5838029544503723  0.22239986786262464  0.6016575605479095  1.0000
  H   H105      1.0  0.5928788357007109  0.24329578336167101  0.4712459509720614  1.0000
  H   H106      1.0  0.6118953984875576  0.2772338412285154  0.48092482565082617  1.0000
  H   H107      1.0  0.6133879591206356  0.3262757568223031  0.4696991501049164  1.0000
  H   H108      1.0  0.5708355241212006  0.41308274833614517  0.5099264951342255  1.0000
  H   H109      1.0  0.5571333526235484  0.3297782357709057  0.5928196492639366  1.0000
  H   H110      1.0  0.9175093122390053  0.44875292904436437  0.5470613004821896  1.0000
  H   H111      1.0  0.5560972473761485  0.2809565055359607  0.6052357999794347  1.0000
  H   H112      1.0  0.8870310411661086  0.4447476040246798  0.538285303162733  1.0000
  N   N25       1.0  0.5585790428545427  0.45503357934082583  0.5030996455018916  1.0000
  N   N26       1.0  0.61425282698692  0.4614086850999171  0.5129987146115004  1.0000
  N   N27       1.0  0.5570752326966094  0.39701513406745464  0.5122188981105792  1.0000
  N   N28       1.0  0.6129458459824892  0.4030309991393603  0.516298942565849  1.0000
  N   N29       1.0  0.7570835460036272  0.44480203005965135  0.5365398534913249  1.0000
  N   N30       1.0  0.5807421641977077  0.1037567056679367  0.47277502871644084  1.0000
  N   N31       1.0  0.5824474177626128  0.24840442946499594  0.5515112824627573  1.0000
  N   N32       1.0  0.88993346298523  0.4117326010598798  0.4873211165869709  1.0000
  O   O11       1.0  0.5893670979955379  0.14947639575491  0.41454857264560363  1.0000
  O   O12       1.0  0.583823745210864  0.20338684518908617  0.6112526914985608  1.0000
  O   O13       1.0  0.8018248272380557  0.4674342100986685  0.5726500980878573  1.0000
  O   O14       1.0  0.8451944476362092  0.3892307929672635  0.4507688701810299  1.0000
  C   C173      1.0  0.5518339517322217  0.9781842841149304  0.5041050286258021  1.0000
  C   C174      1.0  0.5765835384733548  0.9909170127741811  0.5017357693911758  1.0000
  C   C175      1.0  0.643117591815008  0.9816011461882124  0.5008129875193958  1.0000
  C   C176      1.0  0.6178089791845393  0.862141180906219  0.5271090698162327  1.0000
  C   C177      1.0  0.5047120334539729  0.8739049267985532  0.5189235089805802  1.0000
  C   C178      1.0  0.6447889102842942  0.9306038269537883  0.5125159647812164  1.0000
  C   C179      1.0  0.9748838240037428  0.925184218817437  0.5094539021605609  1.0000
  C   C180      1.0  0.583920501534728  0.5823843030080637  0.4758116745635892  1.0000
  C   C181      1.0  0.5301152191786658  0.9939611514478585  0.5025449265587743  1.0000
  C   C182      1.0  0.6005903539281964  0.9809155773747777  0.5041769599811835  1.0000
  C   C183      1.0  0.9343169580651421  0.9438835098967867  0.5262561209747822  1.0000
  C   C184      1.0  0.5095088651567692  0.9763015910418512  0.5050997733790653  1.0000
  C   C185      1.0  0.5185852804191203  0.9498078924240941  0.5089809777002953  1.0000
  C   C186      1.0  0.5960745857400604  0.8775755822930733  0.5198116503346331  1.0000
  C   C187      1.0  0.5030313344140304  0.9251754238576494  0.5114751073868028  1.0000
  C   C188      1.0  0.5153257114646475  0.9010708087216645  0.5145864733495912  1.0000
  C   C189      1.0  0.6332552029122496  0.5026183522021018  0.5054612993030381  1.0000
  C   C190      1.0  0.6325077996909669  0.9546684795087913  0.5088608641650801  1.0000
  C   C191      1.0  0.6383982010094474  0.8798191347139773  0.5243009466743871  1.0000
  C   C192      1.0  0.5472826911811057  0.8748329064115756  0.5197780334287602  1.0000
  C   C193      1.0  0.5241430952350129  0.8579378252926162  0.5215504488801869  1.0000
  C   C194      1.0  0.6292821197413162  0.9060028831790752  0.5156552376107144  1.0000
  C   C195      1.0  0.5712995817254904  0.8648073497558361  0.5216221078297212  1.0000
  C   C196      1.0  0.7134965336302197  0.956233637947483  0.5365169428108875  1.0000
  C   C197      1.0  0.6728123714078902  0.9318686243218056  0.5142199134155524  1.0000
  C   C198      1.0  0.6874913777476575  0.9544750870240983  0.5343710687768862  1.0000
  C   C199      1.0  0.6871869980980387  0.9112007880541427  0.496562058456563  1.0000
  C   C200      1.0  0.7280262139231233  0.9356924385001831  0.5184898162266756  1.0000
  C   C201      1.0  0.7133027354399515  0.9129157511784528  0.49830385447970005  1.0000
  C   C202      1.0  0.5860014469533784  0.5264484651791728  0.4901411823439972  1.0000
  C   C203      1.0  0.5723733939957549  0.5365009722489568  0.4478674099814784  1.0000
  C   C204      1.0  0.5717735687445081  0.5637535786529134  0.4401018701864712  1.0000
  C   C205      1.0  0.5977977291351128  0.5722533845927648  0.5179517494411455  1.0000
  C   C206      1.0  0.5991222055764691  0.5449879145524074  0.5243191029166743  1.0000
  C   C207      1.0  0.5788568179772602  0.7092430435753067  0.5080235203105543  1.0000
  C   C208      1.0  0.5844036431203564  0.6242946813677845  0.5096870023535695  1.0000
  C   C209      1.0  0.9342051508415252  0.9010001812555376  0.48625571345746155  1.0000
  C   C210      1.0  0.5829812937237173  0.6530725791774874  0.5079208323860912  1.0000
  C   C211      1.0  0.5814622884241119  0.6951767696089056  0.4599717288285227  1.0000
  C   C212      1.0  0.5831135706792046  0.6676738402170942  0.4594031413448099  1.0000
  C   C213      1.0  0.578622531827549  0.6946275155030167  0.556527501435652  1.0000
  C   C214      1.0  0.580996726846679  0.6672455226448202  0.556043723128138  1.0000
  C   C215      1.0  0.9602131937834129  0.9028030545438921  0.4883424220566271  1.0000
  C   C216      1.0  0.7963246708477567  0.926074947156426  0.5092917413627388  1.0000
  C   C217      1.0  0.7685755675384823  0.9227597362462963  0.505584732006279  1.0000
  C   C218      1.0  0.8104189579554011  0.9483134192690504  0.5331823268191901  1.0000
  C   C219      1.0  0.8512991938187741  0.9307675307366119  0.5146223470208521  1.0000
  C   C220      1.0  0.8366488310409694  0.9503886660804698  0.5355676249923514  1.0000
  C   C221      1.0  0.8372062537862459  0.9085316853872655  0.4907138028978402  1.0000
  C   C222      1.0  0.8109747913774681  0.9064463273739283  0.48836076651073024  1.0000
  C   C223      1.0  0.5766015404827545  0.7378537892814485  0.5060227000972527  1.0000
  C   C224      1.0  0.9604347433399056  0.9456120516601243  0.5280089671089491  1.0000
  C   C225      1.0  0.5702182938297405  0.7787551955526176  0.5386976718305778  1.0000
  C   C226      1.0  0.5702546586053688  0.8351375664817048  0.5270058907915349  1.0000
  C   C227      1.0  0.5567545656416728  0.793969301044215  0.5740676306884829  1.0000
  C   C228      1.0  0.5564697616510246  0.8213862937235002  0.5677545467311612  1.0000
  C   C229      1.0  0.5838945139694512  0.8200882383376243  0.49196371444975295  1.0000
  C   C230      1.0  0.5836850922776915  0.7926159405916668  0.497176580299683  1.0000
  C   C231      1.0  0.8790508050496996  0.9341184189316987  0.5183058079995819  1.0000
  C   C232      1.0  0.919622578389503  0.9212994669105913  0.5051957370817969  1.0000
  H   H113      1.0  0.9897954001178225  0.9820185384934453  0.5041524983428081  1.0000
  H   H114      1.0  0.6631304555693539  0.9880425366297846  0.49688667684725857  1.0000
  H   H115      1.0  0.9696710452813411  0.885950184546734  0.47200667615639247  1.0000
  H   H116      1.0  0.6360677736918969  0.5243647140912503  0.5000567079372951  1.0000
  H   H117      1.0  0.9845560859398177  0.8685710484469737  0.520157221048087  1.0000
  H   H118      1.0  0.5225811784831829  0.8360417673998987  0.5245057935430786  1.0000
  H   H119      1.0  0.6173007876837882  0.8405309862504057  0.534436195555628  1.0000
  H   H120      1.0  0.6580507899081942  0.8756329641327453  0.5284890522209775  1.0000
  H   H121      1.0  0.536958127377856  0.5151218756017182  0.4839479383958171  1.0000
  H   H122      1.0  0.5951765392443643  0.9383633853473415  0.5145889168663634  1.0000
  H   H123      1.0  0.6774013028477234  0.8927320552293383  0.47994849670110906  1.0000
  H   H124      1.0  0.678026288163513  0.9714957282988006  0.549924758032941  1.0000
  H   H125      1.0  0.7232687784200577  0.974639488040751  0.5532986475858852  1.0000
  H   H126      1.0  0.7227314591908001  0.8957636137262421  0.4832071012151252  1.0000
  H   H127      1.0  0.6099529324067835  0.5377448809408144  0.5579518670469398  1.0000
  H   H128      1.0  0.6078591909452906  0.5863569690230518  0.5460249432153703  1.0000
  H   H129      1.0  0.5609100855504926  0.5709585353576937  0.40650308410005026  1.0000
  H   H130      1.0  0.5624406052932663  0.5224369561518821  0.4195769901660053  1.0000
  H   H131      1.0  0.5817057825087694  0.7061831029986276  0.42185285954479357  1.0000
  H   H132      1.0  0.5865625946180095  0.6155486091286521  0.5504248930747411  1.0000
  H   H133      1.0  0.580807945591136  0.6562552916260805  0.5941755717493721  1.0000
  H   H134      1.0  0.9701693217057236  0.9639713789630242  0.5452461612870979  1.0000
  H   H135      1.0  0.7610103393150307  0.9036978015910287  0.48562153528892954  1.0000
  H   H136      1.0  0.9244811370207151  0.8827546044986826  0.4687173963841306  1.0000
  H   H137      1.0  0.8014240177684366  0.8885753714847465  0.4691437567376964  1.0000
  H   H138      1.0  0.8462014539797074  0.9682553300815535  0.5547944067004162  1.0000
  H   H139      1.0  0.7799875759539076  0.9637486290012943  0.5494903676039314  1.0000
  H   H140      1.0  0.8676472018115177  0.893146137165908  0.4742553110905919  1.0000
  H   H141      1.0  0.5852860288597129  0.6357343230008091  0.4186277532745182  1.0000
  H   H142      1.0  0.574354500537963  0.7262425557381984  0.5969317058383905  1.0000
  H   H143      1.0  0.5800124543302347  0.7474619540105091  0.46591974246261897  1.0000
  H   H144      1.0  0.5945548197843153  0.7813022632281758  0.46903141789362  1.0000
  H   H145      1.0  0.5947192644891255  0.8303138865336304  0.4592613224961904  1.0000
  H   H146      1.0  0.5526636486497971  0.9176037067251399  0.5130264072419131  1.0000
  H   H147      1.0  0.23881027792674056  0.449428137687211  0.5678265370972154  1.0000
  H   H148      1.0  0.23930880906404664  0.4231728007606108  0.5276521718939073  1.0000
  H   H149      1.0  0.40749348931346296  0.433202805471006  0.49828968699628295  1.0000
  H   H150      1.0  0.40794936155134165  0.40681918396397654  0.45844754782432606  1.0000
