# Supplementary material for: Fracture Behavior of a 2D Imine‐Based Polymer
Source: Adv Sci (Weinh). 2024 Sep 12;11(42):2407017. doi: 10.1002/advs.202407017 (PMC11558127; doi:10.1002/advs.202407017)
Supplement: Supplementary file 2 — Supporting Information [file ADVS-11-2407017-s004.zip › linkerdefect_strain_1.075_relaxed.cif]

data_image0
_chemical_formula_structural       C43OHON4C8HCH24N2ONH10N8O3NC60H38N8O4C60H38N8O4C60H38
_chemical_formula_sum              "C232 O14 H150 N32"
_cell_length_a       54.87830795258201
_cell_length_b       49.96422761261343
_cell_length_c       25.0002237100003
_cell_angle_alpha    90.0
_cell_angle_beta     90.0
_cell_angle_gamma    95.34773557051963

_space_group_name_H-M_alt    "P 1"
_space_group_IT_number       1

loop_
  _space_group_symop_operation_xyz
  'x, y, z'

loop_
  _atom_site_type_symbol
  _atom_site_label
  _atom_site_symmetry_multiplicity
  _atom_site_fract_x
  _atom_site_fract_y
  _atom_site_fract_z
  _atom_site_occupancy
  C   C1        1.0  0.03268604683227491  0.47931841060293173  0.5006173316153573  1.0000
  C   C2        1.0  0.055374091565450145  0.4950178609967106  0.5020569808456307  1.0000
  C   C3        1.0  0.11944388648520085  0.48335566196545265  0.5106463988644245  1.0000
  C   C4        1.0  0.10130497763503785  0.36204404406519586  0.5335129032001064  1.0000
  C   C5        1.0  0.9914817323022972  0.3696768454383969  0.5134263868070821  1.0000
  C   C6        1.0  0.11912788247929723  0.43284383553963657  0.521171600338586  1.0000
  C   C7        1.0  0.50022023919735  0.4212054268463014  0.5016694029867323  1.0000
  C   C8        1.0  0.07771990634324803  0.07645744287584805  0.479748529472749  1.0000
  C   C9        1.0  0.009546510888148457  0.4912645459873729  0.4940593688899206  1.0000
  C   C10       1.0  0.07840845913378135  0.4849846632362604  0.5086782601836184  1.0000
  C   C11       1.0  0.46118428797063166  0.4367965459161521  0.5275479990069029  1.0000
  C   C12       1.0  0.9918351198501525  0.47055115199251973  0.49460388323815807  1.0000
  C   C13       1.0  0.004360652069266661  0.4462683840739736  0.502576486571174  1.0000
  C   C14       1.0  0.07830590140129053  0.37378396801601577  0.5235925481661633  1.0000
  C   C15       1.0  0.991793141828991  0.42031031332851115  0.5047388664243585  1.0000
  C   C16       1.0  0.0034131209130169302  0.3963504732870503  0.5096759633616954  1.0000
  C   C17       1.0  0.12334605091262467  0.99815934568253  0.4983355100871317  1.0000
  C   C18       1.0  0.10750904534142494  0.45680238318340444  0.5165816034355446  1.0000
  C   C19       1.0  0.11899250381153384  0.3827983297280212  0.533283499279152  1.0000
  C   C20       1.0  0.03246897937236623  0.36817447469776377  0.5189926506603308  1.0000
  C   C21       1.0  0.009315653283981776  0.3523735296317947  0.5185485779200646  1.0000
  C   C22       1.0  0.1065537581166089  0.4069165095644822  0.5231512165618059  1.0000
  C   C23       1.0  0.05556311999068766  0.35807166175211014  0.523314997130273  1.0000
  C   C24       1.0  0.1844208860591471  0.4581175883023837  0.5566074509747928  1.0000
  C   C25       1.0  0.1461283162542074  0.43537175772512826  0.5239548320893384  1.0000
  C   C26       1.0  0.15907002770262796  0.45580538340500987  0.55389924502153  1.0000
  C   C27       1.0  0.15988421637396363  0.41741550721010773  0.4964742507763379  1.0000
  C   C28       1.0  0.19811774426852724  0.4399940591553107  0.5293693845725368  1.0000
  C   C29       1.0  0.18523868358840304  0.41971265493865373  0.4988246969160477  1.0000
  C   C30       1.0  0.07857486976342112  0.020128714502560638  0.49309069472131645  1.0000
  C   C31       1.0  0.06712703731437795  0.030741171491118015  0.44873815553260543  1.0000
  C   C32       1.0  0.06718774681164787  0.0582289128727546  0.44143630243353854  1.0000
  C   C33       1.0  0.08942639007951372  0.06575770537695962  0.5240222307508811  1.0000
  C   C34       1.0  0.09017097578216232  0.038237666386528625  0.5299540019060034  1.0000
  C   C35       1.0  0.0693971050089105  0.20321777378822525  0.512933882952923  1.0000
  C   C36       1.0  0.07587869410616639  0.11808668256276007  0.5146965866958025  1.0000
  C   C37       1.0  0.46183082778381496  0.39838624287498664  0.46974749975745156  1.0000
  C   C38       1.0  0.07434214325384263  0.1469906037798713  0.5131533068465975  1.0000
  C   C39       1.0  0.07544811206810083  0.189786160553129  0.4660226565871471  1.0000
  C   C40       1.0  0.07753838156522326  0.16224836306782286  0.4654896534202077  1.0000
  C   C41       1.0  0.0660778265867135  0.18794399471343043  0.5605532860211176  1.0000
  C   C42       1.0  0.06890405211357344  0.160550143029812  0.5603632660371121  1.0000
  C   C43       1.0  0.4871937326173544  0.40074797655497557  0.4719595167480545  1.0000
  O   O1        1.0  0.5874267139921305  0.6558542565264491  0.4078964729721161  1.0000
  H   H1        1.0  0.5466877283490584  0.8338741716556302  0.5961029861493367  1.0000
  O   O2        1.0  0.5765911301062113  0.7086703922785247  0.6043623854379615  1.0000
  N   N1        1.0  0.5436081383218683  0.9517529642255799  0.5077828874414052  1.0000
  N   N2        1.0  0.5398284824530369  0.9011872661744487  0.516093251170185  1.0000
  N   N3        1.0  0.6048914542700522  0.904334210560273  0.5133487444913398  1.0000
  N   N4        1.0  0.8947983929715988  0.9183844553759318  0.5048176273232993  1.0000
  C   C44       1.0  0.06675515746209194  0.23185591290926924  0.5106416101920949  1.0000
  C   C45       1.0  0.4865521193738716  0.4391624214881414  0.5293526900445517  1.0000
  C   C46       1.0  0.05720784602374837  0.2722114048591811  0.5412910733481026  1.0000
  C   C47       1.0  0.05583115241760946  0.3286471815617449  0.5291342247921051  1.0000
  C   C48       1.0  0.04100519881169983  0.2864533061041009  0.5715148498840167  1.0000
  C   C49       1.0  0.04005892056832972  0.3138629268383228  0.5648193641360213  1.0000
  C   C50       1.0  0.07229025538162298  0.3145879628011475  0.49952800220450366  1.0000
  C   C51       1.0  0.07278902078495843  0.28708247783272567  0.5049118290486087  1.0000
  H   H2        1.0  0.8854195435192014  0.9556999263417871  0.5345938513985291  1.0000
  C   C52       1.0  0.4482110152152469  0.4164650844276075  0.49730455177757577  1.0000
  H   H3        1.0  0.5077474694268329  0.4747195468782077  0.4859856907899334  1.0000
  H   H4        1.0  0.1392955615208299  0.48848940045820693  0.5090782416067475  1.0000
  H   H5        1.0  0.49727355986937255  0.38660597345602415  0.4487866281682792  1.0000
  H   H6        1.0  0.12434520459729963  0.020014482951343827  0.49274672689900445  1.0000
  H   H7        1.0  0.5070850165530609  0.3680593877544071  0.5157206617385521  1.0000
  H   H8        1.0  0.006678060642229871  0.3304125170913525  0.5218525702533818  1.0000
  H   H9        1.0  0.10341529706460875  0.34073703845044145  0.5410081771560246  1.0000
  H   H10       1.0  0.13862745599499604  0.38207020901406746  0.5407363821639821  1.0000
  H   H11       1.0  0.03343762003880084  0.017359731799098204  0.49962379642905036  1.0000
  H   H12       1.0  0.06987776061693297  0.44292294105536417  0.517062966027394  1.0000
  H   H13       1.0  0.15040597505928213  0.4015126033885381  0.47151803972916034  1.0000
  H   H14       1.0  0.1489164324939304  0.4699597334463327  0.5768697254601702  1.0000
  H   H15       1.0  0.19397521596943051  0.47419987619872883  0.5809803523621335  1.0000
  H   H16       1.0  0.195470592151599  0.4053835509767169  0.47653688249233367  1.0000
  H   H17       1.0  0.09930250395374769  0.030507927192047042  0.5652435375414321  1.0000
  H   H18       1.0  0.09825518963925034  0.07954206684156101  0.554167788074526  1.0000
  H   H19       1.0  0.05794763510508542  0.06592137432879228  0.40629905496051577  1.0000
  H   H20       1.0  0.05811141351604736  0.016936288689801616  0.41888194099785664  1.0000
  H   H21       1.0  0.07803463647578558  0.20129489276846296  0.4285767699090538  1.0000
  H   H22       1.0  0.07528978388212533  0.10877863588799307  0.5554537052322261  1.0000
  H   H23       1.0  0.06627382330785382  0.14903558300666317  0.5977981506699701  1.0000
  H   H24       1.0  0.49608845332015866  0.45510696537858986  0.5541070637877812  1.0000
  H   H25       1.0  0.9269073480371015  0.9657559888209475  0.5269354863242286  1.0000
  H   H26       1.0  0.45221821270161394  0.38228381043929477  0.4455307241798434  1.0000
  N   N5        1.0  0.5705198526477013  0.7530818490734249  0.5445605609352194  1.0000
  N   N6        1.0  0.6087076616551272  0.9551100327662614  0.5098643911916261  1.0000
  O   O3        1.0  0.8495698019452825  0.8858041165392205  0.47657413514280084  1.0000
  N   N7        1.0  0.7533994989789415  0.9387558534801792  0.5187455316373383  1.0000
  H   H27       1.0  0.08287191551385958  0.13078973093027763  0.42518866748751677  1.0000
  H   H28       1.0  0.05837590351508835  0.21898762715850334  0.5995273083363816  1.0000
  H   H29       1.0  0.07252917753362047  0.24204886369841858  0.4721875731714813  1.0000
  H   H30       1.0  0.08575543023750623  0.27651668682651936  0.48086279365018747  1.0000
  H   H31       1.0  0.08463560591843397  0.32556357831144056  0.4705746327893428  1.0000
  H   H32       1.0  0.04102931991106507  0.41029134032941683  0.5122245750877106  1.0000
  H   H33       1.0  0.027238385176689278  0.3243678881320528  0.5893120605886414  1.0000
  H   H34       1.0  0.4510218680563817  0.45110629230634713  0.550053713852049  1.0000
  H   H35       1.0  0.028591278428989956  0.2755248118851742  0.6003709761725563  1.0000
  H   H36       1.0  0.5469180400280796  0.7848229798781226  0.605936881203132  1.0000
  N   N8        1.0  0.028757128247445883  0.45240125729244823  0.5057151701468433  1.0000
  N   N9        1.0  0.08323488489988172  0.45919634404316484  0.5149822551051966  1.0000
  N   N10       1.0  0.02764622020688072  0.3940156768689564  0.5134107361774535  1.0000
  N   N11       1.0  0.08222852181550525  0.40067235756002106  0.5181388006487042  1.0000
  N   N12       1.0  0.22307003719174676  0.4430497699788936  0.5297073080993682  1.0000
  N   N13       1.0  0.07659779761534845  0.10326927916078549  0.4720689237877576  1.0000
  N   N14       1.0  0.057784347901644516  0.24535717268724544  0.5493244601212283  1.0000
  N   N15       1.0  0.4232595193324678  0.413308776565392  0.49755526097934777  1.0000
  O   O4        1.0  0.08306675926417763  0.14999952075139036  0.41637947318083063  1.0000
  O   O5        1.0  0.05997534882051931  0.20015582345772037  0.6093093220698518  1.0000
  O   O6        1.0  0.7986217841923811  0.971337870486277  0.5471597032029788  1.0000
  N   N16       1.0  0.5860882192897058  0.6100307120502739  0.4665532930761419  1.0000
  C   C53       1.0  0.052609659474769095  0.9784512800759496  0.503229518602081  1.0000
  C   C54       1.0  0.07731194781980837  0.9902876122744022  0.5009036242500459  1.0000
  C   C55       1.0  0.14280170440833723  0.9828263785229202  0.5011951679992466  1.0000
  C   C56       1.0  0.11623237334589122  0.8627537677379452  0.525741858241813  1.0000
  C   C57       1.0  0.005479480054543706  0.8749571290021407  0.5190408191367173  1.0000
  C   C58       1.0  0.1455530805641682  0.9310515317829079  0.5115898827382781  1.0000
  C   C59       1.0  0.4749684556117644  0.9250801665097743  0.5112045522960377  1.0000
  C   C60       1.0  0.05590513415910401  0.5809175008703883  0.4805880352032076  1.0000
  C   C61       1.0  0.03209508543179449  0.9953308379241564  0.501884808456503  1.0000
  C   C62       1.0  0.10105579747977249  0.9806709075061139  0.5035821406256359  1.0000
  C   C63       1.0  0.435303693137214  0.9460429013852365  0.5199441496544432  1.0000
  C   C64       1.0  0.011276976573719536  0.9785377075061447  0.5046925956493961  1.0000
  C   C65       1.0  0.018775693699044117  0.9513141746983849  0.5082452179880719  1.0000
  C   C66       1.0  0.09570409453815756  0.8793585076595254  0.519502032764437  1.0000
  C   C67       1.0  0.0027138051913977524  0.9268359506725505  0.5114464686674155  1.0000
  C   C68       1.0  0.015068075232759617  0.9026075585692788  0.5149538882859386  1.0000
  C   C69       1.0  0.10158279857090849  0.5006591597576731  0.5059232660133021  1.0000
  C   C70       1.0  0.13323133500268866  0.9553084222618864  0.5081175258606179  1.0000
  C   C71       1.0  0.13703801581790062  0.8795615445093925  0.5226158908102627  1.0000
  C   C72       1.0  0.047252867805141714  0.8772669961530791  0.520029648912182  1.0000
  C   C73       1.0  0.02492330239769083  0.8596236190403622  0.5216674077105315  1.0000
  C   C74       1.0  0.12949874099020897  0.9065650958590045  0.5149226984190265  1.0000
  C   C75       1.0  0.07100180765910961  0.8675396704888516  0.5219457613793561  1.0000
  C   C76       1.0  0.21445690916442478  0.9569446361929942  0.523155084390454  1.0000
  C   C77       1.0  0.17335400682558091  0.9318762254496695  0.5123521851388336  1.0000
  C   C78       1.0  0.18896020465603555  0.9556949203641921  0.5219210869122973  1.0000
  C   C79       1.0  0.18729979826753923  0.9095646657336861  0.5040235387899774  1.0000
  C   C80       1.0  0.2285246957074535  0.9346939508811282  0.5145891747308564  1.0000
  C   C81       1.0  0.21292052750463886  0.9106817267020825  0.5048481795198905  1.0000
  C   C82       1.0  0.05550842745713064  0.52442781251167  0.49481194648416904  1.0000
  C   C83       1.0  0.042111687152691174  0.5352120153869155  0.4535013677558455  1.0000
  C   C84       1.0  0.042639964329395916  0.5627218367611149  0.44589815352359696  1.0000
  C   C85       1.0  0.06926081950994925  0.5700092456562199  0.5222157539082073  1.0000
  C   C86       1.0  0.069309280982118  0.542489955040212  0.5285869204973235  1.0000
  C   C87       1.0  0.06477195719449981  0.7097166252363689  0.5100868448869184  1.0000
  C   C88       1.0  0.06126231328743007  0.6234115349010928  0.5126589231855212  1.0000
  C   C89       1.0  0.4338656781605817  0.9000729397513366  0.4992324754583617  1.0000
  C   C90       1.0  0.06257844933868253  0.6525572226304894  0.5103677444998788  1.0000
  C   C91       1.0  0.063106257690383  0.69497504002631  0.46207051107289776  1.0000
  C   C92       1.0  0.061675758338977475  0.6670235924537451  0.46177764004325306  1.0000
  C   C93       1.0  0.06549024055934807  0.695227858037789  0.5586889300848226  1.0000
  C   C94       1.0  0.06475416087399183  0.6673188930551703  0.55829951539137  1.0000
  C   C95       1.0  0.4593692857601216  0.901386351095348  0.5004212294486153  1.0000
  C   C96       1.0  0.2967911559679129  0.9258627476733119  0.5096526028692542  1.0000
  C   C97       1.0  0.2691883388142662  0.9218821582039666  0.5060235400591235  1.0000
  C   C98       1.0  0.31106447846026136  0.9492512886238202  0.5283323330312715  1.0000
  C   C99       1.0  0.35147545861845103  0.9309528941543888  0.5142402318494975  1.0000
  C   C100      1.0  0.3368256461647612  0.9514912950548116  0.5303605894161956  1.0000
  C   C101      1.0  0.3372006334442507  0.9075696639907821  0.49554162552681597  1.0000
  C   C102      1.0  0.31144019541057466  0.9053257249140639  0.4935253606831831  1.0000
  C   C103      1.0  0.06564852009395065  0.7388601666450528  0.5081158332254596  1.0000
  C   C104      1.0  0.46092856387908515  0.9472149912586784  0.5207174286819182  1.0000
  C   C105      1.0  0.06545151757374483  0.7809286171525441  0.5418417098649705  1.0000
  C   C106      1.0  0.06922137770389183  0.8376628213920427  0.5287939162873233  1.0000
  C   C107      1.0  0.05476192908333742  0.7975969164355657  0.5788351750496306  1.0000
  C   C108      1.0  0.05623265463419751  0.8252104848380437  0.5717818887453469  1.0000
  C   C109      1.0  0.0804715410060592  0.8212084230521975  0.4926393796068048  1.0000
  C   C110      1.0  0.07839377525607832  0.7935157111094044  0.49851527741343854  1.0000
  C   C111      1.0  0.3790781724862221  0.9349234525134748  0.5178167457368017  1.0000
  C   C112      1.0  0.4197343527650692  0.9221494165073841  0.5090085113451198  1.0000
  H   H37       1.0  0.49246272583233486  0.9833435785458602  0.5085561566839523  1.0000
  H   H38       1.0  0.16227569082098622  0.9901459631703804  0.49864075260591206  1.0000
  H   H39       1.0  0.4676254059990742  0.8824509579914733  0.4920501583919976  1.0000
  H   H40       1.0  0.1041969464735197  0.5224796245200131  0.4999356028033957  1.0000
  H   H41       1.0  0.48616512881290813  0.8665206547146851  0.5168954821041236  1.0000
  H   H42       1.0  0.02383054764138929  0.8376271941776041  0.5242903769445366  1.0000
  H   H43       1.0  0.11487747342701549  0.8409289391388172  0.532225299902358  1.0000
  H   H44       1.0  0.15598708079144158  0.8741793362211209  0.5253902098678431  1.0000
  H   H45       1.0  0.007308226776034098  0.5127481376005496  0.48953924032905227  1.0000
  H   H46       1.0  0.09731225868112112  0.9374171342265046  0.5126178751329483  1.0000
  H   H47       1.0  0.17743238161983999  0.8895734454744815  0.49646863306309863  1.0000
  H   H48       1.0  0.1807016793717654  0.9747300618165256  0.5291818355117649  1.0000
  H   H49       1.0  0.22430531492625982  0.9768038994304735  0.5313232788434511  1.0000
  H   H50       1.0  0.2211106947620218  0.8916210074775289  0.49790439969438155  1.0000
  H   H51       1.0  0.07983443455210228  0.5346592920371778  0.5617081595922476  1.0000
  H   H52       1.0  0.08000175799259707  0.5837491530664435  0.5497502002006156  1.0000
  H   H53       1.0  0.03211714867505593  0.5705375853355756  0.4127830673114106  1.0000
  H   H54       1.0  0.03156847552870456  0.5215437986720121  0.425611966574809  1.0000
  H   H55       1.0  0.06245458840768837  0.7058567585170328  0.42388181939125985  1.0000
  H   H56       1.0  0.06465482589822193  0.6146768771559323  0.5529418851448271  1.0000
  H   H57       1.0  0.0654299691774207  0.6564108477887427  0.5964569756637178  1.0000
  H   H58       1.0  0.47071646249991894  0.9671523113197351  0.5293489970441092  1.0000
  H   H59       1.0  0.2627082448738459  0.9014755874635494  0.4898558528446763  1.0000
  H   H60       1.0  0.4240783187538186  0.8802954252597005  0.4900563465242481  1.0000
  H   H61       1.0  0.3022642817439788  0.8862704312650863  0.47830391384240184  1.0000
  H   H62       1.0  0.34599543739188504  0.9705516943805186  0.5455678720280182  1.0000
  H   H63       1.0  0.2815801833840219  0.965834663771731  0.5410726898953508  1.0000
  H   H64       1.0  0.3666890421660914  0.8910223700382425  0.4826810213730677  1.0000
  H   H65       1.0  0.05834222819042456  0.6343118568290342  0.4216157357959143  1.0000
  H   H66       1.0  0.06687032512883681  0.7277883524896567  0.5992161975370127  1.0000
  H   H67       1.0  0.06764838055936023  0.748027765198068  0.4673106427105517  1.0000
  H   H68       1.0  0.0872298447859209  0.7810266157089671  0.4692715964792215  1.0000
  H   H69       1.0  0.09070733537681261  0.8304126046336807  0.45832818313986606  1.0000
  H   H70       1.0  0.05098880854999843  0.9206552100972112  0.5132101522134078  1.0000
  H   H71       1.0  0.047497953211612945  0.8376818440208071  0.6012005212493101  1.0000
  H   H72       1.0  0.4270679499928858  0.9649695344970664  0.5279940477766247  1.0000
  H   H73       1.0  0.04456915615942583  0.7884935533445625  0.6132607479806478  1.0000
  H   H74       1.0  0.38557702127674665  0.9553217128836345  0.5339807700139538  1.0000
  N   N17       1.0  0.04349553653678441  0.9525615346993636  0.5073849544917971  1.0000
  N   N18       1.0  0.10863822850487762  0.9559023367985287  0.5094171668881329  1.0000
  N   N19       1.0  0.039676315933392214  0.9021096848193694  0.5158146155141152  1.0000
  N   N20       1.0  0.10478123142669475  0.9051613137457654  0.5132948300897209  1.0000
  N   N21       1.0  0.25343116431956814  0.9390678767399033  0.5183891053556227  1.0000
  N   N22       1.0  0.055905619061963396  0.6077827497060316  0.4718501514526373  1.0000
  N   N23       1.0  0.06361999127614339  0.7539069768770209  0.5500686191501747  1.0000
  N   N24       1.0  0.39482647806779825  0.917754060815069  0.5052748250227802  1.0000
  O   O7        1.0  0.05951249593890727  0.6534794191778982  0.41195923722449246  1.0000
  O   O8        1.0  0.06717050645390457  0.708693416775826  0.6086134491539342  1.0000
  O   O9        1.0  0.29894482608381423  0.9716383738997487  0.5459529336448906  1.0000
  O   O10       1.0  0.34932329866348266  0.885199345156614  0.47785747142491286  1.0000
  C   C113      1.0  0.5684269788809124  0.4823719536675299  0.49635670281419364  1.0000
  C   C114      1.0  0.5911598084501247  0.49806676638137143  0.4978188473204967  1.0000
  C   C115      1.0  0.6551299386127027  0.4867015020018109  0.5103438701304305  1.0000
  C   C116      1.0  0.6368579011117027  0.365161201918259  0.5310060108133448  1.0000
  C   C117      1.0  0.5269359924246841  0.37327876582656544  0.5156261539453927  1.0000
  C   C118      1.0  0.6548468909551443  0.43604947912695774  0.5194882563574781  1.0000
  C   C119      1.0  0.9648139828808256  0.41779416160685134  0.5014048432326087  1.0000
  C   C120      1.0  0.5821002730913367  0.07612579045731116  0.4816997542233623  1.0000
  C   C121      1.0  0.5453507591045901  0.4943462255204515  0.48892361555142083  1.0000
  C   C122      1.0  0.6141162450267719  0.48817026814248693  0.5059661525786893  1.0000
  C   C123      1.0  0.9256924711029736  0.4335628378303933  0.5258093505970288  1.0000
  C   C124      1.0  0.5275313885308782  0.47375109502100077  0.49073071016876024  1.0000
  C   C125      1.0  0.5399423725969905  0.4495310243491902  0.5000053785728374  1.0000
  C   C126      1.0  0.6138598508455199  0.37705830565573867  0.5219825495262098  1.0000
  C   C127      1.0  0.5272628657406888  0.4237309362113086  0.5039790422338772  1.0000
  C   C128      1.0  0.5388642416587033  0.39984652403497206  0.5100218057717464  1.0000
  C   C129      1.0  0.6234142066808235  0.9971999393181314  0.4967161023879715  1.0000
  C   C130      1.0  0.6432246618830819  0.46005613025581055  0.5152862934787977  1.0000
  C   C131      1.0  0.6546221539226816  0.3858260511762161  0.5303831937908584  1.0000
  C   C132      1.0  0.5679699128311295  0.3717712822189494  0.5195163419807715  1.0000
  C   C133      1.0  0.5448013018990951  0.35601763021850263  0.5208432770383649  1.0000
  C   C134      1.0  0.6422421566401283  0.41006939947391974  0.5207225955898293  1.0000
  C   C135      1.0  0.5910670054653056  0.3615669702903173  0.523384946008052  1.0000
  C   C136      1.0  0.7199206767965681  0.4608940642786527  0.5572857569670194  1.0000
  C   C137      1.0  0.6818028318501611  0.43852441172707973  0.522982235100886  1.0000
  C   C138      1.0  0.6946320438040767  0.4588011134942242  0.5536081290240539  1.0000
  C   C139      1.0  0.6957158136540953  0.4205396183640138  0.49575277571320775  1.0000
  C   C140      1.0  0.7339321123668251  0.4428664224895154  0.5301897570549743  1.0000
  C   C141      1.0  0.7209704471581897  0.422656283138536  0.4990919397893283  1.0000
  C   C142      1.0  0.5790309894978947  0.019429857894320484  0.49513654242405775  1.0000
  C   C143      1.0  0.5671767048860773  0.031087637439008716  0.4525372797521147  1.0000
  C   C144      1.0  0.5690510042360813  0.058703116758491436  0.4452637395441175  1.0000
  C   C145      1.0  0.5938188570329973  0.06433688852500932  0.5247521531655235  1.0000
  C   C146      1.0  0.5925678609967632  0.036677657677553495  0.5307743724438824  1.0000
  C   C147      1.0  0.5924150475310407  0.20472359011605518  0.514451318595527  1.0000
  C   C148      1.0  0.5872635105489618  0.11830617187737257  0.5154714315709857  1.0000
  C   C149      1.0  0.9266998823212373  0.3956695856896289  0.466674891905988  1.0000
  C   C150      1.0  0.5895456547149284  0.1475179896914659  0.5138881403371353  1.0000
  C   C151      1.0  0.5937186635162958  0.1903033170111677  0.4663854056480794  1.0000
  C   C152      1.0  0.5919627194918358  0.16233877011816897  0.46557715918672526  1.0000
  C   C153      1.0  0.5900001710032005  0.18989918270580655  0.5627735199326818  1.0000
  C   C154      1.0  0.5890061035411587  0.16197100755454036  0.5620915666574209  1.0000
  C   C155      1.0  0.9519889435612265  0.39771622640373944  0.47030828149501097  1.0000
  C   C156      1.0  0.7974519891820381  0.4289859819126393  0.5116635744440432  1.0000
  C   C157      1.0  0.7710173084256757  0.4288032051906704  0.509814937469056  1.0000
  C   C158      1.0  0.8126136115075967  0.44771174320201335  0.5423424357205511  1.0000
  C   C159      1.0  0.8492816783683048  0.42759495563257066  0.5129125443232303  1.0000
  C   C160      1.0  0.8378764598753579  0.4468448627604388  0.5426506988183111  1.0000
  C   C161      1.0  0.8341252540239772  0.4088807097840655  0.4822026538484467  1.0000
  C   C162      1.0  0.808863384812064  0.4097394518482697  0.4819326463719458  1.0000
  C   C163      1.0  0.5930929816212285  0.23387497144981217  0.5126224396092249  1.0000
  C   C164      1.0  0.9509398760899348  0.43560157004155053  0.5291913784389675  1.0000
  C   C165      1.0  0.5892353358853214  0.27557816176039934  0.5452293689574305  1.0000
  C   C166      1.0  0.5908402297378529  0.33217348878460423  0.5312343443414006  1.0000
  C   C167      1.0  0.5748238318909396  0.291305536046793  0.5768870972273726  1.0000
  C   C168      1.0  0.5752589895249355  0.3187933695995115  0.5691798387296314  1.0000
  C   C169      1.0  0.6059594259680939  0.3167142783188968  0.5010826742937329  1.0000
  C   C170      1.0  0.6049298635125551  0.28907433720115  0.5072297938304065  1.0000
  C   C171      1.0  0.8757085354024644  0.4277369893040219  0.5147058534446326  1.0000
  C   C172      1.0  0.9127296200842376  0.4135726099603763  0.494204531361505  1.0000
  H   H75       1.0  0.9720519323998753  0.471519160362922  0.4898604987581332  1.0000
  H   H76       1.0  0.6749765208272511  0.4919581442500486  0.5100961078058142  1.0000
  H   H77       1.0  0.9622543719995188  0.38371557853151667  0.4471921100849861  1.0000
  H   H78       1.0  0.6244538124962661  0.018977980085763898  0.49001477044677166  1.0000
  H   H79       1.0  0.9716415338244757  0.36439600177094705  0.5123363458571393  1.0000
  H   H80       1.0  0.5421705924780833  0.33410601873083984  0.5252742889557784  1.0000
  H   H81       1.0  0.6388883919624417  0.34381053548359736  0.5382056176150876  1.0000
  H   H82       1.0  0.6742869805016536  0.3849329669183052  0.5372355430175956  1.0000
  H   H83       1.0  0.5335716626047222  0.01663253873289454  0.5031715494555794  1.0000
  H   H84       1.0  0.6056400272596246  0.4460552720119637  0.5134434794517833  1.0000
  H   H85       1.0  0.6863399076462691  0.40478294151579297  0.47028792317731205  1.0000
  H   H86       1.0  0.6843525334713673  0.47294471363694285  0.5763171496410524  1.0000
  H   H87       1.0  0.7292694736226883  0.47686424978912245  0.5822709326068717  1.0000
  H   H88       1.0  0.7313959319020312  0.408339580951494  0.4769731023919976  1.0000
  H   H89       1.0  0.6019489997506365  0.028121984158454117  0.5648533129223314  1.0000
  H   H90       1.0  0.604390070763857  0.07743280867482309  0.553644346745704  1.0000
  H   H91       1.0  0.5596624898198895  0.06719321636312248  0.4111597585761776  1.0000
  H   H92       1.0  0.5566552841699426  0.018005857101034042  0.42358354572533763  1.0000
  H   H93       1.0  0.5955541838113392  0.20144944859409725  0.4283920914855496  1.0000
  H   H94       1.0  0.588113387701715  0.1091476322851944  0.556225587527515  1.0000
  H   H95       1.0  0.587126304690027  0.15081845162664922  0.600077275822403  1.0000
  H   H96       1.0  0.960333214700783  0.45115872614387054  0.5550788992759392  1.0000
  H   H97       1.0  0.7612818736439507  0.41270525947867753  0.4843133171793086  1.0000
  H   H98       1.0  0.9173208257393455  0.37985322681240014  0.4413705218034971  1.0000
  H   H99       1.0  0.7974432825999362  0.3950049558372866  0.45782492401143504  1.0000
  H   H100      1.0  0.8493068385888727  0.4615657993704807  0.5667785645284922  1.0000
  H   H101      1.0  0.7847047467852756  0.46436331536559045  0.5669876031003811  1.0000
  H   H102      1.0  0.8620312216854522  0.39225659827016746  0.45742825635078016  1.0000
  H   H103      1.0  0.5905808756541844  0.12991716048786256  0.424607041473601  1.0000
  H   H104      1.0  0.5888724804537276  0.22219430207047985  0.6033702544771408  1.0000
  H   H105      1.0  0.5975162837887698  0.243300505804065  0.47275677575206365  1.0000
  H   H106      1.0  0.6167458884213305  0.277383104877081  0.482461163586998  1.0000
  H   H107      1.0  0.6183133210605101  0.3266184565313384  0.4708258616470782  1.0000
  H   H108      1.0  0.5764623505975852  0.4138162745175472  0.5103158518861876  1.0000
  H   H109      1.0  0.5636225000312608  0.3304787904876478  0.5943504883578469  1.0000
  H   H110      1.0  0.9152834652177063  0.44775346475037525  0.5483014753487608  1.0000
  H   H111      1.0  0.5624816268238834  0.28146505064764366  0.607217777911125  1.0000
  H   H112      1.0  0.8854998355527516  0.44379459885217265  0.5402159442142962  1.0000
  N   N25       1.0  0.5643713097955464  0.4555550049654016  0.502880149131699  1.0000
  N   N26       1.0  0.6189655842740863  0.46239020386558627  0.5125194959520323  1.0000
  N   N27       1.0  0.563130873158123  0.3975284494879505  0.5127780792236072  1.0000
  N   N28       1.0  0.6178893247378469  0.4039412288393641  0.5162854323361561  1.0000
  N   N29       1.0  0.7586913149555078  0.44579652259123426  0.5355783382551486  1.0000
  N   N30       1.0  0.58351570599434  0.10313477577638337  0.47341850794054663  1.0000
  N   N31       1.0  0.5878758605210379  0.2485584805454317  0.5532825137747542  1.0000
  N   N32       1.0  0.8879701048398163  0.410727777498881  0.4888317779142745  1.0000
  O   O11       1.0  0.5927806849504357  0.14914106113340825  0.41552101107896405  1.0000
  O   O12       1.0  0.5886456609226787  0.20305462486093667  0.6127642807719783  1.0000
  O   O13       1.0  0.8024543577805359  0.46766103944303417  0.5733016374882248  1.0000
  O   O14       1.0  0.8442714916806624  0.38894607464985886  0.4511850038160231  1.0000
  C   C173      1.0  0.552696995353626  0.9776897765568732  0.504505170256766  1.0000
  C   C174      1.0  0.5773776453318635  0.9895519817227567  0.5018340537082235  1.0000
  C   C175      1.0  0.6428612405597989  0.9818635189460344  0.49952356976048473  1.0000
  C   C176      1.0  0.6164219854370444  0.8620865067706994  0.5274196533976698  1.0000
  C   C177      1.0  0.5056427846175352  0.8739966750028589  0.5175528533974736  1.0000
  C   C178      1.0  0.645618529823694  0.9302724581663337  0.511834124058325  1.0000
  C   C179      1.0  0.9748792358156239  0.9259416600123732  0.51072458325449  1.0000
  C   C180      1.0  0.5882255056997917  0.5834463808433752  0.474825280127429  1.0000
  C   C181      1.0  0.5321976283070478  0.9945811879110582  0.5044665689429924  1.0000
  C   C182      1.0  0.6011322060337276  0.9798411551895932  0.5034623249487246  1.0000
  C   C183      1.0  0.935199161421193  0.946833453238126  0.5191878711457143  1.0000
  C   C184      1.0  0.5113910465191326  0.9777544676524624  0.5070529992361154  1.0000
  C   C185      1.0  0.5188923513540336  0.9504836071062749  0.5092475372495695  1.0000
  C   C186      1.0  0.5958563112483424  0.8785445162385115  0.5198576790267052  1.0000
  C   C187      1.0  0.5028387841231349  0.9259550943927419  0.5119000377529187  1.0000
  C   C188      1.0  0.515221560977006  0.9017003905503058  0.5147786651481531  1.0000
  C   C189      1.0  0.637272489397705  0.5039442170068215  0.5047139086897273  1.0000
  C   C190      1.0  0.6332846242800342  0.9544698068418834  0.507828327666656  1.0000
  C   C191      1.0  0.6371994425623299  0.8789426152958593  0.5244680331303647  1.0000
  C   C192      1.0  0.5474005778607167  0.8762918478247448  0.5191518097669151  1.0000
  C   C193      1.0  0.5250826929409081  0.858630057118536  0.5197106933666754  1.0000
  C   C194      1.0  0.6296034500970475  0.9058147525598613  0.5156448098692742  1.0000
  C   C195      1.0  0.5711480248733721  0.8665662796536441  0.5210066863522534  1.0000
  C   C196      1.0  0.7143733346432806  0.9564809308665313  0.523267697643954  1.0000
  C   C197      1.0  0.6733886020840067  0.931191275855138  0.5126339419014421  1.0000
  C   C198      1.0  0.6888801162455421  0.9551075636284505  0.5220071635461473  1.0000
  C   C199      1.0  0.6873897039153424  0.9089110162892436  0.5045878335443731  1.0000
  C   C200      1.0  0.7285044067797932  0.9342740315659046  0.5148910223786551  1.0000
  C   C201      1.0  0.7130126185937186  0.910158866145592  0.5054098701972475  1.0000
  C   C202      1.0  0.5909447058752487  0.5273957200320852  0.4893811825817216  1.0000
  C   C203      1.0  0.577789567595616  0.5372069141686361  0.4465948778063378  1.0000
  C   C204      1.0  0.5769158746884784  0.5645290566095291  0.438703624835865  1.0000
  C   C205      1.0  0.6016811399073384  0.5735688918640601  0.5174102480734425  1.0000
  C   C206      1.0  0.6033345189059482  0.5462390861831681  0.5238436665331349  1.0000
  C   C207      1.0  0.5794157622000287  0.7103433035418316  0.5059681551056981  1.0000
  C   C208      1.0  0.5874109002580535  0.6254891111878095  0.508525947251407  1.0000
  C   C209      1.0  0.9338532570293047  0.900778948565288  0.49907042994688766  1.0000
  C   C210      1.0  0.5851716839072774  0.6542494967405219  0.5064530836774005  1.0000
  C   C211      1.0  0.5824783696835235  0.6962404474426559  0.45809698304448276  1.0000
  C   C212      1.0  0.5849640984383435  0.6687802022520352  0.45780676258719316  1.0000
  C   C213      1.0  0.5794939486313658  0.695783248473032  0.5545893693419238  1.0000
  C   C214      1.0  0.5826349374900215  0.6684596215891617  0.5543961497110935  1.0000
  C   C215      1.0  0.9593514574886541  0.9021664864331769  0.5002495996105006  1.0000
  C   C216      1.0  0.796781752684234  0.9258422285356729  0.5095752771443366  1.0000
  C   C217      1.0  0.7692109883365605  0.9217143423939878  0.5059223296620396  1.0000
  C   C218      1.0  0.810898849439101  0.9491964699799091  0.5288790496684551  1.0000
  C   C219      1.0  0.8514231654660923  0.9312981620086564  0.5141759664575645  1.0000
  C   C220      1.0  0.8366566299887733  0.951612743150415  0.5308910344047654  1.0000
  C   C221      1.0  0.837302016069948  0.9079489013880658  0.4948560688136404  1.0000
  C   C222      1.0  0.8115461937276699  0.9055360414429957  0.4928187078967454  1.0000
  C   C223      1.0  0.5765777610988576  0.7389445515967881  0.5037291898030023  1.0000
  C   C224      1.0  0.9608259374897749  0.9480901928571275  0.5198957887486053  1.0000
  C   C225      1.0  0.5698610833542327  0.7799199258417903  0.5363959075853042  1.0000
  C   C226      1.0  0.5698184423239843  0.8366182230020913  0.5256064441631402  1.0000
  C   C227      1.0  0.5570170690492079  0.7950731376381579  0.5725438603744174  1.0000
  C   C228      1.0  0.5567043815043079  0.822641261176627  0.5667042306666359  1.0000
  C   C229      1.0  0.5826794267916174  0.8216074612344025  0.4895314335993356  1.0000
  C   C230      1.0  0.5825168813662338  0.793995011908834  0.4943330902057837  1.0000
  C   C231      1.0  0.8789968194573299  0.9354062502559815  0.5178340399050929  1.0000
  C   C232      1.0  0.9196973570277965  0.922850922052816  0.5086105995732226  1.0000
  H   H113      1.0  0.9923388135656303  0.9841160327214442  0.5054064433086408  1.0000
  H   H114      1.0  0.6623055598838998  0.989116076703754  0.49585770470348794  1.0000
  H   H115      1.0  0.9676655121851203  0.8832475153668548  0.4921102792543329  1.0000
  H   H116      1.0  0.6398711762121849  0.5257951157206097  0.49922663449500176  1.0000
  H   H117      1.0  0.9860045447893314  0.8674750435591307  0.5189947666711342  1.0000
  H   H118      1.0  0.5240185544062155  0.8366099235611042  0.5213747762099438  1.0000
  H   H119      1.0  0.615155682117323  0.8403486254143842  0.534918584374159  1.0000
  H   H120      1.0  0.6561495622394088  0.8736879404138334  0.5281964162937196  1.0000
  H   H121      1.0  0.5432169348081877  0.5157864202657849  0.48318824384273246  1.0000
  H   H122      1.0  0.5973511925084606  0.9367241787828308  0.5139107864208471  1.0000
  H   H123      1.0  0.6775746602322498  0.8888732703013477  0.4972842269706364  1.0000
  H   H124      1.0  0.6805275801037868  0.9740936047442358  0.5291056473985423  1.0000
  H   H125      1.0  0.7241644272449334  0.9763888897620346  0.5312543683463207  1.0000
  H   H126      1.0  0.7213004047325811  0.8911354125570744  0.4987192360735554  1.0000
  H   H127      1.0  0.6138300423670127  0.5391958190109365  0.5578143398335066  1.0000
  H   H128      1.0  0.6111600082333791  0.5878993108669709  0.5457476599882864  1.0000
  H   H129      1.0  0.566484936689529  0.5715869530742036  0.4046837276637152  1.0000
  H   H130      1.0  0.5684435689602132  0.5229246230740138  0.4180395504756669  1.0000
  H   H131      1.0  0.5824539504062208  0.707156873027432  0.41985164803612196  1.0000
  H   H132      1.0  0.5894043067760866  0.6168456703876352  0.5494288769790288  1.0000
  H   H133      1.0  0.5826865816992742  0.6575220102729592  0.5926249148970868  1.0000
  H   H134      1.0  0.970596516307457  0.9680780630976277  0.5281387804668563  1.0000
  H   H135      1.0  0.762797900044178  0.901396656970081  0.48924532145081323  1.0000
  H   H136      1.0  0.924089138829018  0.8809585227127907  0.4901552365296102  1.0000
  H   H137      1.0  0.802470390235923  0.8865461312218402  0.4770642567780399  1.0000
  H   H138      1.0  0.8457234103802765  0.9706172990565808  0.5465903888509153  1.0000
  H   H139      1.0  0.7812805836573876  0.9654276495186676  0.5421784257735079  1.0000
  H   H140      1.0  0.8669111986283884  0.8917009291733838  0.48160116702674094  1.0000
  H   H141      1.0  0.5882018416554203  0.6368281956914763  0.4173145810429368  1.0000
  H   H142      1.0  0.574339470741523  0.7273655204139046  0.5946292795722443  1.0000
  H   H143      1.0  0.5797304943729256  0.7485847886425262  0.46356388408187926  1.0000
  H   H144      1.0  0.5928436855555463  0.7827429318924991  0.46548641699883603  1.0000
  H   H145      1.0  0.5929705990546592  0.8320094940168243  0.4565304120685402  1.0000
  H   H146      1.0  0.551163174056266  0.9197119563348226  0.5139843182618321  1.0000
  H   H147      1.0  0.22906614627148295  0.4504191565292986  0.5674065924224951  1.0000
  H   H148      1.0  0.22960605971632478  0.42391548639799403  0.527591939657215  1.0000
  H   H149      1.0  0.4166553730275556  0.4324114590875648  0.49955556785403527  1.0000
  H   H150      1.0  0.4171033211512122  0.4057645829688987  0.46009699274810795  1.0000
