# Supplementary material for: Fracture Behavior of a 2D Imine‐Based Polymer
Source: Adv Sci (Weinh). 2024 Sep 12;11(42):2407017. doi: 10.1002/advs.202407017 (PMC11558127; doi:10.1002/advs.202407017)
Supplement: Supplementary file 2 — Supporting Information [file ADVS-11-2407017-s004.zip › linkerdefect_strain_1.100_relaxed.cif]

data_image0
_chemical_formula_structural       C43OHON4C8HCH24N2ONH10N8O3NC60H38N8O4C60H38N8O4C60H38
_chemical_formula_sum              "C232 O14 H150 N32"
_cell_length_a       56.15454767240949
_cell_length_b       49.74493483775995
_cell_length_c       25.0002237100003
_cell_angle_alpha    90.0
_cell_angle_beta     90.0
_cell_angle_gamma    95.49667540376181

_space_group_name_H-M_alt    "P 1"
_space_group_IT_number       1

loop_
  _space_group_symop_operation_xyz
  'x, y, z'

loop_
  _atom_site_type_symbol
  _atom_site_label
  _atom_site_symmetry_multiplicity
  _atom_site_fract_x
  _atom_site_fract_y
  _atom_site_fract_z
  _atom_site_occupancy
  C   C1        1.0  0.02747986946406428  0.4784244881729952  0.5001226218513484  1.0000
  C   C2        1.0  0.04964447201968528  0.4943116618675923  0.5011239570572661  1.0000
  C   C3        1.0  0.11228815179646819  0.4828110940881899  0.50992275774334  1.0000
  C   C4        1.0  0.09463354700810692  0.36103440523061986  0.5351895304396388  1.0000
  C   C5        1.0  0.9872784390514469  0.36809532379980675  0.5141968784523073  1.0000
  C   C6        1.0  0.11197283542199674  0.43215669044198  0.5218779056201355  1.0000
  C   C7        1.0  0.507518871237087  0.42164984942483347  0.502113821502332  1.0000
  C   C8        1.0  0.07936178650066489  0.07561753060613914  0.4778311877205835  1.0000
  C   C9        1.0  0.004815643660767956  0.49024577849159334  0.49340586711393847  1.0000
  C   C10       1.0  0.0721738479685257  0.4843246917751604  0.5078201897386927  1.0000
  C   C11       1.0  0.4693354765715283  0.43726814725411445  0.5275434994683308  1.0000
  C   C12       1.0  0.9875495111878138  0.46934838774909854  0.4945831878178837  1.0000
  C   C13       1.0  0.9998614886684191  0.445082303769229  0.5030029651477625  1.0000
  C   C14       1.0  0.07215465869450956  0.37264729828962645  0.524555330451229  1.0000
  C   C15       1.0  0.9875723793095353  0.4189837369916634  0.5057419955632617  1.0000
  C   C16       1.0  0.9989206584795403  0.3949351405929942  0.5105564431175781  1.0000
  C   C17       1.0  0.12352391482738462  0.9975986944395289  0.49739450322075546  1.0000
  C   C18       1.0  0.10061596342611873  0.4561529023810436  0.5165719671391552  1.0000
  C   C19       1.0  0.11187520495181354  0.3819795453455884  0.5350764717062123  1.0000
  C   C20       1.0  0.027362069210329566  0.3667144175446584  0.5194227398824612  1.0000
  C   C21       1.0  0.004732161132437421  0.3507676181447031  0.5189921710119907  1.0000
  C   C22       1.0  0.09969729978273313  0.40608270568681026  0.5242596135777369  1.0000
  C   C23       1.0  0.04996865880115389  0.35669252444028643  0.5237784513901104  1.0000
  C   C24       1.0  0.17582334885716405  0.457990186289993  0.5565861317613863  1.0000
  C   C25       1.0  0.13836698970384284  0.4347975732273447  0.5246585293008615  1.0000
  C   C26       1.0  0.15103748529018407  0.4555442285682003  0.5540851505387391  1.0000
  C   C27       1.0  0.15179560416623714  0.4166550583863062  0.49754470571212  1.0000
  C   C28       1.0  0.18919596472838282  0.4397126510497347  0.5296199270730553  1.0000
  C   C29       1.0  0.1765820147514314  0.4190956564246616  0.49964781922333545  1.0000
  C   C30       1.0  0.08004842585467359  0.019015290286279025  0.4908527273876832  1.0000
  C   C31       1.0  0.07089493196715736  0.029828738379392553  0.4442386901179212  1.0000
  C   C32       1.0  0.0710700754059735  0.05747780469859812  0.43719315500656475  1.0000
  C   C33       1.0  0.08884968240897806  0.06469512950348207  0.5243595333780471  1.0000
  C   C34       1.0  0.08950588006357181  0.037041101541112044  0.530223084396397  1.0000
  C   C35       1.0  0.06682535394839521  0.20194767522963902  0.5114220597792715  1.0000
  C   C36       1.0  0.07565813661910302  0.11699924525186645  0.512922410349293  1.0000
  C   C37       1.0  0.4700313910143944  0.39831639333100843  0.47073952034640076  1.0000
  C   C38       1.0  0.07346062847043634  0.14589371500224202  0.5116240869876884  1.0000
  C   C39       1.0  0.0745773263358817  0.18911264933703562  0.46532870695281525  1.0000
  C   C40       1.0  0.07754766876920488  0.16166690875156461  0.464755281349511  1.0000
  C   C41       1.0  0.06270126819842961  0.18617045246350863  0.5582795843663078  1.0000
  C   C42       1.0  0.0663152278188241  0.1588782827185183  0.5581146470017851  1.0000
  C   C43       1.0  0.49482493897045515  0.4008431712152461  0.4729150935227953  1.0000
  O   O1        1.0  0.5895960557564254  0.6573459101575344  0.4069609253723791  1.0000
  H   H1        1.0  0.5470264363367403  0.8347895059842536  0.5973993337220017  1.0000
  O   O2        1.0  0.576663338848064  0.7093687299620975  0.6035234893167795  1.0000
  N   N1        1.0  0.5431978297505603  0.9522248296482039  0.5067909281126406  1.0000
  N   N2        1.0  0.5399637329264554  0.9027185542342375  0.5188604948318938  1.0000
  N   N3        1.0  0.6059261139164142  0.904296568751089  0.5153276564011113  1.0000
  N   N4        1.0  0.8962432142704353  0.9203075771169174  0.5057061078289979  1.0000
  C   C44       1.0  0.06344533887349625  0.23051087514870225  0.509183781346751  1.0000
  C   C45       1.0  0.49413264021307934  0.4397891157336966  0.5293123644054316  1.0000
  C   C46       1.0  0.05247372051382575  0.27042248688248394  0.5394712772082347  1.0000
  C   C47       1.0  0.05043542739623261  0.32713119131850443  0.5289242836448184  1.0000
  C   C48       1.0  0.03621031719412552  0.2841649406430977  0.5695586493854942  1.0000
  C   C49       1.0  0.034983386574363895  0.3117032801351691  0.5637365725786517  1.0000
  C   C50       1.0  0.06690168853489116  0.31355561301655066  0.4993659451198588  1.0000
  C   C51       1.0  0.06774953315543208  0.28595089971083637  0.5039791494079012  1.0000
  H   H2        1.0  0.884344987770235  0.9548599599939553  0.5420578360526834  1.0000
  C   C52       1.0  0.4566893256799735  0.4165773852295089  0.4978246871679993  1.0000
  H   H3        1.0  0.5147565977725692  0.47519790573627213  0.4846983160635338  1.0000
  H   H4        1.0  0.13169259576864334  0.4880341270873115  0.5082888354365546  1.0000
  H   H5        1.0  0.504702498092369  0.38653497652742597  0.4501500774475629  1.0000
  H   H6        1.0  0.12425325277873361  0.01957471159789755  0.49222658010117476  1.0000
  H   H7        1.0  0.5141662961088762  0.36842312538304806  0.5179811554916655  1.0000
  H   H8        1.0  0.002159484271209683  0.32869756229081826  0.5221834403778058  1.0000
  H   H9        1.0  0.09672836887851058  0.33969385891424303  0.5432058171431119  1.0000
  H   H10       1.0  0.13103750098238787  0.3813759634299791  0.5430463778012257  1.0000
  H   H11       1.0  0.036378856684889466  0.017501733042885357  0.49338801389921655  1.0000
  H   H12       1.0  0.06381077144267816  0.4421480282798208  0.5175992755591007  1.0000
  H   H13       1.0  0.14251080007027736  0.40049413404422857  0.47301825277918264  1.0000
  H   H14       1.0  0.14114097015946267  0.46987135367877725  0.5767583092792008  1.0000
  H   H15       1.0  0.18518182480957984  0.4743221744396334  0.5805461351028561  1.0000
  H   H16       1.0  0.18655765045799344  0.40464768381237604  0.4775309844318502  1.0000
  H   H17       1.0  0.09687840573976447  0.029116554198527645  0.5672335040526514  1.0000
  H   H18       1.0  0.09592798413554672  0.07839498609515748  0.5564734051775431  1.0000
  H   H19       1.0  0.06360530614568201  0.06533455464459813  0.400245610721781  1.0000
  H   H20       1.0  0.06353601286701957  0.01608528699209875  0.41249237230013197  1.0000
  H   H21       1.0  0.07786925707462085  0.20100748048146538  0.4284853194580711  1.0000
  H   H22       1.0  0.07396161031168132  0.10729949555755483  0.5533113844676636  1.0000
  H   H23       1.0  0.06298575768490915  0.1469609643759014  0.5949225661105829  1.0000
  H   H24       1.0  0.5034426141812245  0.45600825304875436  0.5536452781740758  1.0000
  H   H25       1.0  0.9292821040710787  0.9682557898892307  0.501832786142478  1.0000
  H   H26       1.0  0.4606492491895683  0.3819401564404363  0.4469252436731324  1.0000
  N   N5        1.0  0.5699118528584456  0.7538257308550177  0.5438516129355219  1.0000
  N   N6        1.0  0.6091682707990341  0.9540390980858214  0.5089103741605233  1.0000
  O   O3        1.0  0.8485589065132971  0.8872249968178363  0.4682479092965936  1.0000
  N   N7        1.0  0.7528318904651603  0.9372644400607101  0.5184742277003944  1.0000
  H   H27       1.0  0.08485598730485291  0.13071932217536114  0.4248066050208608  1.0000
  H   H28       1.0  0.05320261927297091  0.2166642262081915  0.5965440176550233  1.0000
  H   H29       1.0  0.06977547952848212  0.24118877829511867  0.47160602047697  1.0000
  H   H30       1.0  0.08073654284533145  0.2758017784894263  0.4799711799671991  1.0000
  H   H31       1.0  0.07904028437712385  0.3250355040968721  0.47113096807213467  1.0000
  H   H32       1.0  0.035668821265032465  0.40907283999748956  0.5128093176750667  1.0000
  H   H33       1.0  0.02217978513813747  0.32179157202718356  0.5882761314772385  1.0000
  H   H34       1.0  0.4593837532536642  0.4517246765658184  0.5497025446456583  1.0000
  H   H35       1.0  0.024044381957381712  0.27273721230293924  0.5977877330360456  1.0000
  H   H36       1.0  0.5470811646564415  0.7854526123175979  0.6062765229622037  1.0000
  N   N8        1.0  0.023707340810777276  0.45140142943245576  0.5058368008797223  1.0000
  N   N9        1.0  0.07688857812670628  0.4584799150065073  0.5147968951878817  1.0000
  N   N10       1.0  0.02261576757236452  0.392661734677924  0.5141095719643597  1.0000
  N   N11       1.0  0.07594489421501485  0.3996554671828668  0.5188740823472241  1.0000
  N   N12       1.0  0.2135854879159459  0.44292757516412345  0.5296576602440234  1.0000
  N   N13       1.0  0.07812120751545262  0.10253451477891166  0.47030132781446843  1.0000
  N   N14       1.0  0.053433005374624996  0.24347283377790926  0.5470119368002078  1.0000
  N   N15       1.0  0.43230077660366684  0.41328060665967076  0.4981195540479904  1.0000
  O   O4        1.0  0.08481704598926464  0.15003335887845254  0.4163893320576111  1.0000
  O   O5        1.0  0.05496515421912641  0.19777976955499157  0.6062404621629401  1.0000
  O   O6        1.0  0.8005090603571938  0.9703254430614229  0.5559970786453718  1.0000
  N   N16       1.0  0.5894979436272393  0.6113776609719308  0.46520735779360106  1.0000
  C   C53       1.0  0.05379317764969622  0.9780759918842605  0.5007051494871065  1.0000
  C   C54       1.0  0.07846830621827962  0.9888993312748315  0.49874332418161504  1.0000
  C   C55       1.0  0.14262501880016817  0.9826308392061347  0.500682577650617  1.0000
  C   C56       1.0  0.11475711131670809  0.8623163615416995  0.5273636636731693  1.0000
  C   C57       1.0  0.006324639002968036  0.8750392895290273  0.5206008783417596  1.0000
  C   C58       1.0  0.14590197793835633  0.9304967289137955  0.5113856628854689  1.0000
  C   C59       1.0  0.47545924421006225  0.9259633413816531  0.5126287763935058  1.0000
  C   C60       1.0  0.05027269502827062  0.5806713221324085  0.48041871438965605  1.0000
  C   C61       1.0  0.03430403751233346  0.9954353066853268  0.49758141316290794  1.0000
  C   C62       1.0  0.10175121737293186  0.9792737570852098  0.5018687037303321  1.0000
  C   C63       1.0  0.4367107588877591  0.9480407413082881  0.508487328088082  1.0000
  C   C64       1.0  0.013188398828054074  0.9794664284056973  0.5010392981200551  1.0000
  C   C65       1.0  0.01899444726910948  0.95187861893731  0.5067460824438694  1.0000
  C   C66       1.0  0.0952319447156003  0.8794653119133675  0.5216020390882367  1.0000
  C   C67       1.0  0.003101297788591135  0.9272147490254942  0.512129086866076  1.0000
  C   C68       1.0  0.015753701044113725  0.9031177738838151  0.5172187031773894  1.0000
  C   C69       1.0  0.09482954320270418  0.5001024565141807  0.5046178789147975  1.0000
  C   C70       1.0  0.13324776620217976  0.9546353450770512  0.5069048466809082  1.0000
  C   C71       1.0  0.13585623876492622  0.8783031416315747  0.5236239116022681  1.0000
  C   C72       1.0  0.04722531746314011  0.8784257653726805  0.522214503234045  1.0000
  C   C73       1.0  0.02539657738935761  0.8600131760806659  0.5233185355655537  1.0000
  C   C74       1.0  0.1300076593629578  0.9057661704788875  0.5160510301499213  1.0000
  C   C75       1.0  0.07054678840939498  0.8686571239518514  0.524196669338334  1.0000
  C   C76       1.0  0.21468474524401715  0.9559176848052553  0.5085168138985549  1.0000
  C   C77       1.0  0.17358533442013785  0.9310923368823277  0.5115513742963631  1.0000
  C   C78       1.0  0.18966250743256402  0.9549895856416186  0.5074347066059948  1.0000
  C   C79       1.0  0.18715978561034785  0.9083132529785513  0.5160303095238146  1.0000
  C   C80       1.0  0.2284388017095043  0.9331345528908811  0.5125972455605444  1.0000
  C   C81       1.0  0.21232210660471645  0.9090360282706574  0.516240319715843  1.0000
  C   C82       1.0  0.04979537781713369  0.5238516127897751  0.493943214834385  1.0000
  C   C83       1.0  0.03643775896870568  0.5348148829665387  0.45328450480052707  1.0000
  C   C84       1.0  0.03697232313926279  0.5624789833651851  0.4460464427071956  1.0000
  C   C85       1.0  0.06363672369875087  0.5695760629618093  0.5213030028662314  1.0000
  C   C86       1.0  0.06360671963687763  0.5419183011807919  0.5273772222782903  1.0000
  C   C87       1.0  0.06097602126227463  0.7100135440962106  0.5113286703429426  1.0000
  C   C88       1.0  0.05611619118761873  0.623253794203605  0.512895147525164  1.0000
  C   C89       1.0  0.4343507790447337  0.9011270893714088  0.5152547094480654  1.0000
  C   C90       1.0  0.05778507121214468  0.6525532065734724  0.5109975694518614  1.0000
  C   C91       1.0  0.05840129709328108  0.6953331721205253  0.4632494848692178  1.0000
  C   C92       1.0  0.056509217779240124  0.6672412652441495  0.46269298460030295  1.0000
  C   C93       1.0  0.06209391639851746  0.6953189833743301  0.5596681120540742  1.0000
  C   C94       1.0  0.06082825235643193  0.6672539426441025  0.5589681877150258  1.0000
  C   C95       1.0  0.45937535099891064  0.9020526405808756  0.5163212187730857  1.0000
  C   C96       1.0  0.2973084139944077  0.9264175153424186  0.5094761749294718  1.0000
  C   C97       1.0  0.2695703237992864  0.9220827281090482  0.5041111436147849  1.0000
  C   C98       1.0  0.31185302664270653  0.9486753155835652  0.5319095270656464  1.0000
  C   C99       1.0  0.3517080462463882  0.9306635864520049  0.5147217749463231  1.0000
  C   C100      1.0  0.33716840959816596  0.9504726559008775  0.5341473796076723  1.0000
  C   C101      1.0  0.3371589059542454  0.908399870535209  0.49230479424962315  1.0000
  C   C102      1.0  0.3118439644565332  0.9066119783036493  0.49002744035191326  1.0000
  C   C103      1.0  0.06238033812303479  0.7393214219123825  0.5096751062013258  1.0000
  C   C104      1.0  0.4618749553056503  0.9487619295070764  0.5086481350796015  1.0000
  C   C105      1.0  0.06368198158884632  0.7815839723809536  0.5438991595091759  1.0000
  C   C106      1.0  0.0684232028533908  0.8385707921020666  0.5310538200501402  1.0000
  C   C107      1.0  0.05409322356760367  0.7985644967218332  0.5816974771596368  1.0000
  C   C108      1.0  0.05603818984897884  0.8263267042574733  0.5747529062898514  1.0000
  C   C109      1.0  0.07857729729844865  0.8217881719066988  0.49407085696561864  1.0000
  C   C110      1.0  0.07602698319780392  0.7939585470686545  0.49986748369270406  1.0000
  C   C111      1.0  0.3794516624910069  0.9349984875457563  0.5201452717649504  1.0000
  C   C112      1.0  0.420587734723416  0.9239260695919196  0.5116739509902876  1.0000
  H   H37       1.0  0.4949433313064859  0.9854233400280844  0.503607165645399  1.0000
  H   H38       1.0  0.16171809954898808  0.9901529862448787  0.4986830062071302  1.0000
  H   H39       1.0  0.4668861130165399  0.882278638308201  0.5194705039899213  1.0000
  H   H40       1.0  0.09737661962693368  0.5219777625998842  0.4979563282265221  1.0000
  H   H41       1.0  0.4873524183558986  0.8667248426828974  0.5181314579110413  1.0000
  H   H42       1.0  0.024551709970086315  0.8378997515425152  0.5255025463027041  1.0000
  H   H43       1.0  0.11272849585257123  0.8403929938010144  0.5339461318253779  1.0000
  H   H44       1.0  0.15407863914376585  0.8718908809395892  0.5263154713663761  1.0000
  H   H45       1.0  0.002570373100521006  0.511771372718245  0.488255077632543  1.0000
  H   H46       1.0  0.09939941099831764  0.9293825023085549  0.5111833376068736  1.0000
  H   H47       1.0  0.1773255324121448  0.8879518717008748  0.519942132715967  1.0000
  H   H48       1.0  0.18215804601943622  0.974744720570342  0.5036477111369024  1.0000
  H   H49       1.0  0.22444577994169607  0.9761986944761872  0.5050302260258667  1.0000
  H   H50       1.0  0.21971894307105516  0.8893863287494859  0.5210038778395107  1.0000
  H   H51       1.0  0.07412304387918914  0.5339514675838087  0.5599674288562826  1.0000
  H   H52       1.0  0.07440606342840997  0.5832934542979529  0.5485574240546155  1.0000
  H   H53       1.0  0.026440796573253093  0.5704109127525601  0.41346856808481214  1.0000
  H   H54       1.0  0.025876078368179428  0.5211665252671366  0.42562422293211005  1.0000
  H   H55       1.0  0.057445173839567674  0.7063926161162992  0.4252786846625932  1.0000
  H   H56       1.0  0.0597484629902268  0.614308291646925  0.5528352681557944  1.0000
  H   H57       1.0  0.06181934391122483  0.6561971493226382  0.5969304598026128  1.0000
  H   H58       1.0  0.4717035681105395  0.9691540424796575  0.5052279909361872  1.0000
  H   H59       1.0  0.26459188270548895  0.9023160644139762  0.4831672419569006  1.0000
  H   H60       1.0  0.4245886539946811  0.8808252976520561  0.5182267003284068  1.0000
  H   H61       1.0  0.3029664563467572  0.8881744645666985  0.47148553746401656  1.0000
  H   H62       1.0  0.3460325841926315  0.968922681420134  0.5526614880419113  1.0000
  H   H63       1.0  0.2835960258579894  0.9657192785743007  0.5482259328621829  1.0000
  H   H64       1.0  0.3653991485748031  0.8912826490579405  0.47620221750098535  1.0000
  H   H65       1.0  0.052156981780147285  0.6344747946513566  0.4223948781707504  1.0000
  H   H66       1.0  0.06471868332716987  0.7279747273939855  0.6004975103423568  1.0000
  H   H67       1.0  0.0638592254595326  0.748602013169427  0.46886742307107393  1.0000
  H   H68       1.0  0.08397852473674448  0.781188587200642  0.4699723905179026  1.0000
  H   H69       1.0  0.08828769250843256  0.8308383768758163  0.4591571313225077  1.0000
  H   H70       1.0  0.04962569908680376  0.9282741170327712  0.512638127692776  1.0000
  H   H71       1.0  0.048097582912627675  0.8390704214541947  0.6046725313548073  1.0000
  H   H72       1.0  0.4293130735144908  0.9677143378176254  0.5040894816824099  1.0000
  H   H73       1.0  0.044357998991494764  0.7895854141867894  0.6166054138005999  1.0000
  H   H74       1.0  0.38441304109279784  0.9547545583833866  0.5411485456550033  1.0000
  N   N17       1.0  0.04315594208625028  0.9527774318075947  0.506217489606035  1.0000
  N   N18       1.0  0.10912793999183609  0.9544205565878382  0.507495466701972  1.0000
  N   N19       1.0  0.03987475117595818  0.9033736080191772  0.5186321469963298  1.0000
  N   N20       1.0  0.10583758217353373  0.9047169035493051  0.5149702521880465  1.0000
  N   N21       1.0  0.2528137491372499  0.9374057767532102  0.5176351700888066  1.0000
  N   N22       1.0  0.05032973241034357  0.607697397632231  0.4721299063675879  1.0000
  N   N23       1.0  0.06140687749380072  0.7544204358997544  0.5519671319807158  1.0000
  N   N24       1.0  0.396212028282519  0.9196798446994688  0.5066043928766776  1.0000
  O   O7        1.0  0.05346462018965755  0.6537589879869844  0.4128863123404444  1.0000
  O   O8        1.0  0.06472600651431029  0.7087287551002609  0.6096241034117184  1.0000
  O   O9        1.0  0.30059783714682903  0.970754861679406  0.5535968176407271  1.0000
  O   O10       1.0  0.3484005902688483  0.8862945952449092  0.47068733135461244  1.0000
  C   C113      1.0  0.5740407287124242  0.48337900397657035  0.4953900852121597  1.0000
  C   C114      1.0  0.5962233077144243  0.4992841778427211  0.49661089880631915  1.0000
  C   C115      1.0  0.6587742739740035  0.4881199201539515  0.5090929439016098  1.0000
  C   C116      1.0  0.641030634828607  0.3661231730815242  0.5331162396515554  1.0000
  C   C117      1.0  0.5335742947364636  0.37372565485941495  0.517762534121619  1.0000
  C   C118      1.0  0.6584819614345788  0.4372826685880085  0.5191948522066984  1.0000
  C   C119      1.0  0.9611755160344603  0.41646667518727826  0.5026854016940692  1.0000
  C   C120      1.0  0.5845527648580562  0.07566372226692658  0.48077223464871427  1.0000
  C   C121      1.0  0.5514445158096142  0.49518865242534427  0.4874440308821701  1.0000
  C   C122      1.0  0.6186805161264081  0.48948401718567813  0.5048826790362243  1.0000
  C   C123      1.0  0.9230225083804507  0.4324227007645286  0.5272543032615018  1.0000
  C   C124      1.0  0.5340917041091672  0.4743979438878623  0.48967715282350666  1.0000
  C   C125      1.0  0.546295774989135  0.45023830748418886  0.4997521341236296  1.0000
  C   C126      1.0  0.6185049925555216  0.3778747621439008  0.5239030167170377  1.0000
  C   C127      1.0  0.5339470237666913  0.42430247306064434  0.5044567939478377  1.0000
  C   C128      1.0  0.5452628743804089  0.40038770409653157  0.5113217187310413  1.0000
  C   C129      1.0  0.6235693876977119  0.9970159367550413  0.4962558990074637  1.0000
  C   C130      1.0  0.6471339617986217  0.4613485743634527  0.5145323290389087  1.0000
  C   C131      1.0  0.6583474787923946  0.3869700235038092  0.5317447506131273  1.0000
  C   C132      1.0  0.5736770073151474  0.3723089755914925  0.5217353994009645  1.0000
  C   C133      1.0  0.5510187465690203  0.3564574636957206  0.5235575644624861  1.0000
  C   C134      1.0  0.6461711652356464  0.41116620211196336  0.5214297470173465  1.0000
  C   C135      1.0  0.596266698116126  0.3621889565816972  0.5257941297001266  1.0000
  C   C136      1.0  0.7222794569866654  0.4622140893510174  0.5559187043482486  1.0000
  C   C137      1.0  0.68484408470598  0.43977253630178326  0.5222753325629811  1.0000
  C   C138      1.0  0.6975582324680025  0.46025221561283153  0.5523839713445969  1.0000
  C   C139      1.0  0.6982684250225405  0.42148773402800344  0.49529675069790996  1.0000
  C   C140      1.0  0.7357987140373639  0.4438407051354406  0.5292024805670961  1.0000
  C   C141      1.0  0.7229535795432965  0.4234608834348482  0.4985140325509397  1.0000
  C   C142      1.0  0.5804540437501436  0.01863775428522757  0.49357679302447843  1.0000
  C   C143      1.0  0.569810672138117  0.030685768800673842  0.4500932542421481  1.0000
  C   C144      1.0  0.5721670021001805  0.058467492731753175  0.44319918907279354  1.0000
  C   C145      1.0  0.595056825032635  0.06347763343082176  0.5246985136953349  1.0000
  C   C146      1.0  0.5932761159474013  0.03566477350343796  0.5304539360356456  1.0000
  C   C147      1.0  0.5967615998914534  0.20470016020153034  0.5153291342170725  1.0000
  C   C148      1.0  0.590069479520184  0.11788870943488865  0.5150950262890641  1.0000
  C   C149      1.0  0.9237976331945583  0.39448199299575254  0.4678046310617486  1.0000
  C   C150      1.0  0.5928633921064571  0.14722552263739275  0.5139090202752225  1.0000
  C   C151      1.0  0.5980483203585774  0.19036154051849263  0.46709032380483645  1.0000
  C   C152      1.0  0.5957892831893093  0.1622661119532874  0.4658554811135118  1.0000
  C   C153      1.0  0.5938619766751448  0.18965294441052047  0.56339369850766  1.0000
  C   C154      1.0  0.592341659629847  0.16157905597602865  0.5623012895167275  1.0000
  C   C155      1.0  0.9485176571500457  0.3963954877164723  0.47149934794317855  1.0000
  C   C156      1.0  0.7977023273489867  0.429181890293532  0.5112651832487114  1.0000
  C   C157      1.0  0.7718915815430696  0.4293081764981912  0.5091389023218577  1.0000
  C   C158      1.0  0.8126536395245096  0.44783040521212236  0.5421058051239462  1.0000
  C   C159      1.0  0.8483067167209062  0.4271030488107132  0.5133661298637003  1.0000
  C   C160      1.0  0.8373003837726105  0.44662017225868306  0.5428287246573145  1.0000
  C   C161      1.0  0.8333544184147009  0.4084569263740972  0.48252435979794456  1.0000
  C   C162      1.0  0.8087060210227962  0.40965691879530414  0.481816718988237  1.0000
  C   C163      1.0  0.5978030332124951  0.23400671417834587  0.5139621113111744  1.0000
  C   C164      1.0  0.947707449855669  0.4343547805371038  0.5306361887040776  1.0000
  C   C165      1.0  0.5942739000413761  0.275809036988825  0.547228064880459  1.0000
  C   C166      1.0  0.5960852483412276  0.3326925598667513  0.5338811512202705  1.0000
  C   C167      1.0  0.5803378483569793  0.2915618180186607  0.5792462220905914  1.0000
  C   C168      1.0  0.5808781763836137  0.3192046787110706  0.571865656373112  1.0000
  C   C169      1.0  0.6107759531815783  0.31721279194205626  0.5034902302107426  1.0000
  C   C170      1.0  0.6096567400129437  0.289426173410434  0.5093336862144513  1.0000
  C   C171      1.0  0.8741199790944809  0.42697786280500233  0.5155138753858667  1.0000
  C   C172      1.0  0.9102304487835654  0.4124893329582483  0.4954177451181813  1.0000
  H   H75       1.0  0.9681986773933007  0.4701465625106545  0.48983664101804403  1.0000
  H   H76       1.0  0.6781779185039282  0.49343942122096013  0.50871964176556  1.0000
  H   H77       1.0  0.9584603226575944  0.3823193923429989  0.44827087907862334  1.0000
  H   H78       1.0  0.6243837279316119  0.018903605886678013  0.48969115914673594  1.0000
  H   H79       1.0  0.9678869838167355  0.3627143498255984  0.513214059193837  1.0000
  H   H80       1.0  0.5484319898901786  0.3344854558643064  0.5287986054502685  1.0000
  H   H81       1.0  0.6430738093826761  0.3447577887133426  0.5409912041945167  1.0000
  H   H82       1.0  0.6775861217306653  0.38625620389246934  0.5385489934873531  1.0000
  H   H83       1.0  0.5362732446672764  0.017078755737864038  0.4977151217518425  1.0000
  H   H84       1.0  0.6103813001740993  0.4472057987632262  0.5132228546097579  1.0000
  H   H85       1.0  0.6889597259658888  0.40558667169023926  0.47016279931059696  1.0000
  H   H86       1.0  0.6876460288162012  0.47464026837117385  0.5748624631137739  1.0000
  H   H87       1.0  0.7315609813248931  0.47835040082233093  0.5805157583729087  1.0000
  H   H88       1.0  0.7329983664899563  0.4088888854358753  0.47663124547214  1.0000
  H   H89       1.0  0.6017392595167457  0.026772742658371394  0.5651554259470922  1.0000
  H   H90       1.0  0.6050997795178686  0.07637620813206532  0.554510545149331  1.0000
  H   H91       1.0  0.563734680779594  0.06728395848004462  0.4083890644953828  1.0000
  H   H92       1.0  0.5598563453953569  0.01780463745943637  0.4201576263548157  1.0000
  H   H93       1.0  0.6002616524290456  0.20169159347179022  0.4292993814815795  1.0000
  H   H94       1.0  0.5904341093453904  0.10852301988997848  0.5557713723729002  1.0000
  H   H95       1.0  0.5900431598511207  0.15024055827502844  0.600065800642998  1.0000
  H   H96       1.0  0.9569598680323098  0.44990065379831345  0.5566671455734995  1.0000
  H   H97       1.0  0.7622444568651437  0.4131690843111439  0.4837111881029803  1.0000
  H   H98       1.0  0.9145600660188903  0.3787110044254161  0.44228063256927225  1.0000
  H   H99       1.0  0.7974543483958177  0.3949642139699244  0.4575808964356533  1.0000
  H   H100      1.0  0.8485494405547219  0.46130227946910857  0.567089152403182  1.0000
  H   H101      1.0  0.7855667439314711  0.464992575800105  0.5662429304289615  1.0000
  H   H102      1.0  0.8604523846504433  0.3913253935749531  0.45837619037098604  1.0000
  H   H103      1.0  0.5939352079571814  0.1298353617168039  0.42437516368650985  1.0000
  H   H104      1.0  0.5931549909262568  0.22201155925857483  0.6044160561603524  1.0000
  H   H105      1.0  0.6023699956705466  0.24361627171443312  0.47431609957194293  1.0000
  H   H106      1.0  0.6210525430255915  0.27768244159113925  0.484249295535914  1.0000
  H   H107      1.0  0.6228300349728149  0.32720709626272987  0.4732048811924792  1.0000
  H   H108      1.0  0.5820461809515696  0.41444713878413586  0.5111003644165407  1.0000
  H   H109      1.0  0.5695809619981358  0.3309109839528815  0.5972162630446645  1.0000
  H   H110      1.0  0.9129398792450805  0.4466905744613803  0.549873068135147  1.0000
  H   H111      1.0  0.568254298561734  0.28160261431831923  0.6094932467118765  1.0000
  H   H112      1.0  0.8837432224986188  0.4430408962587677  0.5411587603746872  1.0000
  N   N25       1.0  0.5701608060874412  0.45647054789469643  0.5026077127282346  1.0000
  N   N26       1.0  0.6234201545684714  0.4636273904211814  0.5118119304485224  1.0000
  N   N27       1.0  0.5689771506772326  0.39812032135797953  0.5142220034474546  1.0000
  N   N28       1.0  0.6223635788768607  0.4048477879174124  0.517395946863257  1.0000
  N   N29       1.0  0.7600027763420274  0.4465858990153835  0.534629802438806  1.0000
  N   N30       1.0  0.5864824933725213  0.10283219102053288  0.4727519988514163  1.0000
  N   N31       1.0  0.5927072626160381  0.24862418928594096  0.5548002510887122  1.0000
  N   N32       1.0  0.8860325658170062  0.4097957993209953  0.4898154484534625  1.0000
  O   O11       1.0  0.5965623466973656  0.14916695842561334  0.4156304399898585  1.0000
  O   O12       1.0  0.5925158671910907  0.20271317920667165  0.6135305774562907  1.0000
  O   O13       1.0  0.8029121392034957  0.4680521057908068  0.5728533179054214  1.0000
  O   O14       1.0  0.8431054214882477  0.3882325781564811  0.45180430685687056  1.0000
  C   C173      1.0  0.553779422167136  0.9776186971571255  0.5024137820383138  1.0000
  C   C174      1.0  0.5784458403027554  0.9885355891032325  0.5002124050989905  1.0000
  C   C175      1.0  0.6426641072957906  0.9820698011529165  0.49977221288094476  1.0000
  C   C176      1.0  0.6149396941513809  0.8619530494001603  0.5278450764270336  1.0000
  C   C177      1.0  0.5064398990777054  0.8743144953232689  0.5188636726658855  1.0000
  C   C178      1.0  0.6459650455754248  0.930136582300384  0.5122457376772918  1.0000
  C   C179      1.0  0.9754353138886374  0.9266248809270906  0.5119427258750309  1.0000
  C   C180      1.0  0.5921920444533698  0.5847994955131617  0.4732735654354485  1.0000
  C   C181      1.0  0.534250912779448  0.9949596250769245  0.500695855744354  1.0000
  C   C182      1.0  0.6017827814758002  0.9788281972155277  0.5023946074021912  1.0000
  C   C183      1.0  0.9367040539785412  0.9486436874169593  0.5069560559399217  1.0000
  C   C184      1.0  0.5131653635369473  0.9789097018736648  0.5037269292344346  1.0000
  C   C185      1.0  0.5190331166476313  0.9512817830521657  0.5079308678104074  1.0000
  C   C186      1.0  0.5953616859528683  0.8789943096001374  0.5213935293501147  1.0000
  C   C187      1.0  0.5031570219561128  0.926559262034763  0.5127304807917048  1.0000
  C   C188      1.0  0.515843168372165  0.9024386817878935  0.5170708195875766  1.0000
  C   C189      1.0  0.641318362577885  0.5053817497722805  0.5033044930551003  1.0000
  C   C190      1.0  0.6332830685064641  0.9542109601958686  0.5075075310035586  1.0000
  C   C191      1.0  0.6360097278384397  0.8780175876978603  0.5246897714629993  1.0000
  C   C192      1.0  0.5473290903169055  0.8777204354602944  0.5208527769008567  1.0000
  C   C193      1.0  0.5255261315923369  0.8592739829499043  0.520717962714055  1.0000
  C   C194      1.0  0.6300982885325774  0.9054166612478614  0.5169292286086364  1.0000
  C   C195      1.0  0.5706584918480734  0.8679623916866516  0.522349334361309  1.0000
  C   C196      1.0  0.7146808604800711  0.955692902947603  0.5085445126860655  1.0000
  C   C197      1.0  0.6736335010738927  0.9307808204815327  0.5123433252499758  1.0000
  C   C198      1.0  0.6896608587845581  0.954674846487989  0.5074917781476329  1.0000
  C   C199      1.0  0.6872478052937467  0.908078510201399  0.517537761308031  1.0000
  C   C200      1.0  0.7284669560931638  0.9329773049702156  0.51326807693823  1.0000
  C   C201      1.0  0.7124141972886521  0.9088776047649181  0.5177110880645285  1.0000
  C   C202      1.0  0.5958434557033523  0.5287016913272846  0.48780452224053467  1.0000
  C   C203      1.0  0.5829780972200547  0.5382288910140743  0.4447347515350342  1.0000
  C   C204      1.0  0.5816478466407922  0.5655914036842795  0.43683627856723595  1.0000
  C   C205      1.0  0.6054186744150967  0.5752187363652445  0.5160471642163253  1.0000
  C   C206      1.0  0.6075226157412458  0.5478644678775254  0.5224876593591796  1.0000
  C   C207      1.0  0.5796536086922461  0.7113132180186025  0.5051719178061138  1.0000
  C   C208      1.0  0.5901399493269214  0.6267633388752912  0.5073623225821173  1.0000
  C   C209      1.0  0.9343530841537133  0.9017797259061876  0.5152268152586605  1.0000
  C   C210      1.0  0.5871218137481765  0.6554616740263352  0.5054678398918946  1.0000
  C   C211      1.0  0.5832724777490403  0.6974290386178769  0.4572760025622222  1.0000
  C   C212      1.0  0.5866109042920685  0.6700768409712816  0.4568986418818858  1.0000
  C   C213      1.0  0.580060714848371  0.6966778231340717  0.5537274388972073  1.0000
  C   C214      1.0  0.5840173297316861  0.6694822846031979  0.5534439342595427  1.0000
  C   C215      1.0  0.9593700373180394  0.902737655835284  0.5163559583836931  1.0000
  C   C216      1.0  0.7973566928315122  0.9265963562306034  0.5095490841311728  1.0000
  C   C217      1.0  0.7696473860568699  0.9222199577788531  0.5040854387714855  1.0000
  C   C218      1.0  0.8118274434723741  0.9486058878439851  0.5330446029998877  1.0000
  C   C219      1.0  0.8517292942139777  0.931001668939321  0.5145594109014032  1.0000
  C   C220      1.0  0.8371431239135589  0.9504787629634959  0.5351473970697864  1.0000
  C   C221      1.0  0.83725519104435  0.9089802779282105  0.4910980435024267  1.0000
  C   C222      1.0  0.8119404127862134  0.9071210607719148  0.48894682448608745  1.0000
  C   C223      1.0  0.5761217711355433  0.7398390235996655  0.5029908649792274  1.0000
  C   C224      1.0  0.9618664407972413  0.9493865325906339  0.5071413511129893  1.0000
  C   C225      1.0  0.5689855224435693  0.7807494171231557  0.5358232699900207  1.0000
  C   C226      1.0  0.5690674867590421  0.8377694778885089  0.5260493347865688  1.0000
  C   C227      1.0  0.5567252269063869  0.7958564013545577  0.5726653359172763  1.0000
  C   C228      1.0  0.5565159541535574  0.823587888108294  0.5673860536973261  1.0000
  C   C229      1.0  0.5811263433574461  0.8227624456705371  0.48894466298986256  1.0000
  C   C230      1.0  0.5809324454511993  0.7950107231640456  0.4933056657707156  1.0000
  C   C231      1.0  0.879439489329019  0.935379521149239  0.5200514817891081  1.0000
  C   C232      1.0  0.9206094447482411  0.9245524636772563  0.5109349703993072  1.0000
  H   H113      1.0  0.9949774609467082  0.9859984511016643  0.5001647903151004  1.0000
  H   H114      1.0  0.661733691845467  0.9895295327069678  0.4966747503802132  1.0000
  H   H115      1.0  0.9668809277542694  0.8829948672319141  0.5202036537604878  1.0000
  H   H116      1.0  0.6438464152532383  0.5273199921580539  0.4975469277067737  1.0000
  H   H117      1.0  0.9872293105664159  0.8674406994902585  0.5203763243187431  1.0000
  H   H118      1.0  0.5247260040756401  0.8371423435699236  0.5216031362012551  1.0000
  H   H119      1.0  0.6130262921056991  0.8400495940508038  0.5346495456924418  1.0000
  H   H120      1.0  0.6542410157345975  0.8717074212684888  0.5280714534618758  1.0000
  H   H121      1.0  0.5492892677781676  0.5166496719460132  0.48099636995402917  1.0000
  H   H122      1.0  0.5994530823420008  0.9289733849815692  0.5120086571205353  1.0000
  H   H123      1.0  0.677447254482801  0.8877358568715488  0.5221155568228713  1.0000
  H   H124      1.0  0.6821261558257693  0.9743712795718619  0.5030684099654533  1.0000
  H   H125      1.0  0.7243933628326538  0.9759648551400248  0.5044213259107065  1.0000
  H   H126      1.0  0.7198852069802697  0.8893130024407878  0.5231594321753976  1.0000
  H   H127      1.0  0.6177593893655813  0.5410199789289837  0.5566812248454167  1.0000
  H   H128      1.0  0.6142813251835295  0.5897990779462379  0.5446376788256776  1.0000
  H   H129      1.0  0.5713953558487456  0.5724159715025664  0.40267532013006735  1.0000
  H   H130      1.0  0.5741591634698527  0.5236761261537308  0.4160767800160488  1.0000
  H   H131      1.0  0.5830317449641723  0.7084285263969877  0.4190979079355433  1.0000
  H   H132      1.0  0.592088720585395  0.6180588789395638  0.5482288290893871  1.0000
  H   H133      1.0  0.5842796808669368  0.6584948626313971  0.5916311638272105  1.0000
  H   H134      1.0  0.9716943513557573  0.9697410195165508  0.5030158985850416  1.0000
  H   H135      1.0  0.7647405367494869  0.9027522816495237  0.4820416101112276  1.0000
  H   H136      1.0  0.9246022546798945  0.8815007028508518  0.5188515488027451  1.0000
  H   H137      1.0  0.8030992947609275  0.8889096941282137  0.46952756248793  1.0000
  H   H138      1.0  0.8459730264323949  0.9687001983803414  0.5545495914016478  1.0000
  H   H139      1.0  0.7835145275933658  0.9652903221950065  0.5505301731432124  1.0000
  H   H140      1.0  0.8655504338520197  0.8922008468925698  0.4738830851610814  1.0000
  H   H141      1.0  0.5909311484465288  0.6383288776169898  0.4163263650106488  1.0000
  H   H142      1.0  0.573991363351603  0.7280205498705109  0.5938587724994238  1.0000
  H   H143      1.0  0.579078604300671  0.7496353719018418  0.4628647741881407  1.0000
  H   H144      1.0  0.5906938324296243  0.783770538076662  0.46375373790883434  1.0000
  H   H145      1.0  0.5908815469276941  0.8332845966191335  0.45557524592116083  1.0000
  H   H146      1.0  0.5496485394620926  0.927669140734965  0.5129561649324786  1.0000
  H   H147      1.0  0.21952407623207087  0.4506484109855658  0.5670779174877618  1.0000
  H   H148      1.0  0.22003886393375313  0.4237492621895531  0.5279830700348028  1.0000
  H   H149      1.0  0.4258055241485712  0.43243913688816216  0.49972665986988934  1.0000
  H   H150      1.0  0.42630118249546806  0.40547332697943184  0.46080792080532784  1.0000
