# Supplementary material for: Fracture Behavior of a 2D Imine‐Based Polymer
Source: Adv Sci (Weinh). 2024 Sep 12;11(42):2407017. doi: 10.1002/advs.202407017 (PMC11558127; doi:10.1002/advs.202407017)
Supplement: Supplementary file 2 — Supporting Information [file ADVS-11-2407017-s004.zip › linkerdefect_strain_1.125_relaxed.cif]

data_image0
_chemical_formula_structural       C43OHON4C8HCH24N2ONH10N8O3NC60H38N8O4C60H38N8O4C60H38
_chemical_formula_sum              "C232 O14 H150 N32"
_cell_length_a       57.43078739223698
_cell_length_b       50.12590933034505
_cell_length_c       25.0002237100003
_cell_angle_alpha    90.0
_cell_angle_beta     90.0
_cell_angle_gamma    95.57913255600737

_space_group_name_H-M_alt    "P 1"
_space_group_IT_number       1

loop_
  _space_group_symop_operation_xyz
  'x, y, z'

loop_
  _atom_site_type_symbol
  _atom_site_label
  _atom_site_symmetry_multiplicity
  _atom_site_fract_x
  _atom_site_fract_y
  _atom_site_fract_z
  _atom_site_occupancy
  C   C1        1.0  0.021802181936126222  0.47836226277164223  0.49954375125178  1.0000
  C   C2        1.0  0.04340815309633646  0.494303356772364  0.5000367446713253  1.0000
  C   C3        1.0  0.10477150239543064  0.48339765146264896  0.5085471575119668  1.0000
  C   C4        1.0  0.0881159171843788  0.36244838102659827  0.5344762724344249  1.0000
  C   C5        1.0  0.9830514283049591  0.3686513637546179  0.5147753708546318  1.0000
  C   C6        1.0  0.1047219770449862  0.4331423993722535  0.5206860992468794  1.0000
  C   C7        1.0  0.5143542652595074  0.4200298370430992  0.503738422408211  1.0000
  C   C8        1.0  0.05692101332951741  0.07575248557763817  0.4734558293820346  1.0000
  C   C9        1.0  0.9995256678139234  0.48991389581668987  0.49367572874076826  1.0000
  C   C10       1.0  0.06551892648384602  0.4845787454186611  0.5063699766264156  1.0000
  C   C11       1.0  0.47682589620959737  0.4354118762106983  0.5278605344362997  1.0000
  C   C12       1.0  0.9827432275957753  0.46905253224844334  0.4952341029858076  1.0000
  C   C13       1.0  0.9949637582449923  0.44507924675741006  0.5030802901580955  1.0000
  C   C14       1.0  0.06608142096711672  0.3737676669049567  0.5236867583450733  1.0000
  C   C15       1.0  0.9830937679239465  0.4190998629280921  0.5060722822185175  1.0000
  C   C16       1.0  0.994318109600636  0.395343640827664  0.5106822548466581  1.0000
  C   C17       1.0  0.09934300959346644  0.9981559055014364  0.49955687730363385  1.0000
  C   C18       1.0  0.09348963842237837  0.45684687647564526  0.5150755249481784  1.0000
  C   C19       1.0  0.1048714001582314  0.3833739412032417  0.5343316904189966  1.0000
  C   C20       1.0  0.0222923676825237  0.3675892050124732  0.519220571733316  1.0000
  C   C21       1.0  0.0002227342963674583  0.3516059401676312  0.5193598529171206  1.0000
  C   C22       1.0  0.09285316751775424  0.40716321925752996  0.523142278625345  1.0000
  C   C23       1.0  0.044445978096529795  0.35780562411077604  0.5234927137933378  1.0000
  C   C24       1.0  0.16677542354218758  0.4593681525002441  0.5576508879612552  1.0000
  C   C25       1.0  0.130512132772744  0.4360065181405921  0.5243095196904021  1.0000
  C   C26       1.0  0.14257166046296896  0.4568175104340372  0.5538337690952775  1.0000
  C   C27       1.0  0.1439645913855094  0.41792054399717987  0.4984324077172485  1.0000
  C   C28       1.0  0.18015693624780243  0.4410749170585465  0.5321203257917818  1.0000
  C   C29       1.0  0.16817121256885523  0.42041601395053746  0.5019619502853874  1.0000
  C   C30       1.0  0.056779765386008006  0.0195020071403563  0.48800182044278045  1.0000
  C   C31       1.0  0.04649117755745363  0.03007424136481847  0.4428126125937301  1.0000
  C   C32       1.0  0.04695715345913316  0.05750413517713592  0.435065863307851  1.0000
  C   C33       1.0  0.06738901959005049  0.06504443886135375  0.5186653529078245  1.0000
  C   C34       1.0  0.06757268893775144  0.03761843983297065  0.5252956054119802  1.0000
  C   C35       1.0  0.05447882553279653  0.20293799677821217  0.5085640375550994  1.0000
  C   C36       1.0  0.057342155013872756  0.11752630717630186  0.5077939657071003  1.0000
  C   C37       1.0  0.4778740018408473  0.3960328539902286  0.4732451431246554  1.0000
  C   C38       1.0  0.0569238671702813  0.14647002485827673  0.5067846282830494  1.0000
  C   C39       1.0  0.05814560316926837  0.18937555730830494  0.4604852338299285  1.0000
  C   C40       1.0  0.05901710457762083  0.16173631950906361  0.45905002667836414  1.0000
  C   C41       1.0  0.05231412637083461  0.18765303968677183  0.5562781647047741  1.0000
  C   C42       1.0  0.05388215995832831  0.16013443218686085  0.5550370937467565  1.0000
  C   C43       1.0  0.5021158542202351  0.39886745700361875  0.47553842647036876  1.0000
  O   O1        1.0  0.5983614677455387  0.6560068725205084  0.40782217659646297  1.0000
  H   H1        1.0  0.5769066715691863  0.8371347067658099  0.5994192899100489  1.0000
  O   O2        1.0  0.600166209271994  0.7099848610992366  0.6056492281157245  1.0000
  N   N1        1.0  0.5737681083527095  0.9546100909584624  0.5076522618505773  1.0000
  N   N2        1.0  0.5714319420632776  0.9039717473178117  0.5152125822327518  1.0000
  N   N3        1.0  0.6299626436826509  0.9073416237826889  0.5166882434409853  1.0000
  N   N4        1.0  0.8898944023151963  0.9108619644624465  0.4903200053634776  1.0000
  C   C44       1.0  0.05287533971922027  0.23170113352310148  0.5074708003981836  1.0000
  C   C45       1.0  0.5010729180124154  0.4382012767389616  0.5298346702096871  1.0000
  C   C46       1.0  0.045632174923299844  0.2721288441811832  0.5406496511798403  1.0000
  C   C47       1.0  0.044832289846846576  0.32850007173229634  0.5295999092431217  1.0000
  C   C48       1.0  0.03042175175617509  0.2863332734433032  0.5715051561851788  1.0000
  C   C49       1.0  0.02974202100560818  0.31371008148887136  0.5652875101617126  1.0000
  C   C50       1.0  0.06052332019640528  0.314527058703995  0.4999533802211213  1.0000
  C   C51       1.0  0.06072442052791144  0.2870318319097862  0.5046963470564587  1.0000
  H   H2        1.0  0.8875968012646236  0.9483296818889008  0.5272273052596451  1.0000
  C   C52       1.0  0.46463942166327815  0.4143728382408796  0.49907574672133703  1.0000
  H   H3        1.0  0.5208040252351954  0.47299606949820344  0.4843014577767597  1.0000
  H   H4        1.0  0.12373096749663456  0.4887564333551126  0.5070418074447048  1.0000
  H   H5        1.0  0.5119282868909493  0.38451533380441216  0.4536263451046592  1.0000
  H   H6        1.0  0.10013520607873658  0.019841384618716842  0.4926438737541369  1.0000
  H   H7        1.0  0.5213070691013665  0.3675889929485993  0.5219932525117907  1.0000
  H   H8        1.0  0.9978269766002535  0.3297023655111315  0.5227530236904651  1.0000
  H   H9        1.0  0.0902312199390407  0.34131110390333924  0.5427081660093958  1.0000
  H   H10       1.0  0.12361259070076341  0.38295623402959134  0.5424693982510435  1.0000
  H   H11       1.0  0.013297059353980638  0.012740339173043066  0.4836734771586011  1.0000
  H   H12       1.0  0.05754948447687372  0.4426667434302838  0.5159240061468395  1.0000
  H   H13       1.0  0.1351801450113718  0.4017253536223607  0.4737834673690972  1.0000
  H   H14       1.0  0.13262851347517063  0.47111182161383935  0.5755569684332696  1.0000
  H   H15       1.0  0.1756355352108322  0.4757550783444273  0.5816837471375942  1.0000
  H   H16       1.0  0.17816391180209246  0.405936916921049  0.48093993467888446  1.0000
  H   H17       1.0  0.07579337931731277  0.0299265555598611  0.5612471101876274  1.0000
  H   H18       1.0  0.07565802307950255  0.07884197076382236  0.5490221009743509  1.0000
  H   H19       1.0  0.0387229699150153  0.06514750192380674  0.39912452905685714  1.0000
  H   H20       1.0  0.0382620041756004  0.016328310156226867  0.4123701429241655  1.0000
  H   H21       1.0  0.05981862867761327  0.2008771335073359  0.4229354153143774  1.0000
  H   H22       1.0  0.05765552841287333  0.10828612064328601  0.5485322447302005  1.0000
  H   H23       1.0  0.05217047754652575  0.14860629027940755  0.5925443231979451  1.0000
  H   H24       1.0  0.510025610799822  0.45469134463354877  0.5534592520975778  1.0000
  H   H25       1.0  0.9163652817976748  0.9529308460167484  0.5351535118439242  1.0000
  H   H26       1.0  0.4688571990070329  0.3793520432925369  0.450253706505087  1.0000
  N   N5        1.0  0.5952164618247275  0.7549145711796938  0.5472957347635948  1.0000
  N   N6        1.0  0.6319650458228394  0.9580810220190903  0.5131821100098576  1.0000
  O   O3        1.0  0.8478788049735262  0.8838441611713332  0.46741945305605204  1.0000
  N   N7        1.0  0.7662092978773017  0.9455192825334825  0.5327806210819508  1.0000
  H   H27       1.0  0.06153998650287484  0.13011837667736795  0.4175059738526825  1.0000
  H   H28       1.0  0.04754839906471246  0.21888649447589523  0.5972127410032335  1.0000
  H   H29       1.0  0.05758456616699009  0.24190024968210203  0.4685827164731433  1.0000
  H   H30       1.0  0.07305684758803274  0.27655131640542285  0.4804945097399915  1.0000
  H   H31       1.0  0.072472809426705  0.3255458372807823  0.4713352327074583  1.0000
  H   H32       1.0  0.030222560973775466  0.4096420668865208  0.5121347655178404  1.0000
  H   H33       1.0  0.01761330705317898  0.3241788835903772  0.5900285729338299  1.0000
  H   H34       1.0  0.46695444296732824  0.4499495589644042  0.5490546189465176  1.0000
  H   H35       1.0  0.018482267224852356  0.27537731706201213  0.6002077125080536  1.0000
  H   H36       1.0  0.5753582629901326  0.7880957473787518  0.6102744079587368  1.0000
  N   N8        1.0  0.018279174238383364  0.4515253953138523  0.5051994509487333  1.0000
  N   N9        1.0  0.07026498945202264  0.45896865917623847  0.5131374968687453  1.0000
  N   N10       1.0  0.017524958959885116  0.3932742851964483  0.5136842238678005  1.0000
  N   N11       1.0  0.06965459485670984  0.40056867803484597  0.517646524177902  1.0000
  N   N12       1.0  0.2039979999476374  0.44429075638847637  0.5336772316905354  1.0000
  N   N13       1.0  0.05644599986105933  0.10252413385953463  0.46522582357489445  1.0000
  N   N14       1.0  0.045723099157655905  0.2452344150263612  0.5476852165690653  1.0000
  N   N15       1.0  0.4407958793810845  0.4108539784912133  0.49914075808838565  1.0000
  O   O4        1.0  0.062136797405132616  0.1493242172107839  0.4089703334457558  1.0000
  O   O5        1.0  0.04868144924974365  0.199953846773114  0.6062355911894194  1.0000
  O   O6        1.0  0.8082031998154455  0.9727973790572808  0.5539257946772581  1.0000
  N   N16       1.0  0.5969671154674004  0.6102820697044958  0.4664016299153206  1.0000
  C   C53       1.0  0.033318467496452266  0.9763488717520824  0.49599290966172693  1.0000
  C   C54       1.0  0.05601079459288648  0.9899284852346311  0.4963725115858613  1.0000
  C   C55       1.0  0.11768221082710961  0.9831374098756561  0.505459167389603  1.0000
  C   C56       1.0  0.09570772217590615  0.863730445828816  0.5326947364956435  1.0000
  C   C57       1.0  0.9909664446330562  0.8715640650022021  0.5168811239088422  1.0000
  C   C58       1.0  0.11960798450785234  0.9327110536804326  0.5175763630001026  1.0000
  C   C59       1.0  0.5110714885594516  0.9266170369321323  0.5150448564749726  1.0000
  C   C60       1.0  0.04223298355767232  0.5798992986900461  0.48145505070282196  1.0000
  C   C61       1.0  0.012926318330343084  0.9909928406389471  0.4892605784712941  1.0000
  C   C62       1.0  0.07805601981558667  0.9801364676126383  0.5030690265265749  1.0000
  C   C63       1.0  0.47611275688195026  0.9483281980990349  0.5385216413775132  1.0000
  C   C64       1.0  0.9937051270731685  0.9728684816243298  0.49117560462334514  1.0000
  C   C65       1.0  0.0023086379864200447  0.9471553364668895  0.49987074467526355  1.0000
  C   C66       1.0  0.07537648177186629  0.8782736808877186  0.5244126560265383  1.0000
  C   C67       1.0  0.9890931279940527  0.9219154599661431  0.5033046235821038  1.0000
  C   C68       1.0  0.0010683910636500647  0.8988102678531822  0.5100555620315148  1.0000
  C   C69       1.0  0.08760481806852997  0.5004157741081215  0.5032699676736536  1.0000
  C   C70       1.0  0.10760895477732721  0.9559111948599078  0.5126059933423708  1.0000
  C   C71       1.0  0.11494462595578836  0.8818181973384324  0.5301500633233941  1.0000
  C   C72       1.0  0.030566355271809648  0.8746689931656498  0.5214373116546807  1.0000
  C   C73       1.0  0.00926958369384792  0.8565692567755425  0.5234065542327949  1.0000
  C   C74       1.0  0.1063698838696945  0.9074508003063478  0.5203981029335932  1.0000
  C   C75       1.0  0.052640167290935354  0.864790189983759  0.5263406788188584  1.0000
  C   C76       1.0  0.18247941724692437  0.9586925019652196  0.5451692143368417  1.0000
  C   C77       1.0  0.14519810255117627  0.9347259124707684  0.5196813498532505  1.0000
  C   C78       1.0  0.15831272473790783  0.9569354915491582  0.5429448578944321  1.0000
  C   C79       1.0  0.15778102188559662  0.9143998167161325  0.498412921924106  1.0000
  C   C80       1.0  0.19515326148183917  0.9383949573199682  0.5237817373805564  1.0000
  C   C81       1.0  0.18191443513527558  0.9161693867095202  0.5002386927187066  1.0000
  C   C82       1.0  0.04321236669956167  0.5236017302424273  0.49321583111786604  1.0000
  C   C83       1.0  0.029694943886580425  0.5342921571063023  0.4531855650267839  1.0000
  C   C84       1.0  0.029527255207765068  0.56172061317737  0.4467657139812618  1.0000
  C   C85       1.0  0.05581732844840465  0.5690970269908088  0.5215981637907593  1.0000
  C   C86       1.0  0.05651319572554454  0.5416845745085075  0.5267515623802936  1.0000
  C   C87       1.0  0.04863420735550244  0.7079437809191214  0.5157289254141765  1.0000
  C   C88       1.0  0.04621354925890652  0.6219500634660208  0.5155743296584469  1.0000
  C   C89       1.0  0.4722049027095341  0.9035951074750427  0.4987868482618443  1.0000
  C   C90       1.0  0.04698543046077399  0.6510039870516434  0.5143425764209455  1.0000
  C   C91       1.0  0.04758360621118174  0.6936320337641821  0.4672597196775909  1.0000
  C   C92       1.0  0.04642735024513506  0.6657831735030433  0.466133572389757  1.0000
  C   C93       1.0  0.04891820009706215  0.6931498610042645  0.5639620648931225  1.0000
  C   C94       1.0  0.04844447290275383  0.665349915789698  0.5627757124416796  1.0000
  C   C95       1.0  0.4961415289594189  0.9041659486140097  0.4970925511970845  1.0000
  C   C96       1.0  0.25493658077847864  0.9217198313499756  0.5054534350647144  1.0000
  C   C97       1.0  0.22988034782976968  0.9224862322058001  0.504674223753415  1.0000
  C   C98       1.0  0.27036955006414404  0.9413049969629947  0.5316480268706993  1.0000
  C   C99       1.0  0.30425408360592293  0.9183668663348609  0.5069026433872025  1.0000
  C   C100      1.0  0.294630201197867  0.9394613603395393  0.5314057667720574  1.0000
  C   C101      1.0  0.2891140845675067  0.9000521706490066  0.47727781113963846  1.0000
  C   C102      1.0  0.26496745434290886  0.900872847798133  0.47852016373979434  1.0000
  C   C103      1.0  0.04939498377088903  0.7370013440554865  0.5144441305854955  1.0000
  C   C104      1.0  0.49999996180201356  0.9485321579633175  0.535874546705051  1.0000
  C   C105      1.0  0.04877778963765703  0.7787352834650729  0.548506941121348  1.0000
  C   C106      1.0  0.051740123570475804  0.8352248551928094  0.5346498103481925  1.0000
  C   C107      1.0  0.037569576563037305  0.7951366277515085  0.5840644148737413  1.0000
  C   C108      1.0  0.038662996901212776  0.8226250517639516  0.5765457087806944  1.0000
  C   C109      1.0  0.06366023437397766  0.8190662023931212  0.5003288705938421  1.0000
  C   C110      1.0  0.061986280102487384  0.7914795378116766  0.5065512875208323  1.0000
  C   C111      1.0  0.41829827583991597  0.9285939332931221  0.5071427925858494  1.0000
  C   C112      1.0  0.4612471468789771  0.9260011834236896  0.5186798885822295  1.0000
  H   H37       1.0  0.5239093618050171  0.9827070399949638  0.4934277175499354  1.0000
  H   H38       1.0  0.13638439481602163  0.9900386716971369  0.5040678652904125  1.0000
  H   H39       1.0  0.5039427914463585  0.8867920673160017  0.48013270264530444  1.0000
  H   H40       1.0  0.0900020893026356  0.5221438233927669  0.4967674203662989  1.0000
  H   H41       1.0  0.5189103195362013  0.8697013303204327  0.5233001671433813  1.0000
  H   H42       1.0  0.008422842320684206  0.8347919260841878  0.5291386111004162  1.0000
  H   H43       1.0  0.09526482654215036  0.84213661967234  0.5403937537766903  1.0000
  H   H44       1.0  0.13326550054235195  0.8779873006265088  0.5356206509028817  1.0000
  H   H45       1.0  0.99716322406697  0.5112475194678391  0.48881920531416456  1.0000
  H   H46       1.0  0.07623311336593842  0.9291507231433653  0.5134026896786621  1.0000
  H   H47       1.0  0.1481894469788569  0.8969398888608322  0.47885600653559485  1.0000
  H   H48       1.0  0.14912253798344322  0.9730442279135982  0.5608566020371613  1.0000
  H   H49       1.0  0.1920453559214864  0.9763106013402538  0.5642042509150281  1.0000
  H   H50       1.0  0.19122723975309214  0.8999766525310302  0.48272492630269215  1.0000
  H   H51       1.0  0.06717598569668463  0.5339149697892694  0.5587833080761824  1.0000
  H   H52       1.0  0.06618519714210831  0.5828097488425786  0.5489766072296682  1.0000
  H   H53       1.0  0.01882130165643567  0.5694531606126493  0.4147938349350764  1.0000
  H   H54       1.0  0.019525631754603808  0.520645223713039  0.4254021737163023  1.0000
  H   H55       1.0  0.04728351009290359  0.7047751764345301  0.4293576341853067  1.0000
  H   H56       1.0  0.049473386586513485  0.6129619631252478  0.555550599489544  1.0000
  H   H57       1.0  0.04882203656660683  0.654212691322742  0.6006688975768438  1.0000
  H   H58       1.0  0.5109016741809418  0.9659875891489416  0.5520121930078375  1.0000
  H   H59       1.0  0.21973473282424585  0.9055704900845235  0.4828657277397843  1.0000
  H   H60       1.0  0.4611972261374415  0.8860135435732884  0.48358652463114804  1.0000
  H   H61       1.0  0.25356319145026646  0.8862226588011489  0.4551819439374918  1.0000
  H   H62       1.0  0.3057838384620103  0.9543751436172556  0.55500715933154  1.0000
  H   H63       1.0  0.24451054877326533  0.958815658451014  0.5576225885440117  1.0000
  H   H64       1.0  0.31516954450227536  0.8838336459341759  0.4484187072883406  1.0000
  H   H65       1.0  0.04390413170190088  0.6335005450271751  0.42490140136776816  1.0000
  H   H66       1.0  0.04963107820507603  0.7252989860196376  0.6053604277202574  1.0000
  H   H67       1.0  0.05161934385336959  0.7463697557438722  0.4738910340276844  1.0000
  H   H68       1.0  0.07128402538433534  0.7792171663122378  0.4785918465195457  1.0000
  H   H69       1.0  0.07404171998462361  0.8283751247331848  0.46697378199780326  1.0000
  H   H70       1.0  0.03244569160298896  0.9255543797296413  0.5086292052545651  1.0000
  H   H71       1.0  0.02947284524573875  0.8348674098607118  0.6047098564545278  1.0000
  H   H72       1.0  0.46818348609149346  0.9655004757685812  0.555853173385637  1.0000
  H   H73       1.0  0.027158368287772607  0.7858696722067351  0.617391508748386  1.0000
  H   H74       1.0  0.4032216003105739  0.9225234631018305  0.5351589393295189  1.0000
  N   N17       1.0  0.025870415607982557  0.9501676087203229  0.5024833764272734  1.0000
  N   N18       1.0  0.08407446636480469  0.9550627346871505  0.5109050730585695  1.0000
  N   N19       1.0  0.02457363039896394  0.8997194467954399  0.5131073705627873  1.0000
  N   N20       1.0  0.08281342128276468  0.9044159187104488  0.5173476632668482  1.0000
  N   N21       1.0  0.2188699097855242  0.9411361061835671  0.5273259922399715  1.0000
  N   N22       1.0  0.04155460424070399  0.6066911370087689  0.47406169513624435  1.0000
  N   N23       1.0  0.04704928301983462  0.7517738992435316  0.5565285286553  1.0000
  N   N24       1.0  0.43812760467645007  0.9252186474697288  0.5225853394041812  1.0000
  O   O7        1.0  0.04492577540270087  0.6526854142599274  0.4158470784778406  1.0000
  O   O8        1.0  0.04991551038246273  0.7062170198178287  0.6142877936644817  1.0000
  O   O9        1.0  0.26164500689207026  0.9623056377741839  0.5609746706122776  1.0000
  O   O10       1.0  0.2983664281421266  0.879674887503148  0.44582091832282417  1.0000
  C   C113      1.0  0.5787443643816862  0.48223079116281115  0.4949841209038703  1.0000
  C   C114      1.0  0.6003184548632091  0.4982987032509155  0.4957082652736124  1.0000
  C   C115      1.0  0.661678805809103  0.48782828800405403  0.506137444169292  1.0000
  C   C116      1.0  0.6455055031542014  0.36688081014345675  0.5340616807491496  1.0000
  C   C117      1.0  0.5402612121886907  0.3730186354601155  0.5208950625737534  1.0000
  C   C118      1.0  0.6617974081682098  0.437586789546315  0.5184482875165248  1.0000
  C   C119      1.0  0.957283278635565  0.41638638192089367  0.5036757324794944  1.0000
  C   C120      1.0  0.6068759951610113  0.07929703359664024  0.4734049882353279  1.0000
  C   C121      1.0  0.5564706047165155  0.49348654819931737  0.4868446271472419  1.0000
  C   C122      1.0  0.622405847856148  0.4887824860592477  0.5033689922248267  1.0000
  C   C123      1.0  0.920039568824913  0.43200975442231127  0.5290242508827452  1.0000
  C   C124      1.0  0.539745931668745  0.47257684050034454  0.4894524014562411  1.0000
  C   C125      1.0  0.5519970485597433  0.4489138900863955  0.5002160832885784  1.0000
  C   C126      1.0  0.6233154279163821  0.3781135599338562  0.524607267757828  1.0000
  C   C127      1.0  0.5402005991673451  0.4230503565969367  0.505930963030731  1.0000
  C   C128      1.0  0.5514972735006423  0.39952610440661346  0.5134293353825123  1.0000
  C   C129      1.0  0.6479766040137925  0.0008423515443716916  0.5010848043139515  1.0000
  C   C130      1.0  0.6504815830736088  0.46124772058420715  0.5130018443770122  1.0000
  C   C131      1.0  0.6622121212509542  0.3878283488582756  0.5325052553256832  1.0000
  C   C132      1.0  0.5795175811674642  0.37196192411035867  0.5234252870403223  1.0000
  C   C133      1.0  0.5574584617637168  0.35606257648939776  0.5263742280072831  1.0000
  C   C134      1.0  0.6500156432381236  0.41154932595502  0.5216537165070889  1.0000
  C   C135      1.0  0.6017283731662408  0.36219110688744066  0.5267431415673782  1.0000
  C   C136      1.0  0.7241081675306122  0.4633575639212253  0.5538667529093734  1.0000
  C   C137      1.0  0.6875742247026418  0.4404348331082106  0.5211916951267739  1.0000
  C   C138      1.0  0.6999270095796414  0.4611901045448535  0.5503836652714222  1.0000
  C   C139      1.0  0.7007643045426967  0.4221444491249804  0.4949123132755709  1.0000
  C   C140      1.0  0.7373785643498199  0.44486577409050393  0.5281715144035942  1.0000
  C   C141      1.0  0.7248948902936829  0.42427594865549106  0.49822190565616004  1.0000
  C   C142      1.0  0.6058765904018683  0.023022253055960538  0.48819159395760564  1.0000
  C   C143      1.0  0.595738956712363  0.03373425902088752  0.44296769175586603  1.0000
  C   C144      1.0  0.5966491749429629  0.06119207291351619  0.43506743687864585  1.0000
  C   C145      1.0  0.6171913280784427  0.06842803576873087  0.5186406765447459  1.0000
  C   C146      1.0  0.6169581185979471  0.040973283719749835  0.5253941082029261  1.0000
  C   C147      1.0  0.6077822325098615  0.20673870104377604  0.5106525345119901  1.0000
  C   C148      1.0  0.6076942477809347  0.12097749820467822  0.5080667636965954  1.0000
  C   C149      1.0  0.9206800602332194  0.3942902868483807  0.4696367283354806  1.0000
  C   C150      1.0  0.6080911190395706  0.14999193810688285  0.50760763424133  1.0000
  C   C151      1.0  0.6109827461929607  0.1932309736422422  0.4622940444377555  1.0000
  C   C152      1.0  0.6108804817099639  0.1654710273405795  0.4602379427521565  1.0000
  C   C153      1.0  0.6049033897785878  0.19123605115231673  0.5580169962195334  1.0000
  C   C154      1.0  0.6053751803728632  0.16355690487130597  0.5561422471783851  1.0000
  C   C155      1.0  0.9448686705684531  0.39636587961555764  0.4727682863358151  1.0000
  C   C156      1.0  0.7977480189677942  0.4295194078521741  0.5126242999190823  1.0000
  C   C157      1.0  0.7725336328482056  0.4296580040575758  0.5106109926764054  1.0000
  C   C158      1.0  0.8125767359107636  0.44914343980067833  0.5403353707230188  1.0000
  C   C159      1.0  0.8471570334116454  0.42737340885948943  0.5144021745511387  1.0000
  C   C160      1.0  0.8366622829720533  0.4478796199534432  0.5409667630025069  1.0000
  C   C161      1.0  0.8323255373246514  0.40774351792139557  0.4866955464299346  1.0000
  C   C162      1.0  0.8082414197560288  0.4089813423096449  0.4861427916823166  1.0000
  C   C163      1.0  0.6073355824280325  0.23568343433501626  0.5102226193611379  1.0000
  C   C164      1.0  0.9441815564424344  0.4340477584727397  0.5319791442571288  1.0000
  C   C165      1.0  0.6018177000473658  0.27642110295289524  0.544582764278626  1.0000
  C   C166      1.0  0.6020645965230434  0.3329134563396845  0.5337500096564142  1.0000
  C   C167      1.0  0.5877735731160686  0.2911680125517194  0.5773907635782681  1.0000
  C   C168      1.0  0.5875725634392109  0.31861279403751386  0.5712912255052626  1.0000
  C   C169      1.0  0.6168034099520103  0.318433826952194  0.5024675086702717  1.0000
  C   C170      1.0  0.6164685115872781  0.2908727421238087  0.5071204654759012  1.0000
  C   C171      1.0  0.8723864120347101  0.42725684462409236  0.516143696646274  1.0000
  C   C172      1.0  0.9074909304316079  0.4121625689180825  0.49738212845440277  1.0000
  H   H75       1.0  0.9637765087169006  0.46971801386114564  0.49117474688484275  1.0000
  H   H76       1.0  0.6806256156871248  0.4932769313156592  0.5047518083909562  1.0000
  H   H77       1.0  0.9545758419200002  0.38246816309543186  0.44935914840863395  1.0000
  H   H78       1.0  0.6491816951182143  0.02248812686572476  0.4934545943877203  1.0000
  H   H79       1.0  0.9640977523395153  0.363169939172796  0.5142776309841685  1.0000
  H   H80       1.0  0.5550943007701215  0.33428304673648124  0.5322121982707549  1.0000
  H   H81       1.0  0.6477659740739332  0.34578994922113077  0.5423851937625642  1.0000
  H   H82       1.0  0.6810487094824567  0.3874748866003274  0.539490538770321  1.0000
  H   H83       1.0  0.5624875820474075  0.01726750390113967  0.48416502128524136  1.0000
  H   H84       1.0  0.6145909012093083  0.4468741283739061  0.5135186365254183  1.0000
  H   H85       1.0  0.6917115269103182  0.4060880090712681  0.470330212563544  1.0000
  H   H86       1.0  0.6901720332051289  0.4756323184810782  0.572207778565048  1.0000
  H   H87       1.0  0.7331385663231242  0.47967765099552173  0.5778007010868542  1.0000
  H   H88       1.0  0.7347751193752847  0.4096527450361795  0.4770304193583151  1.0000
  H   H89       1.0  0.6250077864526804  0.03311657045505653  0.5614055429610226  1.0000
  H   H90       1.0  0.6256761889054946  0.08209723423951747  0.5489305173581697  1.0000
  H   H91       1.0  0.5885387274805577  0.06896684442005417  0.39909603489865886  1.0000
  H   H92       1.0  0.5872725529165116  0.020078368282544758  0.41266649102137115  1.0000
  H   H93       1.0  0.6131693474477682  0.20490902858104043  0.4250289566580333  1.0000
  H   H94       1.0  0.6074106612407292  0.11152101218238294  0.548671430094297  1.0000
  H   H95       1.0  0.6031275190610433  0.15184912581980772  0.5933646652845376  1.0000
  H   H96       1.0  0.9532972350465274  0.4494939108473402  0.557885347235578  1.0000
  H   H97       1.0  0.7629735235509157  0.4127654069575529  0.4876037575358216  1.0000
  H   H98       1.0  0.9115893230394094  0.37858060189856707  0.44431567705469543  1.0000
  H   H99       1.0  0.7970365219432745  0.3935433623261969  0.464385596062495  1.0000
  H   H100      1.0  0.8478614384140484  0.46332208772855193  0.5627282786312353  1.0000
  H   H101      1.0  0.786285742041744  0.4671772659788422  0.5619576927535956  1.0000
  H   H102      1.0  0.8586249250065798  0.3898070702032062  0.4647470048008136  1.0000
  H   H103      1.0  0.6126011577127193  0.13388252512067303  0.41811068436063553  1.0000
  H   H104      1.0  0.6012960309755642  0.22257727988738252  0.5996432133262959  1.0000
  H   H105      1.0  0.6120887955446753  0.24584823814900844  0.471319028518433  1.0000
  H   H106      1.0  0.6279218817091695  0.279947802911573  0.48140700016281013  1.0000
  H   H107      1.0  0.6283129207131011  0.3290964906288866  0.47251788542816014  1.0000
  H   H108      1.0  0.5874404080333067  0.4137203094616891  0.5114925909132809  1.0000
  H   H109      1.0  0.5762746122701594  0.32948221792681587  0.5974455727167708  1.0000
  H   H110      1.0  0.9102110885325696  0.44610515491939506  0.5518430790107085  1.0000
  H   H111      1.0  0.5762778277708619  0.28057195982382993  0.607419275643643  1.0000
  H   H112      1.0  0.8819946628679705  0.4439688580604073  0.53954594789722  1.0000
  N   N25       1.0  0.5752893280070664  0.4555376272153766  0.5028026202528201  1.0000
  N   N26       1.0  0.6272459237422022  0.46324476935869857  0.5108743153623867  1.0000
  N   N27       1.0  0.5747295119984779  0.3974954056224883  0.5157519180806274  1.0000
  N   N28       1.0  0.6267755137183216  0.40488473908191036  0.5177576382931167  1.0000
  N   N29       1.0  0.7610501179970525  0.44773710744022005  0.5335204871697632  1.0000
  N   N30       1.0  0.6068830820322333  0.10613286178836935  0.46526875253916966  1.0000
  N   N31       1.0  0.60112745358844  0.24942081873462496  0.551110999343599  1.0000
  N   N32       1.0  0.8838066067879112  0.40939673286620504  0.4923406949711746  1.0000
  O   O11       1.0  0.6137406395490362  0.1531548602233736  0.40996352433588823  1.0000
  O   O12       1.0  0.6016146521928522  0.2034473009963424  0.6082051557067977  1.0000
  O   O13       1.0  0.803281357808386  0.4704115502021804  0.5679056771836867  1.0000
  O   O14       1.0  0.8416086112340075  0.38649313388627393  0.459045766188123  1.0000
  C   C173      1.0  0.5817134478971755  0.9804556248757167  0.4983245317778444  1.0000
  C   C174      1.0  0.6045979442626468  0.9934765068861827  0.49721930438784145  1.0000
  C   C175      1.0  0.6659911989053993  0.985452061127283  0.5082146949202806  1.0000
  C   C176      1.0  0.6421441135897556  0.8659182521587308  0.5264697420140434  1.0000
  C   C177      1.0  0.5376349040235755  0.8764435713067389  0.5214001051192841  1.0000
  C   C178      1.0  0.6670609792381006  0.9349171544182968  0.5203576430268367  1.0000
  C   C179      1.0  0.963487732980158  0.9195996594732962  0.4998461949560856  1.0000
  C   C180      1.0  0.5982778338738453  0.5836237984996526  0.4742822499654966  1.0000
  C   C181      1.0  0.561692279704225  0.9956414526917766  0.49185547541087377  1.0000
  C   C182      1.0  0.6264349842019252  0.9832771339928864  0.5044120701618402  1.0000
  C   C183      1.0  0.9261849741170084  0.9371055427715113  0.5178795228675255  1.0000
  C   C184      1.0  0.5421338347562709  0.9781786562143948  0.49708710599184064  1.0000
  C   C185      1.0  0.5502055908780112  0.9523505776707419  0.5073893756428748  1.0000
  C   C186      1.0  0.6220956353924982  0.881137658523445  0.5201835141287411  1.0000
  C   C187      1.0  0.5363190487160474  0.9274025947621067  0.5128504945175008  1.0000
  C   C188      1.0  0.5479466025308776  0.9036369551569121  0.5156908953047521  1.0000
  C   C189      1.0  0.6444532391888849  0.5047226736770977  0.5003631142370767  1.0000
  C   C190      1.0  0.6554471932187732  0.958435373665398  0.5156207445703106  1.0000
  C   C191      1.0  0.6616285073943552  0.8836956011134158  0.526665045533217  1.0000
  C   C192      1.0  0.5772222985106684  0.8785939319788084  0.520021242027334  1.0000
  C   C193      1.0  0.5557804952854806  0.8608888116632778  0.523246220038835  1.0000
  C   C194      1.0  0.653503158999387  0.9098050802929388  0.5203443489554146  1.0000
  C   C195      1.0  0.5991481571622561  0.8681362816609102  0.5215286210506909  1.0000
  C   C196      1.0  0.7293059373191794  0.9613299468613109  0.5520942040293484  1.0000
  C   C197      1.0  0.6926025428576313  0.936849565836253  0.52421590040168  1.0000
  C   C198      1.0  0.7051471291104447  0.9589387643574816  0.549284768215619  1.0000
  C   C199      1.0  0.705703971257021  0.917050445492086  0.5026783908798255  1.0000
  C   C200      1.0  0.7424929436530185  0.9417359738084781  0.5298443048472754  1.0000
  C   C201      1.0  0.7298484993851019  0.9194184108605095  0.5052620640218579  1.0000
  C   C202      1.0  0.6000187744569929  0.5275228381856103  0.48765726886350164  1.0000
  C   C203      1.0  0.5869941337117337  0.5377003396992522  0.4461359011598783  1.0000
  C   C204      1.0  0.5865111445730442  0.5650369392153818  0.4388829643203937  1.0000
  C   C205      1.0  0.6114854732174648  0.57334184798665  0.5157413959369446  1.0000
  C   C206      1.0  0.6125872599451108  0.5460214870946539  0.521661702770815  1.0000
  C   C207      1.0  0.5989606364906656  0.7113675602319441  0.5070664805354097  1.0000
  C   C208      1.0  0.6004987497813069  0.6257475716772458  0.5080159121989974  1.0000
  C   C209      1.0  0.926841286494169  0.8947697017280214  0.472713858763699  1.0000
  C   C210      1.0  0.6001047051804553  0.6546876626528648  0.5063883896895327  1.0000
  C   C211      1.0  0.5987940801324724  0.6969454722239405  0.4587648966163393  1.0000
  C   C212      1.0  0.5990376521120039  0.669220953424781  0.4579717463068551  1.0000
  C   C213      1.0  0.599861672360497  0.6968116876183714  0.555479580965141  1.0000
  C   C214      1.0  0.6006992864815406  0.6691586771905166  0.5546389441442958  1.0000
  C   C215      1.0  0.9510061018331167  0.8972092776344411  0.47574614704507745  1.0000
  C   C216      1.0  0.8031551543374593  0.9279672982369129  0.5122198489408768  1.0000
  C   C217      1.0  0.777850098014033  0.9267290537724656  0.5129377205941448  1.0000
  C   C218      1.0  0.8177804706853519  0.9502082002497264  0.5320510949076906  1.0000
  C   C219      1.0  0.8528624276654899  0.9286312635277946  0.5092578617952442  1.0000
  C   C220      1.0  0.8420007386095139  0.9503078734929765  0.5303544136014569  1.0000
  C   C221      1.0  0.8382408689405327  0.9064123531018019  0.4892607860853089  1.0000
  C   C222      1.0  0.8140320075343875  0.9063261363517282  0.4908282464661705  1.0000
  C   C223      1.0  0.5983307648855852  0.7402594882270469  0.5054040225961474  1.0000
  C   C224      1.0  0.9503339646361469  0.9395355601314874  0.5205930320914245  1.0000
  C   C225      1.0  0.5959834382752867  0.7818230540810628  0.5392786715143066  1.0000
  C   C226      1.0  0.5979726092834516  0.8384001064534358  0.5273389444639477  1.0000
  C   C227      1.0  0.5850091930356708  0.7977427411246664  0.5762237206980181  1.0000
  C   C228      1.0  0.585661930249687  0.8252660689326543  0.5697653185748408  1.0000
  C   C229      1.0  0.6093876576306009  0.8227092035081771  0.49109439661728427  1.0000
  C   C230      1.0  0.608188988606071  0.7950987060954153  0.4964234314917534  1.0000
  C   C231      1.0  0.8781950583536264  0.9297983057350613  0.5092607639377285  1.0000
  C   C232      1.0  0.9136029750667164  0.9145893255536865  0.4938550020785229  1.0000
  H   H113      1.0  0.9753347354639531  0.9767985060279746  0.4871537200809051  1.0000
  H   H114      1.0  0.6847715520994839  0.9919462258645859  0.5070424286317492  1.0000
  H   H115      1.0  0.9607023775320374  0.8814645433312154  0.4580506669180794  1.0000
  H   H116      1.0  0.6467755609715379  0.5264206731644487  0.4934788511035984  1.0000
  H   H117      1.0  0.972284565767231  0.8645446163749714  0.5167913253890717  1.0000
  H   H118      1.0  0.5546777163665039  0.8389808830180706  0.5266617477765656  1.0000
  H   H119      1.0  0.6413688521152243  0.844077602354216  0.5310149447656491  1.0000
  H   H120      1.0  0.6798458498469907  0.8792999349352473  0.531436641426528  1.0000
  H   H121      1.0  0.5540886397340964  0.5146700008094676  0.47983371735569585  1.0000
  H   H122      1.0  0.6237457113215589  0.9322622356563885  0.5139284107870531  1.0000
  H   H123      1.0  0.6965504927316188  0.8995879468812434  0.4822069995263714  1.0000
  H   H124      1.0  0.6954931645575468  0.9744721250897602  0.5678926383550067  1.0000
  H   H125      1.0  0.7384585212327293  0.9788637272915545  0.5722761068487907  1.0000
  H   H126      1.0  0.7396259917026912  0.9037295114921126  0.4873300273013947  1.0000
  H   H127      1.0  0.6229041691172906  0.5386534625566629  0.5547600538338254  1.0000
  H   H128      1.0  0.6211925304870173  0.5873935738143932  0.5436041020676017  1.0000
  H   H129      1.0  0.5762097368223091  0.5723680800156637  0.40575392610668565  1.0000
  H   H130      1.0  0.5774607053955475  0.5237061332154918  0.41795488200983255  1.0000
  H   H131      1.0  0.5980569064809634  0.7078914597547781  0.4207229579046952  1.0000
  H   H132      1.0  0.6035110687971075  0.6170320536960964  0.5483757338765417  1.0000
  H   H133      1.0  0.6014676442064176  0.6582127638268682  0.5926818170662213  1.0000
  H   H134      1.0  0.9594405846396721  0.9571999975565384  0.5404846173727628  1.0000
  H   H135      1.0  0.7683482442392862  0.9082622265918796  0.4949541505926502  1.0000
  H   H136      1.0  0.9177488567692331  0.8770196373066658  0.4531338387523668  1.0000
  H   H137      1.0  0.8030190047883156  0.8888710449478218  0.4751257926536345  1.0000
  H   H138      1.0  0.8529968298641938  0.967801195423805  0.5459583229262774  1.0000
  H   H139      1.0  0.7911615706066178  0.9682973342967859  0.5511010720108623  1.0000
  H   H140      1.0  0.864914216258883  0.8883213011477725  0.47062743029177356  1.0000
  H   H141      1.0  0.598245195043792  0.6369051658804376  0.4170743784858554  1.0000
  H   H142      1.0  0.5990756833999167  0.728907753930021  0.5964913738643404  1.0000
  H   H143      1.0  0.6003190476949712  0.7496345426571456  0.46480022676387694  1.0000
  H   H144      1.0  0.6171890597151112  0.7832357193262958  0.46714538674746836  1.0000
  H   H145      1.0  0.6191087316965798  0.8324415962593443  0.4571944341197781  1.0000
  H   H146      1.0  0.5798055296154396  0.9296400699616724  0.5113427903252058  1.0000
  H   H147      1.0  0.2093224837404324  0.4523549029942168  0.5711228876447677  1.0000
  H   H148      1.0  0.21030210625617357  0.42524737069310076  0.5334016188314284  1.0000
  H   H149      1.0  0.4342895045303939  0.4297895689022633  0.499246675640213  1.0000
  H   H150      1.0  0.4350592541565954  0.4023745294418817  0.46232061173471145  1.0000
