# Supplementary material for: Fracture Behavior of a 2D Imine‐Based Polymer
Source: Adv Sci (Weinh). 2024 Sep 12;11(42):2407017. doi: 10.1002/advs.202407017 (PMC11558127; doi:10.1002/advs.202407017)
Supplement: Supplementary file 2 — Supporting Information [file ADVS-11-2407017-s004.zip › linkerdefect_strain_1.150_relaxed.cif]

data_image0
_chemical_formula_structural       C43OHON4C8HCH24N2ONH10N8O3NC60H38N8O4C60H38N8O4C60H38
_chemical_formula_sum              "C232 O14 H150 N32"
_cell_length_a       58.70702711206447
_cell_length_b       50.19110099658802
_cell_length_c       25.0002237100003
_cell_angle_alpha    90.0
_cell_angle_beta     90.0
_cell_angle_gamma    95.69608726512648

_space_group_name_H-M_alt    "P 1"
_space_group_IT_number       1

loop_
  _space_group_symop_operation_xyz
  'x, y, z'

loop_
  _atom_site_type_symbol
  _atom_site_label
  _atom_site_symmetry_multiplicity
  _atom_site_fract_x
  _atom_site_fract_y
  _atom_site_fract_z
  _atom_site_occupancy
  C   C1        1.0  0.01799204063416412  0.4786991819333948  0.502615588416841  1.0000
  C   C2        1.0  0.03920504145111232  0.4945065853198429  0.5040094815157019  1.0000
  C   C3        1.0  0.09910944075858728  0.4832145310163574  0.5132831506473562  1.0000
  C   C4        1.0  0.08226345114669961  0.3620592410240688  0.5298947403639469  1.0000
  C   C5        1.0  0.9794442076708335  0.36919760508818594  0.5141944524108747  1.0000
  C   C6        1.0  0.09876567537034979  0.43282481351855223  0.521217822658622  1.0000
  C   C7        1.0  0.520876379230301  0.420634207762844  0.5033888604108976  1.0000
  C   C8        1.0  0.05177418105610551  0.0758600646111934  0.4773227292547018  1.0000
  C   C9        1.0  0.9962975576753986  0.49040940512025577  0.49667730467512594  1.0000
  C   C10       1.0  0.06074460409793072  0.48463781329894673  0.5105433332626907  1.0000
  C   C11       1.0  0.48444755615035734  0.4355495640854992  0.5308942601707228  1.0000
  C   C12       1.0  0.9797599011210003  0.4696468676231107  0.49751275178984816  1.0000
  C   C13       1.0  0.9915417403503085  0.4455732633475512  0.5049013022252271  1.0000
  C   C14       1.0  0.06069120091871384  0.37365518948589055  0.5211967254041213  1.0000
  C   C15       1.0  0.9797823028384943  0.41965474920105944  0.506927752200647  1.0000
  C   C16       1.0  0.9906281747388539  0.39582720488993084  0.5107936562540762  1.0000
  C   C17       1.0  0.09363896094110527  0.9987710528903078  0.5035768771980969  1.0000
  C   C18       1.0  0.08790437517694652  0.45665094645573545  0.5178364400258862  1.0000
  C   C19       1.0  0.0987720060009414  0.38287138224017075  0.5303149644622246  1.0000
  C   C20       1.0  0.017808676458467433  0.36784857619787487  0.5180550146791805  1.0000
  C   C21       1.0  0.9961255065278048  0.3520150287914058  0.5180436981848242  1.0000
  C   C22       1.0  0.0870594488926421  0.4068853489254477  0.5217430709275103  1.0000
  C   C23       1.0  0.03941552228892979  0.3578731369449981  0.521209338097895  1.0000
  C   C24       1.0  0.15969462681207838  0.45785961240313566  0.5589565245045734  1.0000
  C   C25       1.0  0.1240188355501835  0.43552882441860946  0.5243172807422256  1.0000
  C   C26       1.0  0.13599224329808013  0.45539486274024515  0.5558725293502292  1.0000
  C   C27       1.0  0.13699670001949607  0.4182789528217672  0.495709392012272  1.0000
  C   C28       1.0  0.17261983627219865  0.44046658135314465  0.530491627260129  1.0000
  C   C29       1.0  0.16070167318275097  0.42072694706439273  0.49843198289753243  1.0000
  C   C30       1.0  0.05183660905483686  0.019731309894255932  0.49178531658145824  1.0000
  C   C31       1.0  0.041510682212075545  0.030213593775591543  0.4468880150460728  1.0000
  C   C32       1.0  0.041858638303605936  0.05758983763042672  0.439173487785978  1.0000
  C   C33       1.0  0.06218833834332026  0.0652571782643133  0.5223602824491823  1.0000
  C   C34       1.0  0.062475812671141474  0.037871706167788184  0.5289224812813235  1.0000
  C   C35       1.0  0.049456181296486976  0.20307157213541835  0.5089897809398414  1.0000
  C   C36       1.0  0.05199832782090688  0.11773463468768507  0.5111077478357969  1.0000
  C   C37       1.0  0.48487872257108355  0.3979649452714003  0.47132457502609887  1.0000
  C   C38       1.0  0.05168512015478718  0.14664745404130172  0.5092463925368548  1.0000
  C   C39       1.0  0.0536411784074928  0.18920230784068875  0.4616630127938269  1.0000
  C   C40       1.0  0.05441277803026583  0.16158405323999736  0.46119927896690854  1.0000
  C   C41       1.0  0.046683487288734185  0.1881208224434989  0.5570233837419869  1.0000
  C   C42       1.0  0.048146410291968846  0.16062137539795826  0.5568065996527268  1.0000
  C   C43       1.0  0.5086101332358381  0.4004988936709773  0.47304876189234984  1.0000
  O   O1        1.0  0.6044188686676236  0.6555726555083893  0.4090645235261775  1.0000
  H   H1        1.0  0.5833637536356666  0.836995789256884  0.5979047883275617  1.0000
  O   O2        1.0  0.6066730426924615  0.7104641555512023  0.6058128550405365  1.0000
  N   N1        1.0  0.5791298197614091  0.953877790338242  0.5089859117650067  1.0000
  N   N2        1.0  0.5773570931065993  0.9032643023767963  0.5138573226452627  1.0000
  N   N3        1.0  0.6346844193774963  0.907459790009815  0.5142895309049397  1.0000
  N   N4        1.0  0.8888088507189147  0.9108829342525725  0.4912579227030452  1.0000
  C   C44       1.0  0.04787670323718214  0.23176943116763077  0.5068194241969451  1.0000
  C   C45       1.0  0.5081764556381284  0.4380673037849401  0.5322502251229811  1.0000
  C   C46       1.0  0.04029769496279875  0.27228990412897575  0.5384343618995063  1.0000
  C   C47       1.0  0.0395695709656625  0.3285536510458579  0.5267438823290778  1.0000
  C   C48       1.0  0.025584173279457098  0.2865843608481791  0.5694690323463037  1.0000
  C   C49       1.0  0.024961833240136296  0.3139091564173059  0.5629880674136739  1.0000
  C   C50       1.0  0.054607019833377596  0.3144644423653803  0.49651400416826796  1.0000
  C   C51       1.0  0.05478080628930108  0.2870197084961243  0.501617446566445  1.0000
  H   H2        1.0  0.8865444017734221  0.9474335096050024  0.5315013776187589  1.0000
  C   C52       1.0  0.47222234728763945  0.4155483393507329  0.5000170573915473  1.0000
  H   H3        1.0  0.5274537395846975  0.47394015136587825  0.49022049524555683  1.0000
  H   H4        1.0  0.1176857148243624  0.48845592189469994  0.5124580627552564  1.0000
  H   H5        1.0  0.5179684479219273  0.3867456743480236  0.44904790328244326  1.0000
  H   H6        1.0  0.09434362099604127  0.020516459928450675  0.49791709153085467  1.0000
  H   H7        1.0  0.5273665962169226  0.36780662584293183  0.5153741303699678  1.0000
  H   H8        1.0  0.9936378072333566  0.3301153529042335  0.5207639810728839  1.0000
  H   H9        1.0  0.08430382376810887  0.34078860734834915  0.5362345237201697  1.0000
  H   H10       1.0  0.11717397687325  0.3822356992166337  0.5372018293186993  1.0000
  H   H11       1.0  0.009315340702238495  0.01281202545361032  0.48847219415758336  1.0000
  H   H12       1.0  0.052677914212807646  0.4426656627367021  0.5171330363495213  1.0000
  H   H13       1.0  0.1282436974471671  0.4028513105911424  0.4695144970544904  1.0000
  H   H14       1.0  0.12640481178936677  0.46896803595747416  0.5797605747006994  1.0000
  H   H15       1.0  0.16852380074848547  0.47347038718337114  0.5846122692362439  1.0000
  H   H16       1.0  0.1703554888444877  0.4069715981316836  0.47518200427593166  1.0000
  H   H17       1.0  0.07067131899944311  0.03023628045453848  0.5646897336747946  1.0000
  H   H18       1.0  0.07042069769885209  0.07905437036865191  0.5525208218157835  1.0000
  H   H19       1.0  0.03361997404466783  0.06518187646193192  0.4034500746624665  1.0000
  H   H20       1.0  0.03334402232285542  0.016433500484755073  0.4166384422165487  1.0000
  H   H21       1.0  0.05580992503838931  0.20043477320330552  0.42387704134791776  1.0000
  H   H22       1.0  0.05194861547595498  0.10872352214458475  0.5520603151443522  1.0000
  H   H23       1.0  0.045940794729317495  0.14937149933711324  0.5945565183731876  1.0000
  H   H24       1.0  0.5171768934921974  0.45370606005889613  0.5575627568297365  1.0000
  H   H25       1.0  0.9147498204314246  0.9525001623003285  0.5375096333124676  1.0000
  H   H26       1.0  0.47581092761347166  0.3821232524791535  0.44661344061901176  1.0000
  N   N5        1.0  0.6018397873288612  0.7550182096988658  0.5467580412999482  1.0000
  N   N6        1.0  0.6362082405060845  0.9581429945083703  0.5130267521028093  1.0000
  O   O3        1.0  0.8477356937824854  0.8851098742747692  0.4635827166026233  1.0000
  N   N7        1.0  0.7677872098270241  0.9456971834150494  0.532222598020913  1.0000
  H   H27       1.0  0.05724812095177756  0.12973459443192956  0.4208185816245797  1.0000
  H   H28       1.0  0.04154860145679211  0.2195857944212588  0.5965448181982488  1.0000
  H   H29       1.0  0.052866202025682686  0.2417206102198225  0.46787863716514755  1.0000
  H   H30       1.0  0.06661133159505225  0.27643151233495006  0.4770143554786263  1.0000
  H   H31       1.0  0.06609197078274669  0.3253554520259288  0.46728079497877467  1.0000
  H   H32       1.0  0.02583161409419268  0.4098754967877752  0.5121990323930188  1.0000
  H   H33       1.0  0.013314941674774376  0.3244813790782416  0.5880566559969107  1.0000
  H   H34       1.0  0.47502084716904897  0.4494536941962523  0.5543291264496735  1.0000
  H   H35       1.0  0.014072649469148971  0.2757472497377566  0.5986947286660296  1.0000
  H   H36       1.0  0.5822872646630723  0.7880689731008375  0.6094681923116259  1.0000
  N   N8        1.0  0.014369038474430256  0.45186438878192786  0.507543300796507  1.0000
  N   N9        1.0  0.06521236519362579  0.4589344208965122  0.515994090348543  1.0000
  N   N10       1.0  0.013308185104399147  0.39359349580449315  0.513489482035147  1.0000
  N   N11       1.0  0.06429964866853052  0.40050689101946263  0.5169141474459941  1.0000
  N   N12       1.0  0.19595456842323805  0.4437544641594595  0.5311634023035318  1.0000
  N   N13       1.0  0.051371419154122626  0.10257891145621383  0.46881819568278366  1.0000
  N   N14       1.0  0.040457479406195165  0.2454944019829799  0.5462202532218935  1.0000
  N   N15       1.0  0.4488886338627659  0.412220077306445  0.5007130008737971  1.0000
  O   O4        1.0  0.058088652800578865  0.1488768422166582  0.41175467224444134  1.0000
  O   O5        1.0  0.04249359552633218  0.2007285002724651  0.6062827054547906  1.0000
  O   O6        1.0  0.8088439342520496  0.9715310262207507  0.5593764060115212  1.0000
  N   N16       1.0  0.6024271433322955  0.6101727484435373  0.46866487288721104  1.0000
  C   C53       1.0  0.029061980655319137  0.9764728093993361  0.4988784178513873  1.0000
  C   C54       1.0  0.05123637816427959  0.9901855770882205  0.4996214753320951  1.0000
  C   C55       1.0  0.11164934514853263  0.9838545086951904  0.5087083101185336  1.0000
  C   C56       1.0  0.09062365508368499  0.8640551583294968  0.5267307633522289  1.0000
  C   C57       1.0  0.9879639682119903  0.8714074177436938  0.5161819402498935  1.0000
  C   C58       1.0  0.11374241609024066  0.9333383185684566  0.5169646836745814  1.0000
  C   C59       1.0  0.5179757524213087  0.9247431384202143  0.5144061012621772  1.0000
  C   C60       1.0  0.03911778855164189  0.5800283396886002  0.48406796278498726  1.0000
  C   C61       1.0  0.009049257445575097  0.9910399665153155  0.49307010235890786  1.0000
  C   C62       1.0  0.07287118892693965  0.9805647306671798  0.5059721977969563  1.0000
  C   C63       1.0  0.48332483243659713  0.945255219842017  0.5388014863392981  1.0000
  C   C64       1.0  0.9902878700614681  0.9728170961821204  0.49454720572141453  1.0000
  C   C65       1.0  0.9987810171861633  0.9471093641832732  0.5020253827368576  1.0000
  C   C66       1.0  0.07064249674193811  0.8785785863249086  0.5201973140458078  1.0000
  C   C67       1.0  0.9859026866028365  0.9218037766931533  0.504664837874243  1.0000
  C   C68       1.0  0.9977183384862246  0.8987376204774004  0.5100394335895185  1.0000
  C   C69       1.0  0.08244516204820253  0.5003886337342044  0.5088081260576751  1.0000
  C   C70       1.0  0.10190293509758129  0.9564932521876901  0.5140838609101325  1.0000
  C   C71       1.0  0.10938458787493537  0.8822826407316492  0.5251661262371538  1.0000
  C   C72       1.0  0.026750574699961702  0.8747149612092175  0.5189655861775065  1.0000
  C   C73       1.0  0.005973672163989514  0.856492873757418  0.5211913530856607  1.0000
  C   C74       1.0  0.10087640804760861  0.9079875181957298  0.5177708824052782  1.0000
  C   C75       1.0  0.048428995414407164  0.8649681427027551  0.5222297008636371  1.0000
  C   C76       1.0  0.1752343239427114  0.9589796306697795  0.5460999633663582  1.0000
  C   C77       1.0  0.1387906824205324  0.9354449312986486  0.5189139017618267  1.0000
  C   C78       1.0  0.15158489216807453  0.9571764115424802  0.5439121253019177  1.0000
  C   C79       1.0  0.15114883620814795  0.9156934881195707  0.49575863191321173  1.0000
  C   C80       1.0  0.18767733851755072  0.939206758581303  0.5230328894701072  1.0000
  C   C81       1.0  0.17476586423573218  0.9175111010554902  0.49759121258628375  1.0000
  C   C82       1.0  0.03923561318581323  0.5237889803439071  0.49722628198733726  1.0000
  C   C83       1.0  0.02635068882522022  0.5344729156870164  0.45659111810024106  1.0000
  C   C84       1.0  0.026578050505842263  0.5618662204696929  0.44952244222967375  1.0000
  C   C85       1.0  0.05200147270771094  0.5692324487552378  0.5249421538383902  1.0000
  C   C86       1.0  0.05226935101445  0.5418354005775265  0.5308108429816579  1.0000
  C   C87       1.0  0.04671959697936759  0.7082396727100303  0.5134770329540361  1.0000
  C   C88       1.0  0.04380373378687543  0.6223239519127228  0.5167461648199572  1.0000
  C   C89       1.0  0.4802660940725836  0.901200355567139  0.4964001554045122  1.0000
  C   C90       1.0  0.0449520130440357  0.651349546605828  0.5143830553106675  1.0000
  C   C91       1.0  0.04558320836467764  0.6934588483121522  0.4655951586979634  1.0000
  C   C92       1.0  0.04438392829396137  0.6656353185596611  0.46559955219164856  1.0000
  C   C93       1.0  0.04717214548126013  0.693949619227236  0.5622747451083496  1.0000
  C   C94       1.0  0.04662821560302489  0.6661729944627274  0.5622102640121088  1.0000
  C   C95       1.0  0.5037170511557792  0.9023180027557479  0.4949809626568055  1.0000
  C   C96       1.0  0.2461930583771749  0.9226434555145244  0.5053342696584119  1.0000
  C   C97       1.0  0.22167419322646253  0.923333928863693  0.5042715960635235  1.0000
  C   C98       1.0  0.2612334152689573  0.9423771153760098  0.5313329914645512  1.0000
  C   C99       1.0  0.29439658991822576  0.9192842043824012  0.5080218885431685  1.0000
  C   C100      1.0  0.28496607429231013  0.9405287821357282  0.5317125108485627  1.0000
  C   C101      1.0  0.27967708130767016  0.9007712708901366  0.47860639087480406  1.0000
  C   C102      1.0  0.25605548528973965  0.901633092308995  0.47922967696149094  1.0000
  C   C103      1.0  0.04716058357610826  0.7372181800277141  0.5111034185850664  1.0000
  C   C104      1.0  0.5067353250859791  0.9460135578803323  0.5364191236696827  1.0000
  C   C105      1.0  0.04585628526920005  0.7790760431314168  0.5440668473441995  1.0000
  C   C106      1.0  0.047732391106135794  0.8353985887530896  0.5297819626494832  1.0000
  C   C107      1.0  0.03507069695099882  0.7952833738248287  0.5802635763834927  1.0000
  C   C108      1.0  0.03563789827282165  0.8226853206294389  0.5725935494362193  1.0000
  C   C109      1.0  0.05909260646267212  0.8194459942956375  0.49452718202078005  1.0000
  C   C110      1.0  0.05795211128894209  0.7919260358253225  0.5009777672320894  1.0000
  C   C111      1.0  0.427049983916608  0.9249088872490867  0.5057901581597605  1.0000
  C   C112      1.0  0.4691356358986197  0.9229823251887168  0.5175085611684015  1.0000
  H   H37       1.0  0.5300386736177461  0.9814970489026179  0.4983751421326872  1.0000
  H   H38       1.0  0.12992709464358765  0.9909197278289897  0.507865432951372  1.0000
  H   H39       1.0  0.5116652163546975  0.885451926192446  0.477007232975917  1.0000
  H   H40       1.0  0.08496711807266959  0.5221857265477521  0.5038149083617316  1.0000
  H   H41       1.0  0.5262642884246186  0.8680894519834139  0.5199701886185033  1.0000
  H   H42       1.0  0.00525372759168574  0.8346973090317723  0.5260526992705699  1.0000
  H   H43       1.0  0.09029553654168901  0.8423538830448379  0.5326079891473726  1.0000
  H   H44       1.0  0.1273452383360857  0.8784690776579188  0.5298509044890071  1.0000
  H   H45       1.0  0.9941251887883026  0.5117714324568425  0.49231785673274053  1.0000
  H   H46       1.0  0.07129268701613728  0.9295393993233135  0.5129840743591505  1.0000
  H   H47       1.0  0.14179799158891881  0.8986568533087484  0.4747543898888786  1.0000
  H   H48       1.0  0.14255207742592715  0.9728253714580586  0.5632496308054743  1.0000
  H   H49       1.0  0.18456923668307904  0.976158193348276  0.5666492657247584  1.0000
  H   H50       1.0  0.18391186774568655  0.9017809649507204  0.4785998748349727  1.0000
  H   H51       1.0  0.062402524207326206  0.5340706428878218  0.5633688268562785  1.0000
  H   H52       1.0  0.06219134530787688  0.5829481692118595  0.5522531637161413  1.0000
  H   H53       1.0  0.01640670522582265  0.5695974710123337  0.417009806125273  1.0000
  H   H54       1.0  0.016393732495565777  0.5208234389563904  0.42881361567466925  1.0000
  H   H55       1.0  0.04516615133339194  0.7041935150607741  0.4272604172754943  1.0000
  H   H56       1.0  0.046882758360062525  0.6136268628559255  0.5570389090457236  1.0000
  H   H57       1.0  0.04705007469681357  0.65544400337538  0.6005498096414073  1.0000
  H   H58       1.0  0.5171175725598229  0.963398416330684  0.553690375980219  1.0000
  H   H59       1.0  0.21176770191414127  0.906339166711802  0.4826426609836727  1.0000
  H   H60       1.0  0.4697907221287669  0.8836620422546454  0.48007107039699776  1.0000
  H   H61       1.0  0.24496529726765923  0.886846592344288  0.45602043265726744  1.0000
  H   H62       1.0  0.2958258286746139  0.9555388881905678  0.555223216241449  1.0000
  H   H63       1.0  0.23587124024840786  0.9599321444283384  0.556539873765502  1.0000
  H   H64       1.0  0.30523552846289226  0.8842881923945883  0.4510616944116028  1.0000
  H   H65       1.0  0.041592969005704875  0.6329786888198966  0.42569175590982034  1.0000
  H   H66       1.0  0.04795850942731269  0.7264488653724849  0.6024409128210884  1.0000
  H   H67       1.0  0.04907682768218657  0.746251366579042  0.4702112341085103  1.0000
  H   H68       1.0  0.06683183873008056  0.7798246259865056  0.4723493867939067  1.0000
  H   H69       1.0  0.06866173199572667  0.8288546443879311  0.46038348494220194  1.0000
  H   H70       1.0  0.028376296721848528  0.925633461179809  0.5088453345399685  1.0000
  H   H71       1.0  0.026861868108342804  0.8347815954364498  0.6013843231728023  1.0000
  H   H72       1.0  0.47525194757647926  0.9619518229457604  0.5569781672194078  1.0000
  H   H73       1.0  0.025520987562639517  0.7859207753186523  0.614448702754254  1.0000
  H   H74       1.0  0.41234871289233754  0.9181536638307506  0.5335507219370662  1.0000
  N   N17       1.0  0.021840880924972366  0.9502332345315324  0.5043842800303496  1.0000
  N   N18       1.0  0.07886975600280023  0.955489238801748  0.5123994640339291  1.0000
  N   N19       1.0  0.020741020939439036  0.8997574256122473  0.5120499097743024  1.0000
  N   N20       1.0  0.07782188107282541  0.9048420338225194  0.5149875070356372  1.0000
  N   N21       1.0  0.21087932353897076  0.9419697146280032  0.5267238634388649  1.0000
  N   N22       1.0  0.03893963825272449  0.6067842255402416  0.47579105744130973  1.0000
  N   N23       1.0  0.044735711951859554  0.7522250150473501  0.5527465671137257  1.0000
  N   N24       1.0  0.446486654572043  0.921651494930689  0.5211839246598554  1.0000
  O   O7        1.0  0.04274660992539997  0.6520558397353198  0.4158489429951794  1.0000
  O   O8        1.0  0.04834035316143311  0.7074908685647207  0.6120839650171339  1.0000
  O   O9        1.0  0.25263704904048107  0.9635213606117587  0.5599232593474002  1.0000
  O   O10       1.0  0.2887990914042585  0.8801746416567287  0.4480459991922647  1.0000
  C   C113      1.0  0.5842622116279599  0.4824545199369934  0.4980795519282115  1.0000
  C   C114      1.0  0.6054718390801218  0.49836771955248826  0.49864772231790516  1.0000
  C   C115      1.0  0.6654291591472324  0.4873342472750265  0.5077418301473103  1.0000
  C   C116      1.0  0.6488095110673657  0.3662944396156213  0.5298314276154341  1.0000
  C   C117      1.0  0.5459351534261796  0.3731251306456782  0.5152412548984179  1.0000
  C   C118      1.0  0.665164786131567  0.43700535357394665  0.5175834152964133  1.0000
  C   C119      1.0  0.9545383213650208  0.4170649493524956  0.503954327369597  1.0000
  C   C120      1.0  0.6103459806561415  0.0789336964602904  0.4772539680368412  1.0000
  C   C121      1.0  0.5625120755580375  0.4940559033209551  0.4923846834501245  1.0000
  C   C122      1.0  0.6270437944340952  0.4886582696465535  0.5052920524836586  1.0000
  C   C123      1.0  0.9180219126564628  0.432518056584771  0.5289252781262426  1.0000
  C   C124      1.0  0.5460134536484553  0.473254299643853  0.49402895989599593  1.0000
  C   C125      1.0  0.5578811575134169  0.4492846797384373  0.5017000876250777  1.0000
  C   C126      1.0  0.6271779965965326  0.37774221780476375  0.5209078603178647  1.0000
  C   C127      1.0  0.546181328434749  0.42340972170858515  0.5050918330758852  1.0000
  C   C128      1.0  0.5570818774339575  0.3996896837438185  0.5101552411015718  1.0000
  C   C129      1.0  0.6514510533891523  0.0011506541957179565  0.5024059619286276  1.0000
  C   C130      1.0  0.6542678224840613  0.460793964923121  0.5134554777257461  1.0000
  C   C131      1.0  0.665279181736585  0.3871355068981239  0.5289720788419443  1.0000
  C   C132      1.0  0.5843056094747769  0.37186702370181784  0.5186702243871533  1.0000
  C   C133      1.0  0.5626436996586643  0.3560198158987747  0.5198818389235981  1.0000
  C   C134      1.0  0.6534922421478561  0.41102290961800775  0.5193154086842368  1.0000
  C   C135      1.0  0.6059525634663474  0.3619541625980004  0.5221871998514054  1.0000
  C   C136      1.0  0.7260621981038434  0.46177330047483744  0.5556767109099487  1.0000
  C   C137      1.0  0.6903814015410188  0.4396653702117228  0.5207719664601419  1.0000
  C   C138      1.0  0.7024217716357091  0.4597725758501997  0.5517030721437998  1.0000
  C   C139      1.0  0.7033020640786743  0.4218519329143957  0.4933019133291908  1.0000
  C   C140      1.0  0.7390745069348064  0.4438270658336083  0.5285860778833069  1.0000
  C   C141      1.0  0.7269049448752253  0.4238758121999132  0.49696064831259834  1.0000
  C   C142      1.0  0.6098594859680174  0.022770313304675292  0.4919517952169866  1.0000
  C   C143      1.0  0.5992014478711466  0.0333400086641508  0.44761442558451275  1.0000
  C   C144      1.0  0.5998240576863721  0.06073395191881407  0.4397385602751935  1.0000
  C   C145      1.0  0.6210661887237513  0.06822575616442994  0.5217503592563771  1.0000
  C   C146      1.0  0.6210713426278721  0.04081993384734871  0.528441547994632  1.0000
  C   C147      1.0  0.6122222515368646  0.20655446434462346  0.5107147452627873  1.0000
  C   C148      1.0  0.6115370748093804  0.12081055234945028  0.5111795996572376  1.0000
  C   C149      1.0  0.9188355514380451  0.395347872668145  0.46835892926479544  1.0000
  C   C150      1.0  0.6121606057803597  0.14981609275319976  0.509783247788592  1.0000
  C   C151      1.0  0.6156813370484573  0.19264125343777444  0.46303597486259923  1.0000
  C   C152      1.0  0.6153527370551667  0.16488086751501135  0.46199475524278916  1.0000
  C   C153      1.0  0.6089570033729262  0.1914672533092729  0.5584976537487097  1.0000
  C   C154      1.0  0.6092851773972416  0.16379468641738212  0.5576960401826788  1.0000
  C   C155      1.0  0.9424826262023401  0.3973494769800563  0.47213809996762174  1.0000
  C   C156      1.0  0.7982463844835157  0.42921009511636693  0.511815105823501  1.0000
  C   C157      1.0  0.7735551400235162  0.42915667749243475  0.5098490275659352  1.0000
  C   C158      1.0  0.8126251382342098  0.44851171860167294  0.5407026479035653  1.0000
  C   C159      1.0  0.8466580149672236  0.4275706384386662  0.5134284078434138  1.0000
  C   C160      1.0  0.8362188735935748  0.4475122896460311  0.5412054710594517  1.0000
  C   C161      1.0  0.8322781938661322  0.40826590802549767  0.4845337345474451  1.0000
  C   C162      1.0  0.8086864317115801  0.4092589511657458  0.4840450203729019  1.0000
  C   C163      1.0  0.6117586473669596  0.23545009755614524  0.5091009794996589  1.0000
  C   C164      1.0  0.9416317288431361  0.43450527242292575  0.5324655327354421  1.0000
  C   C165      1.0  0.6058004725667901  0.2763576757463206  0.5415171479248552  1.0000
  C   C166      1.0  0.6060496886060813  0.33269202072872706  0.5290812812732395  1.0000
  C   C167      1.0  0.5916609664130013  0.2911885913660221  0.573010909348272  1.0000
  C   C168      1.0  0.5914967901815128  0.3185519669557651  0.5661473991186383  1.0000
  C   C169      1.0  0.6207123720979374  0.3181057159794437  0.4988241347625349  1.0000
  C   C170      1.0  0.6203904670149877  0.290617586672833  0.5042686110867598  1.0000
  C   C171      1.0  0.8713615080114161  0.42763842355916803  0.5153642075592874  1.0000
  C   C172      1.0  0.905837943625328  0.41296120405934555  0.49642020713718965  1.0000
  H   H75       1.0  0.9612260397168768  0.47041510154361416  0.49325636374570025  1.0000
  H   H76       1.0  0.6839997190576687  0.4925967819424022  0.506502415567557  1.0000
  H   H77       1.0  0.9520476411120957  0.38364443844695184  0.44851023289143627  1.0000
  H   H78       1.0  0.6523950820290398  0.02284923516234276  0.4958806413173162  1.0000
  H   H79       1.0  0.9608745776940056  0.3638784703964519  0.5137570522403531  1.0000
  H   H80       1.0  0.5601892028499065  0.3341718987484892  0.524001842351603  1.0000
  H   H81       1.0  0.6508995379074124  0.3451178533524121  0.5372245490647497  1.0000
  H   H82       1.0  0.6837102158119805  0.3866237090446895  0.5356717616722313  1.0000
  H   H83       1.0  0.5674621678656101  0.016668646173430092  0.4914598213320402  1.0000
  H   H84       1.0  0.6190557970553247  0.44674582718056555  0.5137069565684312  1.0000
  H   H85       1.0  0.694475294716711  0.40630614692957495  0.46745280892932917  1.0000
  H   H86       1.0  0.6928474599039485  0.47378847142790453  0.574515302646569  1.0000
  H   H87       1.0  0.7348682627793784  0.47753022595827505  0.5810473149341048  1.0000
  H   H88       1.0  0.7365976560544213  0.409690629247294  0.4746931858203265  1.0000
  H   H89       1.0  0.6294914934183404  0.03308851070519748  0.563804568826129  1.0000
  H   H90       1.0  0.6297340148347822  0.08197243239961946  0.5514175708378505  1.0000
  H   H91       1.0  0.5913174499470496  0.06839667706403273  0.40446492311646237  1.0000
  H   H92       1.0  0.59056706117642  0.01960591880553996  0.41791537754509256  1.0000
  H   H93       1.0  0.6182175783637389  0.2039814067823857  0.4254527145608315  1.0000
  H   H94       1.0  0.6113871647611512  0.11166097957980668  0.5520366852877252  1.0000
  H   H95       1.0  0.6067354602432784  0.15242777886378572  0.5952441407721796  1.0000
  H   H96       1.0  0.9504640131212637  0.44972087110910874  0.5590199404254423  1.0000
  H   H97       1.0  0.7642743612179688  0.41270875799732787  0.48552891871679515  1.0000
  H   H98       1.0  0.9100206058468546  0.37988440420034936  0.4423272701804661  1.0000
  H   H99       1.0  0.7978396808825947  0.39406649426605406  0.4613638595599183  1.0000
  H   H100      1.0  0.8470612870128079  0.4627131490048544  0.5638780835935526  1.0000
  H   H101      1.0  0.786757630314287  0.4658836253855616  0.5635260997067589  1.0000
  H   H102      1.0  0.8581552467779623  0.39092287002086396  0.46164895469409417  1.0000
  H   H103      1.0  0.6168956024728367  0.1329579187832284  0.42098530836696296  1.0000
  H   H104      1.0  0.6052670028683307  0.2231319999821639  0.5987735997272186  1.0000
  H   H105      1.0  0.6167227265287502  0.2452840422982505  0.4700504230024053  1.0000
  H   H106      1.0  0.6318470890326333  0.2796176706907094  0.47945274730207305  1.0000
  H   H107      1.0  0.632214953479578  0.3286192183290012  0.4691436427894712  1.0000
  H   H108      1.0  0.5923001964625614  0.41377042598689256  0.5102634047151207  1.0000
  H   H109      1.0  0.580205490413485  0.32952501322748273  0.5914116341007751  1.0000
  H   H110      1.0  0.908348934048068  0.4464195045375172  0.5519954464797995  1.0000
  H   H111      1.0  0.5801343050530592  0.2807262982692538  0.6026874978274659  1.0000
  H   H112      1.0  0.8806367503533249  0.4440527057035763  0.5397694076104631  1.0000
  N   N25       1.0  0.5807221273111195  0.4556616424698343  0.5037147652183317  1.0000
  N   N26       1.0  0.6315709248164579  0.46301345139610856  0.5116263672090032  1.0000
  N   N27       1.0  0.5797813554745047  0.39751462988648556  0.5125647243871826  1.0000
  N   N28       1.0  0.630730762318816  0.4045411061930574  0.5151729487999792  1.0000
  N   N29       1.0  0.7622234809738799  0.4466472543178889  0.5342205858596719  1.0000
  N   N30       1.0  0.6103687301575537  0.10570648369511945  0.4687729199626153  1.0000
  N   N31       1.0  0.6052266073760977  0.24946643386699072  0.549066027407411  1.0000
  N   N32       1.0  0.8826851366779285  0.41019336258714095  0.490844659808944  1.0000
  O   O11       1.0  0.6184043218321051  0.15215346037959937  0.4122738386819728  1.0000
  O   O12       1.0  0.6054210760030255  0.2040960273348394  0.6080771335331865  1.0000
  O   O13       1.0  0.8033784742231158  0.46919564056406116  0.5696223446541929  1.0000
  O   O14       1.0  0.8415303643698233  0.387589315943955  0.4555927601182721  1.0000
  C   C173      1.0  0.5866769744984673  0.9799383596626097  0.501664552448371  1.0000
  C   C174      1.0  0.6089807840632567  0.9932461364238386  0.500282236884295  1.0000
  C   C175      1.0  0.6692723527117783  0.9859723325831256  0.5080349886395078  1.0000
  C   C176      1.0  0.6469892205704125  0.8662894214200514  0.5237754088772263  1.0000
  C   C177      1.0  0.5445318011319003  0.8751858681979791  0.5186611938934318  1.0000
  C   C178      1.0  0.6708116598448652  0.9354488934861058  0.5176733053924458  1.0000
  C   C179      1.0  0.9608391228839208  0.9194221137398936  0.5014973457132594  1.0000
  C   C180      1.0  0.6035566359859872  0.5835576586217202  0.4769761854797882  1.0000
  C   C181      1.0  0.5669180085319153  0.9949300421611673  0.4970812729013873  1.0000
  C   C182      1.0  0.630519826786307  0.9833013836443627  0.505820993572328  1.0000
  C   C183      1.0  0.9243443558118851  0.9367822334273644  0.5199294843309273  1.0000
  C   C184      1.0  0.5479284132086079  0.977129603746658  0.5011087590069346  1.0000
  C   C185      1.0  0.556070980153899  0.9512757176486607  0.5089460158996507  1.0000
  C   C186      1.0  0.6272100670402332  0.8812156846784088  0.5180532524197173  1.0000
  C   C187      1.0  0.5427111200155694  0.9260756507435665  0.5124934644958619  1.0000
  C   C188      1.0  0.5543547982448613  0.902534919747083  0.5140369559449378  1.0000
  C   C189      1.0  0.6487278891141023  0.5044284468502798  0.5027664986567796  1.0000
  C   C190      1.0  0.6592177110456477  0.9587966143414421  0.5144735811627099  1.0000
  C   C191      1.0  0.6659326751965222  0.8842745304361698  0.523304796220049  1.0000
  C   C192      1.0  0.5832852938893559  0.8780227376720755  0.5181288212580545  1.0000
  C   C193      1.0  0.5624709571075311  0.8599738109654547  0.5204969883209819  1.0000
  C   C194      1.0  0.6577339115236048  0.9102196151165207  0.5173309023345918  1.0000
  C   C195      1.0  0.6048547308341506  0.8679302594971414  0.5196961314110612  1.0000
  C   C196      1.0  0.7316819958938703  0.961566123336558  0.5508465986160082  1.0000
  C   C197      1.0  0.6958175362502369  0.9375582380846607  0.5211783869365257  1.0000
  C   C198      1.0  0.7080591531440997  0.9593244830215666  0.5473585912089227  1.0000
  C   C199      1.0  0.7086620680425547  0.9180821995363949  0.4986961545836114  1.0000
  C   C200      1.0  0.7446062199250607  0.9422003465641591  0.528027436388202  1.0000
  C   C201      1.0  0.7322729466287962  0.9203456210415024  0.5018251241975474  1.0000
  C   C202      1.0  0.6052120714601901  0.5275643603190094  0.49091310033419705  1.0000
  C   C203      1.0  0.5919993327569403  0.5376089465837285  0.450136788210844  1.0000
  C   C204      1.0  0.5915078452605479  0.5648800723483327  0.4426119198896857  1.0000
  C   C205      1.0  0.6168807833710952  0.5734167452248831  0.5177952630229214  1.0000
  C   C206      1.0  0.6179337346506296  0.5461420874717587  0.523987720421461  1.0000
  C   C207      1.0  0.6054493419697161  0.7114048242004786  0.5071850641523007  1.0000
  C   C208      1.0  0.6063742537212847  0.6258321427353993  0.5098117544552901  1.0000
  C   C209      1.0  0.9249404147136481  0.8948036180522826  0.4736861940083468  1.0000
  C   C210      1.0  0.6062224790133091  0.6547558162006554  0.50762431253576  1.0000
  C   C211      1.0  0.6051583483939659  0.6967569113252713  0.45916125642845274  1.0000
  C   C212      1.0  0.6052106115531365  0.669044811511501  0.45893193247629394  1.0000
  C   C213      1.0  0.6063008183807945  0.6970914395713829  0.5558722305286058  1.0000
  C   C214      1.0  0.6069850175262314  0.6694548502571337  0.5555785933846069  1.0000
  C   C215      1.0  0.9485837327485299  0.8972071497061256  0.47686361750574624  1.0000
  C   C216      1.0  0.8039562329581523  0.9282201492900609  0.5119234667730374  1.0000
  C   C217      1.0  0.7792119251273695  0.927277143462486  0.5112476688120492  1.0000
  C   C218      1.0  0.8182416472535226  0.9496058708544814  0.5350820899715232  1.0000
  C   C219      1.0  0.8525765684359494  0.9284223745874499  0.5109881614506431  1.0000
  C   C220      1.0  0.8419290383127681  0.9494835773840195  0.5343429432817477  1.0000
  C   C221      1.0  0.8382880973806068  0.9070252947719314  0.48782585554535074  1.0000
  C   C222      1.0  0.8146149396154829  0.9071501583759068  0.4884863133694207  1.0000
  C   C223      1.0  0.6048538412637069  0.7402530151100482  0.5050459305573595  1.0000
  C   C224      1.0  0.9479696570908883  0.9391777520849142  0.5227899335883857  1.0000
  C   C225      1.0  0.602421095556415  0.7818528203879295  0.5384090825304699  1.0000
  C   C226      1.0  0.6039276638551676  0.8382650351229508  0.5257692209029374  1.0000
  C   C227      1.0  0.5916055336195744  0.7977119931683659  0.5752371611011653  1.0000
  C   C228      1.0  0.5920170071530225  0.8251558124571058  0.5684230050350834  1.0000
  C   C229      1.0  0.6151403864477861  0.822640619334027  0.48958900699848246  1.0000
  C   C230      1.0  0.6141787624172441  0.7950942552089068  0.49525938223726285  1.0000
  C   C231      1.0  0.8773558640395028  0.9294008795811072  0.5116965782921696  1.0000
  C   C232      1.0  0.912000304920666  0.9144756423661238  0.4952511419744669  1.0000
  H   H113      1.0  0.9722959103583676  0.9766851059671878  0.49096491233204564  1.0000
  H   H114      1.0  0.6876049921530543  0.9927125764953558  0.5064396633750552  1.0000
  H   H115      1.0  0.9580313025286258  0.8815860179825462  0.45874084861200587  1.0000
  H   H116      1.0  0.6511975249320826  0.5261734236977408  0.4969291215105464  1.0000
  H   H117      1.0  0.9696961503988605  0.864287003936957  0.5167851488245303  1.0000
  H   H118      1.0  0.5616217408568173  0.8380818988317806  0.5232589049957698  1.0000
  H   H119      1.0  0.6464080451052321  0.844491477903567  0.5284128111068892  1.0000
  H   H120      1.0  0.6838325475982732  0.8801425972122019  0.527584487155968  1.0000
  H   H121      1.0  0.5602664385128047  0.5153886667386635  0.48776900463005063  1.0000
  H   H122      1.0  0.6283798995036032  0.9322636784080894  0.5129494883144715  1.0000
  H   H123      1.0  0.6997363803118314  0.9009452608327356  0.4771565134635153  1.0000
  H   H124      1.0  0.6985914751735057  0.9746430038085675  0.5665054068253759  1.0000
  H   H125      1.0  0.7405997975122829  0.9787749206654069  0.5721410587492097  1.0000
  H   H126      1.0  0.7418626238164908  0.9049062488276418  0.4832131459948764  1.0000
  H   H127      1.0  0.6283793032192144  0.538900681581751  0.5565338899434679  1.0000
  H   H128      1.0  0.6267557202060207  0.5875444894238746  0.5448812874587053  1.0000
  H   H129      1.0  0.581032920299279  0.572073435093617  0.41009051267478136  1.0000
  H   H130      1.0  0.5823094055196728  0.523532979069217  0.42269318529915834  1.0000
  H   H131      1.0  0.6044579916334277  0.7075012368246413  0.42089722795047035  1.0000
  H   H132      1.0  0.6095312239070051  0.6173153345624421  0.550216410981619  1.0000
  H   H133      1.0  0.6077355672032647  0.658727929258061  0.5938526441154227  1.0000
  H   H134      1.0  0.9568792590779783  0.9567183836573088  0.5430960849762254  1.0000
  H   H135      1.0  0.7699649086113551  0.9093960692613743  0.49103806833356034  1.0000
  H   H136      1.0  0.9160224426616902  0.8772041655031223  0.45363155243634035  1.0000
  H   H137      1.0  0.8038596747009726  0.8903405719674281  0.47027148611454483  1.0000
  H   H138      1.0  0.8526642198864107  0.9663127885911356  0.5525420784240207  1.0000
  H   H139      1.0  0.7921833722413248  0.9673376985885068  0.5552320709677162  1.0000
  H   H140      1.0  0.8643915198467628  0.8893177500730602  0.46793508549150137  1.0000
  H   H141      1.0  0.6041097191570499  0.6365300607032448  0.4187457235820832  1.0000
  H   H142      1.0  0.6055763016693063  0.7293189851970308  0.5963467373286292  1.0000
  H   H143      1.0  0.6066735434193884  0.7494500610433547  0.46427054216303126  1.0000
  H   H144      1.0  0.6229926319081617  0.7832550911818618  0.4660256732240472  1.0000
  H   H145      1.0  0.6245145451391818  0.8323721464142527  0.455491799032486  1.0000
  H   H146      1.0  0.5853058781965984  0.9290426619471467  0.5113861730832939  1.0000
  H   H147      1.0  0.20146203821324607  0.4505821431793402  0.5693038617528134  1.0000
  H   H148      1.0  0.20215628146508452  0.42483680177192645  0.527912084543775  1.0000
  H   H149      1.0  0.44269828892022  0.43114564803819666  0.503927707244623  1.0000
  H   H150      1.0  0.4429799399539638  0.405144124854852  0.4630359917141892  1.0000
