# Supplementary material for: Fracture Behavior of a 2D Imine‐Based Polymer
Source: Adv Sci (Weinh). 2024 Sep 12;11(42):2407017. doi: 10.1002/advs.202407017 (PMC11558127; doi:10.1002/advs.202407017)
Supplement: Supplementary file 2 — Supporting Information [file ADVS-11-2407017-s004.zip › linkerdefect_strain_1.175_relaxed.cif]

data_image0
_chemical_formula_structural       C43OHON4C8HCH24N2ONH10N8O3NC60H38N8O4C60H38N8O4C60H38
_chemical_formula_sum              "C232 O14 H150 N32"
_cell_length_a       59.98326683189195
_cell_length_b       50.200200734190204
_cell_length_c       25.0002237100003
_cell_angle_alpha    90.0
_cell_angle_beta     90.0
_cell_angle_gamma    95.8192796627395

_space_group_name_H-M_alt    "P 1"
_space_group_IT_number       1

loop_
  _space_group_symop_operation_xyz
  'x, y, z'

loop_
  _atom_site_type_symbol
  _atom_site_label
  _atom_site_symmetry_multiplicity
  _atom_site_fract_x
  _atom_site_fract_y
  _atom_site_fract_z
  _atom_site_occupancy
  C   C1        1.0  0.01429504650094709  0.47899648268218614  0.5030292975028527  1.0000
  C   C2        1.0  0.03512708716966659  0.4947215497119747  0.5044350308586192  1.0000
  C   C3        1.0  0.09368778666499251  0.48316044086827187  0.5134097229587302  1.0000
  C   C4        1.0  0.07662094836171165  0.36203608773797696  0.5301743937261796  1.0000
  C   C5        1.0  0.976072635957674  0.3695957187499548  0.5138945696143412  1.0000
  C   C6        1.0  0.09310076513542323  0.4327496730133147  0.5212294907916469  1.0000
  C   C7        1.0  0.5273976036342815  0.42077720524235734  0.5036078616390147  1.0000
  C   C8        1.0  0.04671313889227103  0.07602842202460314  0.4782213883535297  1.0000
  C   C9        1.0  0.9931210232627459  0.49080111105706886  0.49715478982501743  1.0000
  C   C10       1.0  0.05615875270829381  0.4847649958337799  0.5109223936810842  1.0000
  C   C11       1.0  0.49187744261105215  0.4357544543576701  0.5318166870523675  1.0000
  C   C12       1.0  0.9768468845302338  0.4700925500062317  0.4978853631996693  1.0000
  C   C13       1.0  0.9882650199831374  0.44595429803879655  0.5050727744778092  1.0000
  C   C14       1.0  0.055565568476190486  0.3737124527294369  0.5214257338424854  1.0000
  C   C15       1.0  0.9766456400528792  0.420069375895691  0.5068669601235875  1.0000
  C   C16       1.0  0.9871470088745252  0.3961886263138798  0.5106425819605307  1.0000
  C   C17       1.0  0.08810534585087902  0.9992652671725032  0.5042924409218213  1.0000
  C   C18       1.0  0.08258945249743022  0.45663610615997596  0.5180098668939256  1.0000
  C   C19       1.0  0.09286469211151865  0.38279815513201165  0.5304640629927356  1.0000
  C   C20       1.0  0.013591254919489678  0.36807795334984283  0.5180040927944286  1.0000
  C   C21       1.0  0.9923005389308922  0.3523310182267421  0.5178325449213712  1.0000
  C   C22       1.0  0.08150756388456305  0.4068574942507214  0.521835184183553  1.0000
  C   C23       1.0  0.034678910063731715  0.35801206342410985  0.5213423777160229  1.0000
  C   C24       1.0  0.15295211211484194  0.45744817213547856  0.5581352635535827  1.0000
  C   C25       1.0  0.11783028588530688  0.43530852163874445  0.5240243205253783  1.0000
  C   C26       1.0  0.12974384431852198  0.45513216304867066  0.5553834280848172  1.0000
  C   C27       1.0  0.1303529269677683  0.4179510963809499  0.4952701292552858  1.0000
  C   C28       1.0  0.1654236670319565  0.43994277947669413  0.5295513127772994  1.0000
  C   C29       1.0  0.1535627286275558  0.4202572784146443  0.49766162834328004  1.0000
  C   C30       1.0  0.04708495386810132  0.019947202541392036  0.49252490411533967  1.0000
  C   C31       1.0  0.036935254198396716  0.030345794588815915  0.447626059188185  1.0000
  C   C32       1.0  0.03713343302333662  0.057705263265775526  0.4399750536262141  1.0000
  C   C33       1.0  0.05694561530387934  0.06551413701104267  0.5232647900586851  1.0000
  C   C34       1.0  0.057380787860703754  0.03814801609113385  0.5297526760375242  1.0000
  C   C35       1.0  0.043888919299407726  0.20314343284455297  0.5096491166078798  1.0000
  C   C36       1.0  0.04657231027262728  0.11785736849864382  0.5120511962035417  1.0000
  C   C37       1.0  0.49200178867705546  0.3983696792064406  0.47166768545827464  1.0000
  C   C38       1.0  0.04615905844927758  0.1467528457586839  0.5101220254626543  1.0000
  C   C39       1.0  0.048172855752185786  0.1892863884722315  0.4624521033659208  1.0000
  C   C40       1.0  0.04897528683815832  0.16168005622292775  0.4620813551711421  1.0000
  C   C41       1.0  0.041000070421074425  0.18819533485367942  0.557659992585743  1.0000
  C   C42       1.0  0.042469379277519  0.16070927016322653  0.5575626866937547  1.0000
  C   C43       1.0  0.5152358270393941  0.4007989063088208  0.473116902614543  1.0000
  O   O1        1.0  0.6102750630123791  0.6554766255744005  0.40958387924310546  1.0000
  H   H1        1.0  0.5895317457839307  0.8366204948105249  0.5983385781650224  1.0000
  O   O2        1.0  0.6132137530012476  0.7104225835882987  0.6063297196869941  1.0000
  N   N1        1.0  0.5846708986975463  0.9532806911610527  0.5094037618670192  1.0000
  N   N2        1.0  0.5832386361007149  0.9026927563727397  0.5139394633305353  1.0000
  N   N3        1.0  0.6393684195299055  0.9074935150670276  0.5143577844905828  1.0000
  N   N4        1.0  0.8877781931758166  0.9108427595998305  0.4913899753451372  1.0000
  C   C44       1.0  0.04239460951621769  0.23183446691289777  0.5073560926173516  1.0000
  C   C45       1.0  0.5151092623389792  0.4381716469622696  0.5328846818376276  1.0000
  C   C46       1.0  0.035064787518043636  0.2723894081291207  0.5387647943944466  1.0000
  C   C47       1.0  0.034683855825319125  0.32868673842368495  0.5269495580982546  1.0000
  C   C48       1.0  0.02071631305072723  0.2867867145006676  0.5696598258814984  1.0000
  C   C49       1.0  0.020270292666272068  0.3141257846916458  0.5631268525352491  1.0000
  C   C50       1.0  0.04935451546623838  0.31449751568164364  0.4968583920852463  1.0000
  C   C51       1.0  0.04937085928875544  0.2870433500669871  0.5020512679965066  1.0000
  H   H2        1.0  0.8857049007991384  0.9470882016876853  0.5327412211774817  1.0000
  C   C52       1.0  0.479758711926442  0.41591394561150563  0.5007772696583497  1.0000
  H   H3        1.0  0.5340583908802891  0.474077665779599  0.49111182305472173  1.0000
  H   H4        1.0  0.11188839437571067  0.48833274581388214  0.51247271625336  1.0000
  H   H5        1.0  0.5242815685957678  0.38709803409627874  0.44876619507708027  1.0000
  H   H6        1.0  0.08871954898901628  0.021028783070855372  0.49897068510573006  1.0000
  H   H7        1.0  0.5335070315725319  0.367824739243942  0.514421601772721  1.0000
  H   H8        1.0  0.9897505440151823  0.33043236369691714  0.5204885352582999  1.0000
  H   H9        1.0  0.07852290391656563  0.34074997505880666  0.5365838886407763  1.0000
  H   H10       1.0  0.11086886888071769  0.3820938891872827  0.5373336710509758  1.0000
  H   H11       1.0  0.005500590224343475  0.012780352392614975  0.48935642119362277  1.0000
  H   H12       1.0  0.048053159940192866  0.44280328159959387  0.5174783801696099  1.0000
  H   H13       1.0  0.12162783627593976  0.4025527378048507  0.46921431350323467  1.0000
  H   H14       1.0  0.1204942264868908  0.46877250844752655  0.5793909794163904  1.0000
  H   H15       1.0  0.16174162554409835  0.47303248558289995  0.5836334999439619  1.0000
  H   H16       1.0  0.16286372988785666  0.40640991095377177  0.4743373011746635  1.0000
  H   H17       1.0  0.06542192506966404  0.030576165834678426  0.5655382244694102  1.0000
  H   H18       1.0  0.06490208593182481  0.07937147381523721  0.5534864190370601  1.0000
  H   H19       1.0  0.02903366490070498  0.06523314103302029  0.4042667289229279  1.0000
  H   H20       1.0  0.029024474195978946  0.016500404801983184  0.41734862427488956  1.0000
  H   H21       1.0  0.05043098237904968  0.20051923506343663  0.4246929113207788  1.0000
  H   H22       1.0  0.04640730436493853  0.10884048094120936  0.5530224599063608  1.0000
  H   H23       1.0  0.04018137862424796  0.14946472343521833  0.5953111582739312  1.0000
  H   H24       1.0  0.5240361775647195  0.4536839381270179  0.5583407905401864  1.0000
  H   H25       1.0  0.913253812201259  0.9521228136652349  0.5387304917417891  1.0000
  H   H26       1.0  0.4830107515308385  0.38264707471258685  0.4468258983865733  1.0000
  N   N5        1.0  0.6081297712967699  0.754893999525326  0.5473928768037098  1.0000
  N   N6        1.0  0.6405841979364444  0.9581492121241997  0.5133654533132653  1.0000
  O   O3        1.0  0.8475196746985991  0.8856880374285565  0.4620062049901428  1.0000
  N   N7        1.0  0.7695329205497371  0.9462223858468588  0.5319641737804043  1.0000
  H   H27       1.0  0.05200687309743567  0.12983453124057698  0.4218860499391348  1.0000
  H   H28       1.0  0.035855433708741176  0.2196556735317354  0.5970127375121893  1.0000
  H   H29       1.0  0.04743570970497342  0.241776549847628  0.46849456076902674  1.0000
  H   H30       1.0  0.060913499855843885  0.27636936373519944  0.4775661662969912  1.0000
  H   H31       1.0  0.060687363516438345  0.32531213316595686  0.4676679121231287  1.0000
  H   H32       1.0  0.02165733667814906  0.410087264747984  0.5122231547506981  1.0000
  H   H33       1.0  0.008889027960106903  0.3247677770920814  0.5880727880382459  1.0000
  H   H34       1.0  0.4827669209096852  0.4496385305579908  0.5555441553471732  1.0000
  H   H35       1.0  0.009361806225072038  0.27602764568584376  0.5988445808931135  1.0000
  H   H36       1.0  0.588832264135375  0.7877449298891023  0.6101009436168431  1.0000
  N   N8        1.0  0.010626651994781352  0.45215971772576297  0.5077814548960852  1.0000
  N   N9        1.0  0.06039904067469877  0.4590263013773103  0.5163125884209466  1.0000
  N   N10       1.0  0.009322552287746306  0.39385417813093393  0.5134306937625314  1.0000
  N   N11       1.0  0.059209437657380654  0.400557154340555  0.5170537617728644  1.0000
  N   N12       1.0  0.18827100181665896  0.44307813333533486  0.5299460902124491  1.0000
  N   N13       1.0  0.046190529815094784  0.10272530791465098  0.46975755863910906  1.0000
  N   N14       1.0  0.03506662519713003  0.2455838018159541  0.5466077169689558  1.0000
  N   N15       1.0  0.4569162513604152  0.412660231064555  0.5017508433122693  1.0000
  O   O4        1.0  0.05278240593717368  0.14897195254838225  0.41277108973698506  1.0000
  O   O5        1.0  0.03671616181782723  0.2007979809430248  0.6067916412468779  1.0000
  O   O6        1.0  0.8097808854571141  0.9714380620124731  0.5608177653163032  1.0000
  N   N16       1.0  0.6082123715697666  0.6100806621298811  0.46923299291517667  1.0000
  C   C53       1.0  0.024935683305365462  0.9765576759553967  0.4994206550802682  1.0000
  C   C54       1.0  0.04661077640409909  0.9904045489512768  0.5002552021640457  1.0000
  C   C55       1.0  0.1057902155416596  0.9844650294777052  0.5092148503989697  1.0000
  C   C56       1.0  0.08551155078157253  0.8645319882234388  0.5259286230388983  1.0000
  C   C57       1.0  0.9849671124684783  0.8712365287792966  0.5155020555288442  1.0000
  C   C58       1.0  0.10797462110026428  0.9339460623439826  0.5168315254002122  1.0000
  C   C59       1.0  0.5249403956269887  0.923460497932287  0.5139567398908124  1.0000
  C   C60       1.0  0.03531142517896606  0.5802314881290745  0.48419391743420714  1.0000
  C   C61       1.0  0.005298276497287003  0.9910089632529063  0.49380309007387646  1.0000
  C   C62       1.0  0.06782535358028499  0.9809178544737331  0.5064956428859144  1.0000
  C   C63       1.0  0.4907477761832772  0.9433935435925119  0.5379683328416999  1.0000
  C   C64       1.0  0.9869738918002317  0.9726811260861482  0.49524218883718907  1.0000
  C   C65       1.0  0.9953623263306914  0.9470234223110038  0.5024872072388654  1.0000
  C   C66       1.0  0.06591006093567217  0.8789400575199517  0.5195348688430884  1.0000
  C   C67       1.0  0.9828115437710301  0.9216506871898402  0.5049273945064846  1.0000
  C   C68       1.0  0.9944367037743398  0.8986425960872448  0.5098269562281427  1.0000
  C   C69       1.0  0.07746902224741382  0.5004221891992437  0.509069060025969  1.0000
  C   C70       1.0  0.09633161303698984  0.9570311195655701  0.5142505913072231  1.0000
  C   C71       1.0  0.1038324716787141  0.8828715710620505  0.5245399522141623  1.0000
  C   C72       1.0  0.022940245285209552  0.8747877442698773  0.5182360258777886  1.0000
  C   C73       1.0  0.0026483439740045173  0.8564289262545822  0.5202252933934037  1.0000
  C   C74       1.0  0.0954364735171167  0.9085286873389977  0.5173982035572917  1.0000
  C   C75       1.0  0.044197665272830075  0.8651841537937561  0.5214076731222305  1.0000
  C   C76       1.0  0.16813275078562337  0.9598067994550039  0.5460815262843737  1.0000
  C   C77       1.0  0.13249152033282055  0.9361922343263804  0.5187033369727899  1.0000
  C   C78       1.0  0.14498276481391725  0.9579053408954175  0.5439309779396765  1.0000
  C   C79       1.0  0.14461412124217235  0.9165607486028161  0.49532715542768657  1.0000
  C   C80       1.0  0.1803375248828008  0.9401442569396772  0.522812658774792  1.0000
  C   C81       1.0  0.16772912873663454  0.9184585590779413  0.49717863460614  1.0000
  C   C82       1.0  0.03528445803358947  0.5240024021530851  0.4975358792068062  1.0000
  C   C83       1.0  0.022701716780035096  0.5346618933323063  0.4568573520304757  1.0000
  C   C84       1.0  0.02300088935825537  0.5620500157898652  0.4496969302039194  1.0000
  C   C85       1.0  0.04791260476086621  0.5694511990675173  0.5250631751106066  1.0000
  C   C86       1.0  0.04809270999834658  0.5420569106583049  0.5310643630443923  1.0000
  C   C87       1.0  0.04282427529972179  0.708487195262254  0.5129772074954282  1.0000
  C   C88       1.0  0.03998956710104055  0.6225716597008659  0.5166865026729348  1.0000
  C   C89       1.0  0.48824093580517014  0.8994228444649395  0.49531733528363864  1.0000
  C   C90       1.0  0.04111920316913501  0.6515961521474922  0.514175418995731  1.0000
  C   C91       1.0  0.04164982576994562  0.6936366236526549  0.4651812650205555  1.0000
  C   C92       1.0  0.04049371091678334  0.6658141630459262  0.46532759365363563  1.0000
  C   C93       1.0  0.043340371601953274  0.6942652438822786  0.5618386479084777  1.0000
  C   C94       1.0  0.04281264285212964  0.6664901967085775  0.561915909896554  1.0000
  C   C95       1.0  0.511213165423049  0.9009016048243252  0.49417766933155616  1.0000
  C   C96       1.0  0.23762861275821381  0.9237294905177078  0.5052825446491919  1.0000
  C   C97       1.0  0.21362769720916844  0.9243703077698932  0.5041300306441999  1.0000
  C   C98       1.0  0.25234126491064107  0.9434908979585153  0.5313319066187152  1.0000
  C   C99       1.0  0.2847996015171581  0.9204530210656244  0.5082412831822501  1.0000
  C   C100      1.0  0.27557250214805495  0.9417005449637031  0.5318120010774557  1.0000
  C   C101      1.0  0.270419138637133  0.9019210048518624  0.4787196891277531  1.0000
  C   C102      1.0  0.2472957140087111  0.902749302425277  0.4792137106065838  1.0000
  C   C103      1.0  0.04322549136060618  0.7374571299999009  0.5104733488556625  1.0000
  C   C104      1.0  0.5136855093689082  0.9444955457313514  0.5359309580822917  1.0000
  C   C105      1.0  0.04189904375630812  0.7793216575572188  0.5432996955920377  1.0000
  C   C106      1.0  0.04359058092333591  0.8356181462466697  0.528876027861894  1.0000
  C   C107      1.0  0.03127133626533516  0.795470078368745  0.5794157223873801  1.0000
  C   C108      1.0  0.031755830027624984  0.8228550107782502  0.5716707285154881  1.0000
  C   C109      1.0  0.05478135425839759  0.8197296527893516  0.49369857286007834  1.0000
  C   C110      1.0  0.053727185998512436  0.7922144871990944  0.5002040541419787  1.0000
  C   C111      1.0  0.43586761872009194  0.9222926574236764  0.5042148345074805  1.0000
  C   C112      1.0  0.4770875620846049  0.9209710704793058  0.5164038739799034  1.0000
  H   H37       1.0  0.5364321690761554  0.9803770835919179  0.4989615029029085  1.0000
  H   H38       1.0  0.1236647685246774  0.9916693312925452  0.5084266317956592  1.0000
  H   H39       1.0  0.5191864933266519  0.8841991644453031  0.4762404373650502  1.0000
  H   H40       1.0  0.08001966265973115  0.5222240011492214  0.5040901399963936  1.0000
  H   H41       1.0  0.5333905660081149  0.8670249913676152  0.5199801756726755  1.0000
  H   H42       1.0  0.0020072395958767118  0.8346184921979479  0.524677319954936  1.0000
  H   H43       1.0  0.08524593242681756  0.8428226398023506  0.5315505540246802  1.0000
  H   H44       1.0  0.12142502894354598  0.8791646990757288  0.5292289226626553  1.0000
  H   H45       1.0  0.99109253181274  0.5121896989508236  0.4929947529098044  1.0000
  H   H46       1.0  0.06640981000056502  0.9299002547092825  0.512903290179454  1.0000
  H   H47       1.0  0.13548181149435135  0.8995487332122574  0.47415800434537037  1.0000
  H   H48       1.0  0.13611867233261352  0.9734604500854752  0.5634404474253389  1.0000
  H   H49       1.0  0.17725042887446935  0.9769678844538928  0.566790896045134  1.0000
  H   H50       1.0  0.1767033996453545  0.9028165173519153  0.4780263592084771  1.0000
  H   H51       1.0  0.058010375879661506  0.5343125904582272  0.5636294903196911  1.0000
  H   H52       1.0  0.05792409926692022  0.5831745964437037  0.5523175008267505  1.0000
  H   H53       1.0  0.013075016953262885  0.5697642323015046  0.41715723692590606  1.0000
  H   H54       1.0  0.012922752124103236  0.5209896499919047  0.4291319689779874  1.0000
  H   H55       1.0  0.04117069653167496  0.7043065350772272  0.426789625485124  1.0000
  H   H56       1.0  0.04302361700387565  0.6139275058263305  0.5570144212981828  1.0000
  H   H57       1.0  0.04327717069790403  0.6558135982418611  0.6003056701939392  1.0000
  H   H58       1.0  0.5236542238772827  0.9620007851969133  0.5533723126686645  1.0000
  H   H59       1.0  0.2039429556931615  0.9073437190611001  0.4825049826590714  1.0000
  H   H60       1.0  0.47817814174722484  0.8817925878136976  0.4786856910793511  1.0000
  H   H61       1.0  0.2364482040058061  0.8879245553969171  0.45601897058314905  1.0000
  H   H62       1.0  0.2861801033495255  0.9567268718449676  0.5553874430711487  1.0000
  H   H63       1.0  0.22749650062001792  0.9609705413456414  0.5564075109373213  1.0000
  H   H64       1.0  0.2954528879109305  0.8854772807914463  0.45133884418164655  1.0000
  H   H65       1.0  0.03774396707471659  0.633101665538273  0.42558193569613456  1.0000
  H   H66       1.0  0.04416604582235668  0.7268213676158082  0.601821959463322  1.0000
  H   H67       1.0  0.045051484755703794  0.7464448793865006  0.46952613669787435  1.0000
  H   H68       1.0  0.062469327103875774  0.7801532663399158  0.4716383044593546  1.0000
  H   H69       1.0  0.06413507592995792  0.8291872041513703  0.45955440966497346  1.0000
  H   H70       1.0  0.024404598158512234  0.9257145773739093  0.5088663795750347  1.0000
  H   H71       1.0  0.023107070987597074  0.8349103941076034  0.6003797103878832  1.0000
  H   H72       1.0  0.48265857807929563  0.9599159524668915  0.5561669507262856  1.0000
  H   H73       1.0  0.021925923572098827  0.7860679624853248  0.6135870357152259  1.0000
  H   H74       1.0  0.42147851941260583  0.915254855299894  0.531812170948877  1.0000
  N   N17       1.0  0.017935130358402575  0.9502784426049087  0.5047691292253438  1.0000
  N   N18       1.0  0.07377825788083803  0.9558792217699401  0.5126218303250352  1.0000
  N   N19       1.0  0.016980047065297214  0.8998017552016078  0.5117406069695253  1.0000
  N   N20       1.0  0.07287006680387546  0.9052471945568058  0.5145782168049852  1.0000
  N   N21       1.0  0.203048605543621  0.9429754496231291  0.5265496315215115  1.0000
  N   N22       1.0  0.03517638994306766  0.606979337327642  0.47582030829847033  1.0000
  N   N23       1.0  0.040869287662198765  0.7524857120186241  0.5520772036342055  1.0000
  N   N24       1.0  0.4548996370241939  0.9192703732944115  0.5199103876267694  1.0000
  O   O7        1.0  0.0388463257120505  0.6521663928876785  0.41564946428039573  1.0000
  O   O8        1.0  0.04455904740305272  0.7078816397499651  0.6115667008971989  1.0000
  O   O9        1.0  0.2439073708399232  0.9646056042563218  0.5598750325563859  1.0000
  O   O10       1.0  0.27936274894547086  0.8813304929133041  0.4482721015991621  1.0000
  C   C113      1.0  0.5896870728751905  0.4823631082910943  0.4983638981974304  1.0000
  C   C114      1.0  0.6105176537787409  0.49818324050130736  0.49887890182314143  1.0000
  C   C115      1.0  0.6691249158854528  0.4868791122114858  0.5077010186158118  1.0000
  C   C116      1.0  0.6523139256076906  0.365838962497249  0.5291920157785887  1.0000
  C   C117      1.0  0.5516995283779745  0.3730937050985931  0.5143451281338947  1.0000
  C   C118      1.0  0.6686379516505931  0.43653063075307885  0.5174392612715788  1.0000
  C   C119      1.0  0.9519401034043459  0.4175427964806361  0.5036642906940179  1.0000
  C   C120      1.0  0.6147467808722502  0.07858677397161525  0.4778494821781904  1.0000
  C   C121      1.0  0.5684536064532264  0.494062436186692  0.4929867440677387  1.0000
  C   C122      1.0  0.6315795592768634  0.48836865793575557  0.5053619592961376  1.0000
  C   C123      1.0  0.9161839601388656  0.43289286174910396  0.5285592686295504  1.0000
  C   C124      1.0  0.5522194360848591  0.47331387517026424  0.4946446123115847  1.0000
  C   C125      1.0  0.5637347497591474  0.4492735789748624  0.5019037792823849  1.0000
  C   C126      1.0  0.6312098053536811  0.3773803571953052  0.5201834804673416  1.0000
  C   C127      1.0  0.5521742677853168  0.42342644061898727  0.5050570029459049  1.0000
  C   C128      1.0  0.5627372055619727  0.3996373995859669  0.5096031169737635  1.0000
  C   C129      1.0  0.6552544131653195  0.0013130466314558702  0.5032116639236768  1.0000
  C   C130      1.0  0.6580820735798876  0.46037154294545735  0.5133826597104677  1.0000
  C   C131      1.0  0.668516253213766  0.38663161991001854  0.528565607774863  1.0000
  C   C132      1.0  0.5892388263541662  0.3716636524108945  0.5176707576828923  1.0000
  C   C133      1.0  0.5679675796644591  0.3558994817122636  0.5186937655180248  1.0000
  C   C134      1.0  0.6570997396829062  0.41058250082316206  0.5189776254654791  1.0000
  C   C135      1.0  0.6103711860659601  0.36166154401185674  0.5211752123376575  1.0000
  C   C136      1.0  0.7282409525350965  0.46124648484918046  0.5559029511043085  1.0000
  C   C137      1.0  0.6933172852761861  0.4391354903609036  0.5207742735506917  1.0000
  C   C138      1.0  0.7051046032061823  0.45922932073972966  0.5518078505084348  1.0000
  C   C139      1.0  0.7059598628968733  0.421331370512039  0.49337461338064204  1.0000
  C   C140      1.0  0.7409730668742764  0.44334256958101115  0.5287830525982926  1.0000
  C   C141      1.0  0.7290626296765056  0.4233939855608092  0.4970893839286182  1.0000
  C   C142      1.0  0.614392399353247  0.02246931470916893  0.49283760409567634  1.0000
  C   C143      1.0  0.6039198587985237  0.03291497216253097  0.44845596013692335  1.0000
  C   C144      1.0  0.6044666726652346  0.06028972887126041  0.4404398591779725  1.0000
  C   C145      1.0  0.6252257409560983  0.06800119894507833  0.5224667793130484  1.0000
  C   C146      1.0  0.6253009814159155  0.040617145936083864  0.5292933167816162  1.0000
  C   C147      1.0  0.6165166598482188  0.20625966854506  0.5101210909490546  1.0000
  C   C148      1.0  0.615871335028519  0.12053060241700955  0.5114349223535427  1.0000
  C   C149      1.0  0.9170233653506201  0.3959231859884551  0.4675421606571519  1.0000
  C   C150      1.0  0.6164803461444895  0.14953004365812328  0.5097736918832061  1.0000
  C   C151      1.0  0.620034532906036  0.19225484827179098  0.4626487559518501  1.0000
  C   C152      1.0  0.6197123398318812  0.16449431862139235  0.4618813487478368  1.0000
  C   C153      1.0  0.6132390078586712  0.19127449355140339  0.558016600789965  1.0000
  C   C154      1.0  0.6135831977745239  0.16360853640092365  0.5575104780974566  1.0000
  C   C155      1.0  0.9401621448438784  0.3979199019358481  0.47153152035167173  1.0000
  C   C156      1.0  0.7989212004077442  0.4290866222854936  0.5114928576457882  1.0000
  C   C157      1.0  0.7747494114756057  0.4289420330301287  0.5095346513718304  1.0000
  C   C158      1.0  0.8129397797222833  0.448157279796084  0.5411565798038721  1.0000
  C   C159      1.0  0.8463172323807142  0.4276573911678374  0.5130754406436258  1.0000
  C   C160      1.0  0.8360418305414926  0.44726145809823153  0.5416307093795949  1.0000
  C   C161      1.0  0.8322963808401339  0.40859029553759035  0.4833916584436396  1.0000
  C   C162      1.0  0.8091961296796419  0.40947884738528073  0.48291662736828755  1.0000
  C   C163      1.0  0.616029899505771  0.23513797154541688  0.508206213128346  1.0000
  C   C164      1.0  0.9392934680342294  0.4349117880010305  0.5322431300011535  1.0000
  C   C165      1.0  0.6100221396344466  0.27604723095942013  0.5402420802162157  1.0000
  C   C166      1.0  0.6103454217842449  0.33238585409618293  0.5278938051740568  1.0000
  C   C167      1.0  0.5961322470992326  0.2908460815812987  0.5715874794126984  1.0000
  C   C168      1.0  0.5960125232791834  0.31821058674500313  0.5647787385705428  1.0000
  C   C169      1.0  0.6247178051784815  0.31782806538789704  0.4977119573663253  1.0000
  C   C170      1.0  0.6243776752761522  0.290340649853262  0.5031349901269105  1.0000
  C   C171      1.0  0.8704986595047322  0.4278093006773185  0.5150892909284953  1.0000
  C   C172      1.0  0.9042816963891236  0.4134216625144508  0.49575821089658145  1.0000
  H   H75       1.0  0.9587196981445046  0.4709455429658485  0.4936601304192822  1.0000
  H   H76       1.0  0.6873157379347361  0.49207084542077345  0.506375170970393  1.0000
  H   H77       1.0  0.9495377212979289  0.3842901318878533  0.44780913549259527  1.0000
  H   H78       1.0  0.6560357139291169  0.023033306534265358  0.49704123602907585  1.0000
  H   H79       1.0  0.957883010728363  0.3643458849826047  0.513352123526985  1.0000
  H   H80       1.0  0.5654600079846338  0.33404072575908644  0.522449341973809  1.0000
  H   H81       1.0  0.6542649269841225  0.3446352151701771  0.536460349598662  1.0000
  H   H82       1.0  0.6865325300448988  0.38601738954950404  0.5353839045457285  1.0000
  H   H83       1.0  0.5728925109211181  0.01593253911294419  0.4925527704394069  1.0000
  H   H84       1.0  0.6235602446489928  0.4464779688485378  0.5137074958394209  1.0000
  H   H85       1.0  0.6973223502665856  0.405783305261234  0.4674959190377109  1.0000
  H   H86       1.0  0.6957373267070112  0.47323445831410726  0.5745837549350234  1.0000
  H   H87       1.0  0.736858116659423  0.4770039147418642  0.5813270102846281  1.0000
  H   H88       1.0  0.7385487578905842  0.4092277805393171  0.47484960214418964  1.0000
  H   H89       1.0  0.6335523147006749  0.03299070335798552  0.5647268526412996  1.0000
  H   H90       1.0  0.6336742852941074  0.08183422965207696  0.5520638316122143  1.0000
  H   H91       1.0  0.5961355194185061  0.06783711494941144  0.40508104905348635  1.0000
  H   H92       1.0  0.5955063582156236  0.01908567511565728  0.4188249827181281  1.0000
  H   H93       1.0  0.6225837815792497  0.20351687421967601  0.4249891631828306  1.0000
  H   H94       1.0  0.61569779258991  0.11146450082668548  0.552368111453207  1.0000
  H   H95       1.0  0.6110024607501475  0.15233379016134457  0.5951534344128252  1.0000
  H   H96       1.0  0.9479155103539089  0.4500746228751902  0.5589998472466394  1.0000
  H   H97       1.0  0.765687983447491  0.4126728839468964  0.4846746591463113  1.0000
  H   H98       1.0  0.908419104281979  0.3805401912231416  0.44125948273828963  1.0000
  H   H99       1.0  0.798612044993055  0.39447856808462783  0.45962175862307575  1.0000
  H   H100      1.0  0.8466196235460806  0.4622669069732276  0.5649178811866156  1.0000
  H   H101      1.0  0.78756045184089  0.4651761725499969  0.5646538613433785  1.0000
  H   H102      1.0  0.8576817028380828  0.39159257880938025  0.4598747847291443  1.0000
  H   H103      1.0  0.6213256326088645  0.13247211341215837  0.4212490583845682  1.0000
  H   H104      1.0  0.6095145197095312  0.22300623838790234  0.59794963573262  1.0000
  H   H105      1.0  0.6210584997534918  0.2449405952165601  0.4692130021752796  1.0000
  H   H106      1.0  0.6356210820014941  0.27935917400387544  0.4784156560628334  1.0000
  H   H107      1.0  0.6360379841264305  0.3283539547719109  0.46813028124683576  1.0000
  H   H108      1.0  0.5972458066481564  0.41359784526338406  0.5098450713845648  1.0000
  H   H109      1.0  0.5849189525731442  0.32916466253479926  0.5899142230512076  1.0000
  H   H110      1.0  0.9066932199116478  0.4467190057442396  0.5517038140491662  1.0000
  H   H111      1.0  0.5847980743145765  0.2803652231923586  0.6011685897929183  1.0000
  H   H112      1.0  0.8795357090729712  0.44404380869268084  0.540078281310457  1.0000
  N   N25       1.0  0.5861138148989181  0.4555607021080116  0.5037533241891561  1.0000
  N   N26       1.0  0.6358865825188932  0.46269235212846954  0.5116350442870365  1.0000
  N   N27       1.0  0.5849358427839558  0.397359664680827  0.5119117411248834  1.0000
  N   N28       1.0  0.6348075023064071  0.4041845308921323  0.5146346873421846  1.0000
  N   N29       1.0  0.7636311941652902  0.44619219479913935  0.5344680226180194  1.0000
  N   N30       1.0  0.6147701802403022  0.10533844914963106  0.4691564380132318  1.0000
  N   N31       1.0  0.6094357960418193  0.24916678242462942  0.5478992674778803  1.0000
  N   N32       1.0  0.8816244876405392  0.4106195188274897  0.49001390982509424  1.0000
  O   O11       1.0  0.6228104730521866  0.15164980008287957  0.41235529242408336  1.0000
  O   O12       1.0  0.6096704992318858  0.20399559304750295  0.6074196422703481  1.0000
  O   O13       1.0  0.8038253594838928  0.46848694186648165  0.570908778859153  1.0000
  O   O14       1.0  0.84141620327179  0.38826443836479874  0.45363510841793414  1.0000
  C   C173      1.0  0.5919203007752131  0.9794158290752623  0.5023642690882559  1.0000
  C   C174      1.0  0.613692424370376  0.9929542976655921  0.5010979633061168  1.0000
  C   C175      1.0  0.6728047454790779  0.9863208190857826  0.5085549286746022  1.0000
  C   C176      1.0  0.6516588932801052  0.8664933444255966  0.5238683517176796  1.0000
  C   C177      1.0  0.5512451856454778  0.8742887047673191  0.5186889509316048  1.0000
  C   C178      1.0  0.6746060892891438  0.9358276126627622  0.5175676619810495  1.0000
  C   C179      1.0  0.9582745066645438  0.9191917508750762  0.5019591663518593  1.0000
  C   C180      1.0  0.6091728883458071  0.5834435901856736  0.47748765391500897  1.0000
  C   C181      1.0  0.5724823568840639  0.9941956116184197  0.49788000918965886  1.0000
  C   C182      1.0  0.6348552296485125  0.9832422474635111  0.5064970568792894  1.0000
  C   C183      1.0  0.9225987104255922  0.9364814906350999  0.5208040134296424  1.0000
  C   C184      1.0  0.5539798817376604  0.9762006345316664  0.5016304762982915  1.0000
  C   C185      1.0  0.5620973154383677  0.9504368212423995  0.5092053114117248  1.0000
  C   C186      1.0  0.6321948303960436  0.8811997397300709  0.5182419732270358  1.0000
  C   C187      1.0  0.5491654777842065  0.9251051286898868  0.512413531745414  1.0000
  C   C188      1.0  0.5607101766627614  0.9017147862393121  0.5140312184212076  1.0000
  C   C189      1.0  0.6528673770936558  0.5040561872459538  0.502801257610732  1.0000
  C   C190      1.0  0.6631214948133854  0.959042445056651  0.5146685180165048  1.0000
  C   C191      1.0  0.6701164089338811  0.8846543191213999  0.5232262782821956  1.0000
  C   C192      1.0  0.5891868776545607  0.8775393248712423  0.5183198955322613  1.0000
  C   C193      1.0  0.5689046031103859  0.8592815946900852  0.5206565207523347  1.0000
  C   C194      1.0  0.6619342675457248  0.9104884598499381  0.5172565083546253  1.0000
  C   C195      1.0  0.6103745225355953  0.8676922390020335  0.51997750078968  1.0000
  C   C196      1.0  0.7342153961969509  0.962107011567291  0.5505758399288536  1.0000
  C   C197      1.0  0.6990896032541425  0.9381133895188937  0.5208154874710298  1.0000
  C   C198      1.0  0.7110878217538703  0.9598464572880356  0.5471355228386046  1.0000
  C   C199      1.0  0.7116412689420447  0.9187382273729628  0.4980179791344476  1.0000
  C   C200      1.0  0.74684284434319  0.9428042921856453  0.5275671682442706  1.0000
  C   C201      1.0  0.7347502009466703  0.9210222087126578  0.5011082846469084  1.0000
  C   C202      1.0  0.6104138845327884  0.5273978763192605  0.49130427750328926  1.0000
  C   C203      1.0  0.5974899615290734  0.5375550253136526  0.4506779524207218  1.0000
  C   C204      1.0  0.5971967908611645  0.5648495854257796  0.443216658772791  1.0000
  C   C205      1.0  0.6222068950091463  0.5731866924317953  0.5181496236811592  1.0000
  C   C206      1.0  0.6230385880735392  0.5458844144740919  0.524310837227819  1.0000
  C   C207      1.0  0.6116780447518076  0.7113179434760404  0.5077388062904687  1.0000
  C   C208      1.0  0.612338053477021  0.6257332757581471  0.5103031007557407  1.0000
  C   C209      1.0  0.9230999977947212  0.8947272801507632  0.4737314408113516  1.0000
  C   C210      1.0  0.6123360376737584  0.6546701869223994  0.5081213602376351  1.0000
  C   C211      1.0  0.6112441745648481  0.6966659233151123  0.4597060466414817  1.0000
  C   C212      1.0  0.6112411936909371  0.6689526031840123  0.45945388603931486  1.0000
  C   C213      1.0  0.6126664912696226  0.6970230367115454  0.5564004802075823  1.0000
  C   C214      1.0  0.6132916327901689  0.669385214957612  0.5560675897846914  1.0000
  C   C215      1.0  0.9462442959378419  0.8970837139323212  0.4769678527298885  1.0000
  C   C216      1.0  0.8048635569393734  0.9286572407909803  0.5115164180536818  1.0000
  C   C217      1.0  0.7806580715368926  0.9278935247957762  0.5105627886601392  1.0000
  C   C218      1.0  0.8189073443955802  0.9496998132289098  0.5357394521845052  1.0000
  C   C219      1.0  0.8524041436993692  0.9284889936293877  0.5112428314727756  1.0000
  C   C220      1.0  0.8420752155518102  0.949405460481348  0.5353063055934868  1.0000
  C   C221      1.0  0.8383580059609291  0.9074323380887347  0.4870159143685325  1.0000
  C   C222      1.0  0.8152042774196407  0.9077341414176643  0.4873623316271852  1.0000
  C   C223      1.0  0.6110446896360312  0.7401536047946722  0.5056406746344057  1.0000
  C   C224      1.0  0.9457219707170066  0.9388402856269338  0.5236946696392663  1.0000
  C   C225      1.0  0.6085540973251011  0.7817082386559672  0.5390108963799858  1.0000
  C   C226      1.0  0.6096536386617308  0.8380527104188082  0.5261600533494356  1.0000
  C   C227      1.0  0.5978798300072923  0.797458728899795  0.575820482782964  1.0000
  C   C228      1.0  0.5980937786512538  0.8248723989591032  0.5689035731590274  1.0000
  C   C229      1.0  0.6207301537665032  0.8225436596562089  0.49001864544430984  1.0000
  C   C230      1.0  0.6199642677862505  0.7950199862667748  0.49577684638566993  1.0000
  C   C231      1.0  0.876640558329519  0.9292760531326758  0.512289833855871  1.0000
  C   C232      1.0  0.9104776703780354  0.9143185983349255  0.49564107318374423  1.0000
  H   H113      1.0  0.9693451608292191  0.9764478732790102  0.4917425154091373  1.0000
  H   H114      1.0  0.6907232759723282  0.9932522011463535  0.5070166481452407  1.0000
  H   H115      1.0  0.9554599557323311  0.881529185079257  0.45858242713340686  1.0000
  H   H116      1.0  0.655371172579151  0.5258050067203439  0.49697935835538015  1.0000
  H   H117      1.0  0.9670999287043716  0.8639973520290795  0.516010127351397  1.0000
  H   H118      1.0  0.5682061474139934  0.837403610790774  0.5234825798032124  1.0000
  H   H119      1.0  0.6512102095293094  0.8447061038005819  0.5285000726040157  1.0000
  H   H120      1.0  0.687679215178494  0.8807136982490436  0.5274002224913477  1.0000
  H   H121      1.0  0.566357686462322  0.5154210574417742  0.4886127527960937  1.0000
  H   H122      1.0  0.6330647557689033  0.9322135731117821  0.5132036931213392  1.0000
  H   H123      1.0  0.702888175857066  0.9016636909551327  0.4762780085523424  1.0000
  H   H124      1.0  0.7018363807555478  0.9751128265171036  0.5664247024107194  1.0000
  H   H125      1.0  0.7429687162052805  0.9792706145451873  0.572010776966435  1.0000
  H   H126      1.0  0.7441162619198071  0.905638545968021  0.48232442477666265  1.0000
  H   H127      1.0  0.6332714346343697  0.5385598902799786  0.5567327489754401  1.0000
  H   H128      1.0  0.6319978379818217  0.5872513875438041  0.5451751087984461  1.0000
  H   H129      1.0  0.58695526039149  0.5721438071231265  0.4108126003864968  1.0000
  H   H130      1.0  0.5878619021352711  0.5235481574558059  0.42330412199413514  1.0000
  H   H131      1.0  0.6104404966674972  0.7073997341044543  0.4214606082983607  1.0000
  H   H132      1.0  0.6155453796434482  0.6172032844426659  0.5506274429437367  1.0000
  H   H133      1.0  0.614106838952073  0.6586578296577129  0.5943125534262094  1.0000
  H   H134      1.0  0.954483123059527  0.9562641971930883  0.5443460923347949  1.0000
  H   H135      1.0  0.7715455592135178  0.9102135722884785  0.48976525026036133  1.0000
  H   H136      1.0  0.9143415331366073  0.8772284081980035  0.4533470140827179  1.0000
  H   H137      1.0  0.8046057117629934  0.8912032554290242  0.46833101565960483  1.0000
  H   H138      1.0  0.8526554543115262  0.9659541188561307  0.5543209819652026  1.0000
  H   H139      1.0  0.7934713882957999  0.9673983278392542  0.5562621195018848  1.0000
  H   H140      1.0  0.8638243302733545  0.88972474152408  0.46676148651129196  1.0000
  H   H141      1.0  0.6099298227494127  0.6364314114238608  0.419243358283852  1.0000
  H   H142      1.0  0.6121079286481601  0.729267679641759  0.5968803854349471  1.0000
  H   H143      1.0  0.6127277770830425  0.7493581150148264  0.46485592140036697  1.0000
  H   H144      1.0  0.6286496310321366  0.7832678230053393  0.4665466528473527  1.0000
  H   H145      1.0  0.6298083846899122  0.8323436344903867  0.45583393841980796  1.0000
  H   H146      1.0  0.5908849707405858  0.9285397800708618  0.5116700320442872  1.0000
  H   H147      1.0  0.19377748367966674  0.4498818961148488  0.5680275807126717  1.0000
  H   H148      1.0  0.19420515693876247  0.4241074137495628  0.5265801578674646  1.0000
  H   H149      1.0  0.450949439425497  0.43159971908775263  0.5054058391428631  1.0000
  H   H150      1.0  0.4510311736005605  0.4057431501284174  0.46403768540631124  1.0000
