# Supplementary material for: Fracture Behavior of a 2D Imine‐Based Polymer
Source: Adv Sci (Weinh). 2024 Sep 12;11(42):2407017. doi: 10.1002/advs.202407017 (PMC11558127; doi:10.1002/advs.202407017)
Supplement: Supplementary file 2 — Supporting Information [file ADVS-11-2407017-s004.zip › linkerdefect_strain_1.200_relaxed.cif]

data_image0
_chemical_formula_structural       C43OHON4C8HCH24N2ONH10N8O3NC60H38N8O4C60H38N8O4C60H38
_chemical_formula_sum              "C232 O14 H150 N32"
_cell_length_a       61.25950655171944
_cell_length_b       50.20447569431099
_cell_length_c       25.0002237100003
_cell_angle_alpha    90.0
_cell_angle_beta     90.0
_cell_angle_gamma    95.9430275348769

_space_group_name_H-M_alt    "P 1"
_space_group_IT_number       1

loop_
  _space_group_symop_operation_xyz
  'x, y, z'

loop_
  _atom_site_type_symbol
  _atom_site_label
  _atom_site_symmetry_multiplicity
  _atom_site_fract_x
  _atom_site_fract_y
  _atom_site_fract_z
  _atom_site_occupancy
  C   C1        1.0  0.010700366471379123  0.47921396498686225  0.5030139418968955  1.0000
  C   C2        1.0  0.031140679441208297  0.4949094583032867  0.504406047030166  1.0000
  C   C3        1.0  0.0884343881022772  0.48323999308743176  0.5131544509205733  1.0000
  C   C4        1.0  0.07134557586489775  0.36211620548654727  0.5305512197143138  1.0000
  C   C5        1.0  0.9729479083612047  0.36984395313312823  0.5137831736189201  1.0000
  C   C6        1.0  0.08770136025725038  0.43280893615608307  0.5211519045061539  1.0000
  C   C7        1.0  0.5336817201150053  0.42071201548862713  0.5038382138234133  1.0000
  C   C8        1.0  0.04217509804931781  0.07623033224407834  0.4786048391288312  1.0000
  C   C9        1.0  0.9900092306770305  0.4910651098927761  0.4971430458129763  1.0000
  C   C10       1.0  0.05169952947949541  0.4849114421833152  0.5108420627469812  1.0000
  C   C11       1.0  0.4989862064290882  0.43575933921727644  0.532280179758704  1.0000
  C   C12       1.0  0.9740123786229751  0.4703807643547385  0.49780319995884165  1.0000
  C   C13       1.0  0.9851164522730322  0.44621084355883966  0.5049664186065891  1.0000
  C   C14       1.0  0.050772763059138276  0.3738194448374897  0.5216592216400553  1.0000
  C   C15       1.0  0.9736662425075671  0.42033734347091345  0.5066999021814524  1.0000
  C   C16       1.0  0.9838733484600358  0.3964254845831479  0.5104851048664086  1.0000
  C   C17       1.0  0.08290812885605112  0.9996739695355604  0.5046122730290641  1.0000
  C   C18       1.0  0.07749576755960827  0.45673059798289056  0.517880813150092  1.0000
  C   C19       1.0  0.08731065967694832  0.38285417269225475  0.5307176099457473  1.0000
  C   C20       1.0  0.009673341242446787  0.36825748086961485  0.5180402367701701  1.0000
  C   C21       1.0  0.9887815390570204  0.3525487244356915  0.5178241738710314  1.0000
  C   C22       1.0  0.07627176293970295  0.4069291097724858  0.5219153821607377  1.0000
  C   C23       1.0  0.030283472793333596  0.35814301127582027  0.5215393836207017  1.0000
  C   C24       1.0  0.1464147222397816  0.4574481875521157  0.5575629739476469  1.0000
  C   C25       1.0  0.1119190387520513  0.43531418071119826  0.52378496386217  1.0000
  C   C26       1.0  0.1236837659815325  0.4551668721844304  0.5549586038981306  1.0000
  C   C27       1.0  0.12408885019034033  0.4178750085310318  0.4950635227798569  1.0000
  C   C28       1.0  0.15853174490327898  0.4398602370858944  0.5290057090454691  1.0000
  C   C29       1.0  0.14682190377094428  0.4201332218387796  0.49731260243082115  1.0000
  C   C30       1.0  0.042698669061388944  0.02016280394313704  0.4927860352506057  1.0000
  C   C31       1.0  0.03279181417364792  0.03051790316851268  0.4478261507157911  1.0000
  C   C32       1.0  0.032915089509104364  0.05787117183943871  0.44023292302161854  1.0000
  C   C33       1.0  0.05215698422136317  0.06575806998229888  0.5237170630973635  1.0000
  C   C34       1.0  0.05266723493793373  0.03840244744502606  0.5301402250421617  1.0000
  C   C35       1.0  0.03899162540143021  0.20325303170063802  0.5100704655577867  1.0000
  C   C36       1.0  0.04177668693457768  0.1180089560035901  0.5125344700351132  1.0000
  C   C37       1.0  0.49893199003196215  0.3983896092745015  0.4720350188150876  1.0000
  C   C38       1.0  0.04130190266427031  0.14688938527406467  0.5106077850393044  1.0000
  C   C39       1.0  0.04333446891880777  0.1894293092088152  0.46294576550141076  1.0000
  C   C40       1.0  0.04417009674022405  0.1618367040774298  0.4626049161937299  1.0000
  C   C41       1.0  0.036052067109025816  0.18828740233064412  0.558044529021659  1.0000
  C   C42       1.0  0.03752805781418929  0.16081554334750445  0.5579727197151526  1.0000
  C   C43       1.0  0.5216847147258213  0.4007749575044817  0.47334505822957174  1.0000
  O   O1        1.0  0.6155305907001462  0.6553431536465227  0.40991749385237014  1.0000
  H   H1        1.0  0.5951780502663425  0.8362398468156413  0.5988623867366062  1.0000
  O   O2        1.0  0.6188083738341474  0.7102416348477104  0.6067494687333738  1.0000
  N   N1        1.0  0.5899989701548088  0.95276499935682  0.5094966429169722  1.0000
  N   N2        1.0  0.5887807904115292  0.9021966513948574  0.5141426709711442  1.0000
  N   N3        1.0  0.6437531269489345  0.9074428351692059  0.5146845830215884  1.0000
  N   N4        1.0  0.8867995134550787  0.9108059396165543  0.49159537643849793  1.0000
  C   C44       1.0  0.037545322021024015  0.23194213902062094  0.5077561976450565  1.0000
  C   C45       1.0  0.5217375962029493  0.4381205800069623  0.5332450230847896  1.0000
  C   C46       1.0  0.030396701981535466  0.2725036103899818  0.5390716560143037  1.0000
  C   C47       1.0  0.03021018778829005  0.3288120300154335  0.5272291331955358  1.0000
  C   C48       1.0  0.01636408927765031  0.28692857693276946  0.5698798820733058  1.0000
  C   C49       1.0  0.016018377583479033  0.3142749310707526  0.5633291377761855  1.0000
  C   C50       1.0  0.0445752599753424  0.31459396351647206  0.49726809757530044  1.0000
  C   C51       1.0  0.044494319837701676  0.28713224973681784  0.5024571995407504  1.0000
  H   H2        1.0  0.8848886199777172  0.9470254843193338  0.5331276500003367  1.0000
  C   C52       1.0  0.4870312668479543  0.4159427473425097  0.5012818905631864  1.0000
  H   H3        1.0  0.5403764276401193  0.47401718178570507  0.49144662143893786  1.0000
  H   H4        1.0  0.10626673307314884  0.48835892143671455  0.5120436576317714  1.0000
  H   H5        1.0  0.530472323467751  0.38707078487935725  0.44888121795338254  1.0000
  H   H6        1.0  0.08347289420840569  0.02143760032146744  0.4994490468110816  1.0000
  H   H7        1.0  0.5395108658693418  0.367686496348159  0.5141744902451328  1.0000
  H   H8        1.0  0.9862079071880894  0.33065079229592764  0.5205428615505698  1.0000
  H   H9        1.0  0.07314751822953863  0.3408388564042868  0.5371539913117142  1.0000
  H   H10       1.0  0.10492951292868022  0.3821378966150095  0.5376342445711029  1.0000
  H   H11       1.0  0.002001733537598298  0.012813351669656423  0.4894405139297148  1.0000
  H   H12       1.0  0.043630906234088135  0.44298035000322183  0.5175976698608146  1.0000
  H   H13       1.0  0.11547055203669623  0.4024390863978906  0.4691695652840779  1.0000
  H   H14       1.0  0.11470300368926424  0.4688700271936947  0.578939735566938  1.0000
  H   H15       1.0  0.15510268873643937  0.473073510799713  0.5829024635797554  1.0000
  H   H16       1.0  0.15585899898140296  0.4062234639949432  0.47400672249632075  1.0000
  H   H17       1.0  0.06050676958111218  0.030854567606116726  0.5659725357282888  1.0000
  H   H18       1.0  0.059854141483604774  0.07964646253078825  0.5540399994606858  1.0000
  H   H19       1.0  0.025014708484714602  0.065368334477961  0.40447009738674156  1.0000
  H   H20       1.0  0.025125137486962434  0.016643767170314308  0.4174612281513645  1.0000
  H   H21       1.0  0.04562909873649556  0.20069738473330012  0.4252342262420835  1.0000
  H   H22       1.0  0.04151458325827241  0.10897249442282769  0.5534810568073161  1.0000
  H   H23       1.0  0.03519535573590879  0.14955552168926034  0.5956781140079073  1.0000
  H   H24       1.0  0.5305446818448554  0.4536144536602284  0.5586791138822468  1.0000
  H   H25       1.0  0.9118209715095991  0.9519813759563948  0.5392493790508495  1.0000
  H   H26       1.0  0.4900559167685271  0.3826942765663982  0.44720267261592694  1.0000
  N   N5        1.0  0.6136532183078449  0.7546795577185442  0.5479542997608491  1.0000
  N   N6        1.0  0.6447778414155704  0.958077449812333  0.5135420701915688  1.0000
  O   O3        1.0  0.8473027173564753  0.8859022475758203  0.4617070772789266  1.0000
  N   N7        1.0  0.7711655509784031  0.9466602191266247  0.5316705913980287  1.0000
  H   H27       1.0  0.04734535182865304  0.13003963810092628  0.42250687973939205  1.0000
  H   H28       1.0  0.03091535786679337  0.21971587773010767  0.5973354063701637  1.0000
  H   H29       1.0  0.04258929837631599  0.2418917297068621  0.46895055273269604  1.0000
  H   H30       1.0  0.0557976626438019  0.27642993730485343  0.4780877348158828  1.0000
  H   H31       1.0  0.05572261933691397  0.32538193198302756  0.4681121059529597  1.0000
  H   H32       1.0  0.017704797624287373  0.41025471280422515  0.5121324451282758  1.0000
  H   H33       1.0  0.0048789873296166564  0.32493282186926775  0.5881904377171339  1.0000
  H   H34       1.0  0.49013290064964227  0.44965449201528856  0.5560878137319625  1.0000
  H   H35       1.0  0.005191452564260893  0.2761875933537509  0.5990060312748284  1.0000
  H   H36       1.0  0.5946709809318453  0.7873889916937028  0.6106874543646675  1.0000
  N   N8        1.0  0.007027414622737319  0.45237425037573753  0.5077256038663549  1.0000
  N   N9        1.0  0.05577776077685218  0.4591639687958746  0.5162880203743196  1.0000
  N   N10       1.0  0.005573871352187054  0.3940460060715697  0.5133689821933902  1.0000
  N   N11       1.0  0.054423973808413406  0.4006600240260886  0.5171398096947438  1.0000
  N   N12       1.0  0.1809095909694208  0.4429362606884673  0.5292800871847594  1.0000
  N   N13       1.0  0.041591267564900905  0.1029177058859046  0.47021040502214984  1.0000
  N   N14       1.0  0.030310620704132422  0.24568945256589544  0.5469097630985581  1.0000
  N   N15       1.0  0.46465918887937924  0.41273306177560154  0.5023581395729778  1.0000
  O   O4        1.0  0.048047756242009014  0.14917079055798346  0.41334988413925156  1.0000
  O   O5        1.0  0.0317177930655037  0.20085593607268523  0.6071161996786466  1.0000
  O   O6        1.0  0.8106644867924739  0.9716240696493452  0.5610705157353133  1.0000
  N   N16       1.0  0.6134860467097544  0.6099145041053367  0.4695258273369223  1.0000
  C   C53       1.0  0.021069880283617972  0.976681008517514  0.4995251052496269  1.0000
  C   C54       1.0  0.04228069451734267  0.990623386821454  0.500436292191236  1.0000
  C   C55       1.0  0.10025172179279926  0.9849550309575954  0.50945415393873  1.0000
  C   C56       1.0  0.08053127955615613  0.8649364546417627  0.5257721198733835  1.0000
  C   C57       1.0  0.9820411479004295  0.871196238179763  0.5152568920822197  1.0000
  C   C58       1.0  0.10244700614018835  0.9344425775115945  0.5168599938620292  1.0000
  C   C59       1.0  0.5315763998038606  0.9224676470889431  0.5135545136186072  1.0000
  C   C60       1.0  0.03152939763315202  0.580444640777628  0.48399870844373694  1.0000
  C   C61       1.0  0.0018208091309749263  0.9910449700639857  0.49387168073182225  1.0000
  C   C62       1.0  0.06306892813281892  0.981239337439835  0.5067024133183352  1.0000
  C   C63       1.0  0.4979226570835611  0.9420421124526889  0.5371468061952953  1.0000
  C   C64       1.0  0.9838906064713804  0.9726464988867054  0.4953362599580475  1.0000
  C   C65       1.0  0.9921367988662965  0.9470298671749924  0.5026025364656742  1.0000
  C   C66       1.0  0.06131344974607608  0.8792555634789808  0.5193861469831313  1.0000
  C   C67       1.0  0.9798701765404318  0.9216089297183202  0.5050191489447773  1.0000
  C   C68       1.0  0.9912831187711109  0.8986465381548657  0.5097594012788559  1.0000
  C   C69       1.0  0.0726039281927199  0.5005330381572696  0.5088408751934985  1.0000
  C   C70       1.0  0.091019435799805  0.9574784075206126  0.5143649349542581  1.0000
  C   C71       1.0  0.09845349572667349  0.8833568391420159  0.5244713057971958  1.0000
  C   C72       1.0  0.01923213276523182  0.8749110619929947  0.5180349610718915  1.0000
  C   C73       1.0  0.9993791317529106  0.8564642632266651  0.5198885931855589  1.0000
  C   C74       1.0  0.09019491284879842  0.9089747765310245  0.5173731846340229  1.0000
  C   C75       1.0  0.04006513737738247  0.8653989071770917  0.5211601605739212  1.0000
  C   C76       1.0  0.16133835758767182  0.96053095385717  0.5462691211410375  1.0000
  C   C77       1.0  0.12645969921715355  0.9367853545814357  0.5187861079856286  1.0000
  C   C78       1.0  0.1386617868082052  0.9585306073961269  0.5440924349080659  1.0000
  C   C79       1.0  0.1383575547074952  0.9172310840051079  0.4953376104481227  1.0000
  C   C80       1.0  0.17331720273641174  0.9409462761189761  0.5229211197699613  1.0000
  C   C81       1.0  0.16099803758082964  0.9192317209764816  0.4972119916893383  1.0000
  C   C82       1.0  0.03137993813702394  0.5241985332699807  0.49744968398939005  1.0000
  C   C83       1.0  0.019083599587177976  0.5348543258886009  0.45675613325978554  1.0000
  C   C84       1.0  0.019439883625739788  0.5622450639431948  0.4495321907476451  1.0000
  C   C85       1.0  0.04384801640505575  0.5696744631435365  0.5248892303699398  1.0000
  C   C86       1.0  0.04398269327268886  0.5422730542077936  0.530885139868093  1.0000
  C   C87       1.0  0.03890784254965618  0.7087187573383917  0.512650213632853  1.0000
  C   C88       1.0  0.03615058729414523  0.6228057479600191  0.5164441765125385  1.0000
  C   C89       1.0  0.495776119357263  0.8980758203298711  0.4945087960481431  1.0000
  C   C90       1.0  0.03726300324205366  0.6518293748857572  0.5138965837172745  1.0000
  C   C91       1.0  0.03775399608077486  0.6938524340949289  0.4648714540090759  1.0000
  C   C92       1.0  0.03664158243131294  0.6660303967010673  0.4650366668607571  1.0000
  C   C93       1.0  0.03944020614249662  0.6945123331997838  0.5615182248910667  1.0000
  C   C94       1.0  0.03892966778649984  0.6667398297849435  0.5616191010600188  1.0000
  C   C95       1.0  0.5182810717353838  0.8997793774465945  0.4936623997331193  1.0000
  C   C96       1.0  0.2294504005171272  0.92479752080704  0.5052883463324012  1.0000
  C   C97       1.0  0.20594042209114294  0.9253141548958552  0.5041811664077945  1.0000
  C   C98       1.0  0.24383410760282614  0.9446266902109998  0.5313363722018166  1.0000
  C   C99       1.0  0.2756486497954607  0.9217497415134734  0.5082019191459133  1.0000
  C   C100      1.0  0.2665950805264922  0.9429599410743297  0.5317659096718051  1.0000
  C   C101      1.0  0.2615974553052209  0.9031762937542276  0.47860070956263295  1.0000
  C   C102      1.0  0.2389427164181082  0.9038856853556295  0.4791507726009647  1.0000
  C   C103      1.0  0.039276072503490696  0.7376882092128472  0.5101285782738343  1.0000
  C   C104      1.0  0.5203992135227431  0.943391973484308  0.5353170581096572  1.0000
  C   C105      1.0  0.03792137123780785  0.779548280663386  0.5429549552351882  1.0000
  C   C106      1.0  0.03950822621607389  0.8358387048018106  0.5285687696851507  1.0000
  C   C107      1.0  0.0274585008052514  0.7956346515295477  0.5790290574932955  1.0000
  C   C108      1.0  0.027900081792030133  0.823014078025311  0.5713025525453233  1.0000
  C   C109      1.0  0.05051640739195662  0.8200158853063738  0.49342683431868745  1.0000
  C   C110      1.0  0.04951780424261752  0.7925032550637718  0.4999175667355583  1.0000
  C   C111      1.0  0.44431308653794654  0.9203520082540105  0.5028693492339074  1.0000
  C   C112      1.0  0.4846961683899857  0.9194901494639465  0.5154737189383667  1.0000
  H   H37       1.0  0.5426327893484896  0.9794616244382959  0.4988091544147421  1.0000
  H   H38       1.0  0.11774966536859106  0.9922544348370502  0.5087057956910089  1.0000
  H   H39       1.0  0.5262203456245436  0.883164696963927  0.4758712254222955  1.0000
  H   H40       1.0  0.07515720102043846  0.5223243360458875  0.5037225248113008  1.0000
  H   H41       1.0  0.540046318998009  0.8661917721684358  0.5202734802574379  1.0000
  H   H42       1.0  0.9987834707012679  0.8346491889055253  0.524168182169383  1.0000
  H   H43       1.0  0.08029025475888608  0.8432228189018632  0.5313010105651466  1.0000
  H   H44       1.0  0.11569148131615546  0.8797271404785489  0.5291851047205735  1.0000
  H   H45       1.0  0.9880823803342014  0.5124661548987782  0.4930820717268962  1.0000
  H   H46       1.0  0.0617522688044056  0.9302208854971419  0.5129189287733249  1.0000
  H   H47       1.0  0.12942831942553787  0.9002071486375364  0.4740965458590526  1.0000
  H   H48       1.0  0.12995020113010936  0.9740176763184628  0.5636726940697648  1.0000
  H   H49       1.0  0.17023800501757275  0.9777220417165626  0.5670236454210495  1.0000
  H   H50       1.0  0.16981829649112998  0.9036480460554478  0.47804699250239296  1.0000
  H   H51       1.0  0.05367449105024366  0.53452915303465  0.5634505010233891  1.0000
  H   H52       1.0  0.05369465978848883  0.5834071910441607  0.552103526711246  1.0000
  H   H53       1.0  0.009733873578854475  0.569952912153082  0.4169728076357914  1.0000
  H   H54       1.0  0.009478961642299645  0.5211714643522823  0.4290555148216906  1.0000
  H   H55       1.0  0.03726557167453149  0.7045105118792413  0.4264792152099735  1.0000
  H   H56       1.0  0.039117513604204936  0.614179149289028  0.556775068088031  1.0000
  H   H57       1.0  0.03939263736178421  0.6560766785412402  0.6000148925142481  1.0000
  H   H58       1.0  0.5300421976477157  0.9609940155967509  0.552830717742681  1.0000
  H   H59       1.0  0.19647715065642718  0.9082564814746565  0.48252780108596094  1.0000
  H   H60       1.0  0.4860335493712178  0.8803634767093251  0.47777370356216164  1.0000
  H   H61       1.0  0.22831296423473085  0.8890287714432117  0.455978868980503  1.0000
  H   H62       1.0  0.2769583566381129  0.9580222364125354  0.5553844849805989  1.0000
  H   H63       1.0  0.21946911924076618  0.9619468709508662  0.5565321613336563  1.0000
  H   H64       1.0  0.28613932912826623  0.8868714148087055  0.4511223132563923  1.0000
  H   H65       1.0  0.03398584053815562  0.6333117462256728  0.4253031607564327  1.0000
  H   H66       1.0  0.040268722146010294  0.7270840120833132  0.6014448431994256  1.0000
  H   H67       1.0  0.04106139617198351  0.7466845849022197  0.4691901141904333  1.0000
  H   H68       1.0  0.05811475692284778  0.7804809260337919  0.471404856774217  1.0000
  H   H69       1.0  0.05968383596360779  0.8295246930844632  0.45932680724278424  1.0000
  H   H70       1.0  0.020602233157825958  0.9258434131149589  0.5088929136404781  1.0000
  H   H71       1.0  0.01938463863015354  0.8350252433358498  0.5999544077598058  1.0000
  H   H72       1.0  0.48987132256192223  0.9584789633331833  0.5551891439867461  1.0000
  H   H73       1.0  0.018293297234475432  0.786188084167498  0.6131571113274785  1.0000
  H   H74       1.0  0.4302148484278806  0.9131454141100717  0.5303763820898219  1.0000
  N   N17       1.0  0.0142430767933585  0.9503796930665619  0.5048788218497643  1.0000
  N   N18       1.0  0.06893006403182403  0.9562260770488795  0.5127105834102319  1.0000
  N   N19       1.0  0.013363805561540544  0.8999027917484438  0.5116916198924076  1.0000
  N   N20       1.0  0.06809509479421727  0.9055933399805741  0.5145245346835381  1.0000
  N   N21       1.0  0.19556115966024518  0.9438719510189029  0.526606082871539  1.0000
  N   N22       1.0  0.03142600901565801  0.6071916722401484  0.4755991719029317  1.0000
  N   N23       1.0  0.03694673327339288  0.7527127130435648  0.5517164519342335  1.0000
  N   N24       1.0  0.46295643878446874  0.9175403185417406  0.5187967708841607  1.0000
  O   O7        1.0  0.035037147987000916  0.6523742927380571  0.4153643519034165  1.0000
  O   O8        1.0  0.04064918081888738  0.70815007289677  0.6112242531601535  1.0000
  O   O9        1.0  0.23554056226982462  0.9656514550510714  0.5599967465512101  1.0000
  O   O10       1.0  0.27038178555754117  0.8826538912456333  0.4481072092073155  1.0000
  C   C113      1.0  0.594871157166407  0.4821751768069204  0.4984181227208075  1.0000
  C   C114      1.0  0.6153136602718696  0.4979551561989826  0.49894262915709486  1.0000
  C   C115      1.0  0.672647929488938  0.4865285098761511  0.5077556148607231  1.0000
  C   C116      1.0  0.6558040315607055  0.36545140746235477  0.528800863034314  1.0000
  C   C117      1.0  0.5573339371038256  0.3729289528276617  0.5140499337166278  1.0000
  C   C118      1.0  0.6720172436439696  0.4361520725941994  0.5173881485717505  1.0000
  C   C119      1.0  0.9494726754088874  0.41782997430692775  0.5034068627724038  1.0000
  C   C120      1.0  0.6191010824555818  0.07826591778545355  0.47809042143427505  1.0000
  C   C121      1.0  0.5741221188151561  0.49393582630756594  0.49312271637822674  1.0000
  C   C122      1.0  0.6358949321401275  0.4880767320207852  0.5053956818795804  1.0000
  C   C123      1.0  0.9144608327241629  0.4331339709273485  0.5282338455443752  1.0000
  C   C124      1.0  0.5581598523863349  0.47321754341022704  0.4948496176237361  1.0000
  C   C125      1.0  0.5693542592499711  0.44913706190528185  0.5020363692913195  1.0000
  C   C126      1.0  0.6351872166247063  0.37705708722641496  0.5198068792492658  1.0000
  C   C127      1.0  0.557945983922131  0.42330606569206247  0.5051292169277892  1.0000
  C   C128      1.0  0.5682085193774813  0.3994728925768744  0.5094606665564867  1.0000
  C   C129      1.0  0.658982067884192  0.0013490878688408282  0.5036618881350624  1.0000
  C   C130      1.0  0.6617577208180454  0.46002638546333224  0.5133935266020507  1.0000
  C   C131      1.0  0.6717379836841706  0.38621206599865066  0.5282952584086924  1.0000
  C   C132      1.0  0.5940800958749058  0.3714319650056727  0.5172748645080426  1.0000
  C   C133      1.0  0.5732109230574016  0.3556940059878186  0.5182414957710044  1.0000
  C   C134      1.0  0.660645078893563  0.41021303624394845  0.518812819897889  1.0000
  C   C135      1.0  0.6147360922129367  0.3613739808545218  0.5206922600275247  1.0000
  C   C136      1.0  0.7303962665693944  0.4608934538017412  0.555978477478209  1.0000
  C   C137      1.0  0.6961838926233994  0.43873343221470584  0.5208077268698768  1.0000
  C   C138      1.0  0.7077384340574492  0.45883736706850037  0.5518674665456389  1.0000
  C   C139      1.0  0.7085560940602077  0.4209551128620208  0.4933930557304941  1.0000
  C   C140      1.0  0.7428583405855423  0.4430201931051334  0.5288448054392664  1.0000
  C   C141      1.0  0.7311842610505084  0.4230517681898682  0.497139826989301  1.0000
  C   C142      1.0  0.6188909907804577  0.022161502352425005  0.4931687630163493  1.0000
  C   C143      1.0  0.6086620646167791  0.03252615725220227  0.44869144291314533  1.0000
  C   C144      1.0  0.6091324652382083  0.05989162217355156  0.4406380144964912  1.0000
  C   C145      1.0  0.6293190444405045  0.06775900438745074  0.5228281670202483  1.0000
  C   C146      1.0  0.629465736839036  0.04038913969806272  0.529689570415334  1.0000
  C   C147      1.0  0.620586781478015  0.20593737107188537  0.5097770599825632  1.0000
  C   C148      1.0  0.620099310750039  0.12023701065195887  0.5115252062063955  1.0000
  C   C149      1.0  0.9152778816120285  0.3961842942471707  0.46716342781355474  1.0000
  C   C150      1.0  0.6206397559642859  0.14922699117992605  0.5097338602335506  1.0000
  C   C151      1.0  0.6240856574576074  0.1918931840242996  0.46239341108620347  1.0000
  C   C152      1.0  0.6238107339926662  0.1641391217580917  0.4617701134832686  1.0000
  C   C153      1.0  0.6173606234461871  0.19100656926612516  0.5577465487708045  1.0000
  C   C154      1.0  0.6177402775876567  0.1633500365018748  0.5573782715293158  1.0000
  C   C155      1.0  0.9379360946599075  0.39820819856293227  0.47120413424940916  1.0000
  C   C156      1.0  0.7996159228639231  0.42898122710924486  0.5113209570882551  1.0000
  C   C157      1.0  0.7759432898968288  0.4287809338546746  0.5093661631128845  1.0000
  C   C158      1.0  0.8133299402551093  0.447945814947196  0.5413523519859741  1.0000
  C   C159      1.0  0.8460284254840408  0.4276697755424001  0.5128779386994619  1.0000
  C   C160      1.0  0.8359545774940305  0.44710941620326916  0.5418059173831068  1.0000
  C   C161      1.0  0.8323159982265211  0.40871050445051627  0.4828145153993594  1.0000
  C   C162      1.0  0.8096934252932009  0.40954489611883677  0.4823581571795192  1.0000
  C   C163      1.0  0.6200935298374097  0.2348091612267855  0.5077203857628481  1.0000
  C   C164      1.0  0.9370922608261081  0.4351754004492091  0.5319750958437787  1.0000
  C   C165      1.0  0.6141809488309926  0.2757256959232899  0.5396051005353985  1.0000
  C   C166      1.0  0.6146265582091684  0.3320807675871056  0.5273160165942263  1.0000
  C   C167      1.0  0.6006145207541623  0.29053263962959414  0.5709583519520789  1.0000
  C   C168      1.0  0.6005490127457165  0.31790134212070015  0.5641584417180506  1.0000
  C   C169      1.0  0.628670077574449  0.3175120408802028  0.49714101575627545  1.0000
  C   C170      1.0  0.6282731898419938  0.2900175845685464  0.5025140940478081  1.0000
  C   C171      1.0  0.8697087874615504  0.4278758015542778  0.5149141478651879  1.0000
  C   C172      1.0  0.902805648459203  0.41364964616352234  0.4953942584601863  1.0000
  H   H75       1.0  0.9562678797538173  0.471264753864433  0.49356577486991166  1.0000
  H   H76       1.0  0.690472864686152  0.49169764490194856  0.5064297725226099  1.0000
  H   H77       1.0  0.9471087747734014  0.3845895461882716  0.44749022476508604  1.0000
  H   H78       1.0  0.6596688711336723  0.023071668399442708  0.4976747714875756  1.0000
  H   H79       1.0  0.9551237137869394  0.36460841298104735  0.5132087412059264  1.0000
  H   H80       1.0  0.5706747432144983  0.33382623354102103  0.5218510453568064  1.0000
  H   H81       1.0  0.6576468362066628  0.344227164814105  0.5359597617282319  1.0000
  H   H82       1.0  0.6893686301501019  0.3855368781957507  0.5351609681063856  1.0000
  H   H83       1.0  0.5782444682086347  0.015291271311502727  0.4926244473935607  1.0000
  H   H84       1.0  0.6279183623537573  0.4461851157450942  0.5136584033461916  1.0000
  H   H85       1.0  0.700099266990191  0.40538393281450996  0.4675013245591542  1.0000
  H   H86       1.0  0.698565950087413  0.4728251619245267  0.5746287326881823  1.0000
  H   H87       1.0  0.7388392273906276  0.47666595584629134  0.5814073309285652  1.0000
  H   H88       1.0  0.7404744283914688  0.40890736004329375  0.4748891399943299  1.0000
  H   H89       1.0  0.6374993378623366  0.03282749668847602  0.5652308551262167  1.0000
  H   H90       1.0  0.6375208875718971  0.08164907872936905  0.5524651448036354  1.0000
  H   H91       1.0  0.6010203413245352  0.0673692237382452  0.40516300636307023  1.0000
  H   H92       1.0  0.6004869907083741  0.018641906727342252  0.4190261604089609  1.0000
  H   H93       1.0  0.6265895532315141  0.203133166558243  0.4247003224209601  1.0000
  H   H94       1.0  0.6199047572314429  0.11121258416232627  0.5524817695374912  1.0000
  H   H95       1.0  0.615204780725319  0.15211480397751007  0.5950643824086101  1.0000
  H   H96       1.0  0.9455341216116349  0.45035002164069776  0.5587499352529096  1.0000
  H   H97       1.0  0.7670826793204678  0.4125805927422572  0.4842489334433313  1.0000
  H   H98       1.0  0.906842312575173  0.38080908411218733  0.4408273588492091  1.0000
  H   H99       1.0  0.7993394978107576  0.3946382109891121  0.4587615410670454  1.0000
  H   H100      1.0  0.8463078138278178  0.4620180969678892  0.5653972919027613  1.0000
  H   H101      1.0  0.7884614714879383  0.464763298245815  0.5651736655007915  1.0000
  H   H102      1.0  0.8571902890249923  0.39189926907985523  0.45899051069010177  1.0000
  H   H103      1.0  0.6255000460871651  0.13209174530886994  0.42135055497280044  1.0000
  H   H104      1.0  0.6136333361948607  0.2227582744271199  0.5974996195415575  1.0000
  H   H105      1.0  0.6251059259586467  0.2446016291664647  0.46875243273760114  1.0000
  H   H106      1.0  0.6392739027942255  0.27904204930008525  0.47780450249339335  1.0000
  H   H107      1.0  0.6397629424939452  0.32804995981577445  0.46755729795279444  1.0000
  H   H108      1.0  0.6020399019318375  0.4133644370204901  0.5096825271991952  1.0000
  H   H109      1.0  0.5896975856859801  0.32884330339711637  0.5892869558135533  1.0000
  H   H110      1.0  0.9051662724913502  0.44693992209113065  0.5513750952569031  1.0000
  H   H111      1.0  0.5894997789259457  0.28003931273806515  0.600522229601268  1.0000
  H   H112      1.0  0.8785438176184325  0.4440323461626382  0.5401636052801089  1.0000
  N   N25       1.0  0.5912856051661901  0.4553719259877514  0.5038053754898285  1.0000
  N   N26       1.0  0.6400347819240264  0.46238278652571624  0.5116158769974335  1.0000
  N   N27       1.0  0.5899355667744899  0.39714803763212314  0.5116607095963612  1.0000
  N   N28       1.0  0.6388016245078665  0.4038694171599003  0.5144084281681802  1.0000
  N   N29       1.0  0.7650488543835213  0.44590970786166595  0.5345559340287411  1.0000
  N   N30       1.0  0.6190915878675292  0.10500379283335033  0.46930475733971694  1.0000
  N   N31       1.0  0.6135590772611664  0.24884375777918222  0.5472905146414648  1.0000
  N   N32       1.0  0.8806178329357379  0.4108106031628933  0.4895993939946308  1.0000
  O   O11       1.0  0.6268869835433778  0.15125544260458382  0.4123136450285197  1.0000
  O   O12       1.0  0.6138064781582213  0.2037656331100378  0.6070768646501331  1.0000
  O   O13       1.0  0.8043881768429771  0.46810287027398884  0.5714996060598279  1.0000
  O   O14       1.0  0.8412634164471255  0.3885485212456448  0.4526779986422125  1.0000
  C   C173      1.0  0.5970114307956924  0.9789457288434016  0.5025261279889376  1.0000
  C   C174      1.0  0.6182956171709787  0.9926528589366544  0.5014099015183018  1.0000
  C   C175      1.0  0.6762384349213381  0.9865049538796403  0.5088592117799076  1.0000
  C   C176      1.0  0.655942454225688  0.8665702449977851  0.5243470648690307  1.0000
  C   C177      1.0  0.5575223783911342  0.8735768723675099  0.518955168670914  1.0000
  C   C178      1.0  0.6781854734728086  0.9360341174187197  0.5176463079679553  1.0000
  C   C179      1.0  0.9558358570944069  0.9190916516471722  0.5021528595284708  1.0000
  C   C180      1.0  0.6143425971697775  0.5832645523015538  0.47772671775471404  1.0000
  C   C181      1.0  0.5779119995719729  0.9935579560907726  0.4979227780742384  1.0000
  C   C182      1.0  0.6390650199666262  0.9831171423539804  0.5068463788616707  1.0000
  C   C183      1.0  0.9209409417209423  0.9363551597024686  0.521225549200406  1.0000
  C   C184      1.0  0.5598442815603313  0.975424018383  0.5015577839157628  1.0000
  C   C185      1.0  0.5678915613935442  0.9497412274088446  0.5091778737765525  1.0000
  C   C186      1.0  0.6368189870661497  0.8811115063285195  0.5186881263602852  1.0000
  C   C187      1.0  0.5553104328893819  0.924325496972008  0.5123238942343239  1.0000
  C   C188      1.0  0.5667109295515235  0.901048606440875  0.5141389679179442  1.0000
  C   C189      1.0  0.6567788057529274  0.5037339312131897  0.5028629017709598  1.0000
  C   C190      1.0  0.666857048118726  0.9591529117339217  0.5148313193955045  1.0000
  C   C191      1.0  0.6739632074335766  0.8848594658438624  0.5235831725439726  1.0000
  C   C192      1.0  0.5946921210523947  0.8771087123882345  0.5187098784245266  1.0000
  C   C193      1.0  0.57487716604283  0.8587142216708492  0.5210969699562147  1.0000
  C   C194      1.0  0.6658541017673887  0.9106128862305783  0.5175084990738182  1.0000
  C   C195      1.0  0.6154901076709368  0.8674407404250262  0.5204568680464999  1.0000
  C   C196      1.0  0.73659831455814  0.9625444835268285  0.5502772248012776  1.0000
  C   C197      1.0  0.7021701251290535  0.938453918955703  0.5207198347423179  1.0000
  C   C198      1.0  0.7139429606255887  0.9602357850701376  0.5469332075610972  1.0000
  C   C199      1.0  0.7144408345742584  0.919115276700438  0.4978247466230465  1.0000
  C   C200      1.0  0.7489414611809129  0.9432470834473875  0.5272694455680867  1.0000
  C   C201      1.0  0.7370736833881075  0.9214462703210508  0.5008222334976631  1.0000
  C   C202      1.0  0.6153301157893211  0.5271865158231339  0.4914157457411684  1.0000
  C   C203      1.0  0.6027140939205821  0.5374073699430855  0.45082264091895585  1.0000
  C   C204      1.0  0.6025444904121973  0.5647196278697553  0.4434219307574609  1.0000
  C   C205      1.0  0.627063197750475  0.5729444332386123  0.5183608331963906  1.0000
  C   C206      1.0  0.6277759885057661  0.545625272534361  0.5244309741206011  1.0000
  C   C207      1.0  0.6171357230035187  0.7111496994282872  0.5081877585392871  1.0000
  C   C208      1.0  0.6176584645283001  0.6255578509362107  0.5105711985071252  1.0000
  C   C209      1.0  0.9213426069339391  0.8946457339521726  0.4739321158996769  1.0000
  C   C210      1.0  0.6177239582227574  0.6545030057702534  0.5084440998315981  1.0000
  C   C211      1.0  0.6166185681163766  0.6965135859821036  0.46012911646366716  1.0000
  C   C212      1.0  0.6165851143139668  0.6687992665532106  0.45981507378697  1.0000
  C   C213      1.0  0.6181829653511768  0.6968445072428008  0.5568095288471965  1.0000
  C   C214      1.0  0.6187718430943304  0.6692075994781  0.5564115713474395  1.0000
  C   C215      1.0  0.944010023129909  0.8969915780826463  0.477146065173028  1.0000
  C   C216      1.0  0.8057081471488162  0.9289838807840711  0.511344554818435  1.0000
  C   C217      1.0  0.7820129193309603  0.9283092091968851  0.5102864659331217  1.0000
  C   C218      1.0  0.8195353298422992  0.949908711632658  0.5358353050453589  1.0000
  C   C219      1.0  0.852236319200769  0.9285773059106175  0.5113601153221633  1.0000
  C   C220      1.0  0.8422100044102376  0.9495033189417627  0.5355473752050588  1.0000
  C   C221      1.0  0.8384093100172971  0.9076390859662845  0.486853852030912  1.0000
  C   C222      1.0  0.8157492917742633  0.9080569889996786  0.4870547135980373  1.0000
  C   C223      1.0  0.6164902591940663  0.7399762651846559  0.5061529262356264  1.0000
  C   C224      1.0  0.9435869694382463  0.9387111547540185  0.5240511735536243  1.0000
  C   C225      1.0  0.6140126350016254  0.7814892474057502  0.5395998497689503  1.0000
  C   C226      1.0  0.6149010017322885  0.8378183583984722  0.526733175419752  1.0000
  C   C227      1.0  0.6035074088441919  0.7971571055520118  0.5764062122734773  1.0000
  C   C228      1.0  0.6036183377101846  0.824556192800251  0.5694689816195965  1.0000
  C   C229      1.0  0.6258117330931792  0.8223952169451397  0.49061484051309173  1.0000
  C   C230      1.0  0.6251579366438524  0.7948808724686646  0.4963815384363778  1.0000
  C   C231      1.0  0.8759591590330561  0.929260946338603  0.5125362564250385  1.0000
  C   C232      1.0  0.9090307457659706  0.9142338030870294  0.49591711576105124  1.0000
  H   H113      1.0  0.9666196916003463  0.9763410501544161  0.49178450599026957  1.0000
  H   H114      1.0  0.6937654522704192  0.993599421049648  0.5074013311514447  1.0000
  H   H115      1.0  0.9530076340720303  0.8814491750385696  0.4587096717586427  1.0000
  H   H116      1.0  0.6592854246833713  0.5254830361734842  0.49703951553841985  1.0000
  H   H117      1.0  0.9645490967898397  0.8638710976099637  0.5156722536901972  1.0000
  H   H118      1.0  0.5742669633983626  0.8368444457605868  0.524049754083568  1.0000
  H   H119      1.0  0.6555864278833141  0.8447983303839497  0.5290443960014124  1.0000
  H   H120      1.0  0.6911808759454542  0.881042923122153  0.5277644214411064  1.0000
  H   H121      1.0  0.5721385379715874  0.5153117989007534  0.48877697841304407  1.0000
  H   H122      1.0  0.6374934617319292  0.9321025850559717  0.5134686961652999  1.0000
  H   H123      1.0  0.705846682565894  0.9020259332344304  0.4760913933066582  1.0000
  H   H124      1.0  0.7048905139848408  0.9754842310567788  0.5662495695982713  1.0000
  H   H125      1.0  0.7451893546927632  0.979744990533784  0.571642669601703  1.0000
  H   H126      1.0  0.7462312324376779  0.9060725207056087  0.48202347321462374  1.0000
  H   H127      1.0  0.6377434313945303  0.5382421348156419  0.556862134483364  1.0000
  H   H128      1.0  0.6367179794951876  0.5869682440320754  0.5453887463371194  1.0000
  H   H129      1.0  0.5925600162737625  0.5720863542270025  0.4110377345742348  1.0000
  H   H130      1.0  0.5932157626664761  0.5234452237592536  0.4234442927838527  1.0000
  H   H131      1.0  0.6157638465696411  0.7072535240192648  0.4219161168969357  1.0000
  H   H132      1.0  0.6208682777575976  0.6170024879869053  0.550824559695579  1.0000
  H   H133      1.0  0.6196184743491627  0.6584660501439399  0.5946261458957023  1.0000
  H   H134      1.0  0.9522023232399193  0.9561062295225539  0.544793907290971  1.0000
  H   H135      1.0  0.7730542350968121  0.9106489125608441  0.48941660919994934  1.0000
  H   H136      1.0  0.9127311884950203  0.8771628478631628  0.453492158641672  1.0000
  H   H137      1.0  0.8053214064033133  0.891612211019764  0.46779580091036804  1.0000
  H   H138      1.0  0.8526293168487785  0.9659621098552174  0.5547844132808555  1.0000
  H   H139      1.0  0.7946886286883433  0.9676527803602561  0.5563714754147939  1.0000
  H   H140      1.0  0.8632754733830191  0.8898544442806041  0.46659064930230815  1.0000
  H   H141      1.0  0.6151788321072518  0.6362925931499601  0.4195265762673433  1.0000
  H   H142      1.0  0.6177311703808397  0.7290869546434183  0.5973180451276449  1.0000
  H   H143      1.0  0.6180744815973787  0.7492030092611348  0.4653785154923008  1.0000
  H   H144      1.0  0.6337094614683115  0.7831969167143086  0.4671597556248073  1.0000
  H   H145      1.0  0.6346654677455322  0.832254441331966  0.45641674581257863  1.0000
  H   H146      1.0  0.5961704518354406  0.9280874084757009  0.5118576319507975  1.0000
  H   H147      1.0  0.18636087651371977  0.4497626070841505  0.5673119688963131  1.0000
  H   H148      1.0  0.18664944400855826  0.4239400257755694  0.5259758144766619  1.0000
  H   H149      1.0  0.45887626788125746  0.4316843160178538  0.5060958986541725  1.0000
  H   H150      1.0  0.4588417789868211  0.40585686274082805  0.46465244350640394  1.0000
