# Supplementary material for: Fracture Behavior of a 2D Imine‐Based Polymer
Source: Adv Sci (Weinh). 2024 Sep 12;11(42):2407017. doi: 10.1002/advs.202407017 (PMC11558127; doi:10.1002/advs.202407017)
Supplement: Supplementary file 2 — Supporting Information [file ADVS-11-2407017-s004.zip › linkerdefect_strain_1.225_relaxed.cif]

data_image0
_chemical_formula_structural       C43OHON4C8HCH24N2ONH10N8O3NC60H38N8O4C60H38N8O4C60H38
_chemical_formula_sum              "C232 O14 H150 N32"
_cell_length_a       62.53574627154692
_cell_length_b       50.20997827730299
_cell_length_c       25.0002237100003
_cell_angle_alpha    90.0
_cell_angle_beta     90.0
_cell_angle_gamma    96.06663326787317

_space_group_name_H-M_alt    "P 1"
_space_group_IT_number       1

loop_
  _space_group_symop_operation_xyz
  'x, y, z'

loop_
  _atom_site_type_symbol
  _atom_site_label
  _atom_site_symmetry_multiplicity
  _atom_site_fract_x
  _atom_site_fract_y
  _atom_site_fract_z
  _atom_site_occupancy
  C   C1        1.0  0.007193731165356421  0.47942188957407933  0.5030272364448588  1.0000
  C   C2        1.0  0.02724653965123739  0.4951168001553171  0.5043563064815274  1.0000
  C   C3        1.0  0.0833512902522377  0.4833989939080995  0.5130622673626231  1.0000
  C   C4        1.0  0.06639767411027271  0.36227419680477907  0.53044822679517  1.0000
  C   C5        1.0  0.9700213155020571  0.3700250124099905  0.5136482955757726  1.0000
  C   C6        1.0  0.0825264938493872  0.43297114467650205  0.5210466448274741  1.0000
  C   C7        1.0  0.5397776366945499  0.4205386637152392  0.5039066065465945  1.0000
  C   C8        1.0  0.03796466847868419  0.07644332804888679  0.4789417099449048  1.0000
  C   C9        1.0  0.9869352896042355  0.4912640702325972  0.49727719527330067  1.0000
  C   C10       1.0  0.0473697990807702  0.4851057200696398  0.5107510254032654  1.0000
  C   C11       1.0  0.5058570034762265  0.4355781426933746  0.5326862840120136  1.0000
  C   C12       1.0  0.9712370814017199  0.4705679573937592  0.4979428377680509  1.0000
  C   C13       1.0  0.9820861798840129  0.44640047673176253  0.5050242088149874  1.0000
  C   C14       1.0  0.04625714115269174  0.373971243086065  0.5215975632180478  1.0000
  C   C15       1.0  0.9708320231596121  0.42051743057229674  0.5066628056832588  1.0000
  C   C16       1.0  0.9807838212046412  0.3966039337070765  0.5104806189518364  1.0000
  C   C17       1.0  0.07797766431824266  4.492422805279205e-05  0.5050567739733783  1.0000
  C   C18       1.0  0.07257252565453733  0.4568943992978439  0.5177716363226159  1.0000
  C   C19       1.0  0.0820707370247883  0.38301885768972244  0.5306312924139465  1.0000
  C   C20       1.0  0.005985693426527906  0.36840964755912486  0.5180428911545102  1.0000
  C   C21       1.0  0.9854874804091895  0.35270897679478064  0.5177193466601119  1.0000
  C   C22       1.0  0.0712858714484861  0.40709121700857814  0.5218468205464459  1.0000
  C   C23       1.0  0.026155477686432373  0.35829354703535166  0.5215034261397363  1.0000
  C   C24       1.0  0.1401196062690689  0.4575234565261699  0.5573494927604253  1.0000
  C   C25       1.0  0.10625565716862716  0.4354569888725255  0.5236559145622885  1.0000
  C   C26       1.0  0.11784738047021119  0.45528774238470615  0.5548226163895335  1.0000
  C   C27       1.0  0.11811324048476929  0.418010227851303  0.4948555074313689  1.0000
  C   C28       1.0  0.15192711406235107  0.43993172234202027  0.528710387459985  1.0000
  C   C29       1.0  0.14038478304622543  0.4202347041927332  0.49702171544264157  1.0000
  C   C30       1.0  0.03855938595296268  0.02039934576230086  0.4930732713932304  1.0000
  C   C31       1.0  0.028849840036035936  0.03071398753595712  0.4480976052800808  1.0000
  C   C32       1.0  0.0289277195674116  0.05806013183350606  0.4405278822311544  1.0000
  C   C33       1.0  0.04776228186677814  0.06601819645011965  0.5240549020093825  1.0000
  C   C34       1.0  0.0483005706804743  0.0386705323683024  0.5304517685463505  1.0000
  C   C35       1.0  0.03467467940665187  0.20343001948202982  0.5102975877284555  1.0000
  C   C36       1.0  0.037498732824651465  0.11821505932098415  0.5128387515475428  1.0000
  C   C37       1.0  0.5056543856107244  0.39833068155232876  0.4721079443259234  1.0000
  C   C38       1.0  0.03699248137555219  0.1470886981366905  0.5108835169710901  1.0000
  C   C39       1.0  0.03904477047817443  0.189638120467578  0.4632383826010471  1.0000
  C   C40       1.0  0.03988771381260515  0.16205616743583678  0.4629152673038423  1.0000
  C   C41       1.0  0.03169440669119455  0.18844131528138414  0.5582290556434315  1.0000
  C   C42       1.0  0.033174477432746846  0.16098238044460958  0.5581979457260454  1.0000
  C   C43       1.0  0.5279494645965159  0.4006741331637824  0.4733225716700085  1.0000
  O   O1        1.0  0.6203289003722983  0.6551402032222851  0.4103162350211175  1.0000
  H   H1        1.0  0.6004285323496831  0.8359533663223858  0.5991744153473386  1.0000
  O   O2        1.0  0.6237251661629002  0.7100069161542949  0.6071690344938783  1.0000
  N   N1        1.0  0.5951026470935895  0.9523274382432259  0.5096239726524997  1.0000
  N   N2        1.0  0.594016717742522  0.9017641978432603  0.5141606716720089  1.0000
  N   N3        1.0  0.6478704824584945  0.907329168882745  0.5146401092216936  1.0000
  N   N4        1.0  0.8858633835479854  0.9108759950619235  0.49175944819255735  1.0000
  C   C44       1.0  0.03324446474636293  0.2321043704244406  0.5079347576618654  1.0000
  C   C45       1.0  0.5281478551183135  0.43791060052599146  0.5335174251475193  1.0000
  C   C46       1.0  0.026160389567521276  0.27264088866003255  0.5390611640497736  1.0000
  C   C47       1.0  0.02601571880361673  0.32895761243420835  0.5271319889711387  1.0000
  C   C48       1.0  0.012383178695967965  0.2870500858400492  0.5697507972824114  1.0000
  C   C49       1.0  0.012070482547875261  0.3143987446061592  0.5631690209787807  1.0000
  C   C50       1.0  0.04007881586381891  0.31475052787222724  0.4972012511948296  1.0000
  C   C51       1.0  0.03999044315546051  0.28729304364609215  0.5024573177188181  1.0000
  H   H2        1.0  0.8840577028703496  0.9470989105187974  0.5332800888219406  1.0000
  C   C52       1.0  0.49406820338900087  0.4158463824535697  0.5015727362586094  1.0000
  H   H3        1.0  0.5464427538455903  0.4738566470367678  0.4917272191615209  1.0000
  H   H4        1.0  0.10083096709441944  0.4885212449954902  0.5120478370074865  1.0000
  H   H5        1.0  0.5364972506169471  0.38699250921969663  0.4487198933657797  1.0000
  H   H6        1.0  0.07853223320631536  0.021813998748233306  0.4999040953386596  1.0000
  H   H7        1.0  0.5453456900316502  0.36751097974677294  0.5139862930878409  1.0000
  H   H8        1.0  0.9829285859092173  0.3308055195272175  0.5203604770671466  1.0000
  H   H9        1.0  0.06812727654524353  0.3409897297997366  0.537000620473863  1.0000
  H   H10       1.0  0.09933458189071019  0.3823009008589971  0.5375372280815701  1.0000
  H   H11       1.0  0.9986807363651068  0.0128976595166509  0.48974297760636204  1.0000
  H   H12       1.0  0.039379571706437744  0.443150988002141  0.5174179264336298  1.0000
  H   H13       1.0  0.10961014368489568  0.40260359318594174  0.4689489918341795  1.0000
  H   H14       1.0  0.10910518905905664  0.46900357005067667  0.5788618111873135  1.0000
  H   H15       1.0  0.14868579041673727  0.4731116666384685  0.5827100460640707  1.0000
  H   H16       1.0  0.14918082761723475  0.4063197259693186  0.47365535227855426  1.0000
  H   H17       1.0  0.055996296489  0.03117022645256417  0.5662957212703744  1.0000
  H   H18       1.0  0.05529001738142112  0.07992708098805469  0.554403782718329  1.0000
  H   H19       1.0  0.021181395775738576  0.06552097249286586  0.404753082223029  1.0000
  H   H20       1.0  0.021363558971004133  0.016819625757356862  0.41770606966635354  1.0000
  H   H21       1.0  0.041380312011785124  0.20089833408845145  0.4255372040476059  1.0000
  H   H22       1.0  0.03721806796392878  0.10917900495924694  0.5538023754405783  1.0000
  H   H23       1.0  0.03083019730925823  0.14970839620070123  0.5958891735023429  1.0000
  H   H24       1.0  0.536849264624006  0.45332979050600586  0.5590356227213484  1.0000
  H   H25       1.0  0.9104534861935412  0.9519634147042991  0.5396273142302878  1.0000
  H   H26       1.0  0.49689376936605456  0.3826988270464768  0.44719603585151474  1.0000
  N   N5        1.0  0.6186288940436833  0.754467546860689  0.5484150223889371  1.0000
  N   N6        1.0  0.6487825956629184  0.9579582848960938  0.513765007320838  1.0000
  O   O3        1.0  0.8471220441692939  0.8860032201147224  0.46180736056310245  1.0000
  N   N7        1.0  0.7726755737622943  0.9468577336462874  0.5315862463287901  1.0000
  H   H27       1.0  0.04308785268733897  0.13028676703474373  0.422812475101694  1.0000
  H   H28       1.0  0.026498656795416117  0.21983329055486253  0.5973703146092889  1.0000
  H   H29       1.0  0.03824737068368335  0.24207251529902504  0.4691876670302798  1.0000
  H   H30       1.0  0.05106273640140656  0.27661017336701027  0.4780994914295798  1.0000
  H   H31       1.0  0.051037851728227834  0.32556138721616906  0.4681147147215498  1.0000
  H   H32       1.0  0.013949213381881504  0.4104164193858296  0.5123377680447758  1.0000
  H   H33       1.0  0.001155470717665726  0.3250546294169379  0.5879889414160293  1.0000
  H   H34       1.0  0.49724688446036147  0.4494335286859259  0.5566953946455248  1.0000
  H   H35       1.0  0.0013991236867622002  0.2762970221593783  0.5988331565729421  1.0000
  H   H36       1.0  0.5999849553346862  0.7871159377152723  0.6111024713044887  1.0000
  N   N8        1.0  0.0035602846230674786  0.45257800381447066  0.5077172943405686  1.0000
  N   N9        1.0  0.05130423830290197  0.45934689683504515  0.5161859294892831  1.0000
  N   N10       1.0  0.0020327293109604857  0.3942098817278802  0.5134424571477185  1.0000
  N   N11       1.0  0.04987248586825256  0.40081669688207294  0.5170972824141301  1.0000
  N   N12       1.0  0.17385358890935032  0.4429952056100847  0.5288433159653334  1.0000
  N   N13       1.0  0.03736140160347628  0.10312021960404341  0.4705304244661521  1.0000
  N   N14       1.0  0.026079489389232956  0.24583584738745132  0.5469818795065662  1.0000
  N   N15       1.0  0.47214828348407994  0.4126735469503249  0.502784059775655  1.0000
  O   O4        1.0  0.04383332646484508  0.14942718991708293  0.4137251823331444  1.0000
  O   O5        1.0  0.02729617051407883  0.20098473296561334  0.6072032696696488  1.0000
  O   O6        1.0  0.8114218969364937  0.9718492833530613  0.560923923880719  1.0000
  N   N16       1.0  0.6183306190803234  0.6097203359908491  0.4698369149694119  1.0000
  C   C53       1.0  0.01739726622355915  0.9768459791073236  0.49983778902994624  1.0000
  C   C54       1.0  0.038172163663325286  0.9908612322035756  0.5007364889966256  1.0000
  C   C55       1.0  0.09497383867389712  0.985377783847824  0.5099233004488741  1.0000
  C   C56       1.0  0.07572355587252737  0.8652984069136486  0.5254265416401237  1.0000
  C   C57       1.0  0.979200218930865  0.8712240277618579  0.5151100490310486  1.0000
  C   C58       1.0  0.09715398434768567  0.9348812713733483  0.5170639569837956  1.0000
  C   C59       1.0  0.5379072051453342  0.9216526690010842  0.5132503465403291  1.0000
  C   C60       1.0  0.027785617186688965  0.5806531889324404  0.48390729523315246  1.0000
  C   C61       1.0  0.9985256417291909  0.9911387431278298  0.49421913354675795  1.0000
  C   C62       1.0  0.05854432376394876  0.9815410432474463  0.5070203805812862  1.0000
  C   C63       1.0  0.5048250088664608  0.9409618615343606  0.5365797214548474  1.0000
  C   C64       1.0  0.9809707174848877  0.9726770183100084  0.49565934206982926  1.0000
  C   C65       1.0  0.9890673233708049  0.9470964779885606  0.5029016552100214  1.0000
  C   C66       1.0  0.05688235105529759  0.8795562533408058  0.5191450259800805  1.0000
  C   C67       1.0  0.977054028366231  0.9216427665772972  0.5052545380516321  1.0000
  C   C68       1.0  0.9882409346730636  0.89871120635274  0.5098189029121539  1.0000
  C   C69       1.0  0.0678863745347265  0.5007118287906352  0.50877843300855  1.0000
  C   C70       1.0  0.08593857516330707  0.9578708836858464  0.5146930256973216  1.0000
  C   C71       1.0  0.09327485046789366  0.8837792352252696  0.524236955961977  1.0000
  C   C72       1.0  0.015644367373196393  0.8750606060549608  0.5178176734733972  1.0000
  C   C73       1.0  0.9961985409357352  0.8565436167362752  0.5195774420257145  1.0000
  C   C74       1.0  0.08516829550188887  0.9093734492878024  0.5173359865282052  1.0000
  C   C75       1.0  0.03606760304227758  0.8656220191786267  0.5208868197242454  1.0000
  C   C76       1.0  0.15484397177492953  0.9611509705583192  0.5465405377293967  1.0000
  C   C77       1.0  0.12068152087214096  0.9373149854435047  0.5189627216114032  1.0000
  C   C78       1.0  0.13262555169807927  0.9590576634914412  0.5443989320870227  1.0000
  C   C79       1.0  0.13236203413149372  0.9178569328937596  0.49537101614506934  1.0000
  C   C80       1.0  0.16660242164583677  0.941661067221101  0.5230610301305821  1.0000
  C   C81       1.0  0.1545464313142768  0.9199481590496683  0.49721012184639  1.0000
  C   C82       1.0  0.027526543461704  0.5244062652525479  0.4974012314834769  1.0000
  C   C83       1.0  0.015467940660035302  0.5350604850206973  0.4567617423188798  1.0000
  C   C84       1.0  0.01586494349958277  0.5624528521706935  0.44952809858746423  1.0000
  C   C85       1.0  0.0398688908929746  0.5698833270521703  0.5247298720041248  1.0000
  C   C86       1.0  0.039930412079647086  0.542479908193378  0.5307923215704975  1.0000
  C   C87       1.0  0.035138972017967326  0.708949473395609  0.5123122565512928  1.0000
  C   C88       1.0  0.03242144177423656  0.6230330775457447  0.5162695707641547  1.0000
  C   C89       1.0  0.5029126947666992  0.8970325462960972  0.49384769236940124  1.0000
  C   C90       1.0  0.0335407420883184  0.6520601058720377  0.513675056061364  1.0000
  C   C91       1.0  0.03402645783190198  0.6940622775976448  0.46455713217242345  1.0000
  C   C92       1.0  0.032930148188211786  0.6662400550899146  0.46479119260449586  1.0000
  C   C93       1.0  0.03565316692195218  0.6947682372776746  0.5612126064290661  1.0000
  C   C94       1.0  0.035170896681080144  0.6669976772246737  0.5613682277693702  1.0000
  C   C95       1.0  0.5249699623595648  0.898901548399648  0.49317085252520937  1.0000
  C   C96       1.0  0.22163276276403418  0.9257905622869825  0.5053309555144833  1.0000
  C   C97       1.0  0.19859183356242466  0.92621308877883  0.504226749012993  1.0000
  C   C98       1.0  0.23570866197853474  0.9456577021886445  0.5314306208320841  1.0000
  C   C99       1.0  0.2669051196424506  0.9229470512908238  0.5081701764392482  1.0000
  C   C100      1.0  0.2580166167612681  0.9440817325957723  0.5318525046837124  1.0000
  C   C101      1.0  0.25315696644776287  0.9043291984574013  0.47856017694881975  1.0000
  C   C102      1.0  0.2309546460762621  0.9049347991980147  0.4791543528775891  1.0000
  C   C103      1.0  0.03546665806132292  0.7379107911630775  0.5097335247752587  1.0000
  C   C104      1.0  0.526855545784496  0.9424624251616533  0.5349805566180044  1.0000
  C   C105      1.0  0.034054025126081564  0.77975898989802  0.5425156759214407  1.0000
  C   C106      1.0  0.03553559186421542  0.8360509447317706  0.5281844591356333  1.0000
  C   C107      1.0  0.023786885420759515  0.7957862142745267  0.5786194470410417  1.0000
  C   C108      1.0  0.02418199478758897  0.8231628923861518  0.5709188617728653  1.0000
  C   C109      1.0  0.04632727086473226  0.8202849161445172  0.4929970451107845  1.0000
  C   C110      1.0  0.045385759626445026  0.7927715761704088  0.4994561169759658  1.0000
  C   C111      1.0  0.4523960637868457  0.9189600420921297  0.5016949571076849  1.0000
  C   C112      1.0  0.49195324680649133  0.9183449019038994  0.5147448781320972  1.0000
  H   H37       1.0  0.5486455273322524  0.9787452888787911  0.4987851740189767  1.0000
  H   H38       1.0  0.11212094739912723  0.9927130660286153  0.5092721459462897  1.0000
  H   H39       1.0  0.5328303717060385  0.882389284903257  0.47531736677597847  1.0000
  H   H40       1.0  0.07045213893153926  0.5225139981679173  0.5037636878655029  1.0000
  H   H41       1.0  0.5463456075154465  0.8654561872392634  0.5201445610702747  1.0000
  H   H42       1.0  0.9956202297525298  0.8347196699231225  0.523696441111472  1.0000
  H   H43       1.0  0.07551127830964152  0.8435847282111619  0.5308516247000505  1.0000
  H   H44       1.0  0.11016675986567166  0.8802034532252327  0.52890555189927  1.0000
  H   H45       1.0  0.9850833826732858  0.5126649785028206  0.49319549522806033  1.0000
  H   H46       1.0  0.05727382095668485  0.9305174612696234  0.5129791123567186  1.0000
  H   H47       1.0  0.12363533259460545  0.9008300851864984  0.4740327797524813  1.0000
  H   H48       1.0  0.12408544967008488  0.9744813563062512  0.564078780015215  1.0000
  H   H49       1.0  0.16356046913911387  0.9783224260202003  0.5674298157514663  1.0000
  H   H50       1.0  0.1631952828723403  0.9044418571812388  0.477879128887247  1.0000
  H   H51       1.0  0.0494443256620659  0.5347474004069703  0.5633214121853981  1.0000
  H   H52       1.0  0.049558090102092354  0.5836218033816104  0.5518994226530523  1.0000
  H   H53       1.0  0.0063416872715411745  0.5701569257145379  0.417025637876496  1.0000
  H   H54       1.0  0.00599482144897599  0.5213762704081533  0.42913798485547083  1.0000
  H   H55       1.0  0.03355391254542571  0.704700402207698  0.42613336341633834  1.0000
  H   H56       1.0  0.03533174790769385  0.6144304954726364  0.5566200862584583  1.0000
  H   H57       1.0  0.03562537609421846  0.6563603774514113  0.5997935940475786  1.0000
  H   H58       1.0  0.5362364903586674  0.9601087812327465  0.552608561668657  1.0000
  H   H59       1.0  0.18933114043385738  0.9091390223492235  0.4825259406769484  1.0000
  H   H60       1.0  0.4934444765726857  0.8792594801567024  0.4770222975051609  1.0000
  H   H61       1.0  0.22058311927122073  0.8900624799448621  0.45585511781904064  1.0000
  H   H62       1.0  0.26816825518045817  0.9591578741129558  0.5554962941112233  1.0000
  H   H63       1.0  0.21181637684240368  0.9628459213627972  0.5567305280173893  1.0000
  H   H64       1.0  0.2772313333875677  0.8882003132161097  0.4509533553677854  1.0000
  H   H65       1.0  0.030266675697170606  0.6334938023618814  0.4251436839677411  1.0000
  H   H66       1.0  0.03639064331765825  0.7273396436564565  0.6011337618549043  1.0000
  H   H67       1.0  0.037203700719431465  0.7468888491720936  0.468772447577951  1.0000
  H   H68       1.0  0.05382578093743326  0.7808192864546638  0.47088520928444744  1.0000
  H   H69       1.0  0.05530202313077766  0.8298351924983486  0.45889746187585406  1.0000
  H   H70       1.0  0.016965635463838155  0.9259996211568914  0.5090326888416605  1.0000
  H   H71       1.0  0.015839761826135248  0.8351163979548161  0.5996425699916006  1.0000
  H   H72       1.0  0.4968591325950289  0.9573161704539356  0.5546094941007251  1.0000
  H   H73       1.0  0.01482666188829281  0.7862857254121599  0.6127543555897231  1.0000
  H   H74       1.0  0.43857392624132513  0.9116452376417049  0.5290991537805946  1.0000
  N   N17       1.0  0.01072786309422782  0.9505223352871978  0.5051816516605028  1.0000
  N   N18       1.0  0.06429475735217773  0.9565458762284254  0.5129806398174237  1.0000
  N   N19       1.0  0.009876853929928611  0.9000380557542024  0.5116839263618745  1.0000
  N   N20       1.0  0.06351530277719872  0.9059202911335158  0.5144476580942282  1.0000
  N   N21       1.0  0.18839631643296503  0.9446791383165009  0.5267875274384125  1.0000
  N   N22       1.0  0.02774759559819268  0.60740164434816  0.47545800453171344  1.0000
  N   N23       1.0  0.03314311777758191  0.7529292821918708  0.5512954560635238  1.0000
  N   N24       1.0  0.4706456679280406  0.9162534292769253  0.517857303491758  1.0000
  O   O7        1.0  0.03133949225133361  0.6525531440534373  0.4151520611878859  1.0000
  O   O8        1.0  0.036806896663157826  0.7084174159507177  0.6109122256272304  1.0000
  O   O9        1.0  0.22756341886306616  0.9666370282478778  0.5601047997510096  1.0000
  O   O10       1.0  0.2617944635456157  0.88391620375526  0.4479214363433442  1.0000
  C   C113      1.0  0.5998391894291479  0.48196972047244635  0.4986427564945629  1.0000
  C   C114      1.0  0.6199016166952952  0.49773597603925407  0.4991321102627879  1.0000
  C   C115      1.0  0.676037013289033  0.4862081384614955  0.5077822010815668  1.0000
  C   C116      1.0  0.6592682356551574  0.36512432105856263  0.5283014441849326  1.0000
  C   C117      1.0  0.5628214001951726  0.3727171398353061  0.5138688285853669  1.0000
  C   C118      1.0  0.6752851975551006  0.43583296577077585  0.5172742253203443  1.0000
  C   C119      1.0  0.9471279767760957  0.4180010555136069  0.5032727719644545  1.0000
  C   C120      1.0  0.6233001520406497  0.07793639982711967  0.47833941626861015  1.0000
  C   C121      1.0  0.5795353867435264  0.49374581239679394  0.49351540100220015  1.0000
  C   C122      1.0  0.6400447511154423  0.4878368502629144  0.5054815155770862  1.0000
  C   C123      1.0  0.9128396647853078  0.4332529751300977  0.5280748623651821  1.0000
  C   C124      1.0  0.5638565769696054  0.4730321495605074  0.4951457829513318  1.0000
  C   C125      1.0  0.5747756996043051  0.4489335046702665  0.5021390285760656  1.0000
  C   C126      1.0  0.6390897347557425  0.37674408459783815  0.519417179421078  1.0000
  C   C127      1.0  0.5635524790767708  0.4230998086458779  0.505137330727514  1.0000
  C   C128      1.0  0.5735509433421765  0.3992536433338842  0.5093716863582681  1.0000
  C   C129      1.0  0.6626204545390706  0.0013059326966024076  0.5040282706238162  1.0000
  C   C130      1.0  0.6652911317211544  0.4597195752911805  0.5133425825706857  1.0000
  C   C131      1.0  0.6749140919714668  0.38588690280397386  0.5278897990530658  1.0000
  C   C132      1.0  0.5988117710180757  0.371156609043966  0.516965384418566  1.0000
  C   C133      1.0  0.5783267043770539  0.35544952079844194  0.5179282225779768  1.0000
  C   C134      1.0  0.664090351585332  0.4098980980818317  0.5185368452569786  1.0000
  C   C135      1.0  0.6190209799216242  0.3610738004700675  0.5203073471111918  1.0000
  C   C136      1.0  0.7324912936656308  0.4604773294838853  0.5562369056038236  1.0000
  C   C137      1.0  0.6989627181492194  0.43840745038068013  0.5207613082282156  1.0000
  C   C138      1.0  0.71029505568645  0.4584321832226867  0.5520571524782225  1.0000
  C   C139      1.0  0.7110621524654721  0.4206810286422071  0.4932411835838563  1.0000
  C   C140      1.0  0.744682005143354  0.44268638624171675  0.5289100871816237  1.0000
  C   C141      1.0  0.7332296507197862  0.4227794381238853  0.49702661363137923  1.0000
  C   C142      1.0  0.6232544767843408  0.021875901140331274  0.4935221710948813  1.0000
  C   C143      1.0  0.613219473156395  0.03214418641690805  0.44898770064157106  1.0000
  C   C144      1.0  0.613600465226581  0.05949347602532659  0.4408803324432291  1.0000
  C   C145      1.0  0.6333347248161219  0.06753164753540752  0.5231241818123382  1.0000
  C   C146      1.0  0.6335499255345364  0.04017742563888559  0.5300472644640973  1.0000
  C   C147      1.0  0.6245431439436465  0.20561341187297325  0.5095763806016781  1.0000
  C   C148      1.0  0.6241418385027666  0.11992203339098209  0.5116503540399795  1.0000
  C   C149      1.0  0.913617549965379  0.3963961903049026  0.4667958044322411  1.0000
  C   C150      1.0  0.6246340896974831  0.14890706171463883  0.5097312217141016  1.0000
  C   C151      1.0  0.6280215075663941  0.19155022217972956  0.4622624140703123  1.0000
  C   C152      1.0  0.6277792623584748  0.16380017089442975  0.4617425535611741  1.0000
  C   C153      1.0  0.6213383935645026  0.190696600254974  0.5575611107534071  1.0000
  C   C154      1.0  0.6217289541626386  0.1630459066359818  0.5573049567006972  1.0000
  C   C155      1.0  0.9358151053388609  0.3984230510683379  0.4709289667004527  1.0000
  C   C156      1.0  0.800292864644391  0.42883311206033764  0.5112069921462621  1.0000
  C   C157      1.0  0.7770978036219398  0.42857253150496777  0.5092474658308803  1.0000
  C   C158      1.0  0.8137265122464782  0.44776972616189825  0.5413925858836988  1.0000
  C   C159      1.0  0.8457794176123944  0.4276606472737213  0.5127404396866063  1.0000
  C   C160      1.0  0.8358965664576818  0.4470014385691373  0.5418369905661553  1.0000
  C   C161      1.0  0.8323438831264668  0.4087270436106372  0.4825360281992577  1.0000
  C   C162      1.0  0.8101755967918531  0.4094877625944332  0.48209065487521713  1.0000
  C   C163      1.0  0.6240688397338227  0.23447983105963738  0.507440309362146  1.0000
  C   C164      1.0  0.9350109780235054  0.4353077796713803  0.5318837745373994  1.0000
  C   C165      1.0  0.6183163381349381  0.275416515281453  0.5392169810623872  1.0000
  C   C166      1.0  0.6188367198888621  0.33177404197196064  0.5268520624937235  1.0000
  C   C167      1.0  0.6050219906665312  0.2902206371342292  0.5704968114815225  1.0000
  C   C168      1.0  0.6050224155171111  0.31759593744264797  0.5637058448513158  1.0000
  C   C169      1.0  0.6325606949593782  0.31720296129821185  0.4966567873411861  1.0000
  C   C170      1.0  0.632127637753493  0.28970780114140954  0.5020827229421867  1.0000
  C   C171      1.0  0.8689833212675211  0.4279249154090212  0.5147677541938127  1.0000
  C   C172      1.0  0.9014060572983598  0.41380413615683015  0.49511711115055806  1.0000
  H   H75       1.0  0.9538519026964258  0.4714468684244814  0.49379380036322146  1.0000
  H   H76       1.0  0.6935105274747903  0.4913373623513603  0.5064725024751918  1.0000
  H   H77       1.0  0.9448097704878339  0.3848572414642779  0.44717006746926213  1.0000
  H   H78       1.0  0.6632415363208574  0.023031363880001595  0.4980905463029348  1.0000
  H   H79       1.0  0.9525502408221491  0.3648247125952106  0.5129654086701574  1.0000
  H   H80       1.0  0.5758041427574547  0.3335765235787605  0.5214562490666996  1.0000
  H   H81       1.0  0.6610254784884481  0.3438891579324012  0.5353632536496634  1.0000
  H   H82       1.0  0.6921907350138081  0.3852242641392403  0.5346759308263261  1.0000
  H   H83       1.0  0.5834624024080174  0.014779291035776795  0.49295328892004836  1.0000
  H   H84       1.0  0.6321057515725881  0.4459423083316781  0.5136432213538487  1.0000
  H   H85       1.0  0.7027553308986982  0.4051796731831372  0.4671903151035081  1.0000
  H   H86       1.0  0.7013197107430188  0.4723538268679195  0.574956340332177  1.0000
  H   H87       1.0  0.7407779248567226  0.47618626872243736  0.5818349080142016  1.0000
  H   H88       1.0  0.7423149138838547  0.4086943858161259  0.4746548503858008  1.0000
  H   H89       1.0  0.6414600448179404  0.03269360805360663  0.565586929276268  1.0000
  H   H90       1.0  0.6413120302737603  0.08148380154924136  0.5527785843282693  1.0000
  H   H91       1.0  0.6056224586035479  0.06690639737468737  0.4054053903605243  1.0000
  H   H92       1.0  0.6052808045673445  0.018200861408908194  0.41929579514905363  1.0000
  H   H93       1.0  0.6305198913858313  0.20274867941756372  0.42452626613055144  1.0000
  H   H94       1.0  0.623941943346778  0.11093953275187683  0.5526604702129477  1.0000
  H   H95       1.0  0.6192227875315592  0.1518283165822108  0.5950210250111623  1.0000
  H   H96       1.0  0.9432930367184547  0.4504395889616583  0.5587819541224542  1.0000
  H   H97       1.0  0.7684139388655662  0.4124291989381826  0.48395229299088777  1.0000
  H   H98       1.0  0.9053545383340884  0.38103526799010357  0.4403836494643177  1.0000
  H   H99       1.0  0.8000369445947675  0.39459352721168783  0.458382055384187  1.0000
  H   H100      1.0  0.8460275589461649  0.4619022407350294  0.5655391074296473  1.0000
  H   H101      1.0  0.7893600076549624  0.46448701644097845  0.5653687056049014  1.0000
  H   H102      1.0  0.8567191434092379  0.39203301436980453  0.45855752343581085  1.0000
  H   H103      1.0  0.6294810294873707  0.13173816880253011  0.42139317075221056  1.0000
  H   H104      1.0  0.6176531695401979  0.2224661965743599  0.5971686255181263  1.0000
  H   H105      1.0  0.6289531739106687  0.24424325150086126  0.46842553575797413  1.0000
  H   H106      1.0  0.6428748154633115  0.2787198230816641  0.47737574671841226  1.0000
  H   H107      1.0  0.6434667975336102  0.3277312231962024  0.46709880091660894  1.0000
  H   H108      1.0  0.6067235312420535  0.41310514707889223  0.5095902373710232  1.0000
  H   H109      1.0  0.5944296363948985  0.32855653998705686  0.5888630947702191  1.0000
  H   H110      1.0  0.9037434527575561  0.4470162202127065  0.5512804488672152  1.0000
  H   H111      1.0  0.5941070766492189  0.27974062291165047  0.6000733280484692  1.0000
  H   H112      1.0  0.8776401674805648  0.4440362456489962  0.540187620717981  1.0000
  N   N25       1.0  0.5962715420278634  0.455156204050843  0.5038688431884291  1.0000
  N   N26       1.0  0.6440224915707243  0.46212147752828314  0.5116005735580123  1.0000
  N   N27       1.0  0.5948264960970933  0.39689452255982655  0.5115062529368366  1.0000
  N   N28       1.0  0.6426804160182993  0.40356424474902375  0.5141258197222078  1.0000
  N   N29       1.0  0.7664230899904837  0.4455985062643144  0.5346453007981216  1.0000
  N   N30       1.0  0.623207990817659  0.10465380506486203  0.46948499684533523  1.0000
  N   N31       1.0  0.617704189523245  0.24854090280628344  0.5469862909629818  1.0000
  N   N32       1.0  0.8796676132817972  0.4109445823418613  0.4892814551144424  1.0000
  O   O11       1.0  0.6308793247304677  0.15090241132452606  0.41235931440699136  1.0000
  O   O12       1.0  0.6178056355444456  0.20347983905948647  0.6068116303507765  1.0000
  O   O13       1.0  0.8049645089007164  0.4678376946383492  0.571716156204054  1.0000
  O   O14       1.0  0.8411147484208434  0.38866577480771775  0.45220793725778197  1.0000
  C   C173      1.0  0.6019259111865889  0.9785470181874362  0.502795429447474  1.0000
  C   C174      1.0  0.622756761298898  0.9923764639095358  0.5017595913468718  1.0000
  C   C175      1.0  0.6795621470611087  0.9865540756406246  0.5091398963376962  1.0000
  C   C176      1.0  0.6599096573123421  0.8665479799438693  0.5244300096071323  1.0000
  C   C177      1.0  0.5634483583252436  0.8729597766293027  0.5188948366674327  1.0000
  C   C178      1.0  0.6815664685020351  0.9361022406549471  0.5176082936598398  1.0000
  C   C179      1.0  0.953506357378005  0.9190871639201368  0.5024673720973949  1.0000
  C   C180      1.0  0.619105842285993  0.5830618484495744  0.4780113519542893  1.0000
  C   C181      1.0  0.5831833856767317  0.9930511453424087  0.49817560749935197  1.0000
  C   C182      1.0  0.643134555572326  0.9829637962327419  0.5071631007031562  1.0000
  C   C183      1.0  0.9193583476057501  0.9363529879805108  0.5215599419905794  1.0000
  C   C184      1.0  0.5655138573378793  0.9748107301703842  0.5016156386031402  1.0000
  C   C185      1.0  0.5734422610687315  0.949173013441413  0.5091570901953463  1.0000
  C   C186      1.0  0.6411349502514432  0.8809700082159684  0.5187560936026554  1.0000
  C   C187      1.0  0.5611677753526653  0.9236818287956803  0.5121579623656691  1.0000
  C   C188      1.0  0.5723882703129608  0.9004781823777672  0.5140476029510902  1.0000
  C   C189      1.0  0.6605504426560961  0.5034593596246236  0.5029657561264781  1.0000
  C   C190      1.0  0.6704202436358254  0.9591549517736503  0.5149867141453998  1.0000
  C   C191      1.0  0.677530934647743  0.8849374229013354  0.5235564155676513  1.0000
  C   C192      1.0  0.5998634055168259  0.8767258814671409  0.5188454728467908  1.0000
  C   C193      1.0  0.5804899179864025  0.8582151359089986  0.5212024135376023  1.0000
  C   C194      1.0  0.6695250028967858  0.9106254963681082  0.5174179986820108  1.0000
  C   C195      1.0  0.620263629298784  0.8671797053227596  0.5206390437796167  1.0000
  C   C196      1.0  0.7388270048942802  0.962712973292576  0.5501698016047851  1.0000
  C   C197      1.0  0.7050685032561171  0.938611841160529  0.5205464544744185  1.0000
  C   C198      1.0  0.7166297744449581  0.9603801131640827  0.5468155994628364  1.0000
  C   C199      1.0  0.7170777535233825  0.9193260667944756  0.49753472457957626  1.0000
  C   C200      1.0  0.7509017788869028  0.9434476211526854  0.5271151098717206  1.0000
  C   C201      1.0  0.7392523015610828  0.9216739286277092  0.5005522652344905  1.0000
  C   C202      1.0  0.6199630589365104  0.5269720116844983  0.4916711446264663  1.0000
  C   C203      1.0  0.6075876718954827  0.5372100348131403  0.45116630465946844  1.0000
  C   C204      1.0  0.6074652828976085  0.5645241262401696  0.443778400446142  1.0000
  C   C205      1.0  0.6315813751306656  0.5727245410450608  0.5185650414701479  1.0000
  C   C206      1.0  0.6322136180537373  0.5453999490569772  0.5246518476525637  1.0000
  C   C207      1.0  0.6220048345433824  0.7109409189385698  0.5086079858975714  1.0000
  C   C208      1.0  0.6224448175941998  0.6253506587053478  0.5109028858919957  1.0000
  C   C209      1.0  0.919671131174946  0.8946860590813843  0.4741298258713302  1.0000
  C   C210      1.0  0.6225458510438856  0.6542955157808069  0.5088141822116382  1.0000
  C   C211      1.0  0.6214565841929139  0.6963111076440098  0.4605379489395662  1.0000
  C   C212      1.0  0.6214064600270149  0.6685975061649713  0.46020777361039433  1.0000
  C   C213      1.0  0.623056967391441  0.6966287128367825  0.5572071746979436  1.0000
  C   C214      1.0  0.6236119483335203  0.6689930127266165  0.5567887570641363  1.0000
  C   C215      1.0  0.9418798562661644  0.8970182377175346  0.47735705376535553  1.0000
  C   C216      1.0  0.8064731379747049  0.9291616809653711  0.5112704091119793  1.0000
  C   C217      1.0  0.7832651364426652  0.9285123983919734  0.5101588134267327  1.0000
  C   C218      1.0  0.8200499333048065  0.9500898085005322  0.5357659178764916  1.0000
  C   C219      1.0  0.8520414928623193  0.928700373317897  0.5114257177608946  1.0000
  C   C220      1.0  0.8422572391292139  0.9496512148306155  0.5355391233030028  1.0000
  C   C221      1.0  0.8384606614468519  0.9077635598611856  0.4869118968865737  1.0000
  C   C222      1.0  0.8162674485213873  0.9082063308993625  0.487060628150969  1.0000
  C   C223      1.0  0.621371859693608  0.7397649751175078  0.5066023460668692  1.0000
  C   C224      1.0  0.9415427290111804  0.9386816413433414  0.5244665600197191  1.0000
  C   C225      1.0  0.6189435473910606  0.7812688214450701  0.5400256118993454  1.0000
  C   C226      1.0  0.6197347946874094  0.8375678692720628  0.5269845479998586  1.0000
  C   C227      1.0  0.6086301790102746  0.7969066299828063  0.5767976186825781  1.0000
  C   C228      1.0  0.6087040126055563  0.824294735183012  0.5697799241847611  1.0000
  C   C229      1.0  0.6304502329462385  0.8221787806373378  0.49091123697354794  1.0000
  C   C230      1.0  0.6298445566131265  0.7946733726355245  0.49676382128437135  1.0000
  C   C231      1.0  0.875279355030724  0.9293453554775634  0.5126694827164889  1.0000
  C   C232      1.0  0.907645851557955  0.9142676106846742  0.49614983994709744  1.0000
  H   H113      1.0  0.9640472076715418  0.9763048780892688  0.4921022233167586  1.0000
  H   H114      1.0  0.6967299152172209  0.9937282186757594  0.5076593818611175  1.0000
  H   H115      1.0  0.9506565423633444  0.8814843714692839  0.4588523961553015  1.0000
  H   H116      1.0  0.6630854600022883  0.5252177066371164  0.4972502766713869  1.0000
  H   H117      1.0  0.9620614197560657  0.8638504887476611  0.5154936034702  1.0000
  H   H118      1.0  0.5799426270519921  0.8363577379088071  0.5242695103486138  1.0000
  H   H119      1.0  0.6596056085849907  0.8447875747061565  0.5292845103392152  1.0000
  H   H120      1.0  0.6944179054315115  0.8812439879245815  0.5277579148704878  1.0000
  H   H121      1.0  0.5776356045566826  0.5151271118486823  0.48930697426297  1.0000
  H   H122      1.0  0.6416899294934224  0.9319523386678308  0.5135728398314449  1.0000
  H   H123      1.0  0.7086455202495205  0.9022580133947274  0.4757220039426526  1.0000
  H   H124      1.0  0.7077911821117903  0.9756089052610984  0.5661790607826472  1.0000
  H   H125      1.0  0.7472604247152124  0.9798855819305201  0.5716418944688157  1.0000
  H   H126      1.0  0.7482061295134491  0.906336267162254  0.4816560921080835  1.0000
  H   H127      1.0  0.6420138140706658  0.5380116101726017  0.5569851011358272  1.0000
  H   H128      1.0  0.6410821660718302  0.5867419925799382  0.5455722422735608  1.0000
  H   H129      1.0  0.5976504560036289  0.5718746451664691  0.4114637797307823  1.0000
  H   H130      1.0  0.598245099039523  0.5232441520248664  0.42382195849010007  1.0000
  H   H131      1.0  0.6206060058576995  0.7070614080055916  0.422341363730336  1.0000
  H   H132      1.0  0.6255516085872455  0.6167937661964294  0.5511676744221371  1.0000
  H   H133      1.0  0.6244720163694225  0.658253816179796  0.5949913150381203  1.0000
  H   H134      1.0  0.9500116448820847  0.95604356978748  0.5453131857133723  1.0000
  H   H135      1.0  0.7744495448088942  0.9108732073900276  0.4892394379156306  1.0000
  H   H136      1.0  0.91120011446832  0.8772351878132442  0.45359287532543136  1.0000
  H   H137      1.0  0.8060120264848961  0.8917655117787514  0.467825520807648  1.0000
  H   H138      1.0  0.8524933219305247  0.966108992657066  0.5547666213084903  1.0000
  H   H139      1.0  0.7957655793362751  0.9679096758505477  0.5562169420574129  1.0000
  H   H140      1.0  0.8627744009767916  0.8899393480165273  0.46672865627290877  1.0000
  H   H141      1.0  0.619963812683071  0.6360860028274362  0.41992450339829396  1.0000
  H   H142      1.0  0.6226375756304967  0.728844741291218  0.5978086573193796  1.0000
  H   H143      1.0  0.622871672175395  0.7489858171673208  0.4658155032956547  1.0000
  H   H144      1.0  0.6382453810752894  0.7830149370548037  0.4675844721132623  1.0000
  H   H145      1.0  0.6391308152570332  0.8320547918652523  0.456711849742558  1.0000
  H   H146      1.0  0.601206955066075  0.9276935939576908  0.5119603366923279  1.0000
  H   H147      1.0  0.179248017866543  0.4498309923717922  0.5668340654787424  1.0000
  H   H148      1.0  0.17943013458780235  0.42399124616984296  0.5254920384404458  1.0000
  H   H149      1.0  0.46654272012847475  0.43163477783226123  0.5067098870565694  1.0000
  H   H150      1.0  0.46639358512671086  0.4058675235111788  0.46507254626553424  1.0000
