# Supplementary material for: Fracture Behavior of a 2D Imine‐Based Polymer
Source: Adv Sci (Weinh). 2024 Sep 12;11(42):2407017. doi: 10.1002/advs.202407017 (PMC11558127; doi:10.1002/advs.202407017)
Supplement: Supplementary file 2 — Supporting Information [file ADVS-11-2407017-s004.zip › linkerdefect_strain_1.250_relaxed.cif]

data_image0
_chemical_formula_structural       C43OHON4C8HCH24N2ONH10N8O3NC60H38N8O4C60H38N8O4C60H38
_chemical_formula_sum              "C232 O14 H150 N32"
_cell_length_a       63.81198599137441
_cell_length_b       50.212050364956006
_cell_length_c       25.0002237100003
_cell_angle_alpha    90.0
_cell_angle_beta     90.0
_cell_angle_gamma    96.19066482086254

_space_group_name_H-M_alt    "P 1"
_space_group_IT_number       1

loop_
  _space_group_symop_operation_xyz
  'x, y, z'

loop_
  _atom_site_type_symbol
  _atom_site_label
  _atom_site_symmetry_multiplicity
  _atom_site_fract_x
  _atom_site_fract_y
  _atom_site_fract_z
  _atom_site_occupancy
  C   C1        1.0  0.0038177251574874936  0.4796027298814598  0.5029630000815744  1.0000
  C   C2        1.0  0.02349084663866858  0.49532010944349814  0.5042712280251803  1.0000
  C   C3        1.0  0.07846289995641378  0.48363698926258386  0.5129437089143756  1.0000
  C   C4        1.0  0.061699886714528786  0.36248784618819924  0.5304205730279111  1.0000
  C   C5        1.0  0.9672563870068408  0.37015762098933785  0.5134798310553486  1.0000
  C   C6        1.0  0.07759187631701278  0.43320431890275374  0.5209515808843346  1.0000
  C   C7        1.0  0.5456300745024287  0.4202675037639543  0.5040207996811837  1.0000
  C   C8        1.0  0.03396329257621835  0.07667676464715717  0.47912113920638866  1.0000
  C   C9        1.0  0.9839760577035013  0.4914295427123856  0.49723866305286  1.0000
  C   C10       1.0  0.043200350288194994  0.485320900287607  0.5106518640924071  1.0000
  C   C11       1.0  0.5124292130853632  0.43529467060359256  0.532970201111239  1.0000
  C   C12       1.0  0.9685668997522803  0.4707157196897626  0.4978971952371975  1.0000
  C   C13       1.0  0.9791723585088089  0.44655302019819426  0.504938146108705  1.0000
  C   C14       1.0  0.04197418075514111  0.37416579722161714  0.5215435935103856  1.0000
  C   C15       1.0  0.9681138159264601  0.42065675710121925  0.5065437288190724  1.0000
  C   C16       1.0  0.9778381643453694  0.3967486080940238  0.5103524162736855  1.0000
  C   C17       1.0  0.0732457438334716  0.00041335821889057034  0.5053403007458968  1.0000
  C   C18       1.0  0.06786554247580921  0.45712353161116864  0.517665058607898  1.0000
  C   C19       1.0  0.07708398096838603  0.38324976031990104  0.5305963431610861  1.0000
  C   C20       1.0  0.002499479421292848  0.36856854169169173  0.517939288896332  1.0000
  C   C21       1.0  0.9823916436593837  0.35285001477885697  0.5175670152187518  1.0000
  C   C22       1.0  0.06654275784807973  0.4073128191307817  0.5217806839353599  1.0000
  C   C23       1.0  0.02225452530815181  0.35846532258123537  0.5214237196428224  1.0000
  C   C24       1.0  0.1340807921291481  0.4577940632486241  0.5571415757558077  1.0000
  C   C25       1.0  0.10085147699837582  0.4357047555246265  0.523527410253299  1.0000
  C   C26       1.0  0.11224929931857575  0.45554947327419426  0.5546590855187424  1.0000
  C   C27       1.0  0.11243513416968609  0.4182513733025561  0.49471935902762704  1.0000
  C   C28       1.0  0.14561685528149979  0.440199110915525  0.5284898305154646  1.0000
  C   C29       1.0  0.13426651885096666  0.42048670147359907  0.49683787025875037  1.0000
  C   C30       1.0  0.03460020470321672  0.02064516604649364  0.49324284272651264  1.0000
  C   C31       1.0  0.02509995501709959  0.030919826192485414  0.44822549032822523  1.0000
  C   C32       1.0  0.025152278380850893  0.05826240018840257  0.4406612184611275  1.0000
  C   C33       1.0  0.04355099347417679  0.0662911013837022  0.5242685774474215  1.0000
  C   C34       1.0  0.0441076221193303  0.03895101410877553  0.5306612721556137  1.0000
  C   C35       1.0  0.030559739131648077  0.2036215454304994  0.5103846172377016  1.0000
  C   C36       1.0  0.033405121803200724  0.11843244481699838  0.5130152853486215  1.0000
  C   C37       1.0  0.5121334408246605  0.3980911804910059  0.4722535335660943  1.0000
  C   C38       1.0  0.0328780813467391  0.14729577222131465  0.5110342310397229  1.0000
  C   C39       1.0  0.03492692532140208  0.18984918671342277  0.46337594712280294  1.0000
  C   C40       1.0  0.03577615385253092  0.16227496885762024  0.46308371646510876  1.0000
  C   C41       1.0  0.027573240536384963  0.18861983332387372  0.5582964069859643  1.0000
  C   C42       1.0  0.029047898419414558  0.16117105280315702  0.5582976638353884  1.0000
  C   C43       1.0  0.5339869701650969  0.4004283334092699  0.4734041364354503  1.0000
  O   O1        1.0  0.6249273471452711  0.6549204190819092  0.41060184629106367  1.0000
  H   H1        1.0  0.6053574291943281  0.8356245684342786  0.5993964973915833  1.0000
  O   O2        1.0  0.6283418812137063  0.7097761075646746  0.6074820865562311  1.0000
  N   N1        1.0  0.599994653695337  0.9519116209404456  0.5096524647218351  1.0000
  N   N2        1.0  0.5990013339928019  0.9013603573896741  0.5141973449146867  1.0000
  N   N3        1.0  0.6517866967577298  0.9071843315508686  0.5147301711859368  1.0000
  N   N4        1.0  0.8849464510329562  0.9108984927482409  0.49195501844654627  1.0000
  C   C44       1.0  0.029150880495959642  0.23229047400838512  0.5079967206484688  1.0000
  C   C45       1.0  0.5342792746254172  0.4376215285018036  0.5337319036264255  1.0000
  C   C46       1.0  0.022176529610119948  0.27280783616169846  0.539021338736233  1.0000
  C   C47       1.0  0.02208326241673904  0.329126116995415  0.5270615427330083  1.0000
  C   C48       1.0  0.008667109283829508  0.28719729670779554  0.5696499883066185  1.0000
  C   C49       1.0  0.008384072059911327  0.31454609749731227  0.5630548050196446  1.0000
  C   C50       1.0  0.03586866656790156  0.3149379321900052  0.4971733785471234  1.0000
  C   C51       1.0  0.035760616212932285  0.28747980058585304  0.5024511273733218  1.0000
  H   H2        1.0  0.8832531491837358  0.9471481960128363  0.5333990389840247  1.0000
  C   C52       1.0  0.5008248068914086  0.41558857234455315  0.5018203226429738  1.0000
  H   H3        1.0  0.5522485245712321  0.4736036742491514  0.49197287962261826  1.0000
  H   H4        1.0  0.09560024199685463  0.48877616446407673  0.5119235345300953  1.0000
  H   H5        1.0  0.5423301381313276  0.3867631069168156  0.4487233674694815  1.0000
  H   H6        1.0  0.07378435510966855  0.022184332849102397  0.5002414004083527  1.0000
  H   H7        1.0  0.5509965059797526  0.36721768506882513  0.513866366655574  1.0000
  H   H8        1.0  0.9798570179510492  0.3309404618915513  0.5201845462903976  1.0000
  H   H9        1.0  0.06336799613978145  0.341202246218302  0.536997474324296  1.0000
  H   H10       1.0  0.0940017548791307  0.3825458826206954  0.537521428303407  1.0000
  H   H11       1.0  0.9955198804612787  0.013019205615731312  0.48984584836873457  1.0000
  H   H12       1.0  0.03531804262639751  0.4433532392915926  0.5173258129580239  1.0000
  H   H13       1.0  0.10407006118303391  0.4028347211365757  0.4688395972530099  1.0000
  H   H14       1.0  0.10370868558534699  0.4692710230476079  0.5787015453629792  1.0000
  H   H15       1.0  0.1425059309976948  0.4733935538152963  0.5824756353587993  1.0000
  H   H16       1.0  0.14285761345649312  0.4065702791874836  0.47346246691219385  1.0000
  H   H17       1.0  0.05163757431424349  0.03148061273713863  0.5665295514609495  1.0000
  H   H18       1.0  0.050897305273365126  0.08022403839062156  0.5546442693136961  1.0000
  H   H19       1.0  0.017573906050072804  0.06569138116014465  0.4048509132124573  1.0000
  H   H20       1.0  0.01779370817834354  0.016997746684194414  0.4177975682100844  1.0000
  H   H21       1.0  0.037268091870154264  0.2011233436061059  0.42569062050152334  1.0000
  H   H22       1.0  0.03308403255111769  0.10939647317611492  0.5539667297798803  1.0000
  H   H23       1.0  0.026701389943490975  0.14988921340482028  0.595972431319146  1.0000
  H   H24       1.0  0.5428453236792115  0.4530214172189262  0.5592775896836765  1.0000
  H   H25       1.0  0.9091101952037037  0.9519605209190617  0.5399389080055584  1.0000
  H   H26       1.0  0.5035092311668385  0.3824765621054179  0.4473092062888278  1.0000
  N   N5        1.0  0.623306967288203  0.7542237831838791  0.5487503486182029  1.0000
  N   N6        1.0  0.6526216516266865  0.9578108455855056  0.5138747368250118  1.0000
  O   O3        1.0  0.8469323664538854  0.8860583733169676  0.46195175527765936  1.0000
  N   N7        1.0  0.7740999823133746  0.9470288209898019  0.5314543168504239  1.0000
  H   H27       1.0  0.039002914867280476  0.13053326779645555  0.42302912481614524  1.0000
  H   H28       1.0  0.022396563007501005  0.219988975164101  0.5973603462495536  1.0000
  H   H29       1.0  0.034106919525529654  0.24227057269636795  0.46926801568692206  1.0000
  H   H30       1.0  0.04661614318684997  0.27681134497636867  0.4781315611086872  1.0000
  H   H31       1.0  0.046632215896015995  0.3257644024941956  0.46811155940429683  1.0000
  H   H32       1.0  0.010360386238557878  0.4105864191958576  0.5122882248692513  1.0000
  H   H33       1.0  0.9976851535199328  0.325190799193724  0.5878310532710258  1.0000
  H   H34       1.0  0.5040261525311998  0.44913200159378097  0.5570604492825869  1.0000
  H   H35       1.0  0.9978791481593187  0.27643225691390705  0.5986995781758037  1.0000
  H   H36       1.0  0.6049803857374545  0.7867991295756431  0.6113885545391544  1.0000
  N   N8        1.0  0.00022606139577966317  0.4527507851376551  0.5076309973924681  1.0000
  N   N9        1.0  0.04702422614217462  0.4595613748730702  0.5160897440745827  1.0000
  N   N10       1.0  0.9986595183564476  0.3943705131338388  0.5133488343666259  1.0000
  N   N11       1.0  0.04554919717105945  0.4010164478706997  0.5170227052115148  1.0000
  N   N12       1.0  0.16710986734806632  0.44327616202120557  0.5285687759139276  1.0000
  N   N13       1.0  0.03334640417010609  0.10334551438802349  0.4707110916912864  1.0000
  N   N14       1.0  0.022080440677077193  0.24600359264366795  0.5469773593854833  1.0000
  N   N15       1.0  0.4793379217734175  0.4124143803548344  0.5030958575825201  1.0000
  O   O4        1.0  0.03973366214763118  0.14967334849066016  0.41393380192710577  1.0000
  O   O5        1.0  0.023172201903262957  0.20114452649677975  0.6072170542529514  1.0000
  O   O6        1.0  0.8121255319831133  0.9720075660643465  0.5608184860213307  1.0000
  N   N16       1.0  0.6229340098769215  0.6094944134944233  0.4701020701948661  1.0000
  C   C53       1.0  0.013871929123978017  0.9770246322055741  0.49997954211865986  1.0000
  C   C54       1.0  0.03423166090815946  0.9911071413031738  0.5009030389886042  1.0000
  C   C55       1.0  0.08990676972969042  0.9857959189091762  0.5102116809076449  1.0000
  C   C56       1.0  0.07106530009095552  0.8656500104666359  0.5252823653614617  1.0000
  C   C57       1.0  0.976445299304539  0.8712863555588809  0.5150408445323896  1.0000
  C   C58       1.0  0.09205556425345945  0.9353038495196258  0.5172096162247758  1.0000
  C   C59       1.0  0.5439618188230955  0.9209473004720158  0.5129586740779366  1.0000
  C   C60       1.0  0.024106204308649324  0.5808603999600942  0.4837722545110444  1.0000
  C   C61       1.0  0.9953707953011517  0.99126027842718  0.49434495632394954  1.0000
  C   C62       1.0  0.054200793976014724  0.9818493820077715  0.5072229246988398  1.0000
  C   C63       1.0  0.5114588314050169  0.9400452105964471  0.5360590084945945  1.0000
  C   C64       1.0  0.9781656729047101  0.9727473005528651  0.4958006349871178  1.0000
  C   C65       1.0  0.9861065006148415  0.947192934645092  0.5030604765640591  1.0000
  C   C66       1.0  0.05259229412990091  0.8798521824881242  0.5190510115496255  1.0000
  C   C67       1.0  0.9743324327148293  0.9217061452735108  0.505401412435555  1.0000
  C   C68       1.0  0.985301213201895  0.8988037117528802  0.5098680051012242  1.0000
  C   C69       1.0  0.06332863685068477  0.500942917301622  0.5086642468517222  1.0000
  C   C70       1.0  0.08105506643334114  0.9582601397754248  0.5148978451398784  1.0000
  C   C71       1.0  0.08826468028244154  0.8841857968224494  0.5241728282463638  1.0000
  C   C72       1.0  0.012168961948497543  0.8752310682021168  0.5177239159425682  1.0000
  C   C73       1.0  0.9931115087784751  0.8566541863028991  0.519420298669869  1.0000
  C   C74       1.0  0.08031144245974776  0.9097599468241203  0.5173699390342057  1.0000
  C   C75       1.0  0.032191416058787656  0.8658542496703541  0.5207444174824888  1.0000
  C   C76       1.0  0.14859052723072677  0.9617457146450781  0.5468095202701299  1.0000
  C   C77       1.0  0.115118642353361  0.9378143209936327  0.5191392425030573  1.0000
  C   C78       1.0  0.12681181019995255  0.9595721273180188  0.5446639707838928  1.0000
  C   C79       1.0  0.12658114401309853  0.9184218877643102  0.49547282312436586  1.0000
  C   C80       1.0  0.16012835111139165  0.9423266262153566  0.5232423344710582  1.0000
  C   C81       1.0  0.14832687515522022  0.9205955270379234  0.4973146020130824  1.0000
  C   C82       1.0  0.023798447611916785  0.5246147741530156  0.49730488639212683  1.0000
  C   C83       1.0  0.011980398189937062  0.535247016714089  0.4566749445761972  1.0000
  C   C84       1.0  0.012396655878312077  0.5626397920004254  0.4494217145226873  1.0000
  C   C85       1.0  0.035945714367905855  0.5701135910500855  0.5245893361830684  1.0000
  C   C86       1.0  0.03598001592174107  0.5427093105898502  0.5306688231375094  1.0000
  C   C87       1.0  0.03134556956724246  0.7091814083859782  0.5120798085844839  1.0000
  C   C88       1.0  0.028683159131889277  0.6232604783524422  0.5161042745255578  1.0000
  C   C89       1.0  0.5097248175132338  0.8961281982511593  0.49330437620319556  1.0000
  C   C90       1.0  0.02978678454258661  0.6522899397682064  0.5134856007370915  1.0000
  C   C91       1.0  0.030253436701809647  0.6942814817976182  0.4643369356501153  1.0000
  C   C92       1.0  0.0291807306122694  0.6664571266860708  0.4645911038180796  1.0000
  C   C93       1.0  0.031856981679254034  0.6950104343941534  0.5609886352200683  1.0000
  C   C94       1.0  0.03139009192351192  0.6672407934237495  0.5611666937004829  1.0000
  C   C95       1.0  0.5313479776827041  0.8981326783454806  0.4927776666993344  1.0000
  C   C96       1.0  0.214089721898132  0.9267059887026814  0.5053938520085416  1.0000
  C   C97       1.0  0.19150101471933537  0.9270337979593665  0.5043083035024821  1.0000
  C   C98       1.0  0.2278690925820601  0.9466046534566455  0.5315758031349865  1.0000
  C   C99       1.0  0.25847553139584123  0.9240618336535585  0.5081958868584948  1.0000
  C   C100      1.0  0.24974124026682312  0.945128876336817  0.5319721009908555  1.0000
  C   C101      1.0  0.2450209562792746  0.9054256238381698  0.47848097484569674  1.0000
  C   C102      1.0  0.22325225386092104  0.9059269797999537  0.4791088274496057  1.0000
  C   C103      1.0  0.03165401850652018  0.7381400699825427  0.5094815304133452  1.0000
  C   C104      1.0  0.5330593065816174  0.9416785899221035  0.5346169818587003  1.0000
  C   C105      1.0  0.030244516089429692  0.7799793358295009  0.5422600005563547  1.0000
  C   C106      1.0  0.03167490389017148  0.8362805241912414  0.5279853785166514  1.0000
  C   C107      1.0  0.020171119990402886  0.7959635153534343  0.5783739868892075  1.0000
  C   C108      1.0  0.02054813777957889  0.8233414735226141  0.5707022989989907  1.0000
  C   C109      1.0  0.042260484383440336  0.8205586379485316  0.49278302095089993  1.0000
  C   C110      1.0  0.041347650192896546  0.7930418215869998  0.49921285840507923  1.0000
  C   C111      1.0  0.46013985901418863  0.9177476854081981  0.5007803601764514  1.0000
  C   C112      1.0  0.49890975018325556  0.9173626754324615  0.5141292550692401  1.0000
  H   H37       1.0  0.5544154501953483  0.9781016508186753  0.49867272480658464  1.0000
  H   H38       1.0  0.1067140927342464  0.993179254434185  0.509612348074603  1.0000
  H   H39       1.0  0.5391095410118254  0.881682629022683  0.47495991873453186  1.0000
  H   H40       1.0  0.06586963276913634  0.522750341884945  0.5036518456541542  1.0000
  H   H41       1.0  0.5523098206390757  0.8648253627052797  0.5201234027696937  1.0000
  H   H42       1.0  0.9925512294326232  0.8348264373497717  0.5234305496024518  1.0000
  H   H43       1.0  0.07086268575357861  0.8439334242980856  0.5306243035648806  1.0000
  H   H44       1.0  0.10482380311514236  0.88065995454303  0.5288357122926416  1.0000
  H   H45       1.0  0.9821862810589616  0.5128346722804288  0.49318340338050964  1.0000
  H   H46       1.0  0.052964652348789824  0.9308189466771337  0.5130545247081562  1.0000
  H   H47       1.0  0.11803738258985626  0.9013858157779151  0.47407225622307236  1.0000
  H   H48       1.0  0.11842840889049412  0.9749419347576634  0.5644017236382904  1.0000
  H   H49       1.0  0.1571236384476646  0.9789246970506634  0.5677608189225828  1.0000
  H   H50       1.0  0.15681490150738198  0.9051457052370078  0.47791497658256715  1.0000
  H   H51       1.0  0.04530173708483282  0.5349907648758377  0.5631863618149142  1.0000
  H   H52       1.0  0.0454591587710767  0.583865048740693  0.551735948247717  1.0000
  H   H53       1.0  0.0030632676250609584  0.570328297025576  0.4169276162982475  1.0000
  H   H54       1.0  0.0026747206539454718  0.5215454966723384  0.4290713051149668  1.0000
  H   H55       1.0  0.029783935511968097  0.7049077372635053  0.4259061013305258  1.0000
  H   H56       1.0  0.031534495379735815  0.6146716142091854  0.5564570050702231  1.0000
  H   H57       1.0  0.031841830867309004  0.656612692899715  0.599601813975065  1.0000
  H   H58       1.0  0.5421994021750536  0.9593732119403229  0.5523044665789018  1.0000
  H   H59       1.0  0.18243695285034317  0.9099514738008263  0.4825331817405415  1.0000
  H   H60       1.0  0.5004956839179368  0.8783091053652734  0.4764023883787288  1.0000
  H   H61       1.0  0.21309813140406333  0.8910452279374808  0.4557292115507918  1.0000
  H   H62       1.0  0.2596802010210749  0.960210777546397  0.5556911996476324  1.0000
  H   H63       1.0  0.2044311689133749  0.9636440625371016  0.5570038062233974  1.0000
  H   H64       1.0  0.268636174143572  0.889457852478194  0.45074352922462646  1.0000
  H   H65       1.0  0.026559309402097407  0.6336957833515776  0.4249687324673461  1.0000
  H   H66       1.0  0.03257089024527502  0.7275863406014512  0.6008898139957559  1.0000
  H   H67       1.0  0.0333527597759395  0.747116837624831  0.4685106783320866  1.0000
  H   H68       1.0  0.04962934094140159  0.7811242959944027  0.4706323016286673  1.0000
  H   H69       1.0  0.051058179761542415  0.8301421924869989  0.458690847515025  1.0000
  H   H70       1.0  0.013455935870050874  0.9261772708091419  0.5091218365692313  1.0000
  H   H71       1.0  0.012365389645779159  0.8352595510831963  0.59943846890791  1.0000
  H   H72       1.0  0.503593050244674  0.9563427812799082  0.5540359166396194  1.0000
  H   H73       1.0  0.011390336652396435  0.7864275046194974  0.6125030499247438  1.0000
  H   H74       1.0  0.4465759208399527  0.9103362560450359  0.5281286629072393  1.0000
  N   N17       1.0  0.007338533349633432  0.9506832565342103  0.5053399885049186  1.0000
  N   N18       1.0  0.059839425194259395  0.9568690512477508  0.5131441967356158  1.0000
  N   N19       1.0  0.006509652572842643  0.9001957850004142  0.511709860944498  1.0000
  N   N20       1.0  0.05908773293862448  0.9062402673338694  0.5144552911705561  1.0000
  N   N21       1.0  0.18149115864007076  0.9454280986049605  0.5269662079929052  1.0000
  N   N22       1.0  0.024088048451845225  0.6076096602484066  0.47531226414375877  1.0000
  N   N23       1.0  0.02936631375264311  0.7531496917945608  0.5510416046181308  1.0000
  N   N24       1.0  0.47801834972026636  0.9151386946679722  0.5171145137347037  1.0000
  O   O7        1.0  0.02761313826494404  0.6527554862912179  0.4149635549313731  1.0000
  O   O8        1.0  0.032988549463630557  0.7086691950126225  0.6106796194368005  1.0000
  O   O9        1.0  0.21986504175826133  0.967506771919834  0.5603677762167102  1.0000
  O   O10       1.0  0.25350687257221877  0.8851003484881009  0.4477010810354448  1.0000
  C   C113      1.0  0.6045922457755082  0.4817130072830878  0.49880755855150494  1.0000
  C   C114      1.0  0.6242800181229146  0.49748245106407163  0.49928762134961024  1.0000
  C   C115      1.0  0.6792740635023966  0.4859459098677782  0.5078710127689698  1.0000
  C   C116      1.0  0.6626379941817913  0.36482845216206977  0.528098839512793  1.0000
  C   C117      1.0  0.5681319383098262  0.37242641845843466  0.5137465419089142  1.0000
  C   C118      1.0  0.6784509591764241  0.43555780897986235  0.5172686170155321  1.0000
  C   C119      1.0  0.944880743656218  0.41811911310392624  0.5031234257780032  1.0000
  C   C120      1.0  0.6274726481746907  0.07763777672604445  0.4784744758562608  1.0000
  C   C121      1.0  0.5847133026296168  0.4934946757546769  0.49375261069868137  1.0000
  C   C122      1.0  0.6440051483924716  0.48757784607872623  0.5055927761787143  1.0000
  C   C123      1.0  0.9112848812690139  0.4333166338332357  0.5279342238274942  1.0000
  C   C124      1.0  0.5693134787738006  0.47277634378037087  0.49535960866214424  1.0000
  C   C125      1.0  0.5799751511739685  0.44866796685266297  0.5022575262369228  1.0000
  C   C126      1.0  0.6428826972318137  0.37645369739092166  0.5192407186701306  1.0000
  C   C127      1.0  0.5689340657347622  0.4228277077813072  0.5052031197113485  1.0000
  C   C128      1.0  0.5786910693834394  0.3989706273831054  0.5093305514985833  1.0000
  C   C129      1.0  0.6661261859881082  0.0012229355981402624  0.504262260642033  1.0000
  C   C130      1.0  0.6686970355901258  0.4594500071182562  0.5133831121751496  1.0000
  C   C131      1.0  0.6780049962528699  0.38559793395636127  0.5277519503258981  1.0000
  C   C132      1.0  0.6034002231328558  0.3708632591639316  0.5167875010796009  1.0000
  C   C133      1.0  0.5832978749878942  0.3551512132910634  0.5177155156283916  1.0000
  C   C134      1.0  0.6674377218795299  0.4096178524649848  0.5184625943708948  1.0000
  C   C135      1.0  0.6231878815491079  0.36077627343596974  0.5200793275717639  1.0000
  C   C136      1.0  0.7345404535353445  0.46021005604989995  0.5563259536778672  1.0000
  C   C137      1.0  0.7016579866518803  0.4381384850513341  0.520779617206548  1.0000
  C   C138      1.0  0.7127859908712009  0.4581491367580413  0.5521379776489368  1.0000
  C   C139      1.0  0.7134968830079953  0.42043591295479993  0.4932147072689921  1.0000
  C   C140      1.0  0.746470144407755  0.44244747030909326  0.5289456905855648  1.0000
  C   C141      1.0  0.7352251650660274  0.4225508488206178  0.4970063151920802  1.0000
  C   C142      1.0  0.6275035213365457  0.021594373220549547  0.49370607892530094  1.0000
  C   C143      1.0  0.6176731460324263  0.031802153927679495  0.4491265879837627  1.0000
  C   C144      1.0  0.6180095265500832  0.059144989293049774  0.4409982733449436  1.0000
  C   C145      1.0  0.6373008020650449  0.0672935003791327  0.5233028867636539  1.0000
  C   C146      1.0  0.6375500670142287  0.039948935030069896  0.5302519507007114  1.0000
  C   C147      1.0  0.6285297315413576  0.20530940884249038  0.509421105278232  1.0000
  C   C148      1.0  0.6282245801632184  0.11963195701880058  0.5117160413241939  1.0000
  C   C149      1.0  0.912022490686424  0.3964882859594537  0.46658390981441067  1.0000
  C   C150      1.0  0.6286750504391232  0.1486107931121912  0.5097247773013266  1.0000
  C   C151      1.0  0.6319873286665911  0.19123578087693635  0.46215897752370433  1.0000
  C   C152      1.0  0.6317772623695195  0.16348911828556775  0.46171320735692956  1.0000
  C   C153      1.0  0.6253671694864079  0.1904066113722188  0.557427645508604  1.0000
  C   C154      1.0  0.6257775941398799  0.16276197736325418  0.5572458751577302  1.0000
  C   C155      1.0  0.9337801990718461  0.3985419507268986  0.4707331161444708  1.0000
  C   C156      1.0  0.800969071494911  0.42870259249673287  0.5111360295330801  1.0000
  C   C157      1.0  0.7782339700891482  0.42840651844968414  0.5091802825747885  1.0000
  C   C158      1.0  0.814144451461291  0.44761659616010174  0.5414356911240512  1.0000
  C   C159      1.0  0.8455508664304262  0.42761012269383164  0.5126456532127641  1.0000
  C   C160      1.0  0.8358737155998051  0.4468877599006496  0.5418677751836738  1.0000
  C   C161      1.0  0.83237388094585  0.4086989023935217  0.48232717878340325  1.0000
  C   C162      1.0  0.8106463813367716  0.4094200990636208  0.4818939514863201  1.0000
  C   C163      1.0  0.6280536397837604  0.23417165703010537  0.5072223168261549  1.0000
  C   C164      1.0  0.9330180823852579  0.4353980678437663  0.5317580944231317  1.0000
  C   C165      1.0  0.6223965688796849  0.27510177098026645  0.5389056394198446  1.0000
  C   C166      1.0  0.622960899127278  0.33146717386496205  0.5265712375388549  1.0000
  C   C167      1.0  0.6093717766970171  0.2898853823358716  0.5701696663802454  1.0000
  C   C168      1.0  0.609398119811956  0.3172638796830466  0.5633920454880774  1.0000
  C   C169      1.0  0.636397041820279  0.3169152796782115  0.4963645625014775  1.0000
  C   C170      1.0  0.6359485429540476  0.2894170444320002  0.5017820377028336  1.0000
  C   C171      1.0  0.86829384438511  0.4279108070969202  0.5146690824602494  1.0000
  C   C172      1.0  0.9000660396056659  0.4138674402203796  0.4949296149821449  1.0000
  H   H75       1.0  0.9515299960851658  0.47158103481167846  0.4937617808618496  1.0000
  H   H76       1.0  0.6964068604108672  0.49107675285108493  0.5065641185514784  1.0000
  H   H77       1.0  0.9425850453605058  0.3849989474609728  0.4469551318517944  1.0000
  H   H78       1.0  0.666705905191782  0.022949240555894476  0.4983985320174751  1.0000
  H   H79       1.0  0.9501285256024052  0.3649455491660445  0.5127611884388669  1.0000
  H   H80       1.0  0.5807909148122975  0.33327040805748825  0.5211675076055872  1.0000
  H   H81       1.0  0.6643225044213821  0.3435832708679437  0.5351069935042169  1.0000
  H   H82       1.0  0.6949338617340383  0.38493369632567526  0.5345407003450819  1.0000
  H   H83       1.0  0.5885048443547397  0.014307087978340675  0.49303797697287144  1.0000
  H   H84       1.0  0.6361522331427805  0.4456725382924872  0.5136754342653757  1.0000
  H   H85       1.0  0.7053370473313266  0.40494588049492136  0.46711934776254077  1.0000
  H   H86       1.0  0.7040060087503272  0.47204901419459316  0.575076079409698  1.0000
  H   H87       1.0  0.7426826059881321  0.4759063810758386  0.5819686232292756  1.0000
  H   H88       1.0  0.7441134043552016  0.40848476490847346  0.47459278332449856  1.0000
  H   H89       1.0  0.6452997109620229  0.03251090491533281  0.5658184135378227  1.0000
  H   H90       1.0  0.6450868351289014  0.0812858605110107  0.5529645086185498  1.0000
  H   H91       1.0  0.6101966800617102  0.06650965879270608  0.40548591727959826  1.0000
  H   H92       1.0  0.6099291660185525  0.01781561483193332  0.4194124107987006  1.0000
  H   H93       1.0  0.6344560136818882  0.20242498038897863  0.4244062805800217  1.0000
  H   H94       1.0  0.6280147052133346  0.1106722969496078  0.5527377921232263  1.0000
  H   H95       1.0  0.6233056846327149  0.15155585948324582  0.594976542772415  1.0000
  H   H96       1.0  0.9411454837566327  0.45052707531771474  0.5586918615641452  1.0000
  H   H97       1.0  0.7697113376324916  0.4122886493530265  0.48379035809187265  1.0000
  H   H98       1.0  0.9039105954616018  0.3811283527168278  0.4401410757278369  1.0000
  H   H99       1.0  0.8007029005764351  0.394544556381925  0.458095276397227  1.0000
  H   H100      1.0  0.8458095729930891  0.46176999292870247  0.5656587181224342  1.0000
  H   H101      1.0  0.7902706818247139  0.46425420377189247  0.5655272960495807  1.0000
  H   H102      1.0  0.8562570883039342  0.3920871059378398  0.4582329493342897  1.0000
  H   H103      1.0  0.633508442038624  0.13142469713081514  0.4214495690244573  1.0000
  H   H104      1.0  0.6217024637931311  0.22217831106195246  0.5969363239719396  1.0000
  H   H105      1.0  0.6328665807684759  0.24393100903469328  0.4681986748129347  1.0000
  H   H106      1.0  0.6464749521501636  0.2784416824241621  0.47707930622239464  1.0000
  H   H107      1.0  0.647102567683494  0.32746064912301687  0.4668168262591743  1.0000
  H   H108      1.0  0.6112237266901948  0.41282524646621443  0.5095675698311717  1.0000
  H   H109      1.0  0.5990276459740221  0.32821302428168353  0.5885472563567145  1.0000
  H   H110      1.0  0.9023801122638541  0.4470595234165554  0.5511631586091331  1.0000
  H   H111      1.0  0.5986598116282184  0.2793921773930367  0.5997287942173308  1.0000
  H   H112      1.0  0.8767890192786891  0.44399861040138144  0.5401763762907786  1.0000
  N   N25       1.0  0.6010517997014798  0.4548910889809803  0.5039636801207357  1.0000
  N   N26       1.0  0.6478582066192112  0.4618538954390974  0.5116542060938876  1.0000
  N   N27       1.0  0.5995373518019128  0.39661027711512575  0.5114258912939404  1.0000
  N   N28       1.0  0.6464456750416246  0.4032833662372397  0.5140216222013532  1.0000
  N   N29       1.0  0.7677816554000799  0.4453804278147035  0.5346795332443824  1.0000
  N   N30       1.0  0.6273520480356611  0.10434585160771208  0.4695777219649418  1.0000
  N   N31       1.0  0.6217883083083856  0.24822826950793309  0.5467178176255232  1.0000
  N   N32       1.0  0.8787579090691856  0.4109826476718147  0.4890900909714604  1.0000
  O   O11       1.0  0.6348669280482117  0.15058596662218326  0.4123701001087716  1.0000
  O   O12       1.0  0.6218574323564243  0.20319977908936188  0.6066314510349534  1.0000
  O   O13       1.0  0.8055668947190691  0.4676213444453514  0.5718902668498058  1.0000
  O   O14       1.0  0.840961144018227  0.38870251696479047  0.45186586346852725  1.0000
  C   C173      1.0  0.6066550437808831  0.9781611023586176  0.5028962568161836  1.0000
  C   C174      1.0  0.6270572367554873  0.9920972249072705  0.5019396569182167  1.0000
  C   C175      1.0  0.682757989240986  0.9865551041758062  0.5093047299306259  1.0000
  C   C176      1.0  0.6636464307099778  0.8664777064225219  0.5246378165014332  1.0000
  C   C177      1.0  0.5690684203332418  0.8724152365834837  0.5188998588097319  1.0000
  C   C178      1.0  0.684790420220084  0.9361128372601631  0.517625796845966  1.0000
  C   C179      1.0  0.9512500649044425  0.9191095892156346  0.5026769252452267  1.0000
  C   C180      1.0  0.623649006442953  0.5828299802334042  0.47825501946615395  1.0000
  C   C181      1.0  0.5882611225919623  0.9925731387591027  0.4982245725980879  1.0000
  C   C182      1.0  0.6470484825425571  0.9827875329692886  0.5073524662465415  1.0000
  C   C183      1.0  0.917810989899154  0.9363549626401738  0.521839163713394  1.0000
  C   C184      1.0  0.5709598364797314  0.9742469252061808  0.5015605605022813  1.0000
  C   C185      1.0  0.5787636648834449  0.9486504107461143  0.5090929189727755  1.0000
  C   C186      1.0  0.6452204291051693  0.880800427566291  0.5189307372309271  1.0000
  C   C187      1.0  0.5667647291872799  0.9231052276106991  0.512024277902395  1.0000
  C   C188      1.0  0.5777987413937088  0.8999674824858895  0.5140058065098211  1.0000
  C   C189      1.0  0.6641269079031533  0.5032031324404848  0.5030952694334608  1.0000
  C   C190      1.0  0.6738337996470685  0.9591108137019955  0.5150733089732665  1.0000
  C   C191      1.0  0.6808975659378467  0.8849451649019457  0.5236947344930155  1.0000
  C   C192      1.0  0.6047659208963948  0.876359998442263  0.5189785382765062  1.0000
  C   C193      1.0  0.5857960216459368  0.8577586350855202  0.5213234642025039  1.0000
  C   C194      1.0  0.6730132317141057  0.910585777931681  0.5174855614995628  1.0000
  C   C195      1.0  0.6247776001564941  0.8669136104361856  0.5208351014233197  1.0000
  C   C196      1.0  0.7409433760949468  0.9628633022466885  0.5500206639952573  1.0000
  C   C197      1.0  0.7078324076672767  0.938702749549838  0.5204672070926583  1.0000
  C   C198      1.0  0.719184385131719  0.9604985140837775  0.5467033964895615  1.0000
  C   C199      1.0  0.7195834655510244  0.9194432040491063  0.4974088268095495  1.0000
  C   C200      1.0  0.7527561417997373  0.9436088860113263  0.5269683154241879  1.0000
  C   C201      1.0  0.741317531148332  0.9218237762485266  0.5003960565168539  1.0000
  C   C202      1.0  0.6243900404991368  0.5267269217352152  0.49187084964240996  1.0000
  C   C203      1.0  0.6122702138629359  0.5369743433611375  0.45139561992026916  1.0000
  C   C204      1.0  0.6121974134134239  0.5642961697534963  0.44402796898383895  1.0000
  C   C205      1.0  0.635863443646177  0.5724825841576116  0.5187825469592596  1.0000
  C   C206      1.0  0.6364360446244591  0.5451517432052168  0.5248476106219101  1.0000
  C   C207      1.0  0.6266261062496478  0.7107153546637127  0.5089238808575834  1.0000
  C   C208      1.0  0.6270010088349389  0.6251229688505167  0.5111716124600996  1.0000
  C   C209      1.0  0.918051950450677  0.8947007203846891  0.4743414181432271  1.0000
  C   C210      1.0  0.6271306010622967  0.65407049461757  0.5090988710581205  1.0000
  C   C211      1.0  0.6260712016279172  0.696089439682659  0.46084587603228255  1.0000
  C   C212      1.0  0.6260076530440312  0.6683746425892232  0.46050052041290684  1.0000
  C   C213      1.0  0.6276679310447931  0.6964004778517598  0.5575133469053897  1.0000
  C   C214      1.0  0.6281998622064203  0.6687658204245489  0.5570786461970185  1.0000
  C   C215      1.0  0.9398209689426921  0.8970386396706881  0.4775554329993428  1.0000
  C   C216      1.0  0.8071892836266108  0.9292981592633534  0.5112357189288321  1.0000
  C   C217      1.0  0.7844472674673848  0.9286675736685199  0.510080942076934  1.0000
  C   C218      1.0  0.8205381708601175  0.9502235773584533  0.5357264283214741  1.0000
  C   C219      1.0  0.8518406255185653  0.9287746976244128  0.5115117443192992  1.0000
  C   C220      1.0  0.8422981149510106  0.9497546932835503  0.5355612990783165  1.0000
  C   C221      1.0  0.8384878085279668  0.9078417042606416  0.48699808599371264  1.0000
  C   C222      1.0  0.8167418868416128  0.908314186895015  0.4870896228535166  1.0000
  C   C223      1.0  0.6259974395483877  0.73953492825138  0.5069310902410694  1.0000
  C   C224      1.0  0.939554772016188  0.938687563737822  0.5247447478792127  1.0000
  C   C225      1.0  0.6235910315258295  0.7810212986050366  0.540347311049302  1.0000
  C   C226      1.0  0.6242996065150522  0.8373090808446368  0.5272400680377477  1.0000
  C   C227      1.0  0.6134536087501639  0.796617330893215  0.5770866411380849  1.0000
  C   C228      1.0  0.61349274886388  0.8239974915335887  0.5700334134629401  1.0000
  C   C229      1.0  0.6348352762583337  0.8219636575106352  0.4912059454373827  1.0000
  C   C230      1.0  0.6342747010819157  0.7944633501464605  0.4970936081840778  1.0000
  C   C231      1.0  0.8746117993162539  0.9293923685482826  0.5128094191943077  1.0000
  C   C232      1.0  0.9062979295201524  0.9142785242448866  0.49638021913679276  1.0000
  H   H113      1.0  0.9615754896929808  0.9763236331776277  0.49222082534074674  1.0000
  H   H114      1.0  0.6995803555055428  0.9938125823067742  0.507841967272395  1.0000
  H   H115      1.0  0.9483955361623012  0.881510126787163  0.4590215772100066  1.0000
  H   H116      1.0  0.6666499712083238  0.5249701850201394  0.497425289524528  1.0000
  H   H117      1.0  0.9596462956430953  0.8638617743655762  0.5153931630391511  1.0000
  H   H118      1.0  0.5852879953078851  0.8359004834686117  0.5244620730095667  1.0000
  H   H119      1.0  0.663379850423817  0.8447282924406342  0.5295715177817873  1.0000
  H   H120      1.0  0.6974580376684714  0.8813364050716102  0.5279230497656859  1.0000
  H   H121      1.0  0.582886997821068  0.5148833625521545  0.48960839815844476  1.0000
  H   H122      1.0  0.6457002454386293  0.9317769452571415  0.5136799729948591  1.0000
  H   H123      1.0  0.7112990111076753  0.9023675746807962  0.47559020475328817  1.0000
  H   H124      1.0  0.7105362877756015  0.9757170998920536  0.5660750146936473  1.0000
  H   H125      1.0  0.74922546936045  0.980048269420606  0.5714836379908991  1.0000
  H   H126      1.0  0.7500737199910267  0.9065015903427681  0.4814816682132857  1.0000
  H   H127      1.0  0.6460320170217005  0.5377528193539761  0.5571596927691521  1.0000
  H   H128      1.0  0.6452058771276364  0.5864953402173384  0.5457865325596897  1.0000
  H   H129      1.0  0.6025842081825489  0.5716544686361476  0.41173570525820835  1.0000
  H   H130      1.0  0.6030821146474092  0.523011614002876  0.42405497811955795  1.0000
  H   H131      1.0  0.6252294480031462  0.7068425225473469  0.42265747548140115  1.0000
  H   H132      1.0  0.6300428928011076  0.616562868988333  0.55142443130221  1.0000
  H   H133      1.0  0.6290487493002633  0.6580244456956345  0.595275090878876  1.0000
  H   H134      1.0  0.9478828742900073  0.956041599239923  0.5456349700882247  1.0000
  H   H135      1.0  0.7757749980800964  0.9110219481494608  0.48919231820037534  1.0000
  H   H136      1.0  0.9097190261594829  0.87725657269696  0.45378038023242384  1.0000
  H   H137      1.0  0.806661955591245  0.8918704209476884  0.46785648583762623  1.0000
  H   H138      1.0  0.8523594504457493  0.9662141580292696  0.5547908285327864  1.0000
  H   H139      1.0  0.7967760013664069  0.9680847337833665  0.5560878408574944  1.0000
  H   H140      1.0  0.8622787987943789  0.889976682688949  0.4668966875002965  1.0000
  H   H141      1.0  0.6245571777081729  0.6358636300410021  0.42020407456975667  1.0000
  H   H142      1.0  0.6272731036483945  0.7286103260847774  0.5981334823950258  1.0000
  H   H143      1.0  0.6274534182888344  0.7487593215249617  0.46613987195928674  1.0000
  H   H144      1.0  0.6425346625474174  0.7828388968061963  0.46794795680418955  1.0000
  H   H145      1.0  0.6433423696135413  0.8318694199254081  0.45700979809097303  1.0000
  H   H146      1.0  0.6060120139898679  0.927317796071658  0.5120230453027061  1.0000
  H   H147      1.0  0.1724219579863593  0.4501260550990474  0.5665404826220443  1.0000
  H   H148      1.0  0.17254735822799316  0.4242723561428574  0.5252161136271254  1.0000
  H   H149      1.0  0.47388343143147177  0.43137800621914096  0.5071036808654925  1.0000
  H   H150      1.0  0.4736694282890391  0.4056373540844118  0.4653779791853881  1.0000
