# Supplementary material for: Fracture Behavior of a 2D Imine‐Based Polymer
Source: Adv Sci (Weinh). 2024 Sep 12;11(42):2407017. doi: 10.1002/advs.202407017 (PMC11558127; doi:10.1002/advs.202407017)
Supplement: Supplementary file 2 — Supporting Information [file ADVS-11-2407017-s004.zip › linkerdefect_strain_1.275_relaxed.cif]

data_image0
_chemical_formula_structural       C43OHON4C8HCH24N2ONH10N8O3NC60H38N8O4C60H38N8O4C60H38
_chemical_formula_sum              "C232 O14 H150 N32"
_cell_length_a       65.08822571120189
_cell_length_b       50.21410329688147
_cell_length_c       25.0002237100003
_cell_angle_alpha    90.0
_cell_angle_beta     90.0
_cell_angle_gamma    96.31471768353956

_space_group_name_H-M_alt    "P 1"
_space_group_IT_number       1

loop_
  _space_group_symop_operation_xyz
  'x, y, z'

loop_
  _atom_site_type_symbol
  _atom_site_label
  _atom_site_symmetry_multiplicity
  _atom_site_fract_x
  _atom_site_fract_y
  _atom_site_fract_z
  _atom_site_occupancy
  C   C1        1.0  0.0005682287419918884  0.47978143085323427  0.502861874854707  1.0000
  C   C2        1.0  0.01986750724202333  0.4955265538612608  0.5041719525416158  1.0000
  C   C3        1.0  0.07375925609516235  0.483926438725635  0.5128283234851474  1.0000
  C   C4        1.0  0.05722425368234729  0.3627385786122067  0.5303486343077516  1.0000
  C   C5        1.0  0.9646323419280448  0.3702689884095468  0.5132992755591663  1.0000
  C   C6        1.0  0.07286067046915988  0.4334810795979576  0.5208406771147959  1.0000
  C   C7        1.0  0.5512723773121044  0.41993784012551866  0.5041370614663965  1.0000
  C   C8        1.0  0.030144099989576914  0.07691853173237084  0.4792297365785736  1.0000
  C   C9        1.0  0.9811217674140599  0.4915796051931744  0.497171235623882  1.0000
  C   C10       1.0  0.03918553770155457  0.4855544899472962  0.5105408406213708  1.0000
  C   C11       1.0  0.5187487089593775  0.43492852469027576  0.5331781532366745  1.0000
  C   C12       1.0  0.9659974318700009  0.4708420270836781  0.49780868098786607  1.0000
  C   C13       1.0  0.9763797553770278  0.44669407381333015  0.5048383805252101  1.0000
  C   C14       1.0  0.0378949085567471  0.3743864516935626  0.5214392079462354  1.0000
  C   C15       1.0  0.9655168844392962  0.4207785518472926  0.5064071319992184  1.0000
  C   C16       1.0  0.9750304265790011  0.3968789203584993  0.5101981915451642  1.0000
  C   C17       1.0  0.06870132707778837  0.0007740835239591732  0.5055703487530491  1.0000
  C   C18       1.0  0.06334976905731227  0.4573919930581849  0.5175464619571496  1.0000
  C   C19       1.0  0.0723259408935494  0.38352196957578355  0.5305257250953948  1.0000
  C   C20       1.0  0.9991887708063572  0.3687282330718267  0.5177954905290979  1.0000
  C   C21       1.0  0.979458446887201  0.3529798751149335  0.517387799639207  1.0000
  C   C22       1.0  0.06201104755478092  0.4075696556730027  0.5216854086809344  1.0000
  C   C23       1.0  0.018549539835716587  0.3586520815469869  0.5213065785181599  1.0000
  C   C24       1.0  0.12827417098433902  0.45815112689243825  0.5570007077483607  1.0000
  C   C25       1.0  0.09566671984706344  0.4360130153539287  0.523407092384418  1.0000
  C   C26       1.0  0.10686556701619997  0.45587618477859765  0.554525240628427  1.0000
  C   C27       1.0  0.10700914057208426  0.4185733208009222  0.4945982202406235  1.0000
  C   C28       1.0  0.13956714847069124  0.4405680698017637  0.5283394828000121  1.0000
  C   C29       1.0  0.12841641000969484  0.42083362861613505  0.4967069038359241  1.0000
  C   C30       1.0  0.030804471349971448  0.020890790780745374  0.49335826158228957  1.0000
  C   C31       1.0  0.021508895094989412  0.03113228417333632  0.4483042451537066  1.0000
  C   C32       1.0  0.021543212613979283  0.058471844717415976  0.4407339797118451  1.0000
  C   C33       1.0  0.039529602111614326  0.06656785621832553  0.5244160611210946  1.0000
  C   C34       1.0  0.0400930281318631  0.03923103989634351  0.5308072676998801  1.0000
  C   C35       1.0  0.026669608620622644  0.20382586535258165  0.510402740141845  1.0000
  C   C36       1.0  0.02952028217299716  0.11866201829440508  0.5131145518959465  1.0000
  C   C37       1.0  0.5183974224217294  0.39776094288193786  0.4723546815206517  1.0000
  C   C38       1.0  0.02897852166204221  0.14751892536397943  0.5111121555417533  1.0000
  C   C39       1.0  0.03101468652605538  0.19007210706078756  0.4634382237896439  1.0000
  C   C40       1.0  0.03186736347028209  0.1625063918675747  0.46317321929223276  1.0000
  C   C41       1.0  0.0236925714982371  0.18881730001435615  0.5583027888916448  1.0000
  C   C42       1.0  0.025155395848067523  0.1613780044098878  0.5583332123114815  1.0000
  C   C43       1.0  0.5398267648764572  0.4001109560048233  0.47347695659506345  1.0000
  O   O1        1.0  0.6292891957541297  0.6546769310431626  0.41085290145015924  1.0000
  H   H1        1.0  0.6100221670269511  0.8352929333889476  0.5995363111808665  1.0000
  O   O2        1.0  0.6326703364667421  0.7095366490885581  0.607727870163591  1.0000
  N   N1        1.0  0.6046899558469193  0.9515215209821496  0.5096577689664158  1.0000
  N   N2        1.0  0.6037570320949148  0.9009697583062897  0.51420719153654  1.0000
  N   N3        1.0  0.6555172317822852  0.9070177065322866  0.5148048681327877  1.0000
  N   N4        1.0  0.8840549227640906  0.9109198465406555  0.49213067590199294  1.0000
  C   C44       1.0  0.025284751151491036  0.23248811680532386  0.5079822952904313  1.0000
  C   C45       1.0  0.540172940335643  0.4372660389485334  0.5339173410257562  1.0000
  C   C46       1.0  0.018421172977120707  0.27299333715626833  0.5389299465168728  1.0000
  C   C47       1.0  0.018356037490259894  0.32930888884540177  0.5269338471921812  1.0000
  C   C48       1.0  0.005162504500516871  0.2873544840150659  0.5695094139417334  1.0000
  C   C49       1.0  0.004902392670641162  0.3147032695472797  0.5628989406896299  1.0000
  C   C50       1.0  0.03187902608399014  0.3151460174483647  0.4970931672601096  1.0000
  C   C51       1.0  0.031757567414629116  0.28768917379352693  0.5023796165115086  1.0000
  H   H2        1.0  0.8824572492182011  0.947199660062327  0.5335115659581018  1.0000
  C   C52       1.0  0.5073401871332601  0.4152285812169589  0.502006982180051  1.0000
  H   H3        1.0  0.5578290537050176  0.4732926388417758  0.49220237227678376  1.0000
  H   H4        1.0  0.09056737700918754  0.48908374922558706  0.5117970391129919  1.0000
  H   H5        1.0  0.5479790193796151  0.3864629599249494  0.4487424404770486  1.0000
  H   H6        1.0  0.06923018174953946  0.0225468769093445  0.500499776044265  1.0000
  H   H7        1.0  0.556470253676905  0.36687082507038915  0.5137806973617207  1.0000
  H   H8        1.0  0.9769534643944929  0.33106225147252355  0.5199884991429862  1.0000
  H   H9        1.0  0.058845369793079555  0.3414603764808426  0.5369469749772353  1.0000
  H   H10       1.0  0.08891134337355901  0.38285004040210613  0.5374661778810416  1.0000
  H   H11       1.0  0.9924887665900082  0.01315413422963049  0.4898977666884751  1.0000
  H   H12       1.0  0.03142480257132551  0.44357988436073736  0.5172217477940224  1.0000
  H   H13       1.0  0.0987926152805454  0.4031417810710959  0.46873164786772265  1.0000
  H   H14       1.0  0.09851124660997478  0.469593596370795  0.5785697315281044  1.0000
  H   H15       1.0  0.1365555607220262  0.4737662940464712  0.5823312066731716  1.0000
  H   H16       1.0  0.1368272685256605  0.40692525905146004  0.4733221587544331  1.0000
  H   H17       1.0  0.047462737049093866  0.03179216978353565  0.566709004477545  1.0000
  H   H18       1.0  0.04670810754026642  0.08052774355465017  0.5548270278111461  1.0000
  H   H19       1.0  0.014128299779198878  0.06587602992560744  0.40488881937309273  1.0000
  H   H20       1.0  0.014368761156260505  0.01719006560875812  0.41784915695173896  1.0000
  H   H21       1.0  0.03334944766332643  0.20135443822120389  0.42576565566759367  1.0000
  H   H22       1.0  0.02916784147649217  0.10962414360143172  0.554071834587082  1.0000
  H   H23       1.0  0.022819558931018703  0.15008897917039477  0.595994091716404  1.0000
  H   H24       1.0  0.5485997670405665  0.45265367678775087  0.5594840203626222  1.0000
  H   H25       1.0  0.9078004522649481  0.9519732366892091  0.5401804636517614  1.0000
  H   H26       1.0  0.5099130153290543  0.3821576408115318  0.44738587206764324  1.0000
  N   N5        1.0  0.6277059289207146  0.7539673495742636  0.5489962973155235  1.0000
  N   N6        1.0  0.6563001544110051  0.957639082038582  0.5139563966748634  1.0000
  O   O3        1.0  0.846741297742298  0.8860892029449494  0.462098419900555  1.0000
  N   N7        1.0  0.7754493603036284  0.9471492835225302  0.5313663372058063  1.0000
  H   H27       1.0  0.035103078180892255  0.13078641460690693  0.4231619878997929  1.0000
  H   H28       1.0  0.01855348973633495  0.22016399053889185  0.5972974088117214  1.0000
  H   H29       1.0  0.030180393366250505  0.24248049879980235  0.4692867085698275  1.0000
  H   H30       1.0  0.0424063876024843  0.27704107952630314  0.47809731033258623  1.0000
  H   H31       1.0  0.042446287682967196  0.3259923837843664  0.46805520920828164  1.0000
  H   H32       1.0  0.006928896081342655  0.41075952296678386  0.5121868943093751  1.0000
  H   H33       1.0  0.9944069297600353  0.3253273461061826  0.5876458053894932  1.0000
  H   H34       1.0  0.5105365561388031  0.44874313051103976  0.5573323386173474  1.0000
  H   H35       1.0  0.9945673932027422  0.2765657927359524  0.5985363705324821  1.0000
  H   H36       1.0  0.6096907326082714  0.7864749350099521  0.6115789777799802  1.0000
  N   N8        1.0  0.9970284046237834  0.45292216459110074  0.5075216262853681  1.0000
  N   N9        1.0  0.04291725469450738  0.4598009957816392  0.5159858045969714  1.0000
  N   N10       1.0  0.9954429589321906  0.39452675822810007  0.5132192616461222  1.0000
  N   N11       1.0  0.041422219000927664  0.4012438355028607  0.5169168041513309  1.0000
  N   N12       1.0  0.1606441720846533  0.4436751812757255  0.5283998927494918  1.0000
  N   N13       1.0  0.02952322119873933  0.1035814434543515  0.47081440298668653  1.0000
  N   N14       1.0  0.01831518679641952  0.2461893526912237  0.5469003211409589  1.0000
  N   N15       1.0  0.4862698551807636  0.41204494670373915  0.5033090124156724  1.0000
  O   O4        1.0  0.03581744531511868  0.1499266201056251  0.4140609887334457  1.0000
  O   O5        1.0  0.01930756218544684  0.20132431016998906  0.6071768749680386  1.0000
  O   O6        1.0  0.8127766297540856  0.9721297731760866  0.5607427651407293  1.0000
  N   N16       1.0  0.6273029361504313  0.6092470206894635  0.4703430302187521  1.0000
  C   C53       1.0  0.010482181589200789  0.9772200103192319  0.5000822264091631  1.0000
  C   C54       1.0  0.03044571271779431  0.9913555118002252  0.5010234862263852  1.0000
  C   C55       1.0  0.08503905278916725  0.9862022166398544  0.5104459096823398  1.0000
  C   C56       1.0  0.06656417211218675  0.8659988368107138  0.5251945466359786  1.0000
  C   C57       1.0  0.973776626348525  0.87137542912486  0.5150108872986048  1.0000
  C   C58       1.0  0.08714398524461514  0.935716252746212  0.5173456346015572  1.0000
  C   C59       1.0  0.5497574532170656  0.9203094052570818  0.5126963762177829  1.0000
  C   C60       1.0  0.02052609882875094  0.5810794754290607  0.48365340398711415  1.0000
  C   C61       1.0  0.9923412094151657  0.9914008804457486  0.4944239504796223  1.0000
  C   C62       1.0  0.05002478665372601  0.9821579413170475  0.5073820196257838  1.0000
  C   C63       1.0  0.5178327644452764  0.9392360051309857  0.5356133800135757  1.0000
  C   C64       1.0  0.9754694859788337  0.972843219360911  0.4958961659570629  1.0000
  C   C65       1.0  0.9832579511010402  0.9473143327708701  0.5031830312712143  1.0000
  C   C66       1.0  0.04844856225885625  0.8801523665546773  0.5189919499085247  1.0000
  C   C67       1.0  0.9717079058464603  0.92179813427066  0.5055255555254062  1.0000
  C   C68       1.0  0.9824612676270965  0.8989217247947404  0.5099169252192335  1.0000
  C   C69       1.0  0.05893152579796313  0.5012086944233135  0.5085556038926408  1.0000
  C   C70       1.0  0.07635520243245494  0.9586402941586405  0.5150758622961509  1.0000
  C   C71       1.0  0.08343049729350921  0.8845832656602048  0.5241532289546239  1.0000
  C   C72       1.0  0.008810421430472311  0.875416636666235  0.5176668988842095  1.0000
  C   C73       1.0  0.9901215093750069  0.8567864991810121  0.519314439215597  1.0000
  C   C74       1.0  0.07562991079381907  0.9101388443900442  0.5174177810332459  1.0000
  C   C75       1.0  0.028444761850247087  0.8660915797602131  0.520653207391337  1.0000
  C   C76       1.0  0.14257615823623312  0.962315797997223  0.5470570904102353  1.0000
  C   C77       1.0  0.10976145816397433  0.9382908078084712  0.5193103018109605  1.0000
  C   C78       1.0  0.12121964957677224  0.9600695861421915  0.5448962173559171  1.0000
  C   C79       1.0  0.12101308164785506  0.9189562656208685  0.49558962638487314  1.0000
  C   C80       1.0  0.15390125000483665  0.9429556863898869  0.5234332926180361  1.0000
  C   C81       1.0  0.14233739378880164  0.9212061460778243  0.4974362041111679  1.0000
  C   C82       1.0  0.020188459329943658  0.5248231512141499  0.4972047783081155  1.0000
  C   C83       1.0  0.008606183903786046  0.5354373777964895  0.45657621286292843  1.0000
  C   C84       1.0  0.009028187354568895  0.5628330653454303  0.44931507500629186  1.0000
  C   C85       1.0  0.032131447764188234  0.5703536361366252  0.5244688197893053  1.0000
  C   C86       1.0  0.03215264112161463  0.5429468402579392  0.5305416031976113  1.0000
  C   C87       1.0  0.027640015503700512  0.70941380460969  0.5118942707303213  1.0000
  C   C88       1.0  0.025032071472530185  0.6234930628952456  0.51596725143193  1.0000
  C   C89       1.0  0.5162278145597687  0.8953294949172187  0.49282829237302955  1.0000
  C   C90       1.0  0.02611746862495568  0.6525231810948311  0.5133305931982094  1.0000
  C   C91       1.0  0.026565923138743473  0.6945069030871953  0.4641582572874893  1.0000
  C   C92       1.0  0.02551675185780118  0.6666817671170914  0.4644313469750258  1.0000
  C   C93       1.0  0.028149623774202843  0.6952543896334747  0.5608114076222657  1.0000
  C   C94       1.0  0.02769490180536479  0.6674847094130484  0.5610011472272405  1.0000
  C   C95       1.0  0.5374352268574834  0.8974371594041786  0.49243472958782253  1.0000
  C   C96       1.0  0.20683075461183725  0.9275658469755353  0.5054787536692072  1.0000
  C   C97       1.0  0.18467757874034033  0.9278028767895533  0.5044077992320534  1.0000
  C   C98       1.0  0.22032857955802154  0.9474857676339795  0.5317493791554015  1.0000
  C   C99       1.0  0.2503569438107814  0.9250926005422486  0.5082426077466483  1.0000
  C   C100      1.0  0.24178114964796435  0.9460942769867803  0.5321299916711381  1.0000
  C   C101      1.0  0.23717884769595668  0.9064491250113075  0.478426426776209  1.0000
  C   C102      1.0  0.21582821798469262  0.9068585805545095  0.47908835493992574  1.0000
  C   C103      1.0  0.027938075120308836  0.7383734748052084  0.5092822344319545  1.0000
  C   C104      1.0  0.5390168418672147  0.9409818675335381  0.5342804525621927  1.0000
  C   C105      1.0  0.026544084234666986  0.7802136041520528  0.5420694477681123  1.0000
  C   C106      1.0  0.02793876342458521  0.836513787787532  0.5278376638615352  1.0000
  C   C107      1.0  0.016656687092003956  0.7961570897618547  0.5781883882447826  1.0000
  C   C108      1.0  0.01702262806560434  0.8235348832129747  0.570536756262075  1.0000
  C   C109      1.0  0.038322255120477496  0.8208325490314596  0.49262475648191606  1.0000
  C   C110      1.0  0.03743179719133982  0.7933147269544755  0.4990349378456816  1.0000
  C   C111      1.0  0.4675597494761824  0.9166857880068311  0.5000321219870429  1.0000
  C   C112      1.0  0.5055735392009415  0.91649893354596  0.5136094972945725  1.0000
  H   H37       1.0  0.5599704166664264  0.9775199455077049  0.49854695332503646  1.0000
  H   H38       1.0  0.10152328373273167  0.9936333693425304  0.5098930001359826  1.0000
  H   H39       1.0  0.5450918210659198  0.8810393521378965  0.4746394181183539  1.0000
  H   H40       1.0  0.06144762320474831  0.5230210872360138  0.5035401958444802  1.0000
  H   H41       1.0  0.5579929543192222  0.8642441533729169  0.5200609796943608  1.0000
  H   H42       1.0  0.9895714179544809  0.8349526165850442  0.5232493692018773  1.0000
  H   H43       1.0  0.06636694728817157  0.8442776872375451  0.5304770472421474  1.0000
  H   H44       1.0  0.099670470220132  0.8811000457869115  0.5288104190534779  1.0000
  H   H45       1.0  0.9793817101897699  0.5129802846699518  0.49312684921201605  1.0000
  H   H46       1.0  0.04881737487723956  0.9311236933928542  0.5131233523868965  1.0000
  H   H47       1.0  0.112640318871825  0.9019078547769335  0.47413455235208835  1.0000
  H   H48       1.0  0.11298938619776512  0.9753939061247378  0.5646806769651717  1.0000
  H   H49       1.0  0.15093689490413098  0.9795069275700558  0.5680617306349142  1.0000
  H   H50       1.0  0.15066983825603078  0.905800011084838  0.47799551310250216  1.0000
  H   H51       1.0  0.041289925527655535  0.5352488387677603  0.5630633225504802  1.0000
  H   H52       1.0  0.041473238513427546  0.5841294583664424  0.5516102441759104  1.0000
  H   H53       1.0  0.999875319349427  0.5705042297101177  0.4168240039573674  1.0000
  H   H54       1.0  0.9994677200415942  0.5217187216939154  0.42898520509776944  1.0000
  H   H55       1.0  0.02610020696053558  0.7051286368624781  0.42572312845245075  1.0000
  H   H56       1.0  0.027832443400365326  0.6149179165014353  0.5563230226482899  1.0000
  H   H57       1.0  0.02814317034516849  0.6568683021669789  0.5994403295421784  1.0000
  H   H58       1.0  0.5479443275110362  0.9587162057276916  0.5520285436258685  1.0000
  H   H59       1.0  0.17579803311055076  0.9107169059620411  0.4825519357538313  1.0000
  H   H60       1.0  0.5072194607660026  0.8774680870400181  0.47587645923537847  1.0000
  H   H61       1.0  0.20588495806910803  0.8919761796511088  0.4556184577493255  1.0000
  H   H62       1.0  0.2515140175548342  0.96118284215244  0.5559271058462312  1.0000
  H   H63       1.0  0.19732562308849472  0.9643917525921158  0.5573084243393411  1.0000
  H   H64       1.0  0.2603567701643218  0.8906250918955365  0.45055724214788706  1.0000
  H   H65       1.0  0.022940873620456666  0.6339114634450055  0.42482834728642943  1.0000
  H   H66       1.0  0.028848043522260572  0.7278375669799854  0.6007034750515375  1.0000
  H   H67       1.0  0.029598741047119508  0.7473554028512464  0.46831583905975616  1.0000
  H   H68       1.0  0.045558000350787234  0.7814330699741957  0.47045230751726413  1.0000
  H   H69       1.0  0.04695214531192681  0.8304492130968765  0.4585524567288018  1.0000
  H   H70       1.0  0.01007070996054185  0.9263685234828949  0.5091939550589313  1.0000
  H   H71       1.0  0.008994605984398085  0.8354186489131249  0.5992833571657037  1.0000
  H   H72       1.0  0.5100793279812833  0.9554880885450625  0.553536900586441  1.0000
  H   H73       1.0  0.00804594221418908  0.7865849352108668  0.6123050600198987  1.0000
  H   H74       1.0  0.4542542100375886  0.9092014656484189  0.5273071279897743  1.0000
  N   N17       1.0  0.0040781577449419595  0.9508621760098992  0.5054607592528568  1.0000
  N   N18       1.0  0.0555514657204362  0.9571921881978862  0.5132817230969099  1.0000
  N   N19       1.0  0.003259079776860531  0.9003692663876766  0.5117417755297938  1.0000
  N   N20       1.0  0.05481771376207133  0.906560987441195  0.514479966061054  1.0000
  N   N21       1.0  0.17485028218096682  0.9461316217030666  0.5271558114097574  1.0000
  N   N22       1.0  0.0205193090928981  0.6078280835827377  0.47518103859083094  1.0000
  N   N23       1.0  0.025689667242149668  0.7533816270078733  0.5508309207157328  1.0000
  N   N24       1.0  0.4850851473731327  0.9141661956140917  0.5164779858464636  1.0000
  O   O7        1.0  0.023972500573100405  0.6529718583641558  0.4148145578712262  1.0000
  O   O8        1.0  0.029261249707004354  0.7089234122000704  0.6104941686212566  1.0000
  O   O9        1.0  0.21246082550139297  0.9683078938196067  0.5606555856914015  1.0000
  O   O10       1.0  0.24552079389891238  0.8862213061230358  0.4475235080517987  1.0000
  C   C113      1.0  0.6091615524942334  0.4814305570660241  0.4989708783819365  1.0000
  C   C114      1.0  0.6284827985066214  0.49721868257361196  0.49946616661928567  1.0000
  C   C115      1.0  0.6823885021515846  0.48571274612507265  0.5079904764508228  1.0000
  C   C116      1.0  0.6659240435025584  0.3645566662860745  0.5279732463100592  1.0000
  C   C117      1.0  0.5732775443443138  0.3720905922107726  0.5136577994177965  1.0000
  C   C118      1.0  0.6815161382288454  0.4353119443541737  0.517293019566783  1.0000
  C   C119      1.0  0.9427332639238454  0.4182019756137698  0.5029896555894202  1.0000
  C   C120      1.0  0.6315300431928612  0.07734419143520713  0.47858360087867846  1.0000
  C   C121      1.0  0.589685740312593  0.49320589572220563  0.4939786410259925  1.0000
  C   C122      1.0  0.647808773345641  0.48732212856666585  0.5057377360627177  1.0000
  C   C123      1.0  0.9098064908080251  0.4333511436010429  0.5278218187361842  1.0000
  C   C124      1.0  0.5745599953590369  0.4724733162131327  0.49556139317593056  1.0000
  C   C125      1.0  0.5849836784771397  0.4483647271517226  0.5023970778333801  1.0000
  C   C126      1.0  0.6465704262523575  0.3761739315498927  0.5191288901586572  1.0000
  C   C127      1.0  0.5741236808493918  0.4225119145980481  0.5052742457269713  1.0000
  C   C128      1.0  0.5836591221924713  0.3986547382823502  0.5093301406270261  1.0000
  C   C129      1.0  0.6695060247864237  0.0011068287130937826  0.5044518484657499  1.0000
  C   C130      1.0  0.6719840500972957  0.45920336081789975  0.5134617806854365  1.0000
  C   C131      1.0  0.6810179650319992  0.38533838705113627  0.5276731268113775  1.0000
  C   C132      1.0  0.6078549927368848  0.3705558009081698  0.5166680785243237  1.0000
  C   C133      1.0  0.5881285601223053  0.3548230958817403  0.5175620423840239  1.0000
  C   C134      1.0  0.6706867518392731  0.4093583537459615  0.5184290984733977  1.0000
  C   C135      1.0  0.6272438874194101  0.3604773868414667  0.5199365372357044  1.0000
  C   C136      1.0  0.7365404725963334  0.45999267673786914  0.5563945368663059  1.0000
  C   C137      1.0  0.7042731555019952  0.437911488037421  0.5208111441664087  1.0000
  C   C138      1.0  0.7152074910448322  0.4579184012908732  0.5522090451417734  1.0000
  C   C139      1.0  0.7158586979337742  0.42023166724502814  0.49320339080822745  1.0000
  C   C140      1.0  0.7482160474077113  0.4422572421930313  0.5289662397412384  1.0000
  C   C141      1.0  0.7371656684926209  0.4223591534742448  0.4969999244649357  1.0000
  C   C142      1.0  0.6316084794949549  0.02130765389188051  0.49385293950219533  1.0000
  C   C143      1.0  0.6219836740896595  0.03147000965599848  0.44922953398065113  1.0000
  C   C144      1.0  0.6222903047670792  0.05880938537176137  0.4410827187032572  1.0000
  C   C145      1.0  0.641154375477562  0.06704749191730279  0.5234571556847947  1.0000
  C   C146      1.0  0.6414211479389549  0.03970747415287963  0.5304217950754608  1.0000
  C   C147      1.0  0.6324391127356519  0.20500822418328773  0.5093133438244616  1.0000
  C   C148      1.0  0.6322108616607014  0.11934532988127929  0.511777226631301  1.0000
  C   C149      1.0  0.9104957669049234  0.3965388864001336  0.46642496786836674  1.0000
  C   C150      1.0  0.6326281925938592  0.1483209629932694  0.5097338902812691  1.0000
  C   C151      1.0  0.6358671349220298  0.19093188946914907  0.46209308355180934  1.0000
  C   C152      1.0  0.6356864302172192  0.1631897844871727  0.4617032981766619  1.0000
  C   C153      1.0  0.6293169016666912  0.1901151027825925  0.5573385872762968  1.0000
  C   C154      1.0  0.6297412641059803  0.16247673024077677  0.5572102614553363  1.0000
  C   C155      1.0  0.9318308757624223  0.39862018925416604  0.47057543919504186  1.0000
  C   C156      1.0  0.8016346935087991  0.4285872818426084  0.5110877773537854  1.0000
  C   C157      1.0  0.7793432606474844  0.428269474475806  0.5091394268344279  1.0000
  C   C158      1.0  0.8145700404068422  0.44748763499409283  0.5414647973028404  1.0000
  C   C159      1.0  0.8453479345973621  0.42754767868972643  0.5125870750610207  1.0000
  C   C160      1.0  0.835874932021917  0.44678494817538006  0.5418891572921144  1.0000
  C   C161      1.0  0.8324119095162987  0.40864973007872146  0.48219027841008083  1.0000
  C   C162      1.0  0.811108687829581  0.40934528222824657  0.481766151226614  1.0000
  C   C163      1.0  0.6319605734494537  0.23386631687748305  0.5070626901399548  1.0000
  C   C164      1.0  0.9311162084316547  0.4354569110154003  0.5316514641988119  1.0000
  C   C165      1.0  0.6263943470073225  0.2747915514814941  0.5386896373637343  1.0000
  C   C166      1.0  0.6269868946072077  0.3311602846356964  0.5263585532183562  1.0000
  C   C167      1.0  0.6136210726415992  0.2895506271432423  0.5699280275140937  1.0000
  C   C168      1.0  0.6136708066746849  0.31693134175117893  0.5631610350395403  1.0000
  C   C169      1.0  0.6401547452160158  0.31662995415206363  0.4961605918854963  1.0000
  C   C170      1.0  0.639691347776952  0.28912920143408294  0.5015649192563855  1.0000
  C   C171      1.0  0.8676481534825435  0.4278747782880585  0.5145983331040461  1.0000
  C   C172      1.0  0.8987879150387525  0.413892170814358  0.4948067355885494  1.0000
  H   H75       1.0  0.9492908077701747  0.4716791029652457  0.4936947041512094  1.0000
  H   H76       1.0  0.6991949120135518  0.4908565872140294  0.5066820402931475  1.0000
  H   H77       1.0  0.9404555939097057  0.3850973211724402  0.44678212467754325  1.0000
  H   H78       1.0  0.6700538644687299  0.022834638657715404  0.49863965150046996  1.0000
  H   H79       1.0  0.9478306940627836  0.3650310262229227  0.5125539275451211  1.0000
  H   H80       1.0  0.5856409293991531  0.33293223610654543  0.5209499453173752  1.0000
  H   H81       1.0  0.6675504464482725  0.3433089738214501  0.5349440616977179  1.0000
  H   H82       1.0  0.6976170387196275  0.3846893122366069  0.5344646293244429  1.0000
  H   H83       1.0  0.5933735660659778  0.013860526217992523  0.4930804909039561  1.0000
  H   H84       1.0  0.6400585188704453  0.44540206829010665  0.5137443019188217  1.0000
  H   H85       1.0  0.7078432791511415  0.4047414155540288  0.4670731120301555  1.0000
  H   H86       1.0  0.7066106232708934  0.47179614548623483  0.5751756555879854  1.0000
  H   H87       1.0  0.7445376521773704  0.47568654824819634  0.5820650611019437  1.0000
  H   H88       1.0  0.7458677081205976  0.4083137936591581  0.4745531466432893  1.0000
  H   H89       1.0  0.6490116458428427  0.03230937928479916  0.5660187866774071  1.0000
  H   H90       1.0  0.6487594747130978  0.08107473080700346  0.5531461842418413  1.0000
  H   H91       1.0  0.6146411203466764  0.06614131783391679  0.4055353520457551  1.0000
  H   H92       1.0  0.614420152377552  0.01745474790880359  0.4194895286110848  1.0000
  H   H93       1.0  0.6383063156146694  0.20211553003776717  0.424330171696143  1.0000
  H   H94       1.0  0.6319873950622529  0.11039993754915278  0.5528132189734883  1.0000
  H   H95       1.0  0.6273061433946355  0.15127722324543277  0.5949512619498062  1.0000
  H   H96       1.0  0.9390975248154831  0.45059025194387053  0.5586048125180934  1.0000
  H   H97       1.0  0.7709731936885195  0.41216105402767084  0.4836868655805547  1.0000
  H   H98       1.0  0.9025300026523586  0.3811722344790527  0.43997051403291476  1.0000
  H   H99       1.0  0.8013457008412138  0.3944819576633951  0.4579062259931319  1.0000
  H   H100      1.0  0.8456313476896418  0.46165555796014185  0.5657404830893865  1.0000
  H   H101      1.0  0.7911800421831249  0.4640733141176859  0.5656292978400366  1.0000
  H   H102      1.0  0.8558134683131323  0.3920913673225544  0.45802402651697094  1.0000
  H   H103      1.0  0.6374380976723365  0.1311268635310157  0.4215088580362321  1.0000
  H   H104      1.0  0.6256803174745996  0.22188458754923318  0.5967649466202191  1.0000
  H   H105      1.0  0.6367037957705645  0.24362963797429818  0.4680498433603136  1.0000
  H   H106      1.0  0.650009921656916  0.2781779163880018  0.476869458239843  1.0000
  H   H107      1.0  0.6506591534380098  0.32720189790125914  0.4666322703886389  1.0000
  H   H108      1.0  0.6155752327299452  0.41253003026744406  0.5095770912156302  1.0000
  H   H109      1.0  0.6035053705218306  0.32785524212969924  0.5883225668504203  1.0000
  H   H110      1.0  0.9010848974784501  0.4470727938050132  0.5510755143799054  1.0000
  H   H111      1.0  0.603107007367732  0.27902860860453205  0.5994743237834995  1.0000
  H   H112      1.0  0.875989786273879  0.44395316456299555  0.5401637774708034  1.0000
  N   N25       1.0  0.6056569747210346  0.4545996663996001  0.5040852542312942  1.0000
  N   N26       1.0  0.6515557665018793  0.4615945493656487  0.511743161884422  1.0000
  N   N27       1.0  0.604095262313682  0.3963062619531905  0.5113856345139753  1.0000
  N   N28       1.0  0.6500972170801474  0.40301238324164385  0.5139750083237552  1.0000
  N   N29       1.0  0.7691139937517085  0.4452095461156983  0.5347134059388242  1.0000
  N   N30       1.0  0.6313903470472375  0.10404535707337832  0.4696594072523031  1.0000
  N   N31       1.0  0.6257930342825517  0.24791733367214153  0.5465100987435647  1.0000
  N   N32       1.0  0.8778929136745358  0.41098057051105935  0.4889554503557534  1.0000
  O   O11       1.0  0.6387598970726182  0.1502865003217831  0.41239584083983666  1.0000
  O   O12       1.0  0.6258354273755635  0.20291298752213727  0.606503684408735  1.0000
  O   O13       1.0  0.8061802981804022  0.46745540694961807  0.5720087198395069  1.0000
  O   O14       1.0  0.8408135923131526  0.3886907761805924  0.4516395139065897  1.0000
  C   C173      1.0  0.6111990847930855  0.9777984954285082  0.5029602380583308  1.0000
  C   C174      1.0  0.6311983031861014  0.9918134755719773  0.5020744160665378  1.0000
  C   C175      1.0  0.6858308741163985  0.9865089041130313  0.5094392584319151  1.0000
  C   C176      1.0  0.6671821197701352  0.8663697926374551  0.5248078636385214  1.0000
  C   C177      1.0  0.574422959278981  0.8719071724856862  0.5188674778976634  1.0000
  C   C178      1.0  0.6878614704096839  0.9360756739642493  0.517644675473948  1.0000
  C   C179      1.0  0.9490710937542257  0.9191563255872345  0.5028465331955987  1.0000
  C   C180      1.0  0.6279705798835059  0.5825789808133304  0.4784863690367277  1.0000
  C   C181      1.0  0.5931491310218863  0.992130305804071  0.49824219771350325  1.0000
  C   C182      1.0  0.6508117032120684  0.9825915733549696  0.5074966345801841  1.0000
  C   C183      1.0  0.9163112209792225  0.9363764928714067  0.5220684506337478  1.0000
  C   C184      1.0  0.576196341154123  0.9737311970010626  0.5014879749297468  1.0000
  C   C185      1.0  0.5838703847579023  0.9481704196745183  0.5090183979760187  1.0000
  C   C186      1.0  0.6491006984501577  0.8806130551217386  0.5190598142009342  1.0000
  C   C187      1.0  0.5721225487237573  0.9225768596574022  0.5118900349182302  1.0000
  C   C188      1.0  0.5829646995452329  0.8994897972274929  0.5139402299122233  1.0000
  C   C189      1.0  0.6675582998799384  0.5029642390132691  0.5032549603789528  1.0000
  C   C190      1.0  0.6771028328565055  0.9590294208757867  0.515148126642294  1.0000
  C   C191      1.0  0.6840853974918665  0.8849043213831481  0.5238159881812098  1.0000
  C   C192      1.0  0.609430044529576  0.8759998591362874  0.5190598223110071  1.0000
  C   C193      1.0  0.5908401894828288  0.8573247401873887  0.5213842376441974  1.0000
  C   C194      1.0  0.6763317229547381  0.9105050000550888  0.5175447967801077  1.0000
  C   C195      1.0  0.6290647803852013  0.86664285942925  0.5209737988520062  1.0000
  C   C196      1.0  0.7429526459458587  0.9629546290304396  0.5499131898362601  1.0000
  C   C197      1.0  0.7104566036151085  0.9387364082753902  0.5204229024546272  1.0000
  C   C198      1.0  0.7216137296489233  0.9605543112725465  0.5466181344196638  1.0000
  C   C199      1.0  0.7219638497107279  0.9194996350802159  0.49732661632805825  1.0000
  C   C200      1.0  0.7545188065885438  0.9437090197352557  0.5268723539348675  1.0000
  C   C201      1.0  0.7432784936882694  0.9219107609308284  0.5002940183852994  1.0000
  C   C202      1.0  0.6286284427107778  0.5264696860508163  0.49206831255273353  1.0000
  C   C203      1.0  0.6167521254603173  0.536715858371887  0.4516131440011104  1.0000
  C   C204      1.0  0.6167154321159258  0.564040270205036  0.4442578378605405  1.0000
  C   C205      1.0  0.6399365940992784  0.5722350034205926  0.5190040722279952  1.0000
  C   C206      1.0  0.640464471701416  0.544900163295986  0.5250495896040335  1.0000
  C   C207      1.0  0.6309788111008057  0.7104740381630767  0.5091751556038406  1.0000
  C   C208      1.0  0.631311308315736  0.6248815583220969  0.5114117280082798  1.0000
  C   C209      1.0  0.9164857516737571  0.8947269694095991  0.4745289876285938  1.0000
  C   C210      1.0  0.6314579630482912  0.6538313161146942  0.5093426517514243  1.0000
  C   C211      1.0  0.63042738207976  0.6958488424665144  0.461097605508428  1.0000
  C   C212      1.0  0.6303574358321685  0.6681342116232752  0.4607485658635741  1.0000
  C   C213      1.0  0.6320020148712973  0.6961612536889431  0.5577600621243143  1.0000
  C   C214      1.0  0.632516068422642  0.6685275452122271  0.5573243638862128  1.0000
  C   C215      1.0  0.9378331338346035  0.8970773306595708  0.47772463503590246  1.0000
  C   C216      1.0  0.8078592318901479  0.9293915761949076  0.5112259968706028  1.0000
  C   C217      1.0  0.7855634196854323  0.9287711475524564  0.5100401225775566  1.0000
  C   C218      1.0  0.8209834383046043  0.9503224842074708  0.535704902134583  1.0000
  C   C219      1.0  0.8516318007519335  0.9288312387745978  0.5115993518272626  1.0000
  C   C220      1.0  0.8423146325750303  0.9498350396462266  0.5355886755964018  1.0000
  C   C221      1.0  0.8385031528216842  0.9078949226140905  0.48709198802633535  1.0000
  C   C222      1.0  0.8171860066338741  0.9083852160796551  0.48713662697176363  1.0000
  C   C223      1.0  0.6303563044248114  0.7392888738035895  0.5071811054487578  1.0000
  C   C224      1.0  0.9376333224977894  0.9387199770414624  0.524961843424454  1.0000
  C   C225      1.0  0.6279696417996  0.780761517489398  0.5405813421962329  1.0000
  C   C226      1.0  0.628618560312426  0.8370433215110042  0.5274169871749655  1.0000
  C   C227      1.0  0.6180042348997984  0.7963203997136887  0.5772858666960643  1.0000
  C   C228      1.0  0.6180188562614912  0.8236957975731681  0.570201392515864  1.0000
  C   C229      1.0  0.6389749235657775  0.8217368048729295  0.4914227052268469  1.0000
  C   C230      1.0  0.6384504787370489  0.794239816960789  0.4973399967581469  1.0000
  C   C231      1.0  0.8739562347182889  0.9294325860090898  0.5129332853857637  1.0000
  C   C232      1.0  0.9049926477133355  0.9143024569103618  0.49657301370063095  1.0000
  H   H113      1.0  0.9592015965740331  0.9763734401135291  0.49229595999746034  1.0000
  H   H114      1.0  0.7023223000375597  0.9938395988362585  0.5080017703708698  1.0000
  H   H115      1.0  0.9462205143834247  0.8815576350164649  0.45917495111047196  1.0000
  H   H116      1.0  0.6700620599845846  0.5247383809625564  0.49762347111520355  1.0000
  H   H117      1.0  0.9573008994700885  0.8639032493424719  0.5153389213794932  1.0000
  H   H118      1.0  0.5903597282353182  0.8354701705005358  0.524574989159252  1.0000
  H   H119      1.0  0.6669392259532972  0.844626200360078  0.529803776038776  1.0000
  H   H120      1.0  0.7003278203725912  0.8813641837166655  0.5280702130567847  1.0000
  H   H121      1.0  0.5879200233972254  0.51459854083186  0.4898781964635632  1.0000
  H   H122      1.0  0.649529245454532  0.931583866344056  0.51376014104514  1.0000
  H   H123      1.0  0.7138274199449591  0.9024100285010049  0.4755046204815438  1.0000
  H   H124      1.0  0.7131507256531284  0.9757629715359346  0.5659967137808256  1.0000
  H   H125      1.0  0.751090995925056  0.9801556694597259  0.5713689092954896  1.0000
  H   H126      1.0  0.7518518783298611  0.9065956467486403  0.4813642065372327  1.0000
  H   H127      1.0  0.649864443608845  0.5375017195355333  0.5573537812532419  1.0000
  H   H128      1.0  0.6491167187951907  0.5862517949208734  0.5460094372052381  1.0000
  H   H129      1.0  0.6072951402504543  0.5713969959342952  0.41197779465356127  1.0000
  H   H130      1.0  0.6077239064137916  0.5227466923932131  0.42427612447460883  1.0000
  H   H131      1.0  0.6296012719199503  0.7065994951947586  0.42291228930311253  1.0000
  H   H132      1.0  0.6342899941825103  0.6163230901637687  0.5516623759661661  1.0000
  H   H133      1.0  0.633349489418878  0.6577881433704573  0.5955193655167618  1.0000
  H   H134      1.0  0.9458196998072286  0.9560739932706572  0.54587860673732  1.0000
  H   H135      1.0  0.777034420862858  0.9111078657091343  0.48917073721047355  1.0000
  H   H136      1.0  0.9082932853024126  0.877281313793476  0.4539490483491716  1.0000
  H   H137      1.0  0.8072747330324691  0.8919369605269096  0.4679133332427898  1.0000
  H   H138      1.0  0.8522082249380311  0.9662988330337273  0.5548101554125939  1.0000
  H   H139      1.0  0.7977222151447666  0.9682136963979506  0.5559910803590264  1.0000
  H   H140      1.0  0.8617926697860209  0.8900004378278278  0.4670679088234435  1.0000
  H   H141      1.0  0.6289179644295209  0.6356177803060246  0.42044618409134177  1.0000
  H   H142      1.0  0.6316214796822103  0.7283672877646998  0.5983885101126211  1.0000
  H   H143      1.0  0.6317777226610553  0.7485162937239738  0.46639144018507483  1.0000
  H   H144      1.0  0.6465707177943306  0.7826454624197468  0.4682228412056631  1.0000
  H   H145      1.0  0.6473229324767096  0.8316691050579783  0.4572366607210535  1.0000
  H   H146      1.0  0.6106064061954883  0.9269527534671016  0.5120551377386117  1.0000
  H   H147      1.0  0.1658646802943298  0.4505353007020266  0.5663651322560385  1.0000
  H   H148      1.0  0.16595992872719334  0.4246770647590234  0.52505159424091  1.0000
  H   H149      1.0  0.48094338923947444  0.43100326028402663  0.5073743099117365  1.0000
  H   H150      1.0  0.48069135095678117  0.4052863494697147  0.4655897582925996  1.0000
