# Supplementary material for: Fracture Behavior of a 2D Imine‐Based Polymer
Source: Adv Sci (Weinh). 2024 Sep 12;11(42):2407017. doi: 10.1002/advs.202407017 (PMC11558127; doi:10.1002/advs.202407017)
Supplement: Supplementary file 2 — Supporting Information [file ADVS-11-2407017-s004.zip › linkerdefect_strain_1.300_relaxed.cif]

data_image0
_chemical_formula_structural       C43OHON4C8HCH24N2ONH10N8O3NC60H38N8O4C60H38N8O4C60H38
_chemical_formula_sum              "C232 O14 H150 N32"
_cell_length_a       66.36446543102937
_cell_length_b       50.22008413071622
_cell_length_c       25.0002237100003
_cell_angle_alpha    90.0
_cell_angle_beta     90.0
_cell_angle_gamma    96.43828439672085

_space_group_name_H-M_alt    "P 1"
_space_group_IT_number       1

loop_
  _space_group_symop_operation_xyz
  'x, y, z'

loop_
  _atom_site_type_symbol
  _atom_site_label
  _atom_site_symmetry_multiplicity
  _atom_site_fract_x
  _atom_site_fract_y
  _atom_site_fract_z
  _atom_site_occupancy
  C   C1        1.0  0.9974347347587218  0.47995877707994733  0.50291109780218  1.0000
  C   C2        1.0  0.016373497780745934  0.4957540017013915  0.5041585641989332  1.0000
  C   C3        1.0  0.06922794396149035  0.4842227349635363  0.5128617903952113  1.0000
  C   C4        1.0  0.052945960539139955  0.36297808733918163  0.5299534124775395  1.0000
  C   C5        1.0  0.962122606751046  0.3703782513982107  0.5130676764843531  1.0000
  C   C6        1.0  0.06830399493510818  0.4337768806920864  0.5207586967855392  1.0000
  C   C7        1.0  0.556749112617186  0.41956747189157567  0.5041614611238543  1.0000
  C   C8        1.0  0.02650590009801642  0.07717477129268302  0.4793814125252181  1.0000
  C   C9        1.0  0.9783638978024995  0.4917177981128325  0.4972880291910218  1.0000
  C   C10       1.0  0.035317835297577  0.48580846369617525  0.5104281222287533  1.0000
  C   C11       1.0  0.5248834634536288  0.43445902396656244  0.5335426702775136  1.0000
  C   C12       1.0  0.9635159936961534  0.4709535071560591  0.4979455548241  1.0000
  C   C13       1.0  0.9736898446156108  0.4468225116774844  0.5048592010821996  1.0000
  C   C14       1.0  0.03398769601586793  0.37460010234904956  0.521185115513505  1.0000
  C   C15       1.0  0.9630200174814746  0.4208871010416833  0.5063629196884456  1.0000
  C   C16       1.0  0.9723395932327749  0.3970092409524129  0.5101294859119173  1.0000
  C   C17       1.0  0.06433646167295956  0.00111694007655193  0.5058757955773098  1.0000
  C   C18       1.0  0.05898900627775093  0.4576697903377758  0.5174432375151453  1.0000
  C   C19       1.0  0.06776610488576527  0.3837951172113391  0.5302273075383359  1.0000
  C   C20       1.0  0.9960163373675788  0.3688982859509105  0.5177415005322252  1.0000
  C   C21       1.0  0.9766539338344055  0.3531182751371028  0.5171901691246678  1.0000
  C   C22       1.0  0.05765677744984606  0.4078366494003636  0.5215177741293088  1.0000
  C   C23       1.0  0.0149994243076148  0.3588379532632221  0.5211304915868645  1.0000
  C   C24       1.0  0.12268672428920908  0.458460275666673  0.5570646059438378  1.0000
  C   C25       1.0  0.0906779783518891  0.43636290001725386  0.523342502778379  1.0000
  C   C26       1.0  0.1016858839424362  0.4561929931870689  0.5545739504087311  1.0000
  C   C27       1.0  0.10177382987447561  0.4189691432881817  0.4944063454818183  1.0000
  C   C28       1.0  0.13373527617393297  0.44093894280929047  0.5282334722527193  1.0000
  C   C29       1.0  0.12277297646499588  0.4212540010529033  0.4964627689584571  1.0000
  C   C30       1.0  0.027162903477079944  0.021149802831367873  0.4935772008333223  1.0000
  C   C31       1.0  0.018034676248664203  0.031350233236162234  0.4485272384270196  1.0000
  C   C32       1.0  0.018066963486833017  0.05868470335333308  0.4409255860265594  1.0000
  C   C33       1.0  0.03572376432945256  0.06686307917204753  0.5245614519786134  1.0000
  C   C34       1.0  0.03628299490501875  0.039532235541299775  0.5309779694062364  1.0000
  C   C35       1.0  0.023071730237625244  0.20405702134386464  0.5104014807895065  1.0000
  C   C36       1.0  0.02591454821023446  0.11892511192133376  0.5132186796474144  1.0000
  C   C37       1.0  0.5244632857250014  0.3974586938791204  0.4722797691901042  1.0000
  C   C38       1.0  0.025390388483153135  0.14777805787297119  0.5111785017702534  1.0000
  C   C39       1.0  0.027413678732153952  0.19032362676105602  0.46349658841662283  1.0000
  C   C40       1.0  0.028264832497880532  0.1627661655690852  0.4632436734963655  1.0000
  C   C41       1.0  0.020099771206501933  0.18904395378488636  0.5582870942705892  1.0000
  C   C42       1.0  0.021577077000729368  0.1616217152759335  0.5583566496536428  1.0000
  C   C43       1.0  0.5454865411565311  0.39979965196018985  0.4733518322370857  1.0000
  O   O1        1.0  0.6333589472553285  0.6544157413837788  0.4111177762744091  1.0000
  H   H1        1.0  0.6144900274187963  0.8350285453374436  0.5994672548484403  1.0000
  O   O2        1.0  0.6366338495976501  0.7092937140347043  0.6080049785516661  1.0000
  N   N1        1.0  0.6091879735711685  0.9511451334068035  0.5096954516262596  1.0000
  N   N2        1.0  0.6083015466688898  0.9005982268217562  0.5140486601108539  1.0000
  N   N3        1.0  0.6590708596698207  0.9068350961071283  0.5146286537301469  1.0000
  N   N4        1.0  0.8832066008182405  0.9110279738426754  0.49221922171822197  1.0000
  C   C44       1.0  0.02167312705674622  0.2326977286569683  0.5078871600594607  1.0000
  C   C45       1.0  0.5459003781362634  0.43682104417557976  0.5341662295487175  1.0000
  C   C46       1.0  0.014858975278546372  0.273177377745486  0.5386522248914708  1.0000
  C   C47       1.0  0.014790559023949542  0.3294919193884702  0.5266897012110349  1.0000
  C   C48       1.0  0.0018350182542059266  0.28749181451915473  0.5691859630736031  1.0000
  C   C49       1.0  0.0015756291852096708  0.31483746153632136  0.5626014544132737  1.0000
  C   C50       1.0  0.02805026445149891  0.31536660593724497  0.4968219534919037  1.0000
  C   C51       1.0  0.027934304102931132  0.28791146362903386  0.5020899077325105  1.0000
  H   H2        1.0  0.8816803953673013  0.9473187926679038  0.5336233299712306  1.0000
  C   C52       1.0  0.5136576059576928  0.41484860386024597  0.5021665291886721  1.0000
  H   H3        1.0  0.5632269140471268  0.4729726559377184  0.4924228698535509  1.0000
  H   H4        1.0  0.08572140576447723  0.4894021902568264  0.5119112081749085  1.0000
  H   H5        1.0  0.5534471178630591  0.38621017881190933  0.4484248469924044  1.0000
  H   H6        1.0  0.06486776017585369  0.022894411608292246  0.5008408246609343  1.0000
  H   H7        1.0  0.561777003327893  0.36651310382863794  0.5137094912869027  1.0000
  H   H8        1.0  0.9741824256469567  0.3311946837875397  0.519670331037945  1.0000
  H   H9        1.0  0.05451910981576468  0.34168678530502355  0.5364281762050569  1.0000
  H   H10       1.0  0.08402953775187097  0.38312529746069035  0.5372002372626777  1.0000
  H   H11       1.0  0.9895899455327758  0.013322203088895925  0.49031540629564097  1.0000
  H   H12       1.0  0.027662043209491706  0.44381491066518636  0.5169553725512382  1.0000
  H   H13       1.0  0.09368769218299507  0.40356603548886955  0.468461779840627  1.0000
  H   H14       1.0  0.09351512532113386  0.4698910118356452  0.5786866583298441  1.0000
  H   H15       1.0  0.13082894884553736  0.4740296759205073  0.5825227874135673  1.0000
  H   H16       1.0  0.13100003759183904  0.40739733459981486  0.47294118234002575  1.0000
  H   H17       1.0  0.0435296290513555  0.03211894159158171  0.5668530176873352  1.0000
  H   H18       1.0  0.04277791807638851  0.08085355427509659  0.554930655305518  1.0000
  H   H19       1.0  0.010792159414864591  0.06603857233176531  0.4050640083712859  1.0000
  H   H20       1.0  0.011042621706815798  0.01737523698739272  0.41808093076894276  1.0000
  H   H21       1.0  0.029721814523700398  0.20161382792532512  0.42583577454127775  1.0000
  H   H22       1.0  0.025592847041266322  0.10991110705027986  0.5541985343252351  1.0000
  H   H23       1.0  0.019236545682670546  0.1503170527451763  0.595992240443938  1.0000
  H   H24       1.0  0.554199736354376  0.45217283210786086  0.5598084912450032  1.0000
  H   H25       1.0  0.9065407569754671  0.9520269971692517  0.5404190101153958  1.0000
  H   H26       1.0  0.5161050441063202  0.3819368181745774  0.44713406741779915  1.0000
  N   N5        1.0  0.6317913780360759  0.7537011709627469  0.5491697423968683  1.0000
  N   N6        1.0  0.6598325345875947  0.9574553573771387  0.5141205985149644  1.0000
  O   O3        1.0  0.8465755699714279  0.8861322571163008  0.46227978376740325  1.0000
  N   N7        1.0  0.7767017216087588  0.9471307948980275  0.531376885452976  1.0000
  H   H27       1.0  0.031461564181512004  0.1310635398864313  0.42321770712791834  1.0000
  H   H28       1.0  0.01490914677977281  0.2203445297647552  0.5971656427048293  1.0000
  H   H29       1.0  0.026492919566795455  0.24266529886763563  0.46916809316821045  1.0000
  H   H30       1.0  0.03838840926948316  0.2772961641272973  0.47782935074142463  1.0000
  H   H31       1.0  0.03839985960710555  0.32623703829000733  0.4677393761006093  1.0000
  H   H32       1.0  0.003633764326596602  0.4109530806726776  0.5124427366617801  1.0000
  H   H33       1.0  0.9912611365442631  0.3254128504523331  0.5873317090076483  1.0000
  H   H34       1.0  0.5168572858436495  0.4482034927824879  0.5578941489341958  1.0000
  H   H35       1.0  0.9914435454138253  0.2766580478992473  0.5981917969083124  1.0000
  H   H36       1.0  0.6141233858927069  0.7862171181115457  0.6116422608868359  1.0000
  N   N8        1.0  0.9939491693727427  0.45309018861021916  0.5075167587656967  1.0000
  N   N9        1.0  0.038950994682243716  0.4600501483428365  0.5157253823706476  1.0000
  N   N10       1.0  0.9923594038104893  0.39469376914106746  0.5132524631314092  1.0000
  N   N11       1.0  0.03745715138668648  0.4014679961720864  0.5167601524920667  1.0000
  N   N12       1.0  0.1544115413755089  0.4440652899903057  0.5282456592565432  1.0000
  N   N13       1.0  0.025892439537864523  0.10383072227004143  0.4709367573984604  1.0000
  N   N14       1.0  0.014786783709831521  0.24638799897436334  0.5467169139070613  1.0000
  N   N15       1.0  0.4929869537609005  0.41167768074675765  0.5034876760584712  1.0000
  O   O4        1.0  0.03217297098568467  0.15020443665260916  0.41414646517008413  1.0000
  O   O5        1.0  0.01569705061913545  0.20152650683362516  0.6070911690411032  1.0000
  O   O6        1.0  0.813381641098196  0.972223900256621  0.5606312099636485  1.0000
  N   N16       1.0  0.6314189215293962  0.6089987348031072  0.47063382254306013  1.0000
  C   C53       1.0  0.007225742802133883  0.9774273243313201  0.5003948487797462  1.0000
  C   C54       1.0  0.026809133727643437  0.9916175918154023  0.5012846020454378  1.0000
  C   C55       1.0  0.08035132321417082  0.9865765359061321  0.5108242603920449  1.0000
  C   C56       1.0  0.06222520779708131  0.8663334366184295  0.5249380385616664  1.0000
  C   C57       1.0  0.9712095501229218  0.8714793631486887  0.5148238536791958  1.0000
  C   C58       1.0  0.08241340957160852  0.936109889433595  0.5174660490864205  1.0000
  C   C59       1.0  0.5553102969748849  0.9197305848924566  0.5124954718721608  1.0000
  C   C60       1.0  0.01708583558791495  0.5813237533001467  0.48365273674956444  1.0000
  C   C61       1.0  0.9894332015332329  0.991564002742947  0.4947708232280032  1.0000
  C   C62       1.0  0.04600959778591523  0.982457628939214  0.5076234940685485  1.0000
  C   C63       1.0  0.5239629471568396  0.9384741601464528  0.5354497717898483  1.0000
  C   C64       1.0  0.9728804210691848  0.9729645349303174  0.4962656477198084  1.0000
  C   C65       1.0  0.980518481702845  0.9474559008124667  0.5035202405556192  1.0000
  C   C66       1.0  0.04445325359891242  0.8804424542125385  0.5188395719482478  1.0000
  C   C67       1.0  0.9691839995797057  0.9219080669781112  0.505699404446097  1.0000
  C   C68       1.0  0.9797309732938131  0.8990535907853334  0.5099223935790479  1.0000
  C   C69       1.0  0.05470194489307001  0.5014907471090102  0.5085690147273132  1.0000
  C   C70       1.0  0.07182297692035026  0.9589968408128039  0.5153388009428588  1.0000
  C   C71       1.0  0.07876813376152257  0.8849678915032505  0.5239259157389025  1.0000
  C   C72       1.0  0.005573120481390779  0.875609021377633  0.517588831483374  1.0000
  C   C73       1.0  0.9872386928370845  0.8569272613366951  0.5191268494241758  1.0000
  C   C74       1.0  0.07111520196952935  0.9105044876538936  0.5173480264050012  1.0000
  C   C75       1.0  0.02483087792005688  0.8663277313594914  0.5204953643431592  1.0000
  C   C76       1.0  0.13679482282519148  0.9628298565378843  0.5473796980238506  1.0000
  C   C77       1.0  0.10460411543894535  0.9387659884465842  0.5194586762335195  1.0000
  C   C78       1.0  0.11584318923753673  0.9605310720529371  0.5451902577546485  1.0000
  C   C79       1.0  0.11564759084997855  0.9195113338039212  0.4956002451152832  1.0000
  C   C80       1.0  0.14791062636485922  0.9435540664233029  0.5235816842639069  1.0000
  C   C81       1.0  0.13656889067762024  0.921823944078135  0.4974361046741361  1.0000
  C   C82       1.0  0.01669990002736349  0.5250563562567874  0.4972259146209131  1.0000
  C   C83       1.0  0.005297864665243987  0.5356586090349026  0.4567117029410433  1.0000
  C   C84       1.0  0.005753672402002068  0.5630544564575105  0.44941938636693873  1.0000
  C   C85       1.0  0.028473796628312925  0.570616019997443  0.5244390977234816  1.0000
  C   C86       1.0  0.02846965345246319  0.5432057361402071  0.5305062243817923  1.0000
  C   C87       1.0  0.024149508190831986  0.709660975202028  0.5116868511571439  1.0000
  C   C88       1.0  0.021578798832975307  0.6237523612274399  0.5158649953557113  1.0000
  C   C89       1.0  0.5224474059409765  0.8946430727655695  0.49237243144248694  1.0000
  C   C90       1.0  0.022660902869907223  0.6527771657685493  0.5131782132420589  1.0000
  C   C91       1.0  0.023112557906268896  0.6947356009988093  0.4639707911404761  1.0000
  C   C92       1.0  0.02206238997241836  0.6669094016308983  0.46425720771401296  1.0000
  C   C93       1.0  0.024638084728305507  0.6955165097629127  0.5606201189615687  1.0000
  C   C94       1.0  0.024212544946811767  0.6677527451460108  0.5608322735867265  1.0000
  C   C95       1.0  0.5432515572313682  0.8968471246852867  0.49204396935862316  1.0000
  C   C96       1.0  0.19985067623339342  0.9283425306183525  0.5056181834480553  1.0000
  C   C97       1.0  0.17811427662917148  0.9284999681592758  0.504487148532405  1.0000
  C   C98       1.0  0.21308325195497524  0.9482927466071086  0.5319409351779594  1.0000
  C   C99       1.0  0.24254420777407465  0.9260020477573182  0.5084170386141685  1.0000
  C   C100      1.0  0.2341300495906631  0.9469782879604913  0.5323022188049155  1.0000
  C   C101      1.0  0.22963645248687503  0.9073714389581617  0.4784307687162365  1.0000
  C   C102      1.0  0.20868767748941724  0.9077092941719868  0.479107547731262  1.0000
  C   C103      1.0  0.024403745387814715  0.7386129933026151  0.5090240841971668  1.0000
  C   C104      1.0  0.5447485564721911  0.9403075969637464  0.5342360343799096  1.0000
  C   C105      1.0  0.02297499939032465  0.7804460203861235  0.5417573736771722  1.0000
  C   C106      1.0  0.024329336122172716  0.8367472766846649  0.5275988406184723  1.0000
  C   C107      1.0  0.013292175561244507  0.7963508445747786  0.5779284612814832  1.0000
  C   C108      1.0  0.013647690059079343  0.8237287435838311  0.5703246038558508  1.0000
  C   C109      1.0  0.03449171226019714  0.8211087242688384  0.49231306866524704  1.0000
  C   C110      1.0  0.03361924676471243  0.7935889205675594  0.49868096420958247  1.0000
  C   C111      1.0  0.474694416289943  0.9158551667168342  0.49934041167383647  1.0000
  C   C112      1.0  0.5119714198477989  0.9157421558515697  0.5131995988515656  1.0000
  H   H37       1.0  0.5653043782268448  0.9769865295662868  0.4985144737146074  1.0000
  H   H38       1.0  0.09652678979390479  0.9940196156363051  0.5103630921523643  1.0000
  H   H39       1.0  0.5507842871677321  0.8805081157356629  0.47419571977043856  1.0000
  H   H40       1.0  0.05716786351096113  0.5233137143920029  0.5036297131195071  1.0000
  H   H41       1.0  0.5634081963262387  0.8637351463519626  0.5197488037193222  1.0000
  H   H42       1.0  0.9866949151477533  0.8350845872493531  0.522902777810574  1.0000
  H   H43       1.0  0.062033204752121276  0.8446075705915668  0.5301255187490208  1.0000
  H   H44       1.0  0.09470514627371049  0.8815494814133172  0.5284911499940179  1.0000
  H   H45       1.0  0.9766722372698498  0.5131207315339034  0.49337995418240344  1.0000
  H   H46       1.0  0.04480655987342491  0.9314140469507566  0.5131806024356296  1.0000
  H   H47       1.0  0.10743059063651034  0.9024874852101271  0.474027892384954  1.0000
  H   H48       1.0  0.10777238825642582  0.9758203477245214  0.5650268861690387  1.0000
  H   H49       1.0  0.14498822778301856  0.9800217465441519  0.5684743964583127  1.0000
  H   H50       1.0  0.1447582398080394  0.9064982006976243  0.47786606976499313  1.0000
  H   H51       1.0  0.0374396947140097  0.5355110256254283  0.5629836992053957  1.0000
  H   H52       1.0  0.037658793241177456  0.5844137118177588  0.5515404730320084  1.0000
  H   H53       1.0  0.9967480143615841  0.570712095441358  0.41701273543545314  1.0000
  H   H54       1.0  0.9962875157192749  0.5219273132157477  0.42919548942511576  1.0000
  H   H55       1.0  0.02266416421322389  0.7053444655051776  0.4255293414340438  1.0000
  H   H56       1.0  0.024330274409125885  0.6151943435280571  0.5562233242120642  1.0000
  H   H57       1.0  0.0246414930742261  0.6571468429334539  0.5992829508162053  1.0000
  H   H58       1.0  0.5534887791945826  0.9580283548809778  0.5521690669259395  1.0000
  H   H59       1.0  0.1694290776665871  0.9114160604751195  0.4824836997069878  1.0000
  H   H60       1.0  0.5136108779969183  0.8768027375430044  0.4752418036486641  1.0000
  H   H61       1.0  0.1989130516609016  0.8928317607055186  0.4556139111528909  1.0000
  H   H62       1.0  0.24366124779585693  0.9620644223214999  0.5562094492744228  1.0000
  H   H63       1.0  0.1905198503104048  0.9651049332574869  0.557619042259604  1.0000
  H   H64       1.0  0.2523899553482379  0.8916747229447055  0.45044864067904805  1.0000
  H   H65       1.0  0.01946135249273655  0.6341182649326522  0.42468679505118917  1.0000
  H   H66       1.0  0.02524902937182778  0.7280947656984152  0.6004808705013568  1.0000
  H   H67       1.0  0.02603035726719731  0.7475790819130722  0.4680374133019652  1.0000
  H   H68       1.0  0.04158670678084581  0.781741978339954  0.47007625830892186  1.0000
  H   H69       1.0  0.042929331784772935  0.8307660238510172  0.45821548103763593  1.0000
  H   H70       1.0  0.006818487047626158  0.9265711915355578  0.509380702261381  1.0000
  H   H71       1.0  0.0057922331246169035  0.8355827805993621  0.599122120925339  1.0000
  H   H72       1.0  0.5163131512539386  0.9546581915848082  0.5533828757757588  1.0000
  H   H73       1.0  0.004885768819032681  0.7867533181021863  0.6120981471110697  1.0000
  H   H74       1.0  0.46160986209187366  0.9082866197179157  0.5264928442592817  1.0000
  N   N17       1.0  0.00094349170060592  0.9510559953058376  0.5058084000650163  1.0000
  N   N18       1.0  0.05141537076994331  0.9574998665434143  0.5134984583682726  1.0000
  N   N19       1.0  0.00013324330519262333  0.9005537762260185  0.5117871133611097  1.0000
  N   N20       1.0  0.05069783871954208  0.9068712784499773  0.5144229590131515  1.0000
  N   N21       1.0  0.16846169733288138  0.946766993127374  0.5273058780430004  1.0000
  N   N22       1.0  0.017111127414553756  0.6080685457104772  0.4751151647508871  1.0000
  N   N23       1.0  0.02217587263791252  0.7536214801968941  0.5505464792465937  1.0000
  N   N24       1.0  0.49186846982759636  0.9133425249005849  0.5158804688229459  1.0000
  O   O7        1.0  0.020511573628904173  0.653179555434904  0.41465544300125456  1.0000
  O   O8        1.0  0.02567656887899175  0.7091916665034997  0.6102954057625293  1.0000
  O   O9        1.0  0.2053653517085443  0.9690512713555409  0.5609630382258204  1.0000
  O   O10       1.0  0.23783601872136792  0.887233703230567  0.4473959462318326  1.0000
  C   C113      1.0  0.6135746051132805  0.4811708121315652  0.49931492545687767  1.0000
  C   C114      1.0  0.6325413614887868  0.49698357421408246  0.49971807409928765  1.0000
  C   C115      1.0  0.6854016413817883  0.4855018800637711  0.5081642468438875  1.0000
  C   C116      1.0  0.6691375593058766  0.3643026020863734  0.5276369650980227  1.0000
  C   C117      1.0  0.5782708071214128  0.3717469354147891  0.5135459590224642  1.0000
  C   C118      1.0  0.6844716074841655  0.43508903968965995  0.5172643826903945  1.0000
  C   C119      1.0  0.940670649814289  0.4182652327671768  0.5028679657279166  1.0000
  C   C120      1.0  0.6353887873307685  0.07704992597825013  0.47883243104405787  1.0000
  C   C121      1.0  0.5944816870188525  0.4929204663723245  0.4943757724581832  1.0000
  C   C122      1.0  0.6514899385153318  0.4870971782984993  0.5058328302811815  1.0000
  C   C123      1.0  0.9083914289163941  0.43334183081525807  0.5278170266680976  1.0000
  C   C124      1.0  0.5796315523926727  0.4721595409827728  0.49582255107801937  1.0000
  C   C125      1.0  0.5898358101395444  0.44805602275455825  0.5025652208705392  1.0000
  C   C126      1.0  0.6501586765971917  0.37589248740549114  0.518889185920056  1.0000
  C   C127      1.0  0.5791684379027942  0.42217599184753896  0.5053124322967368  1.0000
  C   C128      1.0  0.5884934560728083  0.39832058551839705  0.5092943395016497  1.0000
  C   C129      1.0  0.6727706263982851  0.0009690807735640225  0.5047455149605454  1.0000
  C   C130      1.0  0.675158050335838  0.45897842674391154  0.5134831990919386  1.0000
  C   C131      1.0  0.6839540341275172  0.3851128528737399  0.5273991723086414  1.0000
  C   C132      1.0  0.6121842642539486  0.37022150526136377  0.5165601630923916  1.0000
  C   C133      1.0  0.5928120607871012  0.35448067535644734  0.5174104236159314  1.0000
  C   C134      1.0  0.6738294909487645  0.4091229831698845  0.5183014684462318  1.0000
  C   C135      1.0  0.631191932662073  0.36015764651431786  0.5196876391999516  1.0000
  C   C136      1.0  0.7384562188400847  0.45970331396374997  0.5566032969444182  1.0000
  C   C137      1.0  0.7067933963093709  0.4376986856279148  0.5208257193709839  1.0000
  C   C138      1.0  0.7175289699604662  0.457620595269104  0.5524604854590162  1.0000
  C   C139      1.0  0.7181310353769779  0.420101551990449  0.4929977931737957  1.0000
  C   C140      1.0  0.7498873410178071  0.44203594654045003  0.5289915720152024  1.0000
  C   C141      1.0  0.739031060530909  0.4222165284719926  0.4968123072903894  1.0000
  C   C142      1.0  0.6355873874764069  0.021027036229831875  0.49404933290785447  1.0000
  C   C143      1.0  0.6261235078715703  0.031134764522562457  0.4494359851653826  1.0000
  C   C144      1.0  0.6263542693110172  0.0584652600099337  0.441340153367259  1.0000
  C   C145      1.0  0.6448557880522194  0.0668102393703558  0.5236932992128723  1.0000
  C   C146      1.0  0.6451873425757563  0.03947975818758806  0.5306139368538992  1.0000
  C   C147      1.0  0.6361792625311419  0.2046902249389014  0.5092766918718985  1.0000
  C   C148      1.0  0.6359954202478777  0.1190627085055845  0.5119158441199444  1.0000
  C   C149      1.0  0.9090410713400849  0.3966143214043786  0.4662036367719776  1.0000
  C   C150      1.0  0.6363894331507016  0.14803014434604084  0.5097915468714463  1.0000
  C   C151      1.0  0.6395876718344319  0.19061388787570324  0.4621029704641257  1.0000
  C   C152      1.0  0.6394218598559772  0.16287701833560594  0.461740220913468  1.0000
  C   C153      1.0  0.6330809296833447  0.18981863697716708  0.5573202170137294  1.0000
  C   C154      1.0  0.6335076862118121  0.16218629688958996  0.5572265147368904  1.0000
  C   C155      1.0  0.9299715088563402  0.39871916437412136  0.4703123437612828  1.0000
  C   C156      1.0  0.8022944475590222  0.42847624625874003  0.5110870015178135  1.0000
  C   C157      1.0  0.7804257591335841  0.42812288175855245  0.5090983482896636  1.0000
  C   C158      1.0  0.8149964643505015  0.4473928977621769  0.5414719620203289  1.0000
  C   C159      1.0  0.8451778972632172  0.4275184088161353  0.5125555598816801  1.0000
  C   C160      1.0  0.8358956808068523  0.44673034499450054  0.5418868146652233  1.0000
  C   C161      1.0  0.8324766118914273  0.4086064140668913  0.4821487493241383  1.0000
  C   C162      1.0  0.8115801556810802  0.40925962953718137  0.48174702196943175  1.0000
  C   C163      1.0  0.6357030417158266  0.233534819649624  0.506948802280329  1.0000
  C   C164      1.0  0.9292926512735338  0.43545295079801327  0.5316684649116361  1.0000
  C   C165      1.0  0.6302747829050187  0.27446468339231944  0.5384799441616165  1.0000
  C   C166      1.0  0.630911571304879  0.3308391652552699  0.5260917807921023  1.0000
  C   C167      1.0  0.6177660380446182  0.2892236782080324  0.5696991116504885  1.0000
  C   C168      1.0  0.6178331846623354  0.31660016714322237  0.5628914221809669  1.0000
  C   C169      1.0  0.6438079493512856  0.3163072790155859  0.4959141432500945  1.0000
  C   C170      1.0  0.6433302935319278  0.2888059767500821  0.5013433625300627  1.0000
  C   C171      1.0  0.8670497996809826  0.42786011787145684  0.514557786365323  1.0000
  C   C172      1.0  0.8975750791145765  0.4139250964541675  0.4946661089890911  1.0000
  H   H75       1.0  0.94712829669884  0.47176313515298546  0.4938932358251041  1.0000
  H   H76       1.0  0.7018912587828626  0.490655279994725  0.5069238039357534  1.0000
  H   H77       1.0  0.9384222408753324  0.38523759636633775  0.4464335739407135  1.0000
  H   H78       1.0  0.6733317971750519  0.022698356658856084  0.4989333334095941  1.0000
  H   H79       1.0  0.9456406650501142  0.36509432981995393  0.512227679551662  1.0000
  H   H80       1.0  0.5903482375301482  0.33258516400095006  0.5207478063148888  1.0000
  H   H81       1.0  0.6707120003490914  0.3430483271571526  0.5345195878204237  1.0000
  H   H82       1.0  0.7002333962811148  0.3844824625993849  0.5341902706863486  1.0000
  H   H83       1.0  0.5980791187007977  0.013438349125986846  0.4932980148727352  1.0000
  H   H84       1.0  0.6438248601896501  0.4451675422647125  0.5137430200656021  1.0000
  H   H85       1.0  0.71024006466253  0.4046934288057721  0.4666927998540831  1.0000
  H   H86       1.0  0.7091032187002567  0.47141767936220813  0.5756073919515041  1.0000
  H   H87       1.0  0.7463274165232439  0.47534195507046717  0.5823972904597653  1.0000
  H   H88       1.0  0.7475441757032899  0.4082208590493797  0.4742322391825485  1.0000
  H   H89       1.0  0.652635391372694  0.03212858594653023  0.5662330059566326  1.0000
  H   H90       1.0  0.6523211684685655  0.08088238992784784  0.5533314297784966  1.0000
  H   H91       1.0  0.6188533475877092  0.06574878967085343  0.40577253195078217  1.0000
  H   H92       1.0  0.6187288929423427  0.017081468538427992  0.41968822302094294  1.0000
  H   H93       1.0  0.6420024465996447  0.2017907838682147  0.42434026436677613  1.0000
  H   H94       1.0  0.6357374570910541  0.11014198918070842  0.5529720903356796  1.0000
  H   H95       1.0  0.6310771630540434  0.1509765493612915  0.5949461085129449  1.0000
  H   H96       1.0  0.9371361176704688  0.4505315372553786  0.5587585444536942  1.0000
  H   H97       1.0  0.7722331194475109  0.41203813517331267  0.48350929671059034  1.0000
  H   H98       1.0  0.9012054586664282  0.38127771263997506  0.4396833353361899  1.0000
  H   H99       1.0  0.8020021257676152  0.3943786177606123  0.4578732156867288  1.0000
  H   H100      1.0  0.8454694593959018  0.46161150042002863  0.565767756947629  1.0000
  H   H101      1.0  0.792056849973201  0.46390584786510053  0.5656990028330863  1.0000
  H   H102      1.0  0.8554238128773834  0.39212713669752963  0.45787151690237576  1.0000
  H   H103      1.0  0.6412161475610421  0.13082164978568908  0.4215788699291741  1.0000
  H   H104      1.0  0.6294515538345894  0.22158599280478541  0.5966490785635533  1.0000
  H   H105      1.0  0.6403315596015438  0.24327417195656295  0.4678959245160178  1.0000
  H   H106      1.0  0.6534476155359926  0.27784628896055924  0.4767098381812928  1.0000
  H   H107      1.0  0.6541081348739932  0.3268758811408169  0.4663503390540263  1.0000
  H   H108      1.0  0.6198140278383294  0.41221153863723553  0.5096655579166506  1.0000
  H   H109      1.0  0.6078652709921017  0.3275189568413281  0.5880132246954254  1.0000
  H   H110      1.0  0.8998467321401996  0.447026137710121  0.5511305848974992  1.0000
  H   H111      1.0  0.6074384806288837  0.27870597212800796  0.5992444791680072  1.0000
  H   H112      1.0  0.8752390959587792  0.4439215393488089  0.5402011386210648  1.0000
  N   N25       1.0  0.6101169061828273  0.4543296329396139  0.5043185458172558  1.0000
  N   N26       1.0  0.6551268419476162  0.4613602446223278  0.5116899467067717  1.0000
  N   N27       1.0  0.6085330091284423  0.39597781396985127  0.5113849689438457  1.0000
  N   N28       1.0  0.6536282872958403  0.40274258618421643  0.513853039744111  1.0000
  N   N29       1.0  0.7703877682791611  0.44499871207338587  0.5347618832546851  1.0000
  N   N30       1.0  0.6352398567871302  0.10373964159566833  0.4698385181392874  1.0000
  N   N31       1.0  0.6296652176981422  0.24759506593648567  0.5463668035452471  1.0000
  N   N32       1.0  0.8770774704220312  0.4110068971082007  0.48881281642977803  1.0000
  O   O11       1.0  0.6424672668766045  0.14997752171542716  0.41245558129833015  1.0000
  O   O12       1.0  0.6296119986798623  0.20262209070104034  0.6064299107704232  1.0000
  O   O13       1.0  0.8067750208370993  0.4673464126479135  0.5720135255641048  1.0000
  O   O14       1.0  0.8407023354457034  0.3886672531175687  0.4515766409440747  1.0000
  C   C173      1.0  0.6155707321076688  0.9774444697152666  0.5030921676557828  1.0000
  C   C174      1.0  0.6351892566774651  0.9915346183589967  0.5022938320163264  1.0000
  C   C175      1.0  0.688790307046304  0.9864282871502587  0.509689352364103  1.0000
  C   C176      1.0  0.6705385509146639  0.8662427347647857  0.5246467569801363  1.0000
  C   C177      1.0  0.5795276255351297  0.8714438736321208  0.5186429773545559  1.0000
  C   C178      1.0  0.6907989788548557  0.9359977178910615  0.5175508752573392  1.0000
  C   C179      1.0  0.9469780156706732  0.9192314407942185  0.5030296222555681  1.0000
  C   C180      1.0  0.6320610233066013  0.5823352334623252  0.4788007942406583  1.0000
  C   C181      1.0  0.5978561607663296  0.9917087597207581  0.49838184452640755  1.0000
  C   C182      1.0  0.6544355898747816  0.982388530700783  0.5077488437746425  1.0000
  C   C183      1.0  0.9148732971846499  0.9364381578563653  0.5222977343537785  1.0000
  C   C184      1.0  0.5812251061002974  0.9732582556608667  0.5015540124753274  1.0000
  C   C185      1.0  0.5887635322643138  0.9477241690394111  0.509013220320661  1.0000
  C   C186      1.0  0.652788399235405  0.8804121855885884  0.5189120120215253  1.0000
  C   C187      1.0  0.5772529452552955  0.9220903449488842  0.5117561741618102  1.0000
  C   C188      1.0  0.5879033312191536  0.8990490527228656  0.5137454613962004  1.0000
  C   C189      1.0  0.6708816441825681  0.5027545776456919  0.5034514306258467  1.0000
  C   C190      1.0  0.6802410293598354  0.9589167780841946  0.5152652949120392  1.0000
  C   C191      1.0  0.6871109774098826  0.8848335968806358  0.5236168977631265  1.0000
  C   C192      1.0  0.6138720197831522  0.8756517448478967  0.5189510788732699  1.0000
  C   C193      1.0  0.5956379694242891  0.8569208920057015  0.5212656765350804  1.0000
  C   C194      1.0  0.6794901349163643  0.9103972243269547  0.5173580583828734  1.0000
  C   C195      1.0  0.633141972700595  0.8663625250141814  0.5208604714979136  1.0000
  C   C196      1.0  0.7448419465193403  0.96289840631304  0.5499865930753188  1.0000
  C   C197      1.0  0.7129611946212093  0.9387024595466199  0.5202825829554363  1.0000
  C   C198      1.0  0.7239106071485246  0.9605039067754215  0.5466164222383717  1.0000
  C   C199      1.0  0.7242240605002369  0.919499828210225  0.4970891641290443  1.0000
  C   C200      1.0  0.7561692491318005  0.9436929554124373  0.5268307741250988  1.0000
  C   C201      1.0  0.7451316310813251  0.9219288673404266  0.500081360401203  1.0000
  C   C202      1.0  0.6327024659947079  0.5262354104365335  0.4923351067978633  1.0000
  C   C203      1.0  0.621010170678361  0.5364499766925155  0.45197261235844854  1.0000
  C   C204      1.0  0.6209758669428004  0.5637732123368913  0.4446531812619661  1.0000
  C   C205      1.0  0.6438337686172909  0.5720250579156299  0.51923566220276  1.0000
  C   C206      1.0  0.6443532093024021  0.5446925451616522  0.525242691576478  1.0000
  C   C207      1.0  0.6350138253123878  0.710204906807298  0.5094414014477071  1.0000
  C   C208      1.0  0.6353384991010244  0.6246376355073288  0.5117112919039759  1.0000
  C   C209      1.0  0.9149878915253088  0.8948184444423102  0.4746105246782108  1.0000
  C   C210      1.0  0.6354924746723967  0.6535840806896768  0.50962452041903  1.0000
  C   C211      1.0  0.6344821356875973  0.6955819403154493  0.4613647126653609  1.0000
  C   C212      1.0  0.6344129961420362  0.6678718274686167  0.4610173716066832  1.0000
  C   C213      1.0  0.6360133855963633  0.6959100819674746  0.5580428881750652  1.0000
  C   C214      1.0  0.6365249691621312  0.6682824222040713  0.5576070230087683  1.0000
  C   C215      1.0  0.9359291326759959  0.8971645911785007  0.4778322578070399  1.0000
  C   C216      1.0  0.8084956108935749  0.9294337755561838  0.511270268493449  1.0000
  C   C217      1.0  0.7866228782769238  0.9287860593298961  0.5100327132703474  1.0000
  C   C218      1.0  0.8213991914730159  0.9503901300730127  0.5356939552255101  1.0000
  C   C219      1.0  0.851434528788239  0.9289175057121848  0.5116798999060945  1.0000
  C   C220      1.0  0.8423202907251655  0.9499261724202708  0.5356172083209298  1.0000
  C   C221      1.0  0.8385308699173671  0.9079541822691645  0.48722189579502084  1.0000
  C   C222      1.0  0.8176227467717841  0.908417816333904  0.4872518730759432  1.0000
  C   C223      1.0  0.6343793876917427  0.739006088180119  0.5073863510687013  1.0000
  C   C224      1.0  0.9357863898788978  0.9387726834622533  0.5252278764290795  1.0000
  C   C225      1.0  0.632050797858933  0.7804863863101525  0.5406725655448688  1.0000
  C   C226      1.0  0.6327241300668868  0.8367674780042456  0.5273699741466213  1.0000
  C   C227      1.0  0.622280317899677  0.796050281953826  0.5773199110037933  1.0000
  C   C228      1.0  0.6223235796284273  0.8234216534105596  0.5701774672054875  1.0000
  C   C229      1.0  0.6428858580831219  0.8214565196876301  0.4914467531471  1.0000
  C   C230      1.0  0.6423517790171251  0.793961021872513  0.4974256308926254  1.0000
  C   C231      1.0  0.8733307594311099  0.9295394585807535  0.5130310803640787  1.0000
  C   C232      1.0  0.9037459673426186  0.9143872578588711  0.49670138513205697  1.0000
  H   H113      1.0  0.9569222087258787  0.976442446638783  0.49259558944401277  1.0000
  H   H114      1.0  0.7049613473391005  0.9938377553642245  0.5082776147370003  1.0000
  H   H115      1.0  0.944143157761591  0.8816575128518673  0.45926024022257805  1.0000
  H   H116      1.0  0.6733683069855455  0.5245397424531048  0.49791538942549146  1.0000
  H   H117      1.0  0.9550445909730506  0.8639767541305368  0.5150516012402362  1.0000
  H   H118      1.0  0.5951705679372924  0.8350710490714418  0.5244944285859531  1.0000
  H   H119      1.0  0.6703396391662249  0.8445143648247794  0.5297255275591004  1.0000
  H   H120      1.0  0.7030409767518676  0.8813397983919395  0.527952402721538  1.0000
  H   H121      1.0  0.5927712623404089  0.5143219941231177  0.49048076764039605  1.0000
  H   H122      1.0  0.6531959273027752  0.9313836011103794  0.513746492224163  1.0000
  H   H123      1.0  0.7162240862626312  0.9024313175270087  0.4751685861673384  1.0000
  H   H124      1.0  0.7156074486189063  0.9756829467084644  0.5660315478511757  1.0000
  H   H125      1.0  0.7528328167766374  0.9800800197963607  0.5715518100493592  1.0000
  H   H126      1.0  0.7535350294704779  0.9066562209239425  0.48107642560280506  1.0000
  H   H127      1.0  0.6535850201131078  0.5373182504254739  0.5575221162898814  1.0000
  H   H128      1.0  0.6528847177070316  0.586069320298126  0.5461434077486578  1.0000
  H   H129      1.0  0.6117054213785362  0.5711240857367287  0.4124710864098539  1.0000
  H   H130      1.0  0.6121072737428237  0.5224630874385535  0.4247088551440951  1.0000
  H   H131      1.0  0.6336663446719387  0.7063281189623148  0.42317994025213657  1.0000
  H   H132      1.0  0.6382293919830404  0.6160785284395842  0.5519708936416025  1.0000
  H   H133      1.0  0.6373271929953015  0.6575490989242806  0.5958086341693583  1.0000
  H   H134      1.0  0.9438436765402292  0.9560944916538022  0.546251538717558  1.0000
  H   H135      1.0  0.7782746914028635  0.911112289960662  0.48908259501617407  1.0000
  H   H136      1.0  0.9069227695280292  0.8773754801796596  0.45401160987900396  1.0000
  H   H137      1.0  0.8078941543678348  0.8919342726344621  0.46806778999449067  1.0000
  H   H138      1.0  0.8520373500458343  0.9664148316009568  0.554818012374818  1.0000
  H   H139      1.0  0.7986158358006544  0.9683022809879474  0.555850505236619  1.0000
  H   H140      1.0  0.8613434645142661  0.8900639918292909  0.4672059531806054  1.0000
  H   H141      1.0  0.6329974105659543  0.6353586002604149  0.42071090952567536  1.0000
  H   H142      1.0  0.635639970215715  0.7281233161678434  0.5986341913205968  1.0000
  H   H143      1.0  0.6357477442469378  0.7482084828934303  0.4665695774198225  1.0000
  H   H144      1.0  0.6503359843654781  0.7823736842091406  0.4683819010118328  1.0000
  H   H145      1.0  0.6510702195060616  0.8313839116048817  0.4572343210414076  1.0000
  H   H146      1.0  0.6150128507791879  0.926606340130358  0.5120259720179944  1.0000
  H   H147      1.0  0.15954728485455413  0.45088922878317594  0.5662305630809067  1.0000
  H   H148      1.0  0.1595934331603129  0.4250693008405044  0.5247912197013302  1.0000
  H   H149      1.0  0.48781738468929586  0.4306433808380996  0.5077212100114713  1.0000
  H   H150      1.0  0.4875006045167705  0.40501343511562315  0.46571168574782984  1.0000
