# Supplementary material for: Fracture Behavior of a 2D Imine‐Based Polymer
Source: Adv Sci (Weinh). 2024 Sep 12;11(42):2407017. doi: 10.1002/advs.202407017 (PMC11558127; doi:10.1002/advs.202407017)
Supplement: Supplementary file 2 — Supporting Information [file ADVS-11-2407017-s004.zip › linkerdefect_strain_1_1_-1_relaxed.cif]

data_image0
_chemical_formula_structural       C43OHON4C8HCH24N2ONH10N8O3NC60H38N8O4C60H38N8O4C60H38
_chemical_formula_sum              "C232 O14 H150 N32"
_cell_length_a       51.049588793099254
_cell_length_b       50.56092475418825
_cell_length_c       25.00022371000015
_cell_angle_alpha    90.0
_cell_angle_beta     90.0
_cell_angle_gamma    94.91482001122166

_space_group_name_H-M_alt    "P 1"
_space_group_IT_number       1

loop_
  _space_group_symop_operation_xyz
  'x, y, z'

loop_
  _atom_site_type_symbol
  _atom_site_label
  _atom_site_symmetry_multiplicity
  _atom_site_fract_x
  _atom_site_fract_y
  _atom_site_fract_z
  _atom_site_occupancy
  C   C1        1.0  0.049299370358094556  0.4802993633059309  0.4951679443799815  1.0000
  C   C2        1.0  0.0737190382840407  0.4955356198093774  0.49688900542769876  1.0000
  C   C3        1.0  0.14251662498393225  0.4838974517319557  0.5091163446627234  1.0000
  C   C4        1.0  0.12284246256517521  0.3643278084035226  0.534793936081551  1.0000
  C   C5        1.0  0.004811490928484735  0.372845004728323  0.5151437503962615  1.0000
  C   C6        1.0  0.14230586460232833  0.43404185949649865  0.5209432060551491  1.0000
  C   C7        1.0  0.47594218485197487  0.4205013079944881  0.4993155900699538  1.0000
  C   C8        1.0  0.07375462621084543  0.08044538494216011  0.47626757274660503  1.0000
  C   C9        1.0  0.024546473161731374  0.49232642990816544  0.48710968361590407  1.0000
  C   C10       1.0  0.09842283448234848  0.485545957128404  0.5048806998589932  1.0000
  C   C11       1.0  0.43374676547821067  0.43635892187417197  0.5228562277415947  1.0000
  C   C12       1.0  0.005411298625932468  0.47211130168388565  0.48837297420098313  1.0000
  C   C13       1.0  0.018684504586013888  0.44807785988295895  0.4982136059544467  1.0000
  C   C14       1.0  0.09820168432064472  0.3762529070896632  0.5249102770097773  1.0000
  C   C15       1.0  0.005069517921653716  0.4226500536409781  0.5020159441399391  1.0000
  C   C16       1.0  0.017557493128954032  0.3990226391049914  0.50915181882101  1.0000
  C   C17       1.0  0.12321395582440849  0.0010159923563693013  0.502769609434211  1.0000
  C   C18       1.0  0.12977764010036988  0.45772751866237993  0.5152019171448884  1.0000
  C   C19       1.0  0.14197256027946903  0.3845672841082537  0.533851668983836  1.0000
  C   C20       1.0  0.04887673453626131  0.37129610648618216  0.5210384571908194  1.0000
  C   C21       1.0  0.024037346417504147  0.355803503866642  0.5218707153737002  1.0000
  C   C22       1.0  0.1287580764118624  0.40854890611684813  0.5232095795334365  1.0000
  C   C23       1.0  0.0736705103399007  0.3611536302041781  0.5259406425229762  1.0000
  C   C24       1.0  0.21197598059356454  0.4588997992294742  0.5590123217746921  1.0000
  C   C25       1.0  0.1712824773950691  0.4364333354956734  0.5249012555704691  1.0000
  C   C26       1.0  0.1847779656979829  0.45670195935060015  0.5550502184534949  1.0000
  C   C27       1.0  0.18643454007692098  0.41851452611349055  0.4985729586559771  1.0000
  C   C28       1.0  0.2270598699392129  0.44081807875577494  0.5329016073802754  1.0000
  C   C29       1.0  0.21364078656431598  0.4206997966615458  0.5021525355964639  1.0000
  C   C30       1.0  0.07387496073911769  0.024674202652758048  0.48938337446267566  1.0000
  C   C31       1.0  0.05978727879344125  0.03546056615491398  0.44764409459343923  1.0000
  C   C32       1.0  0.06013496179331301  0.06266036918855174  0.4405148158258189  1.0000
  C   C33       1.0  0.0879370200629069  0.0695446461178947  0.5180945406715722  1.0000
  C   C34       1.0  0.08827295555831048  0.04234844622407627  0.5239287965993034  1.0000
  C   C35       1.0  0.07799314652589338  0.2068627503655778  0.5130880836440078  1.0000
  C   C36       1.0  0.07680805984863136  0.12181692893524894  0.5111381293261468  1.0000
  C   C37       1.0  0.4350469523460605  0.39805031409775044  0.46617931534042917  1.0000
  C   C38       1.0  0.07758012341547119  0.1505980314979295  0.5105358020178534  1.0000
  C   C39       1.0  0.079874807249048  0.19317963787434828  0.46445605942210033  1.0000
  C   C40       1.0  0.0792695755494916  0.1656329905924155  0.46267450495741597  1.0000
  C   C41       1.0  0.07618194241104889  0.19181699667773008  0.5609390408829782  1.0000
  C   C42       1.0  0.07641429621968025  0.164338311855341  0.5592748186562014  1.0000
  C   C43       1.0  0.4622670351183684  0.4002010455339976  0.4695715115698489  1.0000
  O   O1        1.0  0.5802334562864015  0.6529935822835069  0.41198620610145753  1.0000
  H   H1        1.0  0.5440309941797205  0.8298447527110759  0.5962711867178444  1.0000
  O   O2        1.0  0.5746267285237157  0.7043228208213501  0.6112089811792243  1.0000
  N   N1        1.0  0.5448522403437157  0.9538828697798953  0.5018275779375667  1.0000
  N   N2        1.0  0.5435658218635699  0.8966880044283805  0.5134934803057654  1.0000
  N   N3        1.0  0.6024931083037022  0.9026700342072289  0.5183581380972818  1.0000
  N   N4        1.0  0.8935085071115166  0.9121871557901317  0.4870726773427893  1.0000
  C   C44       1.0  0.07767292716114754  0.23556276994517894  0.51233222942838  1.0000
  C   C45       1.0  0.4609720857958106  0.43850125489178826  0.525847973997685  1.0000
  C   C46       1.0  0.0725941636412176  0.2762512905585587  0.5462516746655457  1.0000
  C   C47       1.0  0.07358069548571784  0.33212260066291094  0.5335175056403572  1.0000
  C   C48       1.0  0.05672235398951634  0.29144364758712765  0.5780123354034615  1.0000
  C   C49       1.0  0.056834383103648835  0.31862233354240704  0.5709050090127784  1.0000
  C   C50       1.0  0.0901806422587128  0.3171758706525963  0.503233273100524  1.0000
  C   C51       1.0  0.08944647651367023  0.28987702188627795  0.5087957991847923  1.0000
  H   H2        1.0  0.8902745351577173  0.9454779389339796  0.5365787670865769  1.0000
  C   C52       1.0  0.42013588953399206  0.4162082752341506  0.4925069169064192  1.0000
  H   H3        1.0  0.4841257973479896  0.4733596237162711  0.48350157091307266  1.0000
  H   H4        1.0  0.16383411561825714  0.4889553565030373  0.5085323157282348  1.0000
  H   H5        1.0  0.4733366629246143  0.3859917831066365  0.44734888176420023  1.0000
  H   H6        1.0  0.1259821517040962  0.022514736461396265  0.4961552758088959  1.0000
  H   H7        1.0  0.48325662947967984  0.3680006026231276  0.5155543547878323  1.0000
  H   H8        1.0  0.02128260932813264  0.33421078673710414  0.5271095564735081  1.0000
  H   H9        1.0  0.12497937362661612  0.34326925722475904  0.5427451780886692  1.0000
  H   H10       1.0  0.163078924155925  0.38357153900223373  0.5410054409233426  1.0000
  H   H11       1.0  0.02216828415307615  0.013580102758227814  0.48132603576573385  1.0000
  H   H12       1.0  0.08943917449743094  0.4440609637013952  0.5142766431034582  1.0000
  H   H13       1.0  0.17660576486646432  0.40272224840140924  0.4735058399021046  1.0000
  H   H14       1.0  0.17356460221126355  0.47084306169507867  0.577135143856962  1.0000
  H   H15       1.0  0.22189288698695947  0.47485841496275716  0.5835349435233078  1.0000
  H   H16       1.0  0.22492381915578832  0.4064096083779023  0.480680275094894  1.0000
  H   H17       1.0  0.09940113707906444  0.03445440900050945  0.5572434425487551  1.0000
  H   H18       1.0  0.09911358933437747  0.08299394410425863  0.5462046236975294  1.0000
  H   H19       1.0  0.048988350326565185  0.07051839703067683  0.4072195744458589  1.0000
  H   H20       1.0  0.04884190868645832  0.02206662734010999  0.41913966343325515  1.0000
  H   H21       1.0  0.08123259828268842  0.20455800426480816  0.4268712545230114  1.0000
  H   H22       1.0  0.07853760950379172  0.11254974089369216  0.5515040803997626  1.0000
  H   H23       1.0  0.0750284200220726  0.15295886139265777  0.5968596309411861  1.0000
  H   H24       1.0  0.4709554391831714  0.4543218332426708  0.5506202878762986  1.0000
  H   H25       1.0  0.9224112836790063  0.9502087144497838  0.5434777228935849  1.0000
  H   H26       1.0  0.4249776694556046  0.3820613847874464  0.4419576099657023  1.0000
  N   N5        1.0  0.5715933988415787  0.749470659966353  0.5533708967072064  1.0000
  N   N6        1.0  0.6036041546883356  0.9601187078239583  0.5121936852088629  1.0000
  O   O3        1.0  0.8467372372290751  0.8888928420024954  0.45262601835891636  1.0000
  N   N7        1.0  0.7537264001667434  0.9443837622837  0.5360800055017062  1.0000
  H   H27       1.0  0.07911324361961515  0.13403142129927154  0.42062640901172615  1.0000
  H   H28       1.0  0.07372607450340347  0.22321063153758205  0.6026421493260355  1.0000
  H   H29       1.0  0.08217604255993544  0.24533722172813957  0.4728318997643377  1.0000
  H   H30       1.0  0.10238577530194498  0.2785330488386811  0.48396730021368367  1.0000
  H   H31       1.0  0.10342403641480537  0.3272247405787568  0.47335595505809497  1.0000
  H   H32       1.0  0.05787455228841019  0.4127305360378111  0.5105859088767257  1.0000
  H   H33       1.0  0.044048943534783766  0.3299330730620994  0.5961060956435816  1.0000
  H   H34       1.0  0.42260471103280134  0.45071527309700904  0.5444776019642922  1.0000
  H   H35       1.0  0.04345079159251341  0.2814416660394077  0.6078706990135007  1.0000
  H   H36       1.0  0.5434379134117538  0.7813429976470494  0.6078802969276942  1.0000
  N   N8        1.0  0.04489780322764929  0.4538276942374131  0.5017059073790249  1.0000
  N   N9        1.0  0.1036979757219088  0.46011478016261703  0.5122039437702636  1.0000
  N   N10       1.0  0.043607219473951145  0.396708005689534  0.5132885794884745  1.0000
  N   N11       1.0  0.10259330248844122  0.402722973858079  0.5184922762426404  1.0000
  N   N12       1.0  0.2538539837420231  0.44373258412311894  0.534486389167629  1.0000
  N   N13       1.0  0.07343380397537524  0.1070503429395981  0.4686550672302555  1.0000
  N   N14       1.0  0.07163208075166734  0.2495299117337312  0.5535428139040375  1.0000
  N   N15       1.0  0.39333290871833543  0.4133424341323597  0.4915144864732267  1.0000
  O   O4        1.0  0.08056128463431973  0.15309882688044868  0.41215878518912447  1.0000
  O   O5        1.0  0.0742891034414339  0.20429742031688275  0.6113810294900742  1.0000
  O   O6        1.0  0.8004907664045627  0.9676709952281003  0.5705147500591822  1.0000
  N   N16       1.0  0.5734461934070815  0.6070006922694426  0.46867613809779013  1.0000
  C   C53       1.0  0.04923419986685349  0.9803918398886173  0.4953070339473473  1.0000
  C   C54       1.0  0.07367026098916646  0.9956258412788035  0.4968999234896806  1.0000
  C   C55       1.0  0.14244151847970757  0.9839373836929323  0.5090731018018002  1.0000
  C   C56       1.0  0.12280836729821748  0.8643095275797023  0.5343790149313454  1.0000
  C   C57       1.0  0.004764089136597205  0.8729311026307776  0.5155781708240412  1.0000
  C   C58       1.0  0.1422238891947231  0.9340614495171792  0.5207184326202958  1.0000
  C   C59       1.0  0.47607621519906396  0.9202596828675342  0.4986161614926104  1.0000
  C   C60       1.0  0.07368023218328999  0.5803546940405476  0.4763993809844237  1.0000
  C   C61       1.0  0.024467601005797066  0.9923944039065068  0.4873052023489118  1.0000
  C   C62       1.0  0.09835057355905569  0.9856106539133485  0.5048835190246804  1.0000
  C   C63       1.0  0.4337919495357979  0.935899878131414  0.5218708142157943  1.0000
  C   C64       1.0  0.005347431919506225  0.9721646565238038  0.4886686400969602  1.0000
  C   C65       1.0  0.018647142028314932  0.9481509967382319  0.49850060940801255  1.0000
  C   C66       1.0  0.09813871011210624  0.8762375578723  0.5247404809997168  1.0000
  C   C67       1.0  0.005059741640961005  0.922718726636626  0.5023610555373508  1.0000
  C   C68       1.0  0.017541278758466294  0.8990862690146505  0.5094864977458188  1.0000
  C   C69       1.0  0.1232733478603669  0.5009701280814635  0.5028547298118494  1.0000
  C   C70       1.0  0.12968649589819703  0.9577747672087693  0.515269718914272  1.0000
  C   C71       1.0  0.14193076065378474  0.8845451500100685  0.5333155487687309  1.0000
  C   C72       1.0  0.04882530400768339  0.8713072705276149  0.5211797316149293  1.0000
  C   C73       1.0  0.023969426127106636  0.8558537128675032  0.5221878213941434  1.0000
  C   C74       1.0  0.12868755688141909  0.9085372720651752  0.522844917687485  1.0000
  C   C75       1.0  0.07362976103209064  0.8611402435697888  0.525922152166039  1.0000
  C   C76       1.0  0.2118825310436256  0.9590734352262584  0.5578994028053088  1.0000
  C   C77       1.0  0.17116374413380686  0.9364652192806282  0.5244345467626798  1.0000
  C   C78       1.0  0.18471226687341505  0.9568071137414128  0.5543916423868707  1.0000
  C   C79       1.0  0.18629386970965772  0.9185080326229706  0.49791482246171404  1.0000
  C   C80       1.0  0.2271381566397785  0.9411638247664716  0.5312854861988112  1.0000
  C   C81       1.0  0.21343421798033677  0.9208013563650448  0.5010812278674461  1.0000
  C   C82       1.0  0.07389613524498378  0.5245865949330849  0.4894435267165227  1.0000
  C   C83       1.0  0.05987601685058919  0.5353600367543235  0.44759111510581506  1.0000
  C   C84       1.0  0.060180963795378364  0.5625571378847604  0.44050122841385364  1.0000
  C   C85       1.0  0.0877725152781026  0.5694659800663401  0.5183805080360339  1.0000
  C   C86       1.0  0.088164700409545  0.5422715181593513  0.5241693447148995  1.0000
  C   C87       1.0  0.07763440078055285  0.706810787701062  0.5126986468109288  1.0000
  C   C88       1.0  0.0767379596827968  0.6217759527285077  0.5111065558312086  1.0000
  C   C89       1.0  0.4353807791191957  0.8975397834883865  0.4653243787917714  1.0000
  C   C90       1.0  0.07739942829293252  0.6505521835777464  0.5103518514032126  1.0000
  C   C91       1.0  0.07931071030532946  0.6930698406444958  0.46407074052819386  1.0000
  C   C92       1.0  0.07879484288563095  0.665527727194636  0.4624017440387035  1.0000
  C   C93       1.0  0.07609508701404487  0.6918205150006195  0.560627080644088  1.0000
  C   C94       1.0  0.07640789827009292  0.6643463570559228  0.5590500501501791  1.0000
  C   C95       1.0  0.4625553440998317  0.8998444248977147  0.4688312842048739  1.0000
  C   C96       1.0  0.29569204130453647  0.9283354927370508  0.5118753911388719  1.0000
  C   C97       1.0  0.26722614439604664  0.927557690879135  0.5109012939202444  1.0000
  C   C98       1.0  0.3117426716128022  0.9477223591434447  0.5406187567029869  1.0000
  C   C99       1.0  0.35154632665293284  0.928247005594492  0.5113011553846655  1.0000
  C   C100      1.0  0.33896914926206023  0.9474813861161935  0.5400465661306961  1.0000
  C   C101      1.0  0.3354965914992113  0.9088586351515835  0.4825623916127479  1.0000
  C   C102      1.0  0.3082698599919832  0.9090974481079547  0.48313922023638156  1.0000
  C   C103      1.0  0.07728622772569782  0.7355070422443297  0.5119133318324581  1.0000
  C   C104      1.0  0.46093654801936873  0.9382431464917539  0.5250010122477519  1.0000
  C   C105      1.0  0.0724265937210476  0.7762153065812375  0.546018371176585  1.0000
  C   C106      1.0  0.07352127371389114  0.8321016975547945  0.5334604176723472  1.0000
  C   C107      1.0  0.056642311429069586  0.791426100371793  0.5779388492281209  1.0000
  C   C108      1.0  0.05680710847208246  0.8186154383952953  0.5709241343457984  1.0000
  C   C109      1.0  0.09005383755631607  0.8171384978031598  0.5030532357659391  1.0000
  C   C110      1.0  0.08926810916793276  0.7898313347914067  0.5085343891900969  1.0000
  C   C111      1.0  0.380013557249945  0.9290336437207881  0.5122485605946845  1.0000
  C   C112      1.0  0.42010705492830414  0.9154705145301347  0.4918169541640526  1.0000
  H   H37       1.0  0.4841214000789761  0.9732295307070776  0.4832846669164479  1.0000
  H   H38       1.0  0.1637598919945472  0.9889852580221113  0.5084128856311946  1.0000
  H   H39       1.0  0.4737951802380918  0.8857309666182082  0.446718473498148  1.0000
  H   H40       1.0  0.1260203572959561  0.52247651111168  0.4963269922527523  1.0000
  H   H41       1.0  0.48342264645135974  0.8678072235830793  0.515024278760285  1.0000
  H   H42       1.0  0.021182640491833327  0.834263253614453  0.527455280790302  1.0000
  H   H43       1.0  0.12496025995303392  0.8432482225659739  0.5422598395021848  1.0000
  H   H44       1.0  0.1630460280436594  0.883545413315745  0.5403330964156291  1.0000
  H   H45       1.0  0.022273597467510745  0.5135198299002595  0.48116124692107826  1.0000
  H   H46       1.0  0.08934197016692068  0.9441365087160462  0.5144409631762169  1.0000
  H   H47       1.0  0.1763665557520856  0.9026846929449024  0.4730328529582206  1.0000
  H   H48       1.0  0.17349041257596912  0.9708924063665834  0.5766291986073192  1.0000
  H   H49       1.0  0.22178848525141012  0.9751289946282106  0.5822100578250424  1.0000
  H   H50       1.0  0.22480411991719054  0.9065674558453407  0.47937710025193125  1.0000
  H   H51       1.0  0.09923032394418628  0.534384927441111  0.5575850650063946  1.0000
  H   H52       1.0  0.09883366125705327  0.5829223453136886  0.5466529794697027  1.0000
  H   H53       1.0  0.04909814631924741  0.5704096401003707  0.4071059698370997  1.0000
  H   H54       1.0  0.049018253434812364  0.5219582994624226  0.41897692000602377  1.0000
  H   H55       1.0  0.08044715536301238  0.7043971471338422  0.42641591279030594  1.0000
  H   H56       1.0  0.07861115159734958  0.6125789642800173  0.5515022769413349  1.0000
  H   H57       1.0  0.07524654735462226  0.6530166210289298  0.5967024856211751  1.0000
  H   H58       1.0  0.47084200630117284  0.9541271567575718  0.5497629293985018  1.0000
  H   H59       1.0  0.2569497074153344  0.9111570666342311  0.48656178021881935  1.0000
  H   H60       1.0  0.4254946911826934  0.881429396699627  0.4411254382511543  1.0000
  H   H61       1.0  0.29618220560663244  0.8938595669818167  0.4605396387042578  1.0000
  H   H62       1.0  0.35105722742504875  0.9627196425685997  0.5626452806386552  1.0000
  H   H63       1.0  0.2814531951343635  0.9639599735208039  0.5650398323453236  1.0000
  H   H64       1.0  0.36578698341323274  0.8926300895392983  0.45811935085763705  1.0000
  H   H65       1.0  0.07855046342163606  0.6338751189261542  0.4204865494693779  1.0000
  H   H66       1.0  0.07376425676631769  0.7232431365065318  0.6023016480144731  1.0000
  H   H67       1.0  0.08161383652267333  0.7452699743754803  0.4723353955896335  1.0000
  H   H68       1.0  0.1021565575974185  0.7784767640884154  0.4836130425782175  1.0000
  H   H69       1.0  0.10328019307581673  0.8271821993290186  0.47313953889570226  1.0000
  H   H70       1.0  0.05789057428351566  0.9127142956992245  0.5106187060102837  1.0000
  H   H71       1.0  0.044091952688088125  0.8299434606039394  0.5962514730132198  1.0000
  H   H72       1.0  0.4224036780990502  0.9501550798514661  0.5434748523002719  1.0000
  H   H73       1.0  0.04339588436718198  0.7814351494675928  0.6078528206069079  1.0000
  H   H74       1.0  0.390288198617712  0.9454377366998087  0.5365860926388882  1.0000
  N   N17       1.0  0.044862037804968655  0.9539251711643956  0.5019114047377508  1.0000
  N   N18       1.0  0.10361402384817636  0.9601759029070992  0.5122858204981531  1.0000
  N   N19       1.0  0.04359055508832026  0.8967288453651633  0.5134753717821597  1.0000
  N   N20       1.0  0.10252019626150805  0.9027178487303921  0.5183522281201428  1.0000
  N   N21       1.0  0.2537473555497412  0.9444573612778586  0.536059668482749  1.0000
  N   N22       1.0  0.07330244566373206  0.6069490771930545  0.46872182842633653  1.0000
  N   N23       1.0  0.07143438933649603  0.749488789565988  0.5532422421788857  1.0000
  N   N24       1.0  0.3934961728345617  0.9121455279840491  0.4870728225245009  1.0000
  O   O7        1.0  0.07987920042393677  0.6529317061759266  0.4119078061020279  1.0000
  O   O8        1.0  0.07440628340753143  0.7043420957707648  0.6110702640267245  1.0000
  O   O9        1.0  0.3005281590623042  0.9677214166162827  0.5704797958472161  1.0000
  O   O10       1.0  0.3467117480131694  0.8888619146107061  0.45269663546435374  1.0000
  C   C113      1.0  0.5492394288974967  0.4803860572889682  0.49526914244326936  1.0000
  C   C114      1.0  0.5737113926455829  0.49558542576052794  0.49687313499753943  1.0000
  C   C115      1.0  0.6424452260751499  0.4838454408905232  0.5092685322826546  1.0000
  C   C116      1.0  0.622601353014606  0.3642078747932212  0.5342667809524093  1.0000
  C   C117      1.0  0.5045747500014195  0.37305310430527133  0.5159751264463065  1.0000
  C   C118      1.0  0.6421704284938381  0.4339448664982995  0.5207996261456026  1.0000
  C   C119      1.0  0.9760995900525107  0.4202417086978365  0.4983533027521458  1.0000
  C   C120      1.0  0.5738138528351314  0.08040794335494476  0.4764461888555415  1.0000
  C   C121      1.0  0.5245041123752143  0.49243315323343856  0.48729248874985004  1.0000
  C   C122      1.0  0.5983604602512494  0.4855496055224938  0.5049348551449608  1.0000
  C   C123      1.0  0.9338245243637863  0.4359346121928346  0.5215931015191734  1.0000
  C   C124      1.0  0.5053462164571103  0.47223283739314115  0.48874679042601077  1.0000
  C   C125      1.0  0.5186006076278217  0.44820114516979015  0.49858000688575854  1.0000
  C   C126      1.0  0.5979609657461278  0.376197949995694  0.5246351906066054  1.0000
  C   C127      1.0  0.5049615358540595  0.42282763770072757  0.5027062021683834  1.0000
  C   C128      1.0  0.5173899225456797  0.399186801829095  0.5099112854468071  1.0000
  C   C129      1.0  0.6232120442905175  0.0009596295516318647  0.5027210755980056  1.0000
  C   C130      1.0  0.6296699606848076  0.457681732568231  0.5153653837776704  1.0000
  C   C131      1.0  0.6417613256412119  0.38440660090676837  0.5332997909685815  1.0000
  C   C132      1.0  0.5486341464223353  0.37133394084387983  0.5212421845451313  1.0000
  C   C133      1.0  0.523758622397942  0.35592548441148963  0.5223594110248831  1.0000
  C   C134      1.0  0.6285742305491941  0.4084413822156821  0.5228641320353943  1.0000
  C   C135      1.0  0.5734426078165155  0.3611341684206618  0.5258019221591984  1.0000
  C   C136      1.0  0.7118496396464262  0.45890059735520716  0.5579439413733356  1.0000
  C   C137      1.0  0.6711068209650851  0.4362963589939684  0.5245665968462011  1.0000
  C   C138      1.0  0.6846813889113414  0.4566552953965901  0.5544416965179986  1.0000
  C   C139      1.0  0.6862243353544207  0.41828592032624173  0.49816294485369916  1.0000
  C   C140      1.0  0.7270911889680359  0.44094157842994147  0.531436940253614  1.0000
  C   C141      1.0  0.7133656557781739  0.42054536796354336  0.5013524477812354  1.0000
  C   C142      1.0  0.5738772738263055  0.024631244473076432  0.4894495179459419  1.0000
  C   C143      1.0  0.5597773346283453  0.03544883515340425  0.4477669560694833  1.0000
  C   C144      1.0  0.5601494597158384  0.06265276282108517  0.4407002417242245  1.0000
  C   C145      1.0  0.5879880375857862  0.06947668388379732  0.5182488307547037  1.0000
  C   C146      1.0  0.5882954576526099  0.04227485057434234  0.5240239338908625  1.0000
  C   C147      1.0  0.5779864669110233  0.20684405885315538  0.5126961566474116  1.0000
  C   C148      1.0  0.5769869564981146  0.1218118183803899  0.5112221137676184  1.0000
  C   C149      1.0  0.9353728488289174  0.39751672522049364  0.4652056266043534  1.0000
  C   C150      1.0  0.5777410988416299  0.1505908914302203  0.5104760748607182  1.0000
  C   C151      1.0  0.579931380829685  0.19310396164337784  0.46414799851462224  1.0000
  C   C152      1.0  0.5794052617174054  0.1655599167507173  0.46252903620037017  1.0000
  C   C153      1.0  0.5762120595789255  0.19186267532644197  0.5606330967102918  1.0000
  C   C154      1.0  0.5765326753377396  0.16439120399482945  0.5591335594127202  1.0000
  C   C155      1.0  0.9625479133243975  0.39980886381730346  0.4686599181104779  1.0000
  C   C156      1.0  0.7956579533765656  0.42815693337632776  0.5119569476112634  1.0000
  C   C157      1.0  0.7671877195182547  0.4273380130856315  0.5110267311608281  1.0000
  C   C158      1.0  0.8116923355264747  0.44756213901108477  0.5406902147372479  1.0000
  C   C159      1.0  0.8515340169892466  0.4281898992700003  0.5112458340508138  1.0000
  C   C160      1.0  0.8389242146923565  0.44738227744821346  0.5400497824628817  1.0000
  C   C161      1.0  0.8354999001541558  0.4087816828112149  0.48252133681343995  1.0000
  C   C162      1.0  0.808267817134557  0.40896006329721435  0.4831633646935196  1.0000
  C   C163      1.0  0.5775804529907377  0.23553456947258325  0.5118183369667467  1.0000
  C   C164      1.0  0.9609723860225876  0.4382589141581277  0.524682259961718  1.0000
  C   C165      1.0  0.5723612367303362  0.27621193393653787  0.5457058665316555  1.0000
  C   C166      1.0  0.573318621932978  0.3320907332661376  0.5331989029649778  1.0000
  C   C167      1.0  0.5565245343401317  0.2913720675910586  0.5776167968563358  1.0000
  C   C168      1.0  0.5566251081911181  0.31855807019256144  0.5706375916378538  1.0000
  C   C169      1.0  0.5898645690288483  0.317170766329762  0.502722548599606  1.0000
  C   C170      1.0  0.5891494147108863  0.28987049006191645  0.5081831656098713  1.0000
  C   C171      1.0  0.8800069288998221  0.429025949708539  0.512138187272943  1.0000
  C   C172      1.0  0.9201136924196904  0.41547928951836405  0.49164567072677456  1.0000
  H   H75       1.0  0.9842010558404692  0.4732294833229164  0.4829537521060589  1.0000
  H   H76       1.0  0.6637639012198574  0.48888713377065973  0.5086965107492741  1.0000
  H   H77       1.0  0.973763151058764  0.385659845024527  0.44658667825759274  1.0000
  H   H78       1.0  0.6259846335988348  0.022459551774835888  0.49612375851323826  1.0000
  H   H79       1.0  0.9835105646034599  0.3677001785389215  0.5144468485380397  1.0000
  H   H80       1.0  0.5209432286109965  0.3343320559770333  0.5275558255037437  1.0000
  H   H81       1.0  0.6247023596917531  0.34313260891674086  0.5421073125783507  1.0000
  H   H82       1.0  0.6628653275274089  0.3833484997309614  0.5403609819328251  1.0000
  H   H83       1.0  0.5221645375665678  0.013548265262635417  0.4813333038807452  1.0000
  H   H84       1.0  0.5893267484191197  0.4440640128183298  0.5143434426829965  1.0000
  H   H85       1.0  0.676286331068505  0.4024419038045972  0.47334861988816945  1.0000
  H   H86       1.0  0.6734780343920903  0.47078543425618036  0.576600312563208  1.0000
  H   H87       1.0  0.7217704135521842  0.47498747678992864  0.5821554761477951  1.0000
  H   H88       1.0  0.7247177529598156  0.40626346003340486  0.47974537640025133  1.0000
  H   H89       1.0  0.5994211682469027  0.03434837362566498  0.5573071852122796  1.0000
  H   H90       1.0  0.5991830053353822  0.08290193490823147  0.5463756846631792  1.0000
  H   H91       1.0  0.548998790134778  0.07054394433521592  0.4074473791135109  1.0000
  H   H92       1.0  0.5488088859559358  0.02207868470234501  0.41925417490699884  1.0000
  H   H93       1.0  0.5812650711774493  0.20442628964937065  0.426494109876067  1.0000
  H   H94       1.0  0.5787674684395189  0.11258572404346043  0.5516154529753154  1.0000
  H   H95       1.0  0.5751718234737014  0.15306510532527604  0.5967847490376742  1.0000
  H   H96       1.0  0.9708939779424585  0.4541610717129121  0.549374989388405  1.0000
  H   H97       1.0  0.7569181700922558  0.4109267017578596  0.4867033852706848  1.0000
  H   H98       1.0  0.9254662829775202  0.381382719257542  0.4410940936499543  1.0000
  H   H99       1.0  0.7962009215113186  0.39370553028461863  0.4605642382433789  1.0000
  H   H100      1.0  0.8509908414552302  0.46263813567137996  0.5626464118187031  1.0000
  H   H101      1.0  0.781376616724123  0.46372490016577556  0.5652071997312518  1.0000
  H   H102      1.0  0.8658160728439409  0.3926266240298677  0.45798455938304633  1.0000
  H   H103      1.0  0.579350272579407  0.13390756110461863  0.420662451417724  1.0000
  H   H104      1.0  0.5736517457802752  0.2232959545457542  0.6021565920214416  1.0000
  H   H105      1.0  0.5821310560785409  0.2453024429179379  0.4723275566999001  1.0000
  H   H106      1.0  0.6020524765477463  0.2785503074293552  0.48322044132734265  1.0000
  H   H107      1.0  0.6030609873363718  0.32725209234189095  0.4728030731767205  1.0000
  H   H108      1.0  0.5577630116697971  0.4127381776293839  0.510834284346382  1.0000
  H   H109      1.0  0.5438822614404502  0.3298434846215928  0.5959861032214457  1.0000
  H   H110      1.0  0.9224577107773382  0.45022095745509977  0.5431573662184619  1.0000
  H   H111      1.0  0.5433045682768189  0.2813394135235848  0.6075267024208264  1.0000
  H   H112      1.0  0.8902710155689962  0.4454465296786799  0.5364489144662997  1.0000
  N   N25       1.0  0.5448301519276763  0.4539334766006042  0.5019292386403673  1.0000
  N   N26       1.0  0.6036033435853895  0.46010251620649034  0.5123062445501612  1.0000
  N   N27       1.0  0.5434412889808  0.39676988044440653  0.5136562314898377  1.0000
  N   N28       1.0  0.602402989199798  0.4026810519377302  0.5183319578996303  1.0000
  N   N29       1.0  0.753701312403693  0.4442328560359572  0.5361840353772724  1.0000
  N   N30       1.0  0.5735306487074638  0.10701349234387064  0.4688052213612693  1.0000
  N   N31       1.0  0.5714351767465835  0.2494916296101949  0.552966405007484  1.0000
  N   N32       1.0  0.8935010506272191  0.41214692996274077  0.48695712036874395  1.0000
  O   O11       1.0  0.5807495519234314  0.15296299949178066  0.41208722549542776  1.0000
  O   O12       1.0  0.5742537715344419  0.20439656098506093  0.6110009052302638  1.0000
  O   O13       1.0  0.8004509284533038  0.4675224636496874  0.5706249980456626  1.0000
  O   O14       1.0  0.8467418562248747  0.38882164863892354  0.45258675579129815  1.0000
  C   C173      1.0  0.5492278438895627  0.9803511441357919  0.49526038017489754  1.0000
  C   C174      1.0  0.5736661582057875  0.9955793576858403  0.4968806987049978  1.0000
  C   C175      1.0  0.6424362493064819  0.9838765585572091  0.5090083208421997  1.0000
  C   C176      1.0  0.62277283660696  0.8642631020711333  0.5344498050083761  1.0000
  C   C177      1.0  0.5047334372123695  0.8729021138829649  0.5155855416099304  1.0000
  C   C178      1.0  0.6422072327631538  0.9339997035249665  0.5206462222657731  1.0000
  C   C179      1.0  0.9760883900865089  0.9202929525324561  0.49869624165529974  1.0000
  C   C180      1.0  0.5737955188761882  0.5804004714324832  0.4763049428917381  1.0000
  C   C181      1.0  0.5244626791317184  0.992360197838204  0.48728210211991163  1.0000
  C   C182      1.0  0.598345891932846  0.9855580656496181  0.5048240518345666  1.0000
  C   C183      1.0  0.9338001704651154  0.9359457474637339  0.5218981979703846  1.0000
  C   C184      1.0  0.5053401187271196  0.9721321261204398  0.4886155203646074  1.0000
  C   C185      1.0  0.5186365422434023  0.9481139095138311  0.4984176852022974  1.0000
  C   C186      1.0  0.5981049349353647  0.8761945926249505  0.5248062681692611  1.0000
  C   C187      1.0  0.5050466162417181  0.9226837797303791  0.5022817606258865  1.0000
  C   C188      1.0  0.5175201915945091  0.8990506414470206  0.5094575301957037  1.0000
  C   C189      1.0  0.623236450075968  0.5009408715209984  0.5029434608984648  1.0000
  C   C190      1.0  0.6296771707649302  0.9577148032061392  0.5151840754624286  1.0000
  C   C191      1.0  0.6419016846987338  0.8844908502438428  0.5333130279568167  1.0000
  C   C192      1.0  0.5487907693605352  0.8712685489899297  0.5212568471892695  1.0000
  C   C193      1.0  0.5239314443283819  0.8558217259636135  0.5222648904954472  1.0000
  C   C194      1.0  0.6286628510517808  0.9084818244395477  0.5228111633219251  1.0000
  C   C195      1.0  0.5735931521096257  0.8611010873898132  0.5260209530562514  1.0000
  C   C196      1.0  0.7118576845165256  0.9589883228779512  0.5579167787730356  1.0000
  C   C197      1.0  0.6711469340546199  0.9363959499085277  0.5243836630830061  1.0000
  C   C198      1.0  0.6846885446702431  0.9567273521870883  0.5543775152556433  1.0000
  C   C199      1.0  0.6862796693790092  0.9184416604684932  0.4978640739013839  1.0000
  C   C200      1.0  0.7271173948552744  0.9410860491403957  0.5312923039698425  1.0000
  C   C201      1.0  0.7134197651173086  0.920732342466132  0.5010557409417847  1.0000
  C   C202      1.0  0.5739280554467597  0.5246311440581737  0.48936839629474793  1.0000
  C   C203      1.0  0.5598840564773994  0.5354212123416489  0.4475683968882941  1.0000
  C   C204      1.0  0.560231312385261  0.562621431774726  0.4404621129474901  1.0000
  C   C205      1.0  0.5879126559413254  0.569494577946283  0.5182258919800224  1.0000
  C   C206      1.0  0.5882583982580648  0.5422995746358764  0.5240290317257434  1.0000
  C   C207      1.0  0.5779479554501255  0.7068264703897242  0.512853529831929  1.0000
  C   C208      1.0  0.5769302136492173  0.6217941518244596  0.5110951360245984  1.0000
  C   C209      1.0  0.9353951921133429  0.897576145689849  0.4653831801397766  1.0000
  C   C210      1.0  0.5776449756950846  0.6505718739389199  0.5104155273768608  1.0000
  C   C211      1.0  0.5796739283971295  0.6931109661780219  0.4642113464718068  1.0000
  C   C212      1.0  0.579119766432362  0.6655684444582135  0.46249465368981046  1.0000
  C   C213      1.0  0.5763519419659631  0.691817719222773  0.5607567224379815  1.0000
  C   C214      1.0  0.5766347237546683  0.6643424421283556  0.5591387732180979  1.0000
  C   C215      1.0  0.962568928819964  0.8998755724806765  0.46891365374007066  1.0000
  C   C216      1.0  0.7956825424488052  0.9282980069251998  0.5118720035426157  1.0000
  C   C217      1.0  0.7672147525153316  0.9274982157428499  0.5109051049620842  1.0000
  C   C218      1.0  0.8117195114600539  0.9476925945124115  0.5406256848262686  1.0000
  C   C219      1.0  0.8515433877055005  0.9282633880964007  0.5112731304060117  1.0000
  C   C220      1.0  0.8389488552259197  0.9474781185051216  0.5400389151201344  1.0000
  C   C221      1.0  0.835507175600127  0.9088686020031725  0.48252033700452646  1.0000
  C   C222      1.0  0.8082775371667535  0.909081389801535  0.4831094157716217  1.0000
  C   C223      1.0  0.5775733306793166  0.7355182315778187  0.5120931839445496  1.0000
  C   C224      1.0  0.9609448938893905  0.9382825592489132  0.5250552391076692  1.0000
  C   C225      1.0  0.5725294394999869  0.7761928622209896  0.5461343279823595  1.0000
  C   C226      1.0  0.5734991974940327  0.8320659862641707  0.5335491670852051  1.0000
  C   C227      1.0  0.556680611261329  0.7913635157099689  0.5779953250989351  1.0000
  C   C228      1.0  0.5567869827629849  0.8185479585678713  0.5709732183109005  1.0000
  C   C229      1.0  0.5900746385224649  0.8171399917470759  0.5031621183967994  1.0000
  C   C230      1.0  0.5893538282086057  0.789839857356459  0.5086614862354358  1.0000
  C   C231      1.0  0.8800124943846122  0.9290698555371344  0.5122333702333034  1.0000
  C   C232      1.0  0.9201179798668263  0.9155143418235085  0.49184466755988304  1.0000
  H   H113      1.0  0.9841288223142535  0.9732560432635439  0.4833243346808131  1.0000
  H   H114      1.0  0.663755377850292  0.9889208253873565  0.5083624382058003  1.0000
  H   H115      1.0  0.9738092071596843  0.8857559661650737  0.4468190362232721  1.0000
  H   H116      1.0  0.6260206401732098  0.5224438425755823  0.49640077137903427  1.0000
  H   H117      1.0  0.9834543323039227  0.8678285673253282  0.515041620765783  1.0000
  H   H118      1.0  0.5211361877521369  0.8342348945850506  0.52758368058148  1.0000
  H   H119      1.0  0.6249201780311641  0.8432060383056516  0.5423864298592637  1.0000
  H   H120      1.0  0.663018939159238  0.8834875977097876  0.5402969381782916  1.0000
  H   H121      1.0  0.5222410458210466  0.5136247044224104  0.4812890783328029  1.0000
  H   H122      1.0  0.5893301157877708  0.9440822879376379  0.5143403041138768  1.0000
  H   H123      1.0  0.6763559620119663  0.9026254313035902  0.4729590744068366  1.0000
  H   H124      1.0  0.6734610968613268  0.9708064847676665  0.5766193209699347  1.0000
  H   H125      1.0  0.7217586754254746  0.9750347794522422  0.5822574466063507  1.0000
  H   H126      1.0  0.7247936337311243  0.9065036827237054  0.4793466950268804  1.0000
  H   H127      1.0  0.5993351376837373  0.5343981614936694  0.5574113127192648  1.0000
  H   H128      1.0  0.5990219277152818  0.5829427477917768  0.5464415478567888  1.0000
  H   H129      1.0  0.5491280347189981  0.5704898624721403  0.4071136491399297  1.0000
  H   H130      1.0  0.5489750829347467  0.5220329851069102  0.4190039144335127  1.0000
  H   H131      1.0  0.5808634375533417  0.7044584565718696  0.42658272102456335  1.0000
  H   H132      1.0  0.5788089249968443  0.6125626748236607  0.5514568022255838  1.0000
  H   H133      1.0  0.5754192310677781  0.6529926297695317  0.5967656490863898  1.0000
  H   H134      1.0  0.9708471375439961  0.954168789141824  0.5498166498461883  1.0000
  H   H135      1.0  0.7569470291187075  0.9110984216377396  0.4865498867456794  1.0000
  H   H136      1.0  0.9255113366639843  0.8814634535725676  0.44118748830177834  1.0000
  H   H137      1.0  0.796201985516021  0.8938379738712072  0.46049970778873744  1.0000
  H   H138      1.0  0.8510244938114515  0.9627220106290244  0.562647492446158  1.0000
  H   H139      1.0  0.7814169881956863  0.9638972941897813  0.5650797272702676  1.0000
  H   H140      1.0  0.8658105331398442  0.8926702793143219  0.45805250288596805  1.0000
  H   H141      1.0  0.5788881070548704  0.6339330141832452  0.42052996570125656  1.0000
  H   H142      1.0  0.5740221941073085  0.7232297208455983  0.6024645202104615  1.0000
  H   H143      1.0  0.5819801950427942  0.7453008197410159  0.4725628461826318  1.0000
  H   H144      1.0  0.6022775488253792  0.7785134048877734  0.48376354611261546  1.0000
  H   H145      1.0  0.6032889939768078  0.8272110725351399  0.47326127818342817  1.0000
  H   H146      1.0  0.5578714831685714  0.9126686204214913  0.5106246074113615  1.0000
  H   H147      1.0  0.25982031663104604  0.4512121779879743  0.5722944671223684  1.0000
  H   H148      1.0  0.26096067534159717  0.4247881020023336  0.5332906656077685  1.0000
  H   H149      1.0  0.38627805675095456  0.432308427243661  0.49285269821091077  1.0000
  H   H150      1.0  0.3871565991297254  0.4058605709228681  0.45383383870481925  1.0000
