# Supplementary material for: Fracture Behavior of a 2D Imine‐Based Polymer
Source: Adv Sci (Weinh). 2024 Sep 12;11(42):2407017. doi: 10.1002/advs.202407017 (PMC11558127; doi:10.1002/advs.202407017)
Supplement: Supplementary file 2 — Supporting Information [file ADVS-11-2407017-s004.zip › linkerdefect_strain_1_1_1_relaxed.cif]

data_image0
_chemical_formula_structural       C43OHON4C8HCH24N2ONH10N8O3NC60H38N8O4C60H38N8O4C60H38
_chemical_formula_sum              "C232 O14 H150 N32"
_cell_length_a       51.049588793099254
_cell_length_b       50.96406747037963
_cell_length_c       25.00022371000015
_cell_angle_alpha    90.0
_cell_angle_beta     90.0
_cell_angle_gamma    94.87584764963556

_space_group_name_H-M_alt    "P 1"
_space_group_IT_number       1

loop_
  _space_group_symop_operation_xyz
  'x, y, z'

loop_
  _atom_site_type_symbol
  _atom_site_label
  _atom_site_symmetry_multiplicity
  _atom_site_fract_x
  _atom_site_fract_y
  _atom_site_fract_z
  _atom_site_occupancy
  C   C1        1.0  0.048471829412282605  0.4809006087756111  0.49752441173989126  1.0000
  C   C2        1.0  0.07272378263308962  0.4963037390122115  0.49978068755643656  1.0000
  C   C3        1.0  0.14121105614162288  0.4833077230912817  0.5110382421929659  1.0000
  C   C4        1.0  0.12201086850887125  0.3642413531276956  0.5311255764617009  1.0000
  C   C5        1.0  0.004137269365592405  0.37354819286221647  0.5150049179885934  1.0000
  C   C6        1.0  0.1402835436723619  0.4337791356557321  0.5206598937366296  1.0000
  C   C7        1.0  0.4780175476886936  0.4207628696187778  0.49956998521130946  1.0000
  C   C8        1.0  0.07369580772102398  0.08030527040478078  0.48094891001416434  1.0000
  C   C9        1.0  0.02347243525751669  0.49237529058992296  0.48963455952565393  1.0000
  C   C10       1.0  0.09728874879988125  0.48599696519812086  0.5073102117111411  1.0000
  C   C11       1.0  0.43577465192761294  0.4360658818267587  0.5241801479805203  1.0000
  C   C12       1.0  0.004721644630568645  0.47196799342303564  0.490253338983822  1.0000
  C   C13       1.0  0.018467313417594167  0.4483470101314491  0.4996248896498648  1.0000
  C   C14       1.0  0.09709958149160687  0.3756866280129286  0.5221618659340324  1.0000
  C   C15       1.0  0.005140537035903051  0.4229643199481065  0.5029597097591411  1.0000
  C   C16       1.0  0.017406540495437387  0.3993234287408308  0.5094393817503787  1.0000
  C   C17       1.0  0.12351403604998548  0.0005783829361960498  0.5052118844359058  1.0000
  C   C18       1.0  0.12796831515058055  0.457491994662051  0.5160151476607784  1.0000
  C   C19       1.0  0.14075084979042976  0.38467615153043283  0.5311526247107398  1.0000
  C   C20       1.0  0.04805739459012648  0.37087706528646874  0.5194033547979642  1.0000
  C   C21       1.0  0.022940673385036255  0.3560725031937784  0.5204932788200963  1.0000
  C   C22       1.0  0.12703920348629338  0.4083185667145899  0.5218298417855538  1.0000
  C   C23       1.0  0.07272502214793794  0.3604077105271454  0.5230670273486481  1.0000
  C   C24       1.0  0.20985215792652795  0.45797798330827033  0.5603599689702997  1.0000
  C   C25       1.0  0.1692870846996759  0.43617850836866273  0.5246761978721387  1.0000
  C   C26       1.0  0.18265551739449057  0.4557189461431766  0.5564147740922516  1.0000
  C   C27       1.0  0.18454546087151294  0.41902771518476817  0.4968056550875005  1.0000
  C   C28       1.0  0.22505060471497454  0.44066546657826444  0.5326867322708786  1.0000
  C   C29       1.0  0.2117513827427102  0.42125970797887796  0.5004212550534013  1.0000
  C   C30       1.0  0.07406838049518226  0.024762259555347492  0.49331341154186553  1.0000
  C   C31       1.0  0.059719981874753594  0.03563074093588543  0.4521191738400382  1.0000
  C   C32       1.0  0.0599495015273634  0.06263303629364862  0.44537968430032565  1.0000
  C   C33       1.0  0.08806525100103656  0.06933756871334079  0.5223483572171639  1.0000
  C   C34       1.0  0.0885533840150155  0.042310848123461337  0.5277189984370309  1.0000
  C   C35       1.0  0.07769377023449785  0.20649859563006287  0.511384982848515  1.0000
  C   C36       1.0  0.07686604854855139  0.1218759538906363  0.5145433273795724  1.0000
  C   C37       1.0  0.43719467893275055  0.3988463533677718  0.46538547222117793  1.0000
  C   C38       1.0  0.07752344591338027  0.15047857869471423  0.5122951261926126  1.0000
  C   C39       1.0  0.07962726653610759  0.19213257588601007  0.46370530352686895  1.0000
  C   C40       1.0  0.0791185814246828  0.1647728428735246  0.463632160641073  1.0000
  C   C41       1.0  0.07596753870437506  0.19219251695626327  0.5600366635191963  1.0000
  C   C42       1.0  0.07633690807081564  0.16490773079427282  0.5600878288678162  1.0000
  C   C43       1.0  0.46441290655963413  0.4010143345910007  0.46873742235795873  1.0000
  O   O1        1.0  0.5801850881274792  0.652017813353958  0.4137252576470648  1.0000
  H   H1        1.0  0.5436959467909755  0.8295505246410679  0.5919741940324109  1.0000
  O   O2        1.0  0.5743479258005374  0.7056886790525765  0.6097006066798449  1.0000
  N   N1        1.0  0.5452289383035431  0.9542008899812345  0.5038383651864256  1.0000
  N   N2        1.0  0.5438479983035996  0.896699247177933  0.5127613075744589  1.0000
  N   N3        1.0  0.6022429992240308  0.9022758124945672  0.5163494113567798  1.0000
  N   N4        1.0  0.8938615711082939  0.9127820469467389  0.48794723924649247  1.0000
  C   C44       1.0  0.07725717673411552  0.2350162021188977  0.5089849011377764  1.0000
  C   C45       1.0  0.4629986430458345  0.4382083177712713  0.5271949655205992  1.0000
  C   C46       1.0  0.07164429723592902  0.27582017014714455  0.5414307397504942  1.0000
  C   C47       1.0  0.07259714294293336  0.33151548638636835  0.5296382404723899  1.0000
  C   C48       1.0  0.05546614669348084  0.29081714004329534  0.5727598989539332  1.0000
  C   C49       1.0  0.05557138705241127  0.31781536960838164  0.5661631027028611  1.0000
  C   C50       1.0  0.0893841798202911  0.31674379693640853  0.499592622474144  1.0000
  C   C51       1.0  0.08866403409987798  0.2896048254356203  0.5046150878717003  1.0000
  H   H2        1.0  0.8902678122820851  0.9457930036551359  0.5373566938556014  1.0000
  C   C52       1.0  0.42222846665275915  0.41645788096584324  0.4927890558752498  1.0000
  H   H3        1.0  0.48546124165356136  0.4728541882450642  0.48505097776386086  1.0000
  H   H4        1.0  0.16259250365957298  0.4878524609623512  0.5104406501676263  1.0000
  H   H5        1.0  0.47553496991394245  0.38727242083920593  0.4456330765547673  1.0000
  H   H6        1.0  0.12650538448698098  0.021973113808817106  0.49975630353568284  1.0000
  H   H7        1.0  0.48461046152607173  0.36915057554322883  0.5149160694077048  1.0000
  H   H8        1.0  0.019706405291434515  0.3346445872539515  0.5250869690118629  1.0000
  H   H9        1.0  0.12455303447893434  0.34332967423322786  0.5378850712110106  1.0000
  H   H10       1.0  0.161910978801515  0.38400182921915166  0.5381286243180425  1.0000
  H   H11       1.0  0.022233373145216447  0.013562998783846245  0.48576581866172847  1.0000
  H   H12       1.0  0.08728482782462918  0.44499787101505656  0.514680207647965  1.0000
  H   H13       1.0  0.17480829788129462  0.4038430052398658  0.4704824726642002  1.0000
  H   H14       1.0  0.17134740488869735  0.4692154559663951  0.5797497966472445  1.0000
  H   H15       1.0  0.2196778724089629  0.47336245349064987  0.5860924299253358  1.0000
  H   H16       1.0  0.22312621314065154  0.40757106034857293  0.4777689297774637  1.0000
  H   H17       1.0  0.09994060081689836  0.034469854198424715  0.560650153838514  1.0000
  H   H18       1.0  0.09937892213964612  0.08257248040746872  0.5504321076805947  1.0000
  H   H19       1.0  0.048629134971400374  0.0704507805983986  0.41235638712288386  1.0000
  H   H20       1.0  0.04866458003352529  0.022444917229856035  0.4235983393398916  1.0000
  H   H21       1.0  0.08093190778301133  0.20278294078421827  0.42535422213497737  1.0000
  H   H22       1.0  0.07871473113453968  0.11326554052223774  0.5554225219693474  1.0000
  H   H23       1.0  0.07504015864992385  0.15425184390893837  0.5984357258433753  1.0000
  H   H24       1.0  0.4729377363279775  0.4535665647765101  0.5528388637102316  1.0000
  H   H25       1.0  0.922700620152585  0.9502332592278726  0.5453559053487542  1.0000
  H   H26       1.0  0.4271712679816584  0.3832908497057727  0.44034524505145206  1.0000
  N   N5        1.0  0.5712306606531903  0.7498024718886289  0.5493225545195152  1.0000
  N   N6        1.0  0.6034733274657732  0.9600231781170249  0.5129705786881895  1.0000
  O   O3        1.0  0.8472837760963938  0.8893552628473851  0.4531123352035807  1.0000
  N   N7        1.0  0.7535289032846401  0.9437725432605834  0.5353344611838763  1.0000
  H   H27       1.0  0.07902170728545609  0.1328489547838256  0.4234225406255141  1.0000
  H   H28       1.0  0.07335630567218071  0.2238931866621543  0.5998736356340213  1.0000
  H   H29       1.0  0.08194081423105179  0.2441970052260271  0.4690685612815339  1.0000
  H   H30       1.0  0.1018791814786718  0.27856058193761957  0.4799915038581798  1.0000
  H   H31       1.0  0.10289287812274459  0.32682438610598813  0.4703325990974718  1.0000
  H   H32       1.0  0.0580911174975125  0.41178932786723366  0.5101245262988923  1.0000
  H   H33       1.0  0.042571579252248366  0.32883624452987326  0.5913008627047746  1.0000
  H   H34       1.0  0.42458540046997123  0.44999272100113374  0.5466062749137488  1.0000
  H   H35       1.0  0.04200738137128344  0.28078508134181085  0.602147310282464  1.0000
  H   H36       1.0  0.5429236689564697  0.7814878722104511  0.6029757685921964  1.0000
  N   N8        1.0  0.044592443106184695  0.4545547523887952  0.5033573914248408  1.0000
  N   N9        1.0  0.10199853584823587  0.460517455261527  0.5133643169454591  1.0000
  N   N10       1.0  0.04335615240088416  0.39633352016243023  0.5128164981214347  1.0000
  N   N11       1.0  0.10095388548911426  0.4020631856573181  0.5170374417113915  1.0000
  N   N12       1.0  0.2518393114425787  0.44368103019370775  0.5343249361322654  1.0000
  N   N13       1.0  0.0733801890261513  0.10667324457742236  0.47288382584825817  1.0000
  N   N14       1.0  0.07087417854955777  0.24935058175456343  0.5492381674208076  1.0000
  N   N15       1.0  0.39542887400097265  0.41355964679035045  0.4917605458542688  1.0000
  O   O4        1.0  0.0804293425994421  0.15163684193651505  0.41385146245260307  1.0000
  O   O5        1.0  0.07403753626233378  0.2052797253760936  0.6097348960172534  1.0000
  O   O6        1.0  0.8001110964498572  0.9672494625014352  0.5700035721823897  1.0000
  N   N16       1.0  0.5737442335747053  0.6070804579558918  0.47284927694111417  1.0000
  C   C53       1.0  0.04948744950221777  0.9806635034898449  0.4982215896166521  1.0000
  C   C54       1.0  0.07389393075660995  0.9958469640411857  0.500051209059923  1.0000
  C   C55       1.0  0.14252150106963432  0.9832746085503801  0.5101145151687466  1.0000
  C   C56       1.0  0.12280806445091907  0.8642666786658908  0.530413020198944  1.0000
  C   C57       1.0  0.004832856223145212  0.8737077627275761  0.5150292891685179  1.0000
  C   C58       1.0  0.1419085708676825  0.9336640052873358  0.51944508533063  1.0000
  C   C59       1.0  0.4764651340979023  0.9207540259976917  0.49997211929220803  1.0000
  C   C60       1.0  0.07268163848994996  0.5807692385424463  0.48068400466463435  1.0000
  C   C61       1.0  0.024638651922434373  0.9925119431794462  0.4909138922491755  1.0000
  C   C62       1.0  0.09850904334392661  0.98558547066729  0.5070620450565902  1.0000
  C   C63       1.0  0.4340920797180203  0.9361272229399693  0.5234659548814103  1.0000
  C   C64       1.0  0.005624259047004857  0.9723473257109917  0.4916357025975007  1.0000
  C   C65       1.0  0.019057331757517608  0.9484948161904942  0.5004758606474214  1.0000
  C   C66       1.0  0.09803714116625131  0.8760539961094376  0.521698945984384  1.0000
  C   C67       1.0  0.005506971649732903  0.9232044319548375  0.5036051644296325  1.0000
  C   C68       1.0  0.017877482657305255  0.8995825136738492  0.5096454302400651  1.0000
  C   C69       1.0  0.1223888370211793  0.5007970712028228  0.5058220695709142  1.0000
  C   C70       1.0  0.12950306083816226  0.9573682900496855  0.5152543492150246  1.0000
  C   C71       1.0  0.14181546597130193  0.8844456545945032  0.5299672481806025  1.0000
  C   C72       1.0  0.048835196101152806  0.8714201539029337  0.5191885651740221  1.0000
  C   C73       1.0  0.02382188322344973  0.856412197133196  0.5202811012911065  1.0000
  C   C74       1.0  0.12841416499257124  0.9082896342808724  0.5207082164183626  1.0000
  C   C75       1.0  0.07355457608961542  0.86099828558463  0.5227910692302391  1.0000
  C   C76       1.0  0.21158522374979288  0.9579892302471206  0.557728264032588  1.0000
  C   C77       1.0  0.17089004050382986  0.9359598390530747  0.5231411170918137  1.0000
  C   C78       1.0  0.18441720449430982  0.9557570643940215  0.554111168325942  1.0000
  C   C79       1.0  0.18611190871682387  0.9184879486119453  0.4958029866684484  1.0000
  C   C80       1.0  0.22693199568818342  0.9405556825045375  0.5303281121084182  1.0000
  C   C81       1.0  0.21326201710755938  0.9207172300952638  0.499148957217845  1.0000
  C   C82       1.0  0.07286680513094976  0.5251951268202191  0.4930706271016736  1.0000
  C   C83       1.0  0.0584337593792074  0.5361195652737781  0.4520668625607544  1.0000
  C   C84       1.0  0.058748102855142856  0.5631287383733885  0.4453221273002943  1.0000
  C   C85       1.0  0.08709098281154681  0.5697489839629573  0.5219618624112367  1.0000
  C   C86       1.0  0.0874862382634626  0.5427174414321349  0.5273354026393526  1.0000
  C   C87       1.0  0.07760315966353261  0.7070123813339754  0.5110490432808563  1.0000
  C   C88       1.0  0.07633042851573536  0.6223598202650921  0.514126321743501  1.0000
  C   C89       1.0  0.4357747952899814  0.8984276325906575  0.46605320434445824  1.0000
  C   C90       1.0  0.07714728045983295  0.6509734492910964  0.5118780097606003  1.0000
  C   C91       1.0  0.0792864384492629  0.6926316422646267  0.46330803862658365  1.0000
  C   C92       1.0  0.07864021887549374  0.6652657855322983  0.4632063327169649  1.0000
  C   C93       1.0  0.0759902032387148  0.6927084889444822  0.5597036537576929  1.0000
  C   C94       1.0  0.07622033570387911  0.6654090770928377  0.5597026201881657  1.0000
  C   C95       1.0  0.4629466341612716  0.9007168390490835  0.46961612044243783  1.0000
  C   C96       1.0  0.2956922003841856  0.9281635321351145  0.5114795093718709  1.0000
  C   C97       1.0  0.26719272727624654  0.9272131699789843  0.5101639453303602  1.0000
  C   C98       1.0  0.31155903659071055  0.9474967080425821  0.5403334865294935  1.0000
  C   C99       1.0  0.35166075213219183  0.928448021328745  0.5116363869126149  1.0000
  C   C100      1.0  0.33881223971669566  0.9474436544645015  0.5401088318144519  1.0000
  C   C101      1.0  0.33579491993347643  0.9091116591150141  0.4827906419507603  1.0000
  C   C102      1.0  0.30854203456468576  0.9091699888397471  0.4830003048095577  1.0000
  C   C103      1.0  0.07729858632921516  0.7355380682154092  0.5087207713773348  1.0000
  C   C104      1.0  0.46124462752703416  0.9384055458908327  0.526770616195415  1.0000
  C   C105      1.0  0.07213583468117782  0.7763935572844193  0.5413619083421141  1.0000
  C   C106      1.0  0.0733248324896945  0.8320832588869957  0.5294541466459648  1.0000
  C   C107      1.0  0.05626648686927217  0.791514393128648  0.5731260761750696  1.0000
  C   C108      1.0  0.056484838655305965  0.8185204158764645  0.5664900215843945  1.0000
  C   C109      1.0  0.08983133144084213  0.8171937499459764  0.49899550940760007  1.0000
  C   C110      1.0  0.08899859140389747  0.7900524491349101  0.5040992883257327  1.0000
  C   C111      1.0  0.38016108207053334  0.9294041876657565  0.5129471813999372  1.0000
  C   C112      1.0  0.4204259214085899  0.9160484015974684  0.49289967030722415  1.0000
  H   H37       1.0  0.4843695975969023  0.9732863353878894  0.48648291483275435  1.0000
  H   H38       1.0  0.16387261434909556  0.9880140238744443  0.5091874458159604  1.0000
  H   H39       1.0  0.4742029247304292  0.8868656962581232  0.4471040411273489  1.0000
  H   H40       1.0  0.125578288605574  0.5221769211596875  0.5003328893885904  1.0000
  H   H41       1.0  0.4834502932085852  0.8688018465236077  0.5149850331948086  1.0000
  H   H42       1.0  0.020785583464062556  0.8349603543453409  0.5246774483961498  1.0000
  H   H43       1.0  0.12508209382590557  0.8433123088709359  0.537321593670166  1.0000
  H   H44       1.0  0.1629631762545784  0.8834858338509963  0.5366331095388978  1.0000
  H   H45       1.0  0.020795145584257463  0.5133511005763304  0.48418094158638675  1.0000
  H   H46       1.0  0.08896922804292631  0.944464301686212  0.5145868908391749  1.0000
  H   H47       1.0  0.17625896336412897  0.9030813017432873  0.4701203529541933  1.0000
  H   H48       1.0  0.1731627323753965  0.9694462390892558  0.5770657883271586  1.0000
  H   H49       1.0  0.221411149462367  0.9736403321533934  0.5828340733001098  1.0000
  H   H50       1.0  0.22466541871150655  0.9068469143952187  0.4768012899278982  1.0000
  H   H51       1.0  0.09892319623055316  0.5348431299032722  0.560152977465559  1.0000
  H   H52       1.0  0.09851902548318199  0.5829542334817452  0.5499299232351351  1.0000
  H   H53       1.0  0.04736524754976206  0.5709855578262031  0.4124344293901997  1.0000
  H   H54       1.0  0.047240934090642804  0.5229744101716304  0.42367711746905823  1.0000
  H   H55       1.0  0.08050824039945154  0.7032860167977323  0.4249575222279424  1.0000
  H   H56       1.0  0.07837979678324049  0.6137576664072192  0.554958399538779  1.0000
  H   H57       1.0  0.07501075055803795  0.6547539013595034  0.59805380197676  1.0000
  H   H58       1.0  0.47108902352628573  0.9540082881515147  0.5519894891555881  1.0000
  H   H59       1.0  0.25709546451307724  0.9109242938999086  0.48561322912633414  1.0000
  H   H60       1.0  0.42595339490263845  0.8825708351093435  0.44145534867468256  1.0000
  H   H61       1.0  0.2966528526062864  0.8939517515607751  0.4602935309782736  1.0000
  H   H62       1.0  0.35070290660547  0.9626628293294505  0.5628114863445276  1.0000
  H   H63       1.0  0.28107783103606754  0.9634211519341644  0.5643612759072332  1.0000
  H   H64       1.0  0.36627897968403766  0.8931793303453235  0.45880117866260317  1.0000
  H   H65       1.0  0.07824708906624703  0.6333216185846496  0.4229855488233092  1.0000
  H   H66       1.0  0.07369249641435373  0.7244276119341951  0.5996473821801965  1.0000
  H   H67       1.0  0.08178408546437434  0.7447036950888306  0.4687105360765005  1.0000
  H   H68       1.0  0.10198977362574488  0.7789056006629217  0.47916118481040876  1.0000
  H   H69       1.0  0.1031953202928659  0.8271791465910544  0.4693563491290039  1.0000
  H   H70       1.0  0.05841716860208692  0.9124651998302128  0.5101903248019517  1.0000
  H   H71       1.0  0.04373372634261265  0.8296511450815578  0.5919771306419724  1.0000
  H   H72       1.0  0.42268813353486984  0.9501597416157881  0.545355036054494  1.0000
  H   H73       1.0  0.04296037495351121  0.7815819519195523  0.6029045788755336  1.0000
  H   H74       1.0  0.3902586729278683  0.9457444247859084  0.5373627641530309  1.0000
  N   N17       1.0  0.045256094353136066  0.9543361634831562  0.5038555612484571  1.0000
  N   N18       1.0  0.1034813566942306  0.9601648139498516  0.5129845535931357  1.0000
  N   N19       1.0  0.04388290709098053  0.8968177018821197  0.5127989131969236  1.0000
  N   N20       1.0  0.1022586468863031  0.9024009269756307  0.5163683087780557  1.0000
  N   N21       1.0  0.2535312363927146  0.9438414764089496  0.5353130339440619  1.0000
  N   N22       1.0  0.07248963328929835  0.6071455875831735  0.4725667391286715  1.0000
  N   N23       1.0  0.07125225566575799  0.7499179560212161  0.5491641106457976  1.0000
  N   N24       1.0  0.3938250633644422  0.9127232328121918  0.4879638401696814  1.0000
  O   O7        1.0  0.0797183944744849  0.6521065984010088  0.41340041917647724  1.0000
  O   O8        1.0  0.07430435717652992  0.7057980399664161  0.6094530463167039  1.0000
  O   O9        1.0  0.30012237418575044  0.967282495196064  0.5699809644426369  1.0000
  O   O10       1.0  0.3472357418086701  0.8893247302736151  0.45315275752702305  1.0000
  C   C113      1.0  0.5504821736509466  0.4809259383745501  0.49752355370066537  1.0000
  C   C114      1.0  0.5747851227693369  0.49630175231906415  0.49968749603601115  1.0000
  C   C115      1.0  0.6432410877162583  0.48325793544523127  0.5105960616807972  1.0000
  C   C116      1.0  0.6238706340142961  0.36414905126354363  0.5305653808748526  1.0000
  C   C117      1.0  0.5059940462273247  0.3736886511042307  0.5149670004883526  1.0000
  C   C118      1.0  0.6422678984395678  0.43368287267689104  0.5199239179446695  1.0000
  C   C119      1.0  0.9761549997824264  0.4205449623590332  0.4992262856420626  1.0000
  C   C120      1.0  0.5736722674753694  0.08015501096343938  0.48083889725776874  1.0000
  C   C121      1.0  0.5255071452551415  0.4924595471451131  0.48989210093115837  1.0000
  C   C122      1.0  0.599318382812574  0.48597809901279965  0.507081346262107  1.0000
  C   C123      1.0  0.933801341574265  0.4357096391590063  0.5230941536949585  1.0000
  C   C124      1.0  0.5067185807422007  0.4720770536103603  0.4904610253090564  1.0000
  C   C125      1.0  0.5204263669022418  0.44842058338658286  0.49954224167320666  1.0000
  C   C126      1.0  0.5989582054608065  0.37565121778769733  0.5218096725118654  1.0000
  C   C127      1.0  0.5070602292385723  0.4230864533729195  0.5029504025666993  1.0000
  C   C128      1.0  0.5192934214375071  0.3994395244211069  0.5094132457727121  1.0000
  C   C129      1.0  0.6235003778177549  0.00043800209262412446  0.5051690103326643  1.0000
  C   C130      1.0  0.6299825848283601  0.4574402355958624  0.5156147971247047  1.0000
  C   C131      1.0  0.6426521844743505  0.38453595867529405  0.530297136820773  1.0000
  C   C132      1.0  0.5499074449830661  0.3709505709266094  0.5192472552449773  1.0000
  C   C133      1.0  0.5247800567005464  0.3561811861504008  0.520414298412478  1.0000
  C   C134      1.0  0.6289696620034871  0.4082179060154671  0.5210465318327627  1.0000
  C   C135      1.0  0.5745842568697246  0.36043718144778686  0.5229185593905018  1.0000
  C   C136      1.0  0.7118159590247297  0.45792399435995523  0.5590020061442019  1.0000
  C   C137      1.0  0.6712303068598671  0.43603566205495253  0.5237760645505106  1.0000
  C   C138      1.0  0.6846548935631691  0.4556452155672906  0.555339786682088  1.0000
  C   C139      1.0  0.6864608645995092  0.4187907687038144  0.49587032386214874  1.0000
  C   C140      1.0  0.7271716117796939  0.44070298833503446  0.5310690151010837  1.0000
  C   C141      1.0  0.7135938028358381  0.42105981372715845  0.4992866888140475  1.0000
  C   C142      1.0  0.5740564136854287  0.024618728199821114  0.493269778030606  1.0000
  C   C143      1.0  0.5597085403981311  0.035471622045718076  0.45205658962273354  1.0000
  C   C144      1.0  0.5599324852685202  0.06247143761390008  0.4452851964053936  1.0000
  C   C145      1.0  0.5880414394536099  0.06920361752544128  0.5222592121145602  1.0000
  C   C146      1.0  0.5885350469916125  0.04217849643356615  0.5276618888869687  1.0000
  C   C147      1.0  0.5779964008255131  0.2063768283554465  0.5112509873030953  1.0000
  C   C148      1.0  0.5768186437051154  0.12173047588240071  0.5143874047938896  1.0000
  C   C149      1.0  0.9355687311059773  0.3982284226113686  0.46500190519328777  1.0000
  C   C150      1.0  0.5775132987097794  0.15033322977308303  0.5121223655780515  1.0000
  C   C151      1.0  0.5798483197099535  0.1919998158279494  0.46356057313227605  1.0000
  C   C152      1.0  0.5791968811314617  0.16463086238437202  0.4634667241159064  1.0000
  C   C153      1.0  0.576108185839779  0.19205972131096694  0.5598830615982694  1.0000
  C   C154      1.0  0.5763230813395981  0.16476095883190672  0.5599137338971989  1.0000
  C   C155      1.0  0.9627353618785863  0.40058705686157375  0.46854494740373165  1.0000
  C   C156      1.0  0.795771516149356  0.4281822216315796  0.5117321600695895  1.0000
  C   C157      1.0  0.7673101669925659  0.42733109222641497  0.5106421629132076  1.0000
  C   C158      1.0  0.811719979969566  0.44746336059724173  0.5405306263641766  1.0000
  C   C159      1.0  0.8516179948726312  0.4282454580231763  0.5114211168882896  1.0000
  C   C160      1.0  0.8389504151846  0.4473014976314813  0.5400714806781763  1.0000
  C   C161      1.0  0.8356711368801126  0.40896200050263076  0.4826283571295082  1.0000
  C   C162      1.0  0.8084412961331964  0.40913134901396137  0.48306687713869034  1.0000
  C   C163      1.0  0.577871786822696  0.23492374547594555  0.5089074769537006  1.0000
  C   C164      1.0  0.9609383496279349  0.4380563350141495  0.5263907910979787  1.0000
  C   C165      1.0  0.5728723455788761  0.2758247174806129  0.5415463985674813  1.0000
  C   C166      1.0  0.5743417423088071  0.331543533084628  0.5296946963196175  1.0000
  C   C167      1.0  0.5569485826555368  0.29100398862070126  0.5730608356046094  1.0000
  C   C168      1.0  0.557297534536636  0.3180169820884534  0.5664267637860936  1.0000
  C   C169      1.0  0.5909432651842739  0.31659693144768297  0.4995865185838724  1.0000
  C   C170      1.0  0.5899657019704033  0.28944346137003285  0.5046350214764794  1.0000
  C   C171      1.0  0.8800790729634635  0.42910404741888747  0.512502500284834  1.0000
  C   C172      1.0  0.9202202000945071  0.4157162413746597  0.492194354498081  1.0000
  H   H75       1.0  0.9834702729328515  0.4726995543100943  0.4846601827656612  1.0000
  H   H76       1.0  0.6646227695830219  0.48779309389473907  0.5098618517209973  1.0000
  H   H77       1.0  0.9740585611635181  0.3868812755887682  0.445793945407262  1.0000
  H   H78       1.0  0.626487712817868  0.021831996305724913  0.49969685273234055  1.0000
  H   H79       1.0  0.982759168792606  0.36896679836313834  0.514940449435915  1.0000
  H   H80       1.0  0.5215265834186922  0.33475461247697774  0.5250232397887952  1.0000
  H   H81       1.0  0.6263807698972106  0.3432349309900575  0.5373844523895231  1.0000
  H   H82       1.0  0.6638239949290684  0.3838187289598775  0.5370610374678375  1.0000
  H   H83       1.0  0.5222292663698453  0.013441091954023394  0.4857829113830849  1.0000
  H   H84       1.0  0.5893036758597762  0.4449695727557008  0.514459735462105  1.0000
  H   H85       1.0  0.6766309048118018  0.40357477330316394  0.46971707781591004  1.0000
  H   H86       1.0  0.6733302850508203  0.4691226632418451  0.5786888079305188  1.0000
  H   H87       1.0  0.7216192245468968  0.47340346967128255  0.5845522429092488  1.0000
  H   H88       1.0  0.7250617623833129  0.4073927058753605  0.4765326348621736  1.0000
  H   H89       1.0  0.5999217746382237  0.03434820240711008  0.5606056293457953  1.0000
  H   H90       1.0  0.5993514956700606  0.08244740094531212  0.5503324527328908  1.0000
  H   H91       1.0  0.5486132202099718  0.07027852280840446  0.4122488643337193  1.0000
  H   H92       1.0  0.5486590143596477  0.022275537298372627  0.4235464081508283  1.0000
  H   H93       1.0  0.5812541577340524  0.20265788763897002  0.42522304614822304  1.0000
  H   H94       1.0  0.5786488483224662  0.11312763109334233  0.5552776973267293  1.0000
  H   H95       1.0  0.5749343711542981  0.15409858273478605  0.5982493358254495  1.0000
  H   H96       1.0  0.9707741637979787  0.4535596710790973  0.5518596648903212  1.0000
  H   H97       1.0  0.7571135769713278  0.41111507366668487  0.4860512151510013  1.0000
  H   H98       1.0  0.925761561297506  0.3824567155206719  0.4401727435603251  1.0000
  H   H99       1.0  0.7964231683154519  0.39398005141874193  0.4604443660426926  1.0000
  H   H100      1.0  0.8509713338609147  0.46245453331489444  0.5626854160248919  1.0000
  H   H101      1.0  0.7813425927203711  0.46347754930587015  0.5648352626174309  1.0000
  H   H102      1.0  0.8660519883686831  0.3929383270951234  0.4583691833260998  1.0000
  H   H103      1.0  0.5790313714354778  0.13270045051072749  0.42325653538726604  1.0000
  H   H104      1.0  0.5736822270266444  0.22378342033943763  0.5997448992396405  1.0000
  H   H105      1.0  0.5825626645003925  0.24407182340419709  0.46896555694397135  1.0000
  H   H106      1.0  0.6030211429526212  0.2782534370830868  0.4799346818198992  1.0000
  H   H107      1.0  0.604488124090338  0.3265425295489173  0.4702193841282174  1.0000
  H   H108      1.0  0.5600010626816616  0.4118441129904197  0.5099640411016144  1.0000
  H   H109      1.0  0.5444625427321439  0.3291811379938087  0.5916558735853904  1.0000
  H   H110      1.0  0.9223371214386467  0.4496022523258675  0.5452390454848421  1.0000
  H   H111      1.0  0.5434762645929695  0.28110173002084465  0.6025851067378797  1.0000
  H   H112      1.0  0.8902797092721689  0.44539479595043935  0.536891142517012  1.0000
  N   N25       1.0  0.5465725678099903  0.45458313538292694  0.5031950591021864  1.0000
  N   N26       1.0  0.6040203082377709  0.460484916415203  0.513068668599304  1.0000
  N   N27       1.0  0.5452459506081329  0.3964058706982593  0.5126201671363276  1.0000
  N   N28       1.0  0.6028720382937746  0.40202836199651354  0.5165633861040118  1.0000
  N   N29       1.0  0.7537685759147392  0.4439671837775223  0.5360432326907533  1.0000
  N   N30       1.0  0.5733518655418552  0.1065201470585174  0.4727359848300288  1.0000
  N   N31       1.0  0.5717894221036933  0.24933455016335263  0.5492745757421442  1.0000
  N   N32       1.0  0.8936208046911298  0.4123907017383421  0.48732614768190513  1.0000
  O   O11       1.0  0.5804750729818577  0.15148800167776538  0.41368590622786794  1.0000
  O   O12       1.0  0.5741688807299059  0.2051400323126622  0.6095809878640522  1.0000
  O   O13       1.0  0.8004074067494507  0.46727973069470646  0.5703119572104194  1.0000
  O   O14       1.0  0.846988467243477  0.3891457101629454  0.4528539029616374  1.0000
  C   C173      1.0  0.5494711727340557  0.9805287352341485  0.49821271315147997  1.0000
  C   C174      1.0  0.5738814460031452  0.9957044006316667  0.5000314014425866  1.0000
  C   C175      1.0  0.642510376539441  0.9831379493813118  0.5100771457926999  1.0000
  C   C176      1.0  0.6227778493957145  0.8641324713850514  0.5303792011346792  1.0000
  C   C177      1.0  0.5047998244775149  0.8735847491192477  0.514999507278256  1.0000
  C   C178      1.0  0.6419020904099257  0.9335270433238241  0.5194379054743894  1.0000
  C   C179      1.0  0.9765004991544417  0.9208653660135939  0.49997944950618517  1.0000
  C   C180      1.0  0.5742465381135371  0.5807239319965247  0.48082358432679817  1.0000
  C   C181      1.0  0.5246271809189735  0.9923878433720695  0.4909189004834086  1.0000
  C   C182      1.0  0.5984965866471711  0.9854428476080801  0.5070357400705556  1.0000
  C   C183      1.0  0.9341147921059841  0.9362102572418324  0.5234647997050945  1.0000
  C   C184      1.0  0.5056050695710096  0.9722304031033017  0.4916375784009119  1.0000
  C   C185      1.0  0.5190286091197825  0.9483709336324979  0.5004636063927705  1.0000
  C   C186      1.0  0.5980113455455268  0.8759301869108528  0.5216727069104174  1.0000
  C   C187      1.0  0.5054715157927641  0.9230832732688147  0.5035839538843376  1.0000
  C   C188      1.0  0.5178408888847242  0.8994599554866847  0.5096112728406009  1.0000
  C   C189      1.0  0.6244338869180079  0.5007620003774464  0.5055068588106584  1.0000
  C   C190      1.0  0.6294947026905356  0.9572307106897995  0.5152360433935987  1.0000
  C   C191      1.0  0.6417924021002426  0.8843045837391705  0.5299365560069641  1.0000
  C   C192      1.0  0.5488047091576963  0.8713016851801237  0.5191593814339578  1.0000
  C   C193      1.0  0.5237923524000959  0.8562925587454734  0.5202561615302292  1.0000
  C   C194      1.0  0.6284008177559653  0.9081554928842621  0.5206911105818407  1.0000
  C   C195      1.0  0.5735241975856025  0.8608795937949986  0.5227674807821797  1.0000
  C   C196      1.0  0.7115670431741135  0.9578888887264699  0.5577394058018875  1.0000
  C   C197      1.0  0.6708842487026834  0.9358283000411817  0.5231539099841066  1.0000
  C   C198      1.0  0.6843992542153778  0.9556377877868352  0.5541148433567404  1.0000
  C   C199      1.0  0.6861212926414816  0.9183610149616273  0.49584094817325286  1.0000
  C   C200      1.0  0.7269288433552116  0.9404640136784221  0.5303529676933219  1.0000
  C   C201      1.0  0.713271857142835  0.9206100912208441  0.4991918828764491  1.0000
  C   C202      1.0  0.5748794303590603  0.5251893362728631  0.49299300576038974  1.0000
  C   C203      1.0  0.5603808918821206  0.5360258999397405  0.4519854176298916  1.0000
  C   C204      1.0  0.5604914686768641  0.563020608123079  0.4453266242048201  1.0000
  C   C205      1.0  0.5887852622741949  0.5697973848721027  0.5220137673640546  1.0000
  C   C206      1.0  0.589403604487308  0.5427786240872108  0.5272709837259687  1.0000
  C   C207      1.0  0.5776979298840794  0.7068919555844779  0.5113104391162645  1.0000
  C   C208      1.0  0.577235328051994  0.622292951688339  0.5144899845552493  1.0000
  C   C209      1.0  0.9358249529464903  0.898518123699888  0.46604100776490587  1.0000
  C   C210      1.0  0.5776952943154868  0.6508853549055673  0.512225930569803  1.0000
  C   C211      1.0  0.5794631138989474  0.6925134888598438  0.46359249146035686  1.0000
  C   C212      1.0  0.5790391126148245  0.665162129888249  0.46352928516914627  1.0000
  C   C213      1.0  0.5761560696044019  0.6925984429283687  0.5599804757960646  1.0000
  C   C214      1.0  0.5766004858325993  0.6653190654771062  0.560023635548436  1.0000
  C   C215      1.0  0.9629961026860588  0.9008240238852785  0.4696116625856066  1.0000
  C   C216      1.0  0.7957075781476134  0.9281379456544878  0.5114809270426975  1.0000
  C   C217      1.0  0.7672057809273054  0.927162945350765  0.5101742742902637  1.0000
  C   C218      1.0  0.81156180664419  0.9474796192705095  0.5403408510991831  1.0000
  C   C219      1.0  0.8516812788175945  0.9284697855307406  0.5116211994333811  1.0000
  C   C220      1.0  0.8388171968188896  0.9474493465731436  0.5401072525959749  1.0000
  C   C221      1.0  0.8358284968110878  0.9091256882937356  0.48276670999105575  1.0000
  C   C222      1.0  0.808573379660419  0.9091613289752791  0.48298531572948683  1.0000
  C   C223      1.0  0.5773114537722678  0.7354088910585896  0.5089248353906827  1.0000
  C   C224      1.0  0.9612673262974453  0.938505455720812  0.5267771715661541  1.0000
  C   C225      1.0  0.5721015703231659  0.7762739043438166  0.5414525704908894  1.0000
  C   C226      1.0  0.5732894803788421  0.8319639294832563  0.5294564825171756  1.0000
  C   C227      1.0  0.5562282428235927  0.7914075624473461  0.5731791430787077  1.0000
  C   C228      1.0  0.5564477628664405  0.8184118710134984  0.5665043631894504  1.0000
  C   C229      1.0  0.5897932796858486  0.8170606516593094  0.49902007594212705  1.0000
  C   C230      1.0  0.5889613780932763  0.7899210318287273  0.5041673934155593  1.0000
  C   C231      1.0  0.8801833646755362  0.92944806318559  0.5129326595256445  1.0000
  C   C232      1.0  0.9204627462614894  0.9161258167622821  0.49289029991233185  1.0000
  H   H113      1.0  0.9843878782514436  0.9733928558347344  0.4864745199055969  1.0000
  H   H114      1.0  0.6638609621619931  0.9878803235903112  0.5091383229424454  1.0000
  H   H115      1.0  0.9742641986003846  0.886983275296468  0.4470979468332781  1.0000
  H   H116      1.0  0.6276373899298833  0.522142069033164  0.5000437915151041  1.0000
  H   H117      1.0  0.9834829413189197  0.8689282450811671  0.5150136675316177  1.0000
  H   H118      1.0  0.5207587550249568  0.8348412030885288  0.5246621629774207  1.0000
  H   H119      1.0  0.6250435812058621  0.8431756873047596  0.5372779214830888  1.0000
  H   H120      1.0  0.6629397268760873  0.8833357420622828  0.5365892485030183  1.0000
  H   H121      1.0  0.5228592268460781  0.513455754163227  0.48466748073308696  1.0000
  H   H122      1.0  0.5889643393898261  0.944320141736612  0.5145925502681039  1.0000
  H   H123      1.0  0.6762806563539716  0.9029423342316836  0.4701697326828821  1.0000
  H   H124      1.0  0.6731342021045414  0.9693235546675883  0.5770550790986319  1.0000
  H   H125      1.0  0.7213805083145929  0.9735515104233488  0.5828346832818085  1.0000
  H   H126      1.0  0.7246860278944816  0.9067438665354702  0.4768583646960364  1.0000
  H   H127      1.0  0.600924511583425  0.5349679171678913  0.5600299674503869  1.0000
  H   H128      1.0  0.6001276188059187  0.5830557163119482  0.5500138204976364  1.0000
  H   H129      1.0  0.5490561092980905  0.5708135995347526  0.4124507155700988  1.0000
  H   H130      1.0  0.5492960460087136  0.5228204206964526  0.4235466451198077  1.0000
  H   H131      1.0  0.5806053248022152  0.7031551043606709  0.4252255289680318  1.0000
  H   H132      1.0  0.5792563139847491  0.6137094320632159  0.5553436908867916  1.0000
  H   H133      1.0  0.5754759060467113  0.654677016021612  0.5983931078035843  1.0000
  H   H134      1.0  0.9711018893237616  0.954111210587129  0.5520029863929663  1.0000
  H   H135      1.0  0.7571219569983821  0.9108692396553326  0.4856150064164045  1.0000
  H   H136      1.0  0.9260151655720759  0.8826571997998951  0.44143734508701177  1.0000
  H   H137      1.0  0.796695192717962  0.8939368758601591  0.4602729835708997  1.0000
  H   H138      1.0  0.8506975176548569  0.9626742062894322  0.5628155065281829  1.0000
  H   H139      1.0  0.7810684450825022  0.9633768406777018  0.5643881041259191  1.0000
  H   H140      1.0  0.8663251084041121  0.8932202798051122  0.4587599109260538  1.0000
  H   H141      1.0  0.578929692772932  0.6332327875580666  0.42332968321345316  1.0000
  H   H142      1.0  0.573668034593398  0.724305257919208  0.599863517543009  1.0000
  H   H143      1.0  0.5818081603868052  0.7445604224529166  0.4689057418675217  1.0000
  H   H144      1.0  0.6019575716677498  0.7787675800652973  0.4792535987010377  1.0000
  H   H145      1.0  0.6031575606591493  0.8270336253245468  0.46936578188121375  1.0000
  H   H146      1.0  0.5583770065972058  0.9123501269551064  0.5101490166554584  1.0000
  H   H147      1.0  0.25776423368607165  0.4504407831527824  0.5726275278735732  1.0000
  H   H148      1.0  0.25907727321580415  0.4249760946917461  0.531693388690463  1.0000
  H   H149      1.0  0.38830335953318645  0.4323212914162386  0.4941989689924841  1.0000
  H   H150      1.0  0.3892653007330575  0.40664504043120786  0.4537057697254315  1.0000
