# Supplementary material for: Fracture Behavior of a 2D Imine‐Based Polymer
Source: Adv Sci (Weinh). 2024 Sep 12;11(42):2407017. doi: 10.1002/advs.202407017 (PMC11558127; doi:10.1002/advs.202407017)
Supplement: Supplementary file 2 — Supporting Information [file ADVS-11-2407017-s004.zip › plot_elastic.py]

from ase.io import read, Trajectory
import matplotlib.pyplot as plt
import numpy as np
from pathlib import Path
from ase import units
import sys

colors = ['#000000', '#E69F00', '#0072B2', '#009E73']

markers = ['o', '^', 's', 'x', 'D', 'P']
fig, ax = plt.subplots(figsize=(3.5,3))

def get_results(trajpath):
    traj = Trajectory(trajpath, 'r')
    stresses = np.zeros((len(traj), 6))
    strains = np.zeros(len(traj))
    len_x0 = np.linalg.norm(traj[0].cell[:,0])
    len_y0 = np.linalg.norm(traj[0].cell[:,1])
    for n, atoms in enumerate(traj):
        stresses[n] = atoms.get_stress()
        len_x = np.linalg.norm(atoms.cell[:,0])
        strains[n] = (len_x - len_x0)/len_x0
        stresses *= np.linalg.norm(atoms.cell[:,1])/len_y0
    stresses *= traj[0].cell.cellpar()[2]
    stresses *= units.m**2 / units.J  # eV/Angs^2 -> J/m^2=N/m
    print(stresses, strains)
    return stresses, strains*100

structure = sys.argv[1]
stretchtype = sys.argv[2]

trajpath = Path(sys.argv[1], 'strains.traj')


if structure=='all' and stretchtype=='all':
    fig.clf()
    fig, ax = plt.subplots(1, 2, figsize=(6,4))
    for n, se in enumerate(['100', '110']):
        for m, su in enumerate(['pristine', 'coredefect', 'linkerdefect']):
    
            trajpath = Path(su, se, 'strains.traj')
            stresses, strains = get_results(trajpath)
            ax[n].scatter(strains, stresses[:,0], label=su, color=colors[m], marker=markers[m])
            ax[n].plot(strains, stresses[:,0], color=colors[m])
        ax[n].set_title(se)
        ax[n].set_xlabel('Strain (%)')
    ax[0].set_ylabel('Stress (N/m)')
    plt.legend()
    plt.tight_layout()
#    plt.savefig(f'{structure}_{stretchtype}.pdf')
    plt.show()

elif stretchtype=='all':
    for n, s in enumerate(['100', '110']):
        trajpath = Path(structure, s, 'strains.traj')
        stresses, strains = get_results(trajpath)
        ax.scatter(strains, stresses[:,0], label='$\mathrm{\sigma_{'+s+'}}$', color=colors[n], marker=markers[n])
        ax.plot(strains, stresses[:,0], color=colors[n])

    ax.set_xlim([-1, 30])
    ax.set_ylim([-0.1, 2.8])
    ax.set_xlabel('Strain (%)')
    ax.set_ylabel('Stress (N/m)')
    plt.legend()
    plt.tight_layout()
    plt.savefig(f'{structure}_{stretchtype}.pdf')
    plt.show()


elif structure=='all':
    for n, s in enumerate(['pristine', 'coredefect', 'linkerdefect']):        
        trajpath = Path(s, stretchtype, 'strains.traj')
        stresses, strains = get_results(trajpath)
        ax.scatter(strains, stresses[:,0], label='$\mathrm{\sigma_{'+stretchtype+'}}$', color=colors[n], marker=markers[n])

else:
    trajpath = Path(structure, stretchtype, 'strains.traj')
    stresses, strains = get_results(trajpath)

    stresslabels = ['xx', 'yy', 'zz', 'xz', 'yz', 'xy']
    for n in range(stresses.shape[1]):
        ax.scatter(strains, stresses[:,n], label=r'$\sigma_{}$'.format(stresslabels[n]), color=colors[n], marker=markers[n])
    
    ax.set_xlabel('Strain (%)')
    ax.set_ylabel('Stress (N/m)')
    plt.legend()
    plt.tight_layout()
    plt.show()
