# Supplementary material for: Fracture Behavior of a 2D Imine‐Based Polymer
Source: Adv Sci (Weinh). 2024 Sep 12;11(42):2407017. doi: 10.1002/advs.202407017 (PMC11558127; doi:10.1002/advs.202407017)
Supplement: Supplementary file 2 — Supporting Information [file ADVS-11-2407017-s004.zip › plot_results.py]

import numpy as np
from ase.io import read, write
import matplotlib.pyplot as plt
from ase.io.trajectory import Trajectory

fig, ax = plt.subplots(figsize=(5, 4))

fixed_atoms = [[44, 55], [55, 89], [89, 56], [18, 120]]
labels = ['$\mathrm{C_{HQ}-C_{I}}$', '$\mathrm{C_{I}-N_{I}}$', '$\mathrm{N_{I}-C_{P1}}$', '$\mathrm{C_{P2}-C_{Po}}$']
colors = ['#000000', '#E69F00', '#0072B2', '#009E73']
markers = ['X', '^','s', 'o']

for n, f in enumerate(fixed_atoms):
    traj = Trajectory(f'traj_{f[0]}-{f[1]}.traj')
    energies = []
    dists = []
    for atoms in traj:
        energies.append(atoms.get_potential_energy())
        dists.append(np.linalg.norm(atoms.positions[f[1]] - atoms.positions[f[0]]))

    dists = np.array(dists) - np.min(np.array(dists))
    energies = np.array(energies) - np.min(np.array(energies))

    ax.plot(dists, energies, linestyle='--', color=colors[n])
    ax.scatter(dists, energies, label=labels[n], color=colors[n], marker=markers[n])

ax.legend()
ax.set_ylabel('$\Delta\mathrm{Energy\ (eV)}$')
ax.set_xlabel('$\mathrm{Straining\ Distance\ (\AA)}$')
plt.tight_layout()
#plt.savefig('bond_breaking.pdf', dpi=300)
plt.show()

    
