# Supplementary material for: Fracture Behavior of a 2D Imine‐Based Polymer
Source: Adv Sci (Weinh). 2024 Sep 12;11(42):2407017. doi: 10.1002/advs.202407017 (PMC11558127; doi:10.1002/advs.202407017)
Supplement: Supplementary file 2 — Supporting Information [file ADVS-11-2407017-s004.zip › plot_stiffness.py]

"""Calculation of the Stress Tensor. 
A lot of inspiration was taken from the ASR Stiffness calculation:
https://gitlab.com/asr-dev/asr/-/blob/master/asr/c2db/stiffness.py"""

import os
import sys
from pathlib import Path

import matplotlib.pyplot as plt
import numpy as np
from ase.io import Trajectory, read


colors = ['#000000', '#E69F00', '#0072B2', '#009E73']


def average_Young_2D(CVoigt):
    """See: https://doi.org/10.1016/j.eml.2019.100615 eq. 6"""
    # K: bulk modulus
    # G: shear modulus
    
    SVoigt = np.linalg.inv(CVoigt)


    KV = (CVoigt[0][0] + 2*CVoigt[0][1] + CVoigt[1][1])/4
    GV = (CVoigt[0][0] - 2*CVoigt[0][1] + CVoigt[1][1] + 4*CVoigt[2][2])/8

    KR = 1/(SVoigt[0][0] + 2*SVoigt[0][1] + SVoigt[1][1])
    GR = 2/(SVoigt[0][0] - 2*SVoigt[0][1] + SVoigt[1][1] + SVoigt[2][2])

    KH = (KV + KR) / 2
    GH = (GV + GR) / 2

    return [4*KV*GV/(KV+GV),
                4*KR*GR/(KR+GR),
                4*KH*GH/(KH+GH)]


try:
    # Importe the ELATE Python module
    import elastic as elate
except:
    print("Elate not installed")
    sys.exit()
fig, ax = plt.subplots(subplot_kw={'projection': 'polar'})
for n, struc in enumerate(['pristine', 'coredefect', 'linkerdefect']):
    print(struc)
    
    with open(Path(struc, 'stiffness_tensor', 'stiffness_tensor.txt'), 'r') as inp:
        lines = inp.readlines()
        stiffness_tensor = []
        for line in lines:
            stiff_sub = []
            for l in line.split():
                stiff_sub.append(float(l))
            stiffness_tensor.append(stiff_sub)
    polymer = elate.Elastic2D(s=list(stiffness_tensor))
    phi = np.linspace(0, 2 * np.pi, 600)
    f = np.vectorize(polymer.Young)
    r = f(phi)
    for k in range(6):
        lens = int(len(r)/6)
        rr = r[lens*k:lens*(k+1)]
        pp = phi[lens*k:lens*(k+1)]
        id_max = np.where(rr==np.max(rr))[0]
        print(f'{360/6*k} to {360/6*(k+1)} max is: {rr[id_max]} at {np.rad2deg(pp[id_max])}')

    id_min = np.where(r==np.min(r))[0]
    print(f'min: {r[id_min]} at {np.rad2deg(phi[id_min])}')

    ax.plot(phi, r, color=colors[n], label=struc)
    ax.grid(True)
plt.legend()
plt.tight_layout()
#plt.savefig('directional_Youngs_all.pdf')
plt.show()
