# Supplementary material for: Fracture Behavior of a 2D Imine‐Based Polymer
Source: Adv Sci (Weinh). 2024 Sep 12;11(42):2407017. doi: 10.1002/advs.202407017 (PMC11558127; doi:10.1002/advs.202407017)
Supplement: Supplementary file 2 — Supporting Information [file ADVS-11-2407017-s004.zip › pristine_010_strain_1.000_relaxed.cif]

data_image0
_chemical_formula_structural       C60H38N8O4
_chemical_formula_sum              "C60 H38 N8 O4"
_cell_length_a       25.524709550798665
_cell_length_b       25.366573451497842
_cell_length_c       49.99999999999997
_cell_angle_alpha    90.0
_cell_angle_beta     90.0
_cell_angle_gamma    94.89645182355281

_space_group_name_H-M_alt    "P 1"
_space_group_IT_number       1

loop_
  _space_group_symop_operation_xyz
  'x, y, z'

loop_
  _atom_site_type_symbol
  _atom_site_label
  _atom_site_symmetry_multiplicity
  _atom_site_fract_x
  _atom_site_fract_y
  _atom_site_fract_z
  _atom_site_occupancy
  C   C1        1.0  0.09855019073310085  0.9608807354521948  0.2484881257471607  1.0000
  C   C2        1.0  0.1473826678288345  0.9912313331088992  0.24939040302885296  1.0000
  C   C3        1.0  0.28480831686056757  0.9670879529496514  0.2547860994937763  1.0000
  C   C4        1.0  0.24541278784424236  0.7282953151066258  0.2661072570950125  1.0000
  C   C5        1.0  0.00942275387146089  0.7464046075483335  0.2577916193612623  1.0000
  C   C6        1.0  0.28414594303505897  0.8675266761709085  0.25997117911906487  1.0000
  C   C7        1.0  0.9523887640165647  0.840974062825567  0.24967605402811843  1.0000
  C   C8        1.0  0.14796901990356354  0.16067041133551271  0.2394454197530267  1.0000
  C   C9        1.0  0.04902086390582209  0.9847739602077986  0.2444445569708756  1.0000
  C   C10       1.0  0.1966891213410279  0.9709530955202714  0.25309652225989593  1.0000
  C   C11       1.0  0.8677421560036317  0.8722819384112044  0.2611653355406117  1.0000
  C   C12       1.0  0.010837577085111143  0.9443974998629574  0.24492752891190156  1.0000
  C   C13       1.0  0.03745534408701736  0.896503837627013  0.24978784441998833  1.0000
  C   C14       1.0  0.19603532112653052  0.7521062823453407  0.26147516738180027  1.0000
  C   C15       1.0  0.010255144546045428  0.8457287955218805  0.251502166322232  1.0000
  C   C16       1.0  0.035173044636016094  0.7984515813658944  0.25476429327506805  1.0000
  C   C17       1.0  0.24650355306454225  0.0014414937284292601  0.2520616453665255  1.0000
  C   C18       1.0  0.2591221832386572  0.9149630084572421  0.2576448717695348  1.0000
  C   C19       1.0  0.28360536278375265  0.7686731635922958  0.2657287062507042  1.0000
  C   C20       1.0  0.0975141920437532  0.7425553435962667  0.259973781572665  1.0000
  C   C21       1.0  0.04768197059738269  0.7120500950011414  0.26068591654598944  1.0000
  C   C22       1.0  0.2570557472469245  0.8165762887187388  0.2607453118809384  1.0000
  C   C23       1.0  0.14705836882784484  0.7220003073149801  0.2620355772631302  1.0000
  C   C24       1.0  0.4233303294100021  0.9172700697458286  0.27873335585277265  1.0000
  C   C25       1.0  0.3419565725737885  0.8722517638243573  0.26184705277965425  1.0000
  C   C26       1.0  0.3690251915274921  0.9127066231409763  0.27693000423440317  1.0000
  C   C27       1.0  0.3723794541021246  0.836596803694924  0.24854860247113317  1.0000
  C   C28       1.0  0.45399918744359996  0.8817516559212969  0.2653551222244517  1.0000
  C   C29       1.0  0.42663996202052185  0.8412483508255248  0.2501508149869358  1.0000
  C   C30       1.0  0.14788396836167425  0.04929224149291992  0.24585003676410752  1.0000
  C   C31       1.0  0.11986800784677872  0.07105268559100417  0.22500073076386004  1.0000
  C   C32       1.0  0.12069336961222366  0.12531463228013442  0.22153541930994639  1.0000
  C   C33       1.0  0.17612211695446717  0.13869299103432503  0.2603651842684402  1.0000
  C   C34       1.0  0.17661399657298177  0.0843976504655054  0.26320044769356116  1.0000
  C   C35       1.0  0.15575128707253633  0.41351044070905857  0.25604254121316844  1.0000
  C   C36       1.0  0.15396443617081307  0.2437064700874241  0.25652173979255866  1.0000
  C   C37       1.0  0.8709861082738737  0.7955524807962968  0.23307459635087488  1.0000
  C   C38       1.0  0.15540000231911716  0.30116858796917484  0.2557387191434451  1.0000
  C   C39       1.0  0.1594986703992823  0.38535424132673274  0.23198500815979042  1.0000
  C   C40       1.0  0.15862106983557062  0.3304113949926829  0.2315792225302909  1.0000
  C   C41       1.0  0.1523695477824194  0.3842507023771835  0.2801968019638238  1.0000
  C   C42       1.0  0.15298166860610857  0.329432130501703  0.2798393687579987  1.0000
  C   C43       1.0  0.9252980094059081  0.8001274189623581  0.23487135999373104  1.0000
  C   C44       1.0  0.5912434379720293  0.8565216725686964  0.255792901463339  1.0000
  C   C45       1.0  0.5343548964612633  0.8547782784742359  0.25524495053307766  1.0000
  C   C46       1.0  0.623193111425656  0.8953979107998395  0.27012102940276644  1.0000
  C   C47       1.0  0.7031153896402105  0.8567397233439161  0.2557107412742308  1.0000
  C   C48       1.0  0.6776512747395405  0.8951130026443364  0.26993425533110144  1.0000
  C   C49       1.0  0.6711666877692566  0.8178615411475295  0.24138345312074952  1.0000
  C   C50       1.0  0.6167093483638943  0.8181551620846442  0.24156399858495042  1.0000
  C   C51       1.0  0.15491706991400297  0.4707873181902831  0.25521053407735306  1.0000
  C   C52       1.0  0.9220116453557712  0.8769685741959857  0.26273841006596377  1.0000
  C   C53       1.0  0.14502899938796882  0.5524457094812837  0.2718549621459436  1.0000
  C   C54       1.0  0.1467893602171368  0.6639748538571464  0.2655991004690847  1.0000
  C   C55       1.0  0.11343855921016982  0.582726079986802  0.28783536111801283  1.0000
  C   C56       1.0  0.11358947907433803  0.6369347183242713  0.2843706730893783  1.0000
  C   C57       1.0  0.1796951110218943  0.6341740752763827  0.2502802868499152  1.0000
  C   C58       1.0  0.1783712850725161  0.5797185010495483  0.2530159893124698  1.0000
  C   C59       1.0  0.7600048677289987  0.8584754812986393  0.25626598343867746  1.0000
  C   C60       1.0  0.8403529002620627  0.8314169041604  0.24621404620118492  1.0000
  H   H1        1.0  0.968437742794161  0.9465904981671  0.24211086453336056  1.0000
  H   H2        1.0  0.3274630968006631  0.9769466852515736  0.25429917929346196  1.0000
  H   H3        1.0  0.947792585188176  0.7719180833857808  0.22387312348485197  1.0000
  H   H4        1.0  0.25218694851570006  0.04436710584120125  0.24904549313817856  1.0000
  H   H5        1.0  0.9667648702889123  0.7364947610973054  0.2578478187649809  1.0000
  H   H6        1.0  0.04191745602174206  0.6690043599767779  0.2632181200770378  1.0000
  H   H7        1.0  0.24975863510767296  0.6862591133670913  0.2698644573930661  1.0000
  H   H8        1.0  0.3258374441203928  0.7666206849206153  0.26920436047608826  1.0000
  H   H9        1.0  0.044399985724460064  0.027002409058058355  0.2414831219599228  1.0000
  H   H10       1.0  0.1782823845072393  0.8882641488040705  0.25734338286420516  1.0000
  H   H11       1.0  0.3526297238223963  0.8051488245766891  0.23601332139054607  1.0000
  H   H12       1.0  0.3465057203692014  0.9406088043492844  0.28812965021044495  1.0000
  H   H13       1.0  0.4430152754328175  0.9491563503282179  0.2910067794326782  1.0000
  H   H14       1.0  0.4494491557570655  0.813038998322428  0.23922044954013172  1.0000
  H   H15       1.0  0.19881975745426872  0.06851655520648403  0.27983991878815745  1.0000
  H   H16       1.0  0.1985971755018235  0.1652920858926128  0.27446559250361086  1.0000
  H   H17       1.0  0.09851853850486357  0.1411126931775494  0.20487810231321393  1.0000
  H   H18       1.0  0.09798961861506274  0.04452445307862334  0.2106708643427678  1.0000
  H   H19       1.0  0.16204871046903926  0.4073144359328337  0.21297280617450953  1.0000
  H   H20       1.0  0.15704954237491434  0.22588226615003199  0.27688000331296125  1.0000
  H   H21       1.0  0.15035243733226542  0.30745799672440116  0.29884599103164217  1.0000
  H   H22       1.0  0.9417817718245924  0.9087297378994619  0.275071063851483  1.0000
  H   H23       1.0  0.5139358318027494  0.8219859099020067  0.24309853084967056  1.0000
  H   H24       1.0  0.8512757633125511  0.7633635481677329  0.22100483896758702  1.0000
  H   H25       1.0  0.5927410713399922  0.7875877987481376  0.23029266971146733  1.0000
  H   H26       1.0  0.7016201922101436  0.9256805387390569  0.28120498740839445  1.0000
  H   H27       1.0  0.5623864461725437  0.9276443137045574  0.28212598216024226  1.0000
  H   H28       1.0  0.7319727379226182  0.7855907617570828  0.22939650032877362  1.0000
  H   H29       1.0  0.1587592767265216  0.2667880561471711  0.21108010302868077  1.0000
  H   H30       1.0  0.14746557290420395  0.4474534351955317  0.3005543166594405  1.0000
  H   H31       1.0  0.1632387193426289  0.48962592874639643  0.2352445271931508  1.0000
  H   H32       1.0  0.2042375978201529  0.5572571400065028  0.2405161474382089  1.0000
  H   H33       1.0  0.20601031732617972  0.654258344163288  0.2352856340346356  1.0000
  H   H34       1.0  0.11603938883379836  0.8250574846240286  0.25494100215680515  1.0000
  H   H35       1.0  0.08821365814602397  0.6593866464678326  0.2971343531478397  1.0000
  H   H36       1.0  0.8449620272593077  0.9007774375521881  0.271907278657755  1.0000
  H   H37       1.0  0.08715146618500799  0.5627656707723778  0.30286459785127945  1.0000
  H   H38       1.0  0.780430410606412  0.8913361386648858  0.26836495865546833  1.0000
  N   N1        1.0  0.08984649268077637  0.9080614490508648  0.251612483263506  1.0000
  N   N2        1.0  0.20700930332817785  0.920075381632683  0.25639123250534185  1.0000
  N   N3        1.0  0.0872528061438294  0.7933825571069164  0.2564192185817635  1.0000
  N   N4        1.0  0.20473965902073565  0.8049651969795175  0.2585176787065624  1.0000
  N   N5        1.0  0.5071839330927619  0.8884310809996804  0.26776933116967394  1.0000
  N   N6        1.0  0.1475991290601549  0.21369779150454055  0.23548136756313126  1.0000
  N   N7        1.0  0.14343709355217305  0.49923803367188485  0.27569035054108554  1.0000
  N   N8        1.0  0.7871649590895832  0.8247229058876241  0.2438111629366264  1.0000
  O   O1        1.0  0.16135207756948602  0.3046500827458216  0.20653031349645495  1.0000
  O   O2        1.0  0.14860003977657132  0.40988550886079717  0.3052178906669383  1.0000
  O   O3        1.0  0.6005075266962929  0.9353108235450619  0.28490082807340006  1.0000
  O   O4        1.0  0.6938532123697055  0.7779439311694182  0.2266072192775484  1.0000
