# Supplementary material for: Fracture Behavior of a 2D Imine‐Based Polymer
Source: Adv Sci (Weinh). 2024 Sep 12;11(42):2407017. doi: 10.1002/advs.202407017 (PMC11558127; doi:10.1002/advs.202407017)
Supplement: Supplementary file 2 — Supporting Information [file ADVS-11-2407017-s004.zip › pristine_010_strain_1.025_relaxed.cif]

data_image0
_chemical_formula_structural       C60H38N8O4
_chemical_formula_sum              "C60 H38 N8 O4"
_cell_length_a       25.20988305819232
_cell_length_b       26.000737787785322
_cell_length_c       49.99999999999997
_cell_angle_alpha    90.0
_cell_angle_beta     90.0
_cell_angle_gamma    95.08201774186969

_space_group_name_H-M_alt    "P 1"
_space_group_IT_number       1

loop_
  _space_group_symop_operation_xyz
  'x, y, z'

loop_
  _atom_site_type_symbol
  _atom_site_label
  _atom_site_symmetry_multiplicity
  _atom_site_fract_x
  _atom_site_fract_y
  _atom_site_fract_z
  _atom_site_occupancy
  C   C1        1.0  0.09892445790427949  0.9632135711599138  0.25140862686429244  1.0000
  C   C2        1.0  0.14746862225508134  0.9947229841399695  0.25296172284835045  1.0000
  C   C3        1.0  0.2849974107555631  0.9645035912072332  0.25757503386034103  1.0000
  C   C4        1.0  0.24807040115026763  0.7294638529547912  0.2619855326531746  1.0000
  C   C5        1.0  0.009991086491444421  0.7490795404695343  0.2556121030724759  1.0000
  C   C6        1.0  0.28024099176224543  0.8671608009390667  0.2599471364209843  1.0000
  C   C7        1.0  0.9560601680868979  0.8412980570024575  0.24972062473262535  1.0000
  C   C8        1.0  0.14678103038479146  0.16187262897761212  0.24487693849809186  1.0000
  C   C9        1.0  0.047240214979403734  0.9836641257558979  0.2479805054355526  1.0000
  C   C10       1.0  0.1967701212430467  0.9733075302444816  0.25607957581650737  1.0000
  C   C11       1.0  0.8701338040898318  0.868702388031255  0.26298972324623315  1.0000
  C   C12       1.0  0.01087840722383932  0.942170736554092  0.24741651823673763  1.0000
  C   C13       1.0  0.040646186824487285  0.8968130142395234  0.2511055299362625  1.0000
  C   C14       1.0  0.19648696236773622  0.7499559938795212  0.25835437358379854  1.0000
  C   C15       1.0  0.014859065318544046  0.8461961013490139  0.25165249273725515  1.0000
  C   C16       1.0  0.038809785590219595  0.7990547979928992  0.25374002307822957  1.0000
  C   C17       1.0  0.24859878455048834  0.0005627220568134202  0.2558640870229955  1.0000
  C   C18       1.0  0.2562173922029035  0.9144172598354625  0.258960921404819  1.0000
  C   C19       1.0  0.2844093224840962  0.7709759590184768  0.2627594228569981  1.0000
  C   C20       1.0  0.09823877177608405  0.7402727247662125  0.25727189503438125  1.0000
  C   C21       1.0  0.046382007660500005  0.7130573261754777  0.25751185811030175  1.0000
  C   C22       1.0  0.25462380939791457  0.8164321501300853  0.25933100217972216  1.0000
  C   C23       1.0  0.14777600112607675  0.7186334716561835  0.25847041086155453  1.0000
  C   C24       1.0  0.4209660273246149  0.912061898599315  0.2813627885292606  1.0000
  C   C25       1.0  0.3389965316304635  0.8720046222828445  0.2619298165915967  1.0000
  C   C26       1.0  0.3659762461480855  0.9076949556279572  0.2794022000525455  1.0000
  C   C27       1.0  0.3700373553382731  0.8409761078422667  0.2463743457063152  1.0000
  C   C28       1.0  0.4522469381918455  0.880954723672064  0.2658538532122463  1.0000
  C   C29       1.0  0.4249655823526719  0.8453538729065583  0.2481924292484961  1.0000
  C   C30       1.0  0.1475427573283301  0.05174703110956048  0.25037960747060667  1.0000
  C   C31       1.0  0.11594246063461662  0.07390882535731244  0.2310829942528899  1.0000
  C   C32       1.0  0.11638028293123953  0.12697044505132038  0.22805906844922177  1.0000
  C   C33       1.0  0.17826020260490727  0.13959711551647597  0.26436231816700173  1.0000
  C   C34       1.0  0.17917381998085366  0.086371503499936  0.26664730021898464  1.0000
  C   C35       1.0  0.15463582038902196  0.41254984370942327  0.25408986184315985  1.0000
  C   C36       1.0  0.15323790547987082  0.2456404057922996  0.26024419024553497  1.0000
  C   C37       1.0  0.8740295365049328  0.8002065552932754  0.23082059845447708  1.0000
  C   C38       1.0  0.15420783977779887  0.30193775761946945  0.2575419596576501  1.0000
  C   C39       1.0  0.1581741004273992  0.3815973338902669  0.23115563605676667  1.0000
  C   C40       1.0  0.15723626254986175  0.3279073337528368  0.23259113844631985  1.0000
  C   C41       1.0  0.15107850442738638  0.38652899705141924  0.27902332733879864  1.0000
  C   C42       1.0  0.15168696029766787  0.33297097536084713  0.2805085951010187  1.0000
  C   C43       1.0  0.9290310316597136  0.8046626367889979  0.232772609943612  1.0000
  C   C44       1.0  0.5909935711927405  0.8566983266448914  0.2558932458261662  1.0000
  C   C45       1.0  0.5334246782544474  0.855159514259192  0.2553587907162521  1.0000
  C   C46       1.0  0.6235215052593323  0.8942248322170929  0.27044535145559356  1.0000
  C   C47       1.0  0.7040619335651127  0.856590703274901  0.25568300330572463  1.0000
  C   C48       1.0  0.6786303074902668  0.8938060112800721  0.27018042443591367  1.0000
  C   C49       1.0  0.6715313170596522  0.8190746134999843  0.24112606733749042  1.0000
  C   C50       1.0  0.6164273859657328  0.8195152038087152  0.24137584258731748  1.0000
  C   C51       1.0  0.1545046275291093  0.4687549320898017  0.2513672274084432  1.0000
  C   C52       1.0  0.9250684224047951  0.8731828196630433  0.2647822150890954  1.0000
  C   C53       1.0  0.14462464415882453  0.5511268768568441  0.2662802455631359  1.0000
  C   C54       1.0  0.14733611667249183  0.6615712204177785  0.2610311851242345  1.0000
  C   C55       1.0  0.11072552596660286  0.5805999474100756  0.2812613365180678  1.0000
  C   C56       1.0  0.1113238044599143  0.6336830656196868  0.2782991441373788  1.0000
  C   C57       1.0  0.18225357613532361  0.632557956884643  0.24662348581920693  1.0000
  C   C58       1.0  0.1804653406768529  0.5790964998597782  0.24876009902800247  1.0000
  C   C59       1.0  0.7616249078146183  0.8580884617709206  0.256234247188455  1.0000
  C   C60       1.0  0.8427898974510887  0.8321482863788238  0.24584872134187133  1.0000
  H   H1        1.0  0.9676725115204567  0.9420540502851944  0.24462804658599813  1.0000
  H   H2        1.0  0.3285005213193949  0.9719136492107202  0.25736171545109865  1.0000
  H   H3        1.0  0.9520735212613112  0.7798177459862932  0.22023343507638624  1.0000
  H   H4        1.0  0.2569186525495461  0.042533951631884996  0.2540660496090585  1.0000
  H   H5        1.0  0.9664918673561376  0.7416371934135502  0.2556683316759859  1.0000
  H   H6        1.0  0.03797268409885975  0.6710735361024309  0.2590771192626223  1.0000
  H   H7        1.0  0.2550215883155843  0.6886258486866489  0.26431662503124886  1.0000
  H   H8        1.0  0.32750135176016276  0.771117550014017  0.26597749950532806  1.0000
  H   H9        1.0  0.03999631889114519  0.02450482130427212  0.24608367222501004  1.0000
  H   H10       1.0  0.17259612854769915  0.8936812600962002  0.257958293374661  1.0000
  H   H11       1.0  0.3502637024479085  0.8135831371827073  0.2319343292246617  1.0000
  H   H12       1.0  0.3429113269265173  0.9318353808829435  0.2923290433767506  1.0000
  H   H13       1.0  0.4407068434610597  0.939944735162668  0.2955708762512058  1.0000
  H   H14       1.0  0.44830907381967605  0.8208309431813089  0.23552667388299062  1.0000
  H   H15       1.0  0.2046140899635859  0.07101711606638164  0.28213625394712594  1.0000
  H   H16       1.0  0.20374388967582835  0.1649503162238662  0.27767340482523106  1.0000
  H   H17       1.0  0.09141610995671283  0.1422925109008517  0.21237628906636347  1.0000
  H   H18       1.0  0.09141908017500734  0.048561820212915136  0.2173662357480588  1.0000
  H   H19       1.0  0.16076500462119003  0.4002490081223333  0.2113663696856438  1.0000
  H   H20       1.0  0.1567213214084788  0.2312930584266168  0.2812293476646512  1.0000
  H   H21       1.0  0.1490498762032993  0.31430538380735284  0.30029246379186425  1.0000
  H   H22       1.0  0.9448599430154194  0.9013874590434326  0.27881811019004654  1.0000
  H   H23       1.0  0.5126225833663454  0.8240306265325034  0.2426630954320535  1.0000
  H   H24       1.0  0.8542776154817915  0.7715226870754809  0.21702367248662763  1.0000
  H   H25       1.0  0.591888791319563  0.7900029283409569  0.22998264815975622  1.0000
  H   H26       1.0  0.7031579563924546  0.9233202398940414  0.28157500461231844  1.0000
  H   H27       1.0  0.5621928758377915  0.9254913632520342  0.2828021107746826  1.0000
  H   H28       1.0  0.732864438323055  0.7877713847496053  0.22880878460752951  1.0000
  H   H29       1.0  0.15724829820912556  0.26350473799870044  0.2141284946663028  1.0000
  H   H30       1.0  0.14626300320387248  0.450503979760707  0.297341528333416  1.0000
  H   H31       1.0  0.16324174264428065  0.4841682700411407  0.2307713902127967  1.0000
  H   H32       1.0  0.20857914716333636  0.5582204007862267  0.23691948902176857  1.0000
  H   H33       1.0  0.2111222228928123  0.6524725380856607  0.23270464182446501  1.0000
  H   H34       1.0  0.12244090943511095  0.8197649703167836  0.25422834564401203  1.0000
  H   H35       1.0  0.08390767156343239  0.6546583670773961  0.29051212678438737  1.0000
  H   H36       1.0  0.846808767433357  0.8939341133165785  0.2752617039069469  1.0000
  H   H37       1.0  0.08213943634710992  0.5607750788361091  0.2953294575618244  1.0000
  H   H38       1.0  0.7824462049914477  0.8893908392130973  0.268818483755443  1.0000
  N   N1        1.0  0.09313504265511399  0.9112310314665625  0.25323894790858914  1.0000
  N   N2        1.0  0.20416164255416855  0.9226290569508309  0.257939987901049  1.0000
  N   N3        1.0  0.09085524846982677  0.7908896261378744  0.2550310179943708  1.0000
  N   N4        1.0  0.20219831403074648  0.8019921580753874  0.25690691347663724  1.0000
  N   N5        1.0  0.506080355984836  0.8871113213804855  0.2685437328285406  1.0000
  N   N6        1.0  0.14652143631553524  0.2135006596410045  0.2403444129827327  1.0000
  N   N7        1.0  0.14299549068218523  0.49932658211637226  0.27070928262028404  1.0000
  N   N8        1.0  0.7889491058732873  0.8259093199881267  0.2431980390993577  1.0000
  O   O1        1.0  0.1598127774008797  0.29978335242756876  0.20838607024639239  1.0000
  O   O2        1.0  0.14721755695693275  0.41451194731969493  0.3031911969636678  1.0000
  O   O3        1.0  0.6008386622581494  0.9329000753053166  0.28549518813718566  1.0000
  O   O4        1.0  0.6942208226102493  0.7803999031871435  0.2260808752442715  1.0000
