# Supplementary material for: Fracture Behavior of a 2D Imine‐Based Polymer
Source: Adv Sci (Weinh). 2024 Sep 12;11(42):2407017. doi: 10.1002/advs.202407017 (PMC11558127; doi:10.1002/advs.202407017)
Supplement: Supplementary file 2 — Supporting Information [file ADVS-11-2407017-s004.zip › pristine_010_strain_1.050_relaxed.cif]

data_image0
_chemical_formula_structural       C60H38N8O4
_chemical_formula_sum              "C60 H38 N8 O4"
_cell_length_a       24.977311173066294
_cell_length_b       26.634902124072767
_cell_length_c       49.99999999999997
_cell_angle_alpha    90.0
_cell_angle_beta     90.0
_cell_angle_gamma    95.2549209403696

_space_group_name_H-M_alt    "P 1"
_space_group_IT_number       1

loop_
  _space_group_symop_operation_xyz
  'x, y, z'

loop_
  _atom_site_type_symbol
  _atom_site_label
  _atom_site_symmetry_multiplicity
  _atom_site_fract_x
  _atom_site_fract_y
  _atom_site_fract_z
  _atom_site_occupancy
  C   C1        1.0  0.09929873846402384  0.964587790426485  0.25308229698789203  1.0000
  C   C2        1.0  0.1477646243815813  0.996862050666814  0.2548324243915811  1.0000
  C   C3        1.0  0.28529419995106  0.9618360514125629  0.25807268241658426  1.0000
  C   C4        1.0  0.2496334791040195  0.7312280674708938  0.2607873971632006  1.0000
  C   C5        1.0  0.010169454591755946  0.7517394630008252  0.2546174652793646  1.0000
  C   C6        1.0  0.27679820894598806  0.8666790037852985  0.25965069062696006  1.0000
  C   C7        1.0  0.9591567666838609  0.8418698229108885  0.24999520180415202  1.0000
  C   C8        1.0  0.14665412663142155  0.16273292729228003  0.2491972012828831  1.0000
  C   C9        1.0  0.04594841890582877  0.9819977369145317  0.24985962067568285  1.0000
  C   C10       1.0  0.19715674870833888  0.9745730648282983  0.2572981844635398  1.0000
  C   C11       1.0  0.8722642492757007  0.866657390204336  0.26421523425738974  1.0000
  C   C12       1.0  0.011174290275753474  0.9399862416014351  0.248741358006988  1.0000
  C   C13       1.0  0.04333874164996161  0.8969979864000353  0.25196067658670906  1.0000
  C   C14       1.0  0.19649588369255294  0.7487118702944834  0.25697665948956433  1.0000
  C   C15       1.0  0.018740252011740993  0.8467120077243854  0.25196071647299817  1.0000
  C   C16       1.0  0.04154669934844898  0.7997054842421315  0.2533710237567127  1.0000
  C   C17       1.0  0.25063838961875795  0.9989103722502245  0.2571217337386671  1.0000
  C   C18       1.0  0.25397719990890205  0.9137695904357954  0.2590345932818917  1.0000
  C   C19       1.0  0.2844143761536246  0.7732399342718507  0.26210387986639067  1.0000
  C   C20       1.0  0.09831480713231222  0.738916217401836  0.25564291862151195  1.0000
  C   C21       1.0  0.044777109533854755  0.714658739242626  0.2556996044015892  1.0000
  C   C22       1.0  0.25234384729957066  0.8163137131633682  0.2587585337915876  1.0000
  C   C23       1.0  0.14790519300095992  0.7165175595058324  0.25652723069248085  1.0000
  C   C24       1.0  0.41883886847197294  0.9085445251780812  0.282394504040471  1.0000
  C   C25       1.0  0.336319863543134  0.8714731835461922  0.2617309480724403  1.0000
  C   C26       1.0  0.36333900530330476  0.9044114712564073  0.2802450976487271  1.0000
  C   C27       1.0  0.3678180693644863  0.8430284186289467  0.24527969463302313  1.0000
  C   C28       1.0  0.45057591232956423  0.879914928113632  0.26603447803303504  1.0000
  C   C29       1.0  0.42325652621214715  0.8471849455906294  0.24727743725034318  1.0000
  C   C30       1.0  0.14768065569710137  0.053092290696680144  0.253165092293965  1.0000
  C   C31       1.0  0.11184933512918234  0.07634167757970466  0.23637472776968557  1.0000
  C   C32       1.0  0.11207594474476532  0.1283783975936028  0.23409127346513378  1.0000
  C   C33       1.0  0.18230549529546855  0.13944379304468865  0.2662557021868641  1.0000
  C   C34       1.0  0.1832040340386029  0.08715320789516341  0.2677289224595185  1.0000
  C   C35       1.0  0.15367351755043923  0.4117132418142212  0.252727851206789  1.0000
  C   C36       1.0  0.15201893745268497  0.24725508108776878  0.26296744487190754  1.0000
  C   C37       1.0  0.8765532478437549  0.8041887347037341  0.2296643023202781  1.0000
  C   C38       1.0  0.15279390976687482  0.30257470734486136  0.2587569002083718  1.0000
  C   C39       1.0  0.15698586792440422  0.3789595279142573  0.23071136026112674  1.0000
  C   C40       1.0  0.1560627966712536  0.32651617364779933  0.2333980191214676  1.0000
  C   C41       1.0  0.14995090070910613  0.3877241139259867  0.27807049754455615  1.0000
  C   C42       1.0  0.15009975041138993  0.33537557014512753  0.2807952889746782  1.0000
  C   C43       1.0  0.9320628053862784  0.8083628506256977  0.23178267709742134  1.0000
  C   C44       1.0  0.590633126434057  0.8567791459096836  0.2558245979530163  1.0000
  C   C45       1.0  0.5325271984616607  0.8554732331644674  0.25512518598966283  1.0000
  C   C46       1.0  0.6233865665865865  0.8919637374804991  0.27137882522011836  1.0000
  C   C47       1.0  0.7047509608635912  0.8564554179305417  0.2558774810923286  1.0000
  C   C48       1.0  0.6790036524748936  0.8914563016874816  0.2712392842785101  1.0000
  C   C49       1.0  0.6719932353063569  0.8212761778674905  0.24032051823906492  1.0000
  C   C50       1.0  0.6163747050040482  0.821785248397196  0.2404543825871061  1.0000
  C   C51       1.0  0.15417521995914538  0.46701307333722375  0.2485239783427747  1.0000
  C   C52       1.0  0.9277179107328688  0.8708492898448138  0.2661851713565898  1.0000
  C   C53       1.0  0.14515122109918305  0.5502876266844114  0.26186226309050026  1.0000
  C   C54       1.0  0.14755936336366893  0.6602543091779948  0.25813248616532386  1.0000
  C   C55       1.0  0.10721128786208656  0.5784757138551454  0.27478470370981517  1.0000
  C   C56       1.0  0.10773926441614337  0.6305443509386731  0.27255481681850074  1.0000
  C   C57       1.0  0.18619376668533216  0.6324876477422573  0.24573309171302135  1.0000
  C   C58       1.0  0.18473688214923348  0.5799956324721749  0.24707813292898798  1.0000
  C   C59       1.0  0.7628624853990813  0.8577843110678216  0.25659936966370156  1.0000
  C   C60       1.0  0.8448601247066684  0.8333306217494046  0.24576251181068073  1.0000
  H   H1        1.0  0.967475890939498  0.9381428686952484  0.2457827551064264  1.0000
  H   H2        1.0  0.3293550538162622  0.9673374634355992  0.25764766569628994  1.0000
  H   H3        1.0  0.9554918973013651  0.785813312830895  0.21841216753843556  1.0000
  H   H4        1.0  0.26130046199343304  0.039707287631386465  0.25591674295433614  1.0000
  H   H5        1.0  0.9661088285052009  0.746247551155768  0.25483690955740246  1.0000
  H   H6        1.0  0.03392664693918261  0.673883455017053  0.25676425883961845  1.0000
  H   H7        1.0  0.25870524526774585  0.6918681140812537  0.2628544530986605  1.0000
  H   H8        1.0  0.3279461775603307  0.7750992756252659  0.2656469498585572  1.0000
  H   H9        1.0  0.03648689079093258  0.021319172013428055  0.24832289796364979  1.0000
  H   H10       1.0  0.1683727159140914  0.8980353379882875  0.25821751658752873  1.0000
  H   H11       1.0  0.34801268646299816  0.8177977067322798  0.23005882254127527  1.0000
  H   H12       1.0  0.33986246072776843  0.9265216740111255  0.2938203860910143  1.0000
  H   H13       1.0  0.4385651803515964  0.9341715981288411  0.29745150020245037  1.0000
  H   H14       1.0  0.4469876250630196  0.8247126312916636  0.23392618240711555  1.0000
  H   H15       1.0  0.21264668864841765  0.07217006426853051  0.28134532312290755  1.0000
  H   H16       1.0  0.21173631039034402  0.1631937353826125  0.27826831376598093  1.0000
  H   H17       1.0  0.08327218502549322  0.14339761002540738  0.2201652207446083  1.0000
  H   H18       1.0  0.08344648386196946  0.05257162697529217  0.22382267400251207  1.0000
  H   H19       1.0  0.15977785011957174  0.39507381499290095  0.21041383355158325  1.0000
  H   H20       1.0  0.1541656559080822  0.2361418943373544  0.2845363795062564  1.0000
  H   H21       1.0  0.14731361095030746  0.3192499363203753  0.30109217412708444  1.0000
  H   H22       1.0  0.9475615084281743  0.8965757336830611  0.28117774411838486  1.0000
  H   H23       1.0  0.5115752625488734  0.8263145290991036  0.24163123121147315  1.0000
  H   H24       1.0  0.8567931079676157  0.7780626054555047  0.21484925656889692  1.0000
  H   H25       1.0  0.5916826384954599  0.7940844376208772  0.22827496993240115  1.0000
  H   H26       1.0  0.7036795952584106  0.9191609493559904  0.2834199720634493  1.0000
  H   H27       1.0  0.5614237549635381  0.9214363552801625  0.28436343431813044  1.0000
  H   H28       1.0  0.7339574178187995  0.7918007695742469  0.22734697470774573  1.0000
  H   H29       1.0  0.15680399996289657  0.2623024659388842  0.21635140199530623  1.0000
  H   H30       1.0  0.1461460845069486  0.45166364196538317  0.29501685743628875  1.0000
  H   H31       1.0  0.1623213577970155  0.47904801641807465  0.2273229157183114  1.0000
  H   H32       1.0  0.2167299264236254  0.5614653636928688  0.23684481436744226  1.0000
  H   H33       1.0  0.21870586101517048  0.6527379989519481  0.23396555260092536  1.0000
  H   H34       1.0  0.12715802967677625  0.8153966751510251  0.25383674941437756  1.0000
  H   H35       1.0  0.07648196200631492  0.6492306787101474  0.2832871597112603  1.0000
  H   H36       1.0  0.8485962488487319  0.8895946184683018  0.2773527034858107  1.0000
  H   H37       1.0  0.07508582353635493  0.558263669620083  0.28680205361111855  1.0000
  H   H38       1.0  0.7837590923415614  0.8870859662172477  0.27003144969278287  1.0000
  N   N1        1.0  0.0956798726205906  0.9137155091124858  0.2542974361232093  1.0000
  N   N2        1.0  0.20224788869006452  0.9245396235227796  0.2584586367643742  1.0000
  N   N3        1.0  0.09325857786262436  0.7889333137580726  0.25426261979936665  1.0000
  N   N4        1.0  0.20011052178308328  0.7996027253852063  0.2559240414892564  1.0000
  N   N5        1.0  0.5048859307844066  0.8855294761516133  0.2690120983305462  1.0000
  N   N6        1.0  0.14675660527663442  0.213146134540942  0.24429526309238472  1.0000
  N   N7        1.0  0.14380144153169575  0.4997558247925011  0.2666764944480938  1.0000
  N   N8        1.0  0.790544761236933  0.8276216525646678  0.242807465278635  1.0000
  O   O1        1.0  0.15886485760178246  0.29712679891588767  0.20982422807975998  1.0000
  O   O2        1.0  0.1463256387186585  0.41702735132615476  0.30161917556605755  1.0000
  O   O3        1.0  0.6004105179862412  0.9283410269284565  0.28733770015608673  1.0000
  O   O4        1.0  0.6949790085068627  0.7849097681846947  0.22435828317853965  1.0000
