# Supplementary material for: Fracture Behavior of a 2D Imine‐Based Polymer
Source: Adv Sci (Weinh). 2024 Sep 12;11(42):2407017. doi: 10.1002/advs.202407017 (PMC11558127; doi:10.1002/advs.202407017)
Supplement: Supplementary file 2 — Supporting Information [file ADVS-11-2407017-s004.zip › pristine_010_strain_1.075_relaxed.cif]

data_image0
_chemical_formula_structural       C60H38N8O4
_chemical_formula_sum              "C60 H38 N8 O4"
_cell_length_a       24.787842267008017
_cell_length_b       27.269066460360172
_cell_length_c       49.99999999999997
_cell_angle_alpha    90.0
_cell_angle_beta     90.0
_cell_angle_gamma    95.42165133077339

_space_group_name_H-M_alt    "P 1"
_space_group_IT_number       1

loop_
  _space_group_symop_operation_xyz
  'x, y, z'

loop_
  _atom_site_type_symbol
  _atom_site_label
  _atom_site_symmetry_multiplicity
  _atom_site_fract_x
  _atom_site_fract_y
  _atom_site_fract_z
  _atom_site_occupancy
  C   C1        1.0  0.09896351584627186  0.9651648442270135  0.25349989965122294  1.0000
  C   C2        1.0  0.14751189228716358  0.998094306551532  0.25527467432088896  1.0000
  C   C3        1.0  0.2852025551529094  0.9596680784479297  0.25753708213213605  1.0000
  C   C4        1.0  0.2508949846891969  0.7334794725249334  0.26096471863425375  1.0000
  C   C5        1.0  0.010009413502903153  0.754029131887618  0.25530778132191495  1.0000
  C   C6        1.0  0.2737435127958447  0.8665762109747595  0.2593699862514647  1.0000
  C   C7        1.0  0.9614212698542512  0.8418589385135896  0.25027495381723147  1.0000
  C   C8        1.0  0.14788570888556052  0.16333517292185776  0.25195220227443427  1.0000
  C   C9        1.0  0.04431810021109038  0.9796476956838216  0.24956454867865768  1.0000
  C   C10       1.0  0.19712800090439292  0.9752074544660241  0.25733255683576783  1.0000
  C   C11       1.0  0.8738702269986575  0.8656710208497195  0.2646839810228707  1.0000
  C   C12       1.0  0.01102341719263252  0.9373873048246043  0.2482590630830467  1.0000
  C   C13       1.0  0.04502792041582247  0.8967380139262127  0.2521149378550295  1.0000
  C   C14       1.0  0.19647362592301396  0.7482033757149943  0.2567277287439702  1.0000
  C   C15       1.0  0.021621358258204527  0.846800294860684  0.252228833377179  1.0000
  C   C16       1.0  0.04343368503292103  0.8000883579539076  0.25363116123299123  1.0000
  C   C17       1.0  0.25193856122323766  0.9971593365841187  0.2568933328675668  1.0000
  C   C18       1.0  0.2519433551972302  0.9133943864403077  0.25862355621666466  1.0000
  C   C19       1.0  0.28430144553233977  0.7756950538941704  0.26244267487471773  1.0000
  C   C20       1.0  0.09804642032839846  0.7381496146547099  0.2551987563903009  1.0000
  C   C21       1.0  0.04311757482219798  0.7164577319923344  0.2559361176598178  1.0000
  C   C22       1.0  0.2504366457635662  0.8165526593606257  0.25869577951725914  1.0000
  C   C23       1.0  0.14788155330391928  0.7152632374698444  0.2559498240367721  1.0000
  C   C24       1.0  0.4170298713246172  0.9067952661854424  0.28261457193922296  1.0000
  C   C25       1.0  0.3338999553125755  0.8714358642740606  0.2614715912939238  1.0000
  C   C26       1.0  0.36109397263107434  0.9028296915572422  0.28038703433049544  1.0000
  C   C27       1.0  0.3656775508665076  0.8443865719768348  0.24468853487172795  1.0000
  C   C28       1.0  0.44904780135211325  0.8794901951519937  0.2659530013001243  1.0000
  C   C29       1.0  0.42154544893345375  0.8483304149521854  0.2467799260305321  1.0000
  C   C30       1.0  0.14768049409501702  0.053765566265438006  0.25428262676281066  1.0000
  C   C31       1.0  0.10658249468998472  0.07855751296249595  0.24190014573449964  1.0000
  C   C32       1.0  0.10710189165867928  0.12968722597481827  0.24038963966258073  1.0000
  C   C33       1.0  0.1889321895753423  0.13866086075569745  0.26462024079202856  1.0000
  C   C34       1.0  0.1888734859486604  0.08723861015197144  0.2654025484927369  1.0000
  C   C35       1.0  0.15326646717824086  0.41119980118969074  0.25236522418310436  1.0000
  C   C36       1.0  0.1512480494839642  0.2483600072259535  0.2641823903125769  1.0000
  C   C37       1.0  0.8781250409223278  0.8056006530846613  0.2296428112598892  1.0000
  C   C38       1.0  0.15215982107974196  0.30308284085706205  0.25906408661412916  1.0000
  C   C39       1.0  0.15678416756291638  0.3780900528942762  0.23076076983856963  1.0000
  C   C40       1.0  0.15596692092088246  0.3266971937956877  0.23374263693683117  1.0000
  C   C41       1.0  0.14915468873243798  0.38755807221071065  0.27767719351050474  1.0000
  C   C42       1.0  0.1489712125749008  0.33622069309139085  0.2806804869815146  1.0000
  C   C43       1.0  0.9340743521698582  0.809624638153452  0.23180101673010067  1.0000
  C   C44       1.0  0.590169774837439  0.8570746255072851  0.2556889852901292  1.0000
  C   C45       1.0  0.5316472947089292  0.8561349022974931  0.25475766430490765  1.0000
  C   C46       1.0  0.6230903875224317  0.8899375761962454  0.2721929935580162  1.0000
  C   C47       1.0  0.7050934533204604  0.8561400457236503  0.2561611101869802  1.0000
  C   C48       1.0  0.6791003840009153  0.8891695052212463  0.2722420705910247  1.0000
  C   C49       1.0  0.672167454709845  0.8232635803858346  0.2396657683818774  1.0000
  C   C50       1.0  0.6161593690701925  0.8240480460590988  0.2396053611885046  1.0000
  C   C51       1.0  0.15408180540057925  0.46591962167859224  0.24727352692152982  1.0000
  C   C52       1.0  0.9297528623092775  0.8696488667812555  0.2667158102886682  1.0000
  C   C53       1.0  0.14680376528669423  0.5499675636205485  0.25917341107270164  1.0000
  C   C54       1.0  0.14799064902994458  0.659640505325034  0.2569242950095918  1.0000
  C   C55       1.0  0.10356455004722395  0.5766350133895806  0.26808999583321586  1.0000
  C   C56       1.0  0.10380901731166191  0.6277341750271488  0.2665670494163955  1.0000
  C   C57       1.0  0.19147399423797912  0.6332066126345018  0.24839861898463247  1.0000
  C   C58       1.0  0.19093965341163913  0.5817431255105617  0.24915711956660308  1.0000
  C   C59       1.0  0.7636189794525732  0.8571060129593063  0.25708743704147247  1.0000
  C   C60       1.0  0.8462197499308781  0.8336783720831751  0.24593753361202203  1.0000
  H   H1        1.0  0.9671466614468924  0.9340385488462608  0.24461099570136066  1.0000
  H   H2        1.0  0.32963833359093875  0.9638316455404375  0.25686201917122176  1.0000
  H   H3        1.0  0.9576756329383427  0.7879604055869283  0.21825995253346753  1.0000
  H   H4        1.0  0.26448074124521775  0.036786574984242676  0.2558715250415057  1.0000
  H   H5        1.0  0.9655931053341754  0.7500324676865603  0.2562531967516156  1.0000
  H   H6        1.0  0.03026424169456031  0.6769185675865981  0.2575138453523159  1.0000
  H   H7        1.0  0.26187295302916597  0.6955869510983539  0.2630547218706674  1.0000
  H   H8        1.0  0.3280995520825889  0.7789366213700327  0.2663360617626902  1.0000
  H   H9        1.0  0.03296024846649083  0.017394120500844355  0.24721236995590082  1.0000
  H   H10       1.0  0.16481681680579  0.9014773968722216  0.2582050997801559  1.0000
  H   H11       1.0  0.34572913389594634  0.8202667213759628  0.22920208252675459  1.0000
  H   H12       1.0  0.33738042628539916  0.9238231512249381  0.29421558007542353  1.0000
  H   H13       1.0  0.4368568435724526  0.9313002578302662  0.2979488299913744  1.0000
  H   H14       1.0  0.4454805098049321  0.8268686749654338  0.23320456469944933  1.0000
  H   H15       1.0  0.2234396489624377  0.07245098692353473  0.2755633976143569  1.0000
  H   H16       1.0  0.22373437498432736  0.16064757157676518  0.2738020966505695  1.0000
  H   H17       1.0  0.07305388097734268  0.1445596814958916  0.2298977666857095  1.0000
  H   H18       1.0  0.07208419944121912  0.05666593290563409  0.2323108976909167  1.0000
  H   H19       1.0  0.15999998696161577  0.3930346597914105  0.21027888426967306  1.0000
  H   H20       1.0  0.15078006145532394  0.23998300972646175  0.28617073527964265  1.0000
  H   H21       1.0  0.14581222784129305  0.321281240434287  0.30116321701666326  1.0000
  H   H22       1.0  0.9497915888666891  0.894448046094007  0.2818791371597289  1.0000
  H   H23       1.0  0.5106380767109382  0.8285383271045581  0.2406878461407295  1.0000
  H   H24       1.0  0.8581951381433128  0.7803754573913512  0.21466568514813306  1.0000
  H   H25       1.0  0.5913562977862254  0.7981844290840298  0.2266644265569687  1.0000
  H   H26       1.0  0.7039034679319183  0.9150341195682097  0.2851806910585295  1.0000
  H   H27       1.0  0.5606360094421988  0.9179149474523344  0.28565476082387625  1.0000
  H   H28       1.0  0.7346007837786642  0.7952397254602338  0.22621625849967456  1.0000
  H   H29       1.0  0.1575747254912721  0.26394493955112625  0.21683627703622937  1.0000
  H   H30       1.0  0.14565577502113214  0.45014805099582633  0.2945222171927829  1.0000
  H   H31       1.0  0.16092620690061638  0.47492529402962264  0.22555292853333855  1.0000
  H   H32       1.0  0.2276467471520709  0.5656596255181939  0.24218903246577364  1.0000
  H   H33       1.0  0.22848807896610018  0.653910861283305  0.24046446459440285  1.0000
  H   H34       1.0  0.13062285341593238  0.8117430101783918  0.25327578918715377  1.0000
  H   H35       1.0  0.06723010348437863  0.6437313539162606  0.27388691539366716  1.0000
  H   H36       1.0  0.8500400319455388  0.8877923244177407  0.27796445927281765  1.0000
  H   H37       1.0  0.06690795163897942  0.5559090152292013  0.2763041889307187  1.0000
  H   H38       1.0  0.7846332531613239  0.8848343971780417  0.27108561062114384  1.0000
  N   N1        1.0  0.09695424458824094  0.9154918298403744  0.2549254376958042  1.0000
  N   N2        1.0  0.2006123273235873  0.9260323667050739  0.2583813148620557  1.0000
  N   N3        1.0  0.09471437564430096  0.7873210103714088  0.25386491937582106  1.0000
  N   N4        1.0  0.19856566574499113  0.7979033251440162  0.25551992064060175  1.0000
  N   N5        1.0  0.5037627136593125  0.8847257099935855  0.2690885898987066  1.0000
  N   N6        1.0  0.14885153112412378  0.21269298101167985  0.2468409892714064  1.0000
  N   N7        1.0  0.14591284060838494  0.5006058569695427  0.2642418364045994  1.0000
  N   N8        1.0  0.7914940008274828  0.8283681769528581  0.24284666410819827  1.0000
  O   O1        1.0  0.15927749730891083  0.29775247375449027  0.21024141732227006  1.0000
  O   O2        1.0  0.1452054072433911  0.41643891911961656  0.3011577204513444  1.0000
  O   O3        1.0  0.599886835601915  0.9242241273714861  0.2889316495142893  1.0000
  O   O4        1.0  0.6953541853020101  0.7889641085679224  0.22292979079538847  1.0000
