# Supplementary material for: Fracture Behavior of a 2D Imine‐Based Polymer
Source: Adv Sci (Weinh). 2024 Sep 12;11(42):2407017. doi: 10.1002/advs.202407017 (PMC11558127; doi:10.1002/advs.202407017)
Supplement: Supplementary file 2 — Supporting Information [file ADVS-11-2407017-s004.zip › pristine_010_strain_1.100_relaxed.cif]

data_image0
_chemical_formula_structural       C60H38N8O4
_chemical_formula_sum              "C60 H38 N8 O4"
_cell_length_a       24.636580347478628
_cell_length_b       27.903230796647616
_cell_length_c       49.99999999999997
_cell_angle_alpha    90.0
_cell_angle_beta     90.0
_cell_angle_gamma    95.58229912934874

_space_group_name_H-M_alt    "P 1"
_space_group_IT_number       1

loop_
  _space_group_symop_operation_xyz
  'x, y, z'

loop_
  _atom_site_type_symbol
  _atom_site_label
  _atom_site_symmetry_multiplicity
  _atom_site_fract_x
  _atom_site_fract_y
  _atom_site_fract_z
  _atom_site_occupancy
  C   C1        1.0  0.10210286493193366  0.9668463602240052  0.25488929348911876  1.0000
  C   C2        1.0  0.15150638374955736  0.9996265016541993  0.25598110355203224  1.0000
  C   C3        1.0  0.28800721285588937  0.9549836133272503  0.255770116773893  1.0000
  C   C4        1.0  0.2501007403244875  0.7336185825487845  0.2606472438663573  1.0000
  C   C5        1.0  0.008984884718601876  0.7585562811226936  0.2566978492445702  1.0000
  C   C6        1.0  0.27150436266414424  0.8641890967387111  0.2582717348438989  1.0000
  C   C7        1.0  0.9646904159680135  0.8450846109849038  0.2508608349620093  1.0000
  C   C8        1.0  0.15774539781708313  0.16504447815635356  0.25522420155269376  1.0000
  C   C9        1.0  0.04705805272331379  0.9798880286158702  0.2499740517893916  1.0000
  C   C10       1.0  0.20092368319979972  0.9751643352548193  0.25669046527491457  1.0000
  C   C11       1.0  0.8763770448157844  0.8680927159479415  0.26497541422241955  1.0000
  C   C12       1.0  0.01407130676400478  0.9380985378533694  0.24860033583531702  1.0000
  C   C13       1.0  0.04842557191952389  0.8986985242648842  0.2532214811377945  1.0000
  C   C14       1.0  0.1948252027482867  0.7466883428152297  0.25643328192938436  1.0000
  C   C15       1.0  0.025338446649223162  0.8493332486685763  0.25319205728564137  1.0000
  C   C16       1.0  0.04513279573829811  0.8023427015466199  0.25451051579520123  1.0000
  C   C17       1.0  0.25737401605143434  0.993534277754756  0.25557461618726174  1.0000
  C   C18       1.0  0.2517324681217883  0.9111736397323329  0.2572862315746427  1.0000
  C   C19       1.0  0.2831223428021142  0.7753951792924783  0.26190157046219137  1.0000
  C   C20       1.0  0.09601359371471563  0.7383940839885208  0.2550135720202917  1.0000
  C   C21       1.0  0.039665328365977394  0.7200234320958471  0.2568314960796407  1.0000
  C   C22       1.0  0.2485136061483949  0.8148292021147174  0.25793891072335084  1.0000
  C   C23       1.0  0.14542491836808602  0.7139076339476393  0.2555419508666026  1.0000
  C   C24       1.0  0.41532425213156976  0.9013456545738199  0.28295335913133535  1.0000
  C   C25       1.0  0.33219716359903556  0.868418938511782  0.2606577469079818  1.0000
  C   C26       1.0  0.3591210111655898  0.8977713334735345  0.28032150371172015  1.0000
  C   C27       1.0  0.36444454368894175  0.8429683248820152  0.24355295751636738  1.0000
  C   C28       1.0  0.44787684154760987  0.8759088088008928  0.26584756941996623  1.0000
  C   C29       1.0  0.42063450579083117  0.8467373205851126  0.24595895705142853  1.0000
  C   C30       1.0  0.1527656204532239  0.05497658646175206  0.25559655193902636  1.0000
  C   C31       1.0  0.10672026828408016  0.08244368075890914  0.2549606913392002  1.0000
  C   C32       1.0  0.10858152256816618  0.13300712801968576  0.2549386147273235  1.0000
  C   C33       1.0  0.2037187852666284  0.13729466066470505  0.2556107130802523  1.0000
  C   C34       1.0  0.2014832906108555  0.0870221891606254  0.25608093728252507  1.0000
  C   C35       1.0  0.1533385004514104  0.41122248612248397  0.2547740611291034  1.0000
  C   C36       1.0  0.13426622974567  0.24700034501443097  0.25917263441048444  1.0000
  C   C37       1.0  0.8812725446633729  0.8105628795545141  0.22938240360704168  1.0000
  C   C38       1.0  0.14337298117186192  0.30218575101068634  0.2570754667200823  1.0000
  C   C39       1.0  0.19431570252414793  0.3819941509809864  0.24623091504045502  1.0000
  C   C40       1.0  0.1900079543073805  0.3311279510915529  0.2472109517243139  1.0000
  C   C41       1.0  0.10674359588842776  0.38228323508192985  0.26467060047008273  1.0000
  C   C42       1.0  0.10245344945722193  0.33142351076723453  0.2656658962730448  1.0000
  C   C43       1.0  0.9374927229811071  0.814272791454161  0.23192210209623063  1.0000
  C   C44       1.0  0.5905544620049523  0.857102568905313  0.25501841748096155  1.0000
  C   C45       1.0  0.5316864757209248  0.8561567079861137  0.2535816370948208  1.0000
  C   C46       1.0  0.6225283047692708  0.885035355331852  0.2740296355712027  1.0000
  C   C47       1.0  0.7061784558489076  0.8563013767127416  0.25652545212920885  1.0000
  C   C48       1.0  0.6788859272977723  0.8843737987116379  0.27456559037946193  1.0000
  C   C49       1.0  0.6742066579783305  0.8283496462731574  0.23751796593926552  1.0000
  C   C50       1.0  0.6178459792387826  0.8290451602437234  0.23696754067834563  1.0000
  C   C51       1.0  0.16236470751882506  0.46641017025548065  0.25258591715563766  1.0000
  C   C52       1.0  0.9325841174521952  0.8719123228978338  0.2673109996152109  1.0000
  C   C53       1.0  0.13888691231660708  0.5484190586401053  0.25632199172689973  1.0000
  C   C54       1.0  0.14409839366513424  0.6585228015559332  0.25590842601012637  1.0000
  C   C55       1.0  0.09304260067227862  0.5762385709047472  0.25476726238364394  1.0000
  C   C56       1.0  0.09543535208487182  0.6265361162693863  0.2542766850394092  1.0000
  C   C57       1.0  0.1899481396219543  0.630962148565786  0.2576546162664924  1.0000
  C   C58       1.0  0.18799717803449895  0.5803915418943862  0.2577231569903446  1.0000
  C   C59       1.0  0.7650346089930564  0.8572304939662109  0.2580167745659008  1.0000
  C   C60       1.0  0.8488748814208474  0.8373547102491407  0.24584687945168074  1.0000
  H   H1        1.0  0.9701684482063643  0.934365194670303  0.2442660476840183  1.0000
  H   H2        1.0  0.3326257550154602  0.9569531209248553  0.2544737101537322  1.0000
  H   H3        1.0  0.9615042748156859  0.793378057453258  0.21838814783438049  1.0000
  H   H4        1.0  0.2729810239757235  0.03182309310301264  0.2544283967464339  1.0000
  H   H5        1.0  0.9644398770698461  0.7565800969151866  0.25848659367983085  1.0000
  H   H6        1.0  0.024205003855918575  0.6817612528576125  0.2583412891601728  1.0000
  H   H7        1.0  0.26189109989680903  0.6967159991069264  0.26295858493807367  1.0000
  H   H8        1.0  0.3272586560252382  0.7791135887096899  0.265663624393164  1.0000
  H   H9        1.0  0.03536305742957227  0.01674019541992543  0.247362203191275  1.0000
  H   H10       1.0  0.16264221991591182  0.9051408688012778  0.2579876289682114  1.0000
  H   H11       1.0  0.34469602338263544  0.8203239248696538  0.22756429805726497  1.0000
  H   H12       1.0  0.33494878313238424  0.9175591601789931  0.2943420338442265  1.0000
  H   H13       1.0  0.4349483253220603  0.9242446324884324  0.2988482648145182  1.0000
  H   H14       1.0  0.4450263691943141  0.8266354014674645  0.2321102186777104  1.0000
  H   H15       1.0  0.24137037062095182  0.07177192047230808  0.25648415868207075  1.0000
  H   H16       1.0  0.24489209263629116  0.15685862940769826  0.25588907517325243  1.0000
  H   H17       1.0  0.06885988049906468  0.14817643928776028  0.25402817331196315  1.0000
  H   H18       1.0  0.06534391136754644  0.06280678583237469  0.25418346067804687  1.0000
  H   H19       1.0  0.2327076887034738  0.3998788829882349  0.2381095271597963  1.0000
  H   H20       1.0  0.09289079915774535  0.2360382666924166  0.2679677128556161  1.0000
  H   H21       1.0  0.06409748127534091  0.31357821520791185  0.273839448865899  1.0000
  H   H22       1.0  0.952539315803343  0.8957952814873531  0.2827158838176842  1.0000
  H   H23       1.0  0.5113208520428191  0.8323784253635069  0.2376869881179851  1.0000
  H   H24       1.0  0.8614858766597517  0.7864001299057914  0.21408192258790384  1.0000
  H   H25       1.0  0.5937931398994818  0.8070690462599491  0.22205798261505194  1.0000
  H   H26       1.0  0.7028851863798908  0.9063483614686234  0.289491642511706  1.0000
  H   H27       1.0  0.558800778529231  0.908854392537144  0.2888009379652662  1.0000
  H   H28       1.0  0.7379520813716003  0.8044886802044027  0.22279415103899258  1.0000
  H   H29       1.0  0.22431124980072975  0.273822340226952  0.24012491124152638  1.0000
  H   H30       1.0  0.07232723442863057  0.43954252248098685  0.2716931011962455  1.0000
  H   H31       1.0  0.2037049673688255  0.4773122371304684  0.2437372477432189  1.0000
  H   H32       1.0  0.22753112972582626  0.5651303169430327  0.259650480614  1.0000
  H   H33       1.0  0.23125419163951483  0.6505197821839293  0.2593197132286686  1.0000
  H   H34       1.0  0.13411408240774061  0.8084571683467567  0.2531265095011106  1.0000
  H   H35       1.0  0.05570643679812987  0.6419015233992876  0.2528763210726004  1.0000
  H   H36       1.0  0.8521873056011567  0.8893594585414943  0.2783103204915002  1.0000
  H   H37       1.0  0.051911040781573846  0.5567423689884934  0.25342331827987113  1.0000
  H   H38       1.0  0.7853336651717299  0.881231517813497  0.2738284546058798  1.0000
  N   N1        1.0  0.10007546178093008  0.918301262951097  0.25676383062365654  1.0000
  N   N2        1.0  0.20153811280109427  0.9267164937893749  0.2576008732444666  1.0000
  N   N3        1.0  0.09531359501302386  0.7868125515763891  0.253769629116264  1.0000
  N   N4        1.0  0.1967344795503433  0.7952571157311745  0.25483126126021177  1.0000
  N   N5        1.0  0.5028271004305613  0.8807216778483699  0.26945596874957994  1.0000
  N   N6        1.0  0.1669448310476875  0.21410169220787786  0.2532276867266827  1.0000
  N   N7        1.0  0.12968432318888687  0.499369597514144  0.2583902713101566  1.0000
  N   N8        1.0  0.7939080205055552  0.8323690763775787  0.24230681407114169  1.0000
  O   O1        1.0  0.23536296700326909  0.308021469168463  0.23770485067159577  1.0000
  O   O2        1.0  0.061335037915460675  0.40534569931222203  0.2741477183971944  1.0000
  O   O3        1.0  0.5980709160539192  0.9141362827927706  0.2928765464752737  1.0000
  O   O4        1.0  0.6986922580587003  0.7992076920247874  0.21869831132996506  1.0000
