# Supplementary material for: Fracture Behavior of a 2D Imine‐Based Polymer
Source: Adv Sci (Weinh). 2024 Sep 12;11(42):2407017. doi: 10.1002/advs.202407017 (PMC11558127; doi:10.1002/advs.202407017)
Supplement: Supplementary file 2 — Supporting Information [file ADVS-11-2407017-s004.zip › pristine_100_strain_1.000_relaxed.cif]

data_image0
_chemical_formula_structural       C60H38N8O4
_chemical_formula_sum              "C60 H38 N8 O4"
_cell_length_a       25.524794420714937
_cell_length_b       25.366535803745442
_cell_length_c       49.99999999999997
_cell_angle_alpha    90.0
_cell_angle_beta     90.0
_cell_angle_gamma    94.89644278789444

_space_group_name_H-M_alt    "P 1"
_space_group_IT_number       1

loop_
  _space_group_symop_operation_xyz
  'x, y, z'

loop_
  _atom_site_type_symbol
  _atom_site_label
  _atom_site_symmetry_multiplicity
  _atom_site_fract_x
  _atom_site_fract_y
  _atom_site_fract_z
  _atom_site_occupancy
  C   C1        1.0  0.09855018530424366  0.9608806868339975  0.24848808287474697  1.0000
  C   C2        1.0  0.14738269277624708  0.9912312573890353  0.24939036076789128  1.0000
  C   C3        1.0  0.2848082980647206  0.9670879451267924  0.25478609217842274  1.0000
  C   C4        1.0  0.2454127505477627  0.7282953309998776  0.2661072249265842  1.0000
  C   C5        1.0  0.009422755585587573  0.7464046440289555  0.2577916616000821  1.0000
  C   C6        1.0  0.2841458630544095  0.8675266598345094  0.2599711719818056  1.0000
  C   C7        1.0  0.9523888426586928  0.8409740657144746  0.24967598923448503  1.0000
  C   C8        1.0  0.147969097244208  0.16067028855492652  0.23944538242470895  1.0000
  C   C9        1.0  0.049020869178342925  0.984773902896696  0.2444445534434027  1.0000
  C   C10       1.0  0.1966890817211277  0.9709530719712727  0.2530964905106762  1.0000
  C   C11       1.0  0.8677421283753304  0.8722818589387736  0.26116535811551633  1.0000
  C   C12       1.0  0.010837612666603847  0.9443974710789634  0.24492751390325548  1.0000
  C   C13       1.0  0.03745542108208155  0.8965038265491312  0.24978787859516588  1.0000
  C   C14       1.0  0.1960352807055906  0.7521062360431108  0.2614751685960888  1.0000
  C   C15       1.0  0.010255159763380196  0.8457287642569381  0.25150211843012166  1.0000
  C   C16       1.0  0.03517315488014858  0.7984515919711791  0.25476432588083653  1.0000
  C   C17       1.0  0.24650348085368012  0.0014414936222059691  0.2520616934673231  1.0000
  C   C18       1.0  0.2591221235242724  0.9149629832409134  0.2576448484455373  1.0000
  C   C19       1.0  0.28360531159115954  0.7686731709132429  0.2657286807961792  1.0000
  C   C20       1.0  0.09751418598770303  0.7425553625161521  0.259973786181429  1.0000
  C   C21       1.0  0.04768199826043079  0.7120500760247274  0.26068592020052045  1.0000
  C   C22       1.0  0.257055660886947  0.8165762978240765  0.26074532136124295  1.0000
  C   C23       1.0  0.1470583106398362  0.7220003841493771  0.262035614419517  1.0000
  C   C24       1.0  0.4233301633713601  0.9172701734717058  0.27873338679742765  1.0000
  C   C25       1.0  0.3419564662605139  0.872251804828117  0.26184706843214217  1.0000
  C   C26       1.0  0.36902514684111776  0.9127065695959914  0.2769300044824547  1.0000
  C   C27       1.0  0.3723794309531846  0.8365967404693845  0.24854859683890218  1.0000
  C   C28       1.0  0.45399921809308047  0.8817517326883331  0.2653551578921291  1.0000
  C   C29       1.0  0.4266400007267699  0.8412484079859281  0.2501508176129747  1.0000
  C   C30       1.0  0.1478839948244252  0.04929221886942063  0.24585009775055372  1.0000
  C   C31       1.0  0.1198679805423603  0.07105250004702192  0.22500076245514217  1.0000
  C   C32       1.0  0.12069333222724908  0.1253145563806559  0.2215353975311882  1.0000
  C   C33       1.0  0.17612216447011447  0.13869302287179203  0.2603651843187949  1.0000
  C   C34       1.0  0.17661401943279884  0.08439763436125686  0.263200481718923  1.0000
  C   C35       1.0  0.1557512625657335  0.4135104226951947  0.2560424900587737  1.0000
  C   C36       1.0  0.15396433497787315  0.24370651242788424  0.2565217312252576  1.0000
  C   C37       1.0  0.8709862479439309  0.7955523587256169  0.23307458774130582  1.0000
  C   C38       1.0  0.1554000339908025  0.3011687063652437  0.25573876607393486  1.0000
  C   C39       1.0  0.15949864759144428  0.38535423442238487  0.2319850311932284  1.0000
  C   C40       1.0  0.15862111818936095  0.3304113933591846  0.23157916597262504  1.0000
  C   C41       1.0  0.15236950309128727  0.3842507373224594  0.280196844471319  1.0000
  C   C42       1.0  0.1529817119259087  0.3294321858211408  0.27983934021626977  1.0000
  C   C43       1.0  0.9252980177630474  0.8001274825879765  0.23487136248226273  1.0000
  C   C44       1.0  0.5912434272744375  0.8565216935592088  0.2557929008542182  1.0000
  C   C45       1.0  0.5343548504725643  0.854778362886973  0.2552449844159723  1.0000
  C   C46       1.0  0.6231930697071569  0.8953978875782684  0.270121012989404  1.0000
  C   C47       1.0  0.7031154016818641  0.8567396847178208  0.25571075020736955  1.0000
  C   C48       1.0  0.6776511326004778  0.8951130321633625  0.26993426880433674  1.0000
  C   C49       1.0  0.6711667348435117  0.8178615545190683  0.24138346911304942  1.0000
  C   C50       1.0  0.6167094929547122  0.81815512988451  0.2415639800263865  1.0000
  C   C51       1.0  0.15491704334398673  0.47078735486305245  0.25521057478035336  1.0000
  C   C52       1.0  0.9220116808377488  0.8769686533180249  0.26273841846788654  1.0000
  C   C53       1.0  0.14502904734125743  0.5524457666066046  0.2718550735566035  1.0000
  C   C54       1.0  0.14678938591898685  0.6639749148037231  0.26559909113883623  1.0000
  C   C55       1.0  0.11343843857299646  0.5827261297095471  0.2878353271415334  1.0000
  C   C56       1.0  0.1135894557929978  0.6369347951202415  0.2843706409073875  1.0000
  C   C57       1.0  0.17969512136807123  0.6341741436706332  0.250280266025962  1.0000
  C   C58       1.0  0.1783712524136759  0.5797183948573017  0.2530159513794121  1.0000
  C   C59       1.0  0.7600049235558266  0.8584753976812537  0.25626594226448596  1.0000
  C   C60       1.0  0.8403528711241682  0.8314168314430708  0.24621402314591576  1.0000
  H   H1        1.0  0.9684377950729566  0.946590574527691  0.24211085242325708  1.0000
  H   H2        1.0  0.3274630476690759  0.9769466771292034  0.2542991603759078  1.0000
  H   H3        1.0  0.9477925754812342  0.7719180992564914  0.2238731462855418  1.0000
  H   H4        1.0  0.25218691975960006  0.04436708184523987  0.24904550046708288  1.0000
  H   H5        1.0  0.9667649307732045  0.7364948169998847  0.2578478580663333  1.0000
  H   H6        1.0  0.04191744117068168  0.6690043456923951  0.26321812053196825  1.0000
  H   H7        1.0  0.24975865710072617  0.6862591656716379  0.2698644991267335  1.0000
  H   H8        1.0  0.3258373801696533  0.7666205976584968  0.26920435785632796  1.0000
  H   H9        1.0  0.04439991034396552  0.027002370339944144  0.2414830554296612  1.0000
  H   H10       1.0  0.17828234086897646  0.8882641447957144  0.2573433176262912  1.0000
  H   H11       1.0  0.35262963373073886  0.8051487995833605  0.23601333552319115  1.0000
  H   H12       1.0  0.3465057257496644  0.9406088241649889  0.2881296507588496  1.0000
  H   H13       1.0  0.44301531032258507  0.9491564468309471  0.2910068122265605  1.0000
  H   H14       1.0  0.44944914029027155  0.8130389026615599  0.23922037101755353  1.0000
  H   H15       1.0  0.19881983617237575  0.06851641786946336  0.27983990519661633  1.0000
  H   H16       1.0  0.1985973441831903  0.16529202364666715  0.27446563488745046  1.0000
  H   H17       1.0  0.09851855065356183  0.14111277055936616  0.20487809077862554  1.0000
  H   H18       1.0  0.09798961078089026  0.044524429773211104  0.2106708523801479  1.0000
  H   H19       1.0  0.16204868023896143  0.40731434942455064  0.21297280644481414  1.0000
  H   H20       1.0  0.1570494493922304  0.22588223198645543  0.2768800038318983  1.0000
  H   H21       1.0  0.15035245838767677  0.3074580370402765  0.2988459616478339  1.0000
  H   H22       1.0  0.9417818749650133  0.908729769666375  0.27507106714112606  1.0000
  H   H23       1.0  0.5139357536117548  0.8219858837728086  0.24309850299119243  1.0000
  H   H24       1.0  0.8512757468996717  0.7633634891685067  0.22100479092405756  1.0000
  H   H25       1.0  0.592741156818944  0.7875878777345909  0.23029267694330302  1.0000
  H   H26       1.0  0.7016201079537439  0.9256804524205418  0.2812049786940244  1.0000
  H   H27       1.0  0.5623863529991415  0.9276442365118353  0.28212592718454066  1.0000
  H   H28       1.0  0.7319728402852417  0.7855908381567099  0.22939655511989693  1.0000
  H   H29       1.0  0.15875935097089142  0.2667879684882631  0.21108015482341017  1.0000
  H   H30       1.0  0.14746556149514076  0.44745352307819297  0.3005542611264088  1.0000
  H   H31       1.0  0.16323858524007004  0.4896260376925357  0.23524445335330219  1.0000
  H   H32       1.0  0.20423783269422346  0.5572571934312835  0.2405160959479967  1.0000
  H   H33       1.0  0.2060104049709593  0.6542585047216795  0.23528565417154718  1.0000
  H   H34       1.0  0.11603946303995444  0.825057517706857  0.2549410245254813  1.0000
  H   H35       1.0  0.08821369396720197  0.6593866395869407  0.29713435396185045  1.0000
  H   H36       1.0  0.8449620514079935  0.9007775658504398  0.2719073392691608  1.0000
  H   H37       1.0  0.08715150594427194  0.5627655869973847  0.30286464843377325  1.0000
  H   H38       1.0  0.7804305067116586  0.8913361651035585  0.26836498621205546  1.0000
  N   N1        1.0  0.08984636892166288  0.9080613608192618  0.2516125215798198  1.0000
  N   N2        1.0  0.20700931417202884  0.920075323831372  0.256391255714526  1.0000
  N   N3        1.0  0.08725273381695298  0.7933826316369084  0.25641922391820904  1.0000
  N   N4        1.0  0.20473961851090278  0.8049652173669146  0.2585176554885753  1.0000
  N   N5        1.0  0.5071838334005444  0.8884311579226067  0.26776940898643337  1.0000
  N   N6        1.0  0.1475991156167821  0.21369777977380636  0.23548138226972354  1.0000
  N   N7        1.0  0.14343717356153504  0.4992380468251974  0.27569045897425276  1.0000
  N   N8        1.0  0.7871650435495716  0.8247228709696345  0.24381106555841583  1.0000
  O   O1        1.0  0.16135213718074287  0.3046499797445734  0.20653029802790543  1.0000
  O   O2        1.0  0.1486000552160087  0.40988560401258206  0.30521789274226024  1.0000
  O   O3        1.0  0.600507405271077  0.9353108220397454  0.2849008188200767  1.0000
  O   O4        1.0  0.6938533429087376  0.7779439307669449  0.2266072243937829  1.0000
