# Supplementary material for: Fracture Behavior of a 2D Imine‐Based Polymer
Source: Adv Sci (Weinh). 2024 Sep 12;11(42):2407017. doi: 10.1002/advs.202407017 (PMC11558127; doi:10.1002/advs.202407017)
Supplement: Supplementary file 2 — Supporting Information [file ADVS-11-2407017-s004.zip › pristine_100_strain_1.025_relaxed.cif]

data_image0
_chemical_formula_structural       C60H38N8O4
_chemical_formula_sum              "C60 H38 N8 O4"
_cell_length_a       26.16291428123281
_cell_length_b       25.07343329103363
_cell_length_c       49.99999999999997
_cell_angle_alpha    90.0
_cell_angle_beta     90.0
_cell_angle_gamma    95.07799013408415

_space_group_name_H-M_alt    "P 1"
_space_group_IT_number       1

loop_
  _space_group_symop_operation_xyz
  'x, y, z'

loop_
  _atom_site_type_symbol
  _atom_site_label
  _atom_site_symmetry_multiplicity
  _atom_site_fract_x
  _atom_site_fract_y
  _atom_site_fract_z
  _atom_site_occupancy
  C   C1        1.0  0.10048937108389715  0.9588902584722412  0.2510561973226545  1.0000
  C   C2        1.0  0.1497561125878582  0.9869346044569703  0.25087061481674894  1.0000
  C   C3        1.0  0.2853677338693374  0.9672081965295463  0.25317781604553613  1.0000
  C   C4        1.0  0.24064679315832654  0.7264858345737266  0.26408147305699997  1.0000
  C   C5        1.0  0.009377027663927891  0.7460900681281154  0.257556586334449  1.0000
  C   C6        1.0  0.28782438509475916  0.8656501016103256  0.25794444172189507  1.0000
  C   C7        1.0  0.9501639842843862  0.8440026768485127  0.2523084608928628  1.0000
  C   C8        1.0  0.15107552456147136  0.15840257207190497  0.24018264039844736  1.0000
  C   C9        1.0  0.054052732509482615  0.9871954838939234  0.24872352736225764  1.0000
  C   C10       1.0  0.19859281971026405  0.967058635258311  0.2531880512446662  1.0000
  C   C11       1.0  0.8672571208694801  0.8778962949999982  0.2627808205234112  1.0000
  C   C12       1.0  0.01399018500762603  0.9492119481138184  0.24950530133320484  1.0000
  C   C13       1.0  0.03619606908521955  0.8981684589913808  0.252714740204897  1.0000
  C   C14       1.0  0.1943616469339863  0.7543491911123604  0.2600100582573368  1.0000
  C   C15       1.0  0.006976535574599542  0.8477679252574101  0.2537025274348606  1.0000
  C   C16       1.0  0.032175107648152755  0.7999585968391726  0.2554758419126892  1.0000
  C   C17       1.0  0.24619969733791122  0.9999444297919039  0.25130960361674576  1.0000
  C   C18       1.0  0.26263990430152684  0.9134954291680747  0.256250833734513  1.0000
  C   C19       1.0  0.28067884513844266  0.764507134331119  0.26334411475397856  1.0000
  C   C20       1.0  0.09615161318693345  0.7463733762187506  0.2590163565382132  1.0000
  C   C21       1.0  0.04849647601403237  0.7133086428537261  0.25946366360060713  1.0000
  C   C22       1.0  0.2585788875181194  0.815228725695766  0.2588512551504951  1.0000
  C   C23       1.0  0.1450602778733653  0.726305137317253  0.260606760726726  1.0000
  C   C24       1.0  0.42581449440461727  0.9166669553709709  0.2736594552336692  1.0000
  C   C25       1.0  0.34457513609206725  0.8693533012057613  0.2592947444297669  1.0000
  C   C26       1.0  0.37273064241416826  0.9126128389756554  0.2721183659862751  1.0000
  C   C27       1.0  0.3741423974899103  0.8304919872771674  0.24805316441734307  1.0000
  C   C28       1.0  0.45559861660027784  0.8779725160013918  0.26231119622154997  1.0000
  C   C29       1.0  0.42733126572966706  0.8345573815910239  0.24937600699472043  1.0000
  C   C30       1.0  0.1509557040950687  0.04596783530934978  0.24716320681012904  1.0000
  C   C31       1.0  0.12515892478430263  0.06742359179162014  0.2256348765241225  1.0000
  C   C32       1.0  0.12604784724976492  0.1222482300752222  0.22187366842666537  1.0000
  C   C33       1.0  0.17701072967592077  0.1366851476609561  0.2617868896272825  1.0000
  C   C34       1.0  0.17753623584450745  0.08180422485252431  0.26491654804012055  1.0000
  C   C35       1.0  0.153879679767545  0.41398767596788705  0.2558405509464485  1.0000
  C   C36       1.0  0.15535152448529738  0.24258269957004241  0.25700053122226185  1.0000
  C   C37       1.0  0.8691075567705219  0.7974674195624254  0.23715797556822993  1.0000
  C   C38       1.0  0.15567199333001813  0.3005969208490033  0.2560051677721524  1.0000
  C   C39       1.0  0.15804456717359083  0.3852706551982251  0.23190013711790125  1.0000
  C   C40       1.0  0.15823243889548852  0.3297807571365428  0.23171245246486874  1.0000
  C   C41       1.0  0.15104119360545862  0.3847777176894764  0.28012207303112446  1.0000
  C   C42       1.0  0.15265500123373668  0.32943876721797327  0.2799937565704343  1.0000
  C   C43       1.0  0.9221938184843349  0.8015463974524158  0.23878517314342454  1.0000
  C   C44       1.0  0.5919702087600986  0.8546919701343191  0.25494625831035506  1.0000
  C   C45       1.0  0.5359347646717466  0.8512163154453353  0.25352591029978916  1.0000
  C   C46       1.0  0.6220268123872614  0.895009162911646  0.26935272368158036  1.0000
  C   C47       1.0  0.7027752081206915  0.8583309132693315  0.25667023466627936  1.0000
  C   C48       1.0  0.6754340055086813  0.896390382725294  0.27007178104994845  1.0000
  C   C49       1.0  0.6727195197557535  0.8180265097744899  0.24225605950030157  1.0000
  C   C50       1.0  0.619310359590693  0.8166115787132381  0.24156166866425005  1.0000
  C   C51       1.0  0.15227133190676911  0.471766267028333  0.25470687653173785  1.0000
  C   C52       1.0  0.9204444331055437  0.8820207423472566  0.2641702627040892  1.0000
  C   C53       1.0  0.14195044622633804  0.55453963677021  0.27077130491095686  1.0000
  C   C54       1.0  0.1438137239713959  0.6672696872007088  0.26398690987842416  1.0000
  C   C55       1.0  0.11285401085074054  0.5857287925435009  0.287353367902189  1.0000
  C   C56       1.0  0.1131426870792224  0.6405418929526179  0.28369534080106945  1.0000
  C   C57       1.0  0.17379764259119418  0.636507730635095  0.24781313829901652  1.0000
  C   C58       1.0  0.17252920898970733  0.5815034228857754  0.25088433693588347  1.0000
  C   C59       1.0  0.7588118108810642  0.8617967054011145  0.25807595960356466  1.0000
  C   C60       1.0  0.8391653799246063  0.8353141351494026  0.24912875177443372  1.0000
  H   H1        1.0  0.9730033454845624  0.9550318678262637  0.24804051595259063  1.0000
  H   H2        1.0  0.32660048927128515  0.9793577509854259  0.2520427604479949  1.0000
  H   H3        1.0  0.943102313071137  0.7710804166136145  0.22861489758622006  1.0000
  H   H4        1.0  0.24982687538825551  0.04349477252209297  0.24847820723449882  1.0000
  H   H5        1.0  0.9681157968254034  0.7337777410518139  0.25761091932367597  1.0000
  H   H6        1.0  0.04471535130104115  0.6695094335949621  0.26107611721265234  1.0000
  H   H7        1.0  0.24196446074008043  0.6834045644881369  0.2676003652198193  1.0000
  H   H8        1.0  0.32146715040807483  0.7590280037481951  0.2661884997845283  1.0000
  H   H9        1.0  0.05258565790285929  0.030650750859217635  0.24675297703341673  1.0000
  H   H10       1.0  0.18536515402780512  0.882236875608334  0.25743086388764735  1.0000
  H   H11       1.0  0.35451164329422713  0.796121193669092  0.2373297783234319  1.0000
  H   H12       1.0  0.3519599391647234  0.9437960007634952  0.28178434387832824  1.0000
  H   H13       1.0  0.4454417760066165  0.9512903783854801  0.2841742586838489  1.0000
  H   H14       1.0  0.4483110117402452  0.8031384854266878  0.23998340681519748  1.0000
  H   H15       1.0  0.19798863282767262  0.06612087555117098  0.2820830040376047  1.0000
  H   H16       1.0  0.19751705814616533  0.16395759688235462  0.27627558706056576  1.0000
  H   H17       1.0  0.10559199384953345  0.13783326948479804  0.2047047350736641  1.0000
  H   H18       1.0  0.10479482076252881  0.04016922733887786  0.21110595882174613  1.0000
  H   H19       1.0  0.1601267674888425  0.4072264383973088  0.21280813994252176  1.0000
  H   H20       1.0  0.1581127351512895  0.2248403227284737  0.2774402528063113  1.0000
  H   H21       1.0  0.15045665567279995  0.3074825973919962  0.29909134691296596  1.0000
  H   H22       1.0  0.9399085946501674  0.9157234361904395  0.27545355375186953  1.0000
  H   H23       1.0  0.5177339445626106  0.8166035753127963  0.24167804893879047  1.0000
  H   H24       1.0  0.849629854993776  0.7635433543811866  0.22604837766462565  1.0000
  H   H25       1.0  0.5977607202862903  0.7845721140826359  0.2300749167596536  1.0000
  H   H26       1.0  0.6969831883712788  0.9284280343510274  0.28156123486027507  1.0000
  H   H27       1.0  0.5612712271129309  0.9263621842430294  0.2801320224334547  1.0000
  H   H28       1.0  0.7334825626214899  0.7867611743146882  0.23141354733092975  1.0000
  H   H29       1.0  0.15946075133068802  0.2652403016128419  0.21142621641825776  1.0000
  H   H30       1.0  0.1452279859362773  0.4488618548035433  0.300200510684442  1.0000
  H   H31       1.0  0.16035942275377904  0.49051475496345615  0.2346518119308526  1.0000
  H   H32       1.0  0.1962577635601735  0.5582850131319312  0.23780835982117088  1.0000
  H   H33       1.0  0.19797648068830132  0.6562912263826775  0.23201555392597442  1.0000
  H   H34       1.0  0.10943501016263639  0.8313565976706988  0.2555867169207763  1.0000
  H   H35       1.0  0.08995152757292685  0.6637577103814327  0.2970373084319915  1.0000
  H   H36       1.0  0.8461200800480967  0.9085830237264904  0.2727017456492354  1.0000
  H   H37       1.0  0.08867910142448386  0.5660915854468677  0.3031718692693087  1.0000
  H   H38       1.0  0.7770154184197929  0.89617485606223  0.27008841098663683  1.0000
  N   N1        1.0  0.08785666741347063  0.9058230792440668  0.25352765725832066  1.0000
  N   N2        1.0  0.21135724864635144  0.9163987801529617  0.2560673607591398  1.0000
  N   N3        1.0  0.08343742313674712  0.7971209800426993  0.2564759266499282  1.0000
  N   N4        1.0  0.20701095312778617  0.8073339223655318  0.2571402194753827  1.0000
  N   N5        1.0  0.5075337079170653  0.8851670009127587  0.2648269290790299  1.0000
  N   N6        1.0  0.1503454115124068  0.21194400858430074  0.23600467644744674  1.0000
  N   N7        1.0  0.14077323897973232  0.5008542008614404  0.2750148263945883  1.0000
  N   N8        1.0  0.7872364347356299  0.8281378389361053  0.24655790277959752  1.0000
  O   O1        1.0  0.16131482075040665  0.3034868812613303  0.2067545903922207  1.0000
  O   O2        1.0  0.14686720895089134  0.4110188081729911  0.3050235740991005  1.0000
  O   O3        1.0  0.598134521576589  0.9351063812611418  0.28346906412356443  1.0000
  O   O4        1.0  0.6966109881251368  0.777957745065388  0.2281197766776709  1.0000
