# Supplementary material for: Fracture Behavior of a 2D Imine‐Based Polymer
Source: Adv Sci (Weinh). 2024 Sep 12;11(42):2407017. doi: 10.1002/advs.202407017 (PMC11558127; doi:10.1002/advs.202407017)
Supplement: Supplementary file 2 — Supporting Information [file ADVS-11-2407017-s004.zip › pristine_100_strain_1.050_relaxed.cif]

data_image0
_chemical_formula_structural       C60H38N8O4
_chemical_formula_sum              "C60 H38 N8 O4"
_cell_length_a       26.801034141750677
_cell_length_b       24.855897796171618
_cell_length_c       49.99999999999997
_cell_angle_alpha    90.0
_cell_angle_beta     90.0
_cell_angle_gamma    95.24783689164158

_space_group_name_H-M_alt    "P 1"
_space_group_IT_number       1

loop_
  _space_group_symop_operation_xyz
  'x, y, z'

loop_
  _atom_site_type_symbol
  _atom_site_label
  _atom_site_symmetry_multiplicity
  _atom_site_fract_x
  _atom_site_fract_y
  _atom_site_fract_z
  _atom_site_occupancy
  C   C1        1.0  0.10325250557444308  0.958156030458925  0.2527636847582832  1.0000
  C   C2        1.0  0.152757118020086  0.9838739959515318  0.25170853676706945  1.0000
  C   C3        1.0  0.2859291239329553  0.9658014686565202  0.25154797264654466  1.0000
  C   C4        1.0  0.2354006063598094  0.7239747209909595  0.2626698088307248  1.0000
  C   C5        1.0  0.009185802366075612  0.7473974954201741  0.2586921986027198  1.0000
  C   C6        1.0  0.28956933382662997  0.8625318068324732  0.2563326033797214  1.0000
  C   C7        1.0  0.9495972982867505  0.848409510007683  0.2546604835424339  1.0000
  C   C8        1.0  0.15552763511772622  0.15695706335429777  0.24048903984896292  1.0000
  C   C9        1.0  0.05978282615049153  0.9899521252978103  0.25183596309054956  1.0000
  C   C10       1.0  0.20083069184051525  0.9638905484245927  0.25298157394279286  1.0000
  C   C11       1.0  0.8685015098274522  0.8859679960153481  0.26342780900974583  1.0000
  C   C12       1.0  0.01856000220123233  0.9542221118176468  0.252920653010194  1.0000
  C   C13       1.0  0.03673004274730736  0.9007683891173651  0.25481815997147866  1.0000
  C   C14       1.0  0.19198466845407208  0.7552420134484301  0.259243123195205  1.0000
  C   C15       1.0  0.005624761092183671  0.8509387543710123  0.25560856554890693  1.0000
  C   C16       1.0  0.030317574194858046  0.8023142141703592  0.25675234933012314  1.0000
  C   C17       1.0  0.2469380967645504  0.9978641627832233  0.25026174818930796  1.0000
  C   C18       1.0  0.26489430445527623  0.9111622360630162  0.25501516466895013  1.0000
  C   C19       1.0  0.2766169928975529  0.7597007120486309  0.26143695536595307  1.0000
  C   C20       1.0  0.09436750793208722  0.7495878058625814  0.25918800182475416  1.0000
  C   C21       1.0  0.0481469109316871  0.715300352379108  0.25995141559063994  1.0000
  C   C22       1.0  0.2584652717666145  0.8127153369156436  0.2574552031707921  1.0000
  C   C23       1.0  0.14245657882712817  0.7294907530609098  0.2601757840595463  1.0000
  C   C24       1.0  0.42715237619949475  0.9139276943189594  0.2683258396991841  1.0000
  C   C25       1.0  0.3455317862943227  0.8650559702458307  0.2571498243018367  1.0000
  C   C26       1.0  0.3751682552577216  0.910611077772418  0.2672267386524917  1.0000
  C   C27       1.0  0.374220904404804  0.823273304888802  0.248265849969926  1.0000
  C   C28       1.0  0.4561149154766183  0.8723388684404954  0.2592944128967599  1.0000
  C   C29       1.0  0.42642212205472874  0.8265288315739597  0.24910404510744635  1.0000
  C   C30       1.0  0.15498159610648776  0.04363257166727446  0.2478191985969854  1.0000
  C   C31       1.0  0.12953540121859752  0.06505319899735872  0.2263481946329983  1.0000
  C   C32       1.0  0.13061540735157676  0.12030579687388213  0.22239531940366314  1.0000
  C   C33       1.0  0.18129445799951943  0.1353308113259855  0.2619771587030145  1.0000
  C   C34       1.0  0.18156076956560221  0.07995854579400771  0.2652820733658017  1.0000
  C   C35       1.0  0.15092266584709418  0.4141243386384684  0.255269521803276  1.0000
  C   C36       1.0  0.15832800057462243  0.24198768769538517  0.25718617763996043  1.0000
  C   C37       1.0  0.8681987160445863  0.8004357930786291  0.242289116361513  1.0000
  C   C38       1.0  0.15705550745270794  0.3003368560711097  0.2559717753598432  1.0000
  C   C39       1.0  0.15652537690016094  0.3850731276545038  0.23148910262599834  1.0000
  C   C40       1.0  0.15894127593683188  0.3293873415436905  0.23156297280359486  1.0000
  C   C41       1.0  0.1489061171078383  0.38506133184399743  0.2796734902936314  1.0000
  C   C42       1.0  0.15254810685698256  0.329553524250196  0.27980150437846874  1.0000
  C   C43       1.0  0.9201824936471663  0.8037823162186272  0.24353050943270343  1.0000
  C   C44       1.0  0.5925387328239511  0.852304616552665  0.2545155297469368  1.0000
  C   C45       1.0  0.5371245205249237  0.8461587039171505  0.2525356589618583  1.0000
  C   C46       1.0  0.6210391744501671  0.8958460865729624  0.2674721446808667  1.0000
  C   C47       1.0  0.7025760662023322  0.860734246616866  0.25722546919047196  1.0000
  C   C48       1.0  0.6734682352190591  0.8995378204979446  0.2686726849978754  1.0000
  C   C49       1.0  0.6740716592821882  0.8172002157689102  0.2442644933642475  1.0000
  C   C50       1.0  0.6216419140093147  0.8134711331755409  0.24309514789581266  1.0000
  C   C51       1.0  0.1477430686041991  0.47211854678782356  0.2538776331150357  1.0000
  C   C52       1.0  0.9206963492026777  0.8892799998066199  0.2643931214139943  1.0000
  C   C53       1.0  0.13728379126297718  0.5556928460497322  0.2697515596823212  1.0000
  C   C54       1.0  0.13996548661908093  0.6695688352066066  0.2632351649724055  1.0000
  C   C55       1.0  0.11155831983874426  0.5876094583696678  0.2874164606399382  1.0000
  C   C56       1.0  0.11228723487332747  0.6430105758015596  0.2839325842871021  1.0000
  C   C57       1.0  0.16611678185954495  0.638021861424119  0.2457545463687109  1.0000
  C   C58       1.0  0.16442502662589692  0.5824928462829632  0.24871178350924197  1.0000
  C   C59       1.0  0.7579904021919971  0.8668848203400831  0.2591919996124781  1.0000
  C   C60       1.0  0.8390256096921795  0.8410507573262005  0.2522203245204022  1.0000
  H   H1        1.0  0.9791841627337912  0.9631476858249612  0.25278389483159047  1.0000
  H   H2        1.0  0.3259392749632031  0.9791140821409966  0.24979854229696868  1.0000
  H   H3        1.0  0.9390795055501693  0.770099622318692  0.23498783762087352  1.0000
  H   H4        1.0  0.24982585310892  0.041790918883638006  0.2473688529196074  1.0000
  H   H5        1.0  0.9690895373117702  0.7338347140535275  0.2589785585816892  1.0000
  H   H6        1.0  0.04509228281805834  0.6710701104681571  0.2613150364726937  1.0000
  H   H7        1.0  0.23429902773640096  0.6802308962979681  0.26604508863238335  1.0000
  H   H8        1.0  0.3159125871993592  0.7511647587151444  0.2634522552748551  1.0000
  H   H9        1.0  0.06079737050132331  0.03414242620625336  0.2506468449287354  1.0000
  H   H10       1.0  0.1903278994068413  0.8777127277475751  0.25732463517538035  1.0000
  H   H11       1.0  0.35452112914037365  0.7860880739384358  0.23990777680677933  1.0000
  H   H12       1.0  0.35644548774085616  0.9450979711780418  0.2750289784088446  1.0000
  H   H13       1.0  0.44681810859383325  0.9510199539742202  0.27675686220669127  1.0000
  H   H14       1.0  0.4450993629161789  0.7918029839418895  0.2415268271457705  1.0000
  H   H15       1.0  0.20177188271647553  0.06433004098173922  0.2823926673814414  1.0000
  H   H16       1.0  0.20181775528628124  0.16301872947850934  0.2762324143075335  1.0000
  H   H17       1.0  0.11023244573891669  0.1358484143055931  0.20534700607512515  1.0000
  H   H18       1.0  0.10900556105573528  0.03734749997411704  0.2121140218458505  1.0000
  H   H19       1.0  0.158099390607308  0.4068843001538235  0.21230378828273463  1.0000
  H   H20       1.0  0.16075024202394295  0.22438682282385344  0.27769908689369815  1.0000
  H   H21       1.0  0.1508416890683622  0.3077028584842582  0.2989788302450686  1.0000
  H   H22       1.0  0.9402024364020541  0.925775256299523  0.2735584880796636  1.0000
  H   H23       1.0  0.5218554193397509  0.8084771447841202  0.24187910486830336  1.0000
  H   H24       1.0  0.8487404869519144  0.7641463871501104  0.23297161343548775  1.0000
  H   H25       1.0  0.60231854110346  0.7784751268600644  0.23267230605983596  1.0000
  H   H26       1.0  0.6927834543252236  0.9345189476097573  0.279109234534704  1.0000
  H   H27       1.0  0.5604003957841623  0.9265812820095654  0.27649287494829616  1.0000
  H   H28       1.0  0.7347138489791988  0.7865639078558173  0.23515542107972023  1.0000
  H   H29       1.0  0.16304830138147366  0.26435528829686866  0.21157065802271768  1.0000
  H   H30       1.0  0.1407807657841284  0.44958936780273434  0.299387710547344  1.0000
  H   H31       1.0  0.15494567053856972  0.4908279385576376  0.23370447327564542  1.0000
  H   H32       1.0  0.1851689355543938  0.5586281986508145  0.2346329715876219  1.0000
  H   H33       1.0  0.18775167141875088  0.6576984803378485  0.2291311642790062  1.0000
  H   H34       1.0  0.10489380176083113  0.8360786902492412  0.2562250618526172  1.0000
  H   H35       1.0  0.09194176090615531  0.6668026744498396  0.29819517528078776  1.0000
  H   H36       1.0  0.8496516091022397  0.9199012973446072  0.27176538457758986  1.0000
  H   H37       1.0  0.09000373750692556  0.5681454115761128  0.30411443350260386  1.0000
  H   H38       1.0  0.7732385563124363  0.9043409844499621  0.27004801633432013  1.0000
  N   N1        1.0  0.08732994565826789  0.9052972832241748  0.25477617540631103  1.0000
  N   N2        1.0  0.2147138779257139  0.9133496559125908  0.25574148100594196  1.0000
  N   N3        1.0  0.08053360376790336  0.8002747283383708  0.25712851960683425  1.0000
  N   N4        1.0  0.20790654652954982  0.8079339430240327  0.25633746517771017  1.0000
  N   N5        1.0  0.506915279813803  0.8803608136882908  0.2617181452107553  1.0000
  N   N6        1.0  0.1544655877267897  0.21089843817195764  0.23623417983184572  1.0000
  N   N7        1.0  0.13664185792983574  0.5016250938051495  0.27414791792862675  1.0000
  N   N8        1.0  0.7882351792351264  0.8330095787968337  0.24972382038895993  1.0000
  O   O1        1.0  0.1635770043113493  0.30278687774323365  0.20674182634217336  1.0000
  O   O2        1.0  0.14342137243697595  0.41166850025911267  0.3044159583433039  1.0000
  O   O3        1.0  0.5960320804991833  0.9373313506724179  0.27977808869233756  1.0000
  O   O4        1.0  0.699073987002208  0.7757413737626282  0.23193475113045528  1.0000
