# Supplementary material for: Fracture Behavior of a 2D Imine‐Based Polymer
Source: Adv Sci (Weinh). 2024 Sep 12;11(42):2407017. doi: 10.1002/advs.202407017 (PMC11558127; doi:10.1002/advs.202407017)
Supplement: Supplementary file 2 — Supporting Information [file ADVS-11-2407017-s004.zip › pristine_100_strain_1.075_relaxed.cif]

data_image0
_chemical_formula_structural       C60H38N8O4
_chemical_formula_sum              "C60 H38 N8 O4"
_cell_length_a       27.43915400226855
_cell_length_b       24.63949895315057
_cell_length_c       49.99999999999997
_cell_angle_alpha    90.0
_cell_angle_beta     90.0
_cell_angle_gamma    95.42047953568557

_space_group_name_H-M_alt    "P 1"
_space_group_IT_number       1

loop_
  _space_group_symop_operation_xyz
  'x, y, z'

loop_
  _atom_site_type_symbol
  _atom_site_label
  _atom_site_symmetry_multiplicity
  _atom_site_fract_x
  _atom_site_fract_y
  _atom_site_fract_z
  _atom_site_occupancy
  C   C1        1.0  0.1047331814052688  0.9568017251942126  0.2510214422048135  1.0000
  C   C2        1.0  0.15408522188628485  0.9807639405665916  0.24940674429728335  1.0000
  C   C3        1.0  0.2850728118155229  0.9658532635540369  0.24908486255357462  1.0000
  C   C4        1.0  0.23189806087584552  0.7232788867900439  0.265247381942484  1.0000
  C   C5        1.0  0.010366422556283058  0.7470754755814745  0.26073112649358565  1.0000
  C   C6        1.0  0.2907477696182719  0.8613300507436586  0.2562493549864421  1.0000
  C   C7        1.0  0.9491811750969625  0.8505617182561953  0.25598902687232694  1.0000
  C   C8        1.0  0.1569862200895987  0.15564578594307502  0.2382552284282355  1.0000
  C   C9        1.0  0.06380659058557335  0.9910846870413359  0.25037634199959474  1.0000
  C   C10       1.0  0.2016148204529055  0.9613954393095007  0.25068792466782747  1.0000
  C   C11       1.0  0.869945485549371  0.8935096094634863  0.2594509150428783  1.0000
  C   C12       1.0  0.022137508976393397  0.9571079356713197  0.2521964890736107  1.0000
  C   C13       1.0  0.03700743102210133  0.9018887892672549  0.2542080394778637  1.0000
  C   C14       1.0  0.19087201261925185  0.7566696536431107  0.26141247544613705  1.0000
  C   C15       1.0  0.004743240807211241  0.8522704616558363  0.2563063524118294  1.0000
  C   C16       1.0  0.029477062412635178  0.8031688949254174  0.25848164565808346  1.0000
  C   C17       1.0  0.24609272420112938  0.996723759183718  0.24724827680212474  1.0000
  C   C18       1.0  0.2660555653929029  0.9103405116233331  0.2536529058430102  1.0000
  C   C19       1.0  0.2735348801797  0.7573242633510335  0.26345351231807584  1.0000
  C   C20       1.0  0.09391055807635358  0.7519619737981313  0.2612904539777013  1.0000
  C   C21       1.0  0.049297334959634787  0.7160893926155119  0.26216762038145086  1.0000
  C   C22       1.0  0.2585307434571921  0.8117856281835876  0.25871052222871466  1.0000
  C   C23       1.0  0.14147405487499884  0.7324616882547417  0.2623568276183663  1.0000
  C   C24       1.0  0.4284920988164893  0.9145834764311077  0.2606177005849921  1.0000
  C   C25       1.0  0.3462064710180083  0.8630941691458061  0.2565835223473644  1.0000
  C   C26       1.0  0.3775232459407046  0.9119044486237133  0.2601030567816684  1.0000
  C   C27       1.0  0.3741165138990922  0.817492316585847  0.25356723797089964  1.0000
  C   C28       1.0  0.4566065896127125  0.8690820561988897  0.25746161143517476  1.0000
  C   C29       1.0  0.4253282626954237  0.8198703980734855  0.2538651904749536  1.0000
  C   C30       1.0  0.15684658189986894  0.041251035951212746  0.24525607870457047  1.0000
  C   C31       1.0  0.1340289629256218  0.06292330076188182  0.22311272760605894  1.0000
  C   C32       1.0  0.13496079295552635  0.1187320736808204  0.21933857506247634  1.0000
  C   C33       1.0  0.18034529176074793  0.13370854227847395  0.2603491282166571  1.0000
  C   C34       1.0  0.18081990323824818  0.07784040317331047  0.2635059996346232  1.0000
  C   C35       1.0  0.1500399429204001  0.4144518105019709  0.25498109037562344  1.0000
  C   C36       1.0  0.15751341089302592  0.24078751311566224  0.2554565440449352  1.0000
  C   C37       1.0  0.8668634167647097  0.7993955384263748  0.2511049109309705  1.0000
  C   C38       1.0  0.15600200196568081  0.29963393127680715  0.2546934740270006  1.0000
  C   C39       1.0  0.15634936200443644  0.3861365825480448  0.2309916556263934  1.0000
  C   C40       1.0  0.15871477347283816  0.3299713761838377  0.2305843424828717  1.0000
  C   C41       1.0  0.14722409103779338  0.3841108189848503  0.27908818290563875  1.0000
  C   C42       1.0  0.15073491987600407  0.32812726776485285  0.2787335795391388  1.0000
  C   C43       1.0  0.9178288920432485  0.8020707521002444  0.25165218993839134  1.0000
  C   C44       1.0  0.5929222400711738  0.8510966621018594  0.25537397096003855  1.0000
  C   C45       1.0  0.5378675653251557  0.8426630244200847  0.2538208237448127  1.0000
  C   C46       1.0  0.6214032261115485  0.8995815097790226  0.2635694616882031  1.0000
  C   C47       1.0  0.7023220072490455  0.8623142306574364  0.25737930427251243  1.0000
  C   C48       1.0  0.672904763022555  0.9045466780189597  0.2644481062732367  1.0000
  C   C49       1.0  0.6738398622188698  0.8137922542505992  0.24923040771531962  1.0000
  C   C50       1.0  0.6223367933713339  0.8088290055928825  0.24834918781715007  1.0000
  C   C51       1.0  0.1469049545334123  0.47297310310090657  0.25410293769964226  1.0000
  C   C52       1.0  0.9211583289824983  0.8958741637198967  0.2597629433879489  1.0000
  C   C53       1.0  0.1363372092540799  0.5566349518118356  0.2706781106504553  1.0000
  C   C54       1.0  0.138637716755311  0.6717442245045268  0.26513633620995686  1.0000
  C   C55       1.0  0.11227239960182804  0.5882608218751022  0.2890616253289378  1.0000
  C   C56       1.0  0.1128375643402939  0.6442829447032028  0.2860918624826354  1.0000
  C   C57       1.0  0.16300756305550063  0.6404622823222861  0.24688368178752515  1.0000
  C   C58       1.0  0.16156580970422688  0.5843825783383203  0.2493839407006528  1.0000
  C   C59       1.0  0.7573854937983008  0.8708149456702758  0.2588827637933367  1.0000
  C   C60       1.0  0.8386781449416176  0.8445831618286719  0.25504483413812185  1.0000
  H   H1        1.0  0.9843184541667818  0.9685568969346234  0.25274701039984643  1.0000
  H   H2        1.0  0.3239663104110916  0.980702516534193  0.2473245453131138  1.0000
  H   H3        1.0  0.9342220376524816  0.763303912776728  0.24832909045267643  1.0000
  H   H4        1.0  0.24797025295237812  0.04074662535268904  0.24354044541265188  1.0000
  H   H5        1.0  0.971417353779318  0.7317694451076392  0.2607327525616684  1.0000
  H   H6        1.0  0.04721629451252382  0.6715134419289599  0.26367101397225673  1.0000
  H   H7        1.0  0.22918889221983066  0.6792772239391548  0.2692217844886777  1.0000
  H   H8        1.0  0.3113826229382906  0.7464784690283438  0.2652356369493523  1.0000
  H   H9        1.0  0.06661693130973129  0.03574378729479537  0.24899218513863683  1.0000
  H   H10       1.0  0.19424508472930668  0.8740759391787177  0.2566908385929508  1.0000
  H   H11       1.0  0.35435898236490526  0.7765717382689462  0.25083176996810114  1.0000
  H   H12       1.0  0.3610675966733763  0.950838226194113  0.26273404430732006  1.0000
  H   H13       1.0  0.4482528056190505  0.9552734148327728  0.2636159325240209  1.0000
  H   H14       1.0  0.4417183741364304  0.7809487444872155  0.25134769976578203  1.0000
  H   H15       1.0  0.19908592227437064  0.061971271015074776  0.28109987903590955  1.0000
  H   H16       1.0  0.19865592786990102  0.1615301845853842  0.2752852323211028  1.0000
  H   H17       1.0  0.1165416514866027  0.1344831355207248  0.20178953893094426  1.0000
  H   H18       1.0  0.11546066529559397  0.03504177770892378  0.20829452716124297  1.0000
  H   H19       1.0  0.15861617931319763  0.4089708271579217  0.2120368846060205  1.0000
  H   H20       1.0  0.15868949480732855  0.22234176387727106  0.2758792669969504  1.0000
  H   H21       1.0  0.14844838869224442  0.30531825983457844  0.2976903917922475  1.0000
  H   H22       1.0  0.9408074596423658  0.9366424432264925  0.2632384045739818  1.0000
  H   H23       1.0  0.5247367366642685  0.8004050353108362  0.24692918455371837  1.0000
  H   H24       1.0  0.8471832611482981  0.7589291673453548  0.24739561461952642  1.0000
  H   H25       1.0  0.6040830861369721  0.7693409036134448  0.24171508411863582  1.0000
  H   H26       1.0  0.6911633606985881  0.9440138814200142  0.27110847087409534  1.0000
  H   H27       1.0  0.5622761939351374  0.9332981941060964  0.2692075879565913  1.0000
  H   H28       1.0  0.7329757539773715  0.7800412151781778  0.24366277858670723  1.0000
  H   H29       1.0  0.16352450408531274  0.2651723328655782  0.21010727259976786  1.0000
  H   H30       1.0  0.13873366596864217  0.4483572545636567  0.2993487984074549  1.0000
  H   H31       1.0  0.1542488076805445  0.4926717412179219  0.23412404210035553  1.0000
  H   H32       1.0  0.1809651727565395  0.5607951527399874  0.23471539802478736  1.0000
  H   H33       1.0  0.18323811484059366  0.6608769201964093  0.2300756163049733  1.0000
  H   H34       1.0  0.10129615796835516  0.8399063872052712  0.25741610998291165  1.0000
  H   H35       1.0  0.09381345548239031  0.6677352315510212  0.30094214841002803  1.0000
  H   H36       1.0  0.8535701434318765  0.9322351450980954  0.26266851547858283  1.0000
  H   H37       1.0  0.09225234242621881  0.5680586809794004  0.30598084661153585  1.0000
  H   H38       1.0  0.7704809940154896  0.9130233105119835  0.2658694483368945  1.0000
  N   N1        1.0  0.086423586816067  0.9043471553288122  0.25348301823415786  1.0000
  N   N2        1.0  0.2168777441421309  0.9114685930498497  0.2544403145098402  1.0000
  N   N3        1.0  0.07869865354754803  0.8022867866840084  0.2590890948319659  1.0000
  N   N4        1.0  0.20910415395436907  0.8088454828011552  0.2577482973692905  1.0000
  N   N5        1.0  0.5064211245372388  0.8782094799023686  0.2590445232564615  1.0000
  N   N6        1.0  0.1555438556122407  0.2100871326812695  0.2342500385011443  1.0000
  N   N7        1.0  0.1358344720594003  0.5019537076723704  0.2746113758338025  1.0000
  N   N8        1.0  0.7888645956907383  0.8354106450875335  0.2534680897158191  1.0000
  O   O1        1.0  0.16408008727372814  0.3041032934154118  0.20559120993281707  1.0000
  O   O2        1.0  0.1410439193968296  0.40987763851246845  0.30402580133232265  1.0000
  O   O3        1.0  0.5970101782618977  0.9455552124370967  0.2713304920290381  1.0000
  O   O4        1.0  0.6982422110090899  0.7677779610341563  0.24153754315439208  1.0000
