# Supplementary material for: Fracture Behavior of a 2D Imine‐Based Polymer
Source: Adv Sci (Weinh). 2024 Sep 12;11(42):2407017. doi: 10.1002/advs.202407017 (PMC11558127; doi:10.1002/advs.202407017)
Supplement: Supplementary file 2 — Supporting Information [file ADVS-11-2407017-s004.zip › pristine_100_strain_1.100_relaxed.cif]

data_image0
_chemical_formula_structural       C60H38N8O4
_chemical_formula_sum              "C60 H38 N8 O4"
_cell_length_a       28.07727386278642
_cell_length_b       24.529341473793966
_cell_length_c       49.99999999999997
_cell_angle_alpha    90.0
_cell_angle_beta     90.0
_cell_angle_gamma    95.57191701505498

_space_group_name_H-M_alt    "P 1"
_space_group_IT_number       1

loop_
  _space_group_symop_operation_xyz
  'x, y, z'

loop_
  _atom_site_type_symbol
  _atom_site_label
  _atom_site_symmetry_multiplicity
  _atom_site_fract_x
  _atom_site_fract_y
  _atom_site_fract_z
  _atom_site_occupancy
  C   C1        1.0  0.1064658002924279  0.9567785493375336  0.2522460631950338  1.0000
  C   C2        1.0  0.15585422576383964  0.9788818479553624  0.2512354690506897  1.0000
  C   C3        1.0  0.28424458064095875  0.9661984637684051  0.25169400772941425  1.0000
  C   C4        1.0  0.22846326672055037  0.7217780006677712  0.26283389940669155  1.0000
  C   C5        1.0  0.011508035239233173  0.7470381351931239  0.258891190890634  1.0000
  C   C6        1.0  0.29084801216288425  0.8603830984542578  0.2563935868404893  1.0000
  C   C7        1.0  0.9496955078778904  0.8519616960513023  0.25645683779967987  1.0000
  C   C8        1.0  0.15956041568290638  0.15477236969607347  0.23995507931737353  1.0000
  C   C9        1.0  0.06745702667096351  0.9919911183164515  0.25138513325589934  1.0000
  C   C10       1.0  0.20247598695126293  0.9593458011722692  0.2525506605739798  1.0000
  C   C11       1.0  0.8721178549369166  0.896711741720802  0.2552417928986762  1.0000
  C   C12       1.0  0.02521691060910911  0.9594507682259664  0.25271307498283946  1.0000
  C   C13       1.0  0.03684354993603944  0.9033798204421283  0.25461591226695507  1.0000
  C   C14       1.0  0.1893884668155282  0.7565177517001842  0.2600317666482434  1.0000
  C   C15       1.0  0.004967502176404199  0.8531539092055256  0.2565031696042884  1.0000
  C   C16       1.0  0.03032188910225572  0.8041184111497577  0.25820314485689533  1.0000
  C   C17       1.0  0.2460418892797157  0.9965271956406122  0.2502253820815959  1.0000
  C   C18       1.0  0.26548510885629023  0.9093974948317268  0.254673567884634  1.0000
  C   C19       1.0  0.2706780241364881  0.7543538655495838  0.26144329110581394  1.0000
  C   C20       1.0  0.09330761887897158  0.7540166401326649  0.2598953057921802  1.0000
  C   C21       1.0  0.04967581252450293  0.7165699394722983  0.25975465011101206  1.0000
  C   C22       1.0  0.2589716943332353  0.8101128515026983  0.2581265025732786  1.0000
  C   C23       1.0  0.13996263459255573  0.7342759194747798  0.26068279023019614  1.0000
  C   C24       1.0  0.42829993215989215  0.9121756372240936  0.25481444725966834  1.0000
  C   C25       1.0  0.3461346416119271  0.8616095517418191  0.2564042336008869  1.0000
  C   C26       1.0  0.3782672088993088  0.9101861664267165  0.2544483395033873  1.0000
  C   C27       1.0  0.3734364319185781  0.8154538179140584  0.25845579393451173  1.0000
  C   C28       1.0  0.4559927100367606  0.8660928523719841  0.25668971093390675  1.0000
  C   C29       1.0  0.4237483761196684  0.817058213140994  0.25847416900264203  1.0000
  C   C30       1.0  0.1591393154085167  0.039872611836853054  0.24721400547300607  1.0000
  C   C31       1.0  0.1383205611733508  0.06151372184206954  0.22456798481960358  1.0000
  C   C32       1.0  0.13934766154491082  0.11753780681817573  0.22069282502073165  1.0000
  C   C33       1.0  0.18102706296257765  0.1329042075205591  0.2625411051835357  1.0000
  C   C34       1.0  0.18130364945092547  0.07677711077978974  0.2658571535915372  1.0000
  C   C35       1.0  0.1482325461171646  0.414445597248664  0.2545119659325876  1.0000
  C   C36       1.0  0.15922079377042278  0.2407224522789815  0.25672181412584355  1.0000
  C   C37       1.0  0.8675042317502104  0.8013730177499098  0.2571577649887056  1.0000
  C   C38       1.0  0.15669124835228732  0.2996299062094591  0.2554214623624764  1.0000
  C   C39       1.0  0.15519107831720866  0.3852758108133427  0.23084218035206042  1.0000
  C   C40       1.0  0.15877660199698113  0.32909456864998743  0.23100818335013548  1.0000
  C   C41       1.0  0.14600212957869835  0.3849651678171981  0.27891781029673474  1.0000
  C   C42       1.0  0.1507028950458926  0.3289941140866382  0.2791500806953506  1.0000
  C   C43       1.0  0.9175332245200566  0.8032942106559342  0.2575618179932996  1.0000
  C   C44       1.0  0.5934602776478467  0.8521937107343687  0.2554836738311647  1.0000
  C   C45       1.0  0.5380899511156023  0.8427130636716567  0.253564049737503  1.0000
  C   C46       1.0  0.6228429529578081  0.8998781430462166  0.26388558006047075  1.0000
  C   C47       1.0  0.7024588347928323  0.8617484687146376  0.2573823561148313  1.0000
  C   C48       1.0  0.6734858612962619  0.9039511701041206  0.26470827646167744  1.0000
  C   C49       1.0  0.6730694949080162  0.8140740769436181  0.24897158102742678  1.0000
  C   C50       1.0  0.6224303315654799  0.8099945712646125  0.2481627895131264  1.0000
  C   C51       1.0  0.14418349028431093  0.4729727928560471  0.2530212483787612  1.0000
  C   C52       1.0  0.9224259012325087  0.8982710437017036  0.25525810545698907  1.0000
  C   C53       1.0  0.1329399916390061  0.5573551866293499  0.26886025402497854  1.0000
  C   C54       1.0  0.13624230300778978  0.6730543302758001  0.2630641827359714  1.0000
  C   C55       1.0  0.10996730741152541  0.5895669522946655  0.28725698949688705  1.0000
  C   C56       1.0  0.11112274020467722  0.6458629296500851  0.28418945797607065  1.0000
  C   C57       1.0  0.1590446637194688  0.6411361240384228  0.2446160133989422  1.0000
  C   C58       1.0  0.1571269628032086  0.5847820634139901  0.2472585685534094  1.0000
  C   C59       1.0  0.7578281194699474  0.8711354316068769  0.2592880734086107  1.0000
  C   C60       1.0  0.839835517330533  0.8475813922935733  0.2561335310988713  1.0000
  H   H1        1.0  0.9887780285157202  0.9726312013336099  0.25260971781033265  1.0000
  H   H2        1.0  0.3224173415938686  0.9815134738913945  0.25057356271159187  1.0000
  H   H3        1.0  0.9325728775598261  0.7631422908145318  0.2585028033883709  1.0000
  H   H4        1.0  0.2475425057852842  0.041122780649925035  0.24772431492136515  1.0000
  H   H5        1.0  0.9733348618159164  0.7315314487988397  0.2584388509218024  1.0000
  H   H6        1.0  0.048012529944230886  0.6716772420236077  0.26005468340504445  1.0000
  H   H7        1.0  0.2244481407272104  0.677190938677792  0.2657142700451296  1.0000
  H   H8        1.0  0.30713088563084917  0.7414451291069266  0.2628844352127292  1.0000
  H   H9        1.0  0.07156202686802186  0.03686665584800469  0.25007096017363134  1.0000
  H   H10       1.0  0.19777768410565533  0.8580265070495428  0.2562204600584651  1.0000
  H   H11       1.0  0.3538042098127084  0.7740859506365414  0.2603280483998441  1.0000
  H   H12       1.0  0.3632038145485059  0.95022237714693  0.252728713962405  1.0000
  H   H13       1.0  0.44776688450239693  0.9533801833037558  0.25314223727183605  1.0000
  H   H14       1.0  0.4385399643820039  0.7771711717996862  0.26061939105672716  1.0000
  H   H15       1.0  0.19798188486774135  0.06098132503730937  0.28386124184751643  1.0000
  H   H16       1.0  0.19792784980681566  0.16101135569129693  0.27775543386067725  1.0000
  H   H17       1.0  0.12245115922082353  0.13320024083552912  0.20275089004622326  1.0000
  H   H18       1.0  0.12116965491081183  0.03337897255896677  0.20946023076862108  1.0000
  H   H19       1.0  0.15702839601730129  0.40737850091260247  0.21165403227464635  1.0000
  H   H20       1.0  0.16044782911685845  0.22287056898848548  0.2772881085351583  1.0000
  H   H21       1.0  0.1488054183433782  0.30685595912804214  0.29833137441490687  1.0000
  H   H22       1.0  0.942088845949115  0.9397526644312351  0.2542096969496866  1.0000
  H   H23       1.0  0.5277487445523157  0.8001105028086148  0.24585211032836088  1.0000
  H   H24       1.0  0.8480119243844151  0.7600673030277237  0.25799824598197063  1.0000
  H   H25       1.0  0.6045612510218997  0.770518149103259  0.2411809782003871  1.0000
  H   H26       1.0  0.6913508788404048  0.9434561414812119  0.2716599326338293  1.0000
  H   H27       1.0  0.5664032696078392  0.9360242141394742  0.2698742601692635  1.0000
  H   H28       1.0  0.7294870450709361  0.7779296232743199  0.24290969660529832  1.0000
  H   H29       1.0  0.16501334695250863  0.2635602223133418  0.21113666832334985  1.0000
  H   H30       1.0  0.13626725471140247  0.4499320773417741  0.29847658203972927  1.0000
  H   H31       1.0  0.15152852659607594  0.492123311653296  0.23290428399304747  1.0000
  H   H32       1.0  0.17543761204295427  0.5607080733604323  0.23248450121052902  1.0000
  H   H33       1.0  0.17852599210847422  0.661254977973789  0.22758876700377853  1.0000
  H   H34       1.0  0.0980571824136999  0.8553695240308892  0.2566740833891626  1.0000
  H   H35       1.0  0.09316678569184436  0.6698687662152596  0.29910255720946277  1.0000
  H   H36       1.0  0.8573637735530759  0.9367614181169962  0.2538659021616139  1.0000
  H   H37       1.0  0.09055734532714597  0.5696660645189109  0.30434230892045616  1.0000
  H   H38       1.0  0.7682723965837736  0.9137143482827398  0.2670016456810426  1.0000
  N   N1        1.0  0.0851728188095425  0.9052870595624196  0.2542818453638683  1.0000
  N   N2        1.0  0.21724803050224228  0.9089400670027639  0.2552463613725508  1.0000
  N   N3        1.0  0.0785622221011008  0.8046817794678943  0.25897184260728784  1.0000
  N   N4        1.0  0.21063568023436471  0.8079073420772876  0.2573229658383854  1.0000
  N   N5        1.0  0.5048014158484831  0.8754615019531798  0.2584818055320805  1.0000
  N   N6        1.0  0.15792461030870036  0.20934101053752024  0.23571573487953962  1.0000
  N   N7        1.0  0.1326882981920398  0.5025811554153137  0.27319603544214605  1.0000
  N   N8        1.0  0.7910248044361233  0.8382748485332917  0.2543213797447797  1.0000
  O   O1        1.0  0.16472574936687837  0.3024179361346301  0.20626786832336927  1.0000
  O   O2        1.0  0.1392400481547353  0.41164109915209945  0.3035654794046408  1.0000
  O   O3        1.0  0.6004543842376242  0.9469381915417836  0.27197889846995504  1.0000
  O   O4        1.0  0.6954290593746946  0.7670445447013554  0.24081210134069453  1.0000
