# Supplementary material for: Fracture Behavior of a 2D Imine‐Based Polymer
Source: Adv Sci (Weinh). 2024 Sep 12;11(42):2407017. doi: 10.1002/advs.202407017 (PMC11558127; doi:10.1002/advs.202407017)
Supplement: Supplementary file 2 — Supporting Information [file ADVS-11-2407017-s004.zip › pristine_100_strain_1.125_relaxed.cif]

data_image0
_chemical_formula_structural       C60H38N8O4
_chemical_formula_sum              "C60 H38 N8 O4"
_cell_length_a       28.715393723304288
_cell_length_b       24.360934663242297
_cell_length_c       49.99999999999997
_cell_angle_alpha    90.0
_cell_angle_beta     90.0
_cell_angle_gamma    95.73849473690342

_space_group_name_H-M_alt    "P 1"
_space_group_IT_number       1

loop_
  _space_group_symop_operation_xyz
  'x, y, z'

loop_
  _atom_site_type_symbol
  _atom_site_label
  _atom_site_symmetry_multiplicity
  _atom_site_fract_x
  _atom_site_fract_y
  _atom_site_fract_z
  _atom_site_occupancy
  C   C1        1.0  0.10796600928269737  0.9564490235358604  0.248548089912877  1.0000
  C   C2        1.0  0.1568085924505452  0.977679785207767  0.2470160436976798  1.0000
  C   C3        1.0  0.28290395586630707  0.964852958295755  0.2476387003599076  1.0000
  C   C4        1.0  0.22566332007959525  0.7219418605106062  0.26869707406812476  1.0000
  C   C5        1.0  0.012823847149735505  0.7482280077548136  0.26293336484704444  1.0000
  C   C6        1.0  0.28905194459854683  0.8592285959714647  0.25666474978551107  1.0000
  C   C7        1.0  0.9515611066527115  0.8540319233510048  0.2568752168719565  1.0000
  C   C8        1.0  0.16151566434348644  0.1548785492249741  0.2355953525929707  1.0000
  C   C9        1.0  0.07029001628803412  0.992386633849882  0.24632177702812058  1.0000
  C   C10       1.0  0.2026996233684413  0.9583690760921866  0.24872585576914286  1.0000
  C   C11       1.0  0.8760951864212166  0.8997813476521371  0.2528353430252704  1.0000
  C   C12       1.0  0.028486316218706186  0.9606500414114455  0.2487811152318983  1.0000
  C   C13       1.0  0.03882738333374223  0.9043000433617859  0.25289157081992825  1.0000
  C   C14       1.0  0.18792283865051318  0.7570735654150201  0.26437424580438057  1.0000
  C   C15       1.0  0.006814627188661712  0.8546334163777054  0.2569996228442455  1.0000
  C   C16       1.0  0.03143771578023713  0.8055456624848455  0.26081940212081295  1.0000
  C   C17       1.0  0.2455874787253739  0.9952463079297857  0.24511579737101488  1.0000
  C   C18       1.0  0.26442126123187054  0.9082712664990078  0.25270637744055846  1.0000
  C   C19       1.0  0.267456726412949  0.7537341825461966  0.266270232547996  1.0000
  C   C20       1.0  0.09306976439311043  0.7551076205554221  0.26400962106813164  1.0000
  C   C21       1.0  0.05008318514264536  0.7175468448031825  0.26457569871827297  1.0000
  C   C22       1.0  0.25705008296586523  0.8094984838345616  0.26064318776317286  1.0000
  C   C23       1.0  0.13900705766844454  0.7355128368287844  0.2651836027735259  1.0000
  C   C24       1.0  0.4262442721713501  0.9082099810854423  0.2528312533296467  1.0000
  C   C25       1.0  0.344312813710332  0.8598066264907347  0.2567525838412921  1.0000
  C   C26       1.0  0.3770443726304909  0.907062089237901  0.25223444229694214  1.0000
  C   C27       1.0  0.3704123409605087  0.8137439806906133  0.26144328964875885  1.0000
  C   C28       1.0  0.4527713442291206  0.8619039957275965  0.2572986314507871  1.0000
  C   C29       1.0  0.4197834549174038  0.814401372569127  0.26166207181086537  1.0000
  C   C30       1.0  0.16069311922257437  0.03905800700307558  0.2424666492309387  1.0000
  C   C31       1.0  0.14171276581089598  0.06121492607938185  0.21951195817979308  1.0000
  C   C32       1.0  0.14298772345010283  0.11775229447937265  0.2158192223578913  1.0000
  C   C33       1.0  0.18139769617295637  0.13246691250809223  0.2584145082032296  1.0000
  C   C34       1.0  0.18152858088309085  0.07591889247177201  0.2615299895445209  1.0000
  C   C35       1.0  0.1474190050014882  0.4145154099893985  0.2548494246692522  1.0000
  C   C36       1.0  0.15874933197766733  0.23980688369488976  0.2534303589115429  1.0000
  C   C37       1.0  0.8696205919267502  0.8053858447601507  0.26005670557759825  1.0000
  C   C38       1.0  0.1559195302966574  0.29908395863228887  0.2533143925271024  1.0000
  C   C39       1.0  0.1558648391431429  0.38768376676902294  0.2306799038200801  1.0000
  C   C40       1.0  0.1595699893166504  0.33120948016851415  0.2296550755590176  1.0000
  C   C41       1.0  0.14351583299227  0.38235622711220657  0.2784927643374195  1.0000
  C   C42       1.0  0.1481975794457409  0.3260709950504172  0.2775475200426417  1.0000
  C   C43       1.0  0.9188120169751673  0.8064858207829354  0.2606411152643469  1.0000
  C   C44       1.0  0.5940912864403759  0.8549716442255503  0.2553844276615838  1.0000
  C   C45       1.0  0.5363985620761835  0.8481271326364844  0.2504504627441168  1.0000
  C   C46       1.0  0.623152705717376  0.8869202445601623  0.27401275114967566  1.0000
  C   C47       1.0  0.7016832696917554  0.858824569500933  0.2583242001341924  1.0000
  C   C48       1.0  0.6728866423444533  0.8883338094208006  0.2751626999027749  1.0000
  C   C49       1.0  0.6726151533327711  0.8268532901191192  0.23970232161187527  1.0000
  C   C50       1.0  0.6228856837615925  0.8254455402659235  0.23854933948405893  1.0000
  C   C51       1.0  0.14367729380843208  0.47352517237468555  0.25458340926981404  1.0000
  C   C52       1.0  0.9254711234214505  0.900403297592565  0.25299726190232863  1.0000
  C   C53       1.0  0.13222488828575418  0.5570676810910866  0.27177999410469195  1.0000
  C   C54       1.0  0.13537888551562655  0.6738693607511769  0.2674881739210662  1.0000
  C   C55       1.0  0.10913733737766582  0.5883386632495338  0.2903804183745528  1.0000
  C   C56       1.0  0.11020186539625432  0.645196294667672  0.28804552583144116  1.0000
  C   C57       1.0  0.15864470898715924  0.6428959411498911  0.24897867125306053  1.0000
  C   C58       1.0  0.15684058607091772  0.5860684336336207  0.2508744585197898  1.0000
  C   C59       1.0  0.759441046915782  0.8656801104774472  0.2632954965049757  1.0000
  C   C60       1.0  0.843087479412838  0.8519776040583996  0.25640387116460334  1.0000
  H   H1        1.0  0.993113032086006  0.9745070935740621  0.24805757607336934  1.0000
  H   H2        1.0  0.3203522636366826  0.9796118252259133  0.24594056839493883  1.0000
  H   H3        1.0  0.9326299815684881  0.7660160202599866  0.26389627602177346  1.0000
  H   H4        1.0  0.24729277793321944  0.03966568168038245  0.24099026076621552  1.0000
  H   H5        1.0  0.9753705586098875  0.7329690263695837  0.26279225389893207  1.0000
  H   H6        1.0  0.04821140028524401  0.6723835395828377  0.26595296789356104  1.0000
  H   H7        1.0  0.22117591683181775  0.6777484163103314  0.27348076411913186  1.0000
  H   H8        1.0  0.30285151914476677  0.7404495011450674  0.268489061267846  1.0000
  H   H9        1.0  0.07491204201710867  0.03720941028338249  0.24318472157161658  1.0000
  H   H10       1.0  0.19747267672007895  0.8577793133999071  0.25639465876560125  1.0000
  H   H11       1.0  0.3507436081564871  0.7729692282126044  0.26550824508020676  1.0000
  H   H12       1.0  0.3631860837768652  0.9472289101312176  0.2481918730024095  1.0000
  H   H13       1.0  0.4457221954401956  0.948843876859788  0.2489068081600018  1.0000
  H   H14       1.0  0.4333507418801029  0.7746058063099038  0.26627198514368783  1.0000
  H   H15       1.0  0.19689173857845324  0.05969024279837184  0.2797357536508666  1.0000
  H   H16       1.0  0.1970995573491264  0.16052269084564394  0.2739916166523311  1.0000
  H   H17       1.0  0.12740235561122232  0.13381902054325182  0.19765528765203627  1.0000
  H   H18       1.0  0.12562929608522816  0.033175275199139244  0.20405601849208516  1.0000
  H   H19       1.0  0.1588845589854304  0.4119434757669916  0.2120723995886507  1.0000
  H   H20       1.0  0.15823430021697055  0.22001161561359198  0.27364931028560235  1.0000
  H   H21       1.0  0.14505019316862505  0.3017966620834324  0.29614954451006753  1.0000
  H   H22       1.0  0.9451667765951709  0.9414546911487136  0.24965552184939785  1.0000
  H   H23       1.0  0.5310466762111861  0.8201759607946649  0.232517305884356  1.0000
  H   H24       1.0  0.8501264487793424  0.7644893330272143  0.26330447356089254  1.0000
  H   H25       1.0  0.6058581408053989  0.7984698682879388  0.22290860618075936  1.0000
  H   H26       1.0  0.6899081182111046  0.9152917867367583  0.2908125489661126  1.0000
  H   H27       1.0  0.5690592119814063  0.9145345726219288  0.2894299762553005  1.0000
  H   H28       1.0  0.7266948490871675  0.7992192679438275  0.22428195671505632  1.0000
  H   H29       1.0  0.16749141325304834  0.26737462786451044  0.20852591972302095  1.0000
  H   H30       1.0  0.13249899855931066  0.44569192595984014  0.2992576619358615  1.0000
  H   H31       1.0  0.1520495239571641  0.49461597840489824  0.234993935011062  1.0000
  H   H32       1.0  0.17543291260479768  0.5628032876219156  0.23602419851187237  1.0000
  H   H33       1.0  0.17844552704576203  0.6642832180927873  0.23248954348749196  1.0000
  H   H34       1.0  0.0983042974482406  0.8559465205576198  0.25729464153523146  1.0000
  H   H35       1.0  0.0921174139151406  0.6683560383263568  0.30311925669073614  1.0000
  H   H36       1.0  0.862561124920175  0.9399097423097357  0.24894393358393319  1.0000
  H   H37       1.0  0.08958637958074886  0.5672215204496239  0.30701073025136133  1.0000
  H   H38       1.0  0.7647018686860186  0.8934207935584767  0.28131157402808815  1.0000
  N   N1        1.0  0.08608564263106426  0.9054693481596147  0.2523577339377932  1.0000
  N   N2        1.0  0.21724805337920128  0.9082181072590004  0.25308471917792635  1.0000
  N   N3        1.0  0.0786099379501136  0.8059373192501181  0.26205263235001314  1.0000
  N   N4        1.0  0.20976026665745504  0.8078032299320944  0.2599030840082809  1.0000
  N   N5        1.0  0.5003109090784219  0.8676334880948917  0.26137918308029146  1.0000
  N   N6        1.0  0.15974516170349118  0.2099737987246356  0.2318990734120341  1.0000
  N   N7        1.0  0.1315406339552407  0.5015823941118145  0.27516554417721734  1.0000
  N   N8        1.0  0.7955503396697385  0.8463173282923299  0.2523125623801838  1.0000
  O   O1        1.0  0.16726689211676737  0.30688136497422097  0.2045014223103044  1.0000
  O   O2        1.0  0.1350179895003983  0.4066601723840046  0.3035405232254701  1.0000
  O   O3        1.0  0.6023351647769492  0.9204417199942899  0.29314778267781877  1.0000
  O   O4        1.0  0.6934151662076451  0.793273250763767  0.22058677650029052  1.0000
