# Supplementary material for: Fracture Behavior of a 2D Imine‐Based Polymer
Source: Adv Sci (Weinh). 2024 Sep 12;11(42):2407017. doi: 10.1002/advs.202407017 (PMC11558127; doi:10.1002/advs.202407017)
Supplement: Supplementary file 2 — Supporting Information [file ADVS-11-2407017-s004.zip › pristine_100_strain_1.150_relaxed.cif]

data_image0
_chemical_formula_structural       C60H38N8O4
_chemical_formula_sum              "C60 H38 N8 O4"
_cell_length_a       29.35351358382216
_cell_length_b       24.794095910880984
_cell_length_c       49.99999999999997
_cell_angle_alpha    90.0
_cell_angle_beta     90.0
_cell_angle_gamma    95.76362016356366

_space_group_name_H-M_alt    "P 1"
_space_group_IT_number       1

loop_
  _space_group_symop_operation_xyz
  'x, y, z'

loop_
  _atom_site_type_symbol
  _atom_site_label
  _atom_site_symmetry_multiplicity
  _atom_site_fract_x
  _atom_site_fract_y
  _atom_site_fract_z
  _atom_site_occupancy
  C   C1        1.0  0.11487321516010536  0.9579829424667625  0.250327715377964  1.0000
  C   C2        1.0  0.1594557250140456  0.9849468752345784  0.2497373903300738  1.0000
  C   C3        1.0  0.2799211532049603  0.9711257417433078  0.255777102129111  1.0000
  C   C4        1.0  0.23477692709301282  0.7285923021501204  0.2633173213465563  1.0000
  C   C5        1.0  0.029965907337841123  0.7465810265463539  0.2613644872953198  1.0000
  C   C6        1.0  0.2830538976136568  0.8686218585670988  0.2603589647391109  1.0000
  C   C7        1.0  0.9772254079232151  0.8479913161039478  0.25967706317227873  1.0000
  C   C8        1.0  0.16154541323396834  0.1577313244286496  0.23572351209377784  1.0000
  C   C9        1.0  0.07548589593528908  0.9880154742882158  0.24675310862631614  1.0000
  C   C10       1.0  0.20249826741557864  0.9653349835146573  0.25361537770523745  1.0000
  C   C11       1.0  0.909133174709812  0.8928216456789052  0.27106568825808836  1.0000
  C   C12       1.0  0.037395631134912385  0.9523817043952612  0.24973522368466056  1.0000
  C   C13       1.0  0.053505004195933445  0.9006087686548738  0.2553880034395412  1.0000
  C   C14       1.0  0.19538594660079764  0.7588468248207413  0.26018117934489704  1.0000
  C   C15       1.0  0.02644352448264809  0.8498213844658226  0.25825555849179027  1.0000
  C   C16       1.0  0.04960650641567488  0.8019596163758841  0.2591238195836685  1.0000
  C   C17       1.0  0.24427508988090366  0.0016675558005412505  0.2524239059857337  1.0000
  C   C18       1.0  0.2598928018875767  0.9160544313742514  0.2588473621143203  1.0000
  C   C19       1.0  0.27274490842025384  0.7649877964973096  0.2634028504522556  1.0000
  C   C20       1.0  0.10745376890496587  0.7522117069522963  0.2603630324398161  1.0000
  C   C21       1.0  0.0658090706326834  0.7157107076118997  0.26170266160814426  1.0000
  C   C22       1.0  0.25657491443832997  0.8175107456663208  0.26017591737746676  1.0000
  C   C23       1.0  0.1506067914675452  0.731872566603266  0.2607129177137002  1.0000
  C   C24       1.0  0.405988185993278  0.9197943494693201  0.2749948534944628  1.0000
  C   C25       1.0  0.3328499721561426  0.8722488735346643  0.26151887751806635  1.0000
  C   C26       1.0  0.3588198963188394  0.9166175411781871  0.27368388133721394  1.0000
  C   C27       1.0  0.35748380560060594  0.8315357076182834  0.250415202497381  1.0000
  C   C28       1.0  0.4307667053035039  0.8791842245852437  0.2637798392446783  1.0000
  C   C29       1.0  0.40461625880568797  0.8349144734523727  0.2513711341671805  1.0000
  C   C30       1.0  0.16128616537640936  0.044509174186620884  0.2445846804509827  1.0000
  C   C31       1.0  0.1421840912471019  0.06447122237784396  0.22134114761749807  1.0000
  C   C32       1.0  0.1431148834400614  0.1197069628452084  0.21670328974147407  1.0000
  C   C33       1.0  0.1810011773621929  0.13743632074339598  0.2589848227578849  1.0000
  C   C34       1.0  0.18135705067091648  0.08220822658646508  0.26309810763388625  1.0000
  C   C35       1.0  0.15752384932998786  0.41578129534639763  0.2508776038972099  1.0000
  C   C36       1.0  0.16157721320452464  0.24288393042203976  0.25183177152360775  1.0000
  C   C37       1.0  0.9007365221097381  0.8013970697661379  0.2522802123760409  1.0000
  C   C38       1.0  0.1609056301321052  0.30137575121566557  0.25077525627131103  1.0000
  C   C39       1.0  0.16332166625304825  0.3873939339739934  0.22695332660447323  1.0000
  C   C40       1.0  0.16446331668674827  0.3314098813761782  0.2266349146793249  1.0000
  C   C41       1.0  0.15381179750038193  0.3856855936505157  0.2750139903282785  1.0000
  C   C42       1.0  0.15601540299300354  0.32989344572347  0.27474212110942564  1.0000
  C   C43       1.0  0.9474944162058325  0.8021546386023435  0.25143895981535586  1.0000
  C   C44       1.0  0.5472962542348874  0.8456304154355196  0.2538987265623605  1.0000
  C   C45       1.0  0.4986456036597654  0.8479330305800719  0.25324571896836245  1.0000
  C   C46       1.0  0.577566943280918  0.8821257215254505  0.26907433640681405  1.0000
  C   C47       1.0  0.6444365847269086  0.8374117123389815  0.2552983906165704  1.0000
  C   C48       1.0  0.6248805263965899  0.8778955052188685  0.26903024796199243  1.0000
  C   C49       1.0  0.6144228120589516  0.8046017379996553  0.23829821506062024  1.0000
  C   C50       1.0  0.5672601488412663  0.8062402942646839  0.23855720178007103  1.0000
  C   C51       1.0  0.15562858412421166  0.47409690970722723  0.2500384290049515  1.0000
  C   C52       1.0  0.9557772458999475  0.8928624732933268  0.2697013928474476  1.0000
  C   C53       1.0  0.14649738188989048  0.5571299390409619  0.2672153824682362  1.0000
  C   C54       1.0  0.14892770837529343  0.6716766315902856  0.2628528271955029  1.0000
  C   C55       1.0  0.12399738651464622  0.5876664581051935  0.28593080913599783  1.0000
  C   C56       1.0  0.12469264310270775  0.6434250448793816  0.2835469298552426  1.0000
  C   C57       1.0  0.17203326480233072  0.6415727833405085  0.24439287432834023  1.0000
  C   C58       1.0  0.17050443370337387  0.5856894663134828  0.24630083280982518  1.0000
  C   C59       1.0  0.7955247279274411  0.8531992747143583  0.2560312922032806  1.0000
  C   C60       1.0  0.8796130052662623  0.8474155913496044  0.261610133353934  1.0000
  H   H1        1.0  0.001673232771189026  0.9610523587752372  0.24772853373466866  1.0000
  H   H2        1.0  0.31657058608602134  0.9850383302431958  0.255538701114384  1.0000
  H   H3        1.0  0.9623794626092455  0.7663479085460266  0.24347120099765027  1.0000
  H   H4        1.0  0.24617320394356687  0.04559588323092775  0.2491586225888857  1.0000
  H   H5        1.0  0.9934210081907194  0.7321729049738773  0.2621602951925944  1.0000
  H   H6        1.0  0.06401296572302173  0.671356354073018  0.26286669443318317  1.0000
  H   H7        1.0  0.2335172897951525  0.6844894026310884  0.2657505954755102  1.0000
  H   H8        1.0  0.30840785763957185  0.7564879662923888  0.26601103823092315  1.0000
  H   H9        1.0  0.07675143418666279  0.03153096148535652  0.24244629970631454  1.0000
  H   H10       1.0  0.19809641437778205  0.8622420074602393  0.2575239812307395  1.0000
  H   H11       1.0  0.3386310795876664  0.7968525644978545  0.24011789219447258  1.0000
  H   H12       1.0  0.34095879529014567  0.9488208538653656  0.2830258438749298  1.0000
  H   H13       1.0  0.42482068748318946  0.9547499523296866  0.2850570624150815  1.0000
  H   H14       1.0  0.4227243721136278  0.8026741847828345  0.24212044838476332  1.0000
  H   H15       1.0  0.19648665630881454  0.0676944173799608  0.281597109861543  1.0000
  H   H16       1.0  0.19635089578965795  0.1662051239756844  0.2740645894013349  1.0000
  H   H17       1.0  0.12784805108017508  0.13405761100682925  0.19822350839093122  1.0000
  H   H18       1.0  0.12681733171589998  0.03574971755803041  0.20626833959797  1.0000
  H   H19       1.0  0.16629137753043147  0.4100323167562432  0.20798558024814168  1.0000
  H   H20       1.0  0.16171045200297562  0.22507828314639963  0.27240970643192025  1.0000
  H   H21       1.0  0.153123610403626  0.30726180398891934  0.2937080779146508  1.0000
  H   H22       1.0  0.9773754612990393  0.9283294064475982  0.277457705310757  1.0000
  H   H23       1.0  0.4786973666283315  0.8160546063711638  0.2408521611909427  1.0000
  H   H24       1.0  0.8789220514414923  0.7655692456036743  0.24514318300091553  1.0000
  H   H25       1.0  0.5452085579308776  0.7790598234358403  0.22544793449527087  1.0000
  H   H26       1.0  0.6462926765505571  0.905567733333635  0.2824006673652815  1.0000
  H   H27       1.0  0.5268085136112124  0.9151519668115241  0.28342395582352764  1.0000
  H   H28       1.0  0.6656419439508349  0.774300190381123  0.2227694444247696  1.0000
  H   H29       1.0  0.16839967851625434  0.2666777599050389  0.2063521148511696  1.0000
  H   H30       1.0  0.14681336693256733  0.44974364290195246  0.2952656013306275  1.0000
  H   H31       1.0  0.16290848898991972  0.4938492143794911  0.2301373310792723  1.0000
  H   H32       1.0  0.18870204086521356  0.5629455358633878  0.23142378749857398  1.0000
  H   H33       1.0  0.1910831791526927  0.6626781702585767  0.22781384650150813  1.0000
  H   H34       1.0  0.11173850826559528  0.8554132745557893  0.2569923832158906  1.0000
  H   H35       1.0  0.10691435771200633  0.6661046916887328  0.2986058459996145  1.0000
  H   H36       1.0  0.8939424402750402  0.9280390658406154  0.27937855821123797  1.0000
  H   H37       1.0  0.10501411413064991  0.5667687460797541  0.3025716248270221  1.0000
  H   H38       1.0  0.7659166000147096  0.8422450683019046  0.27009190547018347  1.0000
  N   N1        1.0  0.0996021330835654  0.9057566437348206  0.2555120261878587  1.0000
  N   N2        1.0  0.21390200374030544  0.9145606436340821  0.25766097397568277  1.0000
  N   N3        1.0  0.09558120512461125  0.8033807408959853  0.2586962874628429  1.0000
  N   N4        1.0  0.21050714371265442  0.8119763713980344  0.25842394123291734  1.0000
  N   N5        1.0  0.47705841726001386  0.8842459978612829  0.2658185481828379  1.0000
  N   N6        1.0  0.16054651558858277  0.21161061160338937  0.23089571656817948  1.0000
  N   N7        1.0  0.14548879030539424  0.5026202585050747  0.2706611858892803  1.0000
  N   N8        1.0  0.8344377374979669  0.8465351041408198  0.2633027036586787  1.0000
  O   O1        1.0  0.1694129024587897  0.3053311107397345  0.20174770493066113  1.0000
  O   O2        1.0  0.14802446922955517  0.4113094302014431  0.29991579270657454  1.0000
  O   O3        1.0  0.5602918911643133  0.9213433608843404  0.28569113909158705  1.0000
  O   O4        1.0  0.632780536692226  0.7667673473640758  0.22068207016042768  1.0000
