# Supplementary material for: Fracture Behavior of a 2D Imine‐Based Polymer
Source: Adv Sci (Weinh). 2024 Sep 12;11(42):2407017. doi: 10.1002/advs.202407017 (PMC11558127; doi:10.1002/advs.202407017)
Supplement: Supplementary file 2 — Supporting Information [file ADVS-11-2407017-s004.zip › pristine_100_strain_1.175_relaxed.cif]

data_image0
_chemical_formula_structural       C60H38N8O4
_chemical_formula_sum              "C60 H38 N8 O4"
_cell_length_a       29.991633444340074
_cell_length_b       24.819357962271333
_cell_length_c       49.99999999999997
_cell_angle_alpha    90.0
_cell_angle_beta     90.0
_cell_angle_gamma    95.88333905997679

_space_group_name_H-M_alt    "P 1"
_space_group_IT_number       1

loop_
  _space_group_symop_operation_xyz
  'x, y, z'

loop_
  _atom_site_type_symbol
  _atom_site_label
  _atom_site_symmetry_multiplicity
  _atom_site_fract_x
  _atom_site_fract_y
  _atom_site_fract_z
  _atom_site_occupancy
  C   C1        1.0  0.11676722380812271  0.9579139088724871  0.2511214877992062  1.0000
  C   C2        1.0  0.16042458333511928  0.9849461541511207  0.2504832493584134  1.0000
  C   C3        1.0  0.2784457803783923  0.9712356012225568  0.2556194616310629  1.0000
  C   C4        1.0  0.2343871275152017  0.728730933574181  0.2617886338454965  1.0000
  C   C5        1.0  0.033858700303174186  0.7458619686309351  0.25923237413552497  1.0000
  C   C6        1.0  0.28159735823281684  0.868756691006842  0.2594498646864344  1.0000
  C   C7        1.0  0.9820865011050179  0.847081694294084  0.25922964835522166  1.0000
  C   C8        1.0  0.16132160239331234  0.15764974033061088  0.23737501768303781  1.0000
  C   C9        1.0  0.07818114612856036  0.9879957843692819  0.24814369368807254  1.0000
  C   C10       1.0  0.2026230983814788  0.965310693574589  0.2538236144477275  1.0000
  C   C11       1.0  0.9154381147697475  0.8911133877291275  0.27130939462726783  1.0000
  C   C12       1.0  0.040913568338896596  0.9521277251308083  0.2507135921127344  1.0000
  C   C13       1.0  0.056714872400113574  0.9001425396056317  0.25555161900247003  1.0000
  C   C14       1.0  0.19582614176013952  0.7588878730657717  0.2587349790480707  1.0000
  C   C15       1.0  0.03025432030920751  0.8491428646470455  0.2576609440557361  1.0000
  C   C16       1.0  0.05299445102224796  0.8013825811404172  0.25774677172949007  1.0000
  C   C17       1.0  0.2435016467920891  0.0017337299907498325  0.2526520385361644  1.0000
  C   C18       1.0  0.2588758854184097  0.9160896842468976  0.2583692169568718  1.0000
  C   C19       1.0  0.2715578751433416  0.765174268499961  0.2619161963783331  1.0000
  C   C20       1.0  0.10973107862257774  0.7519590670663396  0.2586570066280664  1.0000
  C   C21       1.0  0.06902206062040554  0.7152197907302055  0.2594155628316411  1.0000
  C   C22       1.0  0.25570807688716063  0.8176396948399145  0.25888994588411557  1.0000
  C   C23       1.0  0.15200067496817596  0.7318168803302189  0.2591683547348947  1.0000
  C   C24       1.0  0.40166101386129605  0.9198685605070599  0.274904809048939  1.0000
  C   C25       1.0  0.330316413408887  0.8725076903036136  0.26079608348865285  1.0000
  C   C26       1.0  0.3555073126597332  0.916563392882441  0.273375005877916  1.0000
  C   C27       1.0  0.35460981635823174  0.8321917585459567  0.24956802348647208  1.0000
  C   C28       1.0  0.4261089800419593  0.8796616059832846  0.26357234537904395  1.0000
  C   C29       1.0  0.4007263887771412  0.8356679406045048  0.25079168303406896  1.0000
  C   C30       1.0  0.16201097255162986  0.04454740340340015  0.24572600349116014  1.0000
  C   C31       1.0  0.142330812580295  0.06458506511056156  0.22283090484607115  1.0000
  C   C32       1.0  0.14272911082462553  0.11976998284947699  0.2184371003815266  1.0000
  C   C33       1.0  0.18128081500258658  0.13730568032731655  0.26030309721342654  1.0000
  C   C34       1.0  0.18209493799313653  0.0821157697508775  0.2641640972172341  1.0000
  C   C35       1.0  0.15821236834237348  0.4156613143837553  0.2516614249262606  1.0000
  C   C36       1.0  0.16189503236365071  0.24289359235923416  0.25354445752378596  1.0000
  C   C37       1.0  0.9071836235942954  0.8007111852556271  0.2514408855391086  1.0000
  C   C38       1.0  0.16130306865685623  0.301331929541519  0.25225488783605976  1.0000
  C   C39       1.0  0.1635860812922244  0.3866678528878782  0.22790411903608881  1.0000
  C   C40       1.0  0.1646516713878242  0.3307379819354798  0.2279274976400973  1.0000
  C   C41       1.0  0.1547164486978227  0.38620302520848243  0.27598318939980887  1.0000
  C   C42       1.0  0.1567406865341456  0.3304353640193725  0.2760590361656383  1.0000
  C   C43       1.0  0.95294597838234  0.8016359865279928  0.25051698763975666  1.0000
  C   C44       1.0  0.5403360257507038  0.8466411240383486  0.2541592050670085  1.0000
  C   C45       1.0  0.49269084155029774  0.8485778475361013  0.2534068407497135  1.0000
  C   C46       1.0  0.569842340318407  0.8837143048806869  0.26911950769101245  1.0000
  C   C47       1.0  0.6353002575810764  0.8388905009715618  0.2558381230672101  1.0000
  C   C48       1.0  0.6161798272512978  0.8797474748377316  0.26919644665442805  1.0000
  C   C49       1.0  0.6061437350406669  0.8054681809190866  0.23897710155742322  1.0000
  C   C50       1.0  0.5599707018118703  0.8069655526131371  0.23911981844329477  1.0000
  C   C51       1.0  0.15647784250035052  0.47391538388798854  0.25042630344394523  1.0000
  C   C52       1.0  0.961090437688272  0.8913057169900727  0.26988001718723714  1.0000
  C   C53       1.0  0.14758546059648356  0.557393018222099  0.2668945869368004  1.0000
  C   C54       1.0  0.15026553592396671  0.6717126282176259  0.26159308474533527  1.0000
  C   C55       1.0  0.12547713544226208  0.5885246093814976  0.28526707540448143  1.0000
  C   C56       1.0  0.1262948840787604  0.6441490305510896  0.2824107765300281  1.0000
  C   C57       1.0  0.17293996454132973  0.6410296855252916  0.24346403606617883  1.0000
  C   C58       1.0  0.17128548154941703  0.5852546952296661  0.24583302535377924  1.0000
  C   C59       1.0  0.8042948180829752  0.8520639301675478  0.2556041669041797  1.0000
  C   C60       1.0  0.8865196048348428  0.8462122765881825  0.26130769175949947  1.0000
  H   H1        1.0  0.005945152270292242  0.9608351514857506  0.24891351020131813  1.0000
  H   H2        1.0  0.31432639337119445  0.9852318542033568  0.25531609649394627  1.0000
  H   H3        1.0  0.9674833781534035  0.766258926097396  0.2421292741041954  1.0000
  H   H4        1.0  0.2452815023936834  0.04570483138147386  0.24968764373245644  1.0000
  H   H5        1.0  0.9980890368687054  0.7312188750269312  0.259676752586577  1.0000
  H   H6        1.0  0.06736748747831593  0.6708688760231613  0.26000071359259336  1.0000
  H   H7        1.0  0.23314508798894493  0.6846286535901436  0.2640783500551775  1.0000
  H   H8        1.0  0.3064848604844925  0.7567496717773438  0.2644559799725068  1.0000
  H   H9        1.0  0.07934783030505312  0.0317073046471685  0.2444851851796694  1.0000
  H   H10       1.0  0.1984037070801221  0.8622099741158493  0.25674734696552326  1.0000
  H   H11       1.0  0.33634156470624865  0.7977485449049235  0.23897801260185889  1.0000
  H   H12       1.0  0.3378161265845601  0.9483522556127507  0.28286813022496715  1.0000
  H   H13       1.0  0.41988641199212323  0.9546181639133957  0.2852494503117791  1.0000
  H   H14       1.0  0.41862460369125654  0.8037333738592539  0.24147357982227696  1.0000
  H   H15       1.0  0.19759446422358298  0.067563579791035  0.2824228178897731  1.0000
  H   H16       1.0  0.1966280761998823  0.16597114775605737  0.27533290772709323  1.0000
  H   H17       1.0  0.12695629047184023  0.13417915151262585  0.20024928881590712  1.0000
  H   H18       1.0  0.1268459848670478  0.03593293758964084  0.20785624227065083  1.0000
  H   H19       1.0  0.16629322031828264  0.40874783898781664  0.20878183238782416  1.0000
  H   H20       1.0  0.1626890469843342  0.22534763583365688  0.2741464235936804  1.0000
  H   H21       1.0  0.1539760019133502  0.30832366688717233  0.2951734999888605  1.0000
  H   H22       1.0  0.982239577871529  0.9263811943447793  0.2780311522244418  1.0000
  H   H23       1.0  0.4733280633656495  0.8163409379143935  0.24112522732637887  1.0000
  H   H24       1.0  0.8858274175698595  0.7652076936719171  0.2439256898814787  1.0000
  H   H25       1.0  0.5384409373638949  0.77941022168768  0.22614096270255518  1.0000
  H   H26       1.0  0.6370837450120651  0.9078497347298717  0.2824043817145777  1.0000
  H   H27       1.0  0.5200580533253191  0.9167754296532482  0.28320646903690305  1.0000
  H   H28       1.0  0.6564504217105754  0.7748708036251248  0.22391651158027046  1.0000
  H   H29       1.0  0.1684240971037006  0.26562778129057546  0.20799299808626298  1.0000
  H   H30       1.0  0.14812643020773542  0.4507807412169375  0.29579936717405975  1.0000
  H   H31       1.0  0.16374758635937142  0.4931123788948867  0.23041301047436627  1.0000
  H   H32       1.0  0.18914174718932175  0.5620628618526199  0.23119642927063025  1.0000
  H   H33       1.0  0.1917446090089245  0.6615263579403461  0.22677116540401449  1.0000
  H   H34       1.0  0.11376267184743004  0.8551606939874791  0.2564704041172537  1.0000
  H   H35       1.0  0.10880772815030437  0.6673366198629905  0.29719375566475825  1.0000
  H   H36       1.0  0.9005841673808737  0.9258316777708029  0.28007965670484913  1.0000
  H   H37       1.0  0.10670946773935348  0.5682091039629728  0.3020060484064569  1.0000
  H   H38       1.0  0.7753430566263394  0.8402235996862496  0.2696024061553933  1.0000
  N   N1        1.0  0.101840671975677  0.9054437831814038  0.25564022098987743  1.0000
  N   N2        1.0  0.21384275555022106  0.9144997026173044  0.25738920806740584  1.0000
  N   N3        1.0  0.09801257192765171  0.8030487490176513  0.25743474206926575  1.0000
  N   N4        1.0  0.2106165972087067  0.8120199977343374  0.2570751269591755  1.0000
  N   N5        1.0  0.47140383950826864  0.8849140359242954  0.26578020485243803  1.0000
  N   N6        1.0  0.16012449729858977  0.21146830467929512  0.23266230876081276  1.0000
  N   N7        1.0  0.14649308491065152  0.5030467829817801  0.27079547698614037  1.0000
  N   N8        1.0  0.8423078878612204  0.8451697347956559  0.26299996977288387  1.0000
  O   O1        1.0  0.16940481806552873  0.3041578897565203  0.2031778215077359  1.0000
  O   O2        1.0  0.1493738526186666  0.41254655416055863  0.3007229303581978  1.0000
  O   O3        1.0  0.5528268211293706  0.923241297640716  0.2854385785631971  1.0000
  O   O4        1.0  0.624300340632106  0.7672421968405653  0.22172078078064214  1.0000
