# Supplementary material for: Fracture Behavior of a 2D Imine‐Based Polymer
Source: Adv Sci (Weinh). 2024 Sep 12;11(42):2407017. doi: 10.1002/advs.202407017 (PMC11558127; doi:10.1002/advs.202407017)
Supplement: Supplementary file 2 — Supporting Information [file ADVS-11-2407017-s004.zip › pristine_100_strain_1.200_relaxed.cif]

data_image0
_chemical_formula_structural       C60H38N8O4
_chemical_formula_sum              "C60 H38 N8 O4"
_cell_length_a       30.629753304857903
_cell_length_b       24.832260656114343
_cell_length_c       49.99999999999997
_cell_angle_alpha    90.0
_cell_angle_beta     90.0
_cell_angle_gamma    96.00583888354413

_space_group_name_H-M_alt    "P 1"
_space_group_IT_number       1

loop_
  _space_group_symop_operation_xyz
  'x, y, z'

loop_
  _atom_site_type_symbol
  _atom_site_label
  _atom_site_symmetry_multiplicity
  _atom_site_fract_x
  _atom_site_fract_y
  _atom_site_fract_z
  _atom_site_occupancy
  C   C1        1.0  0.11845926069554909  0.9577925240405306  0.2516504503822465  1.0000
  C   C2        1.0  0.16119449802796024  0.9849779870777448  0.25103498276828334  1.0000
  C   C3        1.0  0.2768210167409302  0.9715296361255888  0.25553408213792855  1.0000
  C   C4        1.0  0.2338633695572487  0.7289170858089704  0.2610243040577118  1.0000
  C   C5        1.0  0.037447791559473066  0.7453010137983075  0.2580882988816604  1.0000
  C   C6        1.0  0.27998455752411683  0.8690548876501212  0.25896801491011123  1.0000
  C   C7        1.0  0.9866887969555592  0.8461707806197982  0.25877915879282526  1.0000
  C   C8        1.0  0.1619521776315414  0.1576882590524949  0.23826135888198954  1.0000
  C   C9        1.0  0.08063400671828629  0.9878343501191424  0.24909535266888969  1.0000
  C   C10       1.0  0.20255683719484094  0.96538348112024  0.25403127466976105  1.0000
  C   C11       1.0  0.9213322319680309  0.8891720630926085  0.2714886000652896  1.0000
  C   C12       1.0  0.044168359859539714  0.9517394635496291  0.25137118447720197  1.0000
  C   C13       1.0  0.059713039339776085  0.8996655016012632  0.25563247013990686  1.0000
  C   C14       1.0  0.1960734740637607  0.7589351171271576  0.25804790102348946  1.0000
  C   C15       1.0  0.03386284038311078  0.8485176623336954  0.2572377700444669  1.0000
  C   C16       1.0  0.056157105972457405  0.8008827520695339  0.2569301560167491  1.0000
  C   C17       1.0  0.2425584675407905  0.0019527492338246675  0.2528635437059936  1.0000
  C   C18       1.0  0.25770422202063964  0.9162978492382221  0.2581061003476483  1.0000
  C   C19       1.0  0.2702471274377159  0.7654687897977124  0.2611699155920858  1.0000
  C   C20       1.0  0.11176039769800274  0.7517047436367592  0.257747588639365  1.0000
  C   C21       1.0  0.07191637692166127  0.714812178267027  0.2582337175441998  1.0000
  C   C22       1.0  0.254683980777423  0.8178670354484302  0.25826218618564845  1.0000
  C   C23       1.0  0.15316858939403946  0.7317206944501116  0.25837321133705743  1.0000
  C   C24       1.0  0.3974780545778543  0.9204180782631475  0.2746726033444948  1.0000
  C   C25       1.0  0.3276956256768553  0.872994544947749  0.26031717096912116  1.0000
  C   C26       1.0  0.3522799287769752  0.9169219622910837  0.27308206202497703  1.0000
  C   C27       1.0  0.35156419008111683  0.8329614129338202  0.24897780297967909  1.0000
  C   C28       1.0  0.4214813940657199  0.8804397710006965  0.26325760474294063  1.0000
  C   C29       1.0  0.39672250225341527  0.8365599993554107  0.2502928877531586  1.0000
  C   C30       1.0  0.162667769590614  0.04460367889572341  0.2464668180882288  1.0000
  C   C31       1.0  0.14305919451541968  0.06468734512664441  0.2237137989211844  1.0000
  C   C32       1.0  0.14344297746310752  0.11985458142504868  0.21938368199770614  1.0000
  C   C33       1.0  0.18181564918677923  0.13731958838019806  0.2610567724242465  1.0000
  C   C34       1.0  0.18261841940944923  0.08213014963108928  0.2648437492976422  1.0000
  C   C35       1.0  0.1591042278126918  0.41562068247406553  0.2521297727747456  1.0000
  C   C36       1.0  0.16277459198003977  0.24297953976323836  0.25439718836149683  1.0000
  C   C37       1.0  0.9134557652476908  0.7997660305778943  0.2505199115995493  1.0000
  C   C38       1.0  0.16217419576120648  0.3013709129622858  0.2529930130000637  1.0000
  C   C39       1.0  0.16420764288307133  0.3864017956112429  0.22843223334752275  1.0000
  C   C40       1.0  0.1652799552436677  0.3305096083083542  0.22858668069879026  1.0000
  C   C41       1.0  0.15583219229600162  0.3864353956809654  0.27652957632807385  1.0000
  C   C42       1.0  0.15784090565302997  0.33070304403647527  0.2767340951379418  1.0000
  C   C43       1.0  0.9582831392689806  0.8010111018171447  0.2495447767641463  1.0000
  C   C44       1.0  0.533404087147804  0.8476104055196962  0.25424874774755585  1.0000
  C   C45       1.0  0.4867457295368136  0.8493732456528295  0.25336713237251324  1.0000
  C   C46       1.0  0.5622101753867629  0.8850986889808374  0.26906893502360096  1.0000
  C   C47       1.0  0.6263278125669139  0.8400966341023717  0.2562761563863712  1.0000
  C   C48       1.0  0.607591666605005  0.8812448838595142  0.2693148650252949  1.0000
  C   C49       1.0  0.597916604074889  0.806277175487092  0.2394954459300636  1.0000
  C   C50       1.0  0.552697947481148  0.8076736180333663  0.2394904667617597  1.0000
  C   C51       1.0  0.15742624974088404  0.47382786240064534  0.2507254402549806  1.0000
  C   C52       1.0  0.9660548071414732  0.8897298306892455  0.2699820603288243  1.0000
  C   C53       1.0  0.14879312874156922  0.557491046468618  0.26682898990149223  1.0000
  C   C54       1.0  0.15143539049360916  0.6716644746408164  0.260937353405029  1.0000
  C   C55       1.0  0.1269491431871958  0.5888977474245385  0.28493913080377453  1.0000
  C   C56       1.0  0.12776439464739583  0.6444290628147453  0.2817889228630151  1.0000
  C   C57       1.0  0.17379959729226144  0.6407038909489116  0.24305274446466585  1.0000
  C   C58       1.0  0.17215378917017612  0.5849964077591967  0.24570571444442674  1.0000
  C   C59       1.0  0.8125368923370935  0.850096355633487  0.2556242734346667  1.0000
  C   C60       1.0  0.8931208113184916  0.8445979819645443  0.2609991423591831  1.0000
  H   H1        1.0  0.00989533931751585  0.9603610983460826  0.24978024445999925  1.0000
  H   H2        1.0  0.3119411396864834  0.9856672815656597  0.2551216001505426  1.0000
  H   H3        1.0  0.9726424742334532  0.7661760472907965  0.24072863934381677  1.0000
  H   H4        1.0  0.24423365791288734  0.04597079078504884  0.25013054430596815  1.0000
  H   H5        1.0  0.0024184865159810887  0.7305723350980915  0.258386750670242  1.0000
  H   H6        1.0  0.07033303590330472  0.6704752523748928  0.258586188067941  1.0000
  H   H7        1.0  0.23268532887794907  0.6848172225391536  0.2632003602177233  1.0000
  H   H8        1.0  0.30446104430113663  0.7571543358206839  0.2636511004544738  1.0000
  H   H9        1.0  0.0817528150269004  0.031674141662488824  0.24591359780167077  1.0000
  H   H10       1.0  0.19854623363930446  0.8622280036957145  0.25643470692077686  1.0000
  H   H11       1.0  0.33373712215081525  0.7986690512998785  0.2382317118386164  1.0000
  H   H12       1.0  0.33487918617127743  0.9484846793246998  0.28264466100212593  1.0000
  H   H13       1.0  0.41527571128989577  0.9550485292397543  0.28517537928291076  1.0000
  H   H14       1.0  0.4143430570920757  0.8048626158094352  0.24087990116289865  1.0000
  H   H15       1.0  0.19806567837967562  0.06753473135235745  0.28299138347447045  1.0000
  H   H16       1.0  0.19711824426551747  0.16596391208241473  0.27602215431478644  1.0000
  H   H17       1.0  0.1277726826773653  0.1342893008136373  0.2012957772988267  1.0000
  H   H18       1.0  0.12765510356753892  0.03604739255383845  0.20880343920133448  1.0000
  H   H19       1.0  0.16673095646786992  0.408276093818724  0.20924965590970884  1.0000
  H   H20       1.0  0.16377006990640902  0.22561952145829717  0.2750287021741124  1.0000
  H   H21       1.0  0.15527609402745043  0.3088135363080654  0.2959107559526243  1.0000
  H   H22       1.0  0.9867209376651939  0.9244727708215005  0.2785342666362623  1.0000
  H   H23       1.0  0.46786197491893816  0.8168780699193543  0.24118166546220218  1.0000
  H   H24       1.0  0.8925966889089008  0.7645544095123668  0.24259891255437774  1.0000
  H   H25       1.0  0.5316660556073118  0.7797918646929368  0.226621815155904  1.0000
  H   H26       1.0  0.6280182678145623  0.9096557873151593  0.2824030204405992  1.0000
  H   H27       1.0  0.5133401933829375  0.9182554832976996  0.28282438416993144  1.0000
  H   H28       1.0  0.6472745014693871  0.7754437174530997  0.2248078715143183  1.0000
  H   H29       1.0  0.1688765595815612  0.26526524903993287  0.20877126167336124  1.0000
  H   H30       1.0  0.14950749768145283  0.4511997083939474  0.2961969935957801  1.0000
  H   H31       1.0  0.1644671881951457  0.49272705779802006  0.23063244634701152  1.0000
  H   H32       1.0  0.1897870474564038  0.5615613094158836  0.23127051719649921  1.0000
  H   H33       1.0  0.1923594808423879  0.6609023215137867  0.22632532759047508  1.0000
  H   H34       1.0  0.11563859581600656  0.8548977023657649  0.25613385735985406  1.0000
  H   H35       1.0  0.1104782889527913  0.6678405439632216  0.29636732380882125  1.0000
  H   H36       1.0  0.9066762116684637  0.9232956818858133  0.28072549521713847  1.0000
  H   H37       1.0  0.10843233444555571  0.5688712550138527  0.30170931795935374  1.0000
  H   H38       1.0  0.7843793922464264  0.8372215031126313  0.2696327180607762  1.0000
  N   N1        1.0  0.10390911355574554  0.9051274049464682  0.2556882195912347  1.0000
  N   N2        1.0  0.21358772459187092  0.9145636401516563  0.2573031369562613  1.0000
  N   N3        1.0  0.1002516226959932  0.8027351138962343  0.2566874644634781  1.0000
  N   N4        1.0  0.21052160390641544  0.8121017414258803  0.2564662325005096  1.0000
  N   N5        1.0  0.4658270160210072  0.8857871611645958  0.2655665536711558  1.0000
  N   N6        1.0  0.16078960172230672  0.2114734396150534  0.2335487994901772  1.0000
  N   N7        1.0  0.14770848485257415  0.5032432750155036  0.270987746991726  1.0000
  N   N8        1.0  0.8498217225345082  0.843052711100869  0.2628815597764189  1.0000
  O   O1        1.0  0.16978545193974806  0.30373980041872983  0.2038825457525357  1.0000
  O   O2        1.0  0.1507295066084237  0.413045016571228  0.3012082660113373  1.0000
  O   O3        1.0  0.5454303849001704  0.9249363589302647  0.2850823500539925  1.0000
  O   O4        1.0  0.6158000753647742  0.7677504633023463  0.2225314896592477  1.0000
