# Supplementary material for: Fracture Behavior of a 2D Imine‐Based Polymer
Source: Adv Sci (Weinh). 2024 Sep 12;11(42):2407017. doi: 10.1002/advs.202407017 (PMC11558127; doi:10.1002/advs.202407017)
Supplement: Supplementary file 2 — Supporting Information [file ADVS-11-2407017-s004.zip › pristine_100_strain_1.225_relaxed.cif]

data_image0
_chemical_formula_structural       C60H38N8O4
_chemical_formula_sum              "C60 H38 N8 O4"
_cell_length_a       31.267873165375775
_cell_length_b       24.840635948753494
_cell_length_c       49.99999999999997
_cell_angle_alpha    90.0
_cell_angle_beta     90.0
_cell_angle_gamma    96.12936019028149

_space_group_name_H-M_alt    "P 1"
_space_group_IT_number       1

loop_
  _space_group_symop_operation_xyz
  'x, y, z'

loop_
  _atom_site_type_symbol
  _atom_site_label
  _atom_site_symmetry_multiplicity
  _atom_site_fract_x
  _atom_site_fract_y
  _atom_site_fract_z
  _atom_site_occupancy
  C   C1        1.0  0.12007954751100486  0.9576413887784931  0.2520303232248865  1.0000
  C   C2        1.0  0.16194790582081078  0.9849486029179291  0.2513545941049375  1.0000
  C   C3        1.0  0.27529074206890086  0.9718540160234101  0.2554839228757412  1.0000
  C   C4        1.0  0.2334020056841267  0.7291937309434662  0.26057298475664725  1.0000
  C   C5        1.0  0.040912096492261955  0.7447922625096561  0.2573716867480192  1.0000
  C   C6        1.0  0.2784783345222038  0.869425411195196  0.2586316763265991  1.0000
  C   C7        1.0  0.9910546192821125  0.8452505607656529  0.25851132516749376  1.0000
  C   C8        1.0  0.16247550272398437  0.1576478932669428  0.2389039699288532  1.0000
  C   C9        1.0  0.08298155830718416  0.9875838850005525  0.24975230978399346  1.0000
  C   C10       1.0  0.20250735134717676  0.9654661806725899  0.25415099594532065  1.0000
  C   C11       1.0  0.926833907822775  0.8873529040038547  0.27153308690005273  1.0000
  C   C12       1.0  0.04728257222510645  0.9513153207129535  0.25188474091457597  1.0000
  C   C13       1.0  0.0625586911481578  0.899212584716101  0.25575545880065065  1.0000
  C   C14       1.0  0.1963402290665834  0.7590516285805907  0.2576350989274042  1.0000
  C   C15       1.0  0.0372918614876512  0.8479293313653467  0.2569919222446414  1.0000
  C   C16       1.0  0.05921215078004569  0.8004382768522526  0.256435797568637  1.0000
  C   C17       1.0  0.24168207430081928  0.002159525096094375  0.25297802032519595  1.0000
  C   C18       1.0  0.25660138904929536  0.9165591933356312  0.25794349720556836  1.0000
  C   C19       1.0  0.26902513231978337  0.7658675395310945  0.26070223885559407  1.0000
  C   C20       1.0  0.11373193738583792  0.7515031996904984  0.2572358320029225  1.0000
  C   C21       1.0  0.07471741356750354  0.714457837955791  0.2575294080428084  1.0000
  C   C22       1.0  0.2537152648665917  0.8181823384255068  0.2578551169506358  1.0000
  C   C23       1.0  0.1543200641969453  0.7316785818773107  0.25794731578328367  1.0000
  C   C24       1.0  0.39354064036094205  0.9210188133722494  0.2744496970630887  1.0000
  C   C25       1.0  0.3252200928748381  0.8735082645532677  0.2599915356491039  1.0000
  C   C26       1.0  0.34926301576533586  0.917432881442197  0.2728267405857884  1.0000
  C   C27       1.0  0.3486303795685883  0.8336235631361334  0.24860035878997008  1.0000
  C   C28       1.0  0.417095914841848  0.8811844414942746  0.2630138091173651  1.0000
  C   C29       1.0  0.39287379880595685  0.8373459627617037  0.24995450893414087  1.0000
  C   C30       1.0  0.16330823939304281  0.04458907280472761  0.2469453148505502  1.0000
  C   C31       1.0  0.14380778822094098  0.06469024420321168  0.22431258025757492  1.0000
  C   C32       1.0  0.1440961994328482  0.1198488392897005  0.22006320761032616  1.0000
  C   C33       1.0  0.1821551187219392  0.1372582217119025  0.26159980085358636  1.0000
  C   C34       1.0  0.1830324988039809  0.08207649062659772  0.26529961170364563  1.0000
  C   C35       1.0  0.16008020777237705  0.4156405872392133  0.2523564086617645  1.0000
  C   C36       1.0  0.1635489975003686  0.24304757646488762  0.25503382186679535  1.0000
  C   C37       1.0  0.9194206434251734  0.7986117284923012  0.2499152626787523  1.0000
  C   C38       1.0  0.16302928476876122  0.30143648075235724  0.2535219098756888  1.0000
  C   C39       1.0  0.16500576344268958  0.38618609931159475  0.2287353325827234  1.0000
  C   C40       1.0  0.1660053603447881  0.33031361829244993  0.22903696630165016  1.0000
  C   C41       1.0  0.15697101782033596  0.3867292199973187  0.27683577677945376  1.0000
  C   C42       1.0  0.15891294987652935  0.3310188109852741  0.27719292652796484  1.0000
  C   C43       1.0  0.9633572141127497  0.8002269799174306  0.24893442621872142  1.0000
  C   C44       1.0  0.5267631424975054  0.8485224777748575  0.2542897537887628  1.0000
  C   C45       1.0  0.48105082883735273  0.8501703506059183  0.2533201733241209  1.0000
  C   C46       1.0  0.5549313471894315  0.8863405715277367  0.2689999353327577  1.0000
  C   C47       1.0  0.6177216432664219  0.841228261610542  0.2565407341879312  1.0000
  C   C48       1.0  0.5993965504294018  0.8826083504805583  0.2693459538507044  1.0000
  C   C49       1.0  0.5899997336815869  0.8070054739870409  0.2398501013943964  1.0000
  C   C50       1.0  0.5456978963864165  0.8083486790866917  0.23975580517048378  1.0000
  C   C51       1.0  0.1583978369838429  0.47380100661175745  0.250792306363751  1.0000
  C   C52       1.0  0.9706680777604154  0.8882995062936613  0.27000829763782264  1.0000
  C   C53       1.0  0.1499170684799846  0.5575740295421969  0.26669838445590605  1.0000
  C   C54       1.0  0.15260701082824127  0.6716608043294215  0.26060146679632185  1.0000
  C   C55       1.0  0.1284202421426995  0.5890450483530765  0.2847007217546145  1.0000
  C   C56       1.0  0.12925931267303412  0.6445385895037359  0.28144428743817634  1.0000
  C   C57       1.0  0.17459825068125193  0.6406410618572247  0.24282198197317587  1.0000
  C   C58       1.0  0.17294885960389822  0.5849673202324891  0.2455822749225428  1.0000
  C   C59       1.0  0.8202987654426496  0.8480353624928695  0.25549240516599475  1.0000
  C   C60       1.0  0.8993219133957903  0.8429160760884232  0.2607444301637638  1.0000
  H   H1        1.0  0.013695094604177394  0.9598634175899061  0.2504200512192497  1.0000
  H   H2        1.0  0.30970050987383985  0.9860923332497975  0.2550420453456889  1.0000
  H   H3        1.0  0.9775459221100198  0.7658532823203886  0.2398069899738724  1.0000
  H   H4        1.0  0.24329571229889477  0.046175540213595205  0.2503468214248637  1.0000
  H   H5        1.0  0.00659959278922595  0.7298972122699178  0.2575424295955824  1.0000
  H   H6        1.0  0.07319606918332001  0.670130948274673  0.25776535300560527  1.0000
  H   H7        1.0  0.23228875023847287  0.685109762593104  0.2627330269670828  1.0000
  H   H8        1.0  0.3025711508414546  0.7577009741988471  0.26315186824691444  1.0000
  H   H9        1.0  0.08400239557809888  0.031480592480231814  0.2468531874152839  1.0000
  H   H10       1.0  0.19864650847811496  0.8623192353651267  0.2562279423847794  1.0000
  H   H11       1.0  0.3311965384517311  0.7993307016058244  0.2377975960861609  1.0000
  H   H12       1.0  0.3321812733873482  0.9488531774945271  0.28245209573025093  1.0000
  H   H13       1.0  0.41093654433619287  0.9556241477208427  0.28500427366662334  1.0000
  H   H14       1.0  0.41014931011516736  0.8057261407092815  0.24054129072852695  1.0000
  H   H15       1.0  0.1983678685594043  0.06748239157918745  0.2833660664891054  1.0000
  H   H16       1.0  0.19728092982649617  0.16586159063713343  0.2765503889994505  1.0000
  H   H17       1.0  0.1285150214451043  0.1343208913078033  0.20207019059090875  1.0000
  H   H18       1.0  0.12855796665848715  0.036091640408816  0.2094188647169687  1.0000
  H   H19       1.0  0.16740518148197017  0.4078368192376472  0.20949404342045871  1.0000
  H   H20       1.0  0.16469121968555267  0.22579049453469047  0.2756739489158314  1.0000
  H   H21       1.0  0.15643483294496371  0.3093404830523517  0.29642881316933456  1.0000
  H   H22       1.0  0.9907901088469097  0.9229507410466714  0.278770504666255  1.0000
  H   H23       1.0  0.46257085457758434  0.8174872012626724  0.241213093468194  1.0000
  H   H24       1.0  0.8991091027706476  0.7635298880567402  0.2417290916212595  1.0000
  H   H25       1.0  0.5251301654408572  0.7802158105362819  0.22696049168312477  1.0000
  H   H26       1.0  0.6193605024492758  0.9112706375917257  0.28236893809687497  1.0000
  H   H27       1.0  0.5070501759279866  0.9196264404917542  0.2825701224113749  1.0000
  H   H28       1.0  0.6384214001197017  0.7759965781379674  0.22542618017344573  1.0000
  H   H29       1.0  0.16936140630291688  0.26488099223821693  0.20938136654561107  1.0000
  H   H30       1.0  0.15085056004372882  0.45167774296624075  0.2963176799770016  1.0000
  H   H31       1.0  0.16529665077411512  0.49251034985612757  0.23065863199060113  1.0000
  H   H32       1.0  0.1902849753811457  0.5614916655218641  0.23122346612210123  1.0000
  H   H33       1.0  0.19286999854573425  0.6607375812000402  0.22608887514982862  1.0000
  H   H34       1.0  0.11742057912565469  0.8547092725062063  0.2559870155279532  1.0000
  H   H35       1.0  0.11223984636620148  0.6680220550549065  0.2959318401536455  1.0000
  H   H36       1.0  0.9123639185196017  0.9210905858782377  0.28099627220438145  1.0000
  H   H37       1.0  0.11013615663535402  0.5691059812739239  0.30145334000585905  1.0000
  H   H38       1.0  0.7928945721113367  0.834482319353845  0.2695547325189073  1.0000
  N   N1        1.0  0.1058635349097479  0.9048530313736102  0.2557764707355223  1.0000
  N   N2        1.0  0.213369891071064  0.9146680196351429  0.25722882581175305  1.0000
  N   N3        1.0  0.10242221383014835  0.8024769221818056  0.2562759218698753  1.0000
  N   N4        1.0  0.21044097245137472  0.8122588127558096  0.25606969452228073  1.0000
  N   N5        1.0  0.4605392088713488  0.8866834646488242  0.2653724514270936  1.0000
  N   N6        1.0  0.1613406571857501  0.21142381267268043  0.23422833109121638  1.0000
  N   N7        1.0  0.1488579079041609  0.5033796212171955  0.2709741032227892  1.0000
  N   N8        1.0  0.8568956488663753  0.8410333193293216  0.2626290192167526  1.0000
  O   O1        1.0  0.1703196708432888  0.3033079585476961  0.2043933892555733  1.0000
  O   O2        1.0  0.1521005701963702  0.41361161783115896  0.3014462884437929  1.0000
  O   O3        1.0  0.5384874421621874  0.9263988529088872  0.2848310502170614  1.0000
  O   O4        1.0  0.6075890181240383  0.7682154620520087  0.22310334876269342  1.0000
