# Supplementary material for: Fracture Behavior of a 2D Imine‐Based Polymer
Source: Adv Sci (Weinh). 2024 Sep 12;11(42):2407017. doi: 10.1002/advs.202407017 (PMC11558127; doi:10.1002/advs.202407017)
Supplement: Supplementary file 2 — Supporting Information [file ADVS-11-2407017-s004.zip › pristine_100_strain_1.250_relaxed.cif]

data_image0
_chemical_formula_structural       C60H38N8O4
_chemical_formula_sum              "C60 H38 N8 O4"
_cell_length_a       31.905993025893693
_cell_length_b       24.842515849746878
_cell_length_c       49.99999999999997
_cell_angle_alpha    90.0
_cell_angle_beta     90.0
_cell_angle_gamma    96.25446821135787

_space_group_name_H-M_alt    "P 1"
_space_group_IT_number       1

loop_
  _space_group_symop_operation_xyz
  'x, y, z'

loop_
  _atom_site_type_symbol
  _atom_site_label
  _atom_site_symmetry_multiplicity
  _atom_site_fract_x
  _atom_site_fract_y
  _atom_site_fract_z
  _atom_site_occupancy
  C   C1        1.0  0.12156470696963037  0.9574509159943168  0.2522707896390055  1.0000
  C   C2        1.0  0.16257192160495132  0.9849653143114038  0.25163979370445877  1.0000
  C   C3        1.0  0.27370958605590207  0.9722715448386755  0.25535886925563395  1.0000
  C   C4        1.0  0.23286103406321154  0.7294277676581905  0.26043394607317083  1.0000
  C   C5        1.0  0.044156104542754246  0.7442482746763708  0.25704357922866006  1.0000
  C   C6        1.0  0.27693369473070417  0.8698536244950432  0.2584702397791867  1.0000
  C   C7        1.0  0.9952150371922192  0.8443891517613895  0.25824410128255687  1.0000
  C   C8        1.0  0.16328236455018452  0.1576618638012933  0.23913217729672745  1.0000
  C   C9        1.0  0.08516411282527113  0.9872696869747253  0.2501927266047864  1.0000
  C   C10       1.0  0.20235761942095742  0.965602062414728  0.25427764578047857  1.0000
  C   C11       1.0  0.9321139921040454  0.8857212556507158  0.2714811606669478  1.0000
  C   C12       1.0  0.05020779336883928  0.9508014142961395  0.25216760960197115  1.0000
  C   C13       1.0  0.06524969917409058  0.8987098928084652  0.25574411512779915  1.0000
  C   C14       1.0  0.1965084226085246  0.7591343285700475  0.2574852781707166  1.0000
  C   C15       1.0  0.04054294564264124  0.8473246696760036  0.25678428373393347  1.0000
  C   C16       1.0  0.062065417079619184  0.7999482627906304  0.2561607509516885  1.0000
  C   C17       1.0  0.24072177429487593  0.002456812378627077  0.253035173803327  1.0000
  C   C18       1.0  0.25544723975941563  0.9168945546392436  0.2578110351582512  1.0000
  C   C19       1.0  0.2677573097523365  0.7662384952680226  0.2605629616846336  1.0000
  C   C20       1.0  0.1155391089295412  0.751230946784222  0.2569173616847113  1.0000
  C   C21       1.0  0.07731394440701789  0.7140447073319256  0.2571548859992417  1.0000
  C   C22       1.0  0.25271138331475285  0.818496773662703  0.25772691201386805  1.0000
  C   C23       1.0  0.15534031900061634  0.7315675129590686  0.2576847501705478  1.0000
  C   C24       1.0  0.38973285490723053  0.921880973755684  0.2742460839551156  1.0000
  C   C25       1.0  0.32275845274958476  0.8741492240672699  0.25979671110028346  1.0000
  C   C26       1.0  0.3463283968047646  0.9181523797199439  0.272619439589404  1.0000
  C   C27       1.0  0.3457149579082756  0.8343764838774593  0.24837993260227498  1.0000
  C   C28       1.0  0.412821372645085  0.8821079595787937  0.26282225887126986  1.0000
  C   C29       1.0  0.38908372148430365  0.8382464139181607  0.24973190658551256  1.0000
  C   C30       1.0  0.16385603595513284  0.04461205637094433  0.24727839206109453  1.0000
  C   C31       1.0  0.14461308591059696  0.06464163322661368  0.22468842880846063  1.0000
  C   C32       1.0  0.14501829415573855  0.11979469674330263  0.2203837787366544  1.0000
  C   C33       1.0  0.18271383137890396  0.1373514006146512  0.26177978029601007  1.0000
  C   C34       1.0  0.18345477382867983  0.08216828949609299  0.2655282085206623  1.0000
  C   C35       1.0  0.1610841045525932  0.415607047240645  0.2526184415730535  1.0000
  C   C36       1.0  0.16448218270598394  0.24308079378910383  0.2552189962775737  1.0000
  C   C37       1.0  0.9251564620973576  0.7974276635398267  0.24938912620062997  1.0000
  C   C38       1.0  0.16397374967316977  0.3014541254868558  0.25370786411198454  1.0000
  C   C39       1.0  0.16581578942502628  0.38620951061138264  0.22897015006613583  1.0000
  C   C40       1.0  0.16677818101066483  0.3303409587210998  0.22922476876968817  1.0000
  C   C41       1.0  0.15811660366553681  0.3866769791993843  0.27709325250319194  1.0000
  C   C42       1.0  0.16004711246289519  0.33098085774167296  0.2774047789895916  1.0000
  C   C43       1.0  0.9682335905718085  0.7993845708091074  0.24841123900735454  1.0000
  C   C44       1.0  0.5202913880256416  0.8494765754107427  0.25431756222525614  1.0000
  C   C45       1.0  0.4754903005280233  0.8510502470007842  0.2532993811688703  1.0000
  C   C46       1.0  0.5479263061823582  0.8875725772116618  0.2688965649679042  1.0000
  C   C47       1.0  0.6094120477004743  0.8422912415266  0.2567531495763472  1.0000
  C   C48       1.0  0.5915038880963035  0.883897213975431  0.2693471218205153  1.0000
  C   C49       1.0  0.582243433760366  0.807817528407329  0.2401425908634193  1.0000
  C   C50       1.0  0.5388221780581306  0.8090921284713984  0.23997396241675742  1.0000
  C   C51       1.0  0.15948480774145374  0.4737623769289072  0.2510544086663353  1.0000
  C   C52       1.0  0.9751008795145776  0.8870485717886397  0.2699516693828773  1.0000
  C   C53       1.0  0.15127153372184646  0.5575663140590106  0.2668527182308731  1.0000
  C   C54       1.0  0.15369220920282325  0.6715555350140818  0.260411025336342  1.0000
  C   C55       1.0  0.13006600131750445  0.5890958114557107  0.2847211099006799  1.0000
  C   C56       1.0  0.13077074039622175  0.6445313994162385  0.2812865056364602  1.0000
  C   C57       1.0  0.17538693761397617  0.6404770833179969  0.24276588643210864  1.0000
  C   C58       1.0  0.1738570626793935  0.5848435356022784  0.24569328369708152  1.0000
  C   C59       1.0  0.8277774746320428  0.8455889771662488  0.25530791782608536  1.0000
  C   C60       1.0  0.905303283065559  0.8412894632508471  0.2604859887208142  1.0000
  H   H1        1.0  0.0172621593554545  0.9591929853999976  0.2508080301798421  1.0000
  H   H2        1.0  0.3074143662738942  0.9866943958546944  0.25478339713273385  1.0000
  H   H3        1.0  0.9822614451498657  0.7653049673062328  0.2391243091398554  1.0000
  H   H4        1.0  0.24223745910016062  0.04649866713575892  0.2504998109573235  1.0000
  H   H5        1.0  0.010529389239680276  0.729254306021974  0.2572191652341715  1.0000
  H   H6        1.0  0.07583985052791523  0.6697237933490463  0.2573199072481159  1.0000
  H   H7        1.0  0.2318006571991074  0.6853300565743782  0.26254951741421434  1.0000
  H   H8        1.0  0.3006357897115025  0.7581542396478101  0.26300876518829475  1.0000
  H   H9        1.0  0.08613974098011758  0.031228358952005018  0.2475665457499702  1.0000
  H   H10       1.0  0.19870020478390713  0.8624099185408091  0.2561921602583855  1.0000
  H   H11       1.0  0.3286243534418706  0.8000834564518398  0.2375489743829687  1.0000
  H   H12       1.0  0.32958951182811075  0.9495428992816717  0.2822234564359019  1.0000
  H   H13       1.0  0.40679883577901427  0.9564984975584279  0.2848209022995048  1.0000
  H   H14       1.0  0.4060358694510603  0.8067418268502383  0.24028174200796093  1.0000
  H   H15       1.0  0.19863449727193114  0.06760101356551597  0.2835364958907604  1.0000
  H   H16       1.0  0.19779266531663603  0.1660393236431306  0.2766233290157229  1.0000
  H   H17       1.0  0.12968055370980539  0.13423444198283685  0.2024188069809881  1.0000
  H   H18       1.0  0.12951269372655425  0.03596915430844524  0.20986133560649403  1.0000
  H   H19       1.0  0.1681036964616502  0.4079384198340704  0.20974718299077882  1.0000
  H   H20       1.0  0.1656556197843064  0.22587283405645475  0.27586378524687843  1.0000
  H   H21       1.0  0.15771205762020826  0.3092295143522194  0.2966226755860162  1.0000
  H   H22       1.0  0.9947051914950249  0.9216345647842055  0.27892013494809237  1.0000
  H   H23       1.0  0.45734814023205567  0.8181709398367274  0.24129880748566257  1.0000
  H   H24       1.0  0.9053335034965041  0.7624135784710101  0.24101570916162937  1.0000
  H   H25       1.0  0.5186666104914747  0.780738776728033  0.22726032993333606  1.0000
  H   H26       1.0  0.6110736636351061  0.9127881011618909  0.28228193568138127  1.0000
  H   H27       1.0  0.5009492206535299  0.9209418775123647  0.282209394397594  1.0000
  H   H28       1.0  0.6297032105139014  0.7766562874633666  0.22591561524952633  1.0000
  H   H29       1.0  0.16997078665237803  0.2649546643241804  0.2095108338260158  1.0000
  H   H30       1.0  0.1521955278624701  0.45155919693739693  0.2966468507834812  1.0000
  H   H31       1.0  0.1661354788217345  0.4924050428899484  0.23088973690058867  1.0000
  H   H32       1.0  0.19094905876318047  0.5612677912563401  0.23145683047717336  1.0000
  H   H33       1.0  0.19334022500788947  0.6604850141894595  0.2260133225251353  1.0000
  H   H34       1.0  0.11909156505945648  0.8544461317090444  0.25584731818701717  1.0000
  H   H35       1.0  0.11397769477457256  0.668078928362982  0.29566631187642695  1.0000
  H   H36       1.0  0.9177818064254314  0.9190863656694699  0.28114308866289467  1.0000
  H   H37       1.0  0.11213740725827902  0.5692334843439659  0.30150176354431996  1.0000
  H   H38       1.0  0.800951575765235  0.8313516657213088  0.2693001910182559  1.0000
  N   N1        1.0  0.10769865645522406  0.9045332717486548  0.2557488360730006  1.0000
  N   N2        1.0  0.21306203750462235  0.9148322841570463  0.2572263186811481  1.0000
  N   N3        1.0  0.10442452093318717  0.8021600602925063  0.25601346710924827  1.0000
  N   N4        1.0  0.2102911689966385  0.8123970567891149  0.25595335014871745  1.0000
  N   N5        1.0  0.4554018061373333  0.8876933243555809  0.2652110730889782  1.0000
  N   N6        1.0  0.16223922553058068  0.21143158276037963  0.23442289677175743  1.0000
  N   N7        1.0  0.15028923077749315  0.5034106911012389  0.2712356811244839  1.0000
  N   N8        1.0  0.8637011621296978  0.8388769068097898  0.2624534243955121  1.0000
  O   O1        1.0  0.1708747087308981  0.3033858712970655  0.20455401188453454  1.0000
  O   O2        1.0  0.15340791959898725  0.41348760588694883  0.30173019645552057  1.0000
  O   O3        1.0  0.531768321591208  0.9278728619659808  0.2844978883671583  1.0000
  O   O4        1.0  0.599481661824503  0.7688341449676876  0.2235680123872814  1.0000
