# Supplementary material for: Fracture Behavior of a 2D Imine‐Based Polymer
Source: Adv Sci (Weinh). 2024 Sep 12;11(42):2407017. doi: 10.1002/advs.202407017 (PMC11558127; doi:10.1002/advs.202407017)
Supplement: Supplementary file 2 — Supporting Information [file ADVS-11-2407017-s004.zip › pristine_100_strain_1.275_relaxed.cif]

data_image0
_chemical_formula_structural       C60H38N8O4
_chemical_formula_sum              "C60 H38 N8 O4"
_cell_length_a       32.54411288641151
_cell_length_b       24.845664409543343
_cell_length_c       49.99999999999997
_cell_angle_alpha    90.0
_cell_angle_beta     90.0
_cell_angle_gamma    96.37926013470869

_space_group_name_H-M_alt    "P 1"
_space_group_IT_number       1

loop_
  _space_group_symop_operation_xyz
  'x, y, z'

loop_
  _atom_site_type_symbol
  _atom_site_label
  _atom_site_symmetry_multiplicity
  _atom_site_fract_x
  _atom_site_fract_y
  _atom_site_fract_z
  _atom_site_occupancy
  C   C1        1.0  0.12303483372142301  0.9572234870737212  0.25245047709234897  1.0000
  C   C2        1.0  0.16323639757029587  0.9848926298689047  0.25178816558473976  1.0000
  C   C3        1.0  0.2722569639855713  0.9726449320975319  0.25528254040713294  1.0000
  C   C4        1.0  0.23239391327761047  0.7296950643134226  0.260348081621521  1.0000
  C   C5        1.0  0.047322875335165514  0.7437018511509644  0.2567951780053252  1.0000
  C   C6        1.0  0.2755168481493139  0.8702563390974903  0.2583318350290041  1.0000
  C   C7        1.0  0.9992035643573768  0.843517915637559  0.25806225523797616  1.0000
  C   C8        1.0  0.1638131048779178  0.15760194889029056  0.23941508446970194  1.0000
  C   C9        1.0  0.087315558533434  0.9869201393007216  0.250497385784217  1.0000
  C   C10       1.0  0.20228228506167495  0.9656770272146353  0.25429471813995363  1.0000
  C   C11       1.0  0.9371690421881564  0.8842339939609892  0.2713557934898389  1.0000
  C   C12       1.0  0.05305781773628456  0.9502970710772827  0.252388424197154  1.0000
  C   C13       1.0  0.06784622072643379  0.8982316392556149  0.25580531218182456  1.0000
  C   C14       1.0  0.19672102994222007  0.7592417222455577  0.25738999130969314  1.0000
  C   C15       1.0  0.0436641275163938  0.8467305651285609  0.25667459664546083  1.0000
  C   C16       1.0  0.0648264983823047  0.799472828347127  0.25596412258311513  1.0000
  C   C17       1.0  0.23987340792220996  0.002690766563408076  0.2530164606928736  1.0000
  C   C18       1.0  0.2544002444063166  0.9171967169985862  0.2577202531945829  1.0000
  C   C19       1.0  0.2665901898121706  0.7666366506955525  0.2604448628684459  1.0000
  C   C20       1.0  0.11732373994022201  0.75101939640276  0.25677684414268415  1.0000
  C   C21       1.0  0.07987791705815667  0.7136639058127159  0.25695549073842694  1.0000
  C   C22       1.0  0.2517971539672071  0.8188144412341598  0.25758041553028305  1.0000
  C   C23       1.0  0.15637138139642143  0.7315260906515562  0.25759138436226225  1.0000
  C   C24       1.0  0.38613307490126575  0.9226744838564069  0.2740582757276193  1.0000
  C   C25       1.0  0.32045722534966237  0.8747227270757438  0.25962695576616257  1.0000
  C   C26       1.0  0.34356849942706236  0.9187945446018372  0.27244310199997107  1.0000
  C   C27       1.0  0.34297159405879496  0.8350113808487928  0.2482203293565857  1.0000
  C   C28       1.0  0.4087678354185937  0.882934339952247  0.26266329953538053  1.0000
  C   C29       1.0  0.3854953837467436  0.8389816623196006  0.24959382725876  1.0000
  C   C30       1.0  0.16444342305014714  0.044546905980437985  0.24748661348845494  1.0000
  C   C31       1.0  0.14540414130700374  0.06455825161621992  0.224972791151039  1.0000
  C   C32       1.0  0.1457679069477947  0.11970869308740986  0.22070261994998663  1.0000
  C   C33       1.0  0.18301088069562615  0.13731501559467527  0.2619983277120431  1.0000
  C   C34       1.0  0.1837674150119305  0.08213379021832569  0.2657066005327251  1.0000
  C   C35       1.0  0.1620413329834031  0.4155929111969532  0.2527452769504675  1.0000
  C   C36       1.0  0.16520731196707947  0.2430664827125597  0.25549067758728855  1.0000
  C   C37       1.0  0.9306283438532152  0.7961910971007731  0.2490037355525886  1.0000
  C   C38       1.0  0.16477425161170803  0.3014394768311199  0.25394328912783254  1.0000
  C   C39       1.0  0.16657621565769315  0.3860970033365289  0.22912079076045372  1.0000
  C   C40       1.0  0.16747739307616097  0.33023258226282487  0.22943143748708364  1.0000
  C   C41       1.0  0.15919897566958516  0.386760845625509  0.2772498812457159  1.0000
  C   C42       1.0  0.1610376016664278  0.33106714758134315  0.2776169719197262  1.0000
  C   C43       1.0  0.9728833584412604  0.7984705764649914  0.2480665084416032  1.0000
  C   C44       1.0  0.5141320477834883  0.8504333678445349  0.25432907150477313  1.0000
  C   C45       1.0  0.47020624137444056  0.8518945304134141  0.25326561354535654  1.0000
  C   C46       1.0  0.5412363172730363  0.8887787090851423  0.2688044798966553  1.0000
  C   C47       1.0  0.6014964656113627  0.8434097438240228  0.25688177650314464  1.0000
  C   C48       1.0  0.5839632674057739  0.8851741758201275  0.26930282497919583  1.0000
  C   C49       1.0  0.5748648138252557  0.8086734139624162  0.24035458087467956  1.0000
  C   C50       1.0  0.5322888379168368  0.8098855559721182  0.24014212182544456  1.0000
  C   C51       1.0  0.16047937895832146  0.4737352857762995  0.251133813085604  1.0000
  C   C52       1.0  0.9793391750337136  0.8858901777151106  0.2698656828498217  1.0000
  C   C53       1.0  0.15241047473927488  0.5575535267342132  0.2668615153029398  1.0000
  C   C54       1.0  0.15479120224610093  0.6715292866563919  0.2603477180457573  1.0000
  C   C55       1.0  0.13157324295556688  0.5890636775093326  0.28468438394294066  1.0000
  C   C56       1.0  0.13227447597768402  0.6444858134307028  0.2812170190077694  1.0000
  C   C57       1.0  0.17610347991997066  0.6404733800670589  0.24274503947785728  1.0000
  C   C58       1.0  0.17459238232296387  0.5848462033313931  0.24570211899205208  1.0000
  C   C59       1.0  0.8349574983756792  0.84353472476462  0.2550449287237502  1.0000
  C   C60       1.0  0.9110115570087204  0.8397526362478261  0.26022243143291346  1.0000
  H   H1        1.0  0.020735669450952843  0.9585754935233946  0.2510986546860443  1.0000
  H   H2        1.0  0.30530268318938675  0.9872049868740421  0.25467433062473227  1.0000
  H   H3        1.0  0.9867772989933326  0.7646381406499373  0.23868828077542392  1.0000
  H   H4        1.0  0.24131219520318534  0.04674159914084278  0.25050717991781596  1.0000
  H   H5        1.0  0.014355944522933761  0.7285730935769367  0.2569262245154339  1.0000
  H   H6        1.0  0.07848930513005281  0.6693488415695014  0.25710882420936854  1.0000
  H   H7        1.0  0.23138740069587393  0.6856089217983355  0.2624843066804005  1.0000
  H   H8        1.0  0.2988468409041882  0.7587152563787313  0.2628929026073464  1.0000
  H   H9        1.0  0.08824619300787129  0.03091092944146156  0.24799987732420284  1.0000
  H   H10       1.0  0.19879721005449602  0.8624911145113318  0.2561211776839417  1.0000
  H   H11       1.0  0.326212889325811  0.8006733500369169  0.23739307766770312  1.0000
  H   H12       1.0  0.32713469545708207  0.950127539753042  0.2820329100752201  1.0000
  H   H13       1.0  0.4028532556691312  0.9573598448386909  0.2846227087686877  1.0000
  H   H14       1.0  0.40212375752445056  0.8075112392033038  0.2401653791773621  1.0000
  H   H15       1.0  0.1987654983273263  0.0675823264641394  0.2836629798392281  1.0000
  H   H16       1.0  0.19789902891079034  0.16601133705343613  0.2768187005425093  1.0000
  H   H17       1.0  0.13060484849348772  0.13411743651876354  0.2027902980206512  1.0000
  H   H18       1.0  0.1304818412216822  0.03586696058707191  0.21018012020806684  1.0000
  H   H19       1.0  0.16876323579036237  0.40772596427974067  0.20986934419837877  1.0000
  H   H20       1.0  0.16648821224470658  0.22591528103258995  0.2761391349829867  1.0000
  H   H21       1.0  0.1587911968592589  0.30941389356458526  0.29686322262031223  1.0000
  H   H22       1.0  0.9984742754704035  0.9205011189387583  0.27893019396179397  1.0000
  H   H23       1.0  0.452432307831902  0.818819702747169  0.24134785383738855  1.0000
  H   H24       1.0  0.9113014816641172  0.7611553804345699  0.24050965976437164  1.0000
  H   H25       1.0  0.5125093144772181  0.781317669006473  0.227516470298895  1.0000
  H   H26       1.0  0.6031804476227347  0.9142612980589631  0.2821436078070192  1.0000
  H   H27       1.0  0.49518606221556316  0.9222298427450901  0.28198471904356687  1.0000
  H   H28       1.0  0.6213924805975959  0.7773729082807774  0.22629993064974718  1.0000
  H   H29       1.0  0.17048101459284018  0.2647713073716006  0.2097714132212127  1.0000
  H   H30       1.0  0.15351479914379762  0.4517267993080211  0.2967370090624416  1.0000
  H   H31       1.0  0.16697749582490723  0.4923298063213192  0.23095345838385828  1.0000
  H   H32       1.0  0.19139748292801112  0.5613082779581081  0.23149649521743423  1.0000
  H   H33       1.0  0.19373521931276066  0.6604981588427358  0.2259954973070619  1.0000
  H   H34       1.0  0.12070434173565812  0.8542139267408919  0.2558020370081368  1.0000
  H   H35       1.0  0.11576537538881095  0.6680055281088995  0.29556119759841937  1.0000
  H   H36       1.0  0.92299704336515  0.9173581442759859  0.2811071765828249  1.0000
  H   H37       1.0  0.11396221180755693  0.5691964213278252  0.3014616012580599  1.0000
  H   H38       1.0  0.8087071862038205  0.8288875606087405  0.26902479176919025  1.0000
  N   N1        1.0  0.10947270569492634  0.904228597032893  0.25580461233788804  1.0000
  N   N2        1.0  0.21282968131288335  0.9149587942413031  0.2572008471964635  1.0000
  N   N3        1.0  0.10636929964493344  0.8018804356364491  0.255862452542104  1.0000
  N   N4        1.0  0.21019863243709114  0.8125435223347425  0.2558220759535961  1.0000
  N   N5        1.0  0.45052033739762126  0.8886213391592427  0.26506665044968425  1.0000
  N   N6        1.0  0.1628102953169454  0.2113649660951378  0.23471077869600512  1.0000
  N   N7        1.0  0.15145056683733252  0.5034169280211168  0.2712885623607462  1.0000
  N   N8        1.0  0.8702065346128245  0.8369760697265927  0.262193739648173  1.0000
  O   O1        1.0  0.1713970262418199  0.3031878113334999  0.20477990243232902  1.0000
  O   O2        1.0  0.15469511779161768  0.4136831689414614  0.3018643327017463  1.0000
  O   O3        1.0  0.5254107570540799  0.9292640397986083  0.2842545601443089  1.0000
  O   O4        1.0  0.5917552264185297  0.7694872517833199  0.22394079178876158  1.0000
