# Supplementary material for: Fracture Behavior of a 2D Imine‐Based Polymer
Source: Adv Sci (Weinh). 2024 Sep 12;11(42):2407017. doi: 10.1002/advs.202407017 (PMC11558127; doi:10.1002/advs.202407017)
Supplement: Supplementary file 2 — Supporting Information [file ADVS-11-2407017-s004.zip › pristine_100_strain_1.300_relaxed.cif]

data_image0
_chemical_formula_structural       C60H38N8O4
_chemical_formula_sum              "C60 H38 N8 O4"
_cell_length_a       33.18223274692939
_cell_length_b       24.848536891610244
_cell_length_c       49.99999999999997
_cell_angle_alpha    90.0
_cell_angle_beta     90.0
_cell_angle_gamma    96.50412339193659

_space_group_name_H-M_alt    "P 1"
_space_group_IT_number       1

loop_
  _space_group_symop_operation_xyz
  'x, y, z'

loop_
  _atom_site_type_symbol
  _atom_site_label
  _atom_site_symmetry_multiplicity
  _atom_site_fract_x
  _atom_site_fract_y
  _atom_site_fract_z
  _atom_site_occupancy
  C   C1        1.0  0.12447160323566886  0.9569945838141155  0.25259535908863084  1.0000
  C   C2        1.0  0.16390135953765506  0.9848046165516305  0.2519041021472273  1.0000
  C   C3        1.0  0.2708803776980226  0.9729911080267997  0.25523598280875787  1.0000
  C   C4        1.0  0.23194493759504753  0.7299452190150613  0.2602733997832843  1.0000
  C   C5        1.0  0.05036189523994426  0.7431711143709263  0.2566073547680607  1.0000
  C   C6        1.0  0.27415156872745583  0.8706355545261385  0.25822266032287794  1.0000
  C   C7        1.0  0.003058142978551226  0.8426884738932185  0.2579141381478099  1.0000
  C   C8        1.0  0.16434138816122779  0.1575254151420367  0.2396601477883469  1.0000
  C   C9        1.0  0.08940582633530636  0.9865616310191802  0.25073873205092484  1.0000
  C   C10       1.0  0.20222988314494156  0.965735428038948  0.25431994876236547  1.0000
  C   C11       1.0  0.9420585759192921  0.8828641196420144  0.2712371038625825  1.0000
  C   C12       1.0  0.055816913921173855  0.9497934060646436  0.2525565496042461  1.0000
  C   C13       1.0  0.07036216669963931  0.897766420774674  0.25584872234962924  1.0000
  C   C14       1.0  0.19692358768258825  0.7593370454447733  0.25732086275421917  1.0000
  C   C15       1.0  0.046686200904377105  0.846157364581812  0.2565963186534498  1.0000
  C   C16       1.0  0.06749092230754888  0.799007841408272  0.25581986789734185  1.0000
  C   C17       1.0  0.23908185008267457  0.0029002658351339416  0.25302058748433304  1.0000
  C   C18       1.0  0.2534060269586715  0.9174812278850039  0.25765681771970816  1.0000
  C   C19       1.0  0.2654694303276797  0.7670191285743968  0.26034892056150266  1.0000
  C   C20       1.0  0.11903121967131937  0.7507902761371449  0.25668593087162117  1.0000
  C   C21       1.0  0.08232512443713592  0.7132781459776257  0.2568154647784112  1.0000
  C   C22       1.0  0.2509169412034763  0.8191150289067269  0.25747290135568984  1.0000
  C   C23       1.0  0.15735574926324208  0.7314715369046724  0.2575367346922873  1.0000
  C   C24       1.0  0.38266243825460894  0.9234251645362445  0.2739108013422186  1.0000
  C   C25       1.0  0.3182352957126092  0.8752609200167455  0.25948457948897036  1.0000
  C   C26       1.0  0.3409026663101474  0.9193965374269618  0.2723015309393708  1.0000
  C   C27       1.0  0.3403299751059654  0.8356202274478487  0.24808396375425382  1.0000
  C   C28       1.0  0.40486749152389684  0.8837283445933366  0.2625276982500319  1.0000
  C   C29       1.0  0.38204521895462606  0.8396931328011498  0.24946524688487937  1.0000
  C   C30       1.0  0.16503948150843417  0.04446557039373461  0.2476535197333031  1.0000
  C   C31       1.0  0.1462297920131232  0.06446122380652931  0.22520443186492442  1.0000
  C   C32       1.0  0.14655478483453138  0.1196090328097877  0.22096820145257298  1.0000
  C   C33       1.0  0.18329409421954423  0.1372633016792207  0.26218840155730416  1.0000
  C   C34       1.0  0.18405680123826615  0.08208126669651655  0.26586216412833513  1.0000
  C   C35       1.0  0.16292551672749558  0.4155625846542817  0.25284762545290645  1.0000
  C   C36       1.0  0.16588572158452405  0.24301390484533864  0.25571958805442546  1.0000
  C   C37       1.0  0.9358768620397675  0.7950229277751105  0.24867901171155693  1.0000
  C   C38       1.0  0.16551312799971177  0.3013838337864195  0.2541401740118818  1.0000
  C   C39       1.0  0.1672621859285328  0.3859757350872987  0.22924364370255643  1.0000
  C   C40       1.0  0.16811363801670254  0.33011327577598676  0.22960811055341973  1.0000
  C   C41       1.0  0.1601923481433705  0.38680477651899586  0.2773750142831524  1.0000
  C   C42       1.0  0.1619376312433138  0.3311062455619663  0.27779004826214077  1.0000
  C   C43       1.0  0.9773428698358797  0.7975921396294383  0.2477905894967654  1.0000
  C   C44       1.0  0.5082312201243953  0.8513829967753564  0.2543290516304276  1.0000
  C   C45       1.0  0.4651423032635469  0.8527364549672884  0.25322761942171684  1.0000
  C   C46       1.0  0.5348135646614667  0.8899613536181404  0.26871345847793704  1.0000
  C   C47       1.0  0.5938868539671637  0.8445334120210546  0.25697320681035146  1.0000
  C   C48       1.0  0.5767217001521754  0.8864290649212022  0.2692485265615037  1.0000
  C   C49       1.0  0.5677804236163045  0.8095523537153603  0.24051888241208916  1.0000
  C   C50       1.0  0.5260202954301093  0.8106959503876112  0.24027637495761747  1.0000
  C   C51       1.0  0.1613975998820934  0.47369392363162227  0.25119575050586324  1.0000
  C   C52       1.0  0.9834423707743399  0.8848077922389196  0.2697829231899035  1.0000
  C   C53       1.0  0.15348838999159733  0.5575184206905154  0.2668703549081954  1.0000
  C   C54       1.0  0.15583637191028682  0.6714869636373532  0.2603165168085638  1.0000
  C   C55       1.0  0.1330230390810631  0.5889908962513771  0.2846662465541321  1.0000
  C   C56       1.0  0.13372509090313817  0.6444035667366661  0.2811804121234392  1.0000
  C   C57       1.0  0.1767646787140795  0.6404675321373119  0.24274008651121828  1.0000
  C   C58       1.0  0.17527882695528238  0.5848425477102156  0.24571273317878292  1.0000
  C   C59       1.0  0.8418756666502925  0.8416813704014858  0.25477020242537657  1.0000
  C   C60       1.0  0.9165030824041919  0.8383415323927336  0.2599765695355702  1.0000
  H   H1        1.0  0.024097077183669047  0.957962678055228  0.2513175024331428  1.0000
  H   H2        1.0  0.3032909732741339  0.9876707638252605  0.25460540556867217  1.0000
  H   H3        1.0  0.9910869951004522  0.7639838587581947  0.23833386432064177  1.0000
  H   H4        1.0  0.24045825812912117  0.04695139594450723  0.2505318671594793  1.0000
  H   H5        1.0  0.018032905191393  0.7279009963851553  0.25671285156995927  1.0000
  H   H6        1.0  0.08101372480064922  0.6689661937298569  0.2569684854958052  1.0000
  H   H7        1.0  0.23098765269169802  0.6858701946732624  0.2624355199984545  1.0000
  H   H8        1.0  0.2971253900824895  0.7592501505005986  0.2627928531814098  1.0000
  H   H9        1.0  0.09028704616519036  0.0305669078597667  0.24833450565009627  1.0000
  H   H10       1.0  0.19889129324168284  0.8625572838258084  0.25607247079250484  1.0000
  H   H11       1.0  0.3238949681547991  0.8012379300556527  0.2372610678783334  1.0000
  H   H12       1.0  0.32478374155129847  0.9506780139972427  0.28189205445801585  1.0000
  H   H13       1.0  0.39907150502037997  0.9581789224109082  0.284470572018105  1.0000
  H   H14       1.0  0.39836682847225896  0.8082488281104546  0.24004844411160983  1.0000
  H   H15       1.0  0.19886053303963924  0.0675694048547143  0.28378340375145505  1.0000
  H   H16       1.0  0.1979599759325744  0.16597440736074515  0.27700103439863893  1.0000
  H   H17       1.0  0.13158023197053412  0.1339682648379076  0.20309785219387144  1.0000
  H   H18       1.0  0.13151444665549558  0.035743406614229443  0.2104360190007033  1.0000
  H   H19       1.0  0.1693653741854293  0.4075158972524605  0.20996329365832303  1.0000
  H   H20       1.0  0.16724398608158564  0.22592650569960757  0.2763775562879396  1.0000
  H   H21       1.0  0.1597812096687631  0.3095565724815678  0.2970653248358281  1.0000
  H   H22       1.0  0.002135965215272373  0.9194516670321403  0.278922350593183  1.0000
  H   H23       1.0  0.44770704995238175  0.819494709889452  0.24138799807226582  1.0000
  H   H24       1.0  0.91701031878702  0.759950053436578  0.24008020555292162  1.0000
  H   H25       1.0  0.5065980794895381  0.7819516950025837  0.22772604104672423  1.0000
  H   H26       1.0  0.5955888455905579  0.9156893811208457  0.2820106473013559  1.0000
  H   H27       1.0  0.4896564012561148  0.9234801812057096  0.28179300867767343  1.0000
  H   H28       1.0  0.6134107943425493  0.7781561105164297  0.2266082708039068  1.0000
  H   H29       1.0  0.17094250641391315  0.2645846414418123  0.20999796820025635  1.0000
  H   H30       1.0  0.15472266787438288  0.4518556817563754  0.29680572979994274  1.0000
  H   H31       1.0  0.16773930733040504  0.49224389453688405  0.23099748473843298  1.0000
  H   H32       1.0  0.19179285835856477  0.5613491538859816  0.2315219923915942  1.0000
  H   H33       1.0  0.1940795782251509  0.6605065421408335  0.22599071027214124  1.0000
  H   H34       1.0  0.1222564429246053  0.853979320782844  0.25577254416439005  1.0000
  H   H35       1.0  0.11750431954051255  0.6678911917659456  0.29549804353500303  1.0000
  H   H36       1.0  0.9280630140128358  0.9158128705910412  0.2810417293513184  1.0000
  H   H37       1.0  0.1157203735214187  0.569114737540827  0.30144283308279796  1.0000
  H   H38       1.0  0.8161721911616369  0.8267084845254496  0.2687381993161384  1.0000
  N   N1        1.0  0.11119965070984834  0.9039334949589728  0.25585508874433033  1.0000
  N   N2        1.0  0.21262247222503003  0.9150664938379867  0.25718360246539557  1.0000
  N   N3        1.0  0.1082477233071643  0.8015919264817439  0.25574418962278994  1.0000
  N   N4        1.0  0.21011009075302156  0.8126746151646056  0.25571616654703655  1.0000
  N   N5        1.0  0.44582741586278773  0.8895121126402268  0.2649358888780385  1.0000
  N   N6        1.0  0.16337057960718576  0.21127880545749264  0.23495134511619445  1.0000
  N   N7        1.0  0.15253346040548704  0.5033959020773535  0.2713296467335798  1.0000
  N   N8        1.0  0.8764652770411175  0.8352657377155157  0.26193535336519785  1.0000
  O   O1        1.0  0.17186606784692163  0.3029886853248914  0.20497543299270796  1.0000
  O   O2        1.0  0.15587759245021834  0.4138346449654165  0.30196823471979745  1.0000
  O   O3        1.0  0.5193094279374901  0.9305935713829491  0.2840390105112223  1.0000
  O   O4        1.0  0.5843363609078247  0.770205461391243  0.22424462444946872  1.0000
