# Supplementary material for: Fracture Behavior of a 2D Imine‐Based Polymer
Source: Adv Sci (Weinh). 2024 Sep 12;11(42):2407017. doi: 10.1002/advs.202407017 (PMC11558127; doi:10.1002/advs.202407017)
Supplement: Supplementary file 2 — Supporting Information [file ADVS-11-2407017-s004.zip › pristine_110_strain_1.000_relaxed.cif]

data_image0
_chemical_formula_structural       C60H38N8O4
_chemical_formula_sum              "C60 H38 N8 O4"
_cell_length_a       25.524758348286685
_cell_length_b       25.366537154071814
_cell_length_c       50.00000000000004
_cell_angle_alpha    90.0
_cell_angle_beta     90.0
_cell_angle_gamma    94.89628591167978

_space_group_name_H-M_alt    "P 1"
_space_group_IT_number       1

loop_
  _space_group_symop_operation_xyz
  'x, y, z'

loop_
  _atom_site_type_symbol
  _atom_site_label
  _atom_site_symmetry_multiplicity
  _atom_site_fract_x
  _atom_site_fract_y
  _atom_site_fract_z
  _atom_site_occupancy
  C   C1        1.0  0.09855018789202565  0.9608807133423356  0.2484881054849932  1.0000
  C   C2        1.0  0.14738267224152313  0.9912312932258203  0.24939038349498177  1.0000
  C   C3        1.0  0.28480831131240125  0.9670879412729475  0.25478609655664586  1.0000
  C   C4        1.0  0.24541278058647692  0.728295326876974  0.26610724231455024  1.0000
  C   C5        1.0  0.009422750790769594  0.746404633166602  0.2577916386847356  1.0000
  C   C6        1.0  0.28414590637526366  0.867526659572053  0.25997117665866704  1.0000
  C   C7        1.0  0.9523888026523551  0.840974056761826  0.24967601964383382  1.0000
  C   C8        1.0  0.14796905222136977  0.16067033312892015  0.23944540041113793  1.0000
  C   C9        1.0  0.04902085621702472  0.9847739286840343  0.24444455502014786  1.0000
  C   C10       1.0  0.19668910137067994  0.9709531058732199  0.2530965060903115  1.0000
  C   C11       1.0  0.867742141651461  0.8722818966387164  0.26116534460427976  1.0000
  C   C12       1.0  0.010837599517661653  0.9443974996932399  0.24492752134731485  1.0000
  C   C13       1.0  0.037455401150519894  0.8965038357730899  0.24978786123597554  1.0000
  C   C14       1.0  0.1960353015010529  0.7521062583790754  0.2614751682103969  1.0000
  C   C15       1.0  0.010255149367539  0.8457287895634593  0.2515021425795343  1.0000
  C   C16       1.0  0.035173102854951205  0.7984515842639742  0.25476430897822205  1.0000
  C   C17       1.0  0.24650350627761158  0.001441497225725539  0.2520616675550777  1.0000
  C   C18       1.0  0.2591221586685614  0.9149629967690647  0.25764486089878785  1.0000
  C   C19       1.0  0.2836053330227868  0.7686731535384402  0.26572869477209815  1.0000
  C   C20       1.0  0.09751419106571067  0.7425553286274161  0.2599737854134654  1.0000
  C   C21       1.0  0.04768199664912239  0.7120500823720655  0.2606859187094487  1.0000
  C   C22       1.0  0.25705569421778296  0.8165762922857118  0.260745315849386  1.0000
  C   C23       1.0  0.14705834879366902  0.7220003488977849  0.2620355953664734  1.0000
  C   C24       1.0  0.4233302415222711  0.9172701231111746  0.27873337209752413  1.0000
  C   C25       1.0  0.34195652080904926  0.8722517903112245  0.26184706395663204  1.0000
  C   C26       1.0  0.36902517140554464  0.9127065933763795  0.27693000287787534  1.0000
  C   C27       1.0  0.3723794508776887  0.836596768413984  0.2485485977150378  1.0000
  C   C28       1.0  0.453999214495775  0.8817516857977578  0.2653551366071775  1.0000
  C   C29       1.0  0.4266399814575309  0.8412483819213669  0.25015081776619247  1.0000
  C   C30       1.0  0.14788398272807754  0.049292233403413314  0.24585006855828467  1.0000
  C   C31       1.0  0.11986799255394343  0.07105259431114617  0.22500074452196253  1.0000
  C   C32       1.0  0.12069335440040203  0.12531460561932325  0.22153541001080437  1.0000
  C   C33       1.0  0.17612214114973646  0.13869300925273217  0.2603651853873115  1.0000
  C   C34       1.0  0.17661400476697275  0.08439763413144735  0.26320046238362416  1.0000
  C   C35       1.0  0.15575127589836532  0.4135104304433996  0.25604251616309387  1.0000
  C   C36       1.0  0.15396438853372177  0.24370648805552447  0.25652173542760215  1.0000
  C   C37       1.0  0.8709861837469025  0.7955524187138332  0.2330745906448774  1.0000
  C   C38       1.0  0.15540001736450934  0.3011686443477362  0.2557387417918963  1.0000
  C   C39       1.0  0.1594986597705519  0.38535424205614666  0.23198501920925751  1.0000
  C   C40       1.0  0.15862109260902663  0.33041139206672715  0.23157919535370852  1.0000
  C   C41       1.0  0.15236952667018058  0.38425072080426964  0.28019682237922966  1.0000
  C   C42       1.0  0.15298168913255328  0.3294321518120341  0.2798393551416929  1.0000
  C   C43       1.0  0.9252980124796493  0.8001274536402453  0.23487136265304723  1.0000
  C   C44       1.0  0.5912434338295338  0.8565216912151149  0.255792904411062  1.0000
  C   C45       1.0  0.5343548825053994  0.8547783106996212  0.2552449636460849  1.0000
  C   C46       1.0  0.6231930930072184  0.8953978934552091  0.27012101931898547  1.0000
  C   C47       1.0  0.7031153944897779  0.8567396963842404  0.25571074225120527  1.0000
  C   C48       1.0  0.6776512016686916  0.8951130222275189  0.2699342637622011  1.0000
  C   C49       1.0  0.6711667087369052  0.8178615538357707  0.24138346299094682  1.0000
  C   C50       1.0  0.6167094225098165  0.8181551412867504  0.24156398776492022  1.0000
  C   C51       1.0  0.15491705933917121  0.470787332728183  0.2552105499895891  1.0000
  C   C52       1.0  0.9220116543651544  0.876968616987352  0.2627384161120233  1.0000
  C   C53       1.0  0.14502902816206562  0.5524457447462533  0.2718550115066461  1.0000
  C   C54       1.0  0.14678936825418243  0.6639748824652363  0.2655990999403082  1.0000
  C   C55       1.0  0.11343849871320125  0.5827261033661478  0.287835347058673  1.0000
  C   C56       1.0  0.11358947153083775  0.6369347624735628  0.2843706558562129  1.0000
  C   C57       1.0  0.1796951201601089  0.6341741091452132  0.25028027504900824  1.0000
  C   C58       1.0  0.1783712665465205  0.5797184420539019  0.2530159732271046  1.0000
  C   C59       1.0  0.7600048867677263  0.8584754489031527  0.2562659666771563  1.0000
  C   C60       1.0  0.8403528767256889  0.8314168767239419  0.2462140378694951  1.0000
  H   H1        1.0  0.9684377683372308  0.9465905354884956  0.2421108588630598  1.0000
  H   H2        1.0  0.3274630699807215  0.9769466793250755  0.2542991704765312  1.0000
  H   H3        1.0  0.947792583006293  0.7719180878991081  0.2238731329770007  1.0000
  H   H4        1.0  0.25218693366669465  0.044367095976886005  0.24904549641305437  1.0000
  H   H5        1.0  0.9667649026047268  0.7364947894100486  0.25784783717568527  1.0000
  H   H6        1.0  0.04191745039961193  0.6690043518483434  0.26321812037943326  1.0000
  H   H7        1.0  0.24975864695390573  0.6862591343254015  0.26986447737243585  1.0000
  H   H8        1.0  0.32583741310264747  0.7666206425175066  0.2692043592064641  1.0000
  H   H9        1.0  0.04439994873513272  0.02700239478966785  0.24148309034997564  1.0000
  H   H10       1.0  0.17828236933015865  0.8882641513025687  0.25734335208808395  1.0000
  H   H11       1.0  0.35262968415911583  0.805148814159959  0.2360133286816432  1.0000
  H   H12       1.0  0.34650572055096845  0.9406088165702108  0.2881296517156849  1.0000
  H   H13       1.0  0.44301528946823926  0.9491563944980124  0.2910067943550178  1.0000
  H   H14       1.0  0.44944915109035904  0.8130389500575702  0.23922041137053535  1.0000
  H   H15       1.0  0.19881979506626715  0.06851648850889527  0.2798399130537754  1.0000
  H   H16       1.0  0.19859725340877651  0.16529205504602457  0.27446561158031274  1.0000
  H   H17       1.0  0.09851854351365355  0.14111273167680613  0.20487809626288556  1.0000
  H   H18       1.0  0.09798961634741556  0.04452444393961768  0.21067085971394156  1.0000
  H   H19       1.0  0.1620486962870869  0.4073143958149417  0.21297280620698195  1.0000
  H   H20       1.0  0.15704949859631348  0.22588224918884697  0.2768800038487869  1.0000
  H   H21       1.0  0.15035244720956462  0.3074580150861089  0.2988459773282034  1.0000
  H   H22       1.0  0.9417818175988005  0.9087297515134368  0.2750710647708145  1.0000
  H   H23       1.0  0.5139357975506458  0.8219858982199137  0.24309851798657672  1.0000
  H   H24       1.0  0.851275758045014  0.7633635216715824  0.22100481687359938  1.0000
  H   H25       1.0  0.5927411147034036  0.7875878379209454  0.230292673862174  1.0000
  H   H26       1.0  0.7016201494224772  0.9256804961171994  0.28120498256346543  1.0000
  H   H27       1.0  0.5623864040859509  0.927644280260981  0.28212595735661544  1.0000
  H   H28       1.0  0.7319727843242855  0.7855907948279045  0.2293965250449777  1.0000
  H   H29       1.0  0.15875931150366474  0.26678801143711967  0.21108012697208142  1.0000
  H   H30       1.0  0.1474655673511012  0.4474534814718719  0.3005542909561652  1.0000
  H   H31       1.0  0.16323865641286972  0.4896259802790342  0.23524449238963302  1.0000
  H   H32       1.0  0.20423771015157804  0.5572571620239382  0.24051612238735745  1.0000
  H   H33       1.0  0.20601035686405142  0.6542584180193856  0.23528564453128223  1.0000
  H   H34       1.0  0.11603941915611235  0.8250574963512795  0.2549410128276368  1.0000
  H   H35       1.0  0.08821367349049856  0.659386646203289  0.2971343543053948  1.0000
  H   H36       1.0  0.8449620359957287  0.9007775012430711  0.2719073083913842  1.0000
  H   H37       1.0  0.08715148654409206  0.5627656327793736  0.3028646207247723  1.0000
  H   H38       1.0  0.7804304532731735  0.8913361505301954  0.2683649713817735  1.0000
  N   N1        1.0  0.08984642114967693  0.9080613918576662  0.2516125017082818  1.0000
  N   N2        1.0  0.20700931191878005  0.9200753371793478  0.256391244515364  1.0000
  N   N3        1.0  0.0872527582637893  0.7933826125620508  0.2564192194132853  1.0000
  N   N4        1.0  0.204739645621793  0.8049652211230997  0.2585176671232711  1.0000
  N   N5        1.0  0.5071838636539493  0.8884311232139721  0.2677693700705196  1.0000
  N   N6        1.0  0.14759912152902677  0.21369780617533132  0.23548137249290996  1.0000
  N   N7        1.0  0.14343713040701392  0.4992380357067429  0.2756904045812414  1.0000
  N   N8        1.0  0.787165018295675  0.8247228836329727  0.24381111490847931  1.0000
  O   O1        1.0  0.1613521057011632  0.30465003507562466  0.20653030579174153  1.0000
  O   O2        1.0  0.14860004708027613  0.4098855515410981  0.30521789227635066  1.0000
  O   O3        1.0  0.6005074606644691  0.935310825025086  0.2849008245689877  1.0000
  O   O4        1.0  0.6938532826972521  0.7779439288011502  0.22660722084546747  1.0000
