# Supplementary material for: Fracture Behavior of a 2D Imine‐Based Polymer
Source: Adv Sci (Weinh). 2024 Sep 12;11(42):2407017. doi: 10.1002/advs.202407017 (PMC11558127; doi:10.1002/advs.202407017)
Supplement: Supplementary file 2 — Supporting Information [file ADVS-11-2407017-s004.zip › pristine_110_strain_1.025_relaxed.cif]

data_image0
_chemical_formula_structural       C60H38N8O4
_chemical_formula_sum              "C60 H38 N8 O4"
_cell_length_a       25.54666753035395
_cell_length_b       25.38055365291449
_cell_length_c       50.00000000000004
_cell_angle_alpha    90.0
_cell_angle_beta     90.0
_cell_angle_gamma    92.31558922056311

_space_group_name_H-M_alt    "P 1"
_space_group_IT_number       1

loop_
  _space_group_symop_operation_xyz
  'x, y, z'

loop_
  _atom_site_type_symbol
  _atom_site_label
  _atom_site_symmetry_multiplicity
  _atom_site_fract_x
  _atom_site_fract_y
  _atom_site_fract_z
  _atom_site_occupancy
  C   C1        1.0  0.09649438138358984  0.9623708863878921  0.24994329211255878  1.0000
  C   C2        1.0  0.14472173287234008  0.9912539244359275  0.25057417662716186  1.0000
  C   C3        1.0  0.28238205378681774  0.9632352233219381  0.2545850240637883  1.0000
  C   C4        1.0  0.2482412111712431  0.7254591735748492  0.26413087051891493  1.0000
  C   C5        1.0  0.01226119642444862  0.7502322236805709  0.2574313444929705  1.0000
  C   C6        1.0  0.2838730772385547  0.8638654540162696  0.25956711921777953  1.0000
  C   C7        1.0  0.9532792341215605  0.8454738141766539  0.24960899320234275  1.0000
  C   C8        1.0  0.14405791137862298  0.16046599317161125  0.24038927072909752  1.0000
  C   C9        1.0  0.046530283918605995  0.9877633789288892  0.24672616566543995  1.0000
  C   C10       1.0  0.19437801133214985  0.9695013317012795  0.25360409330565176  1.0000
  C   C11       1.0  0.8669697174650479  0.8758770559918725  0.26102927087769573  1.0000
  C   C12       1.0  0.00918106852445348  0.9484402746975564  0.24694514766725575  1.0000
  C   C13       1.0  0.03675879990752378  0.899656942529293  0.25082247376517125  1.0000
  C   C14       1.0  0.19841791237291012  0.7507420273941694  0.26019504542809024  1.0000
  C   C15       1.0  0.010847282351502126  0.8494684396432387  0.251825675270164  1.0000
  C   C16       1.0  0.036869211278209454  0.8016275348295554  0.254615745276095  1.0000
  C   C17       1.0  0.24348571529567992  0.9985999781079126  0.2522261086835196  1.0000
  C   C18       1.0  0.25778773560617685  0.9118445198888401  0.2575135781439452  1.0000
  C   C19       1.0  0.28558204375919083  0.7647984557954736  0.2640002575047536  1.0000
  C   C20       1.0  0.10025643283048906  0.7441657657462222  0.25930327198412034  1.0000
  C   C21       1.0  0.05115451207996396  0.7149386481472719  0.26003329011796333  1.0000
  C   C22       1.0  0.2580734663887058  0.8135541561461778  0.2598205655867685  1.0000
  C   C23       1.0  0.15004593337515804  0.7221511144239504  0.26098857555125765  1.0000
  C   C24       1.0  0.4201913684049443  0.9127585042207926  0.27923623992740715  1.0000
  C   C25       1.0  0.34138412058247325  0.8678340471088055  0.26181674788731973  1.0000
  C   C26       1.0  0.3662096458193815  0.9078718293029118  0.2772571655344702  1.0000
  C   C27       1.0  0.37372346774722737  0.8325818081903695  0.24855298591487215  1.0000
  C   C28       1.0  0.45278468669487903  0.8779115941766467  0.265722759776632  1.0000
  C   C29       1.0  0.42770591502187477  0.8375183395145981  0.25035820925883884  1.0000
  C   C30       1.0  0.14425184596961843  0.04926811196686263  0.24719744834222598  1.0000
  C   C31       1.0  0.11563717121953769  0.07194337590440823  0.22650511261676637  1.0000
  C   C32       1.0  0.11634271753000267  0.1260854997795857  0.22282087148095783  1.0000
  C   C33       1.0  0.17237798987753714  0.13757260142342984  0.26131384882457437  1.0000
  C   C34       1.0  0.17303553231470234  0.08333995548044244  0.26433552296066204  1.0000
  C   C35       1.0  0.1567395469419088  0.4131473394391702  0.25571527696892404  1.0000
  C   C36       1.0  0.15137776524686294  0.24349023617670684  0.2569443918629093  1.0000
  C   C37       1.0  0.8744664491442853  0.8005277336953277  0.23222856600647832  1.0000
  C   C38       1.0  0.15381897447052997  0.30083421847294833  0.2558703782878211  1.0000
  C   C39       1.0  0.1596064002363349  0.38437026452471507  0.23176185361706728  1.0000
  C   C40       1.0  0.1574055977416023  0.3294756286257867  0.23158511619360383  1.0000
  C   C41       1.0  0.15287701667252185  0.38448827343990416  0.2799928748457567  1.0000
  C   C42       1.0  0.152267814088934  0.3296282377746567  0.27985713334961276  1.0000
  C   C43       1.0  0.9284551406544092  0.8053608112176184  0.23422845671616724  1.0000
  C   C44       1.0  0.5914598685070578  0.8552849686624596  0.25597303611768196  1.0000
  C   C45       1.0  0.5347129182249041  0.852358789182597  0.25552252892904337  1.0000
  C   C46       1.0  0.6209624522751472  0.8947875599385072  0.27013530009371944  1.0000
  C   C47       1.0  0.7032268556867526  0.8580060336623055  0.2555153228139484  1.0000
  C   C48       1.0  0.6754151190486601  0.8957129048919441  0.26976291961561877  1.0000
  C   C49       1.0  0.6737226611342708  0.818480646269155  0.24136956622459085  1.0000
  C   C50       1.0  0.6192726085018558  0.8175613350330118  0.241737666612031  1.0000
  C   C51       1.0  0.15696972341300935  0.47046745002291995  0.2546822450102028  1.0000
  C   C52       1.0  0.9209623185190692  0.8807946678950015  0.2628298858722531  1.0000
  C   C53       1.0  0.14807915787435527  0.5528867012240362  0.2711566607724512  1.0000
  C   C54       1.0  0.15033262347521475  0.6642036206149986  0.26464404065417424  1.0000
  C   C55       1.0  0.11744875823547016  0.584936404800423  0.2873923945909549  1.0000
  C   C56       1.0  0.11786398728705394  0.6390677846130534  0.28380998812673175  1.0000
  C   C57       1.0  0.18240073341985405  0.6326119618117746  0.24910307145689065  1.0000
  C   C58       1.0  0.1808230252698068  0.5782568858885471  0.2519826775471446  1.0000
  C   C59       1.0  0.759972539996932  0.8609627447020256  0.25593732053154294  1.0000
  C   C60       1.0  0.8418839719751785  0.8354390038033029  0.2457005833380832  1.0000
  H   H1        1.0  0.9667284365672395  0.9518947085926832  0.24467449005455544  1.0000
  H   H2        1.0  0.32473412486433706  0.9719485620696307  0.25372317070780964  1.0000
  H   H3        1.0  0.9525409515271995  0.7778744899294445  0.22301334231262873  1.0000
  H   H4        1.0  0.24833448346611145  0.041321558866357966  0.24923366836939323  1.0000
  H   H5        1.0  0.9699047021530232  0.7413611437295177  0.25764404837298793  1.0000
  H   H6        1.0  0.04627047125494804  0.6720569473646562  0.2623472465619007  1.0000
  H   H7        1.0  0.2534473755357327  0.6831656238228035  0.26719670342866647  1.0000
  H   H8        1.0  0.32787396075927694  0.7614688052698715  0.26701945911651576  1.0000
  H   H9        1.0  0.041084833124010026  0.0302159048252911  0.2445146718759417  1.0000
  H   H10       1.0  0.17761253909604768  0.8874012954994218  0.2578502305827169  1.0000
  H   H11       1.0  0.35577101121365257  0.8013503024135464  0.23582624205946406  1.0000
  H   H12       1.0  0.34212260342209827  0.9352940762021718  0.28851363267249425  1.0000
  H   H13       1.0  0.4381144512586154  0.9444421119910184  0.29167621534569715  1.0000
  H   H14       1.0  0.45206319982539905  0.8097357901031735  0.23939080447932587  1.0000
  H   H15       1.0  0.19553388689885048  0.06675685637848301  0.28091638749697273  1.0000
  H   H16       1.0  0.19498823016692965  0.16339339266217337  0.27521248670391063  1.0000
  H   H17       1.0  0.09393009474650517  0.14255831891108395  0.20619059138057783  1.0000
  H   H18       1.0  0.09347897238025783  0.04616965497927802  0.2124272351212737  1.0000
  H   H19       1.0  0.16247311987827814  0.4058765409097797  0.2126594160274474  1.0000
  H   H20       1.0  0.1546775236029742  0.22589679789754935  0.2773765601532602  1.0000
  H   H21       1.0  0.14928323683886577  0.3081154354593098  0.2989497565961769  1.0000
  H   H22       1.0  0.9389071830487521  0.9120923163040249  0.27551770844798773  1.0000
  H   H23       1.0  0.5162969123188648  0.8194378665196593  0.24334995770724868  1.0000
  H   H24       1.0  0.8565326155834762  0.7688150401952129  0.219811432120267  1.0000
  H   H25       1.0  0.5971558395167235  0.7865216785345536  0.23063521189528335  1.0000
  H   H26       1.0  0.6975281939384949  0.926751048418626  0.28086549538185274  1.0000
  H   H27       1.0  0.5582168497305334  0.9256928585583284  0.282286958470768  1.0000
  H   H28       1.0  0.7364661238105946  0.7875562029121397  0.2292295254765322  1.0000
  H   H29       1.0  0.15582322743924049  0.2655065756365932  0.2113571116193724  1.0000
  H   H30       1.0  0.1492878835214877  0.44828150333692535  0.3001332825178189  1.0000
  H   H31       1.0  0.16560920525771233  0.4885932274718133  0.23467716855813134  1.0000
  H   H32       1.0  0.2058862830765966  0.554340005107802  0.23924763382056774  1.0000
  H   H33       1.0  0.20812055856954312  0.6511577895945886  0.23379331991711838  1.0000
  H   H34       1.0  0.11699469160094843  0.8262092955079672  0.2546775846772337  1.0000
  H   H35       1.0  0.09317676439983388  0.6629743594159493  0.29672688425294513  1.0000
  H   H36       1.0  0.8426172719186075  0.9037192607317499  0.2719655963969387  1.0000
  H   H37       1.0  0.09164863462745837  0.5664961512851613  0.30268787453661417  1.0000
  H   H38       1.0  0.778398645085433  0.8938835182937674  0.2681089543291383  1.0000
  N   N1        1.0  0.08885709666714839  0.9097227908251164  0.25241995848004  1.0000
  N   N2        1.0  0.20567729023325637  0.9183627176329656  0.25659513809842144  1.0000
  N   N3        1.0  0.08895499266366963  0.7952449808328779  0.2560768503794227  1.0000
  N   N4        1.0  0.20605615433435365  0.8034026854980653  0.25776816186452534  1.0000
  N   N5        1.0  0.5055497769133847  0.8853032797004181  0.2681355951951346  1.0000
  N   N6        1.0  0.14410150436333002  0.21340485172853005  0.2361094273668897  1.0000
  N   N7        1.0  0.14594779397396868  0.49980814860137196  0.27508365363199183  1.0000
  N   N8        1.0  0.7891164287892887  0.828036222788917  0.24330241942744207  1.0000
  O   O1        1.0  0.1591859312796834  0.30310605669386126  0.20664056352773405  1.0000
  O   O2        1.0  0.14985130841855926  0.4107086986232226  0.30492838189481586  1.0000
  O   O3        1.0  0.5958611617832887  0.9341060600389177  0.28493683325825175  1.0000
  O   O4        1.0  0.6988201158222784  0.7791338775587413  0.2265875918571737  1.0000
