# Supplementary material for: Fracture Behavior of a 2D Imine‐Based Polymer
Source: Adv Sci (Weinh). 2024 Sep 12;11(42):2407017. doi: 10.1002/advs.202407017 (PMC11558127; doi:10.1002/advs.202407017)
Supplement: Supplementary file 2 — Supporting Information [file ADVS-11-2407017-s004.zip › pristine_110_strain_1.050_relaxed.cif]

data_image0
_chemical_formula_structural       C60H38N8O4
_chemical_formula_sum              "C60 H38 N8 O4"
_cell_length_a       25.53203465425879
_cell_length_b       25.357590060530605
_cell_length_c       50.00000000000004
_cell_angle_alpha    90.0
_cell_angle_beta     90.0
_cell_angle_gamma    89.51497509640903

_space_group_name_H-M_alt    "P 1"
_space_group_IT_number       1

loop_
  _space_group_symop_operation_xyz
  'x, y, z'

loop_
  _atom_site_type_symbol
  _atom_site_label
  _atom_site_symmetry_multiplicity
  _atom_site_fract_x
  _atom_site_fract_y
  _atom_site_fract_z
  _atom_site_occupancy
  C   C1        1.0  0.09276070818570131  0.9633893467459013  0.24896269957979347  1.0000
  C   C2        1.0  0.14000546662977517  0.9916021634073164  0.25008247227434177  1.0000
  C   C3        1.0  0.2785843292209651  0.9613029641492324  0.25513544123555587  1.0000
  C   C4        1.0  0.25271031758866996  0.724043153648891  0.2651026036391328  1.0000
  C   C5        1.0  0.015995962127311178  0.7521943630231668  0.25609250819763285  1.0000
  C   C6        1.0  0.283332373849122  0.8620173555955956  0.26026497791145325  1.0000
  C   C7        1.0  0.9538640124969503  0.8478940457453696  0.24763766938183057  1.0000
  C   C8        1.0  0.1369176693045081  0.1612360129515017  0.24085807905292972  1.0000
  C   C9        1.0  0.0418931739035356  0.9893532579277883  0.24540414184518905  1.0000
  C   C10       1.0  0.19033875893364866  0.9689769747189263  0.2534316057488615  1.0000
  C   C11       1.0  0.8660980451280926  0.8782996733006481  0.2591597612056675  1.0000
  C   C12       1.0  0.0060230825903956065  0.950396819954615  0.24522527639637112  1.0000
  C   C13       1.0  0.035351666887014126  0.9012740812974777  0.24925051641872245  1.0000
  C   C14       1.0  0.2020363696199177  0.7499135205591821  0.26077343993910673  1.0000
  C   C15       1.0  0.011292395230687697  0.8513663360470413  0.250115276065869  1.0000
  C   C16       1.0  0.038974905005718735  0.803211294635656  0.2532851968512683  1.0000
  C   C17       1.0  0.2385809954755506  0.9972876076324795  0.2524219715339218  1.0000
  C   C18       1.0  0.2555630691097804  0.9103038749541286  0.2579042444599131  1.0000
  C   C19       1.0  0.28865264810896374  0.7629449980155792  0.26501451689849337  1.0000
  C   C20       1.0  0.1041426365087389  0.7449027027450765  0.25899407987666345  1.0000
  C   C21       1.0  0.055994506658849495  0.7163768264774251  0.2593305729843582  1.0000
  C   C22       1.0  0.25943649817622105  0.8119943357323683  0.2604922520659798  1.0000
  C   C23       1.0  0.15458477606445736  0.7220931700836433  0.26136393051988865  1.0000
  C   C24       1.0  0.41735083261462513  0.9095418719816595  0.2807850171317775  1.0000
  C   C25       1.0  0.3406802908446306  0.8654211774365902  0.2628559507794938  1.0000
  C   C26       1.0  0.3635689635524531  0.9049418850280005  0.2786347838847153  1.0000
  C   C27       1.0  0.3746783308516373  0.8302579626355499  0.24949724099298223  1.0000
  C   C28       1.0  0.4516187155917655  0.8750788024599604  0.26699378863053985  1.0000
  C   C29       1.0  0.4284666128974911  0.8350635966560659  0.25137823369914464  1.0000
  C   C30       1.0  0.13801204145274623  0.04970719668368433  0.24711494446626162  1.0000
  C   C31       1.0  0.10854084482268736  0.07406454502246825  0.22680686206404863  1.0000
  C   C32       1.0  0.10865385950453246  0.12832819513395674  0.22344525251177882  1.0000
  C   C33       1.0  0.1658999744228391  0.1366584630706577  0.26147250468199285  1.0000
  C   C34       1.0  0.1668664205754487  0.08233923083300694  0.264271521214539  1.0000
  C   C35       1.0  0.15933131577225587  0.4127701981927938  0.25629900337086  1.0000
  C   C36       1.0  0.1477041621674055  0.2436307024368677  0.2572797548504938  1.0000
  C   C37       1.0  0.8770999508488908  0.8032229837490873  0.23015898725712736  1.0000
  C   C38       1.0  0.15194216907260438  0.3007548637566743  0.2562482059746085  1.0000
  C   C39       1.0  0.15782380294717546  0.3841568686671083  0.23222281653971966  1.0000
  C   C40       1.0  0.15347197411674116  0.32946321426526165  0.23196925833521342  1.0000
  C   C41       1.0  0.1576879139470866  0.384050013129301  0.2805762907770709  1.0000
  C   C42       1.0  0.1548281140475735  0.32926924330886576  0.2803110783526559  1.0000
  C   C43       1.0  0.9308973884380638  0.8079685197966021  0.2321577167486144  1.0000
  C   C44       1.0  0.5914403900460679  0.8543858416754078  0.2560901925549037  1.0000
  C   C45       1.0  0.5348195908108883  0.851002160447292  0.25586024190437184  1.0000
  C   C46       1.0  0.6190164078770795  0.8925673339747126  0.2711757602473338  1.0000
  C   C47       1.0  0.703086643703386  0.8584735355914972  0.2549463598419575  1.0000
  C   C48       1.0  0.6734266413232376  0.8941787853917234  0.2704624880666056  1.0000
  C   C49       1.0  0.6755078253392439  0.8202561702368165  0.23988443064323178  1.0000
  C   C50       1.0  0.6211001375497691  0.8186577127103473  0.24059224683986413  1.0000
  C   C51       1.0  0.16110429634727153  0.4701355114842852  0.255429326251636  1.0000
  C   C52       1.0  0.9198975455919133  0.8832428302952362  0.2608868826370544  1.0000
  C   C53       1.0  0.15514217424774115  0.5529772448410535  0.2723260004703725  1.0000
  C   C54       1.0  0.15633624306939148  0.6641827159349226  0.26549074613376833  1.0000
  C   C55       1.0  0.12432065410348771  0.586435034012583  0.2885190161769553  1.0000
  C   C56       1.0  0.12410949224954335  0.6405404084188937  0.28473304276167133  1.0000
  C   C57       1.0  0.1890241618560722  0.6311725910614673  0.2502026698800146  1.0000
  C   C58       1.0  0.18787954553930702  0.5768194264528085  0.25318753980512665  1.0000
  C   C59       1.0  0.7597099962229816  0.8619421041247712  0.2550885573718887  1.0000
  C   C60       1.0  0.8428799270761985  0.837931091713058  0.24381879073708548  1.0000
  H   H1        1.0  0.963496568319348  0.9543394253784275  0.24261084078280706  1.0000
  H   H2        1.0  0.3207165281490961  0.9692724644964842  0.25464253552467453  1.0000
  H   H3        1.0  0.9562784350760968  0.7804954114077568  0.22090166924985052  1.0000
  H   H4        1.0  0.24212661313174988  0.03994716687467247  0.24942402123229424  1.0000
  H   H5        1.0  0.973898283064813  0.7439799388546925  0.2558666647312112  1.0000
  H   H6        1.0  0.05251686357750689  0.6735815566156133  0.26182603360834816  1.0000
  H   H7        1.0  0.2593922859458319  0.68169856121455  0.2683405428935061  1.0000
  H   H8        1.0  0.33102093158416107  0.7591810023451173  0.2683048993038116  1.0000
  H   H9        1.0  0.034857674351484624  0.03189979903103661  0.24324420208673442  1.0000
  H   H10       1.0  0.176110308395178  0.8871491070657579  0.2576620894445715  1.0000
  H   H11       1.0  0.35817238256409023  0.7992873192816231  0.23661861818976512  1.0000
  H   H12       1.0  0.3381111099861498  0.9321532022426217  0.2900096730099318  1.0000
  H   H13       1.0  0.4337649103649926  0.940860186727344  0.29346312651755685  1.0000
  H   H14       1.0  0.4542080939971891  0.8075411364670126  0.24024925877246878  1.0000
  H   H15       1.0  0.18989885719633992  0.0644886539337597  0.2806232365677266  1.0000
  H   H16       1.0  0.18880235059172545  0.161309291912646  0.2752895479598009  1.0000
  H   H17       1.0  0.08556287535078624  0.14609327174358222  0.20710189407614527  1.0000
  H   H18       1.0  0.08627688808310187  0.04952064400158283  0.21269948789269624  1.0000
  H   H19       1.0  0.15888680370815705  0.4057432632576248  0.21312641719392128  1.0000
  H   H20       1.0  0.15317999406414912  0.22556437647436633  0.27753207895882476  1.0000
  H   H21       1.0  0.15363228233080795  0.3076868167839629  0.29940152179413204  1.0000
  H   H22       1.0  0.936417153411533  0.9144986976640385  0.2735746760130296  1.0000
  H   H23       1.0  0.5180093576769074  0.8192176484410887  0.24291725522806326  1.0000
  H   H24       1.0  0.8606342322036602  0.7715736955667655  0.21771523873396254  1.0000
  H   H25       1.0  0.600535328719414  0.7886990044993117  0.2287169863893328  1.0000
  H   H26       1.0  0.6939818614522258  0.9241492355014723  0.2823362006391359  1.0000
  H   H27       1.0  0.5547264417659619  0.921304000278142  0.2846044142683408  1.0000
  H   H28       1.0  0.7397690276056129  0.7914730948917549  0.22644180085088725  1.0000
  H   H29       1.0  0.14687832547242774  0.2659095374005265  0.21172463617649406  1.0000
  H   H30       1.0  0.1594275377812669  0.4477860792032476  0.3009812107599763  1.0000
  H   H31       1.0  0.16766020605159784  0.48789524699290304  0.23522770445931213  1.0000
  H   H32       1.0  0.21327887065408974  0.5517565486380183  0.24058022607127016  1.0000
  H   H33       1.0  0.21469486767682158  0.6485550049741091  0.23490095406626524  1.0000
  H   H34       1.0  0.11832059778363777  0.8266403385262091  0.2541725994127781  1.0000
  H   H35       1.0  0.09898435211206878  0.6655804407560644  0.29748076597997364  1.0000
  H   H36       1.0  0.8404175296130234  0.9060197181635338  0.2701889694544524  1.0000
  H   H37       1.0  0.09855576114571551  0.5691207153328699  0.30378328751531974  1.0000
  H   H38       1.0  0.776559781597173  0.8938023512700831  0.26796156394455595  1.0000
  N   N1        1.0  0.08704155212840481  0.9107803670000681  0.2512801735336571  1.0000
  N   N2        1.0  0.2032420027506185  0.9176263329862687  0.25650362223014983  1.0000
  N   N3        1.0  0.09124256802787357  0.7961007803711334  0.25532408807182616  1.0000
  N   N4        1.0  0.20781610286875943  0.8024618643049506  0.25814002475232983  1.0000
  N   N5        1.0  0.5040551210992793  0.8824809326731099  0.2694043414291405  1.0000
  N   N6        1.0  0.13720220753414544  0.21424210328209584  0.23666762894463564  1.0000
  N   N7        1.0  0.15293309138564662  0.4999354551929053  0.2761946983003259  1.0000
  N   N8        1.0  0.7904323646548518  0.8304331829775011  0.24153906952159213  1.0000
  O   O1        1.0  0.1509251358122152  0.3032930366695872  0.20696817158651665  1.0000
  O   O2        1.0  0.15923147717434072  0.41010174689542833  0.3056347559382984  1.0000
  O   O3        1.0  0.5919605372617776  0.929860768331525  0.2872513286966543  1.0000
  O   O4        1.0  0.7025279098533875  0.7829261395592859  0.2238166675705373  1.0000
