# Supplementary material for: Fracture Behavior of a 2D Imine‐Based Polymer
Source: Adv Sci (Weinh). 2024 Sep 12;11(42):2407017. doi: 10.1002/advs.202407017 (PMC11558127; doi:10.1002/advs.202407017)
Supplement: Supplementary file 2 — Supporting Information [file ADVS-11-2407017-s004.zip › pristine_110_strain_1.075_relaxed.cif]

data_image0
_chemical_formula_structural       C60H38N8O4
_chemical_formula_sum              "C60 H38 N8 O4"
_cell_length_a       25.53326498969971
_cell_length_b       25.350393178283355
_cell_length_c       50.00000000000004
_cell_angle_alpha    90.0
_cell_angle_beta     90.0
_cell_angle_gamma    86.71475226168891

_space_group_name_H-M_alt    "P 1"
_space_group_IT_number       1

loop_
  _space_group_symop_operation_xyz
  'x, y, z'

loop_
  _atom_site_type_symbol
  _atom_site_label
  _atom_site_symmetry_multiplicity
  _atom_site_fract_x
  _atom_site_fract_y
  _atom_site_fract_z
  _atom_site_occupancy
  C   C1        1.0  0.08962226611303278  0.9650442820911277  0.2493392023119427  1.0000
  C   C2        1.0  0.13617415742744235  0.9922022064904508  0.25061828209473486  1.0000
  C   C3        1.0  0.2756875053430089  0.9584394078050809  0.2551958812563659  1.0000
  C   C4        1.0  0.25668804763287717  0.7212522535593209  0.2644242955727853  1.0000
  C   C5        1.0  0.018955860707566982  0.7550540544146157  0.2556335589061509  1.0000
  C   C6        1.0  0.2832777419134086  0.8589586074010606  0.2601870728629154  1.0000
  C   C7        1.0  0.9541663619083447  0.8516034452860398  0.24681669322890035  1.0000
  C   C8        1.0  0.13161926752354808  0.1622912514939463  0.24207695668617704  1.0000
  C   C9        1.0  0.037950806009061894  0.9921744299431293  0.2460258852995171  1.0000
  C   C10       1.0  0.18715306692797493  0.9681924521620653  0.2537207122863895  1.0000
  C   C11       1.0  0.8648061360197155  0.8817800230355585  0.25822533700882855  1.0000
  C   C12       1.0  0.0031609674135687775  0.9538851802865109  0.24555152562325208  1.0000
  C   C13       1.0  0.033953512182228994  0.9039772257302178  0.2491377588395654  1.0000
  C   C14       1.0  0.2052201365290803  0.7483133485377699  0.26032761307372  1.0000
  C   C15       1.0  0.011448452505905923  0.8543982991715738  0.24963378038865477  1.0000
  C   C16       1.0  0.040597593347368205  0.8056319790432508  0.2527910073791848  1.0000
  C   C17       1.0  0.23470739184210385  0.9954158171365104  0.2526027915875867  1.0000
  C   C18       1.0  0.25399857005092696  0.9078742440611143  0.2579413867118309  1.0000
  C   C19       1.0  0.2916148056458135  0.7594397426595343  0.2643747782871446  1.0000
  C   C20       1.0  0.10736091006467048  0.745841861336128  0.2586590213494324  1.0000
  C   C21       1.0  0.05993461664115833  0.7183413695379786  0.2590053727583065  1.0000
  C   C22       1.0  0.2609628679627687  0.8092645120840833  0.2601379337043853  1.0000
  C   C23       1.0  0.1583826066187187  0.7216931953201817  0.2610143179988318  1.0000
  C   C24       1.0  0.4148563433701587  0.9053816688852236  0.2815462829935141  1.0000
  C   C25       1.0  0.34049935869169234  0.8616689310109749  0.26307490072417583  1.0000
  C   C26       1.0  0.3613400069279625  0.90078537488513  0.27922279952949547  1.0000
  C   C27       1.0  0.37632470954294034  0.82668091929892  0.24964751971618857  1.0000
  C   C28       1.0  0.45090946038999685  0.8714088099543462  0.26750137186899003  1.0000
  C   C29       1.0  0.4298686268639492  0.831599311060287  0.2516317128990424  1.0000
  C   C30       1.0  0.1329917717073653  0.0505124991451824  0.24805919747975902  1.0000
  C   C31       1.0  0.10275601396141343  0.0765584734339716  0.22808333883618245  1.0000
  C   C32       1.0  0.10266860864266245  0.13089501890380273  0.2248854599857011  1.0000
  C   C33       1.0  0.16097930057295365  0.1360709994187605  0.2625196704505616  1.0000
  C   C34       1.0  0.16202010581869264  0.08167745467704486  0.2651966777743752  1.0000
  C   C35       1.0  0.16075764704262802  0.41210022151640147  0.25633598475328434  1.0000
  C   C36       1.0  0.1450615514418458  0.24402374425105486  0.25802845215127695  1.0000
  C   C37       1.0  0.8797859735840546  0.8072610305166857  0.22879153589176104  1.0000
  C   C38       1.0  0.15056103208043625  0.3007478162119239  0.2567348539072383  1.0000
  C   C39       1.0  0.15631546301760618  0.38357517992987955  0.23239624253853944  1.0000
  C   C40       1.0  0.15051953029951945  0.3292851362899342  0.2323831852199471  1.0000
  C   C41       1.0  0.16072900409531882  0.3835501306250159  0.28068819273070367  1.0000
  C   C42       1.0  0.1565009212805029  0.3290567759739138  0.2806228957784003  1.0000
  C   C43       1.0  0.9333088948148932  0.8119980149798366  0.2309974324193052  1.0000
  C   C44       1.0  0.5917493794725899  0.8533583960043676  0.2559154818806907  1.0000
  C   C45       1.0  0.5354011945131032  0.8490143957175934  0.25577962869526094  1.0000
  C   C46       1.0  0.6170502714927725  0.8910241324423545  0.2715897203804926  1.0000
  C   C47       1.0  0.7029901151209009  0.8595253189980328  0.25449885996795396  1.0000
  C   C48       1.0  0.6712771917675427  0.8936448219705908  0.2707424351710147  1.0000
  C   C49       1.0  0.677688467423179  0.821831881004408  0.23884328822231454  1.0000
  C   C50       1.0  0.6234648643310382  0.8192152062281522  0.23968902425309474  1.0000
  C   C51       1.0  0.16359352113646258  0.4693172368142672  0.25531292357101326  1.0000
  C   C52       1.0  0.918346733661505  0.8868243376007222  0.26009114314415327  1.0000
  C   C53       1.0  0.16010200197351807  0.5525261704402026  0.27228613315177347  1.0000
  C   C54       1.0  0.1610855149546333  0.6636880332644131  0.265323703019376  1.0000
  C   C55       1.0  0.12990999640905157  0.5875598819054813  0.28876508365684994  1.0000
  C   C56       1.0  0.12951233014562938  0.6416675598395802  0.28489420284376915  1.0000
  C   C57       1.0  0.19338568126102987  0.6290572522805007  0.24982734372081072  1.0000
  C   C58       1.0  0.19224711373396  0.5747235094829259  0.25284760372427584  1.0000
  C   C59       1.0  0.7593316269969617  0.8639247221333364  0.25453894961451135  1.0000
  C   C60       1.0  0.8437500515680478  0.8415384877112401  0.24266579258153137  1.0000
  H   H1        1.0  0.9604543826023617  0.9587602242558647  0.24307062301371532  1.0000
  H   H2        1.0  0.3176402613719592  0.9654636715634419  0.254565818712139  1.0000
  H   H3        1.0  0.960157011762727  0.7847317944903139  0.21966566951378544  1.0000
  H   H4        1.0  0.23715238480005785  0.038070201124125486  0.24962853634503845  1.0000
  H   H5        1.0  0.9770368784881127  0.747746718528072  0.2553567641733745  1.0000
  H   H6        1.0  0.057644722802562665  0.6755691616230274  0.261570953777865  1.0000
  H   H7        1.0  0.2645230979717893  0.6786514268058467  0.26746315561941203  1.0000
  H   H8        1.0  0.3341941245814579  0.7546979689575627  0.2674393733539725  1.0000
  H   H9        1.0  0.02970267979940218  0.03498864144548168  0.2442048684207901  1.0000
  H   H10       1.0  0.17504422480631796  0.8865655835233601  0.25785663181736884  1.0000
  H   H11       1.0  0.36147904458760255  0.7958915239678246  0.23656550432437948  1.0000
  H   H12       1.0  0.3344616358584774  0.9277264691031573  0.29072190705340717  1.0000
  H   H13       1.0  0.42964425779365384  0.9363957050561549  0.29449361805027385  1.0000
  H   H14       1.0  0.4570495296914694  0.8043843167373129  0.24035291614532417  1.0000
  H   H15       1.0  0.18542545766003454  0.0625283774893542  0.28138484644585926  1.0000
  H   H16       1.0  0.18423082166445062  0.15944830592790588  0.2762649827534514  1.0000
  H   H17       1.0  0.07911926860957766  0.14993121346058372  0.20872762508371476  1.0000
  H   H18       1.0  0.08015158696837052  0.05325064442027689  0.21404263609137897  1.0000
  H   H19       1.0  0.15614840305956998  0.404991666964452  0.21323191743170064  1.0000
  H   H20       1.0  0.15188126381021536  0.22570165095622943  0.27819812947884975  1.0000
  H   H21       1.0  0.15659903569228362  0.30762549938035294  0.299773234054273  1.0000
  H   H22       1.0  0.9331870230962309  0.9179620054373518  0.27294926838645117  1.0000
  H   H23       1.0  0.5204403855615047  0.8178264702923981  0.24232218018468915  1.0000
  H   H24       1.0  0.8650071847893276  0.775858795142338  0.21609091680519177  1.0000
  H   H25       1.0  0.6047129963804585  0.7896711624892143  0.22734639325854836  1.0000
  H   H26       1.0  0.6900187615154897  0.9231797476530132  0.28309536011578224  1.0000
  H   H27       1.0  0.5511964715207691  0.9178887910035576  0.28567993092329763  1.0000
  H   H28       1.0  0.7435364082487907  0.7948904927154903  0.224782476277703  1.0000
  H   H29       1.0  0.1403621241129012  0.266330596527797  0.21243607480592838  1.0000
  H   H30       1.0  0.165790341157364  0.4470795627133401  0.30091869220120465  1.0000
  H   H31       1.0  0.16853330136796338  0.48659673949096494  0.23493358847644336  1.0000
  H   H32       1.0  0.21722402653049921  0.5484102721331825  0.24001941606730778  1.0000
  H   H33       1.0  0.21863394553764412  0.645143380504238  0.23430534038914472  1.0000
  H   H34       1.0  0.1193919808438503  0.8273531291504705  0.25370395628333603  1.0000
  H   H35       1.0  0.1047088733715739  0.6679819351947237  0.29780332422480965  1.0000
  H   H36       1.0  0.8376536704062479  0.9092504580057201  0.2693577359612841  1.0000
  H   H37       1.0  0.10466105532020772  0.5715513264028238  0.30428738812050815  1.0000
  H   H38       1.0  0.7743704025717244  0.8951705615811627  0.2679286364203607  1.0000
  N   N1        1.0  0.08542006533859986  0.912404275780041  0.25122793401706545  1.0000
  N   N2        1.0  0.20142508873221346  0.9164364480766958  0.2566384800695135  1.0000
  N   N3        1.0  0.09309687472483341  0.7973904653252673  0.2549250517075559  1.0000
  N   N4        1.0  0.20954593149060186  0.8008420291577348  0.25783742566938195  1.0000
  N   N5        1.0  0.5029074993946703  0.8791799376663206  0.26993962827000134  1.0000
  N   N6        1.0  0.1323625833552466  0.21522461628005066  0.2377481762463328  1.0000
  N   N7        1.0  0.15776380732721018  0.4995979914723538  0.2762013890494656  1.0000
  N   N8        1.0  0.7917448062319653  0.8336838682040003  0.2403713819808848  1.0000
  O   O1        1.0  0.14489175439979343  0.3033582530758913  0.20752912453419053  1.0000
  O   O2        1.0  0.16530183528387413  0.40944634464709995  0.30563032243213584  1.0000
  O   O3        1.0  0.5878935491267439  0.9267870169651506  0.28841740431109125  1.0000
  O   O4        1.0  0.7068252107944043  0.7860160941514545  0.22204125968639993  1.0000
