# Supplementary material for: Fracture Behavior of a 2D Imine‐Based Polymer
Source: Adv Sci (Weinh). 2024 Sep 12;11(42):2407017. doi: 10.1002/advs.202407017 (PMC11558127; doi:10.1002/advs.202407017)
Supplement: Supplementary file 2 — Supporting Information [file ADVS-11-2407017-s004.zip › pristine_110_strain_1.100_relaxed.cif]

data_image0
_chemical_formula_structural       C60H38N8O4
_chemical_formula_sum              "C60 H38 N8 O4"
_cell_length_a       25.523241977170397
_cell_length_b       25.33165731550677
_cell_length_c       50.00000000000004
_cell_angle_alpha    90.0
_cell_angle_beta     90.0
_cell_angle_gamma    83.78218670783707

_space_group_name_H-M_alt    "P 1"
_space_group_IT_number       1

loop_
  _space_group_symop_operation_xyz
  'x, y, z'

loop_
  _atom_site_type_symbol
  _atom_site_label
  _atom_site_symmetry_multiplicity
  _atom_site_fract_x
  _atom_site_fract_y
  _atom_site_fract_z
  _atom_site_occupancy
  C   C1        1.0  0.08609848866556412  0.9671203358882295  0.2497081191965459  1.0000
  C   C2        1.0  0.13202058537155442  0.9932455644463138  0.2511737296195236  1.0000
  C   C3        1.0  0.27286906414364726  0.9558494450728908  0.2551919450447399  1.0000
  C   C4        1.0  0.2611654469927061  0.7181799929728557  0.26388209952620406  1.0000
  C   C5        1.0  0.021836431035887918  0.7577223314170318  0.25511491352585325  1.0000
  C   C6        1.0  0.2834548747131163  0.855941869120844  0.2601706485979729  1.0000
  C   C7        1.0  0.9541891917499852  0.8555021073291161  0.2458924421833899  1.0000
  C   C8        1.0  0.12614841250877912  0.16391061287173342  0.2432540242354827  1.0000
  C   C9        1.0  0.03344654197124566  0.9954113076070448  0.24645340768215196  1.0000
  C   C10       1.0  0.1838098750523398  0.9677454859881843  0.2539925784820621  1.0000
  C   C11       1.0  0.8631619503481557  0.8855737597188876  0.25722903988752616  1.0000
  C   C12       1.0  0.9998286871008943  0.9576359768792374  0.24563600870260602  1.0000
  C   C13       1.0  0.032288241442772474  0.90687983880034  0.24896561827153757  1.0000
  C   C14       1.0  0.20871020740128085  0.7464632468131828  0.25998135563840824  1.0000
  C   C15       1.0  0.011414001432166945  0.8575094020542336  0.24907913110655763  1.0000
  C   C16       1.0  0.04213548698225952  0.807959544512681  0.25227301132870317  1.0000
  C   C17       1.0  0.2307344658904367  0.993919886792525  0.2527399579068494  1.0000
  C   C18       1.0  0.2525495450336807  0.9056235354462806  0.2579692907497938  1.0000
  C   C19       1.0  0.2950030392812739  0.7557959399959302  0.2638788478383434  1.0000
  C   C20       1.0  0.11070025642949347  0.7464123502961192  0.25832026451259227  1.0000
  C   C21       1.0  0.0639042786951259  0.7199457479905867  0.25863731783146215  1.0000
  C   C22       1.0  0.262713294329076  0.806489602145549  0.25989623978922516  1.0000
  C   C23       1.0  0.16249278464504915  0.7208796278349842  0.26069769978066065  1.0000
  C   C24       1.0  0.41257674162470936  0.9014227725970541  0.28238606162726454  1.0000
  C   C25       1.0  0.34062426503688337  0.857926593793801  0.2633792538447978  1.0000
  C   C26       1.0  0.3593096954808692  0.896877131081448  0.27982815781361997  1.0000
  C   C27       1.0  0.37839180568377584  0.8229055885256951  0.24996986057420043  1.0000
  C   C28       1.0  0.4505145306047821  0.8677004722694155  0.26819863185568316  1.0000
  C   C29       1.0  0.4316929914091503  0.8278777731921217  0.2521291972496958  1.0000
  C   C30       1.0  0.1276730235038482  0.05187138844784983  0.24901198530725946  1.0000
  C   C31       1.0  0.09678815640056851  0.0796956543923876  0.22928341532097135  1.0000
  C   C32       1.0  0.09659229001530897  0.13412961545511504  0.2262188916082458  1.0000
  C   C33       1.0  0.15583672295806242  0.13598069760514425  0.26358475148826305  1.0000
  C   C34       1.0  0.15688223056405806  0.08149955522041767  0.2661734204905107  1.0000
  C   C35       1.0  0.16218994369005402  0.4111414646767596  0.2563003440637477  1.0000
  C   C36       1.0  0.14218668807749651  0.24464347865735303  0.25875256386530937  1.0000
  C   C37       1.0  0.8822011939019012  0.8113960290730627  0.22736650500532238  1.0000
  C   C38       1.0  0.14885132733113945  0.30086105495356674  0.25722022170867914  1.0000
  C   C39       1.0  0.15462148974706344  0.38312305890121673  0.23257590016622365  1.0000
  C   C40       1.0  0.14731542137810782  0.32942853757147567  0.23283140005927394  1.0000
  C   C41       1.0  0.16373549603521365  0.3825559641152678  0.28068743538774554  1.0000
  C   C42       1.0  0.1579447643141386  0.3285472995103719  0.28085898301986584  1.0000
  C   C43       1.0  0.9354702155621438  0.8161466312989226  0.22972694560399007  1.0000
  C   C44       1.0  0.5921543963618711  0.8521964889548937  0.2559296708826675  1.0000
  C   C45       1.0  0.536151346560686  0.8469616360899582  0.2559012766170215  1.0000
  C   C46       1.0  0.6152561649334954  0.8894144917643602  0.27214398520357147  1.0000
  C   C47       1.0  0.7027870903908731  0.8605766140772659  0.2541183215833896  1.0000
  C   C48       1.0  0.6691874941713902  0.8931295532825907  0.27109933752726156  1.0000
  C   C49       1.0  0.6796823502631859  0.8233405339562615  0.23791707746215052  1.0000
  C   C50       1.0  0.6257570342435717  0.8196256901598717  0.2389657162831805  1.0000
  C   C51       1.0  0.1661110176665308  0.46808675185297216  0.25508255937635893  1.0000
  C   C52       1.0  0.9164609366197732  0.8906846955437231  0.25922703611755116  1.0000
  C   C53       1.0  0.16544414423469037  0.5513747833186  0.2721126424549977  1.0000
  C   C54       1.0  0.16630204641969384  0.6626034093043704  0.26512050992444647  1.0000
  C   C55       1.0  0.13598294104603395  0.5879733491972433  0.28895833472060123  1.0000
  C   C56       1.0  0.13544971939699468  0.6421406914483837  0.2850562741639508  1.0000
  C   C57       1.0  0.19815144190946507  0.6263057311002614  0.24933382467266502  1.0000
  C   C58       1.0  0.19701061004029827  0.5719527827153414  0.25236020673022597  1.0000
  C   C59       1.0  0.7587805811349336  0.8658922631448597  0.2540313540860442  1.0000
  C   C60       1.0  0.8443097464365464  0.8453410363374313  0.24146030180901631  1.0000
  H   H1        1.0  0.9568728569091695  0.9633393106838849  0.24312715897210607  1.0000
  H   H2        1.0  0.31471947029770325  0.9619433834138167  0.2543954025978641  1.0000
  H   H3        1.0  0.9638484059885932  0.7889842876569366  0.2183352460453727  1.0000
  H   H4        1.0  0.23201278116457646  0.03663668489187386  0.24967936688262124  1.0000
  H   H5        1.0  0.9800225514125769  0.7513491897586074  0.25482305868506727  1.0000
  H   H6        1.0  0.06272550680535718  0.677114467773815  0.261301553029818  1.0000
  H   H7        1.0  0.2703469880171648  0.675210120664893  0.26671025127662534  1.0000
  H   H8        1.0  0.3378713321383739  0.7501816177393773  0.2667733349265131  1.0000
  H   H9        1.0  0.023787967296718684  0.03858046032862543  0.24489228366390964  1.0000
  H   H10       1.0  0.17398892726079923  0.8860935527968117  0.25809158602079707  1.0000
  H   H11       1.0  0.36525684493841554  0.7921885078304428  0.23670143068351238  1.0000
  H   H12       1.0  0.3308681994899348  0.923832588410295  0.29129732513112666  1.0000
  H   H13       1.0  0.4256621147519523  0.9323403648402367  0.29553403892027325  1.0000
  H   H14       1.0  0.4603944747812192  0.800733058495887  0.24081220876769105  1.0000
  H   H15       1.0  0.18069141770209896  0.06101664791778052  0.2822310155967777  1.0000
  H   H16       1.0  0.17941711736225102  0.1580586583405127  0.27728128993599693  1.0000
  H   H17       1.0  0.07271454716505903  0.1545372218218115  0.2101787420127965  1.0000
  H   H18       1.0  0.07388536497617428  0.05766850855930174  0.2152754449299762  1.0000
  H   H19       1.0  0.1531345779850404  0.4045913443291708  0.21339579668174946  1.0000
  H   H20       1.0  0.15055203690640057  0.225755514393589  0.2787753628699372  1.0000
  H   H21       1.0  0.15938758528078406  0.30712401780010357  0.3000483031484935  1.0000
  H   H22       1.0  0.9296232200651947  0.9216902836598212  0.27230522048679456  1.0000
  H   H23       1.0  0.5228917881143295  0.8164610950851597  0.2419044257412364  1.0000
  H   H24       1.0  0.8691002360117539  0.780070121531657  0.2144899834521705  1.0000
  H   H25       1.0  0.6087574551256195  0.7904552533936874  0.22618668793483954  1.0000
  H   H26       1.0  0.6861702964655138  0.9223267119954289  0.28387272570193123  1.0000
  H   H27       1.0  0.5480245288713406  0.9143276373147148  0.28693749143207514  1.0000
  H   H28       1.0  0.7468757340596995  0.7984434506116594  0.22307366246694352  1.0000
  H   H29       1.0  0.13387805181147194  0.2673802439376733  0.21332434508349518  1.0000
  H   H30       1.0  0.1724572452527345  0.44543233054529263  0.30063349135696577  1.0000
  H   H31       1.0  0.1690780000485251  0.48513662218060793  0.2345633547136431  1.0000
  H   H32       1.0  0.22155322726387996  0.5443350379397459  0.23928603555725786  1.0000
  H   H33       1.0  0.22292032302658743  0.6410881629222561  0.2335439424048134  1.0000
  H   H34       1.0  0.12052892070834244  0.827886912390281  0.2532796936946566  1.0000
  H   H35       1.0  0.11098466981050628  0.669758522875066  0.2981672907137639  1.0000
  H   H36       1.0  0.8345173468366279  0.9128955104000454  0.26847212258076725  1.0000
  H   H37       1.0  0.11122841473175188  0.5732289828074871  0.30474232547979335  1.0000
  H   H38       1.0  0.7721009262351723  0.8964381130187007  0.26797876219778816  1.0000
  N   N1        1.0  0.08357341845977212  0.9143260711842107  0.2512579001620379  1.0000
  N   N2        1.0  0.19958613153533913  0.9154430192771729  0.2567477072094225  1.0000
  N   N3        1.0  0.09498395060855706  0.7984647227171358  0.25452975271060185  1.0000
  N   N4        1.0  0.21142533884960557  0.7991209071329016  0.2576153574006927  1.0000
  N   N5        1.0  0.5020447459707538  0.87583115288657  0.270688399164517  1.0000
  N   N6        1.0  0.12722170935464974  0.21677486615665995  0.23883395563063978  1.0000
  N   N7        1.0  0.16292862663132265  0.49855649887014014  0.27605221009343645  1.0000
  N   N8        1.0  0.7927809592322521  0.8370678428092818  0.23916662236367733  1.0000
  O   O1        1.0  0.1386445534874262  0.3040559237115796  0.20821489019918793  1.0000
  O   O2        1.0  0.17144693498446037  0.4079062895450029  0.3054307873548109  1.0000
  O   O3        1.0  0.5841367326992204  0.9236594839510797  0.2897224850392258  1.0000
  O   O4        1.0  0.710754300105406  0.7890915215338428  0.22032628277987212  1.0000
