# Supplementary material for: Fracture Behavior of a 2D Imine‐Based Polymer
Source: Adv Sci (Weinh). 2024 Sep 12;11(42):2407017. doi: 10.1002/advs.202407017 (PMC11558127; doi:10.1002/advs.202407017)
Supplement: Supplementary file 2 — Supporting Information [file ADVS-11-2407017-s004.zip › pristine_110_strain_1.125_relaxed.cif]

data_image0
_chemical_formula_structural       C60H38N8O4
_chemical_formula_sum              "C60 H38 N8 O4"
_cell_length_a       25.503854292238383
_cell_length_b       25.30327386028552
_cell_length_c       50.00000000000004
_cell_angle_alpha    90.0
_cell_angle_beta     90.0
_cell_angle_gamma    80.70952549041901

_space_group_name_H-M_alt    "P 1"
_space_group_IT_number       1

loop_
  _space_group_symop_operation_xyz
  'x, y, z'

loop_
  _atom_site_type_symbol
  _atom_site_label
  _atom_site_symmetry_multiplicity
  _atom_site_fract_x
  _atom_site_fract_y
  _atom_site_fract_z
  _atom_site_occupancy
  C   C1        1.0  0.08245739903626585  0.9696739405395913  0.25016511084830045  1.0000
  C   C2        1.0  0.12784960354528796  0.9947243420802017  0.25177540349641686  1.0000
  C   C3        1.0  0.27043512547727866  0.9531259932344429  0.25520515246650793  1.0000
  C   C4        1.0  0.26614321123890294  0.714309554022368  0.263214089459174  1.0000
  C   C5        1.0  0.024503280035265366  0.7605323549335281  0.2546177860337857  1.0000
  C   C6        1.0  0.28404771455985517  0.8525020697952227  0.2601473699300244  1.0000
  C   C7        1.0  0.9538506635781292  0.859889192882177  0.24507045686106282  1.0000
  C   C8        1.0  0.1203833102857457  0.16622165100190692  0.24449847218865006  1.0000
  C   C9        1.0  0.028672974098144753  0.9993869782077476  0.24706500515113752  1.0000
  C   C10       1.0  0.18061035089466881  0.9675163981792361  0.2542717424363157  1.0000
  C   C11       1.0  0.8610538073093829  0.8899133342645515  0.25635423906382004  1.0000
  C   C12       1.0  0.9961473484120374  0.9621424109701826  0.24589462629077027  1.0000
  C   C13       1.0  0.03038119237579447  0.9102857130526406  0.2488762186777711  1.0000
  C   C14       1.0  0.2125421975986981  0.7440389270003979  0.25952787323038184  1.0000
  C   C15       1.0  0.011112272332557047  0.8610499121412655  0.24861578140220883  1.0000
  C   C16       1.0  0.043511246818025526  0.8104937835772555  0.2517855394377587  1.0000
  C   C17       1.0  0.22704212806273177  0.9925414801253586  0.25291226622649193  1.0000
  C   C18       1.0  0.25140853456223317  0.9031765425606093  0.25797679522843986  1.0000
  C   C19       1.0  0.29894891630711046  0.7513750896705165  0.26334716350795356  1.0000
  C   C20       1.0  0.1140831315174338  0.7468014305399988  0.25788758314887966  1.0000
  C   C21       1.0  0.06779722827886232  0.7214489667820085  0.25818575533878  1.0000
  C   C22       1.0  0.26490260214216516  0.8031809902608938  0.2596424287597535  1.0000
  C   C23       1.0  0.16678550931618683  0.7196154900946514  0.2602458383068417  1.0000
  C   C24       1.0  0.4107255596380723  0.8970033648848005  0.2833339133466854  1.0000
  C   C25       1.0  0.34126435590045245  0.8536659389667538  0.26370565372230365  1.0000
  C   C26       1.0  0.357708432184594  0.8924941433511703  0.28051010464536597  1.0000
  C   C27       1.0  0.3810947789769107  0.8185306100173789  0.2502989881316975  1.0000
  C   C28       1.0  0.45064103553654195  0.8634752527593128  0.2689953403939868  1.0000
  C   C29       1.0  0.4341476370783569  0.8235825270894653  0.25267122818786447  1.0000
  C   C30       1.0  0.12222700974995504  0.053807872655413314  0.2500432253036936  1.0000
  C   C31       1.0  0.09039270336416563  0.0835940482611454  0.2306402249772895  1.0000
  C   C32       1.0  0.0899772177156404  0.1381760914265596  0.22770151951886947  1.0000
  C   C33       1.0  0.15066264441540997  0.1364480959871891  0.264662984163529  1.0000
  C   C34       1.0  0.15180295449427011  0.081838282613174  0.2671714070781301  1.0000
  C   C35       1.0  0.1633252473102654  0.41000886913499496  0.2561015819894052  1.0000
  C   C36       1.0  0.13915632609210288  0.24562775294805564  0.2594482243004084  1.0000
  C   C37       1.0  0.8842774457841982  0.815965364799825  0.22599148600211771  1.0000
  C   C38       1.0  0.14703902498577548  0.3011659115767528  0.2576063985276514  1.0000
  C   C39       1.0  0.1527319038306221  0.3828846681587727  0.23265486577738959  1.0000
  C   C40       1.0  0.14401869798000505  0.329951627833867  0.23320984911043  1.0000
  C   C41       1.0  0.16640806624926843  0.3811773791590459  0.2804876294885957  1.0000
  C   C42       1.0  0.1591345664985419  0.3278387056766398  0.280931574240434  1.0000
  C   C43       1.0  0.937298898211059  0.8207259990664315  0.22852969565734269  1.0000
  C   C44       1.0  0.592840911151333  0.8508185459861449  0.25608502575060027  1.0000
  C   C45       1.0  0.5373352028445659  0.8444857999814538  0.25618008901122524  1.0000
  C   C46       1.0  0.6136552037583445  0.887684092633412  0.2728479297763704  1.0000
  C   C47       1.0  0.7024659864185792  0.861874710535841  0.25381029280466144  1.0000
  C   C48       1.0  0.6671126581115839  0.8926956958275628  0.271577380360666  1.0000
  C   C49       1.0  0.6816539905688304  0.8249697263047002  0.2370690974309125  1.0000
  C   C50       1.0  0.6282057346900097  0.8199532249434475  0.23834878566711043  1.0000
  C   C51       1.0  0.16844732167985046  0.4665346803262783  0.2546758307514425  1.0000
  C   C52       1.0  0.9141135905430514  0.8951164968254576  0.25848104195697474  1.0000
  C   C53       1.0  0.17074009131217002  0.5495970099378175  0.27167925898331663  1.0000
  C   C54       1.0  0.17166251102588184  0.6609192138806803  0.2647434603031012  1.0000
  C   C55       1.0  0.1422307134409497  0.5877418375526626  0.2889967796542801  1.0000
  C   C56       1.0  0.1416341395254309  0.6420027923758038  0.2851073201445088  1.0000
  C   C57       1.0  0.2027433201844208  0.6229323531720038  0.24849542283677503  1.0000
  C   C58       1.0  0.20155921887617492  0.5685515795900962  0.2515079374737553  1.0000
  C   C59       1.0  0.7579537637785788  0.8683267562643977  0.2535641850294847  1.0000
  C   C60       1.0  0.844467416775785  0.8496330034861478  0.24033430390809135  1.0000
  H   H1        1.0  0.9528247336491699  0.9688599993605198  0.24341749550273098  1.0000
  H   H2        1.0  0.3123138144716806  0.9581334775148478  0.25428804558599005  1.0000
  H   H3        1.0  0.9672512804884627  0.7936729345506602  0.217021006205532  1.0000
  H   H4        1.0  0.22715694728466743  0.03545013156103413  0.24987529404857828  1.0000
  H   H5        1.0  0.9826612257324423  0.7552713620142564  0.25431705309152713  1.0000
  H   H6        1.0  0.06781172168033629  0.6784383935374808  0.2608910264657279  1.0000
  H   H7        1.0  0.27672608143382776  0.6708156893884727  0.2657800499378494  1.0000
  H   H8        1.0  0.342231966891785  0.7446885991714602  0.26605044769910025  1.0000
  H   H9        1.0  0.01755421841487517  0.04306219221900121  0.24580525378112117  1.0000
  H   H10       1.0  0.17299328446346443  0.8856942756258757  0.25833970303101533  1.0000
  H   H11       1.0  0.36980250802628445  0.7877518427916176  0.2368376904865294  1.0000
  H   H12       1.0  0.3276409621786921  0.9194246259868998  0.2920221560115023  1.0000
  H   H13       1.0  0.4219702174876172  0.9279238550795559  0.2967044658375045  1.0000
  H   H14       1.0  0.46444276778343463  0.7965227840808089  0.24127344616833943  1.0000
  H   H15       1.0  0.1761919263158644  0.05991055620312216  0.2830674452653952  1.0000
  H   H16       1.0  0.17471015349283628  0.15719562040652196  0.2782562295299342  1.0000
  H   H17       1.0  0.06547253232279503  0.16000657495352175  0.21183418240282711  1.0000
  H   H18       1.0  0.06702925618823403  0.06289020448530648  0.21672933661321833  1.0000
  H   H19       1.0  0.1500037740453618  0.4045611105814576  0.21348230652751612  1.0000
  H   H20       1.0  0.1491148926083953  0.22602918496336055  0.27930786582387557  1.0000
  H   H21       1.0  0.16178187675873598  0.3062230074281243  0.30011820030643244  1.0000
  H   H22       1.0  0.9254786770682701  0.9261145452920974  0.27177994292735186  1.0000
  H   H23       1.0  0.5259021604154657  0.8145529930729093  0.241652234903261  1.0000
  H   H24       1.0  0.8729793052354545  0.7846625274576488  0.21287875808490747  1.0000
  H   H25       1.0  0.613005232479477  0.7911050633558736  0.22512065114939495  1.0000
  H   H26       1.0  0.6822901039198365  0.921593392078693  0.2847896575250618  1.0000
  H   H27       1.0  0.5452599393058952  0.9103372849318722  0.2884219494043749  1.0000
  H   H28       1.0  0.7499785500088627  0.8023953385389128  0.22139699493786696  1.0000
  H   H29       1.0  0.12725437110506224  0.26927458417870803  0.21420964555222977  1.0000
  H   H30       1.0  0.17878100070971342  0.4429101597187498  0.30006268102390904  1.0000
  H   H31       1.0  0.16958513534849293  0.48354973871103984  0.23406853332508734  1.0000
  H   H32       1.0  0.22536617899141587  0.5396516192450849  0.23802831586967832  1.0000
  H   H33       1.0  0.22680719301660668  0.6364378967289994  0.2323319256393121  1.0000
  H   H34       1.0  0.12175579411400521  0.8283923511483696  0.25281907926537067  1.0000
  H   H35       1.0  0.11765137375653754  0.670931734391579  0.2985062400297522  1.0000
  H   H36       1.0  0.8308444423074238  0.9171215638383202  0.26773546843235385  1.0000
  H   H37       1.0  0.1180321952183255  0.5742670308072902  0.3050920302459515  1.0000
  H   H38       1.0  0.7695029794118946  0.8982783094335901  0.26804741484565986  1.0000
  N   N1        1.0  0.08162775924386143  0.9165856604083317  0.25131123321388665  1.0000
  N   N2        1.0  0.1979137210453199  0.9144767991258536  0.25684404193514915  1.0000
  N   N3        1.0  0.09686097737180091  0.7995524445239973  0.25410128021087053  1.0000
  N   N4        1.0  0.21362303364121063  0.7969732845589371  0.25737090268067886  1.0000
  N   N5        1.0  0.501641710590712  0.8720461381547518  0.2715577067945576  1.0000
  N   N6        1.0  0.12180137978159927  0.21898837817163486  0.23996491565084282  1.0000
  N   N7        1.0  0.16794846550165157  0.49691385251567  0.2756484592946008  1.0000
  N   N8        1.0  0.7934770173640777  0.8408671739928042  0.23805837072155694  1.0000
  O   O1        1.0  0.13239896648128643  0.305514231521444  0.208889115590731  1.0000
  O   O2        1.0  0.17720999906228374  0.4055634160075129  0.30496336741552016  1.0000
  O   O3        1.0  0.580674195333165  0.9202884781433812  0.29120847528761507  1.0000
  O   O4        1.0  0.7145680333408327  0.7923625925488187  0.21868733282258543  1.0000
