# Supplementary material for: Fracture Behavior of a 2D Imine‐Based Polymer
Source: Adv Sci (Weinh). 2024 Sep 12;11(42):2407017. doi: 10.1002/advs.202407017 (PMC11558127; doi:10.1002/advs.202407017)
Supplement: Supplementary file 2 — Supporting Information [file ADVS-11-2407017-s004.zip › pristine_110_strain_1.150_relaxed.cif]

data_image0
_chemical_formula_structural       C60H38N8O4
_chemical_formula_sum              "C60 H38 N8 O4"
_cell_length_a       25.470611929048506
_cell_length_b       25.260704546606394
_cell_length_c       50.00000000000004
_cell_angle_alpha    90.0
_cell_angle_beta     90.0
_cell_angle_gamma    77.45166740660575

_space_group_name_H-M_alt    "P 1"
_space_group_IT_number       1

loop_
  _space_group_symop_operation_xyz
  'x, y, z'

loop_
  _atom_site_type_symbol
  _atom_site_label
  _atom_site_symmetry_multiplicity
  _atom_site_fract_x
  _atom_site_fract_y
  _atom_site_fract_z
  _atom_site_occupancy
  C   C1        1.0  0.07851173844000277  0.9728144400471385  0.25057265226911  1.0000
  C   C2        1.0  0.12351132238286819  0.9966987323606922  0.2523492438976155  1.0000
  C   C3        1.0  0.2683385596637292  0.9502811821288627  0.25534560996717703  1.0000
  C   C4        1.0  0.2717593094079856  0.7095830253796241  0.26258414301155597  1.0000
  C   C5        1.0  0.02698301455110371  0.7634333721074194  0.25401030694117266  1.0000
  C   C6        1.0  0.28515647932451443  0.8485884637993991  0.26024795416488383  1.0000
  C   C7        1.0  0.952963358468394  0.864889840203178  0.24417799507765697  1.0000
  C   C8        1.0  0.1142693554348536  0.16932538975337974  0.2457336544606046  1.0000
  C   C9        1.0  0.023406819575778937  0.004206276922486429  0.24757330969456173  1.0000
  C   C10       1.0  0.1774493390070262  0.9675314039526927  0.25458842737751  1.0000
  C   C11       1.0  0.8582920001116471  0.8949832407742181  0.25548298596539637  1.0000
  C   C12       1.0  0.9918930098303586  0.9674993965735608  0.24608830353192354  1.0000
  C   C13       1.0  0.02805989046613528  0.9142657460478936  0.24875373394872083  1.0000
  C   C14       1.0  0.21682753539496943  0.7410271240999767  0.25904592729888226  1.0000
  C   C15       1.0  0.01041033110573764  0.8650566443984655  0.24807779182018627  1.0000
  C   C16       1.0  0.0446922645951843  0.8132280966565866  0.25121654790721304  1.0000
  C   C17       1.0  0.22352501549659934  0.9913261401753257  0.25315596513374056  1.0000
  C   C18       1.0  0.2505995960114006  0.9005215455695038  0.25809428890430863  1.0000
  C   C19       1.0  0.30359131370249925  0.7461050825505452  0.26287674010409795  1.0000
  C   C20       1.0  0.11758421777563748  0.7469611401490357  0.2573588991254564  1.0000
  C   C21       1.0  0.07168994901797815  0.7227797093717176  0.25763009892629896  1.0000
  C   C22       1.0  0.26764014592467267  0.7992964963079285  0.2594442025286049  1.0000
  C   C23       1.0  0.17139695695310592  0.7178456183983019  0.2597020724015457  1.0000
  C   C24       1.0  0.40945716554001377  0.891969040008924  0.2844974184901841  1.0000
  C   C25       1.0  0.3425329240224046  0.848783037160217  0.2642138869804182  1.0000
  C   C26       1.0  0.35666346031870355  0.8875222701956991  0.28141930562004985  1.0000
  C   C27       1.0  0.3845636726815754  0.8134236176139663  0.25078627212621396  1.0000
  C   C28       1.0  0.4514540211304781  0.8585604423125833  0.2699821391833093  1.0000
  C   C29       1.0  0.4373908275312029  0.8185154634903586  0.25336738236309914  1.0000
  C   C30       1.0  0.11654380873912673  0.056401804856500086  0.2510460966204155  1.0000
  C   C31       1.0  0.08365754966052624  0.08834924254807489  0.23194884197882443  1.0000
  C   C32       1.0  0.082982458428134  0.14314338560868795  0.2291485363943354  1.0000
  C   C33       1.0  0.14521489283119  0.1375477185953743  0.2657637737486368  1.0000
  C   C34       1.0  0.14648450361019758  0.08275722551013599  0.2681848584201756  1.0000
  C   C35       1.0  0.16424682049551098  0.40875122006822556  0.2557965241369449  1.0000
  C   C36       1.0  0.13573475104647306  0.24706703534306698  0.26008951976772887  1.0000
  C   C37       1.0  0.8858466396662474  0.8211007815346543  0.2245442348703408  1.0000
  C   C38       1.0  0.1448689311644882  0.30176759207392473  0.2579315387462423  1.0000
  C   C39       1.0  0.15063803483001859  0.3829493529489477  0.23268379748657872  1.0000
  C   C40       1.0  0.14044359780728982  0.33098632493920804  0.23356140689580232  1.0000
  C   C41       1.0  0.16876441790281546  0.37945990663611845  0.28015694398526647  1.0000
  C   C42       1.0  0.15992122179497625  0.32700537558992676  0.2808963191288108  1.0000
  C   C43       1.0  0.9386474684153193  0.8258320859497992  0.2272417982001761  1.0000
  C   C44       1.0  0.5938616988116097  0.8491757898631017  0.25636630642452984  1.0000
  C   C45       1.0  0.539027465268143  0.8415740777720703  0.25658386668708955  1.0000
  C   C46       1.0  0.6124128678009086  0.885562728377919  0.27377174010122374  1.0000
  C   C47       1.0  0.7020428708688919  0.863283609277591  0.2536077986550498  1.0000
  C   C48       1.0  0.6651847826871431  0.8920648619932925  0.27226028317755474  1.0000
  C   C49       1.0  0.6834989462402102  0.8268324449261433  0.23623287513890465  1.0000
  C   C50       1.0  0.6307419498650082  0.8203160479520429  0.2377558479134374  1.0000
  C   C51       1.0  0.17064312140168764  0.46468730979756023  0.25413987704280716  1.0000
  C   C52       1.0  0.9111176345682203  0.9002976718474146  0.2577018716929333  1.0000
  C   C53       1.0  0.17620020749445878  0.5470662331561761  0.27108864317989245  1.0000
  C   C54       1.0  0.17733121374346855  0.6585546484473368  0.264234717359159  1.0000
  C   C55       1.0  0.14885431888708636  0.5867487831973206  0.2889460934792678  1.0000
  C   C56       1.0  0.1482524605348423  0.6411473442481781  0.28509128805280687  1.0000
  C   C57       1.0  0.20751890512408044  0.6188449063841096  0.24746636419623827  1.0000
  C   C58       1.0  0.20617284986140297  0.5644349108326148  0.2504410941033561  1.0000
  C   C59       1.0  0.7568257758031778  0.871083660857112  0.2531827795078261  1.0000
  C   C60       1.0  0.8440776472781218  0.8545463698890521  0.23919168428174153  1.0000
  H   H1        1.0  0.9480694103666235  0.9754164310767468  0.24358202804845266  1.0000
  H   H2        1.0  0.3103828961240129  0.9540315589024619  0.25435819023559375  1.0000
  H   H3        1.0  0.9702519580948531  0.7986798210852192  0.21564521870065878  1.0000
  H   H4        1.0  0.2224889802632331  0.034550277408272975  0.25013012813013596  1.0000
  H   H5        1.0  0.9849822175476447  0.7593859814656921  0.2536796650355591  1.0000
  H   H6        1.0  0.07295484945239895  0.6794393725249871  0.2603428581369779  1.0000
  H   H7        1.0  0.2838377664239611  0.6654010392829323  0.2649059962442356  1.0000
  H   H8        1.0  0.347389735425163  0.7381986793754535  0.26550116923672956  1.0000
  H   H9        1.0  0.010796932018810481  0.04855385452778542  0.24657083858924342  1.0000
  H   H10       1.0  0.17204619875936286  0.8853608126214227  0.25861642817723646  1.0000
  H   H11       1.0  0.37513881766824403  0.7826065451396343  0.23707706470608653  1.0000
  H   H12       1.0  0.3248883640950126  0.9146087359203598  0.29294626566879245  1.0000
  H   H13       1.0  0.4188053164175511  0.9229611345586345  0.29809925290706335  1.0000
  H   H14       1.0  0.46935979376248127  0.7914249962119114  0.24187628707398237  1.0000
  H   H15       1.0  0.1714786409465596  0.05924824277895669  0.28395307038753315  1.0000
  H   H16       1.0  0.16980685134021867  0.15679541105499234  0.27928957276722155  1.0000
  H   H17       1.0  0.05778725708683036  0.16654549396901264  0.21343287019337306  1.0000
  H   H18       1.0  0.0597455893668141  0.06912705422740911  0.21810888790574198  1.0000
  H   H19       1.0  0.1467559123904531  0.4049441927167664  0.21352482171497614  1.0000
  H   H20       1.0  0.14722589206909745  0.22653669440541618  0.2797707268662112  1.0000
  H   H21       1.0  0.16367188766071092  0.3050067620661383  0.30005195073663093  1.0000
  H   H22       1.0  0.9207114930013209  0.9313322683059636  0.2712276681101998  1.0000
  H   H23       1.0  0.5293927818956157  0.8123080614989857  0.24146839420804359  1.0000
  H   H24       1.0  0.8763610858737394  0.7897486175183897  0.21120237516990986  1.0000
  H   H25       1.0  0.6173181493969512  0.7918731168413481  0.2240118454690954  1.0000
  H   H26       1.0  0.6785722876462169  0.9205782424455248  0.28597979158347503  1.0000
  H   H27       1.0  0.543162938425261  0.9056096121823459  0.2902205128640735  1.0000
  H   H28       1.0  0.7526314788344419  0.8069456941494422  0.21964970442750983  1.0000
  H   H29       1.0  0.12038355303492564  0.27212360824738147  0.21509146231272513  1.0000
  H   H30       1.0  0.18469685377081893  0.43958935232942953  0.2993061134647395  1.0000
  H   H31       1.0  0.16993222176295547  0.48198113445122165  0.2335093895846578  1.0000
  H   H32       1.0  0.2291706630472752  0.5342929405082396  0.23650714757868008  1.0000
  H   H33       1.0  0.23086357307095864  0.6310899988248009  0.2309073534568905  1.0000
  H   H34       1.0  0.12300684911833218  0.8289360126537068  0.25230109124385386  1.0000
  H   H35       1.0  0.12484204498134664  0.6713839585096767  0.2988519417786308  1.0000
  H   H36       1.0  0.8265057386951794  0.9221371439921165  0.26705438487007244  1.0000
  H   H37       1.0  0.1253239528954759  0.5745251114095057  0.3054157851332653  1.0000
  H   H38       1.0  0.766649717256754  0.9003663825486782  0.268243895015849  1.0000
  N   N1        1.0  0.07941347462334704  0.9192802301925644  0.25135490961407053  1.0000
  N   N2        1.0  0.19638585170313527  0.9135328425867509  0.25697717471464515  1.0000
  N   N3        1.0  0.09873606367140238  0.8006363379014032  0.2536002216685369  1.0000
  N   N4        1.0  0.21623234648466602  0.7943970301480903  0.25708833320248276  1.0000
  N   N5        1.0  0.5018779411027355  0.867602889246022  0.2726260015015492  1.0000
  N   N6        1.0  0.11601126194436391  0.22198108291865729  0.2410706369130758  1.0000
  N   N7        1.0  0.17302072920156805  0.49454987166570846  0.27506126856021207  1.0000
  N   N8        1.0  0.7936849930582411  0.8452385598956415  0.23694030978695382  1.0000
  O   O1        1.0  0.1258940640570387  0.30790664310118054  0.20958768101669914  1.0000
  O   O2        1.0  0.1825827797192865  0.40246269197404233  0.3043132811571066  1.0000
  O   O3        1.0  0.5778035335023791  0.916176301694589  0.29303827507142133  1.0000
  O   O4        1.0  0.7180249658009435  0.7962103178211242  0.21694333746357577  1.0000
