# Supplementary material for: Fracture Behavior of a 2D Imine‐Based Polymer
Source: Adv Sci (Weinh). 2024 Sep 12;11(42):2407017. doi: 10.1002/advs.202407017 (PMC11558127; doi:10.1002/advs.202407017)
Supplement: Supplementary file 2 — Supporting Information [file ADVS-11-2407017-s004.zip › pristine_110_strain_1.175_relaxed.cif]

data_image0
_chemical_formula_structural       C60H38N8O4
_chemical_formula_sum              "C60 H38 N8 O4"
_cell_length_a       25.41892615827873
_cell_length_b       25.19930360051074
_cell_length_c       50.00000000000004
_cell_angle_alpha    90.0
_cell_angle_beta     90.0
_cell_angle_gamma    73.95169523185781

_space_group_name_H-M_alt    "P 1"
_space_group_IT_number       1

loop_
  _space_group_symop_operation_xyz
  'x, y, z'

loop_
  _atom_site_type_symbol
  _atom_site_label
  _atom_site_symmetry_multiplicity
  _atom_site_fract_x
  _atom_site_fract_y
  _atom_site_fract_z
  _atom_site_occupancy
  C   C1        1.0  0.07399599045482998  0.9766737317746024  0.25065243099316287  1.0000
  C   C2        1.0  0.1187055361493611  0.9992688176509215  0.2528465044250052  1.0000
  C   C3        1.0  0.2664261389010032  0.9473972542278797  0.2560600734429594  1.0000
  C   C4        1.0  0.2782574551536991  0.7037692152076729  0.2622985970074433  1.0000
  C   C5        1.0  0.02936961104348545  0.7663209295994098  0.2529740868093997  1.0000
  C   C6        1.0  0.28678058721402  0.8441567927138676  0.2608693557555069  1.0000
  C   C7        1.0  0.9515355724687893  0.8705498407165543  0.2429743910867048  1.0000
  C   C8        1.0  0.10787678305586865  0.1732916740603877  0.24674919802264356  1.0000
  C   C9        1.0  0.017306427757502296  0.010036924949351711  0.24751438222541186  1.0000
  C   C10       1.0  0.17406501454183554  0.9678240179546279  0.2551216025263153  1.0000
  C   C11       1.0  0.8548890031223225  0.9010129042421836  0.25455161480193783  1.0000
  C   C12       1.0  0.9868438694962763  0.9737813896850569  0.24565149724911667  1.0000
  C   C13       1.0  0.025220456724991996  0.9188653324534519  0.24821631944367772  1.0000
  C   C14       1.0  0.22171716224678356  0.7372564871520219  0.2588650098032356  1.0000
  C   C15       1.0  0.009355741197815397  0.8695040842527275  0.24721287507306783  1.0000
  C   C16       1.0  0.04575910354061522  0.8160924594385119  0.25041279830851665  1.0000
  C   C17       1.0  0.21990715183653387  0.9903538408576311  0.2538391266372742  1.0000
  C   C18       1.0  0.2500180598724869  0.8976725197866384  0.25868339973591375  1.0000
  C   C19       1.0  0.3091406303908095  0.7397773827393573  0.2629331740318485  1.0000
  C   C20       1.0  0.12132258138938662  0.7467124972357293  0.25682975690657955  1.0000
  C   C21       1.0  0.07568953789385423  0.7237748952998793  0.25681988764303204  1.0000
  C   C22       1.0  0.2710024807068685  0.7947179290521776  0.2597761757940761  1.0000
  C   C23       1.0  0.17651332345771234  0.7153536198947741  0.25927772262985654  1.0000
  C   C24       1.0  0.4091751354847887  0.8863802354231025  0.28574951630738793  1.0000
  C   C25       1.0  0.344535253560581  0.8431994560809853  0.26512879401599965  1.0000
  C   C26       1.0  0.35649111494836855  0.8820967821574868  0.2826000428562802  1.0000
  C   C27       1.0  0.3888054634478087  0.8072495043523353  0.25163058166628965  1.0000
  C   C28       1.0  0.453215857715521  0.8527685633631873  0.27098661050816103  1.0000
  C   C29       1.0  0.4415057713211808  0.8122824893384436  0.2542282018498854  1.0000
  C   C30       1.0  0.11034063098769699  0.05979425893588806  0.2518632184430304  1.0000
  C   C31       1.0  0.07713335267058499  0.09392354702162088  0.23267990580519482  1.0000
  C   C32       1.0  0.07639848526614025  0.14894836650714066  0.22998821482582213  1.0000
  C   C33       1.0  0.13868429168472085  0.13953580535872637  0.26700565923095926  1.0000
  C   C34       1.0  0.14007886359717933  0.08450594458486832  0.2693159450845662  1.0000
  C   C35       1.0  0.16461270919357926  0.40760045776680276  0.25563687713272215  1.0000
  C   C36       1.0  0.1318297758566058  0.24905366846352997  0.2606342527838442  1.0000
  C   C37       1.0  0.8866363385551009  0.827149864926889  0.222838526569291  1.0000
  C   C38       1.0  0.14211903211000793  0.3028355397448633  0.25826754079707326  1.0000
  C   C39       1.0  0.14783209221163318  0.3837648714100843  0.23287872653469927  1.0000
  C   C40       1.0  0.13617898929723063  0.332938776265121  0.2340067116748124  1.0000
  C   C41       1.0  0.17053356482137014  0.37747591197707575  0.2799008358369376  1.0000
  C   C42       1.0  0.1601273113468377  0.3260967662632593  0.28087122602240383  1.0000
  C   C43       1.0  0.9393398552959112  0.8316274561963379  0.22561561700228977  1.0000
  C   C44       1.0  0.595440147768967  0.8468879532624797  0.25656136529665546  1.0000
  C   C45       1.0  0.5414680019740248  0.8378198453968443  0.25686342230013975  1.0000
  C   C46       1.0  0.6116925009569425  0.8826197908295859  0.2747587267036701  1.0000
  C   C47       1.0  0.7014802474143764  0.8649685673491881  0.2533764442963575  1.0000
  C   C48       1.0  0.6634351208473462  0.8910229013384852  0.2730476692890621  1.0000
  C   C49       1.0  0.6852459861411148  0.8291891210612813  0.23520056460279326  1.0000
  C   C50       1.0  0.6335479407614459  0.8207097356554182  0.23694660674567067  1.0000
  C   C51       1.0  0.17265926871329024  0.4626500655066021  0.25378869018838446  1.0000
  C   C52       1.0  0.9075743588381898  0.9062766711725824  0.25675660724807114  1.0000
  C   C53       1.0  0.18231060808740418  0.5435953889311324  0.2706172494297245  1.0000
  C   C54       1.0  0.18367583622192765  0.6552350197571248  0.26380072118184467  1.0000
  C   C55       1.0  0.15632708675558835  0.5847695560830127  0.28905140689297054  1.0000
  C   C56       1.0  0.15575204513573576  0.6393334766809331  0.2852328271029526  1.0000
  C   C57       1.0  0.2127786260114732  0.6138028642440911  0.24643809658312785  1.0000
  C   C58       1.0  0.2113580474936667  0.559335933759679  0.24943421775474922  1.0000
  C   C59       1.0  0.7552776237002536  0.8744345940081752  0.2528116621859038  1.0000
  C   C60       1.0  0.8429633759395395  0.8604490311542371  0.23793299087613456  1.0000
  H   H1        1.0  0.9423706475592852  0.983023900378004  0.2429711076398326  1.0000
  H   H2        1.0  0.308815653710568  0.9497793589309145  0.25510729847846364  1.0000
  H   H3        1.0  0.9725701567955717  0.8042949285132752  0.21380903493230272  1.0000
  H   H4        1.0  0.217538336003009  0.034082627547400615  0.25085634572960985  1.0000
  H   H5        1.0  0.987057935054906  0.7636399980273844  0.25233110048024393  1.0000
  H   H6        1.0  0.07819612359255587  0.6799468774811577  0.259468268970093  1.0000
  H   H7        1.0  0.2919924937769092  0.6586535772884322  0.26422922640891894  1.0000
  H   H8        1.0  0.35364621317240014  0.7304208974091514  0.2655551680077509  1.0000
  H   H9        1.0  0.0030266703192513276  0.05528500585031844  0.24669436081375043  1.0000
  H   H10       1.0  0.1710165831033269  0.8850011095577166  0.2589512569351579  1.0000
  H   H11       1.0  0.38123209631947486  0.7760325742071227  0.23784244758448406  1.0000
  H   H12       1.0  0.32301395068933525  0.9095130961116383  0.2942379401207663  1.0000
  H   H13       1.0  0.416693652243636  0.9176994467000901  0.29947216547313354  1.0000
  H   H14       1.0  0.47512833636804463  0.7847994613882336  0.24263454254675912  1.0000
  H   H15       1.0  0.16522151881591007  0.05937703597104816  0.2851822829906944  1.0000
  H   H16       1.0  0.1632093233663938  0.15737365801705833  0.28076630888334897  1.0000
  H   H17       1.0  0.05123239683972213  0.17391275998229308  0.21409604810655528  1.0000
  H   H18       1.0  0.05323131526907144  0.07615521029561538  0.21861889772619472  1.0000
  H   H19       1.0  0.14268920626738815  0.406475051256812  0.21380780337481683  1.0000
  H   H20       1.0  0.14452060108680154  0.22732417976096012  0.28014431548693725  1.0000
  H   H21       1.0  0.16512178811934475  0.3034263815664027  0.2999483984183328  1.0000
  H   H22       1.0  0.9154683957951197  0.9374012624354554  0.27050249807489696  1.0000
  H   H23       1.0  0.533495320363878  0.8093990942562249  0.24108149512225627  1.0000
  H   H24       1.0  0.8788268637386464  0.7957996564120114  0.20922210050660198  1.0000
  H   H25       1.0  0.6219833471471163  0.7928523484743063  0.2225402317659996  1.0000
  H   H26       1.0  0.6750131568734912  0.9188776964201993  0.28745488915129624  1.0000
  H   H27       1.0  0.5421148156916779  0.8992824693312139  0.29222197468329936  1.0000
  H   H28       1.0  0.7546775423041779  0.812746779625679  0.2176032975285998  1.0000
  H   H29       1.0  0.11253182366308666  0.2766069176523263  0.2160372481233619  1.0000
  H   H30       1.0  0.19005369148184093  0.43539020992547595  0.2986794228711571  1.0000
  H   H31       1.0  0.16997476632776307  0.4806417241126146  0.2332102016035647  1.0000
  H   H32       1.0  0.23340252140295362  0.5279509207617226  0.23501678606270907  1.0000
  H   H33       1.0  0.23510243440633485  0.6248601733172608  0.22937946770636272  1.0000
  H   H34       1.0  0.12440549981556377  0.8293950571962392  0.2520706135117645  1.0000
  H   H35       1.0  0.1329885773536162  0.6709514030769895  0.29936989318961094  1.0000
  H   H36       1.0  0.8215451290311181  0.9282459172431434  0.2663970729760835  1.0000
  H   H37       1.0  0.13349403049773634  0.5738101626610039  0.3059160687585772  1.0000
  H   H38       1.0  0.7634412931549279  0.902796190603337  0.2685671571588411  1.0000
  N   N1        1.0  0.07681228041035797  0.9224752621588682  0.2511422749333756  1.0000
  N   N2        1.0  0.19483823693997354  0.912606369269423  0.25741939428569477  1.0000
  N   N3        1.0  0.10070126836073333  0.8016042683308873  0.25310606432822896  1.0000
  N   N4        1.0  0.2192901213543267  0.7912997076023078  0.2572475868938131  1.0000
  N   N5        1.0  0.5030755590028677  0.8622014771624136  0.2736195635402996  1.0000
  N   N6        1.0  0.1101048301235853  0.22578695524954417  0.24197820965559572  1.0000
  N   N7        1.0  0.17844781957260036  0.4913642378928126  0.2745954782276639  1.0000
  N   N8        1.0  0.7932082620876035  0.8506129116482332  0.23572319449329449  1.0000
  O   O1        1.0  0.11855657353006825  0.3118656623006431  0.21039623624160594  1.0000
  O   O2        1.0  0.18727454422650897  0.3985459543815726  0.3037434700598619  1.0000
  O   O3        1.0  0.5757939820540956  0.9106929820892071  0.2950668461376291  1.0000
  O   O4        1.0  0.7210254454184629  0.8012073453079145  0.21483884832130462  1.0000
