# Supplementary material for: Fracture Behavior of a 2D Imine‐Based Polymer
Source: Adv Sci (Weinh). 2024 Sep 12;11(42):2407017. doi: 10.1002/advs.202407017 (PMC11558127; doi:10.1002/advs.202407017)
Supplement: Supplementary file 2 — Supporting Information [file ADVS-11-2407017-s004.zip › pristine_110_strain_1.200_relaxed.cif]

data_image0
_chemical_formula_structural       C60H38N8O4
_chemical_formula_sum              "C60 H38 N8 O4"
_cell_length_a       25.35024432195556
_cell_length_b       25.120507354580322
_cell_length_c       50.00000000000004
_cell_angle_alpha    90.0
_cell_angle_beta     90.0
_cell_angle_gamma    70.17582362118998

_space_group_name_H-M_alt    "P 1"
_space_group_IT_number       1

loop_
  _space_group_symop_operation_xyz
  'x, y, z'

loop_
  _atom_site_type_symbol
  _atom_site_label
  _atom_site_symmetry_multiplicity
  _atom_site_fract_x
  _atom_site_fract_y
  _atom_site_fract_z
  _atom_site_occupancy
  C   C1        1.0  0.06902518354232773  0.9813042746348124  0.2508175963359984  1.0000
  C   C2        1.0  0.1136571489182383  0.0024688364611273883  0.25334682498550004  1.0000
  C   C3        1.0  0.26518603668282636  0.944162065795972  0.25700944692237565  1.0000
  C   C4        1.0  0.2859091043909821  0.6964911856968636  0.2621562797127981  1.0000
  C   C5        1.0  0.0314686381204205  0.7693300103753289  0.2516075356513064  1.0000
  C   C6        1.0  0.28937911744065536  0.8387713933965918  0.2615141596812755  1.0000
  C   C7        1.0  0.9490214120954072  0.8773047251518471  0.2418616692020092  1.0000
  C   C8        1.0  0.10090930366283898  0.17829391589922647  0.24776667264143495  1.0000
  C   C9        1.0  0.01038337528281676  0.017182875040069545  0.2476729689890129  1.0000
  C   C10       1.0  0.1708188791319138  0.9683402220991586  0.2556882911800923  1.0000
  C   C11       1.0  0.8502314101795863  0.9080239028795631  0.2538900804220434  1.0000
  C   C12       1.0  0.9807751673755277  0.9814935971340727  0.24551704450702502  1.0000
  C   C13       1.0  0.021626023297167982  0.9243786491185365  0.2478483145325088  1.0000
  C   C14       1.0  0.22743018623220712  0.7324981877685941  0.2586242806873777  1.0000
  C   C15       1.0  0.007508057551005691  0.8747633156363618  0.24638855300594975  1.0000
  C   C16       1.0  0.04640812960821689  0.8192896860878889  0.2494091156243375  1.0000
  C   C17       1.0  0.21662873789470288  0.9894600378600886  0.25470164759706176  1.0000
  C   C18       1.0  0.25014102314055214  0.894329513909715  0.259350462453396  1.0000
  C   C19       1.0  0.3159340880316723  0.7319539476225297  0.26309992347853806  1.0000
  C   C20       1.0  0.12531116948227358  0.7461160826529136  0.2559199913718488  1.0000
  C   C21       1.0  0.0798212732729781  0.7244845290749469  0.2555568226110935  1.0000
  C   C22       1.0  0.27535226232459964  0.7890814202844818  0.2600560345115009  1.0000
  C   C23       1.0  0.18222003381995192  0.7120974501425573  0.25859001782859226  1.0000
  C   C24       1.0  0.410064920032888  0.8790971368362439  0.28745052449287883  1.0000
  C   C25       1.0  0.3477660588271433  0.8363299959416373  0.266133177619391  1.0000
  C   C26       1.0  0.35743414317872935  0.8750634635612262  0.28415720411385903  1.0000
  C   C27       1.0  0.3944263705068847  0.800042274727949  0.2522895527154747  1.0000
  C   C28       1.0  0.45622517719212374  0.8456734719451613  0.27217356579638924  1.0000
  C   C29       1.0  0.44701325835289024  0.8050447436252317  0.2549472661024277  1.0000
  C   C30       1.0  0.10366654491115244  0.06411219049061322  0.2527166040446856  1.0000
  C   C31       1.0  0.06979213848743518  0.10066480745357193  0.23348119380810298  1.0000
  C   C32       1.0  0.06888663159303664  0.1560053399467309  0.23090200681507947  1.0000
  C   C33       1.0  0.131829299671422  0.14243092785861086  0.2682440877321862  1.0000
  C   C34       1.0  0.13333712173558634  0.08710318656689828  0.2704762405339922  1.0000
  C   C35       1.0  0.1649212601152125  0.4063202125418056  0.25537249211530877  1.0000
  C   C36       1.0  0.12732625967446318  0.2517715080038223  0.2611640274702822  1.0000
  C   C37       1.0  0.8862801758431754  0.8345649743487114  0.22100817036594878  1.0000
  C   C38       1.0  0.13898926418213192  0.3043560927963538  0.2585342364379063  1.0000
  C   C39       1.0  0.1452122794141502  0.3847873431291974  0.23297310970222396  1.0000
  C   C40       1.0  0.1319129376843711  0.33540171549716563  0.23435983149853518  1.0000
  C   C41       1.0  0.172036795099412  0.37521493057674515  0.2795401574259246  1.0000
  C   C42       1.0  0.15990805762709445  0.3252079028097556  0.28076407262127284  1.0000
  C   C43       1.0  0.9389540353748217  0.8387518014846894  0.2238756566363476  1.0000
  C   C44       1.0  0.5973941854353189  0.8445309438339543  0.25676263879173894  1.0000
  C   C45       1.0  0.5445675560593489  0.8337986237062026  0.2571288817349944  1.0000
  C   C46       1.0  0.6116195424378625  0.8791157938550558  0.275918705436132  1.0000
  C   C47       1.0  0.7006010243866961  0.8669013048119393  0.2532972079848367  1.0000
  C   C48       1.0  0.6619840272869032  0.889617027197938  0.2740567690199197  1.0000
  C   C49       1.0  0.6864426436847119  0.8321929700256989  0.23417752230849773  1.0000
  C   C50       1.0  0.6361429806550384  0.8215865601230828  0.23608150598407138  1.0000
  C   C51       1.0  0.1745566163912605  0.4602834938667956  0.2533215173088092  1.0000
  C   C52       1.0  0.9027993341196978  0.9132534512568212  0.2560908238558684  1.0000
  C   C53       1.0  0.18824052267113256  0.5392719706773395  0.2699123656919683  1.0000
  C   C54       1.0  0.1905226857068201  0.6509042280564693  0.2630940898908049  1.0000
  C   C55       1.0  0.16492859147009187  0.5816491159506989  0.28918348416426837  1.0000
  C   C56       1.0  0.1646538732128878  0.6363417119746074  0.2853873537899816  1.0000
  C   C57       1.0  0.217206836272177  0.6079707081991859  0.24480053441265906  1.0000
  C   C58       1.0  0.21534167724379674  0.5535793079587742  0.2478459482491452  1.0000
  C   C59       1.0  0.7531587422495148  0.8781511483630533  0.252657069939207  1.0000
  C   C60       1.0  0.8406712630859131  0.8674803379211188  0.23674422451184826  1.0000
  H   H1        1.0  0.9353562753970671  0.9924820991330823  0.24277965015809716  1.0000
  H   H2        1.0  0.3081237192997402  0.9450187448505485  0.2563243347705259  1.0000
  H   H3        1.0  0.9739113381519713  0.8113328945956592  0.21172350849399163  1.0000
  H   H4        1.0  0.21286935564700213  0.033898819762310614  0.25185833598160134  1.0000
  H   H5        1.0  0.988661728813821  0.7681215232540108  0.2507056103414013  1.0000
  H   H6        1.0  0.08387477803448032  0.6799099154800665  0.2580752341599425  1.0000
  H   H7        1.0  0.30145224014064725  0.6501882632180043  0.26389105896531634  1.0000
  H   H8        1.0  0.3613604206545213  0.7208859720614397  0.2658461563358409  1.0000
  H   H9        1.0  0.9943032463795091  0.06361277248422482  0.24707478258927879  1.0000
  H   H10       1.0  0.17039762381029913  0.8844353783116131  0.2591916443674459  1.0000
  H   H11       1.0  0.3886635840461839  0.7689000080545394  0.2380901005096096  1.0000
  H   H12       1.0  0.3221219843877642  0.9027821188107283  0.29601745456111167  1.0000
  H   H13       1.0  0.41564358524792233  0.9104845971356643  0.30154055406648556  1.0000
  H   H14       1.0  0.4823487511396604  0.7775753325936036  0.24296982980185747  1.0000
  H   H15       1.0  0.15881096683119697  0.0601556193640987  0.2864360708002052  1.0000
  H   H16       1.0  0.1566282165651771  0.15865832444790487  0.282169890426353  1.0000
  H   H17       1.0  0.04342648158583753  0.1827064885238734  0.21488722366993682  1.0000
  H   H18       1.0  0.045815214576565094  0.0843537232825877  0.21921917069906405  1.0000
  H   H19       1.0  0.13917955481607858  0.4082295870223294  0.21396962353371676  1.0000
  H   H20       1.0  0.1410951754913009  0.2288212126225942  0.2805568003664951  1.0000
  H   H21       1.0  0.16588014446267288  0.3017918450546715  0.299776346148383  1.0000
  H   H22       1.0  0.9089886483952782  0.9441870854039277  0.2702831844250963  1.0000
  H   H23       1.0  0.5380275604872147  0.8067830006899025  0.2404975225689808  1.0000
  H   H24       1.0  0.8802589260568943  0.803332226810351  0.20695766843798172  1.0000
  H   H25       1.0  0.626166532838921  0.7946958398089119  0.2209028250344425  1.0000
  H   H26       1.0  0.6719380115774528  0.9165410610524937  0.289227944825243  1.0000
  H   H27       1.0  0.5423849968992959  0.8917926307874812  0.2943940426020202  1.0000
  H   H28       1.0  0.7554337445551332  0.8199185663439109  0.21554207019034194  1.0000
  H   H29       1.0  0.10490880219758669  0.2820135545301918  0.21687971785671314  1.0000
  H   H30       1.0  0.19526840900688996  0.43035402110754095  0.2978637559915063  1.0000
  H   H31       1.0  0.16996276646620365  0.47922602810932474  0.2328348028851104  1.0000
  H   H32       1.0  0.23540459564815894  0.5211163254695876  0.23272257853668632  1.0000
  H   H33       1.0  0.23790075837681712  0.6178664913425418  0.22703455187437993  1.0000
  H   H34       1.0  0.12569540995690687  0.8299369566873447  0.2516209616968197  1.0000
  H   H35       1.0  0.1435893858934939  0.6691699595123131  0.3001893117656032  1.0000
  H   H36       1.0  0.815281301994083  0.9351959856120113  0.266168963371573  1.0000
  H   H37       1.0  0.14360461470386857  0.5719240202363861  0.306752880045595  1.0000
  H   H38       1.0  0.7600737898915935  0.9049194116616637  0.2693054181040437  1.0000
  N   N1        1.0  0.07377372537413408  0.9262130046958986  0.25098212777627693  1.0000
  N   N2        1.0  0.19367797492767067  0.9115486083435753  0.25786082155629847  1.0000
  N   N3        1.0  0.10258885158990408  0.8025867833633351  0.2523226895284292  1.0000
  N   N4        1.0  0.2230993608417195  0.7874331263961013  0.25722713555883164  1.0000
  N   N5        1.0  0.5054076101783704  0.8556608623999096  0.27481848120313684  1.0000
  N   N6        1.0  0.10366392634194674  0.2305673124086792  0.2428512612696429  1.0000
  N   N7        1.0  0.1836767676825889  0.4874079972847504  0.2739365871867843  1.0000
  N   N8        1.0  0.7916291512242047  0.8570623028806122  0.2345690406804235  1.0000
  O   O1        1.0  0.11148710853145384  0.3166625837644616  0.2110939843676482  1.0000
  O   O2        1.0  0.19170444670912357  0.39393420464167217  0.30303511244455483  1.0000
  O   O3        1.0  0.5750360923930066  0.9039416331978208  0.2973754183102362  1.0000
  O   O4        1.0  0.7229138117825851  0.807452209163668  0.21267636310298008  1.0000
