# Supplementary material for: Fracture Behavior of a 2D Imine‐Based Polymer
Source: Adv Sci (Weinh). 2024 Sep 12;11(42):2407017. doi: 10.1002/advs.202407017 (PMC11558127; doi:10.1002/advs.202407017)
Supplement: Supplementary file 2 — Supporting Information [file ADVS-11-2407017-s004.zip › pristine_110_strain_1.225_relaxed.cif]

data_image0
_chemical_formula_structural       C60H38N8O4
_chemical_formula_sum              "C60 H38 N8 O4"
_cell_length_a       25.22009349165996
_cell_length_b       24.97939072220964
_cell_length_c       50.00000000000004
_cell_angle_alpha    90.0
_cell_angle_beta     90.0
_cell_angle_gamma    65.75513367739345

_space_group_name_H-M_alt    "P 1"
_space_group_IT_number       1

loop_
  _space_group_symop_operation_xyz
  'x, y, z'

loop_
  _atom_site_type_symbol
  _atom_site_label
  _atom_site_symmetry_multiplicity
  _atom_site_fract_x
  _atom_site_fract_y
  _atom_site_fract_z
  _atom_site_occupancy
  C   C1        1.0  0.06156199543372438  0.9881262437317357  0.2546961757785332  1.0000
  C   C2        1.0  0.10595021837122943  0.0079972033092921  0.25856774175863995  1.0000
  C   C3        1.0  0.2632376329584928  0.9408863779586185  0.263111280094958  1.0000
  C   C4        1.0  0.29660817760277  0.6864430483427838  0.26003168257417203  1.0000
  C   C5        1.0  0.03326766386330909  0.7726880009432161  0.2489102539634437  1.0000
  C   C6        1.0  0.29203793509966147  0.8320263635623398  0.2655159840612946  1.0000
  C   C7        1.0  0.9447796760673973  0.8862238715470767  0.24167029240823826  1.0000
  C   C8        1.0  0.08748006801462203  0.18768766993454974  0.2544560620444529  1.0000
  C   C9        1.0  1.0338776241269296e-05  0.027118522416105018  0.25178699934418125  1.0000
  C   C10       1.0  0.16575728306351928  0.9703029594153828  0.2611141239958422  1.0000
  C   C11       1.0  0.844024875072883  0.9149325804610645  0.25502796166675157  1.0000
  C   C12       1.0  0.9717641219520656  0.991729777780001  0.24834920618567516  1.0000
  C   C13       1.0  0.016391783604312572  0.931627324547644  0.24948543156327918  1.0000
  C   C14       1.0  0.23495948534213532  0.7254466085751363  0.25752298653246786  1.0000
  C   C15       1.0  0.004611187341537341  0.8815128422342254  0.24638099495730317  1.0000
  C   C16       1.0  0.04698239394091128  0.8228346085981746  0.2477088685501943  1.0000
  C   C17       1.0  0.21193413067652572  0.9895890850096108  0.26093480587593154  1.0000
  C   C18       1.0  0.24959008507154481  0.890710159948729  0.26443407839773037  1.0000
  C   C19       1.0  0.32491401194302844  0.7218156590338124  0.2633151638578772  1.0000
  C   C20       1.0  0.13072382575594602  0.7432228038123662  0.25129214801666155  1.0000
  C   C21       1.0  0.08452115452624766  0.7239723758159424  0.25128132249402435  1.0000
  C   C22       1.0  0.2802278082446898  0.7819103984800047  0.2624950039470967  1.0000
  C   C23       1.0  0.19054486275029808  0.7055605613013602  0.2538004371788877  1.0000
  C   C24       1.0  0.41388720960965697  0.8673885550223877  0.2917329582203726  1.0000
  C   C25       1.0  0.3519904645971635  0.8272948751999032  0.2697399212192546  1.0000
  C   C26       1.0  0.36100272680412876  0.8635510813433929  0.28911687152439713  1.0000
  C   C27       1.0  0.3998086381834444  0.7930553467863395  0.2537668944080113  1.0000
  C   C28       1.0  0.4606718156373053  0.8366580426149156  0.27436351250898816  1.0000
  C   C29       1.0  0.45245508036803395  0.7981319703801051  0.25575105240494694  1.0000
  C   C30       1.0  0.09330654823707439  0.07123581094800974  0.2588062343890397  1.0000
  C   C31       1.0  0.05596824533147088  0.11157352416499468  0.24034138993909063  1.0000
  C   C32       1.0  0.05316410749843337  0.1680644761815062  0.2382342242429016  1.0000
  C   C33       1.0  0.12133593469309278  0.14844556139574178  0.2744209516644018  1.0000
  C   C34       1.0  0.12403193729077622  0.09226612659237281  0.2764509175787637  1.0000
  C   C35       1.0  0.1611286337754857  0.40716851277859606  0.2529687348313845  1.0000
  C   C36       1.0  0.12605060937201196  0.2534882437474416  0.262976600868154  1.0000
  C   C37       1.0  0.8834994762096849  0.8465152516589964  0.21883148312204553  1.0000
  C   C38       1.0  0.13582332288949514  0.30638039980237053  0.25949925683687736  1.0000
  C   C39       1.0  0.11701373980680843  0.4001836062849393  0.23801125913449975  1.0000
  C   C40       1.0  0.104351156652337  0.35129881968689125  0.24101434211253295  1.0000
  C   C41       1.0  0.19248993547969026  0.3623206916158886  0.2715000683997626  1.0000
  C   C42       1.0  0.17982597925306928  0.31344205136806563  0.27450924689248074  1.0000
  C   C43       1.0  0.9363065357447519  0.850325345034592  0.22194997593323132  1.0000
  C   C44       1.0  0.5986022888672073  0.8429659244216805  0.2566951209664097  1.0000
  C   C45       1.0  0.5474881357248899  0.8298660627635708  0.25735354981990766  1.0000
  C   C46       1.0  0.6111175997470057  0.8760515624071309  0.2768808180245957  1.0000
  C   C47       1.0  0.698144887624806  0.8702561015707064  0.2530582535200943  1.0000
  C   C48       1.0  0.659631251721313  0.8890294644847508  0.27490251206484234  1.0000
  C   C49       1.0  0.685597025708899  0.8372503988671393  0.2328515642938543  1.0000
  C   C50       1.0  0.6370796623518875  0.8242587488513018  0.23482767757199316  1.0000
  C   C51       1.0  0.17107918052947726  0.459941545044321  0.249413528019642  1.0000
  C   C52       1.0  0.8965403286804402  0.9201172860138224  0.25748138289455785  1.0000
  C   C53       1.0  0.21001154591512572  0.5255168999193931  0.2576698226633732  1.0000
  C   C54       1.0  0.20340254043621722  0.6422833368509302  0.2534754875918253  1.0000
  C   C55       1.0  0.244366754655243  0.5452237812399133  0.2738226968839998  1.0000
  C   C56       1.0  0.24115166185796238  0.601881263742339  0.27179856170189265  1.0000
  C   C57       1.0  0.1727187660546873  0.6211656442211055  0.23585255605622107  1.0000
  C   C58       1.0  0.1758612913131337  0.5648064938229919  0.23778641186903585  1.0000
  C   C59       1.0  0.749322815388138  0.8832367483356028  0.2525556085328562  1.0000
  C   C60       1.0  0.836285060507372  0.8767859963437159  0.23605102064383499  1.0000
  H   H1        1.0  0.9249857585074437  0.00473173864105636  0.2453657229487524  1.0000
  H   H2        1.0  0.3071968967827491  0.9396696835412183  0.2629578298849818  1.0000
  H   H3        1.0  0.9727601624802443  0.8244636673928258  0.20868269060293268  1.0000
  H   H4        1.0  0.2066805057421919  0.0351594945569514  0.25859059340265916  1.0000
  H   H5        1.0  0.9892820430012383  0.7739677011618682  0.24888311134564464  1.0000
  H   H6        1.0  0.08972709155996655  0.6784112888104484  0.2535818837120049  1.0000
  H   H7        1.0  0.3154785328456813  0.6382938297005687  0.2593290914512002  1.0000
  H   H8        1.0  0.37176740228310884  0.7087943084066807  0.2659881505189399  1.0000
  H   H9        1.0  0.9812368541918692  0.07528281914677146  0.25225357914440405  1.0000
  H   H10       1.0  0.168264160001044  0.884619795621975  0.2632633118851101  1.0000
  H   H11       1.0  0.39458882340214113  0.7639651274827116  0.23838966031428185  1.0000
  H   H12       1.0  0.32488184435478956  0.8897255908704551  0.3024870803675767  1.0000
  H   H13       1.0  0.418830186355096  0.8970091899367152  0.3068957376629707  1.0000
  H   H14       1.0  0.48836055424070807  0.7726534831956933  0.24209560756996654  1.0000
  H   H15       1.0  0.15135345941661177  0.06291871117165056  0.2921788399397983  1.0000
  H   H16       1.0  0.14732074492348207  0.16270615193447752  0.2881635067540127  1.0000
  H   H17       1.0  0.025376989686833815  0.197443438998448  0.22265278064978206  1.0000
  H   H18       1.0  0.030753197085225104  0.09720738776922427  0.22628212038490525  1.0000
  H   H19       1.0  0.09193730446648692  0.43447970509921935  0.22353859916429503  1.0000
  H   H20       1.0  0.15554612864839235  0.2212434419224899  0.2777965704215012  1.0000
  H   H21       1.0  0.20487507197948907  0.2791798370618609  0.2890067992907105  1.0000
  H   H22       1.0  0.9013661727597161  0.9488537830555805  0.27314052766517255  1.0000
  H   H23       1.0  0.5414215428625485  0.8051640795236216  0.23975374602714541  1.0000
  H   H24       1.0  0.8789733097645475  0.8172092003739333  0.2033924867564845  1.0000
  H   H25       1.0  0.6284636914541947  0.798652272947048  0.21880177408590945  1.0000
  H   H26       1.0  0.6682283363021041  0.9146603126410777  0.2909215136926185  1.0000
  H   H27       1.0  0.5433273375927254  0.8836180139607298  0.29650249002149465  1.0000
  H   H28       1.0  0.75335023359975  0.8298823493786741  0.2132472108350489  1.0000
  H   H29       1.0  0.059116665838243154  0.3094060123898277  0.23045439871270376  1.0000
  H   H30       1.0  0.2377291834307567  0.40418208280155826  0.2820751266141055  1.0000
  H   H31       1.0  0.14137858164560588  0.4923132372825959  0.2347044440475666  1.0000
  H   H32       1.0  0.14992734577477082  0.5504537243153429  0.22405712153191565  1.0000
  H   H33       1.0  0.1450829014020622  0.6505759953912463  0.2202287211033352  1.0000
  H   H34       1.0  0.12835712658289447  0.8288308392487246  0.24920808595789887  1.0000
  H   H35       1.0  0.2663361049433207  0.6163165776671673  0.28584640950281254  1.0000
  H   H36       1.0  0.8078202458863352  0.9400059560711199  0.2686121996895066  1.0000
  H   H37       1.0  0.27244889916744325  0.5158027693515842  0.28931617655847425  1.0000
  H   H38       1.0  0.7552625266175513  0.9076885842082659  0.2702766887678799  1.0000
  N   N1        1.0  0.06934509380264832  0.9315030430987601  0.25333669299186706  1.0000
  N   N2        1.0  0.19116951047941338  0.9111582511281718  0.26266012164246755  1.0000
  N   N3        1.0  0.10537025765174514  0.802362991519849  0.2497264515161694  1.0000
  N   N4        1.0  0.2271749624450482  0.7820586548589922  0.2589761932719453  1.0000
  N   N5        1.0  0.509099345301197  0.8474814396439586  0.2765148731945249  1.0000
  N   N6        1.0  0.08774280426072258  0.24121424598739027  0.2497816035228143  1.0000
  N   N7        1.0  0.2097966352800815  0.4719820671228861  0.26238395041971385  1.0000
  N   N8        1.0  0.7879714198749141  0.8658709187077305  0.2334965497510455  1.0000
  O   O1        1.0  0.0595300331254786  0.347209807887135  0.22521376644469981  1.0000
  O   O2        1.0  0.237251278364999  0.3664252683884445  0.2873400686614258  1.0000
  O   O3        1.0  0.5746840707916311  0.8968756268026306  0.2995472523418902  1.0000
  O   O4        1.0  0.7221091224062552  0.8165064799692436  0.21019677165734518  1.0000
