# Supplementary material for: Fracture Behavior of a 2D Imine‐Based Polymer
Source: Adv Sci (Weinh). 2024 Sep 12;11(42):2407017. doi: 10.1002/advs.202407017 (PMC11558127; doi:10.1002/advs.202407017)
Supplement: Supplementary file 2 — Supporting Information [file ADVS-11-2407017-s004.zip › pristine_110_strain_1.250_relaxed.cif]

data_image0
_chemical_formula_structural       C60H38N8O4
_chemical_formula_sum              "C60 H38 N8 O4"
_cell_length_a       27.595052159735474
_cell_length_b       27.366138315030646
_cell_length_c       50.00000000000004
_cell_angle_alpha    90.0
_cell_angle_beta     90.0
_cell_angle_gamma    76.97841979211631

_space_group_name_H-M_alt    "P 1"
_space_group_IT_number       1

loop_
  _space_group_symop_operation_xyz
  'x, y, z'

loop_
  _atom_site_type_symbol
  _atom_site_label
  _atom_site_symmetry_multiplicity
  _atom_site_fract_x
  _atom_site_fract_y
  _atom_site_fract_z
  _atom_site_occupancy
  C   C1        1.0  0.027787361875811586  0.03250548031802869  0.25083379007418594  1.0000
  C   C2        1.0  0.07626939209434469  0.04132272562070449  0.25781069703774734  1.0000
  C   C3        1.0  0.18471614570715794  0.9595702798439474  0.28624078947407267  1.0000
  C   C4        1.0  0.3131055593406297  0.6414430307537085  0.2671756419493842  1.0000
  C   C5        1.0  0.11199746180048072  0.7538964385935365  0.22565110988339565  1.0000
  C   C6        1.0  0.3556161125635499  0.7542371158804247  0.2688350801314597  1.0000
  C   C7        1.0  0.9004751323322264  0.939797697570448  0.2403407081216188  1.0000
  C   C8        1.0  0.09908705804745012  0.19093960422708098  0.24589174422508148  1.0000
  C   C9        1.0  0.9837389809039249  0.07196168095920763  0.24445083976167892  1.0000
  C   C10       1.0  0.11308226184998803  0.00410404297750655  0.2687934696695208  1.0000
  C   C11       1.0  0.8278573229347415  0.9181236790016319  0.2613347226636907  1.0000
  C   C12       1.0  0.9462015369977224  0.04865735754543987  0.24013661948561646  1.0000
  C   C13       1.0  0.9678933303527584  0.9945053607211771  0.24423104105630677  1.0000
  C   C14       1.0  0.26909350882501887  0.6809247772300497  0.2607822356205392  1.0000
  C   C15       1.0  0.9414464687373003  0.9590604855228736  0.24249903252613475  1.0000
  C   C16       1.0  0.14851588215958167  0.7869522828855406  0.22609317984641764  1.0000
  C   C17       1.0  0.16385992713454894  0.0054948811033753205  0.27635497269701625  1.0000
  C   C18       1.0  0.14822603867636802  0.9264802304768311  0.28568521314438494  1.0000
  C   C19       1.0  0.35072097298473953  0.6646896986739762  0.2713788435594631  1.0000
  C   C20       1.0  0.18368625667148933  0.7093689170274566  0.2430126861211955  1.0000
  C   C21       1.0  0.13286338422694266  0.7079935232618256  0.2355553509253573  1.0000
  C   C22       1.0  0.32911671840245577  0.718826888916801  0.26720101429583043  1.0000
  C   C23       1.0  0.2205450009723428  0.6721343807882562  0.25394001170641994  1.0000
  C   C24       1.0  0.45303865464067544  0.811630858013154  0.29745530829761746  1.0000
  C   C25       1.0  0.3965853805185426  0.7735079237273428  0.2709354157723295  1.0000
  C   C26       1.0  0.41101975106268873  0.7935837531255971  0.2957554386000141  1.0000
  C   C27       1.0  0.42727789418008927  0.777086886328584  0.24778114858349312  1.0000
  C   C28       1.0  0.4848285037768082  0.8126152493504647  0.27483377639830414  1.0000
  C   C29       1.0  0.4691478768294714  0.7951381070833108  0.24986644805742153  1.0000
  C   C30       1.0  0.08467623154804405  0.09197087189433459  0.25362951039154547  1.0000
  C   C31       1.0  0.06260604455038346  0.12171257480595016  0.23203400834340202  1.0000
  C   C32       1.0  0.06973944407079623  0.16969476893229324  0.22817710082700038  1.0000
  C   C33       1.0  0.12137635012711123  0.16078477183336418  0.26748537072433287  1.0000
  C   C34       1.0  0.1144529395534889  0.11276455517184075  0.27118101311524945  1.0000
  C   C35       1.0  0.15750436829296882  0.40599710691937263  0.25517812808316703  1.0000
  C   C36       1.0  0.1305089699512372  0.25731584867304486  0.2585030856546792  1.0000
  C   C37       1.0  0.844013937855106  0.9018070063185798  0.213739606398492  1.0000
  C   C38       1.0  0.1390522635661514  0.3076154684689782  0.25673968015016946  1.0000
  C   C39       1.0  0.12839831330378523  0.3895575041842558  0.23547154722777813  1.0000
  C   C40       1.0  0.11915505592960558  0.34164468399031483  0.23601955336083674  1.0000
  C   C41       1.0  0.17741388302777442  0.3719679427273101  0.27589396413160083  1.0000
  C   C42       1.0  0.1681622238855105  0.3240583000933472  0.2764434239045793  1.0000
  C   C43       1.0  0.8860533256693229  0.9198176703019276  0.2154885685604696  1.0000
  C   C44       1.0  0.601266904824993  0.84299988067467  0.25655705752587754  1.0000
  C   C45       1.0  0.5551132106344393  0.8286611757070865  0.2566018046445958  1.0000
  C   C46       1.0  0.6230963403248581  0.8592011619725857  0.28006327998934827  1.0000
  C   C47       1.0  0.6956789076017403  0.8704440811975982  0.25454935654493105  1.0000
  C   C48       1.0  0.6684784057365406  0.8722918268383131  0.27883389361606814  1.0000
  C   C49       1.0  0.6738550650352619  0.8542353716146694  0.23104428533858185  1.0000
  C   C50       1.0  0.6284654468786971  0.8411557388448299  0.2322722134499295  1.0000
  C   C51       1.0  0.166082971198047  0.45627697768584113  0.25340765608236954  1.0000
  C   C52       1.0  0.8697263704668785  0.9361658938171084  0.2634655959874853  1.0000
  C   C53       1.0  0.19758197857703588  0.5226197334769108  0.26597532926704237  1.0000
  C   C54       1.0  0.21210868799910518  0.6215031744343554  0.2581699671536548  1.0000
  C   C55       1.0  0.22701126622025744  0.5438291269906268  0.28365878137000206  1.0000
  C   C56       1.0  0.2342209633151114  0.591772632832487  0.27976025164986856  1.0000
  C   C57       1.0  0.1822317589547535  0.6007467711956793  0.24065897690248927  1.0000
  C   C58       1.0  0.17524928414182245  0.5527585171313955  0.24438623520415442  1.0000
  C   C59       1.0  0.74184339757976  0.8847566435065387  0.25451521411923766  1.0000
  C   C60       1.0  0.8122000220845723  0.9007283962843047  0.2363411816008935  1.0000
  H   H1        1.0  0.9073181549562115  0.06547425838448895  0.23508902847110183  1.0000
  H   H2        1.0  0.22298126683015196  0.9475500711367367  0.2937398522483837  1.0000
  H   H3        1.0  0.9093577251129054  0.920496024309291  0.19766443638770662  1.0000
  H   H4        1.0  0.18092659030441288  0.03778558918964229  0.27385439542473816  1.0000
  H   H5        1.0  0.07370007488568886  0.7659302620161113  0.2182168948076474  1.0000
  H   H6        1.0  0.11580455314776845  0.6757157427815691  0.23812447170559942  1.0000
  H   H7        1.0  0.3149780585946539  0.6009518070040218  0.26790642799267006  1.0000
  H   H8        1.0  0.3896200855591682  0.6478494884329077  0.27636319668059683  1.0000
  H   H9        1.0  0.9817696344815456  0.1124762311300879  0.24378929435142863  1.0000
  H   H10       1.0  0.0755261130784858  0.9459469793732183  0.2712572493721545  1.0000
  H   H11       1.0  0.4165537107074557  0.7636968722063778  0.22835993460310447  1.0000
  H   H12       1.0  0.38773516915175155  0.79297833216028  0.31359248996248523  1.0000
  H   H13       1.0  0.4633573249268061  0.8256768274363296  0.3168162101283138  1.0000
  H   H14       1.0  0.4924239812614926  0.796359652442377  0.2319885590187369  1.0000
  H   H15       1.0  0.13171987991592313  0.09072424158507032  0.2885395957013954  1.0000
  H   H16       1.0  0.14444728017576838  0.17636617031340335  0.2817820847560857  1.0000
  H   H17       1.0  0.05209000625081728  0.1917592084704213  0.21092455159115636  1.0000
  H   H18       1.0  0.03981874009206802  0.10622518890329094  0.21761754988704865  1.0000
  H   H19       1.0  0.11261254315321338  0.4153834735618683  0.21920336230672272  1.0000
  H   H20       1.0  0.14820031524810195  0.23448361189690686  0.27602360357877037  1.0000
  H   H21       1.0  0.18397592037824723  0.2982212543563647  0.2926997945611854  1.0000
  H   H22       1.0  0.880413804165821  0.949497908050477  0.2829090233538258  1.0000
  H   H23       1.0  0.5426470818626741  0.8160974205240091  0.23696643438219153  1.0000
  H   H24       1.0  0.833709528890242  0.8878201869896689  0.19435886662981824  1.0000
  H   H25       1.0  0.6125423858642784  0.8288752813708791  0.2139502661700926  1.0000
  H   H26       1.0  0.6843779508833302  0.884584365917879  0.29715901929914584  1.0000
  H   H27       1.0  0.5674790586226707  0.8510189449448256  0.300960593618634  1.0000
  H   H28       1.0  0.729478614437591  0.8623965033990211  0.21013866690149502  1.0000
  H   H29       1.0  0.08816245172360081  0.29307896789835886  0.21996610860716675  1.0000
  H   H30       1.0  0.2083925575819034  0.42054744668803956  0.291950565487954  1.0000
  H   H31       1.0  0.14840294806716794  0.4791042193596734  0.23588771284009927  1.0000
  H   H32       1.0  0.15209304011603605  0.5371942959377581  0.23012631210950318  1.0000
  H   H33       1.0  0.1648938226802706  0.6227909804095402  0.2233157903595409  1.0000
  H   H34       1.0  0.22131902861501576  0.7674428187448114  0.240390105563299  1.0000
  H   H35       1.0  0.25704086738609294  0.6072797315938799  0.29414990068191654  1.0000
  H   H36       1.0  0.8045554860591897  0.9168708675049809  0.27919788709800325  1.0000
  H   H37       1.0  0.24467215939298403  0.521772565816182  0.30091227527017234  1.0000
  H   H38       1.0  0.7542597758237555  0.8973263338946112  0.274158316450399  1.0000
  N   N1        1.0  0.016968146302539882  0.9876977717252324  0.2504596148680711  1.0000
  N   N2        1.0  0.10894166900287827  0.9569182806063048  0.27482138456556615  1.0000
  N   N3        1.0  0.18784595197680506  0.756520476753378  0.2369220401401744  1.0000
  N   N4        1.0  0.28000365653506076  0.7256917934582389  0.26104883427603587  1.0000
  N   N5        1.0  0.5268167145335566  0.8289206112144786  0.2781246209985777  1.0000
  N   N6        1.0  0.10403788171634915  0.23856448123022364  0.24136740847877888  1.0000
  N   N7        1.0  0.19258609170916857  0.4750201455026021  0.2705291214897691  1.0000
  N   N8        1.0  0.770189241448341  0.8844766503393567  0.2330102412620114  1.0000
  O   O1        1.0  0.08953461940137529  0.32780466878767134  0.21549326319263293  1.0000
  O   O2        1.0  0.2070611391230345  0.3858034945250744  0.29640785547709586  1.0000
  O   O3        1.0  0.5984189961108095  0.8618938705238212  0.3049561234971985  1.0000
  O   O4        1.0  0.6985460536042283  0.8515096895636559  0.20615485138836026  1.0000
