# Supplementary material for: Fracture Behavior of a 2D Imine‐Based Polymer
Source: Adv Sci (Weinh). 2024 Sep 12;11(42):2407017. doi: 10.1002/advs.202407017 (PMC11558127; doi:10.1002/advs.202407017)
Supplement: Supplementary file 2 — Supporting Information [file ADVS-11-2407017-s004.zip › pristine_110_strain_1.275_relaxed.cif]

data_image0
_chemical_formula_structural       C60H38N8O4
_chemical_formula_sum              "C60 H38 N8 O4"
_cell_length_a       28.728688978398015
_cell_length_b       28.4999632517058
_cell_length_c       50.00000000000004
_cell_angle_alpha    90.0
_cell_angle_beta     90.0
_cell_angle_gamma    79.87465140777275

_space_group_name_H-M_alt    "P 1"
_space_group_IT_number       1

loop_
  _space_group_symop_operation_xyz
  'x, y, z'

loop_
  _atom_site_type_symbol
  _atom_site_label
  _atom_site_symmetry_multiplicity
  _atom_site_fract_x
  _atom_site_fract_y
  _atom_site_fract_z
  _atom_site_occupancy
  C   C1        1.0  0.005934138647308712  0.054720219936773784  0.2541606197061173  1.0000
  C   C2        1.0  0.053874924595775295  0.06174431027571692  0.25987168701678515  1.0000
  C   C3        1.0  0.15472379392049204  0.9807305893086444  0.28509826449479303  1.0000
  C   C4        1.0  0.3311460291217549  0.6203711189489342  0.26253508962887406  1.0000
  C   C5        1.0  0.14199855980593898  0.7327977234528256  0.22667898438074638  1.0000
  C   C6        1.0  0.37894170110024067  0.726788003409951  0.2649300074753285  1.0000
  C   C7        1.0  0.8800155090102696  0.9648798935174124  0.2438499134077921  1.0000
  C   C8        1.0  0.08609310581887329  0.20260098969903825  0.2474947619778958  1.0000
  C   C9        1.0  0.9656773146866027  0.09305661208618776  0.24902265470274731  1.0000
  C   C10       1.0  0.08750040861306871  0.025349325179845783  0.26982937085707875  1.0000
  C   C11       1.0  0.8124506046364728  0.9360195790043013  0.2638691931114739  1.0000
  C   C12       1.0  0.9277237385806724  0.07179907990813827  0.24521509776218378  1.0000
  C   C13       1.0  0.945341891314752  0.020019117964854782  0.24834012139758063  1.0000
  C   C14       1.0  0.2908976770906016  0.6587294611564286  0.2574199602213626  1.0000
  C   C15       1.0  0.9179883198598159  0.9865872582200825  0.24648426523230096  1.0000
  C   C16       1.0  0.18010020708968466  0.7625136399644252  0.22551587454470282  1.0000
  C   C17       1.0  0.1373953288615286  0.024784296856532884  0.27561265336425617  1.0000
  C   C18       1.0  0.1166355890274583  0.950992228111418  0.28620000330879347  1.0000
  C   C19       1.0  0.36913897780237065  0.641597739248712  0.26627343871890724  1.0000
  C   C20       1.0  0.2092694034691016  0.6881505514136741  0.24186789131708958  1.0000
  C   C21       1.0  0.15934443274952148  0.6887443115734243  0.23615834084585197  1.0000
  C   C22       1.0  0.3515511865667801  0.6933804810356258  0.263131894286294  1.0000
  C   C23       1.0  0.24291660040448643  0.651741644368713  0.2517914631182604  1.0000
  C   C24       1.0  0.4685502149912068  0.7883446868988029  0.29532500723448957  1.0000
  C   C25       1.0  0.4169276605770941  0.7484820415865618  0.2675391273232891  1.0000
  C   C26       1.0  0.42993305954883676  0.767008150891388  0.2929681974042422  1.0000
  C   C27       1.0  0.44583622507243453  0.7562589722591617  0.2446989692847447  1.0000
  C   C28       1.0  0.49830863837482836  0.7940827520694214  0.2729219000767607  1.0000
  C   C29       1.0  0.4844743994395701  0.7773303990800291  0.24749124039550333  1.0000
  C   C30       1.0  0.06544602221021659  0.1093846785814861  0.25546350846759686  1.0000
  C   C31       1.0  0.04408326475320791  0.13884543504079475  0.2347187798938208  1.0000
  C   C32       1.0  0.05426574644436015  0.18402846521203411  0.23071935659017512  1.0000
  C   C33       1.0  0.1075907775453856  0.17279260762338403  0.26825657003846914  1.0000
  C   C34       1.0  0.09766411402706515  0.12753693848589967  0.27205169658055894  1.0000
  C   C35       1.0  0.16181734033531098  0.40249842230714183  0.25453748582256375  1.0000
  C   C36       1.0  0.12234962509561648  0.26408690247510463  0.2594372486737635  1.0000
  C   C37       1.0  0.8284187803927114  0.9250257333167532  0.21603996803379935  1.0000
  C   C38       1.0  0.13489676817259427  0.3110390520414709  0.2572415484490291  1.0000
  C   C39       1.0  0.13098051492001242  0.38822743664925796  0.2355202181479905  1.0000
  C   C40       1.0  0.117550726290171  0.34369403956193917  0.23664758662603405  1.0000
  C   C41       1.0  0.17916386318181074  0.3698429580755837  0.2751308751029064  1.0000
  C   C42       1.0  0.16573514695869562  0.32530880439651966  0.2762584453617051  1.0000
  C   C43       1.0  0.8670433798268119  0.9463473219503871  0.2184157533608443  1.0000
  C   C44       1.0  0.6058464405413123  0.8368608063711664  0.25618585490154494  1.0000
  C   C45       1.0  0.5641635460030977  0.8168452281008491  0.2557090688740424  1.0000
  C   C46       1.0  0.6225376585650463  0.8580249824732914  0.2795665812827588  1.0000
  C   C47       1.0  0.6910661423382909  0.8765410454106167  0.2551366435702571  1.0000
  C   C48       1.0  0.6635256605583281  0.8769460541128454  0.27880570375605085  1.0000
  C   C49       1.0  0.6743746165882512  0.855378472018098  0.2317557776153489  1.0000
  C   C50       1.0  0.6333883743807359  0.8364544038826853  0.2325170979715541  1.0000
  C   C51       1.0  0.17437705441624649  0.44944366826648935  0.25233439426657744  1.0000
  C   C52       1.0  0.8510741048082338  0.9571083471147978  0.26667667561482816  1.0000
  C   C53       1.0  0.21065877797813315  0.5109205919918591  0.2642493468802239  1.0000
  C   C54       1.0  0.23133272730007354  0.6041130643671655  0.2562284702033779  1.0000
  C   C55       1.0  0.24255293985517556  0.5294812738806177  0.28098391686460406  1.0000
  C   C56       1.0  0.2527555288490522  0.5746490249334804  0.27695609088634987  1.0000
  C   C57       1.0  0.19903449226630188  0.5859813558235761  0.23968687543140366  1.0000
  C   C58       1.0  0.18909121900526796  0.540739101705843  0.2435095508659206  1.0000
  C   C59       1.0  0.7327573399741045  0.8965413647864029  0.2556195320886333  1.0000
  C   C60       1.0  0.7986346652762715  0.9192840035278365  0.23843081891824502  1.0000
  H   H1        1.0  0.8910809878332582  0.08860518878975987  0.24103426325112187  1.0000
  H   H2        1.0  0.1914402135252539  0.967937700002842  0.2912989020162716  1.0000
  H   H3        1.0  0.8888799967330333  0.9505775971356222  0.20076625842674126  1.0000
  H   H4        1.0  0.15634914963065874  0.05448165435404814  0.2721245335661456  1.0000
  H   H5        1.0  0.10525784190005272  0.7456106730389902  0.22052889312758442  1.0000
  H   H6        1.0  0.14038640060882596  0.65906244526797  0.23968192808759242  1.0000
  H   H7        1.0  0.33037381437661323  0.581982804775689  0.26278565829599554  1.0000
  H   H8        1.0  0.4057911289067885  0.624770618412869  0.2704166403070611  1.0000
  H   H9        1.0  0.9664162982610706  0.13144974997070327  0.24880576295546963  1.0000
  H   H10       1.0  0.046573007385295316  0.9720648664587583  0.274224566867382  1.0000
  H   H11       1.0  0.43630232567335064  0.7438247193366765  0.22490727465506424  1.0000
  H   H12       1.0  0.4081121002647491  0.762785772096976  0.3106253248813246  1.0000
  H   H13       1.0  0.4777114569984821  0.8013356280554229  0.315070832236622  1.0000
  H   H14       1.0  0.5063135826975795  0.7819938070085576  0.22981571222879862  1.0000
  H   H15       1.0  0.11455237594871409  0.10562531774952551  0.2887407763204986  1.0000
  H   H16       1.0  0.13252726809525706  0.18639964680978702  0.28181633610368045  1.0000
  H   H17       1.0  0.03704243906976866  0.20599706054766198  0.21415736868488366  1.0000
  H   H18       1.0  0.019390215119770873  0.12537912240486265  0.22103656052742723  1.0000
  H   H19       1.0  0.11715805219897847  0.4130757122126761  0.21936866896438892  1.0000
  H   H20       1.0  0.13849234117207251  0.24192103772058957  0.27672813788732653  1.0000
  H   H21       1.0  0.17955177832230051  0.30046224891659884  0.2924123458943488  1.0000
  H   H22       1.0  0.860591487047151  0.9695253201930313  0.2864748150349819  1.0000
  H   H23       1.0  0.5548888460857289  0.8020105388297797  0.2360748071740428  1.0000
  H   H24       1.0  0.8192888950027312  0.9120268471944238  0.19628982494040656  1.0000
  H   H25       1.0  0.6214579475612965  0.8203504380531904  0.21431401233278127  1.0000
  H   H26       1.0  0.6754532367126088  0.893056455456425  0.2970078626861459  1.0000
  H   H27       1.0  0.5698329015141181  0.8445089246637446  0.2996286791822208  1.0000
  H   H28       1.0  0.7270907096616729  0.8688783270427305  0.21169832281874587  1.0000
  H   H29       1.0  0.08200919817056027  0.29941294342285546  0.22159369188227318  1.0000
  H   H30       1.0  0.21470977432306987  0.41412388766118907  0.29017954112716127  1.0000
  H   H31       1.0  0.15822969183706817  0.4716040201264984  0.23504184574319717  1.0000
  H   H32       1.0  0.16409642139099712  0.527147327158204  0.22998217954413297  1.0000
  H   H33       1.0  0.18209362530644876  0.6079007804839551  0.22301319713018194  1.0000
  H   H34       1.0  0.2502122881082697  0.7414040419424314  0.23739430814678883  1.0000
  H   H35       1.0  0.27751100894520697  0.5881006426306168  0.29060443978774586  1.0000
  H   H36       1.0  0.7905852791113851  0.9313629058741516  0.28153406937553505  1.0000
  H   H37       1.0  0.2598296768014575  0.5075063399472859  0.2975282333484657  1.0000
  H   H38       1.0  0.7420209526543113  0.9113766720025375  0.2752560031766832  1.0000
  N   N1        1.0  0.9925454522990628  0.012523754715759283  0.2536447502666841  1.0000
  N   N2        1.0  0.08017707433061087  0.9810641465817723  0.27637529346912393  1.0000
  N   N3        1.0  0.21659069994083577  0.7324246943033185  0.2352949231413786  1.0000
  N   N4        1.0  0.3043272778378975  0.7009089337630956  0.25788364653439744  1.0000
  N   N5        1.0  0.536575729828913  0.8142955391343747  0.27680260364080955  1.0000
  N   N6        1.0  0.09427589117924183  0.2474387242090917  0.24282978425860804  1.0000
  N   N7        1.0  0.20247063505554266  0.46608960574435876  0.2689305716679496  1.0000
  N   N8        1.0  0.7603678465829897  0.899078893969788  0.2345341578021849  1.0000
  O   O1        1.0  0.08630878734596892  0.33192856995479825  0.21684578654363054  1.0000
  O   O2        1.0  0.21040281108504805  0.38161310045186775  0.29493266632962745  1.0000
  O   O3        1.0  0.5970906542969096  0.8599230720152492  0.3038335856188686  1.0000
  O   O4        1.0  0.6998274869799782  0.8534759959080923  0.20749037727238345  1.0000
