# Supplementary material for: Fracture Behavior of a 2D Imine‐Based Polymer
Source: Adv Sci (Weinh). 2024 Sep 12;11(42):2407017. doi: 10.1002/advs.202407017 (PMC11558127; doi:10.1002/advs.202407017)
Supplement: Supplementary file 2 — Supporting Information [file ADVS-11-2407017-s004.zip › pristine_110_strain_1.300_relaxed.cif]

data_image0
_chemical_formula_structural       C60H38N8O4
_chemical_formula_sum              "C60 H38 N8 O4"
_cell_length_a       29.13294037146022
_cell_length_b       28.898446270835382
_cell_length_c       50.00000000000004
_cell_angle_alpha    90.0
_cell_angle_beta     90.0
_cell_angle_gamma    79.11835663168041

_space_group_name_H-M_alt    "P 1"
_space_group_IT_number       1

loop_
  _space_group_symop_operation_xyz
  'x, y, z'

loop_
  _atom_site_type_symbol
  _atom_site_label
  _atom_site_symmetry_multiplicity
  _atom_site_fract_x
  _atom_site_fract_y
  _atom_site_fract_z
  _atom_site_occupancy
  C   C1        1.0  0.9821639521813238  0.07692815347121806  0.2572952348452187  1.0000
  C   C2        1.0  0.030239014726487153  0.08040393074055818  0.26341746825204293  1.0000
  C   C3        1.0  0.1258471123245678  0.9934204101531314  0.28825330483526324  1.0000
  C   C4        1.0  0.35300856847620676  0.5963032839532336  0.25845460039877155  1.0000
  C   C5        1.0  0.17091454774470982  0.7200981753782612  0.22344459176128284  1.0000
  C   C6        1.0  0.40483699994287226  0.697463467708979  0.2643389441707159  1.0000
  C   C7        1.0  0.8568606597440672  0.9919819710199682  0.2443110100919147  1.0000
  C   C8        1.0  0.07143372832613927  0.21462954261298356  0.2506241550418568  1.0000
  C   C9        1.0  0.9438038039266086  0.11714154955890077  0.2530982794282058  1.0000
  C   C10       1.0  0.061599382280637424  0.04229269761465049  0.2731637598818138  1.0000
  C   C11       1.0  0.7947920031114498  0.9564291574271367  0.26422312738924547  1.0000
  C   C12       1.0  0.9050887208422773  0.09896072110766196  0.2485000584170788  1.0000
  C   C13       1.0  0.9203184781178952  0.047170225744005645  0.25013481185875874  1.0000
  C   C14       1.0  0.314653616188217  0.6365363808897383  0.2542825471112439  1.0000
  C   C15       1.0  0.8920415524441839  0.015948628690402256  0.2471813702467604  1.0000
  C   C16       1.0  0.21045518365565505  0.7465630312249034  0.22337715575761272  1.0000
  C   C17       1.0  0.1111574070114072  0.03800303636874857  0.27944030260111113  1.0000
  C   C18       1.0  0.08631384560963908  0.9669446711391894  0.2882933573737801  1.0000
  C   C19       1.0  0.39174658262831114  0.614461116274373  0.2630296701077021  1.0000
  C   C20       1.0  0.23519011964921285  0.6711998019108993  0.2384776797353035  1.0000
  C   C21       1.0  0.1856158224022586  0.6755068949986117  0.23224044652679735  1.0000
  C   C22       1.0  0.37653206276357254  0.6662621895057054  0.26140391063141005  1.0000
  C   C23       1.0  0.2665624774334674  0.6330711231210076  0.24819505462218647  1.0000
  C   C24       1.0  0.4868505404462707  0.7643778876382975  0.2953233473396936  1.0000
  C   C25       1.0  0.4400236742775615  0.7214285683526757  0.26719855519013896  1.0000
  C   C26       1.0  0.45183934314935476  0.7394804156092554  0.2928906870125658  1.0000
  C   C27       1.0  0.4670663143950847  0.7322778001865956  0.24438861403361464  1.0000
  C   C28       1.0  0.5140258850899198  0.7743695870499445  0.2728108199155945  1.0000
  C   C29       1.0  0.5020689045186  0.7569919480187289  0.24726401056639147  1.0000
  C   C30       1.0  0.044457361157352826  0.12600437170559636  0.2592281400310189  1.0000
  C   C31       1.0  0.02420742605105351  0.15653821343198182  0.23876564404528802  1.0000
  C   C32       1.0  0.03733950629095643  0.19953671916974056  0.23450506085860776  1.0000
  C   C33       1.0  0.09159569576735374  0.18389243141300202  0.27121226979174246  1.0000
  C   C34       1.0  0.0785245046845622  0.1409039195100861  0.27534509451839656  1.0000
  C   C35       1.0  0.16581762090919852  0.39945344293149093  0.253696458050083  1.0000
  C   C36       1.0  0.1144328570460944  0.27003714790104183  0.26088583147995614  1.0000
  C   C37       1.0  0.8100691185871294  0.9490230863035916  0.21616830965679812  1.0000
  C   C38       1.0  0.13095183469112623  0.3140408451299475  0.25794327141185064  1.0000
  C   C39       1.0  0.13132674180985476  0.3893626174149463  0.23608492326694153  1.0000
  C   C40       1.0  0.11403658946948733  0.3477839825989642  0.23795160263650184  1.0000
  C   C41       1.0  0.1827307857651108  0.3657084164702903  0.2736873873172912  1.0000
  C   C42       1.0  0.16544342708611448  0.3241290699722591  0.27555522180250946  1.0000
  C   C43       1.0  0.8450781444992028  0.9739201159265188  0.21861533025614946  1.0000
  C   C44       1.0  0.6104035898126446  0.8314807382194376  0.25607110447080644  1.0000
  C   C45       1.0  0.5732303941748442  0.8063312871669627  0.2554505129211658  1.0000
  C   C46       1.0  0.6247469340446344  0.8527664981706319  0.27985428526638606  1.0000
  C   C47       1.0  0.6864879929395825  0.8819232937640676  0.2554020505220865  1.0000
  C   C48       1.0  0.6613231664316379  0.876870107024526  0.2792793572916451  1.0000
  C   C49       1.0  0.6721442955516705  0.8606415085451516  0.2316177392946541  1.0000
  C   C50       1.0  0.635569708372119  0.836535066841336  0.2321942383379055  1.0000
  C   C51       1.0  0.18234069552647497  0.4434514054758482  0.25074771765306847  1.0000
  C   C52       1.0  0.829792064363908  0.9811417274024423  0.2671108878963486  1.0000
  C   C53       1.0  0.2253533307563091  0.4988488304431022  0.260993213231216  1.0000
  C   C54       1.0  0.2523423849570865  0.587468827674337  0.2523884996718176  1.0000
  C   C55       1.0  0.2594789765327032  0.5139209342730487  0.27709529229618435  1.0000
  C   C56       1.0  0.27262329205695807  0.5569124718055352  0.27283382018448976  1.0000
  C   C57       1.0  0.2182362619614779  0.5725966602962634  0.23628837801005476  1.0000
  C   C58       1.0  0.20515669980418155  0.5296121692564941  0.24042463469595526  1.0000
  C   C59       1.0  0.7236604503650678  0.9070739397297622  0.2560237729298527  1.0000
  C   C60       1.0  0.7828653537177355  0.9390438199405091  0.23867200790383586  1.0000
  H   H1        1.0  0.8693641359327985  0.11790230240571753  0.24470319882257244  1.0000
  H   H2        1.0  0.16159495287814132  0.9781589409678559  0.2946114783561753  1.0000
  H   H3        1.0  0.8651345067521482  0.9810116062706369  0.20090027737384097  1.0000
  H   H4        1.0  0.13165285032109916  0.0659221653487895  0.2769076383568952  1.0000
  H   H5        1.0  0.13515347292320357  0.7353781601876409  0.217118679932  1.0000
  H   H6        1.0  0.16511493824016238  0.6475962176613611  0.23478751593784136  1.0000
  H   H7        1.0  0.3505795322973516  0.5588795521414699  0.25746700903406045  1.0000
  H   H8        1.0  0.42748216334625916  0.5955010414192984  0.26680427242162014  1.0000
  H   H9        1.0  0.9462182072902032  0.15456328469598624  0.2540864229760156  1.0000
  H   H10       1.0  0.017905566984522867  0.9928936492933695  0.27605803999207357  1.0000
  H   H11       1.0  0.4587789838218047  0.7196106446060168  0.2245049802930012  1.0000
  H   H12       1.0  0.4318049618531368  0.7323748498441756  0.31061248724969925  1.0000
  H   H13       1.0  0.49490868508326225  0.7772908477145732  0.3152016528862799  1.0000
  H   H14       1.0  0.5222764464309951  0.7643656884670138  0.22957094884228332  1.0000
  H   H15       1.0  0.09462370049255493  0.11815420187929417  0.2918273696660128  1.0000
  H   H16       1.0  0.11826089101786269  0.19478975259199793  0.2842693540468927  1.0000
  H   H17       1.0  0.021011055519771733  0.22233181687067988  0.21811285578787276  1.0000
  H   H18       1.0  0.9980197307160896  0.14557130396371099  0.22548661587526833  1.0000
  H   H19       1.0  0.11774667053853123  0.4151398221824795  0.22044250768117665  1.0000
  H   H20       1.0  0.13060315320377447  0.24663584623030527  0.27761542092458213  1.0000
  H   H21       1.0  0.1790192105673946  0.29834806001976144  0.29119836331139975  1.0000
  H   H22       1.0  0.8380577476088875  0.9938199489995164  0.2869947676486788  1.0000
  H   H23       1.0  0.5652502806460169  0.7919024988337439  0.23556149134615836  1.0000
  H   H24       1.0  0.8020260468671685  0.9361039628120689  0.19628719650508988  1.0000
  H   H25       1.0  0.6254482722804277  0.8204669859838342  0.21367093122623007  1.0000
  H   H26       1.0  0.6714492492730253  0.8929376860575526  0.29780267328397864  1.0000
  H   H27       1.0  0.5771853550552976  0.8310278762627554  0.2999414644224033  1.0000
  H   H28       1.0  0.7196984687450392  0.8823973658006882  0.2115297638684083  1.0000
  H   H29       1.0  0.07285809793633524  0.30899612955212163  0.22451016961461884  1.0000
  H   H30       1.0  0.2239094478339296  0.40448892514543644  0.2871269310406694  1.0000
  H   H31       1.0  0.166157765618487  0.46684732376473537  0.23401977647998218  1.0000
  H   H32       1.0  0.17846793079493115  0.5187290741718726  0.2273814139877237  1.0000
  H   H33       1.0  0.20210266058775897  0.5953635171266789  0.21981852018043474  1.0000
  H   H34       1.0  0.2788951440277566  0.7205850427302095  0.2355538757449837  1.0000
  H   H35       1.0  0.29883945344527574  0.5678701564486907  0.2860973038167777  1.0000
  H   H36       1.0  0.7745631649136406  0.9490649410815254  0.28191044400040194  1.0000
  H   H37       1.0  0.2758411839320191  0.4911163592388804  0.2934717038073261  1.0000
  H   H38       1.0  0.7316446318619411  0.9214976205472656  0.2759137174363667  1.0000
  N   N1        1.0  0.966973208297246  0.03661292234446911  0.2554504920416462  1.0000
  N   N2        1.0  0.0517659324881571  0.9993365261519742  0.2788395168485428  1.0000
  N   N3        1.0  0.24502172386681612  0.7141565835070323  0.23279896554346807  1.0000
  N   N4        1.0  0.32986692053478295  0.6768426630292886  0.2561186054617139  1.0000
  N   N5        1.0  0.5482318773637087  0.7988714586157033  0.2767237227990286  1.0000
  N   N6        1.0  0.0829933697970012  0.25717635285692886  0.24546809390294588  1.0000
  N   N7        1.0  0.21379653245253694  0.4563034093081566  0.26615617505262423  1.0000
  N   N8        1.0  0.7486639404342866  0.9145374084275653  0.2347534537388626  1.0000
  O   O1        1.0  0.07936054193787073  0.3401071090469837  0.21952074558112758  1.0000
  O   O2        1.0  0.21740418833844244  0.3733816034515306  0.29211911140510555  1.0000
  O   O3        1.0  0.6014184995116847  0.8494536808574  0.30434837864443554  1.0000
  O   O4        1.0  0.6954691001012395  0.863966656118165  0.20712273095809955  1.0000
