# Supplementary material for: Fracture Behavior of a 2D Imine‐Based Polymer
Source: Adv Sci (Weinh). 2024 Sep 12;11(42):2407017. doi: 10.1002/advs.202407017 (PMC11558127; doi:10.1002/advs.202407017)
Supplement: Supplementary file 2 — Supporting Information [file ADVS-11-2407017-s004.zip › pristine_Cell_3D_relaxed.cif]

data_image0
_chemical_formula_structural       C120H76N16O8
_chemical_formula_sum              "C120 H76 N16 O8"
_cell_length_a       25.47944027459282
_cell_length_b       25.426184846983514
_cell_length_c       6.422849329646089
_cell_angle_alpha    103.77004604773096
_cell_angle_beta     90.45772187768635
_cell_angle_gamma    99.23145066023731

_space_group_name_H-M_alt    "P 1"
_space_group_IT_number       1

loop_
  _space_group_symop_operation_xyz
  'x, y, z'

loop_
  _atom_site_type_symbol
  _atom_site_label
  _atom_site_symmetry_multiplicity
  _atom_site_fract_x
  _atom_site_fract_y
  _atom_site_fract_z
  _atom_site_occupancy
  C   C1        1.0  0.118323472278347  0.9679080320045799  0.2785022145391079  1.0000
  C   C2        1.0  0.16946713549759695  0.997274234185009  0.2634325790751354  1.0000
  C   C3        1.0  0.3028768157719055  0.9654717340384273  0.2017837067824351  1.0000
  C   C4        1.0  0.24816678638800896  0.7385753102651592  0.37442316358268074  1.0000
  C   C5        1.0  0.013434084380236792  0.7484736946434425  0.23863179952462168  1.0000
  C   C6        1.0  0.2969283675425113  0.8714951272695928  0.28040420359211526  1.0000
  C   C7        1.0  0.963423741997831  0.8433322474151483  0.23843108434045046  1.0000
  C   C8        1.0  0.19180214428481945  0.17128211469073235  0.2961535594197419  1.0000
  C   C9        1.0  0.07025523462358617  0.9929822754802143  0.2989443636341466  1.0000
  C   C10       1.0  0.21643711940915353  0.9736383592319382  0.24328939100996175  1.0000
  C   C11       1.0  0.8806238408286498  0.8757041476773559  0.34540105863186543  1.0000
  C   C12       1.0  0.029060933928211415  0.9513495193532209  0.2847157452472519  1.0000
  C   C13       1.0  0.05265239901128336  0.9019906064958207  0.2702899797865049  1.0000
  C   C14       1.0  0.200161135714651  0.7584905064211881  0.3229286788249167  1.0000
  C   C15       1.0  0.021921657576578126  0.8497317530298752  0.2545567094926737  1.0000
  C   C16       1.0  0.04356237897045908  0.8018031244253787  0.2531652695579564  1.0000
  C   C17       1.0  0.26705291239841944  0.9999969670864772  0.19449894117782868  1.0000
  C   C18       1.0  0.27468846546467746  0.9171336990135754  0.2522323424733515  1.0000
  C   C19       1.0  0.28932322227711804  0.7784771430416928  0.3638365222091246  1.0000
  C   C20       1.0  0.10111588162743584  0.7454590574875276  0.2774347484700247  1.0000
  C   C21       1.0  0.04873576008588944  0.7136551223193738  0.24784941812838582  1.0000
  C   C22       1.0  0.2659600127830565  0.8226069182360497  0.30898694148390043  1.0000
  C   C23       1.0  0.14912975420562027  0.7259528194507243  0.30497424404210594  1.0000
  C   C24       1.0  0.442775893643656  0.932412195181153  0.39970076397637183  1.0000
  C   C25       1.0  0.35535603701708823  0.8768827116091692  0.28882665372375876  1.0000
  C   C26       1.0  0.3880357962592857  0.9274094175719626  0.38076786716008687  1.0000
  C   C27       1.0  0.3814448744461936  0.8317946979301919  0.2100797803883677  1.0000
  C   C28       1.0  0.46874658653396367  0.8871591969636289  0.3219455780866491  1.0000
  C   C29       1.0  0.43619809350458205  0.8367126286660665  0.22400149986439966  1.0000
  C   C30       1.0  0.1764556246584409  0.05629230004458422  0.27203181988150715  1.0000
  C   C31       1.0  0.13778754537631735  0.08020940079309023  0.1865440329719316  1.0000
  C   C32       1.0  0.14449063202588125  0.13611786046398408  0.203687725681191  1.0000
  C   C33       1.0  0.23109571848496438  0.14715874074296104  0.37729473204110525  1.0000
  C   C34       1.0  0.22312021432582566  0.09156269199063333  0.3686812898387899  1.0000
  C   C35       1.0  0.16519129755079018  0.41564371930662813  0.23990003163627377  1.0000
  C   C36       1.0  0.16040941677781784  0.24821506014466393  0.2744011202134726  1.0000
  C   C37       1.0  0.8781472189542155  0.7894428205627764  0.08568427682737574  1.0000
  C   C38       1.0  0.16339028469933328  0.30471000291479466  0.26114333907060616  1.0000
  C   C39       1.0  0.21197374362598137  0.3923115136461165  0.2219490912256317  1.0000
  C   C40       1.0  0.21166357080146708  0.3384099144733789  0.23474412791988727  1.0000
  C   C41       1.0  0.11687559874926885  0.38180507939156055  0.2657895320472433  1.0000
  C   C42       1.0  0.11643494276519423  0.3275275813372307  0.27322201621999703  1.0000
  C   C43       1.0  0.9331494535270146  0.7970255819756337  0.09864588836430016  1.0000
  C   C44       1.0  0.6027400415663795  0.8546014569116331  0.2733381932060908  1.0000
  C   C45       1.0  0.5457996987954367  0.8530219045455563  0.25853794345500425  1.0000
  C   C46       1.0  0.6382981695746369  0.9010428694206541  0.3923335709985143  1.0000
  C   C47       1.0  0.7145805104813995  0.8551699139209711  0.2864816285766916  1.0000
  C   C48       1.0  0.6927725638325976  0.9007021022339186  0.3982609320442011  1.0000
  C   C49       1.0  0.6790060718814935  0.8085470400509843  0.1691480065795748  1.0000
  C   C50       1.0  0.6244853422457936  0.8086955605636269  0.16441416387815594  1.0000
  C   C51       1.0  0.16794631164330734  0.4729447418347531  0.2383237016387879  1.0000
  C   C52       1.0  0.9355215629905889  0.8824427737461434  0.36191905549918657  1.0000
  C   C53       1.0  0.13471964303448786  0.5526101761733957  0.2783479385021472  1.0000
  C   C54       1.0  0.14522424538928846  0.6675292983785643  0.30413187726785396  1.0000
  C   C55       1.0  0.09493713014321219  0.5829631533145252  0.3648944396361482  1.0000
  C   C56       1.0  0.10103127839263107  0.638882425165075  0.38374141005864826  1.0000
  C   C57       1.0  0.1846900221652705  0.6370127979523083  0.21517530693452525  1.0000
  C   C58       1.0  0.18009783751164596  0.5815040962519546  0.20519163014974154  1.0000
  C   C59       1.0  0.7717297114032533  0.8580210052869548  0.29425743071967786  1.0000
  C   C60       1.0  0.8500902356484016  0.8287736069491025  0.20775128521827876  1.0000
  C   C61       1.0  0.1183215007540954  0.9679112275205083  0.7785001542586583  1.0000
  C   C62       1.0  0.16946775270484815  0.9972740268441909  0.7634437139963427  1.0000
  C   C63       1.0  0.30288115055483805  0.9654768247777303  0.7018137151156797  1.0000
  C   C64       1.0  0.24816329707412849  0.7385788034083983  0.8744269535221406  1.0000
  C   C65       1.0  0.013435054479878621  0.7484759314067737  0.7386270009264602  1.0000
  C   C66       1.0  0.296929521087407  0.8714916447805068  0.780352374138844  1.0000
  C   C67       1.0  0.963421658427546  0.8433289232865298  0.7384550559817159  1.0000
  C   C68       1.0  0.19179872359057354  0.1712808750448624  0.7961541201510995  1.0000
  C   C69       1.0  0.0702524098854026  0.9929883041987421  0.7989401435191311  1.0000
  C   C70       1.0  0.2164384250934795  0.9736367823548819  0.7432730103302888  1.0000
  C   C71       1.0  0.8806195779628921  0.8757037311569128  0.8453606818514797  1.0000
  C   C72       1.0  0.02906360205259694  0.9513496384479039  0.7847247272866348  1.0000
  C   C73       1.0  0.05265200528288869  0.9019893361858318  0.7703178751561137  1.0000
  C   C74       1.0  0.2001584605112521  0.7584927527739347  0.8229222632880383  1.0000
  C   C75       1.0  0.02191994774494139  0.8497276270776863  0.7545465985236729  1.0000
  C   C76       1.0  0.0435642494195477  0.8018014022114571  0.7531662278602274  1.0000
  C   C77       1.0  0.2670537976916541  0.9999959663287821  0.6944915078514559  1.0000
  C   C78       1.0  0.2746901661905538  0.9171337578259919  0.7522179932046666  1.0000
  C   C79       1.0  0.2893244381758186  0.7784755265743077  0.863837265710474  1.0000
  C   C80       1.0  0.10111322168513706  0.7454529441866871  0.7774315037955379  1.0000
  C   C81       1.0  0.04873349645155041  0.7136571265672457  0.7478516425396149  1.0000
  C   C82       1.0  0.2659646803936408  0.8226081627837143  0.8090053859758579  1.0000
  C   C83       1.0  0.14912828870765715  0.725951021649252  0.8049881964918533  1.0000
  C   C84       1.0  0.4427787030059307  0.9324154140300898  0.8996896393475168  1.0000
  C   C85       1.0  0.35535646959163575  0.8768848359124146  0.788831908476277  1.0000
  C   C86       1.0  0.3880374706237731  0.9274115714451411  0.8807703216360461  1.0000
  C   C87       1.0  0.3814445905249488  0.831797225052558  0.710086148561047  1.0000
  C   C88       1.0  0.4687418827411883  0.8871540599901105  0.8219580728102225  1.0000
  C   C89       1.0  0.4361963576960662  0.8367105887480163  0.7239830515816077  1.0000
  C   C90       1.0  0.17645456674681426  0.05629258458020822  0.7720333495856  1.0000
  C   C91       1.0  0.13778898472926465  0.08021332679078201  0.6865417561502825  1.0000
  C   C92       1.0  0.14448454720627704  0.1361219891361241  0.7036920044017417  1.0000
  C   C93       1.0  0.23109481249001737  0.14715623459639623  0.8772781074082303  1.0000
  C   C94       1.0  0.22311952702413582  0.09156112564951906  0.8686678642944501  1.0000
  C   C95       1.0  0.1651903112448924  0.4156476236924668  0.7399156024329124  1.0000
  C   C96       1.0  0.16040642522542245  0.2482163706298661  0.7744123757031122  1.0000
  C   C97       1.0  0.8781495984173924  0.7894467311255081  0.5856520528036416  1.0000
  C   C98       1.0  0.16338994168426324  0.3047123063159955  0.7611522691535386  1.0000
  C   C99       1.0  0.2119715948783347  0.39231246609827813  0.7219293072446014  1.0000
  C   C100      1.0  0.21166246461291272  0.33841073060937904  0.7347300171912206  1.0000
  C   C101      1.0  0.11687591358418077  0.38180507662509555  0.7657966465768122  1.0000
  C   C102      1.0  0.11643311086112396  0.3275263032483278  0.7732031699183138  1.0000
  C   C103      1.0  0.9331510892080065  0.7970226011054758  0.5986590919502593  1.0000
  C   C104      1.0  0.6027383864017405  0.8546018505166395  0.7733640481196231  1.0000
  C   C105      1.0  0.545800194219936  0.8530205211627742  0.7585170198928378  1.0000
  C   C106      1.0  0.6382989160933263  0.9010453152915525  0.8923209099772218  1.0000
  C   C107      1.0  0.7145755500230675  0.8551707573552697  0.7864484901314897  1.0000
  C   C108      1.0  0.6927714243961675  0.9007015619856787  0.898270721464842  1.0000
  C   C109      1.0  0.6790009819429242  0.8085445766680601  0.6691550434436616  1.0000
  C   C110      1.0  0.6244809983193433  0.8086981067960216  0.6644075288327977  1.0000
  C   C111      1.0  0.1679461034043302  0.472949599993168  0.7383353104638137  1.0000
  C   C112      1.0  0.9355176782446122  0.8824403063028875  0.8619389242560725  1.0000
  C   C113      1.0  0.13471643505496816  0.5526130866566152  0.7783542563993455  1.0000
  C   C114      1.0  0.1452250991796934  0.6675274850832649  0.8040943800523148  1.0000
  C   C115      1.0  0.0949412801090337  0.5829711964851924  0.8649168724669137  1.0000
  C   C116      1.0  0.10103416877631986  0.6388887712525378  0.883744670755376  1.0000
  C   C117      1.0  0.1846919969529911  0.6370100086066791  0.7151649394902942  1.0000
  C   C118      1.0  0.18009541535442689  0.5815040690738512  0.705212422829025  1.0000
  C   C119      1.0  0.771726005974114  0.8580162214995959  0.7942827231006337  1.0000
  C   C120      1.0  0.8500863147345856  0.8287634548379901  0.7077657463742061  1.0000
  H   H1        1.0  0.9864858557840563  0.9539362477682379  0.2866009002310365  1.0000
  H   H2        1.0  0.3450983183488148  0.9723344137198291  0.16467456524460672  1.0000
  H   H3        1.0  0.953785982475371  0.7669478102213337  0.9908149441798094  1.0000
  H   H4        1.0  0.27464995425765915  0.03947961091974832  0.14919849670842833  1.0000
  H   H5        1.0  0.9698914114606776  0.7377862245019362  0.22361817665237396  1.0000
  H   H6        1.0  0.03860147370040777  0.6695855371996462  0.23823896429200306  1.0000
  H   H7        1.0  0.24989428395076788  0.7003109260061703  0.42321977950109113  1.0000
  H   H8        1.0  0.33160075125941685  0.7791342334608573  0.4024356976566555  1.0000
  H   H9        1.0  0.06797411272987319  0.03651539736859177  0.31652109294808334  1.0000
  H   H10       1.0  0.19348968019728277  0.8959919592378961  0.3121370782516032  1.0000
  H   H11       1.0  0.3577260159460442  0.7918785837817106  0.12680343562725133  1.0000
  H   H12       1.0  0.3694660109790831  0.9636697613165969  0.4502984837111796  1.0000
  H   H13       1.0  0.4665710134507317  0.9725297034373969  0.4778704933794221  1.0000
  H   H14       1.0  0.4552175206166354  0.8005633044107671  0.15796585402586502  1.0000
  H   H15       1.0  0.25328202365218383  0.07469977605212208  0.4460346158627093  1.0000
  H   H16       1.0  0.26810344032769406  0.17335345551139283  0.4545966503738086  1.0000
  H   H17       1.0  0.11364079223998466  0.15338036737219285  0.13299408486051903  1.0000
  H   H18       1.0  0.10205517018155029  0.053634721400983326  0.09753538222000716  1.0000
  H   H19       1.0  0.249880619921891  0.4177979154161486  0.20142765378197042  1.0000
  H   H20       1.0  0.11923723516449469  0.2240285202500498  0.2638546004770062  1.0000
  H   H21       1.0  0.07857171944045688  0.3020529451346079  0.29415777748687105  1.0000
  H   H22       1.0  0.9576632768408915  0.9181969740191457  0.47961905554673784  1.0000
  H   H23       1.0  0.5217633825479884  0.8136236703532506  0.1631577852410614  1.0000
  H   H24       1.0  0.8559033850273383  0.7527382702501861  0.9738066233926661  1.0000
  H   H25       1.0  0.5975135806272301  0.7723029659772596  0.07138234221779545  1.0000
  H   H26       1.0  0.7197469802865339  0.9371506628813399  0.4907171524655893  1.0000
  H   H27       1.0  0.5806395278203332  0.9398023060588448  0.47840023645366053  1.0000
  H   H28       1.0  0.7370001358400208  0.7706127960228046  0.07936732658561896  1.0000
  H   H29       1.0  0.25049113896708475  0.28009963577489844  0.2355759741489964  1.0000
  H   H30       1.0  0.0779417226408901  0.4407816730038772  0.2805250046548572  1.0000
  H   H31       1.0  0.2079930325183285  0.49560062035013  0.21361733024578333  1.0000
  H   H32       1.0  0.21161071913075644  0.5588145881223939  0.13337906973325994  1.0000
  H   H33       1.0  0.21904653299085994  0.6573951598935697  0.14396095454776353  1.0000
  H   H34       1.0  0.12672923553138968  0.8299484897895498  0.294532232256359  1.0000
  H   H35       1.0  0.07082658622561161  0.6617356305800398  0.4681406084331946  1.0000
  H   H36       1.0  0.859755375535834  0.9069050268001924  0.4449684593939202  1.0000
  H   H37       1.0  0.05968172155854087  0.5622228360988969  0.4291974546825386  1.0000
  H   H38       1.0  0.7951064355311258  0.8966657267835478  0.3979991283778866  1.0000
  H   H39       1.0  0.9864909677757574  0.9539348802985684  0.786605438623152  1.0000
  H   H40       1.0  0.3450988112417843  0.972342614914804  0.6646737052950318  1.0000
  H   H41       1.0  0.9537859456132227  0.7669473015355124  0.4908214781735395  1.0000
  H   H42       1.0  0.27464572155258843  0.03947797461462552  0.6492091242533492  1.0000
  H   H43       1.0  0.9698982672007409  0.737789892448313  0.7236260578834764  1.0000
  H   H44       1.0  0.03860749176778405  0.6695938544770247  0.7382345991137663  1.0000
  H   H45       1.0  0.24989800880162932  0.7003184198505654  0.9232193610968995  1.0000
  H   H46       1.0  0.3316048738206474  0.7791392388268125  0.9024355405182566  1.0000
  H   H47       1.0  0.06797077379934466  0.0365276053513522  0.8165104053260848  1.0000
  H   H48       1.0  0.19348683522337684  0.8959924465312719  0.8121190324516092  1.0000
  H   H49       1.0  0.3577318271175473  0.7918852841246679  0.626807119178766  1.0000
  H   H50       1.0  0.3694651941779172  0.963671445731015  0.9502842001216206  1.0000
  H   H51       1.0  0.46657187339995226  0.9725383908730775  0.9778852741065431  1.0000
  H   H52       1.0  0.45522107256343997  0.8005645270824188  0.6579627496954131  1.0000
  H   H53       1.0  0.25328073893747266  0.07470119852831798  0.9460242228295855  1.0000
  H   H54       1.0  0.2681004659126951  0.17335254969851469  0.9545902364910587  1.0000
  H   H55       1.0  0.11363214984152943  0.1533895927314048  0.6330028002386046  1.0000
  H   H56       1.0  0.10205802910252246  0.05363923943035438  0.5975440340157694  1.0000
  H   H57       1.0  0.24988130967782124  0.41779543677733705  0.7014249096075802  1.0000
  H   H58       1.0  0.1192330316729371  0.2240277156998614  0.7638463630056331  1.0000
  H   H59       1.0  0.07856787964919758  0.3020555117095337  0.7941555915788528  1.0000
  H   H60       1.0  0.9576651648939305  0.9181987149738331  0.9796342564517545  1.0000
  H   H61       1.0  0.5217649909517601  0.8136305014416547  0.6631575658258955  1.0000
  H   H62       1.0  0.8559030919818402  0.7527434916713543  0.47382823545231806  1.0000
  H   H63       1.0  0.59751410061902  0.7723051047816798  0.5713828468522084  1.0000
  H   H64       1.0  0.719747500910786  0.9371511460502747  0.9907189421477911  1.0000
  H   H65       1.0  0.58064285072309  0.9397998107466303  0.9783991062752355  1.0000
  H   H66       1.0  0.73700043147109  0.7706101161956154  0.5793544170109289  1.0000
  H   H67       1.0  0.2504900353229583  0.2800998852562861  0.7355913244488492  1.0000
  H   H68       1.0  0.07794574838740138  0.4407807135767279  0.7805233885774419  1.0000
  H   H69       1.0  0.20799611778806087  0.4956016854038821  0.7136231940194618  1.0000
  H   H70       1.0  0.2116034720097338  0.5588181866074173  0.633377671041432  1.0000
  H   H71       1.0  0.21904760754977817  0.657392115703738  0.6439577938932076  1.0000
  H   H72       1.0  0.12672067566657108  0.8299477683580477  0.7945367679486902  1.0000
  H   H73       1.0  0.0708257736451207  0.6617352078382676  0.9681576275958222  1.0000
  H   H74       1.0  0.8597575112140671  0.906903923191017  0.9449867498504126  1.0000
  H   H75       1.0  0.05968960144847766  0.5622229670460086  0.929185473305166  1.0000
  H   H76       1.0  0.7951083611186853  0.8966710850158307  0.8979989391251051  1.0000
  N   N1        1.0  0.1060759836166851  0.9136532302852091  0.26644099821068823  1.0000
  N   N2        1.0  0.2232011869656719  0.9236940597562338  0.2659560154868611  1.0000
  N   N3        1.0  0.09521176974779803  0.7971612184112946  0.2756327470789442  1.0000
  N   N4        1.0  0.2124238863532621  0.809492711136923  0.2913170077109545  1.0000
  N   N5        1.0  0.5225904140889489  0.8944093199783223  0.34738125813059695  1.0000
  N   N6        1.0  0.2016921979445834  0.2256404548463974  0.29997686956391  1.0000
  N   N7        1.0  0.1270398053776622  0.49819544669350574  0.2728481743041744  1.0000
  N   N8        1.0  0.7960886701130886  0.8195353948484978  0.186253163362249  1.0000
  N   N9        1.0  0.10607491127378345  0.9136553681178657  0.7664293858062324  1.0000
  N   N10       1.0  0.22320243702182932  0.923693111787575  0.7659444711409654  1.0000
  N   N11       1.0  0.09521090584842683  0.7971553061971488  0.7756336271479813  1.0000
  N   N12       1.0  0.21242759994981492  0.8094961125003464  0.7913224956012007  1.0000
  N   N13       1.0  0.5225860055605325  0.8944014998806011  0.8473765603692156  1.0000
  N   N14       1.0  0.20168855592254975  0.2256383024858143  0.7999602516789275  1.0000
  N   N15       1.0  0.12703681796845623  0.49819656153448155  0.7728187350354975  1.0000
  N   N16       1.0  0.7960842159357229  0.8195348526919927  0.6862292139135375  1.0000
  O   O1        1.0  0.26018015824314455  0.31772024065479404  0.2175656600606536  1.0000
  O   O2        1.0  0.06817253458586855  0.40201458130526013  0.28628253590504676  1.0000
  O   O3        1.0  0.6195007068645388  0.9484441757995639  0.5080751893489622  1.0000
  O   O4        1.0  0.6980811908729014  0.7612662260841545  0.05357559606146459  1.0000
  O   O5        1.0  0.2601785842686072  0.31771943084693544  0.7175655444678355  1.0000
  O   O6        1.0  0.068173533719463  0.4020148882065609  0.7862966229502928  1.0000
  O   O7        1.0  0.6195029170197072  0.9484441902776471  0.008084053763794952  1.0000
  O   O8        1.0  0.6980802821872206  0.7612685170241984  0.5535852962456427  1.0000
