# Supplementary material for: Fracture Behavior of a 2D Imine‐Based Polymer
Source: Adv Sci (Weinh). 2024 Sep 12;11(42):2407017. doi: 10.1002/advs.202407017 (PMC11558127; doi:10.1002/advs.202407017)
Supplement: Supplementary file 2 — Supporting Information [file ADVS-11-2407017-s004.zip › pristine_initial_2D.cif]

data_image0
_chemical_formula_structural       C60H38N8O4
_chemical_formula_sum              "C60 H38 N8 O4"
_cell_length_a       25.52479438002573
_cell_length_b       25.407847220885095
_cell_length_c       50.0
_cell_angle_alpha    90.0
_cell_angle_beta     90.0
_cell_angle_gamma    94.89303267316063

_space_group_name_H-M_alt    "P 1"
_space_group_IT_number       1

loop_
  _space_group_symop_operation_xyz
  'x, y, z'

loop_
  _atom_site_type_symbol
  _atom_site_label
  _atom_site_symmetry_multiplicity
  _atom_site_fract_x
  _atom_site_fract_y
  _atom_site_fract_z
  _atom_site_occupancy
  C   C1        1.0  0.09827145339144142  0.9617459249691477  0.2482915186  1.0000
  C   C2        1.0  0.14752084742650579  0.9916025723900905  0.249230539  1.0000
  C   C3        1.0  0.284754830755924  0.9671223456050403  0.2546608188  1.0000
  C   C4        1.0  0.24537664937347325  0.7282549904726023  0.2662152162  1.0000
  C   C5        1.0  0.009478081104844709  0.746352725448532  0.2578118238  1.0000
  C   C6        1.0  0.28399794333105743  0.8677473636717986  0.260121889  1.0000
  C   C7        1.0  0.9524627227559743  0.8405581130710637  0.2496085664  1.0000
  C   C8        1.0  0.14790140583334177  0.16088882803835555  0.23921848539999999  1.0000
  C   C9        1.0  0.04908169644302048  0.984789087867258  0.24427954459999998  1.0000
  C   C10       1.0  0.19650671805914408  0.9708114480080096  0.2530037168  1.0000
  C   C11       1.0  0.8676262849006718  0.8715894986540814  0.2612025358  1.0000
  C   C12       1.0  0.010686361556014613  0.9440228860643838  0.24485598960000002  1.0000
  C   C13       1.0  0.03682154657788558  0.8966974675522442  0.2496809966  1.0000
  C   C14       1.0  0.19631986279707495  0.7512242929568946  0.2616848378  1.0000
  C   C15       1.0  0.010383108070698917  0.8455206051240695  0.2514168826  1.0000
  C   C16       1.0  0.035755302553202806  0.7986039816178258  0.2547428788  1.0000
  C   C17       1.0  0.24673310992775688  0.0014479586692936865  0.2518617098  1.0000
  C   C18       1.0  0.25852394794104555  0.9148302621995401  0.2576925746  1.0000
  C   C19       1.0  0.28375796635564426  0.7690525718003549  0.265842885  1.0000
  C   C20       1.0  0.09769562175657581  0.7427414718177714  0.2600788034  1.0000
  C   C21       1.0  0.047462749971972314  0.7120488004746285  0.2607985592  1.0000
  C   C22       1.0  0.2576762837633107  0.8164002305853442  0.26096284480000004  1.0000
  C   C23       1.0  0.14690467938707896  0.7216469726644617  0.26223396439999996  1.0000
  C   C24       1.0  0.4233060980237049  0.917683964151062  0.2788633286  1.0000
  C   C25       1.0  0.34186911208956144  0.8726907706657455  0.2619417126  1.0000
  C   C26       1.0  0.3689393699818559  0.9130677248950223  0.27706811859999997  1.0000
  C   C27       1.0  0.37241308261198147  0.8372453416322626  0.24856518479999998  1.0000
  C   C28       1.0  0.453934195600512  0.882295810750545  0.2654161306  1.0000
  C   C29       1.0  0.4267268354815374  0.8419363050937414  0.2501366092  1.0000
  C   C30       1.0  0.14808150228238118  0.04960006218373014  0.24560839420000002  1.0000
  C   C31       1.0  0.1202272095873013  0.07134157830064998  0.2246725154  1.0000
  C   C32       1.0  0.12090206573386797  0.12557278629847782  0.22121856860000003  1.0000
  C   C33       1.0  0.17591344010286342  0.13902825247103162  0.2602062308  1.0000
  C   C34       1.0  0.17651687981176323  0.08478432718479893  0.2630450652  1.0000
  C   C35       1.0  0.15598083233094365  0.41351552508556566  0.256156311  1.0000
  C   C36       1.0  0.1546415642590409  0.24399474474093164  0.25645198  1.0000
  C   C37       1.0  0.871016478603021  0.795199898510692  0.23292313520000002  1.0000
  C   C38       1.0  0.15585517600638268  0.3011829376127159  0.2557068246  1.0000
  C   C39       1.0  0.15986687650117062  0.38555381599883476  0.2320299008  1.0000
  C   C40       1.0  0.1589252544988185  0.3309028889204985  0.2318489448  1.0000
  C   C41       1.0  0.1526487997909175  0.3837718815562014  0.28000529  1.0000
  C   C42       1.0  0.15345090415723756  0.3292678981913015  0.2798837404  1.0000
  C   C43       1.0  0.9253885449797591  0.7998354431187272  0.23472158960000003  1.0000
  C   C44       1.0  0.5911864163836219  0.8566940765347465  0.2558088086  1.0000
  C   C45       1.0  0.5344656362641017  0.8549932738699976  0.2552305696  1.0000
  C   C46       1.0  0.6235933399717112  0.8950211543448313  0.2699674604  1.0000
  C   C47       1.0  0.7031526964535457  0.8565666810622715  0.2556885706  1.0000
  C   C48       1.0  0.6778620883427136  0.8950506730360378  0.2699362856  1.0000
  C   C49       1.0  0.6707465085309599  0.8182378857093158  0.2415311986  1.0000
  C   C50       1.0  0.6164785856354131  0.8182181030457173  0.241555083  1.0000
  C   C51       1.0  0.1551573788018685  0.4705333288355222  0.25534799140000003  1.0000
  C   C52       1.0  0.9219474567326512  0.8763191395823963  0.262757183  1.0000
  C   C53       1.0  0.1442126909653261  0.5521372683721011  0.2720157206  1.0000
  C   C54       1.0  0.1464358571441487  0.6636510002831321  0.2658037984  1.0000
  C   C55       1.0  0.11292238758117626  0.5825087157375872  0.288092004  1.0000
  C   C56       1.0  0.11333038380649788  0.6367269810494269  0.2846721426  1.0000
  C   C57       1.0  0.1789602718066008  0.6336284641617002  0.25035796  1.0000
  C   C58       1.0  0.1774457891902829  0.5791998671345271  0.2530845882  1.0000
  C   C59       1.0  0.7598740042948648  0.8582628695114602  0.2562739552  1.0000
  C   C60       1.0  0.8404050331027207  0.8308904699984941  0.2461533802  1.0000
  H   H1        1.0  0.9682720041740501  0.9463296645141345  0.2421042908  1.0000
  H   H2        1.0  0.3274639269281831  0.976908110108823  0.254140737  1.0000
  H   H3        1.0  0.9478555904695833  0.7717585573500184  0.2236501938  1.0000
  H   H4        1.0  0.25270672233698455  0.04430108636247873  0.24873255740000003  1.0000
  H   H5        1.0  0.9667720494485335  0.7364634531792428  0.2578026778  1.0000
  H   H6        1.0  0.041430569009132584  0.6690654752524856  0.26342855860000003  1.0000
  H   H7        1.0  0.25017432267537826  0.6863142339699558  0.2698320674  1.0000
  H   H8        1.0  0.326023028279802  0.766866452266733  0.2691993624  1.0000
  H   H9        1.0  0.04408221289799429  0.026867169956434286  0.2412415046  1.0000
  H   H10       1.0  0.17785289423526193  0.8888743868430095  0.257757251  1.0000
  H   H11       1.0  0.3527766763969166  0.8058720299967759  0.23597795820000003  1.0000
  H   H12       1.0  0.3464562008348147  0.9408687915627709  0.28832226980000003  1.0000
  H   H13       1.0  0.4429642886809147  0.9494727533872407  0.29117702640000004  1.0000
  H   H14       1.0  0.44959585635531524  0.813888846466341  0.2391700662  1.0000
  H   H15       1.0  0.19857078605851727  0.06903433542460094  0.2797667602  1.0000
  H   H16       1.0  0.1979749418038879  0.1656447076948047  0.2744301024  1.0000
  H   H17       1.0  0.0988759424615345  0.14123463403353084  0.2044716308  1.0000
  H   H18       1.0  0.0985054676027597  0.044909537362295776  0.2102633982  1.0000
  H   H19       1.0  0.16245856505568687  0.40746538706446006  0.2130145676  1.0000
  H   H20       1.0  0.15891719708547528  0.22578501877534324  0.2765173062  1.0000
  H   H21       1.0  0.1509432743774441  0.3073620496429321  0.29890173999999997  1.0000
  H   H22       1.0  0.9415902852765767  0.9079884083920391  0.27515808740000003  1.0000
  H   H23       1.0  0.5136514928341873  0.822591738234696  0.24322611859999999  1.0000
  H   H24       1.0  0.8513483487651239  0.7631300514251431  0.2207926972  1.0000
  H   H25       1.0  0.5925032655017992  0.7877061997515648  0.230285188  1.0000
  H   H26       1.0  0.701838338017465  0.9255628745680666  0.2812055178  1.0000
  H   H27       1.0  0.5621882601368285  0.927471730777089  0.2820216232  1.0000
  H   H28       1.0  0.7321514274189819  0.78575965717004  0.229498969  1.0000
  H   H29       1.0  0.15874044315271849  0.2667451616253983  0.21123102580000003  1.0000
  H   H30       1.0  0.147234629813543  0.44745515858106844  0.3004349356  1.0000
  H   H31       1.0  0.16471665788012477  0.48992386217605444  0.2357583914  1.0000
  H   H32       1.0  0.20286671429950365  0.5566050743543122  0.2404174496  1.0000
  H   H33       1.0  0.20515421434213912  0.6534694946219632  0.2352474744  1.0000
  H   H34       1.0  0.11641984806407764  0.8245888647955038  0.2549998442  1.0000
  H   H35       1.0  0.08816102945458541  0.659187615203634  0.2975254438  1.0000
  H   H36       1.0  0.8447701466517245  0.899888502085741  0.2719974322  1.0000
  H   H37       1.0  0.08671472346986943  0.5627494419465668  0.303211785  1.0000
  H   H38       1.0  0.7806890942866882  0.8907466768995412  0.268223956  1.0000
  N   N1        1.0  0.0894473007806517  0.9087524208347505  0.2514928468  1.0000
  N   N2        1.0  0.20673058310192177  0.9202556231505291  0.2563904132  1.0000
  N   N3        1.0  0.08751739356049819  0.793245960359435  0.2564595638  1.0000
  N   N4        1.0  0.20513173643563273  0.8042702966897659  0.2587009518  1.0000
  N   N5        1.0  0.5072334243298342  0.8888546253022923  0.26781109399999997  1.0000
  N   N6        1.0  0.1471662705109562  0.21392100820739116  0.2353302948  1.0000
  N   N7        1.0  0.14230897703877987  0.49887605007696345  0.2757864054  1.0000
  N   N8        1.0  0.7871030561992625  0.8242987507782195  0.2437703568  1.0000
  O   O1        1.0  0.16176790249763784  0.3046572452218386  0.20616404500000002  1.0000
  O   O2        1.0  0.14879161173086528  0.40992550521733995  0.305657548  1.0000
  O   O3        1.0  0.6004885028057733  0.9359199955291501  0.28511389260000003  1.0000
  O   O4        1.0  0.6938539443515442  0.777334591869168  0.2263889248  1.0000
