# Supplementary material for: Fracture Behavior of a 2D Imine‐Based Polymer
Source: Adv Sci (Weinh). 2024 Sep 12;11(42):2407017. doi: 10.1002/advs.202407017 (PMC11558127; doi:10.1002/advs.202407017)
Supplement: Supplementary file 2 — Supporting Information [file ADVS-11-2407017-s004.zip › pristine_initial_3D.cif]

data_image0
_chemical_formula_structural       C120H76N16O8
_chemical_formula_sum              "C120 H76 N16 O8"
_cell_length_a       25.64947290436357
_cell_length_b       25.592045353695372
_cell_length_c       8.090200504741174
_cell_angle_alpha    103.9147775548196
_cell_angle_beta     89.6366265727108
_cell_angle_gamma    97.36404539460845

_space_group_name_H-M_alt    "P 1"
_space_group_IT_number       1

loop_
  _space_group_symop_operation_xyz
  'x, y, z'

loop_
  _atom_site_type_symbol
  _atom_site_label
  _atom_site_symmetry_multiplicity
  _atom_site_fract_x
  _atom_site_fract_y
  _atom_site_fract_z
  _atom_site_occupancy
  C   C1        1.0  0.11558081127959832  0.9646331793096069  0.2505596615630203  1.0000
  C   C2        1.0  0.16558108884575937  0.9927113344396589  0.2301698737507695  1.0000
  C   C3        1.0  0.29973776708766514  0.9596566196907828  0.19635011911342115  1.0000
  C   C4        1.0  0.2500704850042297  0.7445387645066944  0.39845855044796086  1.0000
  C   C5        1.0  0.017010919787444404  0.7496149287385162  0.2663112189224841  1.0000
  C   C6        1.0  0.2956976769744838  0.8710662551002701  0.28870125671576075  1.0000
  C   C7        1.0  0.9642790271175103  0.844810932691203  0.2593301091162555  1.0000
  C   C8        1.0  0.1794476664910435  0.1625263727441721  0.22582786613360664  1.0000
  C   C9        1.0  0.06704794768587329  0.9893495294606959  0.26541068892416386  1.0000
  C   C10       1.0  0.21311508606739674  0.9696702366475527  0.22108052244836873  1.0000
  C   C11       1.0  0.88310778580768  0.8783712463707478  0.37217626179603647  1.0000
  C   C12       1.0  0.027316925514822486  0.9490431535989661  0.26734190702949884  1.0000
  C   C13       1.0  0.0516454680340599  0.9004120187672746  0.26363930435572913  1.0000
  C   C14       1.0  0.20220804676311527  0.7612877061893065  0.3434511066408301  1.0000
  C   C15       1.0  0.02258660793373974  0.8494284135091098  0.2643565254282579  1.0000
  C   C16       1.0  0.04480228947313121  0.802222361851856  0.2708753121579617  1.0000
  C   C17       1.0  0.2634979748239188  0.9929343464733466  0.17682185429306788  1.0000
  C   C18       1.0  0.272974826560872  0.9144224005583866  0.2505063199601177  1.0000
  C   C19       1.0  0.2897636429006771  0.7835996531561152  0.3840851327422617  1.0000
  C   C20       1.0  0.10441517872600951  0.7463359262824254  0.29938479670023627  1.0000
  C   C21       1.0  0.05309187327350071  0.7155261275635998  0.27937124237856004  1.0000
  C   C22       1.0  0.26612363073065937  0.8244783357228521  0.32382013177225266  1.0000
  C   C23       1.0  0.1527776435440065  0.7284059798348844  0.3271394636720272  1.0000
  C   C24       1.0  0.4409715738866162  0.9250817278851202  0.379060340047967  1.0000
  C   C25       1.0  0.3539257599628952  0.8749879592301328  0.29179604673654963  1.0000
  C   C26       1.0  0.38658226954346453  0.922722731405341  0.37382898077063204  1.0000
  C   C27       1.0  0.3794736335123061  0.8301973721153286  0.21203002194608292  1.0000
  C   C28       1.0  0.46587683714117833  0.88004295791897  0.29922679579223693  1.0000
  C   C29       1.0  0.4337046050161802  0.8324971040782067  0.21329672581376474  1.0000
  C   C30       1.0  0.17014709690721994  0.05063882806440281  0.2247937953381891  1.0000
  C   C31       1.0  0.13444890684204067  0.07078016839012317  0.13172077862620757  1.0000
  C   C32       1.0  0.1378697679268073  0.1257550740408408  0.1358898614630786  1.0000
  C   C33       1.0  0.21663308733974548  0.14285304304188398  0.31354817457507245  1.0000
  C   C34       1.0  0.2108453509100172  0.08856758933407968  0.3175323293580618  1.0000
  C   C35       1.0  0.1700192537572288  0.4144798154538548  0.2561201377263673  1.0000
  C   C36       1.0  0.1492137679489699  0.24738060722745095  0.2615576091301485  1.0000
  C   C37       1.0  0.879008421576747  0.7996320462026402  0.13516314952182606  1.0000
  C   C38       1.0  0.15636826562932374  0.30372859297332633  0.2562175527885507  1.0000
  C   C39       1.0  0.2099489200352209  0.38219869259491424  0.1968224727606846  1.0000
  C   C40       1.0  0.2043009678047922  0.3273997901454072  0.19659070986535523  1.0000
  C   C41       1.0  0.12231752966778932  0.39094024355805407  0.31814570960679617  1.0000
  C   C42       1.0  0.11645523280490098  0.3358803846214193  0.31549278789507845  1.0000
  C   C43       1.0  0.9335509053194786  0.8038562030519647  0.1382487316727967  1.0000
  C   C44       1.0  0.604255192732645  0.8534428180534984  0.2599600142986672  1.0000
  C   C45       1.0  0.547897478890176  0.8465830269394548  0.2457907044875483  1.0000
  C   C46       1.0  0.6328738468793964  0.9043242559109969  0.34789411887236005  1.0000
  C   C47       1.0  0.7146116475059738  0.8647708133366112  0.2853287250941595  1.0000
  C   C48       1.0  0.6874399824441992  0.9088497162226422  0.3583170116712317  1.0000
  C   C49       1.0  0.6859954769878582  0.8138585388724053  0.19754299329374403  1.0000
  C   C50       1.0  0.6314800975578664  0.8094102253046053  0.18651700003856234  1.0000
  C   C51       1.0  0.17793525082832304  0.47113733582202744  0.2559302498286895  1.0000
  C   C52       1.0  0.9374638054182642  0.8813028705630406  0.3776014661777903  1.0000
  C   C53       1.0  0.1479615977050659  0.5576189997505083  0.3134262896672316  1.0000
  C   C54       1.0  0.15189184228742914  0.6705789969650867  0.3299415182500907  1.0000
  C   C55       1.0  0.11099083320363592  0.5883750777388932  0.40611271631271684  1.0000
  C   C56       1.0  0.11352299400728319  0.6435236585923909  0.4162784153860141  1.0000
  C   C57       1.0  0.18889401519147866  0.6392795845136237  0.23733287651168755  1.0000
  C   C58       1.0  0.1874068554798485  0.5844031767374337  0.2300375869169429  1.0000
  C   C59       1.0  0.7710614153361247  0.8715498841310411  0.2983068417415115  1.0000
  C   C60       1.0  0.8527206359482511  0.8376236556929627  0.2491504644039058  1.0000
  C   C61       1.0  0.11558081127959831  0.9646331793096068  0.7505596615630203  1.0000
  C   C62       1.0  0.16558108884575934  0.9927113344396588  0.7301698737507691  1.0000
  C   C63       1.0  0.29973776708766514  0.9596566196907828  0.6963501191134216  1.0000
  C   C64       1.0  0.2500704850042296  0.7445387645066945  0.8984585504479605  1.0000
  C   C65       1.0  0.017010919787444404  0.7496149287385162  0.7663112189224843  1.0000
  C   C66       1.0  0.2956976769744838  0.8710662551002702  0.7887012567157621  1.0000
  C   C67       1.0  0.9642790271175103  0.8448109326912031  0.7593301091162553  1.0000
  C   C68       1.0  0.1794476664910435  0.16252637274417206  0.7258278661336061  1.0000
  C   C69       1.0  0.0670479476858733  0.9893495294606961  0.7654106889241626  1.0000
  C   C70       1.0  0.21311508606739668  0.9696702366475526  0.7210805224483612  1.0000
  C   C71       1.0  0.88310778580768  0.8783712463707476  0.8721762617960369  1.0000
  C   C72       1.0  0.027316925514822503  0.9490431535989662  0.7673419070294991  1.0000
  C   C73       1.0  0.05164546803405987  0.9004120187672744  0.7636393043557295  1.0000
  C   C74       1.0  0.20220804676311527  0.7612877061893065  0.8434511066408298  1.0000
  C   C75       1.0  0.02258660793373974  0.8494284135091098  0.7643565254282573  1.0000
  C   C76       1.0  0.04480228947313121  0.802222361851856  0.7708753121579609  1.0000
  C   C77       1.0  0.2634979748239188  0.9929343464733466  0.6768218542930678  1.0000
  C   C78       1.0  0.2729748265608721  0.9144224005583865  0.7505063199601172  1.0000
  C   C79       1.0  0.2897636429006771  0.7835996531561153  0.884085132742262  1.0000
  C   C80       1.0  0.10441517872600951  0.7463359262824254  0.799384796700235  1.0000
  C   C81       1.0  0.0530918732735007  0.7155261275635997  0.7793712423785603  1.0000
  C   C82       1.0  0.2661236307306594  0.8244783357228521  0.8238201317722529  1.0000
  C   C83       1.0  0.1527776435440065  0.7284059798348845  0.8271394636720268  1.0000
  C   C84       1.0  0.44097157388661606  0.9250817278851199  0.8790603400479668  1.0000
  C   C85       1.0  0.3539257599628952  0.8749879592301328  0.7917960467365499  1.0000
  C   C86       1.0  0.38658226954346453  0.9227227314053409  0.8738289807706325  1.0000
  C   C87       1.0  0.3794736335123062  0.8301973721153285  0.7120300219460828  1.0000
  C   C88       1.0  0.46587683714117833  0.8800429579189699  0.799226795792237  1.0000
  C   C89       1.0  0.43370460501618024  0.8324971040782067  0.713296725813765  1.0000
  C   C90       1.0  0.17014709690722  0.05063882806440281  0.7247937953381889  1.0000
  C   C91       1.0  0.13444890684204067  0.0707801683901232  0.631720778626208  1.0000
  C   C92       1.0  0.1378697679268073  0.12575507404084066  0.6358898614630787  1.0000
  C   C93       1.0  0.21663308733974548  0.14285304304188398  0.8135481745750713  1.0000
  C   C94       1.0  0.2108453509100172  0.0885675893340797  0.8175323293580622  1.0000
  C   C95       1.0  0.1700192537572288  0.4144798154538549  0.7561201377263667  1.0000
  C   C96       1.0  0.14921376794897  0.24738060722745087  0.7615576091301481  1.0000
  C   C97       1.0  0.879008421576747  0.7996320462026402  0.6351631495218261  1.0000
  C   C98       1.0  0.15636826562932374  0.3037285929733264  0.7562175527885503  1.0000
  C   C99       1.0  0.20994892003522087  0.3821986925949142  0.6968224727606845  1.0000
  C   C100      1.0  0.2043009678047922  0.3273997901454072  0.6965907098653482  1.0000
  C   C101      1.0  0.12231752966778932  0.39094024355805396  0.8181457096067963  1.0000
  C   C102      1.0  0.11645523280490098  0.3358803846214193  0.8154927878950781  1.0000
  C   C103      1.0  0.9335509053194786  0.8038562030519649  0.6382487316727895  1.0000
  C   C104      1.0  0.604255192732645  0.8534428180534986  0.7599600142986679  1.0000
  C   C105      1.0  0.547897478890176  0.8465830269394549  0.7457907044875485  1.0000
  C   C106      1.0  0.6328738468793964  0.9043242559109969  0.8478941188723602  1.0000
  C   C107      1.0  0.7146116475059738  0.8647708133366113  0.7853287250941599  1.0000
  C   C108      1.0  0.6874399824441992  0.9088497162226422  0.8583170116712318  1.0000
  C   C109      1.0  0.6859954769878582  0.8138585388724053  0.6975429932937438  1.0000
  C   C110      1.0  0.6314800975578664  0.8094102253046052  0.6865170000385624  1.0000
  C   C111      1.0  0.17793525082832307  0.4711373358220275  0.7559302498286898  1.0000
  C   C112      1.0  0.9374638054182642  0.8813028705630407  0.87760146617779  1.0000
  C   C113      1.0  0.1479615977050659  0.5576189997505083  0.8134262896672314  1.0000
  C   C114      1.0  0.15189184228742914  0.6705789969650867  0.8299415182500901  1.0000
  C   C115      1.0  0.11099083320363591  0.5883750777388931  0.9061127163127171  1.0000
  C   C116      1.0  0.11352299400728319  0.6435236585923908  0.9162784153860142  1.0000
  C   C117      1.0  0.18889401519147866  0.6392795845136237  0.7373328765116874  1.0000
  C   C118      1.0  0.1874068554798485  0.5844031767374337  0.7300375869169428  1.0000
  C   C119      1.0  0.7710614153361247  0.8715498841310411  0.7983068417415113  1.0000
  C   C120      1.0  0.8527206359482511  0.8376236556929627  0.7491504644039053  1.0000
  H   H1        1.0  0.9857194191497967  0.9526941868299064  0.2733932287969896  1.0000
  H   H2        1.0  0.34127815373262177  0.9651609962744281  0.17212839841204142  1.0000
  H   H3        1.0  0.9531153096638231  0.7760465928868366  0.04202768855225302  1.0000
  H   H4        1.0  0.2706049505062366  0.02959743858421499  0.13115919290180775  1.0000
  H   H5        1.0  0.9747681066744919  0.7389084374094058  0.2534723600889892  1.0000
  H   H6        1.0  0.044465374279913  0.6727408872144367  0.2763207684127713  1.0000
  H   H7        1.0  0.252766875965285  0.7090860193722484  0.4477768109616092  1.0000
  H   H8        1.0  0.33098368166609776  0.785413330417418  0.41499698087452  1.0000
  H   H9        1.0  0.06315255971404957  0.0315373155076012  0.2732590355271483  1.0000
  H   H10       1.0  0.19135548530522578  0.894188770573799  0.28642373518187936  1.0000
  H   H11       1.0  0.355699816408803  0.7929683860083708  0.1452131652204704  1.0000
  H   H12       1.0  0.36870480165850456  0.9582209972405177  0.43784048745495113  1.0000
  H   H13       1.0  0.4653844705856857  0.9619220290797111  0.4479849065378694  1.0000
  H   H14       1.0  0.4509005196991402  0.7969120172493583  0.1451467075498436  1.0000
  H   H15       1.0  0.23761139965012215  0.07509396428136737  0.3980606145716987  1.0000
  H   H16       1.0  0.2484069492144133  0.1714692219348647  0.3855528553595783  1.0000
  H   H17       1.0  0.11068430899764181  0.13992105385676376  0.05826017715241235  1.0000
  H   H18       1.0  0.10449836806479598  0.04241860357802841  0.05031074164148877  1.0000
  H   H19       1.0  0.24611547009837037  0.39994195688076467  0.1486173307191231  1.0000
  H   H20       1.0  0.11102009963240252  0.2309018783916019  0.3043810803299268  1.0000
  H   H21       1.0  0.08050581796566678  0.3182689278586138  0.3654046315322158  1.0000
  H   H22       1.0  0.9600208979751796  0.9111911368907375  0.4792954290043435  1.0000
  H   H23       1.0  0.5290403634897246  0.8061480780804783  0.17653939789823744  1.0000
  H   H24       1.0  0.8557450652549551  0.7682811707543483  0.03883685852065218  1.0000
  H   H25       1.0  0.6097403768935744  0.7707408298277605  0.11912340155154098  1.0000
  H   H26       1.0  0.7091776097906692  0.947562456785292  0.4255086623125174  1.0000
  H   H27       1.0  0.5690301192212331  0.9344644311646053  0.39588645746876666  1.0000
  H   H28       1.0  0.7496991013597128  0.7833887326277135  0.1489213938028812  1.0000
  H   H29       1.0  0.2327618395237699  0.2608170080805109  0.16279195810354083  1.0000
  H   H30       1.0  0.0966669558524898  0.4591691950079965  0.36900200540451594  1.0000
  H   H31       1.0  0.2155934168811111  0.4864403981965477  0.20687108991296635  1.0000
  H   H32       1.0  0.2157275324913834  0.5618493636906189  0.15148319922342818  1.0000
  H   H33       1.0  0.21800926490487  0.6583215711624688  0.1639429139101339  1.0000
  H   H34       1.0  0.1271983020510251  0.8288913232329239  0.29360744787390164  1.0000
  H   H35       1.0  0.0861707958548074  0.6666459178984397  0.4969107680366987  1.0000
  H   H36       1.0  0.8640115780573605  0.9061902440336266  0.47019459259687724  1.0000
  H   H37       1.0  0.0815781478726093  0.5683354052178401  0.47637562960129476  1.0000
  H   H38       1.0  0.7904812356365166  0.9122647658860025  0.36271106925729674  1.0000
  H   H39       1.0  0.9857194191497967  0.9526941868299064  0.7733932287969895  1.0000
  H   H40       1.0  0.34127815373262166  0.9651609962744279  0.6721283984120412  1.0000
  H   H41       1.0  0.9531153096638231  0.7760465928868365  0.5420276885522535  1.0000
  H   H42       1.0  0.2706049505062366  0.029597438584214975  0.6311591929018073  1.0000
  H   H43       1.0  0.9747681066744919  0.7389084374094058  0.7534723600889885  1.0000
  H   H44       1.0  0.044465374279913  0.6727408872144368  0.7763207684127714  1.0000
  H   H45       1.0  0.252766875965285  0.7090860193722485  0.9477768109616089  1.0000
  H   H46       1.0  0.33098368166609776  0.785413330417418  0.9149969808745204  1.0000
  H   H47       1.0  0.06315255971404958  0.031537315507601166  0.7732590355271405  1.0000
  H   H48       1.0  0.19135548530522586  0.8941887705737992  0.786423735181878  1.0000
  H   H49       1.0  0.355699816408803  0.7929683860083708  0.6452131652204708  1.0000
  H   H50       1.0  0.3687048016585047  0.9582209972405176  0.937840487454952  1.0000
  H   H51       1.0  0.4653844705856857  0.9619220290797111  0.9479849065378704  1.0000
  H   H52       1.0  0.4509005196991402  0.7969120172493585  0.645146707549843  1.0000
  H   H53       1.0  0.2376113996501222  0.07509396428136739  0.898060614571699  1.0000
  H   H54       1.0  0.2484069492144133  0.1714692219348647  0.8855528553595786  1.0000
  H   H55       1.0  0.11068430899764181  0.13992105385676376  0.5582601771524133  1.0000
  H   H56       1.0  0.10449836806479598  0.042418603578028395  0.5503107416414883  1.0000
  H   H57       1.0  0.24611547009837048  0.39994195688076456  0.6486173307191238  1.0000
  H   H58       1.0  0.1110200996324025  0.23090187839160184  0.8043810803299265  1.0000
  H   H59       1.0  0.08050581796566672  0.318268927858614  0.8654046315322161  1.0000
  H   H60       1.0  0.9600208979751796  0.9111911368907375  0.9792954290043425  1.0000
  H   H61       1.0  0.5290403634897246  0.8061480780804783  0.6765393978982375  1.0000
  H   H62       1.0  0.8557450652549551  0.7682811707543481  0.5388368585206518  1.0000
  H   H63       1.0  0.6097403768935744  0.7707408298277604  0.619123401551541  1.0000
  H   H64       1.0  0.709177609790669  0.9475624567852923  0.9255086623125174  1.0000
  H   H65       1.0  0.5690301192212331  0.9344644311646053  0.8958864574687662  1.0000
  H   H66       1.0  0.7496991013597128  0.7833887326277135  0.6489213938028817  1.0000
  H   H67       1.0  0.2327618395237698  0.2608170080805109  0.6627919581035406  1.0000
  H   H68       1.0  0.09666695585248979  0.45916919500799647  0.8690020054045154  1.0000
  H   H69       1.0  0.2155934168811111  0.4864403981965478  0.7068710899129661  1.0000
  H   H70       1.0  0.2157275324913834  0.5618493636906188  0.6514831992234276  1.0000
  H   H71       1.0  0.21800926490487  0.6583215711624688  0.6639429139101338  1.0000
  H   H72       1.0  0.1271983020510251  0.8288913232329239  0.7936074478739025  1.0000
  H   H73       1.0  0.08617079585480741  0.6666459178984399  0.9969107680366985  1.0000
  H   H74       1.0  0.8640115780573605  0.9061902440336265  0.9701945925968769  1.0000
  H   H75       1.0  0.0815781478726093  0.5683354052178401  0.9763756296012946  1.0000
  H   H76       1.0  0.7904812356365166  0.9122647658860027  0.8627110692572963  1.0000
  N   N1        1.0  0.10527518445533542  0.9109789581651696  0.25438206352193243  1.0000
  N   N2        1.0  0.2206399352739472  0.9215221456112872  0.2592350358053104  1.0000
  N   N3        1.0  0.09734500173312621  0.7980838480247578  0.2898167530259008  1.0000
  N   N4        1.0  0.2125263796377668  0.8108866854119712  0.3052543737446051  1.0000
  N   N5        1.0  0.520695840520683  0.8859722457212023  0.31164669340847834  1.0000
  N   N6        1.0  0.1868186193655307  0.2173742154894749  0.2240531149220314  1.0000
  N   N7        1.0  0.1422883699815676  0.5026139749301353  0.31228944123102137  1.0000
  N   N8        1.0  0.7979918553119514  0.8318562801989781  0.23406769172416764  1.0000
  N   N9        1.0  0.10527518445533542  0.9109789581651696  0.7543820635219327  1.0000
  N   N10       1.0  0.2206399352739472  0.9215221456112872  0.7592350358053103  1.0000
  N   N11       1.0  0.09734500173312621  0.7980838480247577  0.7898167530259007  1.0000
  N   N12       1.0  0.2125263796377668  0.810886685411971  0.8052543737446054  1.0000
  N   N13       1.0  0.520695840520683  0.8859722457212023  0.8116466934084777  1.0000
  N   N14       1.0  0.1868186193655307  0.21737421548947486  0.724053114922031  1.0000
  N   N15       1.0  0.1422883699815677  0.5026139749301353  0.8122894412310214  1.0000
  N   N16       1.0  0.7979918553119514  0.8318562801989782  0.7340676917241679  1.0000
  O   O1        1.0  0.2437294338556008  0.2979018972962889  0.14037792235391275  1.0000
  O   O2        1.0  0.08399951090661059  0.42087283517066504  0.3811704790709437  1.0000
  O   O3        1.0  0.6081114226485831  0.9471643148077334  0.42001022397661  1.0000
  O   O4        1.0  0.7106297353909945  0.7708942383695209  0.12502945746167765  1.0000
  O   O5        1.0  0.2437294338556008  0.2979018972962889  0.6403779223539122  1.0000
  O   O6        1.0  0.08399951090661059  0.4208728351706651  0.8811704790709436  1.0000
  O   O7        1.0  0.6081114226485831  0.9471643148077334  0.92001022397661  1.0000
  O   O8        1.0  0.7106297353909945  0.7708942383695209  0.6250294574616778  1.0000
