# Supplementary material for: Fracture Behavior of a 2D Imine‐Based Polymer
Source: Adv Sci (Weinh). 2024 Sep 12;11(42):2407017. doi: 10.1002/advs.202407017 (PMC11558127; doi:10.1002/advs.202407017)
Supplement: Supplementary file 2 — Supporting Information [file ADVS-11-2407017-s004.zip › pristine_relax_Cell_2D_relaxed.cif]

data_image0
_chemical_formula_structural       C60H38N8O4
_chemical_formula_sum              "C60 H38 N8 O4"
_cell_length_a       25.524794420714944
_cell_length_b       25.36657345149785
_cell_length_c       49.999999999999986
_cell_angle_alpha    90.0
_cell_angle_beta     90.0
_cell_angle_gamma    94.89643550310525

_space_group_name_H-M_alt    "P 1"
_space_group_IT_number       1

loop_
  _space_group_symop_operation_xyz
  'x, y, z'

loop_
  _atom_site_type_symbol
  _atom_site_label
  _atom_site_symmetry_multiplicity
  _atom_site_fract_x
  _atom_site_fract_y
  _atom_site_fract_z
  _atom_site_occupancy
  C   C1        1.0  0.09855004844826717  0.960878394585817  0.24848675681074134  1.0000
  C   C2        1.0  0.14738334606316417  0.9912292738912486  0.2493889751506274  1.0000
  C   C3        1.0  0.2848080059948269  0.9670874233209049  0.25478587907196687  1.0000
  C   C4        1.0  0.2454116828725341  0.7282957347833162  0.2661061986759996  1.0000
  C   C5        1.0  0.009422522047898431  0.7464060697415595  0.2577930017481956  1.0000
  C   C6        1.0  0.2841430290129457  0.8675261879385908  0.2599709353922592  1.0000
  C   C7        1.0  0.9523912789508746  0.8409741578504502  0.2496738950536034  1.0000
  C   C8        1.0  0.1479715324884061  0.1606675267580537  0.23944409140070402  1.0000
  C   C9        1.0  0.049020899730602835  0.9847721725473196  0.24444442601477637  1.0000
  C   C10       1.0  0.19668786543103486  0.9709514353765971  0.25309553611345215  1.0000
  C   C11       1.0  0.8677406169130044  0.8722792888408097  0.26116608225409965  1.0000
  C   C12       1.0  0.010838399822721896  0.9443962834646552  0.24492702768917343  1.0000
  C   C13       1.0  0.03745619011065856  0.8965031577489748  0.24978892624241825  1.0000
  C   C14       1.0  0.19603398009810835  0.7521055236683712  0.26147514667905786  1.0000
  C   C15       1.0  0.010255960511525414  0.8457277018210686  0.25150058485185484  1.0000
  C   C16       1.0  0.03517471591447954  0.7984520368503293  0.25476530875325437  1.0000
  C   C17       1.0  0.2465013494807422  0.0014416449753616603  0.2520632399781789  1.0000
  C   C18       1.0  0.2591217958665012  0.9149621451267711  0.2576441367929406  1.0000
  C   C19       1.0  0.28360402099325466  0.7686736728449907  0.2657278657397254  1.0000
  C   C20       1.0  0.09751389919033635  0.7425569532186538  0.2599738651997902  1.0000
  C   C21       1.0  0.047682681282744666  0.7120493149533403  0.26068604126322015  1.0000
  C   C22       1.0  0.2570542397372659  0.8165767966147301  0.2607456808321104  1.0000
  C   C23       1.0  0.14705656472691264  0.7220023902400102  0.26203683616725476  1.0000
  C   C24       1.0  0.4233254649063321  0.9172736360345076  0.2787344294907097  1.0000
  C   C25       1.0  0.3419531409230665  0.8722531274393498  0.2618475802735316  1.0000
  C   C26       1.0  0.3690229950461093  0.9127048460023798  0.2769299987717148  1.0000
  C   C27       1.0  0.37237806150288183  0.8365946117034259  0.24854839567445608  1.0000
  C   C28       1.0  0.45399833045094573  0.8817540082515758  0.2653562361915192  1.0000
  C   C29       1.0  0.42664187179103974  0.841250260974845  0.25015090666280304  1.0000
  C   C30       1.0  0.14788486528265166  0.04929137761256009  0.24585208908768943  1.0000
  C   C31       1.0  0.11986705727291841  0.07104695332999704  0.22500171005830608  1.0000
  C   C32       1.0  0.120692113335075  0.12531173126843145  0.22153471627047425  1.0000
  C   C33       1.0  0.17612377050771325  0.13869364459397712  0.260365250536055  1.0000
  C   C34       1.0  0.1766147738099329  0.08439747903786288  0.263201584541894  1.0000
  C   C35       1.0  0.15575045497694553  0.41350989992524695  0.25604088784023543  1.0000
  C   C36       1.0  0.15396104430394442  0.2437079094425798  0.2565213829252941  1.0000
  C   C37       1.0  0.8709900975235864  0.7955483050115774  0.23307426551379093  1.0000
  C   C38       1.0  0.15540104929537515  0.3011724551770201  0.2557402303772813  1.0000
  C   C39       1.0  0.15949790442088316  0.38535370715508377  0.23198576601444995  1.0000
  C   C40       1.0  0.15862267482665565  0.3304114923592775  0.23157737821332836  1.0000
  C   C41       1.0  0.15236807047836468  0.38425171712067335  0.2801981786954813  1.0000
  C   C42       1.0  0.1529830993768059  0.32943426808937337  0.27983842477115944  1.0000
  C   C43       1.0  0.9252989988642  0.800129529426013  0.23487145646471436  1.0000
  C   C44       1.0  0.5912432137497424  0.8565222859702276  0.255792849976321  1.0000
  C   C45       1.0  0.5343532168243215  0.8547808833774809  0.2552460033266293  1.0000
  C   C46       1.0  0.6231912920361613  0.8953971827231216  0.27012050047660074  1.0000
  C   C47       1.0  0.7031156552977589  0.8567385247166798  0.2557110690119465  1.0000
  C   C48       1.0  0.6776472580006213  0.8951139312911818  0.26993468379526997  1.0000
  C   C49       1.0  0.6711686839983595  0.8178619428066755  0.2413839686940874  1.0000
  C   C50       1.0  0.6167134496573914  0.818154142616717  0.2415634007576058  1.0000
  C   C51       1.0  0.15491613467108487  0.4707885198364072  0.255211965608498  1.0000
  C   C52       1.0  0.9220134501942718  0.8769712953269403  0.26273870759054846  1.0000
  C   C53       1.0  0.1450305804383346  0.5524467161869036  0.2718586918523301  1.0000
  C   C54       1.0  0.14679023257260795  0.6639770443892999  0.2655987720540865  1.0000
  C   C55       1.0  0.1134344787745194  0.5827281123117986  0.28783424816995773  1.0000
  C   C56       1.0  0.11358861316407694  0.6369368480794901  0.28436968561755166  1.0000
  C   C57       1.0  0.17969552142612866  0.6341758855975099  0.25027956876358487  1.0000
  C   C58       1.0  0.17837028588258977  0.5797154222587876  0.2530146698082742  1.0000
  C   C59       1.0  0.7600068564076906  0.8584729264590878  0.2562646959735578  1.0000
  C   C60       1.0  0.840353697224196  0.831414672459851  0.24621334543460763  1.0000
  H   H1        1.0  0.9684390670537997  0.9465930411733757  0.24211043337144994  1.0000
  H   H2        1.0  0.32746188317416375  0.9769464867459557  0.2542985455081207  1.0000
  H   H3        1.0  0.9477923716662243  0.7719186470592106  0.22387389161938018  1.0000
  H   H4        1.0  0.2521859832996636  0.04436610997491933  0.24904575102448204  1.0000
  H   H5        1.0  0.9667664557281606  0.7364965510249348  0.2578491267542101  1.0000
  H   H6        1.0  0.04191696987229848  0.6690040834703447  0.2632181229187842  1.0000
  H   H7        1.0  0.24975936767379542  0.6862610518191705  0.2698658289243224  1.0000
  H   H8        1.0  0.325835725851143  0.7666177792905969  0.26920430737766776  1.0000
  H   H9        1.0  0.04439747886641915  0.027000912311460328  0.24148092204589214  1.0000
  H   H10       1.0  0.17828076716360095  0.8882639844768002  0.2573412102002411  1.0000
  H   H11       1.0  0.3526266486633485  0.8051480291322342  0.2360138025345975  1.0000
  H   H12       1.0  0.34650578951420863  0.9406094278910532  0.2881296584555906  1.0000
  H   H13       1.0  0.4430164986579155  0.9491595101182251  0.2910078534396368  1.0000
  H   H14       1.0  0.44944872613455716  0.8130358594351859  0.23921785089749145  1.0000
  H   H15       1.0  0.19882243464201962  0.06851201330975853  0.279839507527925  1.0000
  H   H16       1.0  0.19860281890825573  0.1652899873269728  0.2744670282153977  1.0000
  H   H17       1.0  0.09851888269469254  0.14111524195191533  0.20487767926528722  1.0000
  H   H18       1.0  0.09798932019913163  0.044523700465281944  0.21067043682224795  1.0000
  H   H19       1.0  0.16204770235621224  0.4073115052387184  0.21297282836737752  1.0000
  H   H20       1.0  0.15704645345090112  0.225881178751443  0.27688001256892236  1.0000
  H   H21       1.0  0.15035313961480895  0.3074593933939513  0.29884500012525256  1.0000
  H   H22       1.0  0.9417852805393113  0.9087307555642794  0.2750711612400511  1.0000
  H   H23       1.0  0.513933162535093  0.821985102093139  0.24309762669864513  1.0000
  H   H24       1.0  0.851275152577705  0.7633616364919135  0.2210032578386668  1.0000
  H   H25       1.0  0.5927438091815257  0.7875904376872829  0.23029291466064028  1.0000
  H   H26       1.0  0.701617494987786  0.9256776560402907  0.28120469303750734  1.0000
  H   H27       1.0  0.562382754010022  0.9276417856531688  0.28212416856877026  1.0000
  H   H28       1.0  0.7319767362021674  0.7855932632143192  0.22939830795151203  1.0000
  H   H29       1.0  0.15876175663189313  0.26678542992149606  0.21108184462953017  1.0000
  H   H30       1.0  0.14746520689301695  0.447456074067819  0.30055245337538145  1.0000
  H   H31       1.0  0.1632342575021257  0.48962949912185716  0.23524208408945615  1.0000
  H   H32       1.0  0.2042454849903706  0.557258930048057  0.24051439379446451  1.0000
  H   H33       1.0  0.2060133229593585  0.6542636725525741  0.23528625640041326  1.0000
  H   H34       1.0  0.11604199359278827  0.8250585956905974  0.2549417483059047  1.0000
  H   H35       1.0  0.08821476679173564  0.6593864061200069  0.2971344257922061  1.0000
  H   H36       1.0  0.8449627456363307  0.9007816597148895  0.27190928157305977  1.0000
  H   H37       1.0  0.0871527014258563  0.5627629045901648  0.3028663238520426  1.0000
  H   H38       1.0  0.7804336757125938  0.8913369545883079  0.2683658526269583  1.0000
  N   N1        1.0  0.08984454080087942  0.9080596764996163  0.251613787527134  1.0000
  N   N2        1.0  0.20700782331786596  0.9200743714016174  0.2563919143574474  1.0000
  N   N3        1.0  0.08725265645577915  0.7933839972034501  0.2564195212145249  1.0000
  N   N4        1.0  0.20473646890549438  0.8049647611480637  0.2585168741942718  1.0000
  N   N5        1.0  0.5071826257706632  0.8884339521585405  0.2677720322711308  1.0000
  N   N6        1.0  0.14759872107012773  0.2136963374630298  0.2354819976272997  1.0000
  N   N7        1.0  0.14343983390359105  0.4992391914330367  0.275693828108085  1.0000
  N   N8        1.0  0.7871658830990897  0.8247214228632659  0.24380780971542218  1.0000
  O   O1        1.0  0.16135404736738473  0.30464652237814643  0.20652983126759789  1.0000
  O   O2        1.0  0.14860054694801078  0.4098888119093197  0.3052179278207467  1.0000
  O   O3        1.0  0.6005038558143978  0.9353107591192971  0.2849005145094612  1.0000
  O   O4        1.0  0.6938571856415783  0.7779439317893827  0.22660739482565687  1.0000
