# Supplementary material for: Fracture Behavior of a 2D Imine‐Based Polymer
Source: Adv Sci (Weinh). 2024 Sep 12;11(42):2407017. doi: 10.1002/advs.202407017 (PMC11558127; doi:10.1002/advs.202407017)
Supplement: Supplementary file 2 — Supporting Information [file ADVS-11-2407017-s004.zip › pristine_strain_0_0_-1_relaxed.cif]

data_image0
_chemical_formula_structural       C60H38N8O4
_chemical_formula_sum              "C60 H38 N8 O4"
_cell_length_a       25.422695243032084
_cell_length_b       25.365835690048442
_cell_length_c       49.999999999999986
_cell_angle_alpha    90.0
_cell_angle_beta     90.0
_cell_angle_gamma    94.8769444140645

_space_group_name_H-M_alt    "P 1"
_space_group_IT_number       1

loop_
  _space_group_symop_operation_xyz
  'x, y, z'

loop_
  _atom_site_type_symbol
  _atom_site_label
  _atom_site_symmetry_multiplicity
  _atom_site_fract_x
  _atom_site_fract_y
  _atom_site_fract_z
  _atom_site_occupancy
  C   C1        1.0  0.09831456757197829  0.9613334387008452  0.2483966198934315  1.0000
  C   C2        1.0  0.14715409039230534  0.9919156704643303  0.2493494142734355  1.0000
  C   C3        1.0  0.28492413364406194  0.9671588863649271  0.2548502664118621  1.0000
  C   C4        1.0  0.24612079011697197  0.7282819585242499  0.26615357907599824  1.0000
  C   C5        1.0  0.009327365193191545  0.7464082638290253  0.2578151932775968  1.0000
  C   C6        1.0  0.28375885504802195  0.8677413903956678  0.2602650113748901  1.0000
  C   C7        1.0  0.9526614531014724  0.8406051665596068  0.24934814206170944  1.0000
  C   C8        1.0  0.14757781552954966  0.1610249988203269  0.23899806497772152  1.0000
  C   C9        1.0  0.04837869989308468  0.9847750319954472  0.24425436042286544  1.0000
  C   C10       1.0  0.19657440685759522  0.9716093541182885  0.2531676097557243  1.0000
  C   C11       1.0  0.8676713436189682  0.8712987691933389  0.2610344838468727  1.0000
  C   C12       1.0  0.010411404105880243  0.9440588276420134  0.24463358327197918  1.0000
  C   C13       1.0  0.037597654742130546  0.8964570009173396  0.24955219990557678  1.0000
  C   C14       1.0  0.1963254614326678  0.7516604316812099  0.26150256115106524  1.0000
  C   C15       1.0  0.010678100846179841  0.8455522235718625  0.2512382919123387  1.0000
  C   C16       1.0  0.035530349231776746  0.7982583881254847  0.2546215973377298  1.0000
  C   C17       1.0  0.2467251445656707  0.0017818549308143278  0.2520305173268069  1.0000
  C   C18       1.0  0.2587945258172054  0.9152204647571741  0.2578688424312231  1.0000
  C   C19       1.0  0.2840890063273004  0.7690099597859753  0.265920094101394  1.0000
  C   C20       1.0  0.09765099374155571  0.7419835238069417  0.2600096123244408  1.0000
  C   C21       1.0  0.0474772461170302  0.7117941711636586  0.2608266218855441  1.0000
  C   C22       1.0  0.2569607491568719  0.8166487754489031  0.26095425144518936  1.0000
  C   C23       1.0  0.14731393238659696  0.7213579001335735  0.2621018869130057  1.0000
  C   C24       1.0  0.42309399415293175  0.917621863880818  0.2793463197443865  1.0000
  C   C25       1.0  0.3417261790720737  0.8726470156513038  0.26218866568743276  1.0000
  C   C26       1.0  0.36859774909737986  0.9128839419718566  0.2775058510169386  1.0000
  C   C27       1.0  0.37231421915830787  0.8373823611397591  0.24865295186868502  1.0000
  C   C28       1.0  0.4539259120875534  0.882472726515084  0.26575195835834375  1.0000
  C   C29       1.0  0.4267447820574378  0.8422278922254062  0.25029115830562637  1.0000
  C   C30       1.0  0.14758664255386308  0.049858409654314026  0.24567261879873079  1.0000
  C   C31       1.0  0.11934331565137216  0.0713464377198894  0.22478875227494194  1.0000
  C   C32       1.0  0.12010509361676483  0.12556343045541513  0.22118662506120856  1.0000
  C   C33       1.0  0.1759694239809784  0.13930440233417946  0.2599448140448122  1.0000
  C   C34       1.0  0.17651073999501748  0.08507099273074904  0.2629282557969307  1.0000
  C   C35       1.0  0.1559592731226775  0.41342601107062127  0.25623937749859405  1.0000
  C   C36       1.0  0.15392318180115125  0.24381745507916977  0.25613575837957964  1.0000
  C   C37       1.0  0.8712960107349175  0.795173285376382  0.23247474824871797  1.0000
  C   C38       1.0  0.15549091382575786  0.301240107105468  0.255538895971379  1.0000
  C   C39       1.0  0.1597422808166497  0.38566382843314795  0.2320733139513824  1.0000
  C   C40       1.0  0.1587131747246858  0.33073649127568444  0.2314637805161573  1.0000
  C   C41       1.0  0.15255899948275375  0.38391262595794295  0.280309254185441  1.0000
  C   C42       1.0  0.15319555360854717  0.32912092873651083  0.27975409594690065  1.0000
  C   C43       1.0  0.9257986365521459  0.7999512651826978  0.23430926391408635  1.0000
  C   C44       1.0  0.591262204128065  0.8568522910628679  0.25596851368085577  1.0000
  C   C45       1.0  0.5342696594090408  0.8553702038925949  0.25555977055795764  1.0000
  C   C46       1.0  0.6235690645287714  0.8956240538446163  0.2702234597043521  1.0000
  C   C47       1.0  0.7031506881500391  0.8563653019121192  0.2555360585128392  1.0000
  C   C48       1.0  0.6781651745368754  0.8949878661253331  0.26986073553928425  1.0000
  C   C49       1.0  0.6708459685776829  0.8175921209838289  0.2412816399682598  1.0000
  C   C50       1.0  0.6162506737880219  0.8182388411424811  0.2416369056259996  1.0000
  C   C51       1.0  0.1550902411501132  0.47065626200443583  0.25558039117459647  1.0000
  C   C52       1.0  0.9221101585736747  0.8762160340669495  0.2626401876559484  1.0000
  C   C53       1.0  0.14484212929758367  0.5520478651393667  0.2722531560110224  1.0000
  C   C54       1.0  0.14701732425313252  0.6634328987462823  0.2658037511841458  1.0000
  C   C55       1.0  0.11310850973076933  0.5824774978178975  0.28813538670398253  1.0000
  C   C56       1.0  0.1135014154380534  0.6366717577217177  0.2845811953907484  1.0000
  C   C57       1.0  0.1800580722889779  0.6334801649873495  0.2505765639785829  1.0000
  C   C58       1.0  0.17853356632471218  0.5790571031519832  0.2534280674150713  1.0000
  C   C59       1.0  0.7601431442851984  0.8578387682434635  0.2559542063163371  1.0000
  C   C60       1.0  0.8404839020795684  0.8306614509769431  0.24583126383029127  1.0000
  H   H1        1.0  0.9678016523113244  0.945793174846344  0.2417145514470618  1.0000
  H   H2        1.0  0.3277963358808257  0.9766490766590922  0.2542712695649317  1.0000
  H   H3        1.0  0.9486102843896457  0.772138658163738  0.22316727662967328  1.0000
  H   H4        1.0  0.25268176122762476  0.04464124011340782  0.24884614460808638  1.0000
  H   H5        1.0  0.9664499899821898  0.7368523991474565  0.25793762428582045  1.0000
  H   H6        1.0  0.04143240505681142  0.6688100292379392  0.2635306532512457  1.0000
  H   H7        1.0  0.25083663463580874  0.6862735350188716  0.26981054549554123  1.0000
  H   H8        1.0  0.3265260401307401  0.767394072240121  0.26947785535082613  1.0000
  H   H9        1.0  0.04339456758909661  0.02694983113600028  0.24132094797965364  1.0000
  H   H10       1.0  0.17741989373652953  0.8891444120187768  0.2576921924550311  1.0000
  H   H11       1.0  0.35259322741909993  0.806214360136854  0.23592065410064092  1.0000
  H   H12       1.0  0.3457834547544578  0.9403975952043143  0.28885045938090886  1.0000
  H   H13       1.0  0.44280442934856423  0.9492386075237587  0.29179889456352626  1.0000
  H   H14       1.0  0.4498536875924815  0.8144119543622257  0.23919825282623886  1.0000
  H   H15       1.0  0.19884741198790032  0.06933172272629576  0.2795909533344811  1.0000
  H   H16       1.0  0.19850349583398874  0.16610924659228785  0.2739604918067019  1.0000
  H   H17       1.0  0.09774331983800802  0.14121130775949975  0.20452536411774186  1.0000
  H   H18       1.0  0.09734992057930857  0.04463157649275586  0.21055866474060989  1.0000
  H   H19       1.0  0.1623345090006189  0.4079336772209698  0.21315692951992768  1.0000
  H   H20       1.0  0.15732508662154404  0.2257414040902117  0.27641853471126987  1.0000
  H   H21       1.0  0.1506033624825619  0.3068476921066564  0.2986693004615607  1.0000
  H   H22       1.0  0.9418428272320711  0.9077193166245242  0.27516425184808463  1.0000
  H   H23       1.0  0.5135342614240435  0.8226506361700737  0.24346022776870593  1.0000
  H   H24       1.0  0.8515746827548368  0.7632306037915246  0.22023044166028513  1.0000
  H   H25       1.0  0.5917580651967579  0.7878643502038986  0.23045897516805952  1.0000
  H   H26       1.0  0.7026605615627751  0.9253645692209388  0.2810359216683066  1.0000
  H   H27       1.0  0.5628904992545813  0.9282677146952163  0.2824249868753806  1.0000
  H   H28       1.0  0.7315266612790302  0.7849268437346566  0.22909937037177738  1.0000
  H   H29       1.0  0.1585280583345687  0.26736596831889053  0.21074596431630227  1.0000
  H   H30       1.0  0.14753917083910867  0.4468476796105107  0.30086652504825284  1.0000
  H   H31       1.0  0.16395120758365245  0.48978850501536986  0.23572882777125284  1.0000
  H   H32       1.0  0.20439311602399154  0.5563357357672774  0.24099264782630267  1.0000
  H   H33       1.0  0.20655055190301141  0.6533815323472391  0.2355636752089376  1.0000
  H   H34       1.0  0.11693153958724747  0.8242405380123518  0.2546756279179775  1.0000
  H   H35       1.0  0.08803846024325647  0.6593463667210304  0.2972427749044068  1.0000
  H   H36       1.0  0.8445723698041278  0.8993858768173296  0.2719438454864171  1.0000
  H   H37       1.0  0.08651177520253828  0.5626782882009834  0.303121698555381  1.0000
  H   H38       1.0  0.7808818340470334  0.8906473645038336  0.26799434516046267  1.0000
  N   N1        1.0  0.09009874203543997  0.9084769677022194  0.25150128668645555  1.0000
  N   N2        1.0  0.20654538541997688  0.9206609598496606  0.25660462147695057  1.0000
  N   N3        1.0  0.08774345088157429  0.7928747740891299  0.2563058562996087  1.0000
  N   N4        1.0  0.20453576142131819  0.8045732875671419  0.2586174888693502  1.0000
  N   N5        1.0  0.5073087805679304  0.8891679993691295  0.2681624147076865  1.0000
  N   N6        1.0  0.1471449674186365  0.214043410457222  0.2350317713396028  1.0000
  N   N7        1.0  0.14306377363827494  0.4988296623609688  0.2760738846137098  1.0000
  N   N8        1.0  0.7870972427729088  0.8239250683878836  0.24343682298161748  1.0000
  O   O1        1.0  0.16129865859064596  0.3052863589909979  0.20632838250291588  1.0000
  O   O2        1.0  0.1487828738665869  0.4092424589524862  0.3054097900089565  1.0000
  O   O3        1.0  0.6012155346095421  0.9357021502443771  0.2850712035436391  1.0000
  O   O4        1.0  0.6932037153880471  0.7775126106422041  0.22643644958280232  1.0000
