# Supplementary material for: Fracture Behavior of a 2D Imine‐Based Polymer
Source: Adv Sci (Weinh). 2024 Sep 12;11(42):2407017. doi: 10.1002/advs.202407017 (PMC11558127; doi:10.1002/advs.202407017)
Supplement: Supplementary file 2 — Supporting Information [file ADVS-11-2407017-s004.zip › pristine_strain_0_0_1_.relaxed.cif]

data_image0
_chemical_formula_structural       C60H38N8O4
_chemical_formula_sum              "C60 H38 N8 O4"
_cell_length_a       25.626893598397803
_cell_length_b       25.367314148321377
_cell_length_c       49.999999999999986
_cell_angle_alpha    90.0
_cell_angle_beta     90.0
_cell_angle_gamma    94.91592545616597

_space_group_name_H-M_alt    "P 1"
_space_group_IT_number       1

loop_
  _space_group_symop_operation_xyz
  'x, y, z'

loop_
  _atom_site_type_symbol
  _atom_site_label
  _atom_site_symmetry_multiplicity
  _atom_site_fract_x
  _atom_site_fract_y
  _atom_site_fract_z
  _atom_site_occupancy
  C   C1        1.0  0.09871932466876958  0.9603897741040881  0.248576167064346  1.0000
  C   C2        1.0  0.14754568694302203  0.9905571914694324  0.24941670698196888  1.0000
  C   C3        1.0  0.2847177031101687  0.9672022192569707  0.25481568583578196  1.0000
  C   C4        1.0  0.24496119072072725  0.7284548502341236  0.2660765410766713  1.0000
  C   C5        1.0  0.009614288334479859  0.7462657324109626  0.2576135492644735  1.0000
  C   C6        1.0  0.28462224435312  0.8675277257610771  0.25989993522536037  1.0000
  C   C7        1.0  0.9520899938103907  0.8411164070628695  0.24982310460737478  1.0000
  C   C8        1.0  0.147884346102131  0.16031378190074036  0.23956152742467784  1.0000
  C   C9        1.0  0.04953734981914347  0.9846838474041025  0.24467770806847666  1.0000
  C   C10       1.0  0.1967909623783107  0.970404229170468  0.25307857836169523  1.0000
  C   C11       1.0  0.8676709780093774  0.8727129374199799  0.26123608881364396  1.0000
  C   C12       1.0  0.011190996262140927  0.9445959125904525  0.24519313930888922  1.0000
  C   C13       1.0  0.0373088986531363  0.8964261461511642  0.24990917488391146  1.0000
  C   C14       1.0  0.1959344846384221  0.7526317659225462  0.2615004226377334  1.0000
  C   C15       1.0  0.009842627870359562  0.8457518211965197  0.2515779682770155  1.0000
  C   C16       1.0  0.034870863357386504  0.7985106450057727  0.2546935053368863  1.0000
  C   C17       1.0  0.24626871660337785  0.0012167466039370062  0.2520569704375495  1.0000
  C   C18       1.0  0.2595031746858847  0.914909234492362  0.2576474607337917  1.0000
  C   C19       1.0  0.2833186785979627  0.7685468579642694  0.26561882926202496  1.0000
  C   C20       1.0  0.0975126616549324  0.7431115425395214  0.25987215059861957  1.0000
  C   C21       1.0  0.04803014719522732  0.7122544565068291  0.2605014518477939  1.0000
  C   C22       1.0  0.2572676249141717  0.8166919980695163  0.26069618947247497  1.0000
  C   C23       1.0  0.1469800251602212  0.7226929536252961  0.26199952008618105  1.0000
  C   C24       1.0  0.4236950286246964  0.9170388849443698  0.27844085550364167  1.0000
  C   C25       1.0  0.3423159753587756  0.8721293256450664  0.2617051164148508  1.0000
  C   C26       1.0  0.3695819984723651  0.912645984320575  0.2766485871821873  1.0000
  C   C27       1.0  0.37265392698816796  0.8362949653268059  0.2485281359678017  1.0000
  C   C28       1.0  0.4542665450389155  0.8813591804331888  0.2651707042776421  1.0000
  C   C29       1.0  0.42674990435068455  0.8408071337233763  0.25008705014844923  1.0000
  C   C30       1.0  0.14802549946055793  0.048712727510400886  0.24589185164733665  1.0000
  C   C31       1.0  0.12011820019560068  0.07056493997989097  0.22506617752027475  1.0000
  C   C32       1.0  0.12081381280112223  0.12485043374995437  0.22164970454030022  1.0000
  C   C33       1.0  0.17590904379110228  0.13823326910162562  0.260458230670677  1.0000
  C   C34       1.0  0.1764889912337689  0.08391832606777258  0.263261912855059  1.0000
  C   C35       1.0  0.15571967883963084  0.41358721730237735  0.25606547149040715  1.0000
  C   C36       1.0  0.15396595952831318  0.24354408846428535  0.2565471979455641  1.0000
  C   C37       1.0  0.8706767876002401  0.7957856240659661  0.23337661742007293  1.0000
  C   C38       1.0  0.15530331978458034  0.3010620952569967  0.25574127890502035  1.0000
  C   C39       1.0  0.15944139994679232  0.38536344348804563  0.2320237814750184  1.0000
  C   C40       1.0  0.15848456912050912  0.33039266942712525  0.23160523474020656  1.0000
  C   C41       1.0  0.15229157834594828  0.38423390824917103  0.28019355107365634  1.0000
  C   C42       1.0  0.1529009986281834  0.32939301271510824  0.2798273434866023  1.0000
  C   C43       1.0  0.9247973667956974  0.8002142894752594  0.23515478611318358  1.0000
  C   C44       1.0  0.5913363204509114  0.8563881417080231  0.2557681388678295  1.0000
  C   C45       1.0  0.5345734732514782  0.8544863756591474  0.25516259295410815  1.0000
  C   C46       1.0  0.623155215306149  0.8952934559215977  0.2700917403625288  1.0000
  C   C47       1.0  0.703056351632054  0.8568592724499198  0.2557358063598859  1.0000
  C   C48       1.0  0.677439286335506  0.8951265234046981  0.2699230094814995  1.0000
  C   C49       1.0  0.6712376609240668  0.8179519056864447  0.2414133098070501  1.0000
  C   C50       1.0  0.6169542344370745  0.8181290021943308  0.24157464973801443  1.0000
  C   C51       1.0  0.15498069485546298  0.470934054398258  0.2552001888117198  1.0000
  C   C52       1.0  0.9217759428369076  0.8772663837843524  0.2627678495959956  1.0000
  C   C53       1.0  0.14486195297837748  0.5527749857862566  0.27170519749681565  1.0000
  C   C54       1.0  0.14666949474881624  0.6645619322831047  0.26552586111746707  1.0000
  C   C55       1.0  0.11345049503372273  0.5831338980506892  0.28768227909290817  1.0000
  C   C56       1.0  0.11365157892167312  0.6373819352518107  0.28428177959901346  1.0000
  C   C57       1.0  0.17935754208083654  0.6346896883277928  0.25019049282281675  1.0000
  C   C58       1.0  0.17803746820422464  0.5802004302802892  0.2528913827175362  1.0000
  C   C59       1.0  0.7598228768870036  0.8587505245914985  0.25634891768542534  1.0000
  C   C60       1.0  0.84012673750226  0.8317951828065384  0.24640870988875255  1.0000
  H   H1        1.0  0.9689751942626478  0.9471369151621435  0.24248194617025676  1.0000
  H   H2        1.0  0.3271529743151058  0.9774390882881331  0.25439719141520367  1.0000
  H   H3        1.0  0.9469752889023522  0.771741586193495  0.22421017740073076  1.0000
  H   H4        1.0  0.25166553855094626  0.04414894565577057  0.24903140363518203  1.0000
  H   H5        1.0  0.9671842922152397  0.7359483226504375  0.25759056214881304  1.0000
  H   H6        1.0  0.042572496296522454  0.6691860296167446  0.2629809901297899  1.0000
  H   H7        1.0  0.24902949238169267  0.686367891656586  0.2698166925595572  1.0000
  H   H8        1.0  0.3253711641107293  0.7661710547531008  0.26900481073052607  1.0000
  H   H9        1.0  0.0452127775870266  0.02699009100217853  0.2418125012230673  1.0000
  H   H10       1.0  0.17921861192619945  0.8875545795049801  0.25738423716935743  1.0000
  H   H11       1.0  0.3530071484174151  0.8046956807862065  0.2360763777558578  1.0000
  H   H12       1.0  0.34737517509620375  0.9408215584764259  0.287787343363092  1.0000
  H   H13       1.0  0.4433006300577532  0.9490274796996022  0.29065686908027294  1.0000
  H   H14       1.0  0.4492620860484527  0.8123594232792521  0.23920729484080822  1.0000
  H   H15       1.0  0.19861282206080763  0.06809407703121248  0.27991119606583764  1.0000
  H   H16       1.0  0.1982509777029517  0.16478516878440436  0.2745931923395694  1.0000
  H   H17       1.0  0.0986785190215068  0.1405613838551591  0.20499104959766526  1.0000
  H   H18       1.0  0.09838240155639096  0.04408282360066714  0.21069352029751365  1.0000
  H   H19       1.0  0.1620381134582512  0.40730782838160545  0.21300568773179088  1.0000
  H   H20       1.0  0.15727458804841724  0.2258648788681272  0.2769276193004278  1.0000
  H   H21       1.0  0.15029160130459662  0.30744516322624893  0.2988438423020874  1.0000
  H   H22       1.0  0.9414284135635538  0.9091840478598827  0.27501671611128137  1.0000
  H   H23       1.0  0.5144280262142149  0.8215927787165207  0.24300615933838599  1.0000
  H   H24       1.0  0.8510527101610139  0.7634794208791478  0.22137204585735626  1.0000
  H   H25       1.0  0.5932051458998078  0.7874851606956939  0.23029003597049766  1.0000
  H   H26       1.0  0.7011878521103768  0.9257724304609266  0.28120649749499543  1.0000
  H   H27       1.0  0.5625255266600384  0.9274450752885146  0.28209775228454637  1.0000
  H   H28       1.0  0.731864865442484  0.7857727135093923  0.2294261716859653  1.0000
  H   H29       1.0  0.15852673456768204  0.26680541157692733  0.21107258061006762  1.0000
  H   H30       1.0  0.14743360268520178  0.44740846369716103  0.3005739657383759  1.0000
  H   H31       1.0  0.16363339627667123  0.4896485183769564  0.2352345066214762  1.0000
  H   H32       1.0  0.20379485214122106  0.5578245232576697  0.24035586880849896  1.0000
  H   H33       1.0  0.2055595434665562  0.6547464650916887  0.23518411197943742  1.0000
  H   H34       1.0  0.11516377485704825  0.8258222475526673  0.25494102720233947  1.0000
  H   H35       1.0  0.08839707970100659  0.6597560072208937  0.29709093416022486  1.0000
  H   H36       1.0  0.8451816987218305  0.9014368045988297  0.2719299607485147  1.0000
  H   H37       1.0  0.08721789387890906  0.5632075142437726  0.3026997408478273  1.0000
  H   H38       1.0  0.779968281739612  0.8917325829848745  0.26844870327927645  1.0000
  N   N1        1.0  0.0895745285753849  0.9075891894914138  0.25163599914552504  1.0000
  N   N2        1.0  0.20752139546713183  0.9196549055062689  0.2563846935436051  1.0000
  N   N3        1.0  0.08682398795367927  0.7938187503989074  0.25635425444893656  1.0000
  N   N4        1.0  0.20507550716545977  0.8054593888696773  0.2585478820008565  1.0000
  N   N5        1.0  0.5072523486993018  0.8880431010940362  0.267606840947969  1.0000
  N   N6        1.0  0.14746710803199775  0.2133433003231344  0.23557739130112443  1.0000
  N   N7        1.0  0.14325798238930618  0.4995624954744956  0.27556919750203573  1.0000
  N   N8        1.0  0.7871346116683332  0.8250841683123762  0.2439887979588059  1.0000
  O   O1        1.0  0.16113256158691994  0.3046556451645141  0.20654257105144005  1.0000
  O   O2        1.0  0.14852729690321942  0.40985645877916527  0.3052224757300154  1.0000
  O   O3        1.0  0.600469557272683  0.9351628983971132  0.28487339109551324  1.0000
  O   O4        1.0  0.6939230050970618  0.7780771494240665  0.226635508893057  1.0000
